# Supplementary material for: Insights into molecular recognition from the crystal structures of p-tert-butyl­calix[6]arene complexed with different solvents
Source: IUCrJ. 2021 Nov 16;9(Pt 1):55–64. doi: 10.1107/S2052252521010678 (PMC8733874; doi:10.1107/S2052252521010678)
Supplement: Supplementary file 1 [file m-09-00055-sup1.cif]

data_global

#==============================================================================
# PROCESSING SUMMARY (IUCr Office Use Only)

_journal_date_recd_electronic      2021-04-12
_journal_date_to_coeditor         ?
_journal_date_from_coeditor       ?
_journal_date_accepted     ?
_journal_date_printers_first      ?
_journal_date_printers_final      ?
_journal_date_proofs_out          ?
_journal_date_proofs_in           ?
_journal_coeditor_name            ?
_journal_coeditor_code      ED5024
_journal_coeditor_notes
; ?
;
_journal_paper_category      FA
_journal_techeditor_code      ?
_iucr_compatibility_tag          ACTA95
_journal_techeditor_notes  
;
;
_journal_coden_ASTM               ?
_journal_name_full                ?
_journal_year                     ?
_journal_volume                   ?
_journal_issue                    ?
_journal_page_first               ?
_journal_page_last                ?
_journal_suppl_publ_number        ?
_journal_suppl_publ_pages         ?

#==============================================================================

data_x6_heptane_10

_chemical_name_common              ?
_chemical_name_systematic          ?
_chemical_formula_moiety           'C66 H84 O6, C7 H16'
_chemical_formula_sum              'C73 H100 O6'
_chemical_formula_weight           1073.52
_chemical_melting_point            ?
_chemical_oxdiff_usercomment       '100 K, colourless plate'
loop_
  _atom_type_symbol
  _atom_type_description
  _atom_type_scat_dispersion_real
  _atom_type_scat_dispersion_imag
  _atom_type_scat_source
 'C' 'C' 0.0181 0.0091 'International Tables Vol C Tables 4.2.6.8 and 6.1.1.4'
 'H' 'H' 0.0000 0.0000 'International Tables Vol C Tables 4.2.6.8 and 6.1.1.4'
 'O' 'O' 0.0492 0.0322 'International Tables Vol C Tables 4.2.6.8 and 6.1.1.4'

_shelx_space_group_comment
;
The symmetry employed for this shelxl refinement is uniquely defined
by the following loop, which should always be used as a source of
symmetry information in preference to the above space-group names.
They are only intended as comments.
;
_space_group_crystal_system        'monoclinic'
_space_group_IT_number             14
_space_group_name_H-M_alt          'P 1 21/c 1'
_space_group_name_Hall             '-P 2ybc'
loop_
  _space_group_symop_operation_xyz
 'x, y, z'
 '-x, y+1/2, -z+1/2'
 '-x, -y, -z'
 'x, -y-1/2, z-1/2'

_cell_length_a                     16.2520(5)
_cell_length_b                     23.5373(7)
_cell_length_c                     17.2102(4)
_cell_angle_alpha                  90
_cell_angle_beta                   101.773(3)
_cell_angle_gamma                  90
_cell_volume                       6444.9(3)
_cell_formula_units_Z              4
_cell_measurement_reflns_used      7499
_cell_measurement_temperature      100.00(10)
_cell_measurement_theta_max        73.8870
_cell_measurement_theta_min        3.1890
_shelx_estimated_absorpt_T_max     0.977
_shelx_estimated_absorpt_T_min     0.886
_exptl_absorpt_coefficient_mu      0.525
_exptl_absorpt_correction_T_max    1.00000
_exptl_absorpt_correction_T_min    0.87042
_exptl_absorpt_correction_type     multi-scan
_exptl_absorpt_process_details
;
CrysAlisPro 1.171.39.46 (Rigaku Oxford Diffraction, 2018)
Empirical absorption correction using spherical harmonics,
 implemented in SCALE3 ABSPACK scaling algorithm.
;
_exptl_absorpt_special_details     ?
_exptl_crystal_colour              colourless
_exptl_crystal_colour_primary      colourless
_exptl_crystal_density_diffrn      1.106
_exptl_crystal_density_meas        ?
_exptl_crystal_density_method      ?
_exptl_crystal_description         plate
_exptl_crystal_F_000               2344
_exptl_crystal_size_max            0.237
_exptl_crystal_size_mid            0.129
_exptl_crystal_size_min            0.045
_exptl_transmission_factor_max     ?
_exptl_transmission_factor_min     ?
_diffrn_reflns_av_R_equivalents    0.0672
_diffrn_reflns_av_unetI/netI       0.0832
_diffrn_reflns_Laue_measured_fraction_full  0.999
_diffrn_reflns_Laue_measured_fraction_max  0.978
_diffrn_reflns_limit_h_max         20
_diffrn_reflns_limit_h_min         -20
_diffrn_reflns_limit_k_max         28
_diffrn_reflns_limit_k_min         -27
_diffrn_reflns_limit_l_max         21
_diffrn_reflns_limit_l_min         -14
_diffrn_reflns_number              37071
_diffrn_reflns_point_group_measured_fraction_full  0.999
_diffrn_reflns_point_group_measured_fraction_max  0.978
_diffrn_reflns_theta_full          67.684
_diffrn_reflns_theta_max           74.114
_diffrn_reflns_theta_min           3.226
_diffrn_ambient_environment        N~2~
_diffrn_ambient_temperature        100.00(10)
_diffrn_detector                   'CCD plate'
_diffrn_detector_area_resol_mean   10.4391
_diffrn_detector_type              Atlas
_diffrn_measured_fraction_theta_full  0.999
_diffrn_measured_fraction_theta_max  0.978
_diffrn_measurement_details
;
List of Runs (angles in degrees, time in seconds):

  # Type    Start    End  Width  t~exp~   \w     \q     \k     \f   Frames
--------------------------------------------------------------------------
  1  \w   -114.00 -13.00   1.00   15.00    --  -41.41 -57.00 -30.00  101
  2  \w    -66.00  33.00   1.00   15.00    --  -41.41  37.00 120.00   99
  3  \w    -66.00  33.00   1.00   15.00    --  -41.41  37.00-120.00   99
  4  \w     30.00 139.00   1.00   50.00    --  106.16 -77.00 -30.00  109
  5  \w    101.00 178.00   1.00   50.00    --  106.16  96.00  75.00   77
  6  \w     30.00 134.00   1.00   50.00    --  106.16 -30.00 -30.00  104
  7  \w     94.00 178.00   1.00   50.00    --  106.16 125.00   0.00   84
  8  \w     94.00 178.00   1.00   50.00    --  106.16 125.00 -90.00   84
  9  \w     74.00 178.00   1.00   50.00    --  106.16  77.00 120.00  104
 10  \w     77.00 155.00   1.00   50.00    --  106.16  61.00-180.00   78
;
_diffrn_measurement_device         'four-circle diffractometer'
_diffrn_measurement_device_type    'SuperNova, Dual, Cu at home/near, Atlas'
_diffrn_measurement_method         '\w scans'
_diffrn_orient_matrix_type        
 'CrysAlisPro convention (1999,Acta A55,543-557)'
_diffrn_orient_matrix_UB_11        0.0271416000
_diffrn_orient_matrix_UB_12        0.0570434000
_diffrn_orient_matrix_UB_13        0.0411386000
_diffrn_orient_matrix_UB_21        -0.0910450000
_diffrn_orient_matrix_UB_22        0.0219521000
_diffrn_orient_matrix_UB_23        -0.0238030000
_diffrn_orient_matrix_UB_31        -0.0188603000
_diffrn_orient_matrix_UB_32        -0.0234119000
_diffrn_orient_matrix_UB_33        0.0780932000
_diffrn_radiation_monochromator    mirror
_diffrn_radiation_probe            x-ray
_diffrn_radiation_type             CuK\a
_diffrn_radiation_wavelength       1.54184
_diffrn_source                     'micro-focus sealed X-ray tube'
_diffrn_source_type                'SuperNova (Cu) X-ray Source'
_reflns_Friedel_coverage           0.000
_reflns_Friedel_fraction_full      .
_reflns_Friedel_fraction_max       .
_reflns_number_gt                  6910
_reflns_number_total               12820
_reflns_odcompleteness_completeness  99.91
_reflns_odcompleteness_iscentric   1
_reflns_odcompleteness_theta       66.97
_reflns_special_details
;
 Reflections were merged by SHELXL according to the crystal
 class for the calculation of statistics and refinement.
 
 _reflns_Friedel_fraction is defined as the number of unique
 Friedel pairs measured divided by the number that would be
 possible theoretically, ignoring centric projections and
 systematic absences.
;
_reflns_threshold_expression       'I > 2\s(I)'
_computing_cell_refinement         'CrysAlisPro 1.171.39.46 (Rigaku OD, 2018)'
_computing_data_collection         'CrysAlisPro 1.171.39.46 (Rigaku OD, 2018)'
_computing_data_reduction          'CrysAlisPro 1.171.39.46 (Rigaku OD, 2018)'
_computing_molecular_graphics      'Olex2 (Dolomanov et al., 2009)'
_computing_publication_material    'Olex2 (Dolomanov et al., 2009)'
_computing_structure_refinement    'ShelXL (Sheldrick, 2015)'
_computing_structure_solution      ?
_refine_diff_density_max           0.712
_refine_diff_density_min           -0.430
_refine_diff_density_rms           0.052
_refine_ls_extinction_coef         .
_refine_ls_extinction_method       none
_refine_ls_goodness_of_fit_ref     1.042
_refine_ls_hydrogen_treatment      constr
_refine_ls_matrix_type             full
_refine_ls_number_parameters       804
_refine_ls_number_reflns           12820
_refine_ls_number_restraints       82
_refine_ls_R_factor_all            0.1357
_refine_ls_R_factor_gt             0.0655
_refine_ls_restrained_S_all        1.065
_refine_ls_shift/su_max            0.000
_refine_ls_shift/su_mean           0.000
_refine_ls_structure_factor_coef   Fsqd
_refine_ls_weighting_details      
 'w=1/[\s^2^(Fo^2^)+(0.1019P)^2^] where P=(Fo^2^+2Fc^2^)/3'
_refine_ls_weighting_scheme        calc
_refine_ls_wR_factor_gt            0.1662
_refine_ls_wR_factor_ref           0.2070
_refine_special_details            ?
_olex2_refinement_description
;
1. Fixed Uiso
 At 1.2 times of:
  All C(H) groups, All C(H,H) groups
 At 1.5 times of:
  All C(H,H,H) groups, All O(H) groups
2. Restrained distances
 C7-C10 = C7-C8 = C7-C9 = C7-C4
 1.54 with sigma of 0.02
 C51-C54 = C51-C52A = C51-C53A = C51-C47 = C51-C53 = C51-C52 = C51-C54A
 1.54 with sigma of 0.005
 C69-C70 = C69-C68
 1.54 with sigma of 0.005
 C71-C70 = C71-C72
 1.54 with sigma of 0.005
 C18-C14
 1.54 with sigma of 0.02
 C70-C69 = C70-C71
 1.54 with sigma of 0.005
 C72-C71 = C72-C73
 1.54 with sigma of 0.005
 C68-C69 = C68-C67
 1.54 with sigma of 0.005
 C7-C8A = C7-C8 = C7-C9 = C7-C10 = C7-C4 = C7-C9A = C7-C10A
 1.54 with sigma of 0.02
 C18A-C14 = C18A-C21A = C18A-C20A = C18A-C19A
 1.54 with sigma of 0.02
 C18-C14 = C18-C20B = C18-C21B = C18-C19B
 1.54 with sigma of 0.02
 C20B-C14
 2.51 with sigma of 0.04
 C8-C10
 2.51 with sigma of 0.01
 C9-C10
 2.51 with sigma of 0.04
 C20A-C19A
 2.51 with sigma of 0.04
 C19A-C21A
 2.51 with sigma of 0.04
 C9-C8
 2.51 with sigma of 0.04
 C10-C4
 2.51 with sigma of 0.04
 C8-C4
 2.51 with sigma of 0.04
 C14-C19A
 2.51 with sigma of 0.04
 C14-C21B
 2.51 with sigma of 0.04
 C20B-C21B
 2.51 with sigma of 0.04
 C20A-C21A
 2.51 with sigma of 0.04
 C20B-C19B
 2.51 with sigma of 0.04
 C14-C20A
 2.51 with sigma of 0.04
 C19B-C21B
 2.51 with sigma of 0.04
 C14-C21A
 2.51 with sigma of 0.04
 C14-C19B
 2.51 with sigma of 0.04
 C10A-C4
 2.51 with sigma of 0.04
 C9A-C10A
 2.51 with sigma of 0.04
 C9A-C4
 2.51 with sigma of 0.04
 C9-C4
 2.51 with sigma of 0.04
 C8A-C9A
 2.51 with sigma of 0.04
 C10A-C8A
 2.51 with sigma of 0.04
 C8A-C4
 2.51 with sigma of 0.04
 C51-C52 \\sim C51-C52A
 with sigma of 0.02
 C51-C53 \\sim C51-C53A
 with sigma of 0.02
3. Rigid bond restraints
 C52, C51
 with sigma for 1-2 distances of 0.01 and sigma for 1-3 distances of 0.01
4. Uiso/Uaniso restraints and constraints
C52 \\sim C51: within 1.7A with sigma of 0.04 and sigma for terminal atoms of
0.08
Uanis(C54) \\sim Ueq, Uanis(C52A) \\sim Ueq: with sigma of 0.0001 and sigma for
terminal atoms of 0.002
Uanis(C54) = Uanis(C54A)
Uanis(C52A) = Uanis(C52)
Uanis(C10A) = Uanis(C10)
Uanis(C8A) = Uanis(C8)
Uanis(C9) = Uanis(C9A)
Uanis(C53) = Uanis(C53A)
5. Others
 Sof(C18)=Sof(C20B)=Sof(H20D)=Sof(H20E)=Sof(H20F)=Sof(C21B)=Sof(H21D)=
 Sof(H21E)=Sof(H21F)=Sof(C19B)=Sof(H19D)=Sof(H19E)=Sof(H19F)=1-FVAR(1)
 Sof(C21A)=Sof(H21A)=Sof(H21B)=Sof(H21C)=Sof(C20A)=Sof(H20A)=Sof(H20B)=
 Sof(H20C)=Sof(C19A)=Sof(H19A)=Sof(H19B)=Sof(H19C)=Sof(C18A)=FVAR(1)
 Sof(C8A)=Sof(H8AA)=Sof(H8AB)=Sof(H8AC)=Sof(C9A)=Sof(H9AA)=Sof(H9AB)=Sof(H9AC)=
 Sof(C10A)=Sof(H10D)=Sof(H10E)=Sof(H10F)=1-FVAR(2)
 Sof(C10)=Sof(H10A)=Sof(H10B)=Sof(H10C)=Sof(C8)=Sof(H8A)=Sof(H8B)=Sof(H8C)=
 Sof(C9)=Sof(H9A)=Sof(H9B)=Sof(H9C)=FVAR(2)
 Sof(C52A)=Sof(H52D)=Sof(H52E)=Sof(H52F)=Sof(C54A)=Sof(H54D)=Sof(H54E)=
 Sof(H54F)=Sof(C53A)=Sof(H53D)=Sof(H53E)=Sof(H53F)=1-FVAR(3)
 Sof(C54)=Sof(H54A)=Sof(H54B)=Sof(H54C)=Sof(C53)=Sof(H53A)=Sof(H53B)=Sof(H53C)=
 Sof(C52)=Sof(H52A)=Sof(H52B)=Sof(H52C)=FVAR(3)
6.a Secondary CH2 refined with riding coordinates:
 C33(H33A,H33B), C55(H55A,H55B), C22(H22A,H22B), C66(H66A,H66B), C11(H11A,
 H11B), C44(H44A,H44B), C69(H69A,H69B), C71(H71A,H71B), C70(H70A,H70B),
 C72(H72A,H72B), C68(H68A,H68B)
6.b Aromatic/amide H refined with riding coordinates:
 C24(H24), C26(H26), C13(H13), C3(H3A), C5(H5), C37(H37), C48(H48), C15(H15),
 C35(H35), C57(H57), C59(H59), C46(H46)
6.c Idealised Me refined as rotating group:
 C30(H30A,H30B,H30C), C42(H42A,H42B,H42C), C32(H32A,H32B,H32C), C43(H43A,H43B,
 H43C), C41(H41A,H41B,H41C), C65(H65A,H65B,H65C), C54(H54A,H54B,H54C), C64(H64A,
 H64B,H64C), C31(H31A,H31B,H31C), C63(H63A,H63B,H63C), C53(H53A,H53B,H53C),
 C52(H52A,H52B,H52C), C10(H10A,H10B,H10C), C8(H8A,H8B,H8C), C73(H73A,H73B,H73C),
  C67(H67A,H67B,H67C), C9(H9A,H9B,H9C), C21A(H21A,H21B,H21C), C20A(H20A,H20B,
 H20C), C19A(H19A,H19B,H19C), C20B(H20D,H20E,H20F), C21B(H21D,H21E,H21F),
 C19B(H19D,H19E,H19F), C8A(H8AA,H8AB,H8AC), C9A(H9AA,H9AB,H9AC), C10A(H10D,H10E,
 H10F), C52A(H52D,H52E,H52F), C54A(H54D,H54E,H54F), C53A(H53D,H53E,H53F)
6.d Idealised tetrahedral OH refined as rotating group:
 O2(H2), O3(H3), O6(H6), O4(H4), O1(H1), O5(H5A)
;
_atom_sites_solution_hydrogens     geom
_atom_sites_solution_primary       ?
_atom_sites_solution_secondary     ?
loop_
  _atom_site_label
  _atom_site_type_symbol
  _atom_site_fract_x
  _atom_site_fract_y
  _atom_site_fract_z
  _atom_site_U_iso_or_equiv
  _atom_site_adp_type
  _atom_site_occupancy
  _atom_site_site_symmetry_order
  _atom_site_calc_flag
  _atom_site_refinement_flags_posn
  _atom_site_refinement_flags_adp
  _atom_site_refinement_flags_occupancy
  _atom_site_disorder_assembly
  _atom_site_disorder_group
 C39 C -0.00015(16) 0.44482(13) 0.86304(14) 0.0314(6) Uani 1 1 d . . . . .
 C33 C 0.15963(17) 0.44911(14) 0.89504(15) 0.0358(7) Uani 1 1 d . . . . .
 H33A H 0.151905 0.453674 0.950285 0.043 Uiso 1 1 calc R . . . .
 H33B H 0.201384 0.418504 0.894893 0.043 Uiso 1 1 calc R . . . .
 O2 O 0.09498(14) 0.65808(10) 1.01120(12) 0.0472(5) Uani 1 1 d . . . . .
 H2 H 0.060647 0.672808 1.035712 0.071 Uiso 1 1 calc GR . . . .
 C24 C 0.25438(18) 0.60356(15) 0.81345(15) 0.0392(7) Uani 1 1 d . . . . .
 H24 H 0.273786 0.637658 0.793732 0.047 Uiso 1 1 calc R . . . .
 C26 C 0.25823(17) 0.50293(14) 0.82629(15) 0.0370(7) Uani 1 1 d . . . . .
 H26 H 0.280108 0.467228 0.814554 0.044 Uiso 1 1 calc R . . . .
 O3 O 0.10375(14) 0.55916(11) 0.93272(13) 0.0485(6) Uani 1 1 d . . . . .
 H3 H 0.106178 0.591002 0.955114 0.073 Uiso 1 1 calc GR . . . .
 C55 C -0.15593(18) 0.65820(15) 0.80411(15) 0.0421(7) Uani 1 1 d . . . . .
 H55A H -0.152129 0.678009 0.754214 0.051 Uiso 1 1 calc R . . . .
 H55B H -0.097724 0.651064 0.833164 0.051 Uiso 1 1 calc R . . . .
 C1 C -0.01009(18) 0.74556(13) 1.10569(14) 0.0347(6) Uani 1 1 d . . . . .
 C13 C 0.25271(19) 0.77045(17) 1.05655(19) 0.0535(9) Uani 1 1 d . . . . .
 H13 H 0.275069 0.795566 1.098810 0.064 Uiso 1 1 calc R . . . .
 C3 C -0.08061(17) 0.83433(13) 1.10121(14) 0.0334(6) Uani 1 1 d . . . . .
 H3A H -0.131427 0.855477 1.093310 0.040 Uiso 1 1 calc R . . . .
 C18 C 0.3676(8) 0.8051(6) 0.9912(9) 0.060(4) Uani 0.528(11) 1 d D . P A 1
 C5 C 0.06865(18) 0.83123(14) 1.13303(14) 0.0361(7) Uani 1 1 d . . . . .
 H5 H 0.121333 0.850014 1.147051 0.043 Uiso 1 1 calc R . . . .
 C28 C 0.16330(18) 0.55661(14) 0.88595(16) 0.0389(7) Uani 1 1 d . . . . .
 C37 C -0.07491(17) 0.39717(14) 0.74725(14) 0.0353(7) Uani 1 1 d . . . . .
 H37 H -0.126673 0.385729 0.714629 0.042 Uiso 1 1 calc R . . . .
 C48 C -0.26001(17) 0.59604(15) 0.71355(15) 0.0409(8) Uani 1 1 d . . . . .
 H48 H -0.280971 0.629389 0.685201 0.049 Uiso 1 1 calc R . . . .
 C16 C 0.18477(18) 0.69867(14) 0.93251(17) 0.0404(7) Uani 1 1 d . . . . .
 C22 C 0.14585(18) 0.66253(14) 0.86217(16) 0.0396(7) Uani 1 1 d . . . . .
 H22A H 0.145157 0.684709 0.813168 0.047 Uiso 1 1 calc R . . . .
 H22B H 0.086730 0.654669 0.865157 0.047 Uiso 1 1 calc R . . . .
 C15 C 0.25042(19) 0.73554(16) 0.92671(19) 0.0485(8) Uani 1 1 d . . . . .
 H15 H 0.270740 0.736307 0.878735 0.058 Uiso 1 1 calc R . . . .
 C66 C -0.16992(18) 0.74586(14) 1.07051(15) 0.0361(7) Uani 1 1 d . . . . .
 H66A H -0.211560 0.767175 1.093740 0.043 Uiso 1 1 calc R . . . .
 H66B H -0.165052 0.707309 1.094013 0.043 Uiso 1 1 calc R . . . .
 O6 O -0.12104(14) 0.65697(10) 0.97371(11) 0.0451(5) Uani 1 1 d . . . . .
 H6 H -0.108730 0.634860 0.939495 0.068 Uiso 1 1 calc GR . . . .
 C4 C -0.00443(17) 0.86364(13) 1.12045(14) 0.0343(6) Uani 1 1 d D . . . .
 C25 C 0.29173(17) 0.55239(14) 0.79964(15) 0.0380(7) Uani 1 1 d . . . . .
 C12 C 0.18715(18) 0.73468(15) 1.06534(17) 0.0432(8) Uani 1 1 d . . . . .
 C36 C -0.00025(17) 0.38178(13) 0.72491(14) 0.0344(6) Uani 1 1 d . . . . .
 C58 C -0.29155(18) 0.77821(15) 0.85931(17) 0.0423(7) Uani 1 1 d . . . . .
 C60 C -0.20253(17) 0.74075(13) 0.98091(16) 0.0355(6) Uani 1 1 d . . . . .
 C14 C 0.2873(2) 0.77129(17) 0.9886(2) 0.0548(9) Uani 1 1 d D . . . .
 C17 C 0.15555(18) 0.69757(15) 1.00306(17) 0.0411(7) Uani 1 1 d . . . . .
 C35 C 0.07441(18) 0.39996(13) 0.77398(15) 0.0352(6) Uani 1 1 d . . . . .
 H35 H 0.126167 0.390853 0.759393 0.042 Uiso 1 1 calc R . . . .
 C30 C 0.4028(2) 0.60718(18) 0.7478(2) 0.0660(12) Uani 1 1 d . . . . .
 H30A H 0.360381 0.631578 0.715295 0.099 Uiso 1 1 calc GR . . . .
 H30B H 0.451125 0.603287 0.722183 0.099 Uiso 1 1 calc GR . . . .
 H30C H 0.421147 0.624230 0.800420 0.099 Uiso 1 1 calc GR . . . .
 C61 C -0.17357(18) 0.69890(14) 0.93659(16) 0.0377(7) Uani 1 1 d . . . . .
 C38 C -0.07680(17) 0.42857(14) 0.81530(14) 0.0350(6) Uani 1 1 d . . . . .
 C57 C -0.25616(18) 0.73740(15) 0.81707(17) 0.0434(8) Uani 1 1 d . . . . .
 H57 H -0.273389 0.736497 0.760915 0.052 Uiso 1 1 calc R . . . .
 C62 C -0.3605(2) 0.81733(16) 0.8152(2) 0.0515(9) Uani 1 1 d . . . . .
 C27 C 0.19450(17) 0.50379(14) 0.86906(15) 0.0372(7) Uani 1 1 d . . . . .
 C56 C -0.19697(18) 0.69813(14) 0.85346(16) 0.0388(7) Uani 1 1 d . . . . .
 C2 C -0.08536(17) 0.77538(14) 1.09309(14) 0.0338(6) Uani 1 1 d . . . . .
 C34 C 0.07633(16) 0.43081(13) 0.84328(14) 0.0328(6) Uani 1 1 d . . . . .
 C23 C 0.18939(18) 0.60660(14) 0.85525(15) 0.0380(7) Uani 1 1 d . . . . .
 C29 C 0.36512(18) 0.54880(15) 0.75625(17) 0.0429(8) Uani 1 1 d . . . . .
 C42 C 0.0008(3) 0.28203(17) 0.68086(19) 0.0748(14) Uani 1 1 d . . . . .
 H42A H 0.051695 0.275059 0.721328 0.112 Uiso 1 1 calc GR . . . .
 H42B H 0.000042 0.256501 0.635729 0.112 Uiso 1 1 calc GR . . . .
 H42C H -0.048877 0.275014 0.703507 0.112 Uiso 1 1 calc GR . . . .
 C59 C -0.26141(18) 0.77954(15) 0.94186(17) 0.0410(7) Uani 1 1 d . . . . .
 H59 H -0.281975 0.807978 0.972145 0.049 Uiso 1 1 calc R . . . .
 C32 C 0.4341(2) 0.5106(2) 0.8030(2) 0.0656(12) Uani 1 1 d . . . . .
 H32A H 0.453797 0.526439 0.856208 0.098 Uiso 1 1 calc GR . . . .
 H32B H 0.481110 0.508651 0.775347 0.098 Uiso 1 1 calc GR . . . .
 H32C H 0.411540 0.472424 0.807280 0.098 Uiso 1 1 calc GR . . . .
 O4 O -0.00090(11) 0.47419(9) 0.93261(10) 0.0349(5) Uani 1 1 d . . . . .
 H4 H 0.036709 0.499238 0.939241 0.052 Uiso 1 1 calc GR . . . .
 O1 O -0.01217(14) 0.68666(9) 1.10024(11) 0.0420(5) Uani 1 1 d . . . . .
 H1 H -0.051430 0.676733 1.062999 0.063 Uiso 1 1 calc GR . . . .
 O5 O -0.11312(14) 0.55772(11) 0.89631(11) 0.0485(6) Uani 1 1 d . . . . .
 H5A H -0.075312 0.533055 0.898877 0.073 Uiso 1 1 calc GR . . . .
 C49 C -0.19748(18) 0.60144(15) 0.78253(15) 0.0404(7) Uani 1 1 d . . . . .
 C46 C -0.25890(16) 0.49563(15) 0.72680(15) 0.0387(7) Uani 1 1 d . . . . .
 H46 H -0.278580 0.459429 0.706725 0.046 Uiso 1 1 calc R . . . .
 C51 C -0.35944(15) 0.53829(13) 0.60889(14) 0.0447(8) Uani 1 1 d D U . . .
 C11 C 0.14941(19) 0.73851(17) 1.13899(16) 0.0475(8) Uani 1 1 d . . . . .
 H11A H 0.190734 0.756553 1.182178 0.057 Uiso 1 1 calc R . . . .
 H11B H 0.138593 0.699617 1.156390 0.057 Uiso 1 1 calc R . . . .
 C44 C -0.16024(17) 0.44462(14) 0.83681(14) 0.0357(7) Uani 1 1 d . . . . .
 H44A H -0.200517 0.412983 0.821904 0.043 Uiso 1 1 calc R . . . .
 H44B H -0.151486 0.449755 0.895011 0.043 Uiso 1 1 calc R . . . .
 C6 C 0.06753(18) 0.77238(14) 1.12586(14) 0.0379(7) Uani 1 1 d . . . . .
 C45 C -0.19786(17) 0.49809(14) 0.79655(15) 0.0373(7) Uani 1 1 d . . . . .
 C50 C -0.17045(18) 0.55219(15) 0.82493(15) 0.0410(7) Uani 1 1 d . . . . .
 C40 C 0.00027(19) 0.34316(14) 0.65303(15) 0.0381(7) Uani 1 1 d . . . . .
 C7 C -0.00122(17) 0.92853(13) 1.13067(15) 0.0363(7) Uani 1 1 d D . . . .
 C43 C -0.0776(2) 0.35262(17) 0.58818(17) 0.0533(9) Uani 1 1 d . . . . .
 H43A H -0.127739 0.341452 0.607808 0.080 Uiso 1 1 calc GR . . . .
 H43B H -0.073481 0.329612 0.541656 0.080 Uiso 1 1 calc GR . . . .
 H43C H -0.081572 0.392872 0.573348 0.080 Uiso 1 1 calc GR . . . .
 C41 C 0.0773(2) 0.35367(18) 0.61730(17) 0.0532(9) Uani 1 1 d . . . . .
 H41A H 0.081237 0.394232 0.605714 0.080 Uiso 1 1 calc GR . . . .
 H41B H 0.072325 0.331799 0.568109 0.080 Uiso 1 1 calc GR . . . .
 H41C H 0.127938 0.341752 0.655102 0.080 Uiso 1 1 calc GR . . . .
 C65 C -0.3878(2) 0.86139(17) 0.8697(2) 0.0593(10) Uani 1 1 d . . . . .
 H65A H -0.408444 0.842076 0.912431 0.089 Uiso 1 1 calc GR . . . .
 H65B H -0.432827 0.884898 0.839113 0.089 Uiso 1 1 calc GR . . . .
 H65C H -0.339872 0.885533 0.892541 0.089 Uiso 1 1 calc GR . . . .
 C54 C -0.4358(3) 0.5085(3) 0.6244(4) 0.0376(11) Uani 0.490(8) 1 d D U P B 1
 H54A H -0.422334 0.468493 0.636781 0.056 Uiso 0.490(8) 1 calc GR . P B 1
 H54B H -0.480975 0.510935 0.577122 0.056 Uiso 0.490(8) 1 calc GR . P B 1
 H54C H -0.454016 0.526504 0.669335 0.056 Uiso 0.490(8) 1 calc GR . P B 1
 C64 C -0.4370(2) 0.78105(19) 0.7789(2) 0.0686(11) Uani 1 1 d . . . . .
 H64A H -0.421625 0.754387 0.740542 0.103 Uiso 1 1 calc GR . . . .
 H64B H -0.482539 0.805772 0.751975 0.103 Uiso 1 1 calc GR . . . .
 H64C H -0.455914 0.759798 0.821039 0.103 Uiso 1 1 calc GR . . . .
 C47 C -0.29228(17) 0.54388(15) 0.68527(14) 0.0409(8) Uani 1 1 d D . . . .
 C31 C 0.3336(2) 0.52343(15) 0.67408(16) 0.0445(8) Uani 1 1 d . . . . .
 H31A H 0.311070 0.485323 0.679381 0.067 Uiso 1 1 calc GR . . . .
 H31B H 0.380178 0.521005 0.645968 0.067 Uiso 1 1 calc GR . . . .
 H31C H 0.289199 0.547664 0.644045 0.067 Uiso 1 1 calc GR . . . .
 C63 C -0.3285(3) 0.8488(2) 0.7491(3) 0.0791(14) Uani 1 1 d . . . . .
 H63A H -0.282454 0.874235 0.772628 0.119 Uiso 1 1 calc GR . . . .
 H63B H -0.374457 0.871044 0.717569 0.119 Uiso 1 1 calc GR . . . .
 H63C H -0.308274 0.821132 0.714714 0.119 Uiso 1 1 calc GR . . . .
 C53 C -0.3206(13) 0.5079(5) 0.5462(9) 0.030(2) Uani 0.490(8) 1 d D . P B 1
 H53A H -0.278364 0.532579 0.530301 0.045 Uiso 0.490(8) 1 calc GR . P B 1
 H53B H -0.364750 0.499257 0.499792 0.045 Uiso 0.490(8) 1 calc GR . P B 1
 H53C H -0.293986 0.472549 0.568498 0.045 Uiso 0.490(8) 1 calc GR . P B 1
 C52 C -0.3873(5) 0.5988(2) 0.5752(5) 0.0484(13) Uani 0.490(8) 1 d D U P B 1
 H52A H -0.410015 0.620346 0.614811 0.073 Uiso 0.490(8) 1 calc GR . P B 1
 H52B H -0.430703 0.594935 0.526722 0.073 Uiso 0.490(8) 1 calc GR . P B 1
 H52C H -0.338751 0.618943 0.562947 0.073 Uiso 0.490(8) 1 calc GR . P B 1
 C10 C 0.0887(3) 0.9537(3) 1.1342(3) 0.0452(11) Uani 0.599(4) 1 d D . P C 1
 H10A H 0.127097 0.939511 1.181736 0.068 Uiso 0.599(4) 1 calc GR . P C 1
 H10B H 0.086247 0.995261 1.136353 0.068 Uiso 0.599(4) 1 calc GR . P C 1
 H10C H 0.109155 0.942074 1.086850 0.068 Uiso 0.599(4) 1 calc GR . P C 1
 C8 C -0.0600(3) 0.9565(2) 1.0614(3) 0.0434(11) Uani 0.599(4) 1 d D . P C 1
 H8A H -0.041950 0.947216 1.011978 0.065 Uiso 0.599(4) 1 calc GR . P C 1
 H8B H -0.058619 0.997805 1.068952 0.065 Uiso 0.599(4) 1 calc GR . P C 1
 H8C H -0.117346 0.942611 1.058679 0.065 Uiso 0.599(4) 1 calc GR . P C 1
 C69 C 0.3765(2) 0.55866(14) 1.0336(2) 0.0641(11) Uani 1 1 d D . . . .
 H69A H 0.438719 0.559845 1.046173 0.077 Uiso 1 1 calc R . . . .
 H69B H 0.358286 0.559943 0.975159 0.077 Uiso 1 1 calc R . . . .
 C71 C 0.3829(2) 0.45085(14) 1.02661(19) 0.0613(11) Uani 1 1 d D . . . .
 H71A H 0.444735 0.454662 1.035131 0.074 Uiso 1 1 calc R . . . .
 H71B H 0.360483 0.451222 0.968626 0.074 Uiso 1 1 calc R . . . .
 C70 C 0.3479(2) 0.50222(14) 1.06333(19) 0.0631(11) Uani 1 1 d D . . . .
 H70A H 0.366370 0.500456 1.121774 0.076 Uiso 1 1 calc R . . . .
 H70B H 0.285775 0.500563 1.050643 0.076 Uiso 1 1 calc R . . . .
 C72 C 0.3621(3) 0.39348(17) 1.0597(2) 0.0803(15) Uani 1 1 d D . . . .
 H72A H 0.300358 0.389010 1.051129 0.096 Uiso 1 1 calc R . . . .
 H72B H 0.385096 0.392304 1.117538 0.096 Uiso 1 1 calc R . . . .
 C68 C 0.3434(2) 0.61159(18) 1.0685(2) 0.0716(12) Uani 1 1 d D . . . .
 H68A H 0.358345 0.645676 1.040627 0.086 Uiso 1 1 calc R . . . .
 H68B H 0.281320 0.609550 1.059619 0.086 Uiso 1 1 calc R . . . .
 C73 C 0.3992(3) 0.3443(2) 1.0193(4) 0.119(3) Uani 1 1 d D . . . .
 H73A H 0.379190 0.346790 0.961662 0.179 Uiso 1 1 calc GR . . . .
 H73B H 0.381370 0.308048 1.038470 0.179 Uiso 1 1 calc GR . . . .
 H73C H 0.460684 0.346680 1.031869 0.179 Uiso 1 1 calc GR . . . .
 C67 C 0.3792(3) 0.6173(3) 1.1564(3) 0.0993(18) Uani 1 1 d D . . . .
 H67A H 0.440646 0.619132 1.165433 0.149 Uiso 1 1 calc GR . . . .
 H67B H 0.362453 0.584379 1.184461 0.149 Uiso 1 1 calc GR . . . .
 H67C H 0.357652 0.652093 1.176421 0.149 Uiso 1 1 calc GR . . . .
 C9 C -0.0267(4) 0.9437(3) 1.2088(3) 0.0472(12) Uani 0.599(4) 1 d D . P C 1
 H9A H -0.085580 0.933168 1.205933 0.071 Uiso 0.599(4) 1 calc GR . P C 1
 H9B H -0.019936 0.984684 1.218174 0.071 Uiso 0.599(4) 1 calc GR . P C 1
 H9C H 0.009066 0.923051 1.252446 0.071 Uiso 0.599(4) 1 calc GR . P C 1
 C21A C 0.4406(5) 0.7784(4) 0.9900(9) 0.080(4) Uani 0.472(11) 1 d D . P A 2
 H21A H 0.446977 0.759403 1.041598 0.120 Uiso 0.472(11) 1 calc GR . P A 2
 H21B H 0.487981 0.804301 0.990854 0.120 Uiso 0.472(11) 1 calc GR . P A 2
 H21C H 0.439526 0.749878 0.948350 0.120 Uiso 0.472(11) 1 calc GR . P A 2
 C20A C 0.3738(9) 0.8639(6) 1.0312(8) 0.063(3) Uani 0.472(11) 1 d D . P A 2
 H20A H 0.320986 0.884211 1.030014 0.095 Uiso 0.472(11) 1 calc GR . P A 2
 H20B H 0.414618 0.889588 1.014886 0.095 Uiso 0.472(11) 1 calc GR . P A 2
 H20C H 0.396137 0.850160 1.085129 0.095 Uiso 0.472(11) 1 calc GR . P A 2
 C19A C 0.3490(8) 0.8400(6) 0.8890(5) 0.085(5) Uani 0.472(11) 1 d D . P A 2
 H19A H 0.349873 0.810179 0.849468 0.128 Uiso 0.472(11) 1 calc GR . P A 2
 H19B H 0.395953 0.866222 0.889287 0.128 Uiso 0.472(11) 1 calc GR . P A 2
 H19C H 0.295851 0.860944 0.875560 0.128 Uiso 0.472(11) 1 calc GR . P A 2
 C20B C 0.3402(7) 0.8657(5) 1.0036(7) 0.057(3) Uani 0.528(11) 1 d D . P A 1
 H20D H 0.294217 0.876397 0.959777 0.086 Uiso 0.528(11) 1 calc GR . P A 1
 H20E H 0.387763 0.891515 1.005012 0.086 Uiso 0.528(11) 1 calc GR . P A 1
 H20F H 0.320969 0.868094 1.053848 0.086 Uiso 0.528(11) 1 calc GR . P A 1
 C18A C 0.3576(8) 0.8125(7) 0.9732(9) 0.057(4) Uani 0.472(11) 1 d D . P A 2
 C21B C 0.4373(4) 0.7828(3) 1.0571(6) 0.062(3) Uani 0.528(11) 1 d D . P A 1
 H21D H 0.419850 0.786047 1.108130 0.093 Uiso 0.528(11) 1 calc GR . P A 1
 H21E H 0.488471 0.805225 1.058627 0.093 Uiso 0.528(11) 1 calc GR . P A 1
 H21F H 0.448521 0.742898 1.046858 0.093 Uiso 0.528(11) 1 calc GR . P A 1
 C19B C 0.3908(6) 0.7968(5) 0.9114(6) 0.081(4) Uani 0.528(11) 1 d D . P A 1
 H19D H 0.397626 0.756145 0.902106 0.121 Uiso 0.528(11) 1 calc GR . P A 1
 H19E H 0.443610 0.816615 0.910631 0.121 Uiso 0.528(11) 1 calc GR . P A 1
 H19F H 0.346117 0.812199 0.869773 0.121 Uiso 0.528(11) 1 calc GR . P A 1
 C8A C -0.0892(5) 0.9568(4) 1.0982(5) 0.0434(11) Uani 0.401(4) 1 d D . P C 2
 H8AA H -0.107271 0.948288 1.041516 0.065 Uiso 0.401(4) 1 calc GR . P C 2
 H8AB H -0.084656 0.998038 1.105708 0.065 Uiso 0.401(4) 1 calc GR . P C 2
 H8AC H -0.130513 0.941692 1.127058 0.065 Uiso 0.401(4) 1 calc GR . P C 2
 C9A C 0.0230(6) 0.9436(4) 1.2179(5) 0.0472(12) Uani 0.401(4) 1 d D . P C 2
 H9AA H 0.080247 0.930252 1.239323 0.071 Uiso 0.401(4) 1 calc GR . P C 2
 H9AB H -0.016116 0.925431 1.246589 0.071 Uiso 0.401(4) 1 calc GR . P C 2
 H9AC H 0.020597 0.984930 1.224109 0.071 Uiso 0.401(4) 1 calc GR . P C 2
 C10A C 0.0603(5) 0.9533(4) 1.0859(5) 0.0452(11) Uani 0.401(4) 1 d D . P C 2
 H10D H 0.062288 0.994688 1.092774 0.068 Uiso 0.401(4) 1 calc GR . P C 2
 H10E H 0.042548 0.944249 1.029345 0.068 Uiso 0.401(4) 1 calc GR . P C 2
 H10F H 0.116185 0.937323 1.106166 0.068 Uiso 0.401(4) 1 calc GR . P C 2
 C52A C -0.4166(5) 0.5894(3) 0.5924(5) 0.0484(13) Uani 0.510(8) 1 d D U P B 2
 H52D H -0.437296 0.599176 0.640381 0.073 Uiso 0.510(8) 1 calc GR . P B 2
 H52E H -0.464312 0.580474 0.549334 0.073 Uiso 0.510(8) 1 calc GR . P B 2
 H52F H -0.385316 0.621581 0.576921 0.073 Uiso 0.510(8) 1 calc GR . P B 2
 C54A C -0.4206(4) 0.4879(3) 0.6183(4) 0.0376(11) Uani 0.510(8) 1 d D . P B 2
 H54D H -0.390087 0.451786 0.620961 0.056 Uiso 0.510(8) 1 calc GR . P B 2
 H54E H -0.467846 0.487399 0.572707 0.056 Uiso 0.510(8) 1 calc GR . P B 2
 H54F H -0.441844 0.493132 0.667201 0.056 Uiso 0.510(8) 1 calc GR . P B 2
 C53A C -0.3168(13) 0.5242(5) 0.5398(9) 0.030(2) Uani 0.510(8) 1 d D . P B 2
 H53D H -0.276005 0.554011 0.534908 0.045 Uiso 0.510(8) 1 calc GR . P B 2
 H53E H -0.359277 0.522009 0.490490 0.045 Uiso 0.510(8) 1 calc GR . P B 2
 H53F H -0.287733 0.487644 0.549698 0.045 Uiso 0.510(8) 1 calc GR . P B 2

loop_
  _atom_site_aniso_label
  _atom_site_aniso_U_11
  _atom_site_aniso_U_22
  _atom_site_aniso_U_33
  _atom_site_aniso_U_23
  _atom_site_aniso_U_13
  _atom_site_aniso_U_12
 C39 0.0298(13) 0.0504(18) 0.0143(10) -0.0035(11) 0.0047(9) 0.0027(12)
 C33 0.0290(13) 0.0558(19) 0.0236(12) -0.0080(12) 0.0077(10) -0.0013(13)
 O2 0.0439(12) 0.0629(15) 0.0388(11) -0.0098(10) 0.0179(9) -0.0002(11)
 C24 0.0326(14) 0.062(2) 0.0242(12) -0.0092(13) 0.0078(11) -0.0062(14)
 C26 0.0270(12) 0.060(2) 0.0247(12) -0.0114(13) 0.0056(10) -0.0007(13)
 O3 0.0467(12) 0.0662(16) 0.0409(11) -0.0159(11) 0.0287(10) -0.0061(11)
 C55 0.0356(15) 0.068(2) 0.0218(12) 0.0029(13) 0.0028(11) 0.0074(15)
 C1 0.0393(15) 0.0507(19) 0.0154(10) -0.0005(11) 0.0086(10) 0.0098(13)
 C13 0.0331(15) 0.083(3) 0.0418(16) -0.0298(17) 0.0020(13) 0.0052(17)
 C3 0.0335(13) 0.0501(19) 0.0184(11) 0.0048(11) 0.0094(10) 0.0046(13)
 C18 0.042(6) 0.072(8) 0.064(7) -0.036(5) 0.006(5) -0.004(5)
 C5 0.0360(14) 0.056(2) 0.0159(11) -0.0024(12) 0.0052(10) 0.0050(14)
 C28 0.0359(15) 0.057(2) 0.0270(13) -0.0121(13) 0.0140(11) -0.0012(14)
 C37 0.0285(13) 0.057(2) 0.0177(11) -0.0011(12) -0.0005(9) 0.0035(13)
 C48 0.0313(14) 0.070(2) 0.0201(12) -0.0012(13) 0.0021(10) 0.0160(15)
 C16 0.0311(14) 0.059(2) 0.0324(14) -0.0110(14) 0.0095(11) 0.0040(14)
 C22 0.0348(14) 0.058(2) 0.0276(13) -0.0102(13) 0.0111(11) -0.0025(14)
 C15 0.0348(15) 0.072(2) 0.0418(16) -0.0195(16) 0.0143(13) -0.0033(15)
 C66 0.0354(14) 0.0498(19) 0.0262(12) 0.0057(12) 0.0137(11) 0.0060(13)
 O6 0.0448(12) 0.0572(15) 0.0302(10) 0.0001(9) 0.0004(9) 0.0170(11)
 C4 0.0344(14) 0.0546(19) 0.0150(11) 0.0042(11) 0.0079(10) 0.0047(13)
 C25 0.0295(13) 0.062(2) 0.0234(12) -0.0129(13) 0.0067(10) -0.0055(14)
 C12 0.0299(14) 0.067(2) 0.0305(13) -0.0149(14) 0.0015(11) 0.0089(14)
 C36 0.0373(14) 0.0511(19) 0.0147(11) -0.0014(11) 0.0052(10) 0.0000(13)
 C58 0.0318(14) 0.058(2) 0.0373(15) 0.0137(14) 0.0081(12) 0.0021(14)
 C60 0.0301(13) 0.0504(19) 0.0278(13) 0.0059(12) 0.0103(11) 0.0015(13)
 C14 0.0338(16) 0.079(3) 0.0528(19) -0.0286(18) 0.0111(14) -0.0038(16)
 C17 0.0304(14) 0.062(2) 0.0315(13) -0.0111(14) 0.0067(11) 0.0049(14)
 C35 0.0342(14) 0.0523(19) 0.0218(11) -0.0035(12) 0.0121(10) 0.0000(13)
 C30 0.052(2) 0.083(3) 0.074(2) -0.031(2) 0.0410(19) -0.023(2)
 C61 0.0332(14) 0.0537(19) 0.0259(12) 0.0051(12) 0.0056(11) 0.0048(13)
 C38 0.0304(13) 0.0570(19) 0.0167(11) -0.0005(11) 0.0031(10) 0.0020(13)
 C57 0.0339(15) 0.068(2) 0.0281(13) 0.0100(14) 0.0060(11) 0.0009(15)
 C62 0.0372(16) 0.066(2) 0.0495(18) 0.0201(17) 0.0055(14) 0.0119(16)
 C27 0.0300(13) 0.059(2) 0.0225(12) -0.0102(12) 0.0058(10) -0.0027(14)
 C56 0.0312(14) 0.059(2) 0.0260(12) 0.0036(13) 0.0047(11) 0.0050(14)
 C2 0.0325(13) 0.055(2) 0.0163(11) 0.0026(11) 0.0097(10) 0.0034(13)
 C34 0.0302(13) 0.0506(18) 0.0182(11) -0.0026(11) 0.0061(10) 0.0010(12)
 C23 0.0334(14) 0.057(2) 0.0256(12) -0.0126(13) 0.0098(11) -0.0049(14)
 C29 0.0313(14) 0.068(2) 0.0310(14) -0.0118(14) 0.0114(11) -0.0046(14)
 C42 0.140(4) 0.060(3) 0.0278(16) -0.0078(16) 0.027(2) -0.001(3)
 C59 0.0327(14) 0.057(2) 0.0360(14) 0.0101(14) 0.0127(12) 0.0067(14)
 C32 0.0318(16) 0.128(4) 0.0383(16) 0.003(2) 0.0111(13) 0.011(2)
 O4 0.0293(9) 0.0602(14) 0.0151(8) -0.0072(8) 0.0042(7) -0.0011(9)
 O1 0.0508(12) 0.0523(14) 0.0223(9) 0.0006(8) 0.0059(8) 0.0104(10)
 O5 0.0426(12) 0.0711(17) 0.0240(9) -0.0069(10) -0.0116(8) 0.0124(11)
 C49 0.0317(14) 0.067(2) 0.0209(12) -0.0040(13) 0.0023(10) 0.0085(14)
 C46 0.0243(12) 0.071(2) 0.0199(11) -0.0123(13) 0.0019(10) 0.0074(14)
 C51 0.0305(14) 0.076(2) 0.0235(12) -0.0089(14) -0.0048(11) 0.0162(15)
 C11 0.0373(15) 0.079(2) 0.0230(12) -0.0114(14) -0.0021(11) 0.0143(16)
 C44 0.0284(13) 0.0572(19) 0.0202(11) -0.0057(12) 0.0018(10) 0.0049(13)
 C6 0.0364(14) 0.064(2) 0.0132(10) -0.0021(12) 0.0050(10) 0.0127(14)
 C45 0.0293(13) 0.061(2) 0.0209(11) -0.0077(12) 0.0024(10) 0.0074(13)
 C50 0.0300(13) 0.072(2) 0.0176(11) -0.0040(13) -0.0039(10) 0.0083(14)
 C40 0.0434(15) 0.0542(19) 0.0177(11) -0.0049(12) 0.0086(11) -0.0007(14)
 C7 0.0317(14) 0.0554(19) 0.0224(12) 0.0050(12) 0.0068(10) 0.0029(13)
 C43 0.0428(17) 0.092(3) 0.0239(13) -0.0221(15) 0.0047(12) -0.0059(18)
 C41 0.0421(17) 0.092(3) 0.0269(14) -0.0176(16) 0.0098(12) 0.0042(18)
 C65 0.0446(19) 0.065(3) 0.067(2) 0.0210(19) 0.0072(17) 0.0148(18)
 C54 0.0249(16) 0.055(2) 0.0327(14) -0.0068(17) 0.0066(12) 0.0136(16)
 C64 0.0448(19) 0.087(3) 0.065(2) 0.005(2) -0.0104(17) 0.016(2)
 C47 0.0303(13) 0.073(2) 0.0183(11) -0.0091(13) 0.0018(10) 0.0164(15)
 C31 0.0415(16) 0.069(2) 0.0255(13) -0.0081(14) 0.0125(12) 0.0020(16)
 C63 0.069(3) 0.096(4) 0.075(3) 0.052(3) 0.021(2) 0.032(2)
 C53 0.039(2) 0.031(6) 0.020(2) 0.002(4) 0.0060(14) -0.008(5)
 C52 0.038(2) 0.0579(19) 0.0454(18) -0.0036(15) 0.0000(15) 0.0071(16)
 C10 0.031(2) 0.071(3) 0.034(2) 0.009(2) 0.0061(17) 0.002(2)
 C8 0.039(3) 0.054(3) 0.034(3) 0.011(2) 0.0011(17) -0.002(2)
 C69 0.0415(18) 0.106(3) 0.0448(18) -0.002(2) 0.0087(15) 0.002(2)
 C71 0.0367(17) 0.106(3) 0.0397(17) 0.0048(19) 0.0034(13) -0.0085(19)
 C70 0.0342(16) 0.115(4) 0.0395(17) 0.004(2) 0.0061(14) -0.002(2)
 C72 0.052(2) 0.126(4) 0.057(2) 0.028(3) -0.0031(18) -0.028(3)
 C68 0.051(2) 0.106(4) 0.058(2) -0.001(2) 0.0126(18) 0.010(2)
 C73 0.063(3) 0.067(3) 0.237(8) 0.024(4) 0.053(4) -0.001(3)
 C67 0.072(3) 0.127(5) 0.091(3) -0.042(3) 0.001(3) 0.007(3)
 C9 0.054(3) 0.055(3) 0.035(2) -0.0042(19) 0.015(3) -0.004(3)
 C21A 0.044(5) 0.079(7) 0.127(12) -0.020(7) 0.040(6) -0.013(5)
 C20A 0.073(9) 0.056(6) 0.071(8) 0.001(6) 0.037(6) -0.003(7)
 C19A 0.113(9) 0.104(10) 0.045(4) -0.008(5) 0.028(5) -0.063(8)
 C20B 0.056(6) 0.057(5) 0.062(7) 0.007(5) 0.018(4) -0.005(5)
 C18A 0.025(5) 0.089(10) 0.057(7) -0.037(6) 0.010(5) -0.014(5)
 C21B 0.028(3) 0.047(4) 0.109(8) -0.018(4) 0.011(4) -0.011(3)
 C19B 0.080(7) 0.084(8) 0.097(7) -0.031(6) 0.062(6) -0.047(6)
 C8A 0.039(3) 0.054(3) 0.034(3) 0.011(2) 0.0011(17) -0.002(2)
 C9A 0.054(3) 0.055(3) 0.035(2) -0.0042(19) 0.015(3) -0.004(3)
 C10A 0.031(2) 0.071(3) 0.034(2) 0.009(2) 0.0061(17) 0.002(2)
 C52A 0.038(2) 0.0579(19) 0.0454(18) -0.0036(15) 0.0000(15) 0.0071(16)
 C54A 0.0249(16) 0.055(2) 0.0327(14) -0.0068(17) 0.0066(12) 0.0136(16)
 C53A 0.039(2) 0.031(6) 0.020(2) 0.002(4) 0.0060(14) -0.008(5)

_geom_special_details
;
 All esds (except the esd in the dihedral angle between two l.s. planes)
 are estimated using the full covariance matrix.  The cell esds are taken
 into account individually in the estimation of esds in distances, angles
 and torsion angles; correlations between esds in cell parameters are only
 used when they are defined by crystal symmetry.  An approximate (isotropic)
 treatment of cell esds is used for estimating esds involving l.s. planes.
;
loop_
  _geom_bond_atom_site_label_1
  _geom_bond_atom_site_label_2
  _geom_bond_distance
  _geom_bond_site_symmetry_2
  _geom_bond_publ_flag
 C39 C38 1.398(4) . ?
 C39 C34 1.394(4) . ?
 C39 O4 1.385(3) . ?
 C33 H33A 0.9900 . ?
 C33 H33B 0.9900 . ?
 C33 C27 1.510(4) . ?
 C33 C34 1.523(4) . ?
 O2 H2 0.8400 . ?
 O2 C17 1.382(4) . ?
 C24 H24 0.9500 . ?
 C24 C25 1.391(5) . ?
 C24 C23 1.396(4) . ?
 C26 H26 0.9500 . ?
 C26 C25 1.401(5) . ?
 C26 C27 1.388(4) . ?
 O3 H3 0.8400 . ?
 O3 C28 1.381(3) . ?
 C55 H55A 0.9900 . ?
 C55 H55B 0.9900 . ?
 C55 C56 1.510(4) . ?
 C55 C49 1.509(5) . ?
 C1 C2 1.388(4) . ?
 C1 O1 1.389(4) . ?
 C1 C6 1.390(4) . ?
 C13 H13 0.9500 . ?
 C13 C12 1.390(5) . ?
 C13 C14 1.398(5) . ?
 C3 H3A 0.9500 . ?
 C3 C4 1.397(4) . ?
 C3 C2 1.395(4) . ?
 C18 C14 1.521(11) . ?
 C18 C20B 1.522(14) . ?
 C18 C21B 1.522(14) . ?
 C18 C19B 1.508(14) . ?
 C5 H5 0.9500 . ?
 C5 C4 1.391(4) . ?
 C5 C6 1.390(5) . ?
 C28 C27 1.396(4) . ?
 C28 C23 1.391(5) . ?
 C37 H37 0.9500 . ?
 C37 C36 1.393(4) . ?
 C37 C38 1.391(4) . ?
 C48 H48 0.9500 . ?
 C48 C49 1.402(4) . ?
 C48 C47 1.384(5) . ?
 C16 C22 1.509(4) . ?
 C16 C15 1.394(5) . ?
 C16 C17 1.391(4) . ?
 C22 H22A 0.9900 . ?
 C22 H22B 0.9900 . ?
 C22 C23 1.511(4) . ?
 C15 H15 0.9500 . ?
 C15 C14 1.393(5) . ?
 C66 H66A 0.9900 . ?
 C66 H66B 0.9900 . ?
 C66 C60 1.530(4) . ?
 C66 C2 1.518(4) . ?
 O6 H6 0.8400 . ?
 O6 C61 1.374(4) . ?
 C4 C7 1.537(4) . ?
 C25 C29 1.533(4) . ?
 C12 C17 1.397(4) . ?
 C12 C11 1.519(4) . ?
 C36 C35 1.397(4) . ?
 C36 C40 1.537(4) . ?
 C58 C57 1.397(5) . ?
 C58 C62 1.527(4) . ?
 C58 C59 1.405(4) . ?
 C60 C61 1.386(4) . ?
 C60 C59 1.392(4) . ?
 C14 C18A 1.561(12) . ?
 C35 H35 0.9500 . ?
 C35 C34 1.391(4) . ?
 C30 H30A 0.9800 . ?
 C30 H30B 0.9800 . ?
 C30 H30C 0.9800 . ?
 C30 C29 1.523(5) . ?
 C61 C56 1.403(4) . ?
 C38 C44 1.524(4) . ?
 C57 H57 0.9500 . ?
 C57 C56 1.388(4) . ?
 C62 C65 1.524(5) . ?
 C62 C64 1.533(5) . ?
 C62 C63 1.535(5) . ?
 C29 C32 1.530(5) . ?
 C29 C31 1.524(4) . ?
 C42 H42A 0.9800 . ?
 C42 H42B 0.9800 . ?
 C42 H42C 0.9800 . ?
 C42 C40 1.516(5) . ?
 C59 H59 0.9500 . ?
 C32 H32A 0.9800 . ?
 C32 H32B 0.9800 . ?
 C32 H32C 0.9800 . ?
 O4 H4 0.8400 . ?
 O1 H1 0.8400 . ?
 O5 H5A 0.8400 . ?
 O5 C50 1.388(3) . ?
 C49 C50 1.392(5) . ?
 C46 H46 0.9500 . ?
 C46 C45 1.394(4) . ?
 C46 C47 1.392(5) . ?
 C51 C54 1.496(4) . ?
 C51 C47 1.533(3) . ?
 C51 C53 1.533(4) . ?
 C51 C52 1.570(4) . ?
 C51 C52A 1.510(4) . ?
 C51 C54A 1.577(4) . ?
 C51 C53A 1.530(4) . ?
 C11 H11A 0.9900 . ?
 C11 H11B 0.9900 . ?
 C11 C6 1.528(4) . ?
 C44 H44A 0.9900 . ?
 C44 H44B 0.9900 . ?
 C44 C45 1.505(4) . ?
 C45 C50 1.404(5) . ?
 C40 C43 1.523(4) . ?
 C40 C41 1.524(4) . ?
 C7 C10 1.567(5) . ?
 C7 C8 1.517(5) . ?
 C7 C9 1.528(5) . ?
 C7 C8A 1.573(8) . ?
 C7 C9A 1.514(8) . ?
 C7 C10A 1.500(7) . ?
 C43 H43A 0.9800 . ?
 C43 H43B 0.9800 . ?
 C43 H43C 0.9800 . ?
 C41 H41A 0.9800 . ?
 C41 H41B 0.9800 . ?
 C41 H41C 0.9800 . ?
 C65 H65A 0.9800 . ?
 C65 H65B 0.9800 . ?
 C65 H65C 0.9800 . ?
 C54 H54A 0.9800 . ?
 C54 H54B 0.9800 . ?
 C54 H54C 0.9800 . ?
 C64 H64A 0.9800 . ?
 C64 H64B 0.9800 . ?
 C64 H64C 0.9800 . ?
 C31 H31A 0.9800 . ?
 C31 H31B 0.9800 . ?
 C31 H31C 0.9800 . ?
 C63 H63A 0.9800 . ?
 C63 H63B 0.9800 . ?
 C63 H63C 0.9800 . ?
 C53 H53A 0.9800 . ?
 C53 H53B 0.9800 . ?
 C53 H53C 0.9800 . ?
 C52 H52A 0.9800 . ?
 C52 H52B 0.9800 . ?
 C52 H52C 0.9800 . ?
 C10 H10A 0.9800 . ?
 C10 H10B 0.9800 . ?
 C10 H10C 0.9800 . ?
 C8 H8A 0.9800 . ?
 C8 H8B 0.9800 . ?
 C8 H8C 0.9800 . ?
 C69 H69A 0.9900 . ?
 C69 H69B 0.9900 . ?
 C69 C70 1.529(3) . ?
 C69 C68 1.527(3) . ?
 C71 H71A 0.9900 . ?
 C71 H71B 0.9900 . ?
 C71 C70 1.526(3) . ?
 C71 C72 1.530(3) . ?
 C70 H70A 0.9900 . ?
 C70 H70B 0.9900 . ?
 C72 H72A 0.9900 . ?
 C72 H72B 0.9900 . ?
 C72 C73 1.535(4) . ?
 C68 H68A 0.9900 . ?
 C68 H68B 0.9900 . ?
 C68 C67 1.513(4) . ?
 C73 H73A 0.9800 . ?
 C73 H73B 0.9800 . ?
 C73 H73C 0.9800 . ?
 C67 H67A 0.9800 . ?
 C67 H67B 0.9800 . ?
 C67 H67C 0.9800 . ?
 C9 H9A 0.9800 . ?
 C9 H9B 0.9800 . ?
 C9 H9C 0.9800 . ?
 C21A H21A 0.9800 . ?
 C21A H21B 0.9800 . ?
 C21A H21C 0.9800 . ?
 C21A C18A 1.546(15) . ?
 C20A H20A 0.9800 . ?
 C20A H20B 0.9800 . ?
 C20A H20C 0.9800 . ?
 C20A C18A 1.556(15) . ?
 C19A H19A 0.9800 . ?
 C19A H19B 0.9800 . ?
 C19A H19C 0.9800 . ?
 C19A C18A 1.568(15) . ?
 C20B H20D 0.9800 . ?
 C20B H20E 0.9800 . ?
 C20B H20F 0.9800 . ?
 C21B H21D 0.9800 . ?
 C21B H21E 0.9800 . ?
 C21B H21F 0.9800 . ?
 C19B H19D 0.9800 . ?
 C19B H19E 0.9800 . ?
 C19B H19F 0.9800 . ?
 C8A H8AA 0.9800 . ?
 C8A H8AB 0.9800 . ?
 C8A H8AC 0.9800 . ?
 C9A H9AA 0.9800 . ?
 C9A H9AB 0.9800 . ?
 C9A H9AC 0.9800 . ?
 C10A H10D 0.9800 . ?
 C10A H10E 0.9800 . ?
 C10A H10F 0.9800 . ?
 C52A H52D 0.9800 . ?
 C52A H52E 0.9800 . ?
 C52A H52F 0.9800 . ?
 C54A H54D 0.9800 . ?
 C54A H54E 0.9800 . ?
 C54A H54F 0.9800 . ?
 C53A H53D 0.9800 . ?
 C53A H53E 0.9800 . ?
 C53A H53F 0.9800 . ?

loop_
  _geom_angle_atom_site_label_1
  _geom_angle_atom_site_label_2
  _geom_angle_atom_site_label_3
  _geom_angle
  _geom_angle_site_symmetry_1
  _geom_angle_site_symmetry_3
  _geom_angle_publ_flag
 C34 C39 C38 121.6(2) . . ?
 O4 C39 C38 118.7(2) . . ?
 O4 C39 C34 119.7(2) . . ?
 H33A C33 H33B 107.6 . . ?
 C27 C33 H33A 108.7 . . ?
 C27 C33 H33B 108.7 . . ?
 C27 C33 C34 114.2(2) . . ?
 C34 C33 H33A 108.7 . . ?
 C34 C33 H33B 108.7 . . ?
 C17 O2 H2 109.5 . . ?
 C25 C24 H24 118.8 . . ?
 C25 C24 C23 122.3(3) . . ?
 C23 C24 H24 118.8 . . ?
 C25 C26 H26 118.6 . . ?
 C27 C26 H26 118.6 . . ?
 C27 C26 C25 122.9(3) . . ?
 C28 O3 H3 109.5 . . ?
 H55A C55 H55B 107.2 . . ?
 C56 C55 H55A 107.9 . . ?
 C56 C55 H55B 107.9 . . ?
 C49 C55 H55A 107.9 . . ?
 C49 C55 H55B 107.9 . . ?
 C49 C55 C56 117.6(3) . . ?
 C2 C1 O1 119.0(3) . . ?
 C2 C1 C6 122.4(3) . . ?
 O1 C1 C6 118.6(3) . . ?
 C12 C13 H13 118.4 . . ?
 C12 C13 C14 123.2(3) . . ?
 C14 C13 H13 118.4 . . ?
 C4 C3 H3A 118.5 . . ?
 C2 C3 H3A 118.5 . . ?
 C2 C3 C4 122.9(3) . . ?
 C14 C18 C20B 102.7(9) . . ?
 C14 C18 C21B 110.2(9) . . ?
 C20B C18 C21B 114.4(10) . . ?
 C19B C18 C14 106.1(8) . . ?
 C19B C18 C20B 112.5(11) . . ?
 C19B C18 C21B 110.3(10) . . ?
 C4 C5 H5 118.7 . . ?
 C6 C5 H5 118.7 . . ?
 C6 C5 C4 122.5(3) . . ?
 O3 C28 C27 119.2(3) . . ?
 O3 C28 C23 119.3(3) . . ?
 C23 C28 C27 121.5(2) . . ?
 C36 C37 H37 118.6 . . ?
 C38 C37 H37 118.6 . . ?
 C38 C37 C36 122.7(3) . . ?
 C49 C48 H48 118.8 . . ?
 C47 C48 H48 118.8 . . ?
 C47 C48 C49 122.4(3) . . ?
 C15 C16 C22 119.7(3) . . ?
 C17 C16 C22 121.9(3) . . ?
 C17 C16 C15 118.4(3) . . ?
 C16 C22 H22A 108.4 . . ?
 C16 C22 H22B 108.4 . . ?
 C16 C22 C23 115.3(3) . . ?
 H22A C22 H22B 107.5 . . ?
 C23 C22 H22A 108.4 . . ?
 C23 C22 H22B 108.4 . . ?
 C16 C15 H15 118.7 . . ?
 C14 C15 C16 122.5(3) . . ?
 C14 C15 H15 118.7 . . ?
 H66A C66 H66B 107.7 . . ?
 C60 C66 H66A 108.8 . . ?
 C60 C66 H66B 108.8 . . ?
 C2 C66 H66A 108.8 . . ?
 C2 C66 H66B 108.8 . . ?
 C2 C66 C60 113.8(2) . . ?
 C61 O6 H6 109.5 . . ?
 C3 C4 C7 121.7(2) . . ?
 C5 C4 C3 117.0(3) . . ?
 C5 C4 C7 121.3(3) . . ?
 C24 C25 C26 116.8(3) . . ?
 C24 C25 C29 122.8(3) . . ?
 C26 C25 C29 120.4(3) . . ?
 C13 C12 C17 117.7(3) . . ?
 C13 C12 C11 120.2(3) . . ?
 C17 C12 C11 122.0(3) . . ?
 C37 C36 C35 116.9(2) . . ?
 C37 C36 C40 121.6(3) . . ?
 C35 C36 C40 121.4(2) . . ?
 C57 C58 C62 119.6(3) . . ?
 C57 C58 C59 116.5(3) . . ?
 C59 C58 C62 123.9(3) . . ?
 C61 C60 C66 121.6(3) . . ?
 C61 C60 C59 118.5(3) . . ?
 C59 C60 C66 119.8(3) . . ?
 C13 C14 C18 118.2(6) . . ?
 C13 C14 C18A 125.7(6) . . ?
 C15 C14 C13 116.6(3) . . ?
 C15 C14 C18 124.9(6) . . ?
 C15 C14 C18A 117.5(6) . . ?
 O2 C17 C16 118.6(3) . . ?
 O2 C17 C12 120.1(3) . . ?
 C16 C17 C12 121.4(3) . . ?
 C36 C35 H35 118.6 . . ?
 C34 C35 C36 122.9(2) . . ?
 C34 C35 H35 118.6 . . ?
 H30A C30 H30B 109.5 . . ?
 H30A C30 H30C 109.5 . . ?
 H30B C30 H30C 109.5 . . ?
 C29 C30 H30A 109.5 . . ?
 C29 C30 H30B 109.5 . . ?
 C29 C30 H30C 109.5 . . ?
 O6 C61 C60 120.2(2) . . ?
 O6 C61 C56 118.6(3) . . ?
 C60 C61 C56 121.2(3) . . ?
 C39 C38 C44 121.3(2) . . ?
 C37 C38 C39 118.0(2) . . ?
 C37 C38 C44 120.7(2) . . ?
 C58 C57 H57 118.5 . . ?
 C56 C57 C58 123.0(3) . . ?
 C56 C57 H57 118.5 . . ?
 C58 C62 C64 108.6(3) . . ?
 C58 C62 C63 109.5(3) . . ?
 C65 C62 C58 112.4(3) . . ?
 C65 C62 C64 108.4(3) . . ?
 C65 C62 C63 108.3(3) . . ?
 C64 C62 C63 109.6(3) . . ?
 C26 C27 C33 120.7(3) . . ?
 C26 C27 C28 117.8(3) . . ?
 C28 C27 C33 121.6(2) . . ?
 C61 C56 C55 121.5(3) . . ?
 C57 C56 C55 120.4(2) . . ?
 C57 C56 C61 118.0(3) . . ?
 C1 C2 C3 117.3(3) . . ?
 C1 C2 C66 122.1(3) . . ?
 C3 C2 C66 120.6(3) . . ?
 C39 C34 C33 121.4(2) . . ?
 C35 C34 C39 117.9(2) . . ?
 C35 C34 C33 120.7(2) . . ?
 C24 C23 C22 120.1(3) . . ?
 C28 C23 C24 118.3(3) . . ?
 C28 C23 C22 121.5(2) . . ?
 C30 C29 C25 111.4(3) . . ?
 C30 C29 C32 108.3(3) . . ?
 C30 C29 C31 109.3(3) . . ?
 C32 C29 C25 109.6(3) . . ?
 C31 C29 C25 109.0(2) . . ?
 C31 C29 C32 109.2(3) . . ?
 H42A C42 H42B 109.5 . . ?
 H42A C42 H42C 109.5 . . ?
 H42B C42 H42C 109.5 . . ?
 C40 C42 H42A 109.5 . . ?
 C40 C42 H42B 109.5 . . ?
 C40 C42 H42C 109.5 . . ?
 C58 C59 H59 118.8 . . ?
 C60 C59 C58 122.5(3) . . ?
 C60 C59 H59 118.8 . . ?
 C29 C32 H32A 109.5 . . ?
 C29 C32 H32B 109.5 . . ?
 C29 C32 H32C 109.5 . . ?
 H32A C32 H32B 109.5 . . ?
 H32A C32 H32C 109.5 . . ?
 H32B C32 H32C 109.5 . . ?
 C39 O4 H4 109.5 . . ?
 C1 O1 H1 109.5 . . ?
 C50 O5 H5A 109.5 . . ?
 C48 C49 C55 120.0(3) . . ?
 C50 C49 C55 122.1(2) . . ?
 C50 C49 C48 117.7(3) . . ?
 C45 C46 H46 118.6 . . ?
 C47 C46 H46 118.6 . . ?
 C47 C46 C45 122.9(3) . . ?
 C54 C51 C47 111.0(3) . . ?
 C54 C51 C53 112.5(7) . . ?
 C54 C51 C52 107.7(4) . . ?
 C47 C51 C52 109.9(4) . . ?
 C47 C51 C54A 109.2(3) . . ?
 C53 C51 C47 108.7(9) . . ?
 C53 C51 C52 107.0(6) . . ?
 C52A C51 C47 113.3(3) . . ?
 C52A C51 C54A 104.0(4) . . ?
 C52A C51 C53A 112.7(7) . . ?
 C53A C51 C47 109.2(9) . . ?
 C53A C51 C54A 108.2(6) . . ?
 C12 C11 H11A 108.9 . . ?
 C12 C11 H11B 108.9 . . ?
 C12 C11 C6 113.3(2) . . ?
 H11A C11 H11B 107.7 . . ?
 C6 C11 H11A 108.9 . . ?
 C6 C11 H11B 108.9 . . ?
 C38 C44 H44A 108.9 . . ?
 C38 C44 H44B 108.9 . . ?
 H44A C44 H44B 107.8 . . ?
 C45 C44 C38 113.2(2) . . ?
 C45 C44 H44A 108.9 . . ?
 C45 C44 H44B 108.9 . . ?
 C1 C6 C5 118.0(3) . . ?
 C1 C6 C11 121.2(3) . . ?
 C5 C6 C11 120.8(3) . . ?
 C46 C45 C44 120.8(3) . . ?
 C46 C45 C50 117.2(3) . . ?
 C50 C45 C44 121.9(2) . . ?
 O5 C50 C49 118.0(3) . . ?
 O5 C50 C45 120.1(3) . . ?
 C49 C50 C45 122.0(2) . . ?
 C42 C40 C36 107.9(2) . . ?
 C42 C40 C43 108.7(3) . . ?
 C42 C40 C41 109.2(3) . . ?
 C43 C40 C36 111.3(3) . . ?
 C43 C40 C41 108.0(2) . . ?
 C41 C40 C36 111.6(3) . . ?
 C4 C7 C10 112.9(3) . . ?
 C4 C7 C8A 111.9(4) . . ?
 C8 C7 C4 109.9(3) . . ?
 C8 C7 C10 107.4(3) . . ?
 C8 C7 C9 110.5(4) . . ?
 C9 C7 C4 108.9(3) . . ?
 C9 C7 C10 107.2(4) . . ?
 C9A C7 C4 110.0(4) . . ?
 C9A C7 C8A 106.7(5) . . ?
 C10A C7 C4 109.8(4) . . ?
 C10A C7 C8A 107.8(5) . . ?
 C10A C7 C9A 110.6(5) . . ?
 C40 C43 H43A 109.5 . . ?
 C40 C43 H43B 109.5 . . ?
 C40 C43 H43C 109.5 . . ?
 H43A C43 H43B 109.5 . . ?
 H43A C43 H43C 109.5 . . ?
 H43B C43 H43C 109.5 . . ?
 C40 C41 H41A 109.5 . . ?
 C40 C41 H41B 109.5 . . ?
 C40 C41 H41C 109.5 . . ?
 H41A C41 H41B 109.5 . . ?
 H41A C41 H41C 109.5 . . ?
 H41B C41 H41C 109.5 . . ?
 C62 C65 H65A 109.5 . . ?
 C62 C65 H65B 109.5 . . ?
 C62 C65 H65C 109.5 . . ?
 H65A C65 H65B 109.5 . . ?
 H65A C65 H65C 109.5 . . ?
 H65B C65 H65C 109.5 . . ?
 C51 C54 H54A 109.5 . . ?
 C51 C54 H54B 109.5 . . ?
 C51 C54 H54C 109.5 . . ?
 H54A C54 H54B 109.5 . . ?
 H54A C54 H54C 109.5 . . ?
 H54B C54 H54C 109.5 . . ?
 C62 C64 H64A 109.5 . . ?
 C62 C64 H64B 109.5 . . ?
 C62 C64 H64C 109.5 . . ?
 H64A C64 H64B 109.5 . . ?
 H64A C64 H64C 109.5 . . ?
 H64B C64 H64C 109.5 . . ?
 C48 C47 C46 117.6(2) . . ?
 C48 C47 C51 122.0(3) . . ?
 C46 C47 C51 120.3(3) . . ?
 C29 C31 H31A 109.5 . . ?
 C29 C31 H31B 109.5 . . ?
 C29 C31 H31C 109.5 . . ?
 H31A C31 H31B 109.5 . . ?
 H31A C31 H31C 109.5 . . ?
 H31B C31 H31C 109.5 . . ?
 C62 C63 H63A 109.5 . . ?
 C62 C63 H63B 109.5 . . ?
 C62 C63 H63C 109.5 . . ?
 H63A C63 H63B 109.5 . . ?
 H63A C63 H63C 109.5 . . ?
 H63B C63 H63C 109.5 . . ?
 C51 C53 H53A 109.5 . . ?
 C51 C53 H53B 109.5 . . ?
 C51 C53 H53C 109.5 . . ?
 H53A C53 H53B 109.5 . . ?
 H53A C53 H53C 109.5 . . ?
 H53B C53 H53C 109.5 . . ?
 C51 C52 H52A 109.5 . . ?
 C51 C52 H52B 109.5 . . ?
 C51 C52 H52C 109.5 . . ?
 H52A C52 H52B 109.5 . . ?
 H52A C52 H52C 109.5 . . ?
 H52B C52 H52C 109.5 . . ?
 C7 C10 H10A 109.5 . . ?
 C7 C10 H10B 109.5 . . ?
 C7 C10 H10C 109.5 . . ?
 H10A C10 H10B 109.5 . . ?
 H10A C10 H10C 109.5 . . ?
 H10B C10 H10C 109.5 . . ?
 C7 C8 H8A 109.5 . . ?
 C7 C8 H8B 109.5 . . ?
 C7 C8 H8C 109.5 . . ?
 H8A C8 H8B 109.5 . . ?
 H8A C8 H8C 109.5 . . ?
 H8B C8 H8C 109.5 . . ?
 H69A C69 H69B 107.5 . . ?
 C70 C69 H69A 108.5 . . ?
 C70 C69 H69B 108.5 . . ?
 C68 C69 H69A 108.5 . . ?
 C68 C69 H69B 108.5 . . ?
 C68 C69 C70 115.0(3) . . ?
 H71A C71 H71B 107.6 . . ?
 C70 C71 H71A 108.6 . . ?
 C70 C71 H71B 108.6 . . ?
 C70 C71 C72 114.6(3) . . ?
 C72 C71 H71A 108.6 . . ?
 C72 C71 H71B 108.6 . . ?
 C69 C70 H70A 109.1 . . ?
 C69 C70 H70B 109.1 . . ?
 C71 C70 C69 112.7(3) . . ?
 C71 C70 H70A 109.1 . . ?
 C71 C70 H70B 109.1 . . ?
 H70A C70 H70B 107.8 . . ?
 C71 C72 H72A 109.4 . . ?
 C71 C72 H72B 109.4 . . ?
 C71 C72 C73 111.1(3) . . ?
 H72A C72 H72B 108.0 . . ?
 C73 C72 H72A 109.4 . . ?
 C73 C72 H72B 109.4 . . ?
 C69 C68 H68A 109.3 . . ?
 C69 C68 H68B 109.3 . . ?
 H68A C68 H68B 107.9 . . ?
 C67 C68 C69 111.8(3) . . ?
 C67 C68 H68A 109.3 . . ?
 C67 C68 H68B 109.3 . . ?
 C72 C73 H73A 109.5 . . ?
 C72 C73 H73B 109.5 . . ?
 C72 C73 H73C 109.5 . . ?
 H73A C73 H73B 109.5 . . ?
 H73A C73 H73C 109.5 . . ?
 H73B C73 H73C 109.5 . . ?
 C68 C67 H67A 109.5 . . ?
 C68 C67 H67B 109.5 . . ?
 C68 C67 H67C 109.5 . . ?
 H67A C67 H67B 109.5 . . ?
 H67A C67 H67C 109.5 . . ?
 H67B C67 H67C 109.5 . . ?
 C7 C9 H9A 109.5 . . ?
 C7 C9 H9B 109.5 . . ?
 C7 C9 H9C 109.5 . . ?
 H9A C9 H9B 109.5 . . ?
 H9A C9 H9C 109.5 . . ?
 H9B C9 H9C 109.5 . . ?
 H21A C21A H21B 109.5 . . ?
 H21A C21A H21C 109.5 . . ?
 H21B C21A H21C 109.5 . . ?
 C18A C21A H21A 109.5 . . ?
 C18A C21A H21B 109.5 . . ?
 C18A C21A H21C 109.5 . . ?
 H20A C20A H20B 109.5 . . ?
 H20A C20A H20C 109.5 . . ?
 H20B C20A H20C 109.5 . . ?
 C18A C20A H20A 109.5 . . ?
 C18A C20A H20B 109.5 . . ?
 C18A C20A H20C 109.5 . . ?
 H19A C19A H19B 109.5 . . ?
 H19A C19A H19C 109.5 . . ?
 H19B C19A H19C 109.5 . . ?
 C18A C19A H19A 109.5 . . ?
 C18A C19A H19B 109.5 . . ?
 C18A C19A H19C 109.5 . . ?
 C18 C20B H20D 109.5 . . ?
 C18 C20B H20E 109.5 . . ?
 C18 C20B H20F 109.5 . . ?
 H20D C20B H20E 109.5 . . ?
 H20D C20B H20F 109.5 . . ?
 H20E C20B H20F 109.5 . . ?
 C14 C18A C19A 119.0(10) . . ?
 C21A C18A C14 106.7(10) . . ?
 C21A C18A C20A 104.8(11) . . ?
 C21A C18A C19A 107.3(10) . . ?
 C20A C18A C14 114.1(10) . . ?
 C20A C18A C19A 104.0(10) . . ?
 C18 C21B H21D 109.5 . . ?
 C18 C21B H21E 109.5 . . ?
 C18 C21B H21F 109.5 . . ?
 H21D C21B H21E 109.5 . . ?
 H21D C21B H21F 109.5 . . ?
 H21E C21B H21F 109.5 . . ?
 C18 C19B H19D 109.5 . . ?
 C18 C19B H19E 109.5 . . ?
 C18 C19B H19F 109.5 . . ?
 H19D C19B H19E 109.5 . . ?
 H19D C19B H19F 109.5 . . ?
 H19E C19B H19F 109.5 . . ?
 C7 C8A H8AA 109.5 . . ?
 C7 C8A H8AB 109.5 . . ?
 C7 C8A H8AC 109.5 . . ?
 H8AA C8A H8AB 109.5 . . ?
 H8AA C8A H8AC 109.5 . . ?
 H8AB C8A H8AC 109.5 . . ?
 C7 C9A H9AA 109.5 . . ?
 C7 C9A H9AB 109.5 . . ?
 C7 C9A H9AC 109.5 . . ?
 H9AA C9A H9AB 109.5 . . ?
 H9AA C9A H9AC 109.5 . . ?
 H9AB C9A H9AC 109.5 . . ?
 C7 C10A H10D 109.5 . . ?
 C7 C10A H10E 109.5 . . ?
 C7 C10A H10F 109.5 . . ?
 H10D C10A H10E 109.5 . . ?
 H10D C10A H10F 109.5 . . ?
 H10E C10A H10F 109.5 . . ?
 C51 C52A H52D 109.5 . . ?
 C51 C52A H52E 109.5 . . ?
 C51 C52A H52F 109.5 . . ?
 H52D C52A H52E 109.5 . . ?
 H52D C52A H52F 109.5 . . ?
 H52E C52A H52F 109.5 . . ?
 C51 C54A H54D 109.5 . . ?
 C51 C54A H54E 109.5 . . ?
 C51 C54A H54F 109.5 . . ?
 H54D C54A H54E 109.5 . . ?
 H54D C54A H54F 109.5 . . ?
 H54E C54A H54F 109.5 . . ?
 C51 C53A H53D 109.5 . . ?
 C51 C53A H53E 109.5 . . ?
 C51 C53A H53F 109.5 . . ?
 H53D C53A H53E 109.5 . . ?
 H53D C53A H53F 109.5 . . ?
 H53E C53A H53F 109.5 . . ?

loop_
  _geom_torsion_atom_site_label_1
  _geom_torsion_atom_site_label_2
  _geom_torsion_atom_site_label_3
  _geom_torsion_atom_site_label_4
  _geom_torsion
  _geom_torsion_site_symmetry_1
  _geom_torsion_site_symmetry_2
  _geom_torsion_site_symmetry_3
  _geom_torsion_site_symmetry_4
  _geom_torsion_publ_flag
 C39 C38 C44 C45 94.9(3) . . . . ?
 C24 C25 C29 C30 12.7(4) . . . . ?
 C24 C25 C29 C32 132.5(3) . . . . ?
 C24 C25 C29 C31 -108.0(3) . . . . ?
 C26 C25 C29 C30 -168.4(3) . . . . ?
 C26 C25 C29 C32 -48.6(4) . . . . ?
 C26 C25 C29 C31 70.9(4) . . . . ?
 O3 C28 C27 C33 5.1(4) . . . . ?
 O3 C28 C27 C26 -175.9(2) . . . . ?
 O3 C28 C23 C24 175.0(2) . . . . ?
 O3 C28 C23 C22 -8.6(4) . . . . ?
 C55 C49 C50 O5 10.8(4) . . . . ?
 C55 C49 C50 C45 -167.7(3) . . . . ?
 C13 C12 C17 O2 174.9(3) . . . . ?
 C13 C12 C17 C16 -4.0(5) . . . . ?
 C13 C12 C11 C6 99.6(4) . . . . ?
 C13 C14 C18A C21A 101.4(10) . . . . ?
 C13 C14 C18A C20A -13.8(15) . . . . ?
 C13 C14 C18A C19A -137.2(10) . . . . ?
 C3 C4 C7 C10 -167.9(3) . . . . ?
 C3 C4 C7 C8 -47.9(4) . . . . ?
 C3 C4 C7 C9 73.2(4) . . . . ?
 C3 C4 C7 C8A -13.2(4) . . . . ?
 C3 C4 C7 C9A 105.2(5) . . . . ?
 C3 C4 C7 C10A -132.8(4) . . . . ?
 C5 C4 C7 C10 14.7(4) . . . . ?
 C5 C4 C7 C8 134.6(3) . . . . ?
 C5 C4 C7 C9 -104.3(4) . . . . ?
 C5 C4 C7 C8A 169.4(4) . . . . ?
 C5 C4 C7 C9A -72.3(5) . . . . ?
 C5 C4 C7 C10A 49.7(4) . . . . ?
 C37 C36 C35 C34 1.5(5) . . . . ?
 C37 C36 C40 C42 -86.3(4) . . . . ?
 C37 C36 C40 C43 32.9(4) . . . . ?
 C37 C36 C40 C41 153.7(3) . . . . ?
 C37 C38 C44 C45 -85.1(4) . . . . ?
 C48 C49 C50 O5 -175.3(2) . . . . ?
 C48 C49 C50 C45 6.2(4) . . . . ?
 C16 C22 C23 C24 -89.3(3) . . . . ?
 C16 C22 C23 C28 94.4(3) . . . . ?
 C16 C15 C14 C13 -2.8(6) . . . . ?
 C16 C15 C14 C18 169.5(8) . . . . ?
 C16 C15 C14 C18A -177.3(7) . . . . ?
 C22 C16 C15 C14 178.0(3) . . . . ?
 C22 C16 C17 O2 6.6(5) . . . . ?
 C22 C16 C17 C12 -174.4(3) . . . . ?
 C15 C16 C22 C23 86.1(4) . . . . ?
 C15 C16 C17 O2 -175.1(3) . . . . ?
 C15 C16 C17 C12 3.8(5) . . . . ?
 C15 C14 C18A C21A -84.7(10) . . . . ?
 C15 C14 C18A C20A 160.1(9) . . . . ?
 C15 C14 C18A C19A 36.7(14) . . . . ?
 C66 C60 C61 O6 7.0(4) . . . . ?
 C66 C60 C61 C56 -173.1(3) . . . . ?
 C66 C60 C59 C58 177.8(3) . . . . ?
 O6 C61 C56 C55 -9.3(5) . . . . ?
 O6 C61 C56 C57 174.0(3) . . . . ?
 C4 C3 C2 C1 0.6(4) . . . . ?
 C4 C3 C2 C66 -178.8(2) . . . . ?
 C4 C5 C6 C1 -0.3(4) . . . . ?
 C4 C5 C6 C11 179.1(2) . . . . ?
 C25 C24 C23 C28 2.0(4) . . . . ?
 C25 C24 C23 C22 -174.5(2) . . . . ?
 C25 C26 C27 C33 178.9(2) . . . . ?
 C25 C26 C27 C28 -0.2(4) . . . . ?
 C12 C13 C14 C18 -170.2(7) . . . . ?
 C12 C13 C14 C15 2.6(6) . . . . ?
 C12 C13 C14 C18A 176.6(8) . . . . ?
 C12 C11 C6 C1 94.4(4) . . . . ?
 C12 C11 C6 C5 -85.0(3) . . . . ?
 C36 C37 C38 C39 -0.4(5) . . . . ?
 C36 C37 C38 C44 179.6(3) . . . . ?
 C36 C35 C34 C39 -1.3(5) . . . . ?
 C36 C35 C34 C33 179.4(3) . . . . ?
 C58 C57 C56 C55 -175.0(3) . . . . ?
 C58 C57 C56 C61 1.6(5) . . . . ?
 C60 C66 C2 C1 -91.2(3) . . . . ?
 C60 C66 C2 C3 88.1(3) . . . . ?
 C60 C61 C56 C55 170.8(3) . . . . ?
 C60 C61 C56 C57 -5.8(5) . . . . ?
 C14 C13 C12 C17 0.7(5) . . . . ?
 C14 C13 C12 C11 -176.5(3) . . . . ?
 C17 C16 C22 C23 -95.6(3) . . . . ?
 C17 C16 C15 C14 -0.3(5) . . . . ?
 C17 C12 C11 C6 -77.5(4) . . . . ?
 C35 C36 C40 C42 89.3(4) . . . . ?
 C35 C36 C40 C43 -151.4(3) . . . . ?
 C35 C36 C40 C41 -30.7(4) . . . . ?
 C61 C60 C59 C58 -0.8(5) . . . . ?
 C38 C39 C34 C33 179.4(3) . . . . ?
 C38 C39 C34 C35 0.1(4) . . . . ?
 C38 C37 C36 C35 -0.7(5) . . . . ?
 C38 C37 C36 C40 175.1(3) . . . . ?
 C38 C44 C45 C46 96.6(3) . . . . ?
 C38 C44 C45 C50 -80.2(3) . . . . ?
 C57 C58 C62 C65 -176.5(3) . . . . ?
 C57 C58 C62 C64 63.6(4) . . . . ?
 C57 C58 C62 C63 -56.1(5) . . . . ?
 C57 C58 C59 C60 -3.1(5) . . . . ?
 C62 C58 C57 C56 -176.0(3) . . . . ?
 C62 C58 C59 C60 175.5(3) . . . . ?
 C27 C33 C34 C39 -94.7(3) . . . . ?
 C27 C33 C34 C35 84.6(3) . . . . ?
 C27 C26 C25 C24 -4.1(4) . . . . ?
 C27 C26 C25 C29 176.9(2) . . . . ?
 C27 C28 C23 C24 -6.5(4) . . . . ?
 C27 C28 C23 C22 169.9(3) . . . . ?
 C56 C55 C49 C48 88.1(3) . . . . ?
 C56 C55 C49 C50 -98.1(3) . . . . ?
 C2 C1 C6 C5 -0.3(4) . . . . ?
 C2 C1 C6 C11 -179.7(2) . . . . ?
 C2 C3 C4 C5 -1.2(4) . . . . ?
 C2 C3 C4 C7 -178.7(2) . . . . ?
 C2 C66 C60 C61 79.9(4) . . . . ?
 C2 C66 C60 C59 -98.7(3) . . . . ?
 C34 C39 C38 C37 0.7(4) . . . . ?
 C34 C39 C38 C44 -179.3(3) . . . . ?
 C34 C33 C27 C26 -100.8(3) . . . . ?
 C34 C33 C27 C28 78.2(3) . . . . ?
 C23 C24 C25 C26 3.2(4) . . . . ?
 C23 C24 C25 C29 -177.9(3) . . . . ?
 C23 C28 C27 C33 -173.4(3) . . . . ?
 C23 C28 C27 C26 5.7(4) . . . . ?
 C59 C58 C57 C56 2.7(5) . . . . ?
 C59 C58 C62 C65 4.8(5) . . . . ?
 C59 C58 C62 C64 -115.0(4) . . . . ?
 C59 C58 C62 C63 125.3(4) . . . . ?
 C59 C60 C61 O6 -174.4(3) . . . . ?
 C59 C60 C61 C56 5.5(4) . . . . ?
 O4 C39 C38 C37 -177.5(3) . . . . ?
 O4 C39 C38 C44 2.5(4) . . . . ?
 O4 C39 C34 C33 -2.4(4) . . . . ?
 O4 C39 C34 C35 178.3(3) . . . . ?
 O1 C1 C2 C3 178.3(2) . . . . ?
 O1 C1 C2 C66 -2.3(3) . . . . ?
 O1 C1 C6 C5 -178.5(2) . . . . ?
 O1 C1 C6 C11 2.2(3) . . . . ?
 C49 C55 C56 C61 92.7(3) . . . . ?
 C49 C55 C56 C57 -90.8(4) . . . . ?
 C49 C48 C47 C46 -1.6(4) . . . . ?
 C49 C48 C47 C51 -178.8(2) . . . . ?
 C46 C45 C50 O5 176.5(2) . . . . ?
 C46 C45 C50 C49 -5.1(4) . . . . ?
 C11 C12 C17 O2 -7.9(5) . . . . ?
 C11 C12 C17 C16 173.2(3) . . . . ?
 C44 C45 C50 O5 -6.6(4) . . . . ?
 C44 C45 C50 C49 171.8(3) . . . . ?
 C6 C1 C2 C3 0.2(4) . . . . ?
 C6 C1 C2 C66 179.6(2) . . . . ?
 C6 C5 C4 C3 1.0(4) . . . . ?
 C6 C5 C4 C7 178.6(2) . . . . ?
 C45 C46 C47 C48 2.9(4) . . . . ?
 C45 C46 C47 C51 -179.9(2) . . . . ?
 C40 C36 C35 C34 -174.3(3) . . . . ?
 C54 C51 C47 C48 -123.1(4) . . . . ?
 C54 C51 C47 C46 59.8(5) . . . . ?
 C47 C48 C49 C55 171.3(3) . . . . ?
 C47 C48 C49 C50 -2.8(4) . . . . ?
 C47 C46 C45 C44 -176.6(2) . . . . ?
 C47 C46 C45 C50 0.4(4) . . . . ?
 C53 C51 C47 C48 112.7(5) . . . . ?
 C53 C51 C47 C46 -64.4(6) . . . . ?
 C52 C51 C47 C48 -4.0(5) . . . . ?
 C52 C51 C47 C46 178.9(4) . . . . ?
 C70 C69 C68 C67 66.7(5) . . . . ?
 C70 C71 C72 C73 179.7(4) . . . . ?
 C72 C71 C70 C69 175.1(3) . . . . ?
 C68 C69 C70 C71 180.0(3) . . . . ?
 C20B C18 C14 C13 -63.3(11) . . . . ?
 C20B C18 C14 C15 124.6(8) . . . . ?
 C21B C18 C14 C13 59.0(11) . . . . ?
 C21B C18 C14 C15 -113.2(8) . . . . ?
 C19B C18 C14 C13 178.5(8) . . . . ?
 C19B C18 C14 C15 6.3(13) . . . . ?
 C52A C51 C47 C48 -29.9(5) . . . . ?
 C52A C51 C47 C46 153.0(4) . . . . ?
 C54A C51 C47 C48 -145.3(4) . . . . ?
 C54A C51 C47 C46 37.6(4) . . . . ?
 C53A C51 C47 C48 96.6(5) . . . . ?
 C53A C51 C47 C46 -80.5(5) . . . . ?

loop_
  _refln_index_h
  _refln_index_k
  _refln_index_l
  _refln_F_squared_meas
  _refln_F_squared_sigma
  _refln_scale_group_code
 0 0 1 103.569 88.7959 2
 0 0 -1 83.9821 115.308 1
 0 0 2 45254.8 708.153 2
 0 0 -2 44569.6 794.164 1
 0 0 3 245.237 279.671 2
 0 0 -3 39.8953 342.996 1
 0 0 -4 238208 2505.64 1
 0 0 -5 -291.23 495.615 1
 0 0 -6 27892.3 1177.69 1
 0 0 -7 442.768 560.203 1
 0 0 -8 650.799 559.803 1
 0 0 -9 -112.671 567.024 1
 0 0 -10 869.905 568.139 1
 0 0 -11 -280.425 576.361 1
 0 0 -12 2047.91 693.83 1
 0 0 12 2220.2 431.994 5
 0 0 12 2463.23 424.476 4
 0 0 13 -97.9196 425.309 5
 0 0 -13 -7.03758 544.141 1
 0 0 13 84.7873 388.465 4
 0 0 13 0.32169 332.485 9
 0 0 13 136.518 298.319 7
 0 0 14 625.597 389.831 9
 0 0 14 1317.68 499.925 5
 0 0 14 960.716 427.345 4
 0 0 15 -250.595 489.873 5
 0 0 15 -47.9796 346.22 9
 0 0 15 -108.282 406.56 4
 0 0 16 15350.2 873.31 4
 0 0 16 15821 778.114 9
 0 0 16 15060.7 946.612 5
 0 0 17 354.686 409.112 4
 0 0 17 54.7434 528.203 5
 0 0 18 0.33218 443.041 5
 0 0 18 -105.864 352.263 4
 0 0 19 -109.744 282.902 4
 0 0 20 895.342 227.899 4
 0 -1 -1 187131 968.238 3
 0 -1 -1 185755 1326.93 1
 0 1 1 188405 1274.29 2
 0 -1 1 186881 1021.77 3
 0 -1 -2 9134.36 227.585 3
 0 -1 2 9207.15 253.19 3
 0 1 -2 8742.8 335.2 1
 0 -1 -2 8814.8 453.157 1
 0 1 2 8601.59 411.436 2
 0 -1 -3 354.851 423.909 1
 0 1 3 562.407 353.194 2
 0 -1 3 492.136 125.671 3
 0 1 -3 360.414 290.958 1
 0 -1 -3 565.253 108.031 3
 0 1 -4 78520.4 1388.45 1
 0 1 4 78414 1442.32 2
 0 -1 -4 80160.6 1582.52 1
 0 -1 -5 59649 1541.28 1
 0 1 -5 60844.3 1413.52 1
 0 1 -6 88684.7 1857.95 1
 0 -1 -6 90480.8 2044.46 1
 0 1 -7 8290.46 782.417 1
 0 -1 -7 7925.32 864.116 1
 0 1 -8 34327.1 1450.77 1
 0 -1 -8 34244.3 1557.87 1
 0 1 -9 57281.6 1943.9 1
 0 -1 -9 55717.3 2074.04 1
 0 1 -10 67.9681 518.558 1
 0 -1 -10 87.7297 621.072 1
 0 1 -11 4120.81 790.639 1
 0 -1 -11 3742.76 809.252 1
 0 -1 12 -15.0082 361.715 5
 0 1 12 165.419 359.434 5
 0 1 12 47.8219 359.968 4
 0 -1 12 -72.4523 334.84 4
 0 -1 -12 -354.161 629.667 1
 0 1 -12 119.436 526.027 1
 0 -1 -13 -31.7221 570.06 1
 0 -1 13 175.668 302.388 7
 0 1 13 1480.37 425.219 9
 0 -1 13 74.8913 377.352 4
 0 1 13 375.608 410.873 4
 0 -1 13 -84.3769 311.788 9
 0 1 13 150.288 421.377 5
 0 -1 13 505.477 432.367 5
 0 -1 14 -93.8547 387.802 4
 0 -1 14 717.584 371.134 7
 0 1 14 35.9112 432.973 5
 0 1 14 290.653 436.156 4
 0 1 14 78.0201 381.355 9
 0 -1 14 -29.8745 445.339 5
 0 1 15 2531.88 582.056 5
 0 -1 15 2288.02 551.083 5
 0 1 15 2258.38 523.289 4
 0 -1 15 2093.76 487.243 4
 0 1 15 2187.78 453.865 9
 0 1 16 2978.79 624.606 5
 0 1 16 2558.14 551.799 4
 0 1 16 2181.03 427.476 9
 0 -1 16 2844.2 518.256 4
 0 -1 16 2272.48 578.704 5
 0 1 17 338.033 510.981 5
 0 1 17 215.879 422.255 4
 0 -1 17 518.517 536.655 5
 0 -1 17 270.733 363.625 4
 0 1 18 1431.36 481.015 5
 0 -1 18 1256.06 484.203 5
 0 1 18 1449.4 421.537 4
 0 -1 18 1046.71 353.726 4
 0 1 19 -9.15537 286.151 4
 0 -1 19 -95.2515 254.793 4
 0 1 20 310.162 219.378 4
 0 -1 20 -4.84792 129.089 4
 0 -2 0 23853.9 372.968 1
 0 -2 0 24225.9 526.398 3
 0 2 0 23452.8 432.496 2
 0 2 1 28822.9 628.437 2
 0 -2 -1 28841 615.848 1
 0 -2 1 29179.8 585.727 3
 0 -2 -1 28660.8 569.318 3
 0 2 -2 389459 1670.5 1
 0 2 2 383387 2614 2
 0 -2 -2 384720 1963.74 3
 0 -2 2 384131 2055.5 3
 0 -2 -2 384594 2671.9 1
 0 2 -3 34974 736.052 1
 0 2 3 36172.3 996.775 2
 0 -2 -3 35884.1 603.981 3
 0 -2 3 35340.9 651.802 3
 0 -2 -3 35341.3 1027.33 1
 0 -2 4 3328.69 251.763 3
 0 2 4 3070.04 526.041 2
 0 2 -4 3973.91 430.898 1
 0 -2 -4 3510.75 222.944 3
 0 -2 -4 3315.23 620.301 1
 0 2 -5 4044.3 514.497 1
 0 -2 -5 3701.32 165.108 3
 0 -2 -5 3702.57 668.37 1
 0 -2 5 3862.49 217.711 3
 0 2 -6 538.527 452.277 1
 0 -2 -6 317.294 570.516 1
 0 -2 -7 5370.16 810.421 1
 0 2 -7 5129.45 633.856 1
 0 2 -8 21790 1130.32 1
 0 -2 -8 20543.9 1312.32 1
 0 -2 -9 2386.95 761.961 1
 0 2 -9 2843.54 605.577 1
 0 2 -10 184.314 497.227 1
 0 -2 -10 351.246 652.143 1
 0 -2 -11 16553.3 1409.04 1
 0 2 -11 17594.9 1235.14 1
 0 -2 12 10002.4 652.749 4
 0 2 12 10914.5 705.715 9
 0 -2 12 10547.3 714.03 5
 0 2 12 10679.1 699.36 4
 0 -2 12 10492.7 629.313 7
 0 -2 -12 9991.75 1186.28 1
 0 2 12 11113.4 735.123 5
 0 2 13 12641.8 755.756 9
 0 -2 -13 12790.1 1349.34 1
 0 -2 13 12517.9 749.453 4
 0 -2 13 12340.6 701.438 7
 0 -2 13 12899.7 817.352 5
 0 2 13 12209.7 799.454 5
 0 2 13 13216.2 810.391 4
 0 2 14 8452.95 668.254 9
 0 -2 14 7776.62 615.924 7
 0 -2 -14 8699.85 1214.26 1
 0 -2 14 8195.09 668.956 4
 0 2 14 7958.23 716.609 5
 0 2 14 8109.73 726.099 4
 0 -2 14 8279.57 726.015 5
 0 2 15 1338.82 528.601 4
 0 -2 15 1307.14 432.892 4
 0 2 15 1766.64 488.362 9
 0 -2 15 1169.59 517.083 5
 0 2 15 1587.78 514.763 5
 0 2 16 -42.25 462.245 4
 0 -2 16 155.824 475.699 5
 0 2 16 -44.6015 397.817 9
 0 -2 16 -76.2638 371.844 4
 0 2 16 149.085 489.868 5
 0 -2 17 2857.99 576.613 5
 0 -2 17 3000 466.021 4
 0 2 17 2933.58 581.56 5
 0 2 17 3301.08 552.024 4
 0 -2 18 1279.23 331.802 4
 0 2 18 999.927 410.144 4
 0 2 19 270.561 321.738 4
 0 -2 19 334.471 237.483 4
 0 2 20 616.752 238.388 4
 0 -3 0 157.361 139.19 1
 0 3 0 -41.3388 191.601 2
 0 -3 0 104.994 261.22 3
 0 -3 -1 39301 823.685 3
 0 -3 1 39629.5 844.57 3
 0 3 -1 40884.4 478.596 2
 0 3 1 42306.8 855.97 2
 0 -3 -1 41195.9 809.972 1
 0 -3 2 47542 914.633 3
 0 -3 -2 46229.5 889.46 3
 0 3 2 47664.9 1077.54 2
 0 -3 -2 46207.4 1051.75 1
 0 3 -3 140466 1231.03 1
 0 -3 -3 141416 2018.34 1
 0 -3 3 136697 1526.74 3
 0 -3 -3 137084 1448.16 3
 0 3 3 133496 1958.67 2
 0 -3 4 50215.2 933.678 3
 0 3 4 52841.1 1387.17 2
 0 -3 -4 51329.5 869.428 3
 0 -3 -4 52372.6 1436.1 1
 0 3 -4 50236.5 947.279 1
 0 -3 -5 51316.1 1572.79 1
 0 -3 5 51200.1 899.631 3
 0 -3 -5 52671.7 811.669 3
 0 3 -5 53674.8 1159.22 1
 0 -3 6 31323.9 631.515 3
 0 -3 -6 33230.5 1425.74 1
 0 -3 -6 32420.2 512.423 3
 0 3 -6 32460.1 1046.75 1
 0 -3 -7 2288.39 761.374 1
 0 3 -7 2101.58 442.69 1
 0 3 -8 41124.4 1413.75 1
 0 -3 -8 40557.3 1796.62 1
 0 3 -9 888.074 483.235 1
 0 -3 -9 125.713 688.644 1
 0 3 -10 1640.61 542.38 1
 0 -3 -10 240.808 694.659 1
 0 -3 -11 -79.2878 656.648 1
 0 -3 12 463.146 336.2 7
 0 -3 12 257.532 313.931 4
 0 -3 12 -18.5914 376.588 5
 0 3 12 306.142 373.55 4
 0 3 12 -115.038 392.084 5
 0 -3 -12 564.363 677.248 1
 0 3 12 483.937 409.374 9
 0 3 13 2436.92 514.638 9
 0 -3 13 2516.02 427.319 7
 0 3 13 2438.39 483.65 4
 0 -3 13 2540.37 433.665 4
 0 -3 -13 2182.05 799.028 1
 0 -3 13 2116.27 497.277 5
 0 3 13 2498.84 504.233 5
 0 3 14 1102.15 470.932 9
 0 3 14 1204.55 509.483 4
 0 -3 14 1154.24 413.062 7
 0 -3 14 1027.01 487.448 5
 0 3 14 891.479 467.598 5
 0 -3 -14 1974.32 829.836 1
 0 -3 14 1086.1 407.239 4
 0 3 15 -212.498 460.59 5
 0 -3 15 -131.435 463.621 5
 0 3 15 6.43708 486.287 4
 0 3 15 55.1885 412.896 9
 0 -3 15 -2.33003 350.291 7
 0 -3 15 206.37 357.156 4
 0 3 16 886.132 516.349 5
 0 3 16 846.712 429.784 9
 0 -3 16 1116.01 386.224 4
 0 3 16 1230.62 535.129 4
 0 -3 16 1184.1 530.029 5
 0 3 17 458.856 485.032 5
 0 -3 17 549.767 503.569 5
 0 3 17 620.895 483.905 4
 0 -3 17 19.7367 327.611 4
 0 3 18 592.779 425.74 4
 0 -3 18 661.752 289.984 4
 0 3 19 -98.5474 327.925 4
 0 3 20 46.5132 231.167 4
 0 4 0 117558 1299.77 2
 0 -4 0 119185 1601.85 3
 0 -4 0 117311 1133.07 1
 0 -4 -1 224375 1974.16 1
 0 4 -1 227853 1433.87 2
 0 -4 1 229591 2209.95 3
 0 -4 -1 227947 2209.12 3
 0 -4 -2 74090.7 1382.53 1
 0 4 2 76952.7 1448.59 2
 0 -4 -2 72122.3 1280.96 3
 0 -4 2 72480.2 1312.1 3
 0 4 3 339.841 481.636 2
 0 4 -3 -90.5878 132.748 1
 0 -4 3 119.953 333.978 3
 0 -4 -3 321.487 469.601 1
 0 -4 -3 272.408 332.001 3
 0 -4 -4 50873.9 1492.13 1
 0 4 -4 52828.2 851.924 1
 0 -4 -4 50569.6 1039.94 3
 0 4 4 50754.2 1444.58 2
 0 -4 4 49744.3 1076.34 3
 0 -4 5 9529.12 506.048 3
 0 -4 -5 9752.41 888.501 1
 0 4 5 10612.8 876.743 2
 0 -4 -5 9726.1 479.288 3
 0 4 -5 8870.73 453.727 1
 0 -4 -6 -53.8507 652.704 1
 0 -4 -6 -49.2239 194.7 3
 0 -4 6 101.777 188.949 3
 0 4 -6 -420.963 359.312 1
 0 4 -7 8595.35 618.043 1
 0 -4 -7 8277.8 989.874 1
 0 4 -8 92065.6 1978.75 1
 0 -4 -8 87723.7 2590.04 1
 0 -4 -9 10464.6 1176.72 1
 0 4 -9 11876.8 830.041 1
 0 -4 -10 -332.692 765.512 1
 0 -4 -11 18700.9 1556.31 1
 0 -4 12 -40.0897 297.192 7
 0 4 12 -45.0719 367.045 4
 0 4 12 51.9839 367.419 5
 0 -4 -12 33.2093 700.035 1
 0 4 12 -191.681 442.479 9
 0 -4 12 -39.9726 342.435 5
 0 -4 13 5847 607.583 5
 0 4 13 5799.94 627.918 4
 0 -4 -13 5970.85 1074.4 1
 0 -4 13 6277.59 544.571 4
 0 -4 13 6324.01 589.781 7
 0 4 13 6338.14 636.443 5
 0 4 13 6511.66 672.142 9
 0 -4 14 121.316 423.926 5
 0 4 14 -481.284 480.947 4
 0 -4 -14 908.932 830.851 1
 0 4 14 649.046 481.127 9
 0 -4 14 222.796 358.738 7
 0 4 14 295.165 425.898 5
 0 -4 14 98.7922 326.145 4
 0 4 15 705.318 480.674 9
 0 4 15 729.434 507.084 4
 0 -4 15 795.066 408.109 7
 0 -4 15 408.252 462.396 5
 0 4 15 1027.36 487.629 5
 0 -4 15 449.792 347.012 4
 0 -4 16 9856.01 640.858 4
 0 4 16 10175.1 784.522 5
 0 4 16 9526.22 808.865 4
 0 4 16 10149.1 753.231 9
 0 -4 16 10446.6 796.316 5
 0 -4 17 -27.4128 441.618 5
 0 -4 17 -174.806 296.879 4
 0 4 17 -511.096 431.134 9
 0 4 17 98.8624 470.83 4
 0 4 17 145.195 448.623 5
 0 4 18 529.562 431.598 4
 0 4 18 649.241 368.978 9
 0 4 19 98.0968 334.134 4
 0 4 20 249.986 240.966 4
 0 -5 0 63.54 482.258 3
 0 -5 0 155.096 232.6 1
 0 5 0 -108.691 325.713 2
 0 -5 -1 7764.39 507.116 1
 0 -5 -1 7790.87 630.357 3
 0 -5 1 8246.7 234.865 1
 0 5 -1 8065.22 389.072 2
 0 -5 1 8118.06 666.88 3
 0 5 1 7544.37 586.383 2
 0 -5 -2 353760 3015.11 3
 0 -5 2 342019 3118.25 3
 0 5 2 356033 3223.74 2
 0 -5 -2 342882 3109.89 1
 0 5 3 24042.4 1048.95 2
 0 -5 -3 24771.7 901.349 3
 0 -5 3 24751.5 907.227 3
 0 -5 -3 25683 1043.22 1
 0 -5 4 289.838 325.489 3
 0 -5 -4 130.541 318.324 3
 0 -5 -4 60.9016 581.131 1
 0 5 4 70.2908 598.895 2
 0 -5 5 4615.15 448.795 3
 0 -5 -5 4988.15 772.671 1
 0 5 -5 4432.06 289.93 1
 0 5 5 5538.24 806.14 2
 0 -5 -5 5205.56 451.323 3
 0 -5 -6 9203.59 507.298 3
 0 -5 6 8969.6 539.358 3
 0 5 -6 10086.2 513.878 1
 0 -5 -6 8775.82 985.253 1
 0 -5 -7 4343.99 926.447 1
 0 -5 7 4105.64 348.56 3
 0 5 -7 5112.47 461.14 1
 0 -5 -8 5355.86 949.104 1
 0 -5 -9 2600.97 852.332 1
 0 -5 -10 200.223 686.16 1
 0 -5 -11 684.461 721.519 1
 0 5 12 9028.59 749.719 9
 0 5 12 8693.33 659.461 5
 0 5 12 8601.24 678.457 4
 0 -5 -12 7553.96 1188.19 1
 0 -5 12 8874.73 662.965 5
 0 -5 12 8784.07 652.276 7
 0 5 13 2480.44 534.879 4
 0 -5 13 2096.02 433.677 7
 0 5 13 2479.62 570.78 9
 0 -5 13 1945.51 478.309 5
 0 5 13 2567.35 480.754 5
 0 -5 -13 2085.08 883.207 1
 0 -5 14 2062.6 511.286 5
 0 5 14 2038.59 492.116 5
 0 5 14 2030.03 557.147 4
 0 5 14 2508.51 559.351 9
 0 -5 14 2075.47 476.274 7
 0 -5 -14 1947.33 901.746 1
 0 5 15 10224 800.42 4
 0 -5 15 10010 772.933 5
 0 5 15 9545.78 758.884 9
 0 5 15 9957.37 761.306 5
 0 -5 15 8588.22 674.757 7
 0 -5 16 585.5 396.668 7
 0 5 16 399.1 438.984 5
 0 -5 16 362.205 434.794 5
 0 5 16 183.704 508.652 4
 0 5 16 39.3479 463.02 9
 0 5 17 335.494 487.803 4
 0 5 17 -262.237 440.361 9
 0 5 17 625.16 431.39 5
 0 -5 17 489.241 452.012 5
 0 5 18 1687.42 466.206 4
 0 5 18 1332.75 404.542 9
 0 5 19 -217.972 342.686 4
 0 5 20 408.83 241.658 4
 0 -6 0 2305.87 301.89 1
 0 6 0 2389.57 421.285 2
 0 -6 0 2950.47 629.274 3
 0 6 1 58444.8 1352.72 2
 0 6 -1 59280.1 1003.29 2
 0 -6 -1 57723.1 1190.39 1
 0 -6 1 58505.7 1451.71 3
 0 -6 -1 59979.9 1445.33 3
 0 -6 1 59044.2 670.657 1
 0 -6 2 31746.4 1123.73 3
 0 -6 -2 31038.3 1086.63 3
 0 -6 -2 31082.6 1046.1 1
 0 6 2 33249.8 1145.64 2
 0 -6 3 12169.4 752.356 3
 0 -6 -3 12622.5 763.077 3
 0 -6 -3 12264.9 837.968 1
 0 6 3 12145 872.362 2
 0 -6 -4 399.462 392.954 3
 0 6 4 638.666 641.555 2
 0 -6 4 538.946 368.092 3
 0 -6 -4 425.945 585.886 1
 0 -6 -5 6680.66 566.361 3
 0 -6 -5 7308.17 878.242 1
 0 6 -5 7510.57 237.043 1
 0 -6 5 6874.73 553.942 3
 0 -6 -6 36939.8 1638.37 1
 0 -6 -6 36589.2 1048.82 3
 0 -6 6 35293.3 1100.61 3
 0 -6 7 27991.6 944.163 3
 0 -6 -7 28904.9 1599.6 1
 0 -6 -8 8053.82 1069.2 1
 0 -6 -9 1452.57 819.076 1
 0 -6 -10 2746.21 919.481 1
 0 6 11 580.183 494.266 9
 0 -6 11 755.491 355.24 7
 0 -6 -11 962.748 802.175 1
 0 6 12 3446.25 544.073 4
 0 6 12 3228.4 474.982 5
 0 6 12 3578.11 584.401 9
 0 -6 12 3510.89 490.276 7
 0 -6 -12 3188.14 973.025 1
 0 -6 12 3055.78 475.58 5
 0 6 13 498.971 395.462 5
 0 6 13 799.529 526.997 9
 0 6 13 723.13 455.656 4
 0 -6 -13 388.893 704.629 1
 0 -6 13 409.915 380.561 5
 0 -6 13 815.589 404.354 7
 0 6 14 1111.11 547.311 9
 0 -6 14 1842.9 485.847 7
 0 -6 14 980.916 437.682 5
 0 6 14 1545.57 470.929 5
 0 6 14 986.018 491.984 4
 0 -6 15 2456.13 501.699 7
 0 6 15 2374.79 587.292 9
 0 -6 15 2356.89 510.954 5
 0 6 15 2364.81 510.656 5
 0 6 15 2024.27 576.17 4
 0 -6 16 217.137 387.911 7
 0 6 16 74.5292 403.208 5
 0 -6 16 81.4284 411.868 5
 0 6 16 102.019 485.085 9
 0 6 16 27.675 500.228 4
 0 6 17 -404.456 465.271 9
 0 -6 17 116.364 387.013 5
 0 6 17 -123.1 501.586 4
 0 6 18 -70.1291 418.407 4
 0 6 18 -492.134 398.426 9
 0 6 19 -108.164 331.114 4
 0 6 20 497.032 237.544 4
 0 -7 0 146.924 568.722 3
 0 -7 0 -20.3278 234.582 1
 0 7 0 -5.78562 375.764 2
 0 -7 -1 22737.6 1063.81 3
 0 -7 -1 22040.4 816.746 1
 0 7 1 23623 938.14 2
 0 -7 1 21811.2 1056.93 3
 0 -7 1 22247.5 471.524 1
 0 7 -1 23192.8 734.999 2
 0 -7 -2 334.447 502.551 3
 0 -7 2 66.8632 516.83 3
 0 7 2 114.57 503.924 2
 0 -7 -2 362.734 392.665 1
 0 -7 -3 40559.4 1370.41 1
 0 -7 -3 43356.5 1336.99 3
 0 7 3 42502.2 1456.34 2
 0 -7 3 41471.4 1334.11 3
 0 -7 -4 4554.64 581.405 3
 0 -7 4 4293.35 579.154 3
 0 7 4 4857.15 792.445 2
 0 -7 -4 4782.24 739.053 1
 0 -7 -5 89974.3 2313.77 1
 0 -7 5 87250.3 1880.38 3
 0 -7 -5 86862.9 1800.48 3
 0 -7 -6 1108.14 380.695 3
 0 -7 -6 1128.39 749.928 1
 0 -7 6 761.175 327.236 3
 0 -7 7 2795.41 416.562 3
 0 -7 -7 2559.9 385.569 3
 0 -7 -7 2015.74 804.543 1
 0 -7 -8 -148.476 720.531 1
 0 -7 -9 103.536 781.623 1
 0 -7 -10 -588.035 801.205 1
 0 -7 -11 -60.4333 730.007 1
 0 7 11 204.797 481.688 9
 0 7 11 164.104 309.313 5
 0 7 11 228.185 367.958 4
 0 -7 11 83.2859 335.098 7
 0 7 12 2024.68 426.791 5
 0 7 12 2305.19 500.934 4
 0 -7 12 1627.69 460.245 7
 0 -7 -12 1811.94 854.018 1
 0 -7 12 1581.32 397.956 5
 0 7 12 2299.21 604.582 9
 0 7 13 1151.03 474.558 4
 0 7 13 1535.15 584.299 9
 0 -7 13 774.742 406.546 7
 0 -7 13 1149.3 412.937 5
 0 7 13 886.898 388.519 5
 0 -7 -13 1479.55 925.352 1
 0 -7 14 441.507 440.776 7
 0 -7 14 561.189 407.456 5
 0 7 14 731.324 506.393 4
 0 7 14 1369.32 572.925 9
 0 7 14 666.612 422.344 5
 0 -7 15 9594.14 715.315 7
 0 -7 15 10088 736.229 5
 0 7 15 9467.02 793.649 4
 0 7 15 10348.4 738.671 5
 0 7 15 8930.1 816.674 9
 0 -7 16 766.656 427.955 7
 0 7 16 1091.86 415.762 5
 0 7 16 327.621 514.81 9
 0 -7 16 1165.5 440.527 5
 0 7 16 810.353 527.109 4
 0 7 17 2589.88 549.335 9
 0 7 17 2548.88 560.518 4
 0 7 18 -175.055 430.04 4
 0 7 18 -413.342 386.295 9
 0 7 19 602.591 326.395 4
 0 7 20 183.64 218.25 4
 0 8 0 2072.46 451.161 2
 0 -8 0 1950.23 295.782 1
 0 -8 0 1618.4 642.747 3
 0 -8 -1 18819.4 784.401 1
 0 -8 1 18537.8 464.682 1
 0 8 1 18103.3 942.968 2
 0 -8 1 18440.7 1061.88 3
 0 -8 -1 18932.2 1077.36 3
 0 8 2 14602.3 922.545 2
 0 -8 2 13835.4 973.479 3
 0 -8 -2 14945.7 961.325 3
 0 -8 -2 14058.4 807.724 1
 0 8 3 17996.3 1069.83 2
 0 -8 -3 17003.7 984.264 1
 0 -8 3 17375.1 1025.24 3
 0 -8 -3 16816.8 977.657 3
 0 -8 -4 20816.6 1062.48 3
 0 -8 -4 21017.5 1181.55 1
 0 -8 4 21115.1 1075.27 3
 0 -8 -5 4007.91 594.31 3
 0 -8 -5 4767.29 840.022 1
 0 -8 5 3954.21 583.524 3
 0 -8 6 12115.5 821.638 3
 0 -8 -6 11893.7 1134.36 1
 0 -8 -6 11548.5 786.651 3
 0 -8 -7 11730.5 739.652 3
 0 -8 7 12123.3 777.146 3
 0 -8 -7 11382.2 1181.32 1
 0 -8 -8 494.37 801.737 1
 0 -8 -9 2061.73 810.196 1
 0 -8 -10 5327.93 1064.71 1
 0 8 11 7986.71 580.018 5
 0 -8 -11 8350.94 1220.48 1
 0 -8 11 8019.2 645.609 7
 0 8 11 8598.13 660.611 4
 0 8 11 8078.72 769.486 9
 0 -8 11 7788.03 577.556 5
 0 8 12 2160.14 615.381 9
 0 8 12 2284.69 424.389 5
 0 -8 -12 1666.43 775.138 1
 0 -8 12 2225.19 406.961 5
 0 8 12 1969.94 482.381 4
 0 -8 12 2454.16 471.659 7
 0 8 13 3522.81 494.669 5
 0 8 13 4118.88 686.191 9
 0 -8 13 3297.2 560.706 7
 0 8 13 3493.12 577.366 4
 0 -8 13 3086.53 475.831 5
 0 -8 -13 3712.73 999.379 1
 0 -8 14 6724.25 632.286 5
 0 8 14 6522.92 765.202 9
 0 8 14 6501.04 712.652 4
 0 -8 14 6432.62 669.954 7
 0 8 14 7176.91 626.456 5
 0 8 15 3345.55 513.259 5
 0 8 15 2953.62 604.64 4
 0 8 15 3106.21 658.751 9
 0 -8 15 2962.08 541.73 7
 0 -8 15 2902.6 479.72 5
 0 8 16 794.161 533.335 9
 0 -8 16 2599.95 465.378 5
 0 -8 16 2553.52 487.137 7
 0 8 16 2302.76 575.527 4
 0 -8 17 730.698 385.26 7
 0 8 17 146.918 457.038 4
 0 8 17 -409.507 480.696 9
 0 8 18 -51.3943 398.332 4
 0 8 18 -166.66 396.99 9
 0 8 19 276.929 297.857 4
 0 8 20 4156.94 308.46 4
 0 -9 0 30.171 213.146 1
 0 -9 0 232.232 651.005 3
 0 -9 1 86158.7 2161.16 3
 0 -9 -1 82665.1 1613.62 1
 0 -9 -1 86839.6 2171.7 3
 0 -9 1 84252.7 1012.69 1
 0 -9 -2 14893.3 1017.88 3
 0 9 2 15678.6 978.868 2
 0 -9 2 13899.6 1048.25 3
 0 -9 -2 14677.8 832.511 1
 0 -9 -3 31246.7 1308.64 1
 0 -9 -3 32065.6 1351.94 3
 0 -9 3 30107.7 1392.13 3
 0 -9 -4 47193.8 1699.4 1
 0 -9 -4 48855 1615.34 3
 0 -9 4 47217.8 1681.39 3
 0 -9 -5 14690.1 990.066 3
 0 -9 -5 14551.4 1145.93 1
 0 -9 5 14787.8 1012.49 3
 0 -9 -6 1968.42 740.258 1
 0 -9 6 2094.28 517.133 3
 0 -9 -6 1930.5 480.593 3
 0 -9 7 2635.54 474.476 3
 0 -9 -7 2705.43 494.137 3
 0 -9 -7 2593.31 824.483 1
 0 -9 -8 990.466 747.379 1
 0 -9 -9 11516.8 1302.41 1
 0 -9 -10 12132.9 1416.95 1
 0 9 10 15262 956.368 9
 0 9 10 12929.9 740.537 4
 0 -9 10 12863.6 748.029 7
 0 -9 10 13644.8 759.024 8
 0 -9 11 -78.6788 373.987 7
 0 9 11 72.4112 523.033 9
 0 -9 -11 490.094 776.736 1
 0 9 11 184.902 382.327 4
 0 -9 12 6615.23 565.624 5
 0 9 12 6025.64 635.383 4
 0 9 12 6000.29 739.339 9
 0 -9 -12 6399.23 1161.53 1
 0 -9 12 6228.91 642.546 7
 0 9 12 6311.44 549.358 5
 0 9 13 1722.03 643.456 9
 0 -9 13 1027.65 376.194 5
 0 -9 -13 1151.38 819.425 1
 0 -9 13 612.453 458.73 7
 0 9 13 840.062 369.252 5
 0 9 13 718.299 461.62 4
 0 9 14 7170.39 797.857 9
 0 -9 14 6587.52 593.3 5
 0 -9 14 6334.28 671.393 7
 0 9 14 6053.61 692.14 4
 0 9 14 6854.72 605.403 5
 0 9 15 10093.4 788.315 4
 0 -9 15 11141.9 714.002 5
 0 9 15 11046.7 688.183 5
 0 -9 15 11150.7 777.492 7
 0 9 15 10423.4 863.506 9
 0 9 16 281.21 472.981 4
 0 9 16 -439.069 546.472 9
 0 -9 16 60.6833 406.085 7
 0 9 17 208.856 461.107 9
 0 -9 17 956.836 390.107 7
 0 9 17 537.772 433.518 4
 0 9 18 1592.03 401.744 9
 0 9 18 1699.01 409.351 4
 0 9 19 -6.97962 268.113 4
 0 -10 0 125832 2738.56 3
 0 -10 0 124104 1744.73 1
 0 -10 -1 1002.17 329.147 1
 0 -10 1 371.658 680.304 3
 0 -10 -1 933.599 711.661 3
 0 -10 2 64038.4 2077.27 3
 0 -10 -2 64981.7 2017.44 3
 0 -10 -2 63385.8 1683.37 1
 0 -10 -3 16.5134 501.803 1
 0 -10 -3 -68.3682 576.282 3
 0 -10 3 68.0517 628.533 3
 0 -10 -4 58359.1 1923.94 1
 0 -10 4 57682.7 1922.13 3
 0 -10 -4 57030.5 1853.08 3
 0 -10 -5 4673.33 812.384 1
 0 -10 -5 4585.15 684.388 3
 0 -10 5 4108.29 690.217 3
 0 -10 -6 8844.95 1053.95 1
 0 -10 -6 9061.69 826.545 3
 0 -10 6 9078.15 858.924 3
 0 -10 -7 16861 1003.37 3
 0 -10 7 17345.1 1048.82 3
 0 -10 -7 14945.2 1335.48 1
 0 -10 -8 15968.6 1434.58 1
 0 -10 -9 378.913 742.378 1
 0 -10 -10 4605.47 1001.67 1
 0 -10 10 5247.65 585.722 7
 0 10 10 4671.6 526.258 4
 0 -10 10 5164.95 545.057 8
 0 10 10 5831.93 704.644 9
 0 10 11 1546.11 432.95 4
 0 -10 -11 1527.52 877.306 1
 0 -10 11 1531.59 437.042 7
 0 10 12 83.5495 571.245 9
 0 -10 12 359.389 450.202 7
 0 10 12 233.888 411.685 4
 0 -10 -12 143.562 816.275 1
 0 10 13 14544.6 884.954 4
 0 10 13 16066.3 1020.49 9
 0 -10 13 14105 895.275 7
 0 -10 14 13776.5 739.267 5
 0 10 14 13751.8 973.887 9
 0 10 14 12795.8 852.799 4
 0 -10 14 12205.9 837.056 7
 0 10 15 1550.02 653.58 9
 0 -10 15 2979.2 554.364 7
 0 10 15 2584.58 559.327 4
 0 10 16 243.709 543.386 9
 0 10 16 278.234 460.092 4
 0 -10 16 397.166 418.641 7
 0 10 17 448.417 476.026 9
 0 10 17 1011.44 427.549 4
 0 -10 17 1590.77 399.27 7
 0 10 18 1893.02 391.865 4
 0 10 18 883.493 367.256 9
 0 10 19 1062.53 268.641 4
 0 -11 0 158.621 209.993 1
 0 -11 0 -593.919 765.065 3
 0 -11 1 21255.8 1385.48 3
 0 -11 -1 21841.2 919.702 1
 0 -11 -1 20864.5 1331.74 3
 0 -11 -2 3675.05 808.787 3
 0 -11 2 3855.29 851.498 3
 0 -11 -2 3866.67 552.248 1
 0 -11 -3 19566.1 1270.17 3
 0 -11 3 20746.1 1339.52 3
 0 -11 -3 19723.6 1112.15 1
 0 -11 4 11661 1063.04 3
 0 -11 -4 11511.3 985.162 1
 0 -11 -4 12144.2 1028.6 3
 0 -11 5 28.5817 550.248 3
 0 -11 -5 245.078 594.675 1
 0 -11 -5 75.9742 505.578 3
 0 -11 6 106.993 439.256 3
 0 -11 -6 284.735 454.369 3
 0 -11 -6 149.701 660.651 1
 0 -11 -7 137.24 441.432 3
 0 -11 7 109.577 365.102 3
 0 -11 -7 235.502 697.061 1
 0 -11 -8 -155.602 691.168 1
 0 -11 9 3716.05 476.913 7
 0 -11 -9 4063.08 1024.41 1
 0 -11 -10 1365.87 837.594 1
 0 -11 10 940.927 451.98 7
 0 11 10 1573.28 583.579 9
 0 11 10 1384.71 405.121 4
 0 -11 10 1529.42 429.837 8
 0 11 11 -103.769 596.161 9
 0 -11 -11 -94.6966 686.002 1
 0 -11 11 114.512 438.247 7
 0 11 11 -21.5903 370.124 4
 0 11 12 7532.73 675.264 4
 0 11 12 7034.26 816.254 9
 0 -11 -12 6761.28 1226.19 1
 0 -11 12 6996.66 694.069 7
 0 -11 13 110.924 468.776 7
 0 11 13 576.157 452.99 4
 0 11 13 1068.73 645.364 9
 0 11 14 595.557 464.601 4
 0 11 14 274.975 606.895 9
 0 -11 14 392.552 479.188 7
 0 11 15 3565.24 572.454 4
 0 11 15 4322.84 717.636 9
 0 -11 15 3793.78 578.94 7
 0 11 16 179.519 528.145 9
 0 11 16 669.385 443.712 4
 0 -11 16 363.941 417.875 7
 0 -11 17 1473.54 393.676 7
 0 11 17 480.119 374.057 4
 0 11 18 48.5489 290.872 4
 0 11 18 19.0246 342.428 9
 0 11 19 29.8652 207.776 4
 0 -12 0 170.584 739.128 3
 0 -12 1 -349.368 746.538 3
 0 -12 -1 -444.184 754.493 3
 0 -12 -1 440.759 278.021 1
 0 -12 -2 1510.61 419.572 1
 0 -12 -2 1085.04 699.206 3
 0 -12 2 1367.49 755.614 3
 0 -12 3 4584.44 860.822 3
 0 -12 -3 4207.95 823.764 3
 0 -12 -3 3773.36 612.268 1
 0 -12 4 -314.036 630.658 3
 0 -12 -4 387.813 509.373 1
 0 -12 -4 -42.3194 601.369 3
 0 -12 5 27166.9 1531.08 3
 0 -12 -5 26342.9 1465.71 3
 0 -12 -5 27360 1545.46 1
 0 -12 -6 5221 776.168 3
 0 -12 6 3855.89 731.006 3
 0 -12 -6 4060.9 857.588 1
 0 -12 -7 9959.16 1168.67 1
 0 -12 7 9859.36 955.933 3
 0 -12 -7 9727.69 915.926 3
 0 -12 8 1649.77 384.866 7
 0 -12 -8 991.024 739.05 1
 0 -12 9 5575.73 521.775 8
 0 12 9 5656.21 503.149 4
 0 12 9 7871.02 820.825 9
 0 -12 9 5800.81 606.302 7
 0 -12 -9 5991.07 1092.85 1
 0 12 9 6755.92 417.344 10
 0 -12 10 970.805 423.26 8
 0 -12 10 437.872 428.274 7
 0 12 10 169.442 687.168 9
 0 -12 -10 -56.5326 763.669 1
 0 12 10 430.2 344.013 4
 0 12 11 8997.53 844.726 9
 0 -12 -11 8967.33 1332.71 1
 0 -12 11 8989.11 744.156 7
 0 12 11 8956.91 662.022 4
 0 12 12 12.1063 605.445 9
 0 -12 12 585.288 510.754 7
 0 12 12 601.143 409.03 4
 0 12 13 2816.07 509.799 4
 0 -12 13 3038.27 598.394 7
 0 12 13 4000.16 732.37 9
 0 -12 14 625.319 511.01 7
 0 12 14 268.465 580.787 9
 0 12 14 402.849 418.245 4
 0 12 15 1733.64 463.044 4
 0 12 15 1137.48 634.069 9
 0 -12 15 1694 510.257 7
 0 -12 16 225.316 405.44 7
 0 12 16 -305.821 381.88 4
 0 12 16 31.9625 503.794 9
 0 -12 17 452.912 338.973 7
 0 12 17 -341.672 420.152 9
 0 12 17 228.669 325.008 4
 0 12 18 1581.57 349.376 9
 0 12 18 1369.88 292.02 4
 0 -13 0 -212.762 767.785 3
 0 -13 1 1723.25 800.437 3
 0 -13 -1 2008.39 818.175 3
 0 -13 2 7391.56 1036.55 3
 0 -13 -2 8070.48 697.576 1
 0 -13 -2 6449.63 956.976 3
 0 -13 3 1531.37 738.501 3
 0 -13 -3 2514.79 519.32 1
 0 -13 -3 2213.44 755.594 3
 0 -13 -4 26571.1 1554.25 3
 0 -13 4 27039.7 1616.17 3
 0 -13 -4 27941.7 1463.24 1
 0 -13 5 40982.4 1921.45 3
 0 -13 -5 40247.8 1907 1
 0 -13 -5 40997.3 1863.75 3
 0 -13 6 801.186 570.977 3
 0 -13 -6 461.856 610.871 1
 0 -13 -6 1023.26 561.406 3
 0 -13 -7 -373.702 676.333 1
 0 -13 7 -129.053 418.533 3
 0 -13 8 18406 895.671 7
 0 -13 -8 17872.6 1565.22 1
 0 -13 9 779.588 441.38 7
 0 13 9 672.471 540.892 9
 0 -13 9 942.641 392.471 8
 0 13 9 180.06 233.581 10
 0 -13 -9 456.211 635.622 1
 0 -13 10 1314.9 467.179 7
 0 -13 -10 2036.47 898.449 1
 0 13 10 17.15 218.528 10
 0 13 10 1511.47 379.862 4
 0 13 10 1314.17 607.404 9
 0 -13 11 3203.14 582.643 7
 0 -13 -11 2642.28 910.881 1
 0 13 11 3026.25 477.322 4
 0 13 11 2530.42 618.475 9
 0 -13 12 1364.47 553.65 7
 0 13 12 1528.77 434.334 4
 0 13 12 353.237 618.247 9
 0 13 13 3307.63 512.612 4
 0 -13 13 3108.33 597.731 7
 0 13 13 4501.4 726.232 9
 0 13 14 85.1332 386.261 4
 0 13 14 344.489 563.961 9
 0 -13 14 78.6517 501.843 7
 0 13 15 238.404 362.896 4
 0 -13 15 228.721 437.327 7
 0 13 15 837.437 579.49 9
 0 13 16 650.701 349.665 4
 0 -13 16 659.423 414.564 7
 0 13 16 234.087 474.545 9
 0 13 17 196.433 276.251 4
 0 -13 17 239.293 319.714 7
 0 13 17 -339.399 385.899 9
 0 13 18 -50.7482 283.234 9
 0 13 18 361.389 217.582 4
 0 -14 0 912.01 774.364 3
 0 -14 1 -220.538 718.973 3
 0 -14 -1 -219.447 770.056 3
 0 -14 -2 2140.48 787.376 3
 0 -14 2 2018.14 819.61 3
 0 -14 -3 239.288 343.337 1
 0 -14 3 208.855 671.093 3
 0 -14 -3 -22.8785 690.296 3
 0 -14 -4 3808.97 845.427 3
 0 -14 4 3361.38 848.625 3
 0 -14 -4 3787.69 664.355 1
 0 -14 -5 6868.87 915.598 1
 0 -14 5 6755.38 980.919 3
 0 -14 -5 6030.43 914.791 3
 0 -14 -6 8083.74 1035.01 1
 0 -14 -6 7721.68 942.542 3
 0 -14 6 8435.14 1021.21 3
 0 14 7 1083.21 507.078 9
 0 -14 -7 1197.47 665.549 1
 0 -14 7 1023.27 394.757 7
 0 14 7 1139.44 316.844 10
 0 -14 7 1269.61 553.372 3
 0 14 8 258.066 255.62 10
 0 -14 8 1578.3 463.338 7
 0 14 8 492.134 513.195 9
 0 -14 -8 531.769 658.878 1
 0 -14 -9 779.366 800.31 1
 0 -14 9 567.462 435.794 7
 0 -14 9 890.235 392.228 8
 0 14 9 1854.57 327.857 10
 0 14 10 -75.8708 257.233 10
 0 -14 10 63.7835 461.079 7
 0 -14 -10 309.026 627.054 1
 0 14 10 160.11 603.797 9
 0 14 11 8082.3 805.169 9
 0 14 11 8882.61 638.888 4
 0 -14 11 8939.84 781.318 7
 0 -14 12 3668.59 651.19 7
 0 14 12 4294.94 690.196 9
 0 14 12 3963.86 506.851 4
 0 14 13 1083.73 387.334 4
 0 14 13 843.047 617.61 9
 0 -14 13 714.087 532.497 7
 0 14 14 597.93 553.37 9
 0 14 14 -122.481 344.469 4
 0 -14 14 -50.9512 503.569 7
 0 -14 15 613.799 458.874 7
 0 14 15 102.127 323.761 4
 0 14 15 -192.244 509.221 9
 0 14 16 382.568 284.017 4
 0 14 16 -28.4606 408.667 9
 0 -14 16 587.624 379.93 7
 0 14 17 231.123 154.353 6
 0 14 17 112.88 345.665 9
 0 -14 17 944.855 322.568 7
 0 14 17 801.16 255.06 4
 0 -15 0 -34.1561 754.729 3
 0 -15 1 2742.77 884.488 3
 0 -15 -1 3637.03 939.054 3
 0 -15 -2 8382.28 1125.03 3
 0 -15 2 8843.25 1178.46 3
 0 -15 -3 10140.5 1175.49 3
 0 -15 3 10810.5 1259.65 3
 0 -15 4 -256.457 679.832 3
 0 -15 -4 305.919 395.503 1
 0 -15 -4 102.272 604.792 3
 0 -15 -5 9979.01 1128.81 3
 0 -15 5 8902.26 618.609 7
 0 -15 -5 9762.64 1014.77 1
 0 -15 5 10218.4 1175.58 3
 0 15 5 7477.48 522.482 10
 0 -15 -6 7265.63 1027.82 1
 0 -15 6 6888.26 588.452 7
 0 -15 -6 5911.74 907.38 3
 0 -15 6 6754.84 974.689 3
 0 -15 7 5.72213 479.151 3
 0 15 7 112.036 486.607 9
 0 -15 -7 335.187 595.227 1
 0 -15 7 -8.54873 413.441 7
 0 15 7 274.309 316.655 10
 0 -15 -8 484.811 679.556 1
 0 -15 8 207.984 406.964 7
 0 15 8 748.381 520.297 9
 0 15 8 134.253 294.172 10
 0 -15 9 3739.98 593.017 7
 0 15 9 4289.14 763.987 9
 0 -15 -9 3564.66 910.965 1
 0 15 9 2833.92 403.405 10
 0 15 10 807.993 309.996 10
 0 15 10 20.0374 556.892 9
 0 -15 10 177.008 493.127 7
 0 15 11 2834.52 631.21 9
 0 15 11 1281.51 279.726 10
 0 -15 11 3241.93 604.416 7
 0 15 12 276.931 325.012 4
 0 15 12 587.643 564.491 9
 0 -15 12 96.4691 515.518 7
 0 -15 13 -355.382 541.882 7
 0 15 13 279.513 336.607 4
 0 15 13 233.841 515.053 9
 0 15 14 324.001 508.54 9
 0 15 14 -179.194 328.943 4
 0 -15 14 -164.397 498.593 7
 0 -15 15 2.69588 414.893 7
 0 15 15 -0.47363 277.89 4
 0 15 15 -366.644 469.001 9
 0 15 16 603.472 259.926 4
 0 15 16 620.79 265.742 6
 0 -15 16 568.586 361.656 7
 0 15 16 133.277 373.719 9
 0 15 17 -61.4171 130.452 6
 0 15 17 -282.143 313.615 9
 0 -15 17 100.984 262.514 7
 0 15 17 94.0172 170.035 4
 0 -16 0 2344.14 857.838 3
 0 -16 -1 7720.08 1139.13 3
 0 -16 1 8278.28 1201.94 3
 0 16 2 393.135 307.382 10
 0 -16 2 116.117 728.885 3
 0 -16 -2 -214.175 709.516 3
 0 -16 -3 271.605 678.475 3
 0 16 3 223.305 296.629 10
 0 -16 3 291.349 745.58 3
 0 16 4 6616.02 526.684 10
 0 -16 4 7539.43 576.679 7
 0 -16 -4 7521.93 1075.49 3
 0 -16 4 8143.49 1139.52 3
 0 -16 5 316.417 700.52 3
 0 -16 -5 -149.53 598.246 3
 0 16 6 395.698 353.423 10
 0 -16 6 104.89 370.169 7
 0 -16 -6 269.079 501.31 1
 0 -16 -6 311.395 578.85 3
 0 -16 6 208.103 573.287 3
 0 -16 -7 396.339 585.994 1
 0 -16 7 37.2054 437.01 7
 0 16 7 257.405 478.787 9
 0 16 7 315.082 336.282 10
 0 -16 7 -333.863 534.324 3
 0 16 8 -79.0842 498.725 9
 0 -16 -8 -29.7987 536.686 1
 0 -16 8 -92.4458 461.614 7
 0 16 8 117.857 273.856 10
 0 16 9 1606.05 323.209 10
 0 -16 9 2770.69 583.954 7
 0 16 9 2840.65 616.582 9
 0 -16 -9 3031.87 869.546 1
 0 16 10 243.061 254.605 10
 0 -16 10 1034.45 532.414 7
 0 16 10 379.918 513.237 9
 0 16 11 734.823 282.774 10
 0 16 11 1704.4 576.691 9
 0 -16 11 1421.75 549.696 7
 0 16 12 547.279 522.677 9
 0 -16 12 -8.01999 534.755 7
 0 16 13 1987.58 535.033 9
 0 -16 13 1875.39 576.301 7
 0 -16 14 -109.202 485.141 7
 0 16 14 233.046 450.212 9
 0 16 15 -652.824 419.466 9
 0 -16 15 23.7622 386.913 7
 0 -16 16 -201.702 317.293 7
 0 16 16 -24.1088 230.811 6
 0 16 16 -241.769 330.41 9
 0 16 17 993.601 271.781 9
 0 -16 17 1266.76 266.398 7
 0 -17 0 -467.882 751.11 3
 0 17 0 184.275 290.346 10
 0 -17 -1 14786.5 1518.53 3
 0 -17 1 16321.6 1568.21 3
 0 17 -1 11828.2 585.739 10
 0 17 1 12001 620.503 10
 0 -17 -2 3430.11 953.339 3
 0 -17 2 3478.59 427.912 7
 0 17 -2 2576.49 343.943 10
 0 -17 2 3396.81 945.742 3
 0 17 2 3187.8 432.884 10
 0 17 -3 10393.4 541.724 10
 0 -17 3 15629.1 1526.05 3
 0 -17 -3 15223.9 1480.72 3
 0 17 3 11491.7 648.245 10
 0 -17 3 14920 760.657 7
 0 -17 4 2995.09 474.042 7
 0 -17 4 2257.68 809.103 3
 0 -17 -4 2999 844.458 3
 0 17 4 2438.69 438.046 10
 0 17 5 2704.86 489.134 10
 0 -17 5 5051.99 572.906 7
 0 -17 -5 5243.15 941.812 3
 0 -17 5 5476.57 1023.53 3
 0 -17 6 524.564 428.029 7
 0 -17 -6 748.112 593.648 3
 0 -17 6 1068.96 673.307 3
 0 17 6 1043.68 412.199 10
 0 -17 7 1279.31 500.24 7
 0 17 7 646.747 378.387 10
 0 17 8 4367.46 613.913 9
 0 -17 8 4219.7 628.858 7
 0 17 9 198.457 480.509 9
 0 17 9 340.281 299.19 10
 0 -17 9 271.141 496.634 7
 0 17 10 -85.4052 294.076 10
 0 -17 10 286.998 509.654 7
 0 17 10 924.626 502.307 9
 0 -17 11 1770.85 581.325 7
 0 17 11 2711.17 552.704 9
 0 17 11 1663.8 306.2 10
 0 -17 12 -208.653 566.995 7
 0 17 12 389.943 453.358 9
 0 17 13 4812.04 597.47 9
 0 -17 13 1786.94 552.586 7
 0 -17 14 564.82 460.551 7
 0 17 14 582.708 449.573 9
 0 -17 15 737.753 375.105 7
 0 17 15 66.0826 342.889 9
 0 -17 16 167.351 283.329 7
 0 17 16 -48.1148 207.506 6
 0 17 16 -442.933 292.449 9
 0 -18 0 68002.3 3003.15 3
 0 -18 0 60822 1376.97 7
 0 -18 1 3425.57 437.327 7
 0 18 1 3195.18 452.729 10
 0 -18 -1 3463.13 918.938 3
 0 -18 1 3665.03 960.105 3
 0 18 -1 2600.72 396.098 10
 0 -18 -2 9679.53 1332.48 3
 0 -18 2 10488.9 1361.12 3
 0 18 2 8179.05 585.62 10
 0 -18 2 8959.76 620.453 7
 0 18 -2 7286.63 513.054 10
 0 -18 -3 -268.516 736.767 3
 0 -18 3 352.306 694.71 3
 0 18 -3 -208.231 301.829 10
 0 -18 3 309.811 349.471 7
 0 18 4 435.341 395.414 10
 0 -18 4 -117.528 380.329 7
 0 -18 4 -119.23 738.625 3
 0 -18 -4 -139.852 657.926 3
 0 -18 5 87.7922 578.339 3
 0 -18 5 203.565 379.623 7
 0 18 5 835.293 490.086 10
 0 -18 -5 286.139 603.803 3
 0 -18 6 -110.384 621.884 3
 0 -18 -6 203.285 591.63 3
 0 -18 6 125.579 416.458 7
 0 18 6 389.225 407.58 10
 0 -18 7 1608.53 516.013 7
 0 18 7 1089.67 388.322 10
 0 18 8 205.476 293.681 10
 0 -18 8 -236.103 480.79 7
 0 18 9 2221.72 499.826 9
 0 18 9 748.246 300.326 10
 0 -18 9 1503.19 550.317 7
 0 -18 10 529.87 513.52 7
 0 18 10 17.9491 298.311 10
 0 18 10 914.589 466.72 9
 0 -18 11 -343.277 528.1 7
 0 18 11 796.032 305.997 10
 0 18 11 808.053 465.103 9
 0 -18 12 946.089 527.644 7
 0 18 12 1450.88 447.758 9
 0 18 13 -327.307 386.161 9
 0 -18 13 -86.5232 454.424 7
 0 18 14 -389.324 347.68 9
 0 -18 14 46.4643 371.1 7
 0 18 15 -227.358 299.759 9
 0 18 15 290.678 276.824 6
 0 -18 15 532.346 325.991 7
 0 -18 16 471.336 244.72 7
 0 18 16 209.439 178.698 6
 0 18 16 188.856 210.549 9
 0 -19 0 156.018 746.27 3
 0 19 0 361.071 375.189 10
 0 -19 1 7868.98 588.74 7
 0 -19 -1 9868.82 1374.22 3
 0 19 1 5508.21 572.154 10
 0 -19 1 8186 1229.57 3
 0 19 -1 5968.52 527.658 10
 0 19 2 197.847 423.734 10
 0 -19 2 -134.899 786.895 3
 0 -19 2 256.343 344.646 7
 0 -19 -2 83.2304 675.097 3
 0 -19 -3 244.68 748.676 3
 0 -19 3 480.481 350.44 7
 0 19 -3 892.355 343.724 10
 0 -19 3 870.435 806.753 3
 0 -19 4 -243.54 721.32 3
 0 -19 4 -255.237 407.077 7
 0 -19 -4 298.255 689.178 3
 0 19 5 3300.74 536.555 10
 0 -19 5 4123.12 963.848 3
 0 -19 5 5524.74 612.689 7
 0 -19 -5 5971.21 1055.6 3
 0 -19 6 386.828 455.94 7
 0 19 6 891.895 420.617 10
 0 19 7 2186.5 409.977 10
 0 -19 7 4903.1 651.098 7
 0 -19 8 2410.19 578.761 7
 0 19 8 1550.66 341.849 10
 0 19 9 1931.46 457.865 9
 0 19 9 1279.84 361.352 10
 0 -19 9 926.078 524.854 7
 0 -19 10 121.903 503.645 7
 0 19 10 695.219 424.182 9
 0 19 11 659.642 302.421 10
 0 -19 11 267.163 498.541 7
 0 19 11 393.853 377.387 9
 0 -19 12 315.064 464.273 7
 0 19 12 -78.6939 357.199 9
 0 19 13 1786.72 381.871 9
 0 -19 13 1498.51 455.168 7
 0 19 14 -141.389 287.095 9
 0 -19 14 -33.0197 329.283 7
 0 19 15 37.8351 228.822 6
 0 19 15 -148.594 226.742 9
 0 -19 15 33.8418 265.878 7
 0 -19 16 455.176 195.382 7
 0 20 0 25255.2 944.693 10
 0 -20 0 36615 2418.33 3
 0 -20 -1 636.045 715.714 3
 0 20 1 486.278 421.758 10
 0 -20 1 -205.586 332.226 7
 0 20 -1 731.303 394.479 10
 0 -20 1 510.313 727.698 3
 0 -20 2 767.265 691.449 3
 0 -20 2 592.429 352.726 7
 0 20 2 700.849 450.727 10
 0 20 -2 738.861 384.42 10
 0 -20 -2 35.1457 709.543 3
 0 -20 3 1753.39 444.028 7
 0 20 3 1198.84 505.818 10
 0 20 -3 2140.28 390.984 10
 0 -20 4 971.25 447.192 7
 0 20 4 564.839 470.008 10
 0 20 5 505.723 429.997 10
 0 -20 5 27.1669 413.275 7
 0 -20 6 683.665 465.27 7
 0 20 6 692.663 387.021 10
 0 20 7 939.235 353.578 10
 0 -20 7 1081.5 499.987 7
 0 -20 8 784.421 504.698 7
 0 20 8 1352.74 365.09 10
 0 -20 9 -167.183 475.373 7
 0 20 9 139.69 314.462 10
 0 -20 10 241.501 474.028 7
 0 20 10 -871.869 364.599 10
 0 20 11 1666.66 339.489 10
 0 -20 11 865.03 473.515 7
 0 20 12 307.184 235.947 10
 0 20 12 -296.06 312.565 9
 0 -20 12 -117.824 407.477 7
 0 -20 13 435.489 368.233 7
 0 20 13 82.3182 262.611 9
 0 20 14 12.3632 264.866 6
 0 -20 14 233.831 289.406 7
 0 20 14 -121.797 215.829 9
 0 -20 15 435.604 234.576 7
 0 20 15 165.304 186.716 6
 0 21 0 1186.39 442.226 10
 0 21 1 4327.85 560.621 10
 0 21 -1 3676.79 520.608 10
 0 -21 1 4637.03 498.642 7
 0 -21 2 6776.51 594.047 7
 0 21 2 6294.91 607.919 10
 0 21 -2 5453.79 535.125 10
 0 -21 3 2320.55 458.647 7
 0 21 -3 1684.42 417.846 10
 0 21 4 2383.97 479.219 10
 0 -21 4 1124 430.82 7
 0 -21 5 -134.558 429.215 7
 0 21 5 616.468 431.994 10
 0 21 6 864.727 413.837 10
 0 -21 6 851.781 465.008 7
 0 21 7 445.571 354.582 10
 0 -21 7 398.021 453.449 7
 0 -21 8 614.253 478.3 7
 0 21 8 4470.89 515.94 10
 0 -21 9 -91.0134 444.229 7
 0 21 9 -448.924 347.953 10
 0 21 10 2053.44 355.328 10
 0 -21 10 13.3812 428.343 7
 0 21 11 866.59 284.091 10
 0 -21 11 93.6944 398.025 7
 0 -21 12 13.0799 361.02 7
 0 -21 13 290.943 305.59 7
 0 21 13 379.297 298.932 6
 0 21 14 17.7947 213.058 6
 0 -21 14 211.853 237.372 7
 0 22 0 23.7961 421.082 10
 0 22 1 676.523 498.7 10
 0 22 -1 400.765 447.1 10
 0 22 2 2012.21 476.957 10
 0 -22 2 1030.16 379.325 7
 0 22 -2 1108.73 391.04 10
 0 22 3 1182.11 511.842 10
 0 22 -3 1416.07 393.117 10
 0 -22 3 85.6537 374.831 7
 0 -22 4 29.8678 375.24 7
 0 22 4 1454.7 507.036 10
 0 22 5 694.979 388.197 10
 0 -22 5 781.041 417.397 7
 0 22 6 908.498 394.5 10
 0 -22 6 676.801 423.162 7
 0 22 7 2504.09 421.336 10
 0 -22 7 6113.64 619.904 7
 0 22 8 73.4987 332.948 10
 0 -22 8 -41.1916 414.195 7
 0 22 9 -244.864 319.527 10
 0 -22 9 1332.16 446.933 7
 0 -22 10 1115.64 415.072 7
 0 22 10 1428.27 321.151 10
 0 -22 11 55.671 350.449 7
 0 22 11 186.837 227.842 10
 0 22 12 447.508 296.983 6
 0 -22 12 534.835 308.225 7
 0 -22 13 1092.43 268.532 7
 0 22 13 691.399 252.927 6
 0 23 0 -10.1133 401.863 10
 0 23 -1 576.92 656.207 10
 0 23 1 20595.1 828.367 10
 0 23 -2 102.893 394.382 10
 0 -23 2 762.402 351.97 7
 0 23 2 172.119 438.305 10
 0 -23 3 -8.66437 330.572 7
 0 23 3 3.18607 382.97 10
 0 23 -3 349.235 316.163 10
 0 -23 4 331.681 364.175 7
 0 23 4 51.0061 408.975 10
 0 -23 5 -43.4772 366.432 7
 0 23 5 745.504 407.594 10
 0 -23 6 199.038 388.851 7
 0 23 6 136.877 349.909 10
 0 -23 7 638.632 392.421 7
 0 23 7 4360.02 582.207 10
 0 23 8 -303.367 319.984 10
 0 -23 8 -252.141 377.779 7
 0 23 9 1302.94 321.347 10
 0 -23 9 135.503 355.896 7
 0 23 10 46.4382 308.341 6
 0 -23 10 415.056 337.082 7
 0 23 10 698.685 273.546 10
 0 -23 11 -23.0599 284.845 7
 0 23 11 -12.7431 280.09 6
 0 23 11 -83.7911 202.395 10
 0 -23 12 225.704 241.077 7
 0 23 12 522.903 256.201 6
 0 24 0 168.639 420.426 10
 0 24 1 132.369 371.179 10
 0 24 -1 73.5127 304.142 10
 0 24 2 87.4158 363.688 10
 0 24 -2 697.158 307.08 10
 0 24 3 2.96632 340.287 10
 0 24 -3 227.851 237.205 10
 0 -24 3 -23.5737 311.029 7
 0 -24 4 266.474 326.97 7
 0 24 4 13.1021 362.558 10
 0 24 5 2219.25 443.79 10
 0 -24 5 217.553 324.867 7
 0 24 6 53.7172 283.558 6
 0 24 6 -63.2981 324.145 10
 0 -24 6 337.66 340.535 7
 0 -24 7 304.594 328.902 7
 0 24 7 177.198 285.507 6
 0 -24 8 -70.085 323.062 7
 0 24 8 144.393 274.505 6
 0 24 8 -645.167 326.747 10
 0 -24 9 174.158 292.886 7
 0 24 9 209.206 271.66 6
 0 24 9 1069.02 300.204 10
 0 24 10 253.796 260.377 6
 0 -24 10 47.8209 257.41 7
 0 24 10 257.873 217.977 10
 0 24 11 157.617 213.633 6
 0 -24 11 -70.3657 213.709 7
 0 25 0 32179.5 994.299 10
 0 25 -1 2203.96 355.658 10
 0 25 1 878.864 356.615 10
 0 25 2 71.3412 310.418 10
 0 25 -2 283.415 254.147 10
 0 25 3 -75.9371 308.303 10
 0 25 4 -344.385 321.197 10
 0 -25 4 261.248 270.663 7
 0 -25 5 1808.87 346.23 7
 0 25 5 714.121 339.631 10
 0 -25 6 27.6447 268.804 7
 0 25 6 146.921 288.905 10
 0 25 7 -270.175 318.41 10
 0 -25 7 -109.727 276.098 7
 0 25 7 233.072 241.915 6
 0 -25 8 -167.131 260.302 7
 0 25 8 -35.987 217.585 6
 0 25 9 740.832 241 10
 0 25 9 342.483 226.678 6
 0 -25 9 560.184 247.299 7
 0 25 10 -3.87464 175.084 10
 0 25 10 206.98 189.615 6
 0 -25 10 262.979 194.555 7
 0 26 0 326.626 261.462 10
 0 26 1 867.46 308.318 10
 0 26 -1 389.959 244.406 10
 0 26 2 -219.974 287.136 10
 0 26 -2 5.57133 194.554 10
 0 26 3 -670.834 303.327 10
 0 26 4 -106.346 295.207 10
 0 26 5 -909.364 325.106 10
 0 26 6 -604.587 308.896 10
 0 -26 6 86.2641 180.852 7
 0 -26 7 194.076 189.363 7
 0 26 7 1686.5 291.959 10
 0 -26 8 -19.742 153.303 7
 0 26 8 697.874 238.373 10
 0 26 9 -41.0932 171.405 10
 0 27 1 617.506 246.965 10
 0 27 -1 451.528 214.885 10
 0 27 2 -566.561 268.488 10
 0 27 4 -531.738 277.382 10
 0 27 5 -626.623 262.729 10
 0 27 6 792.781 254.675 10
 0 27 7 541.564 214.054 10
 0 28 0 -292.022 191.187 10
 0 28 1 -653.094 232.933 10
 0 28 -1 412.378 160.359 10
 0 28 3 -173.614 198.825 10
 0 28 4 296.474 222.513 10
 0 28 5 581.494 218.809 10
 0 28 6 258.335 179.425 10
 -1 0 20 240.945 211.234 4
 -1 0 19 -123.607 304.632 4
 -1 0 18 2029.56 422.937 4
 -1 0 17 6.93183 419.366 4
 -1 0 17 115.648 487.542 5
 -1 0 16 950.411 383.218 9
 -1 0 16 873.022 520.788 5
 -1 0 16 1188.51 467.118 4
 -1 0 15 16.7136 406.694 4
 -1 0 15 -267.946 391.641 9
 -1 0 15 -75.7422 477.977 5
 -1 0 14 3584.85 535.471 4
 -1 0 14 2235.49 486.304 9
 -1 0 14 3542.17 587.936 5
 -1 0 13 -46.5523 377.631 4
 -1 0 13 -73.9259 338.19 9
 -1 0 13 324.112 347.79 7
 1 0 -13 -169.662 543.866 1
 -1 0 13 77.1219 404.164 5
 -1 0 12 61.1561 349.616 4
 -1 0 12 -2.09545 359.6 5
 1 0 -12 -63.8031 606.489 1
 1 0 -11 -209.664 581.503 1
 1 0 -10 6526.34 895.549 1
 1 0 -9 202.097 565.661 1
 1 0 -8 315746 4227.92 1
 1 0 -7 -75.5091 516.079 1
 1 0 -6 26.429 491.09 1
 -1 0 6 73.4065 352.863 2
 1 0 -5 120.848 478.606 1
 -1 0 5 7.67669 336.776 2
 -1 0 4 595461 3480.96 2
 -1 0 3 67.6008 271.394 2
 -1 0 2 3.95225 188.57 2
 -1 0 1 34.8448 126.302 2
 -1 0 -1 -43.3825 179.632 1
 -1 0 -2 26612 698.945 1
 -1 0 -3 -12.1529 406.808 1
 -1 0 -4 461391 3637.5 1
 -1 0 -5 -43.6008 485.428 1
 -1 0 -6 99177.4 2141.61 1
 -1 0 -7 71.7825 526.846 1
 -1 0 -8 38287.7 1609.31 1
 -1 0 -9 230.427 577.527 1
 -1 0 -10 11205.6 1074.85 1
 -1 0 -11 351.717 606.399 1
 1 0 12 1632.14 341.597 5
 -1 0 -12 1616.09 676.826 1
 1 0 13 -12.6489 435.747 5
 1 0 13 75.8431 370.598 4
 1 0 13 -41.2815 376.643 9
 1 0 14 9903.38 780.062 5
 1 0 14 9400.16 739.66 4
 1 0 15 -9.57149 417.514 4
 1 0 15 -413.939 346.151 9
 1 0 15 -224.134 485.725 5
 1 0 16 827.919 453.477 4
 1 0 16 712.655 548 5
 1 0 17 107.032 498.825 5
 1 0 17 99.9869 391.489 4
 1 0 18 188.97 330.704 4
 1 0 18 227.907 447.267 5
 1 0 19 -65.6342 257.077 4
 1 0 20 1362.2 206.749 4
 -1 1 20 110.144 226.574 4
 -1 -1 20 -80.2162 180.233 4
 -1 1 19 873.611 335.688 4
 -1 -1 19 941.883 299.36 4
 -1 -1 18 51.8144 360.003 4
 -1 1 18 180.032 379.348 4
 -1 -1 17 591.609 389.564 4
 -1 1 17 0.31373 350.21 9
 -1 -1 17 767.155 534.369 5
 -1 1 17 798.881 460.137 4
 -1 1 17 985.66 542.454 5
 -1 -1 16 5167.96 689.395 5
 -1 1 16 4531.58 653.394 5
 -1 -1 16 4702.53 570.153 4
 -1 1 16 5249.4 639.484 4
 -1 1 16 4909.47 549.329 9
 -1 -1 15 1072.07 445.463 4
 -1 -1 15 1008.2 376.886 9
 -1 1 15 1223.81 445.831 9
 -1 1 15 1393.3 492.288 4
 -1 1 15 1488.32 520.319 5
 -1 -1 15 1439.41 533.143 5
 -1 -1 14 8495.43 688.333 4
 -1 1 14 8656 726.627 4
 -1 1 14 7064.97 677.497 9
 -1 -1 14 8899.5 762.326 5
 -1 1 14 9241.72 764.728 5
 1 -1 -14 8332.08 1137.77 1
 -1 1 13 1900.58 444.635 4
 1 -1 -13 2478.56 778.547 1
 -1 -1 13 2031.51 399.468 9
 -1 -1 13 2178.88 443.996 4
 -1 1 13 1767.27 466.466 5
 -1 1 13 1913.21 416.713 9
 -1 -1 13 2170.53 398.335 7
 -1 -1 13 1541.6 455.577 5
 1 -1 -12 728.293 698.038 1
 -1 -1 12 283.506 351.164 5
 1 1 -12 -102.816 543.789 1
 -1 1 12 156.996 347.426 5
 -1 1 12 554.936 354.505 4
 1 1 -11 30881.9 1641.7 1
 1 -1 -11 28567.3 1711.68 1
 1 -1 -10 20636.1 1404.17 1
 1 1 -10 20959.2 1332.78 1
 1 1 -9 16245.1 1111.16 1
 1 -1 -9 15065.8 1169.04 1
 1 1 -8 40849.1 1548.64 1
 1 -1 -8 39443.4 1636.58 1
 1 -1 -7 49877.1 1685.1 1
 1 1 -7 49233.6 1530.52 1
 -1 1 7 47079.7 1450.76 2
 1 1 -6 105694 2023.29 1
 -1 -1 6 101050 1674.17 2
 1 -1 -6 103381 2185.07 1
 -1 1 6 100234 1936.7 2
 1 1 -5 64089.2 1455.33 1
 1 -1 -5 62514.1 1588.17 1
 -1 1 5 60890.3 1406.28 2
 -1 -1 5 62149.8 1202.61 2
 -1 -1 4 10943.5 245.829 3
 -1 -1 4 10745.1 491.045 2
 -1 1 4 10807.5 639.707 2
 -1 1 3 4426.49 442.637 2
 -1 -1 3 4634.5 212.502 3
 -1 -1 3 4365.2 301.064 2
 -1 -1 2 11.4391 137.196 2
 -1 1 2 162.29 267.028 2
 -1 -1 2 148.686 139.745 3
 -1 -1 1 70018.8 754.534 3
 -1 1 1 69295.4 840.361 2
 -1 -1 1 69488.2 650.562 2
 -1 1 0 897.709 160.986 2
 -1 -1 0 746.351 170.499 3
 -1 -1 0 716.503 160.416 1
 -1 -1 -1 36177.6 590.456 3
 -1 -1 -1 36617.2 703.481 1
 -1 1 -1 35948.8 565.345 1
 -1 -1 -2 300699 2340.86 1
 -1 1 -2 297983 1974.2 1
 -1 -1 -2 297100 1683.19 3
 -1 -1 -3 84588.4 1494.61 1
 -1 1 -3 83269.1 1291.87 1
 -1 -1 -3 82684.1 910.659 3
 -1 1 -4 3481.95 496.622 1
 -1 -1 -4 3288.05 560.984 1
 -1 -1 -5 142440 2389.78 1
 -1 1 -5 143856 2179.26 1
 -1 1 -6 18480.1 956.137 1
 -1 -1 -6 18815.2 1074.77 1
 -1 1 -7 4640.01 671.838 1
 -1 -1 -7 4516.71 760.825 1
 -1 1 -8 993.455 563.159 1
 -1 -1 -8 1037.78 656.26 1
 -1 -1 -9 1896.91 697.655 1
 -1 1 -9 2332.91 658.013 1
 -1 -1 -10 4431.75 876.082 1
 -1 1 -10 4303.09 740.427 1
 -1 -1 -11 363.107 625.059 1
 -1 1 -11 576.712 590.578 1
 1 1 12 12602.1 728.046 9
 1 -1 12 11759.9 751.967 5
 -1 1 -12 11248.3 1145.95 1
 -1 -1 -12 11655.2 1247.38 1
 1 1 12 12225.4 765.735 5
 1 1 13 119.081 401.467 4
 -1 -1 -13 13.0208 597.157 1
 1 -1 13 33.8219 356.256 4
 1 1 13 -44.5756 413.087 5
 1 -1 13 12.2639 403.172 5
 1 1 13 172.42 364.395 9
 1 -1 13 196.762 292.248 7
 1 -1 14 3160.78 574.08 5
 1 1 14 2323.08 485.275 9
 1 1 14 3457.39 564.521 4
 1 1 14 3522.14 603.365 5
 1 -1 14 3276.99 533.486 4
 1 -1 14 3866.03 466.599 7
 1 -1 15 1830.68 491.915 4
 1 1 15 2027.12 559.27 5
 1 -1 15 1814.98 545.299 5
 1 1 15 1883.26 448.333 9
 1 1 15 2102.66 531.462 4
 1 -1 16 5117.04 670.542 5
 1 -1 16 4849.71 573.648 4
 1 1 16 5537.21 623.874 4
 1 1 16 5322.25 526.46 9
 1 1 16 4945.78 673.019 5
 1 1 17 9872.62 771.546 5
 1 1 17 9315.64 698.709 4
 1 -1 17 9938.7 784.036 5
 1 -1 17 9868.37 671.274 4
 1 1 18 265.908 433.919 5
 1 -1 18 -157.048 297.347 4
 1 1 18 27.004 362.588 4
 1 -1 18 349.625 441.515 5
 1 1 19 -172.824 289.927 4
 1 -1 19 107.142 237.508 4
 1 1 20 152.728 189.829 4
 -1 2 20 200 250.214 4
 -1 2 19 110.518 331.095 4
 -1 -2 19 66.9727 241.79 4
 -1 -2 18 576.852 322.23 4
 -1 2 18 121.39 414.026 4
 -1 2 17 2461.97 554.951 5
 -1 -2 17 2359.87 440.889 4
 -1 -2 17 2632.77 594.361 5
 -1 2 17 2303.87 454.111 9
 -1 2 17 2639.66 546.607 4
 -1 2 16 503.608 505.097 5
 -1 2 16 76.633 415.975 9
 -1 2 16 292.656 473.53 4
 -1 -2 16 600.633 401.837 4
 -1 -2 16 805.371 515.191 5
 -1 2 15 1998.7 489.095 9
 -1 2 15 2467 559.399 5
 -1 -2 15 2362.24 476.693 4
 -1 2 15 2276.07 531.052 4
 -1 -2 15 2067.23 526.916 5
 -1 -2 14 34550.8 1185.31 4
 -1 -2 14 33164.9 1123.72 7
 -1 2 14 34162.4 1198.93 9
 -1 -2 14 34437.8 1272.77 5
 1 -2 -14 33818.6 2143.15 1
 -1 2 14 33468 1252.97 5
 -1 2 14 34203.5 1252.22 4
 -1 2 13 10608.8 745.477 5
 1 -2 -13 10552 1258.65 1
 -1 -2 13 10708.9 674.028 7
 -1 2 13 10929.3 741.107 4
 -1 2 13 11241.3 726.432 9
 -1 -2 13 10512.1 743.568 5
 -1 -2 13 10651.3 679.699 4
 -1 2 12 3610.01 495.124 9
 -1 2 12 3878.4 498.412 5
 -1 -2 12 3760.51 481.738 5
 -1 2 12 3947.52 506.208 4
 1 -2 -12 3450.45 833.707 1
 -1 -2 12 3861.23 433.279 7
 1 2 -11 17010.2 1206.14 1
 1 -2 -11 17125.4 1406.72 1
 1 -2 -10 43138.2 1971.37 1
 1 2 -10 41930.9 1757.93 1
 1 -2 -9 1746.16 700.627 1
 1 2 -9 2774.27 603.804 1
 1 -2 -8 24529.6 1374.42 1
 1 2 -8 25488.1 1225.35 1
 -1 2 7 55.1724 477.949 2
 1 2 -7 509.735 467.78 1
 1 -2 -7 137.606 608.483 1
 1 -2 -6 18481.7 1091.72 1
 -1 2 6 17333.3 951.73 2
 1 2 -6 17604.3 860.735 1
 -1 -2 5 50835.4 648.147 3
 -1 -2 5 50373.7 972.513 2
 1 -2 -5 51801.6 547.055 3
 1 -2 -5 52020.1 1526.25 1
 1 2 -5 51886 1232.12 1
 -1 2 5 50555.8 1372.28 2
 -1 -2 4 79263.4 1035.38 2
 1 -2 -4 81349.2 890.487 3
 -1 2 4 79556.4 1540.13 2
 -1 -2 4 78757.3 910.887 3
 -1 -2 3 2470.68 207.054 2
 -1 2 3 2247.61 430.714 2
 -1 -2 3 2475.18 257.511 3
 -1 -2 2 260261 1754.01 3
 -1 -2 2 259407 1183.66 2
 -1 2 2 257011 2154.27 2
 -1 2 1 1491.6 282.878 2
 -1 -2 1 1359.89 156.632 1
 -1 -2 1 1234.12 234.529 3
 -1 2 0 34657.2 603.658 2
 -1 -2 0 35420.7 684.753 3
 -1 -2 0 34756.1 598.617 1
 -1 -2 -1 12010.6 483.108 1
 -1 -2 -1 12431.5 453.241 3
 -1 2 -1 12733.5 320.012 1
 -1 2 -1 12931 359.094 2
 -1 2 -2 69544.6 884.444 1
 -1 -2 -2 68965.1 1254.1 1
 -1 -2 -2 68330.3 960.294 3
 -1 2 -3 245956 1994.19 1
 -1 -2 -3 244664 1792.01 3
 -1 -2 -4 759.606 222.667 3
 -1 2 -4 1025.54 371.345 1
 -1 -2 -4 957.769 526.449 1
 -1 2 -5 23739.2 902.784 1
 -1 -2 -5 23318.5 1138.51 1
 1 -2 6 105.657 124.899 3
 -1 2 -6 188.001 404.056 1
 -1 -2 -6 91.367 613.787 1
 -1 2 -7 279.271 459.57 1
 -1 -2 -7 504.453 655.177 1
 -1 -2 -8 -8.88246 652.435 1
 -1 2 -8 548.18 473.12 1
 -1 -2 -9 6738.55 947.319 1
 -1 2 -9 7285.29 811.437 1
 -1 -2 -10 2347.21 750.455 1
 -1 2 -10 3311.28 680.204 1
 -1 2 -11 2715.93 684.644 1
 -1 -2 -11 2463.26 774.415 1
 1 -2 12 1408.96 396.471 4
 1 -2 12 1088.07 304.409 7
 1 -2 12 987.325 421.021 5
 -1 -2 -12 1043.05 739.116 1
 1 2 12 833.089 398.438 5
 1 2 12 1107.2 423.442 9
 1 2 13 10720 755.202 5
 -1 -2 -13 11363 1320.87 1
 1 2 13 9843.74 753.517 4
 1 -2 13 10628.7 756.574 5
 1 -2 13 10143.9 691.035 4
 1 -2 13 10664.1 649.892 7
 1 2 13 8219.9 743.786 9
 1 2 14 -204.298 473.043 4
 1 -2 14 100.352 319.517 7
 1 -2 14 268.975 369.534 4
 -1 -2 -14 -121.662 715.855 1
 1 2 14 4.94139 440.522 5
 1 2 14 295.633 404.619 9
 1 -2 14 -21.5466 448.076 5
 1 2 15 9322.81 782.803 5
 1 -2 15 8692.93 686.076 4
 1 2 15 8972.41 761.445 4
 1 -2 15 9333.01 780.423 5
 1 2 15 9699.23 696.527 9
 1 -2 16 462.913 380.692 4
 1 -2 16 393.47 509.091 5
 1 2 16 330.511 489.255 5
 1 2 16 759.69 493.506 4
 1 2 16 73.7263 392.263 9
 1 2 17 565.744 446.962 4
 1 2 17 132.898 472.497 5
 1 -2 17 479.133 506.999 5
 1 2 17 146.273 320.09 9
 1 -2 17 439.565 358.653 4
 1 -2 18 3099.17 507.446 5
 1 -2 18 2462.01 358.882 4
 1 2 18 3059.87 531.08 5
 1 2 18 2613.37 461.554 4
 1 -2 19 -37.8541 199.27 4
 1 2 19 -237.638 305.995 4
 1 2 20 1458.93 245.54 4
 -1 3 20 393.574 257.051 4
 -1 3 19 -35.9997 332.409 4
 -1 3 18 11635.2 740.039 4
 -1 -3 18 11916.3 613.472 4
 -1 3 17 1389.08 520.931 4
 -1 -3 17 1060.5 358.198 4
 -1 3 17 917.41 433.734 9
 -1 3 17 1013.62 517.845 5
 -1 -3 17 1569.43 518.701 5
 -1 -3 16 -239.475 367.951 4
 -1 3 16 155.253 476.459 5
 -1 3 16 489.176 516.41 4
 -1 -3 16 173.699 476.196 5
 -1 3 16 -53.2387 457.658 9
 -1 3 15 5367.8 631.118 9
 -1 -3 15 5532.3 594.248 7
 -1 3 15 5421.37 671.999 4
 -1 3 15 5943.19 668.05 5
 -1 -3 15 5977.56 675.763 5
 -1 -3 15 5737.94 563.743 4
 -1 -3 14 601.739 448.551 5
 1 -3 -14 496.26 634.025 1
 -1 3 14 673.726 458.599 5
 -1 -3 14 855.378 392.31 7
 -1 3 14 1077.74 469.527 4
 -1 -3 14 869.624 381.948 4
 -1 3 14 342.137 429.798 9
 -1 3 13 14184.9 830.418 4
 -1 3 13 14537.1 824.402 9
 -1 3 13 13933.2 832.451 5
 -1 -3 13 13864.4 753.137 4
 -1 -3 13 14353.1 767.655 7
 -1 -3 13 13008 815.115 5
 1 -3 -13 13832.1 1436.19 1
 1 -3 -12 13783.2 1382.81 1
 -1 3 12 15644.5 820.077 5
 -1 -3 12 15086.1 814.232 5
 -1 3 12 15348.6 815.369 4
 -1 -3 12 15810.1 763.551 7
 -1 3 12 15845.3 819.74 9
 1 -3 -11 3247.16 862.257 1
 1 3 -10 8838.49 821.702 1
 1 -3 -10 9709.83 1104.55 1
 1 -3 -9 1862.93 739.42 1
 1 3 -9 1623.54 454.534 1
 1 -3 -8 36076.3 1699.79 1
 1 3 -8 40596.9 1407.99 1
 1 3 -7 3157.59 499.829 1
 -1 3 7 1884.44 628.164 2
 1 -3 -7 2080.17 749.654 1
 1 -3 -6 2734.57 183.814 3
 1 -3 -6 2947.12 735.604 1
 1 3 -6 2711.76 406.981 1
 -1 3 6 2209.42 610.458 2
 -1 -3 6 2572.55 211.434 3
 1 3 -5 78978.3 1423.77 1
 1 -3 -5 77949.1 1013.87 3
 -1 3 5 75688.8 1761.22 2
 -1 -3 5 76931.7 1069.55 3
 1 -3 -5 79842.4 1903.91 1
 -1 -3 4 57235.8 972.879 3
 1 -3 -4 57912.5 1509.75 1
 -1 3 4 57305.8 1426.26 2
 1 -3 -4 58319.6 963.788 3
 -1 -3 3 150286 1594.72 3
 1 -3 -3 152203 1603.06 3
 -1 3 3 148726 2018.46 2
 -1 -3 3 152779 824.554 2
 -1 -3 2 12312.5 241.286 2
 -1 3 2 11361.3 599.735 2
 -1 -3 2 11862 537.919 3
 -1 -3 1 6803.9 454.637 3
 -1 3 1 6796.08 430.769 2
 -1 -3 1 7279.89 269.548 1
 -1 -3 0 1644.49 242.517 1
 -1 3 0 1512.9 260.928 2
 -1 -3 0 1788.22 354.051 3
 -1 3 -1 11643.5 372.028 2
 -1 -3 -1 11458.6 531.11 1
 -1 -3 -1 11517.5 527.515 3
 -1 3 -2 119747 991.957 1
 -1 3 -2 119538 1045.55 2
 -1 -3 -2 119799 1724.1 1
 -1 -3 -2 117652 1457.99 3
 -1 -3 -3 69779.5 1540.13 1
 -1 -3 -3 70904.2 1146.95 3
 -1 3 -3 72174.2 1004.61 1
 -1 -3 -4 62605.1 1613.7 1
 -1 3 -4 62020.9 1131.19 1
 -1 -3 -4 59610.3 1027.26 3
 1 -3 5 159948 1778.83 3
 -1 -3 -5 163071 1618.95 3
 -1 3 -5 164583 2081.85 1
 -1 -3 -5 161859 2763.77 1
 1 -3 6 29152.8 737.739 3
 -1 -3 -6 29726.8 1405.68 1
 -1 3 -6 29160.1 1038.64 1
 -1 3 -7 5664.79 620.053 1
 -1 -3 -7 5243.56 868.934 1
 -1 -3 -8 11325.2 1114.37 1
 -1 3 -8 12390.8 860.505 1
 -1 3 -9 7520.78 762.314 1
 -1 -3 -9 6318.57 955.603 1
 -1 3 -10 8560.1 841.918 1
 -1 -3 -10 7243.56 1057.79 1
 -1 -3 -11 214.045 673.539 1
 1 -3 12 185.336 286.317 7
 1 -3 12 14.3223 357.158 5
 1 3 12 -176.705 385.862 5
 1 3 12 -251.859 446.728 9
 -1 -3 -12 71.4861 683.173 1
 1 -3 12 102.019 298.574 4
 1 3 13 4819.78 585.67 5
 -1 -3 -13 5299.75 1022.18 1
 1 3 13 4824.56 604.008 4
 1 3 13 5671.47 630.903 9
 1 -3 13 4479.66 500.41 7
 1 -3 13 4454.09 522.65 4
 1 -3 13 4480.43 590.536 5
 1 -3 14 5935.6 582.919 4
 1 3 14 6353.59 687.823 4
 1 3 14 6674.88 653.054 9
 -1 -3 -14 7080.64 1171.08 1
 1 -3 14 6015.98 673.589 5
 1 3 14 5825.7 665.159 5
 1 -3 14 6158.69 555.862 7
 1 -3 15 846.504 497.269 5
 1 3 15 713.962 483.708 5
 1 -3 15 1170.13 389.418 7
 1 3 15 869.547 463.203 9
 1 -3 15 885.977 375.054 4
 1 3 15 1137.74 527.466 4
 1 -3 16 4360.08 505.218 4
 1 3 16 4202.48 557.372 9
 1 -3 16 4299.74 629.49 5
 1 3 16 4202.29 625.005 4
 1 3 16 4252.62 621.785 5
 1 3 17 5428.61 515.626 9
 1 -3 17 5653.56 507.368 4
 1 3 17 5374.3 614.685 5
 1 3 17 5058.03 625.841 4
 1 -3 17 5854.45 643.787 5
 1 3 18 1312.43 438.972 5
 1 -3 18 940.174 282.7 4
 1 3 18 759.218 314.705 9
 1 3 18 993.033 419.803 4
 1 -3 18 1621.6 448.273 5
 1 3 19 -116.999 305.652 4
 1 3 20 34.2139 202.785 4
 -1 4 20 160.661 258.154 4
 -1 4 19 -139.722 356.999 4
 -1 4 18 374.554 367.964 9
 -1 4 18 700.665 442.646 4
 -1 4 17 5102.06 664.922 4
 -1 4 17 4624.37 571.164 9
 -1 -4 17 5283.35 472.761 4
 -1 -4 17 5835.94 636.594 5
 -1 -4 16 4048.87 476.469 4
 -1 4 16 3946.62 607.153 5
 -1 4 16 3757.41 638.052 4
 -1 4 16 3546.19 572.309 9
 -1 -4 16 3470.23 584.692 5
 -1 -4 15 1180.87 390.131 4
 -1 -4 15 887.983 421.774 7
 -1 4 15 939.779 489.295 9
 -1 4 15 1315.45 532.478 4
 -1 4 15 1533.62 499.367 5
 -1 -4 15 1006.27 502.723 5
 -1 4 14 -85.0852 432.42 5
 1 -4 -14 -29.2519 737.394 1
 -1 -4 14 76.4155 324.075 4
 -1 -4 14 206.135 437.43 5
 -1 4 14 -350.044 459.88 9
 -1 -4 14 -136.804 387.926 7
 -1 4 14 -249.702 461.856 4
 1 -4 -13 3682.95 955.669 1
 -1 4 13 5574.07 592.625 5
 -1 4 13 5476.34 605.991 4
 -1 -4 13 5661.18 519.477 4
 -1 -4 13 5474.54 600.162 5
 -1 -4 13 6913.44 615.5 7
 -1 4 13 7556.57 816.955 9
 -1 4 12 -79.9268 328.725 5
 1 -4 -12 -99.8727 787.397 1
 -1 -4 12 -103.571 378.936 5
 -1 -4 12 256.908 366.015 7
 -1 4 12 449.354 427.768 9
 -1 4 12 -131.474 364.135 4
 1 -4 -11 590.543 709.855 1
 1 -4 -10 5248.13 978.14 1
 1 -4 -9 21519.6 1485.99 1
 1 4 -9 23100.8 1098.93 1
 1 -4 -8 7677.28 1005.06 1
 1 4 -8 7305.76 633.113 1
 -1 4 7 10134.1 938.929 2
 1 4 -7 10131.2 653.089 1
 1 -4 -7 9621.71 1016.65 1
 1 -4 -6 18576.8 1182.35 1
 -1 4 6 18812.7 1120.51 2
 1 4 -6 18996.7 748.163 1
 -1 -4 6 19167 618.857 3
 1 -4 -6 18728.1 574.407 3
 1 -4 -5 21526.3 1149.4 1
 -1 -4 5 22242.8 711.034 3
 1 -4 -5 22830 698.682 3
 1 4 -5 24460.3 767.537 1
 -1 4 5 23626.3 1134.88 2
 1 -4 -4 87459 1372.35 3
 -1 -4 4 86181.9 1395.61 3
 -1 4 4 86859.6 1818.59 2
 1 -4 -4 86334.9 1879.98 1
 -1 4 3 29911.2 1069.73 2
 -1 -4 3 28275.6 866.827 3
 1 -4 -3 28883.9 849.319 3
 -1 4 2 45226.9 1153.61 2
 -1 -4 2 45513.4 1073.55 3
 1 -4 -2 45712.4 1073.44 3
 -1 -4 1 6871.99 522.855 3
 -1 -4 1 7534.14 302.362 1
 -1 4 1 6628.92 501.436 2
 -1 4 0 9277.29 475.487 2
 -1 -4 0 10083.6 447.074 1
 -1 -4 0 10320.7 629.947 3
 -1 -4 -1 185923 2040.24 3
 -1 -4 -1 181952 1924.73 1
 -1 4 -1 184301 1486.27 2
 -1 -4 -2 48966 1092.26 3
 -1 -4 -2 47703.2 1216.66 1
 -1 4 -2 49556.5 706.064 2
 -1 4 -3 25814 511.618 2
 -1 -4 -3 25046.3 1053.85 1
 -1 4 -3 26539.1 531.858 1
 -1 -4 -3 24611.7 799.804 3
 -1 -4 -4 -96.7009 560.578 1
 -1 -4 -4 -6.32062 297.199 3
 -1 4 -4 -117.853 224.977 1
 1 -4 4 131.739 291.724 3
 -1 4 -5 14161.4 616.695 1
 -1 -4 -5 13932.8 1037.75 1
 -1 -4 -5 13280.5 579.775 3
 1 -4 5 12556.4 610.624 3
 -1 -4 -6 7344.31 929.749 1
 -1 4 -6 8088.92 557.863 1
 1 -4 6 7032.7 449.98 3
 -1 -4 -6 7095.24 418.752 3
 -1 4 -7 1427.95 435.712 1
 -1 -4 -7 413.302 707.115 1
 -1 4 -8 36396.9 1299.37 1
 -1 -4 -8 30804.9 1674.12 1
 -1 -4 -9 2000.9 803.696 1
 -1 4 -9 2413.56 525.559 1
 -1 -4 -10 739.455 743.07 1
 -1 -4 -11 3882.03 900.759 1
 1 -4 12 9734.83 634.072 7
 1 -4 12 9425.01 674.041 5
 -1 -4 -12 9034.95 1223.16 1
 1 4 12 10239.9 709.191 5
 1 4 12 10892.9 799.162 9
 1 -4 12 9423.26 610.951 4
 -1 -4 -13 6050.93 1098.39 1
 1 -4 13 5562.53 623.559 5
 1 4 13 5797.53 621.916 5
 1 -4 13 5706.75 542.517 7
 1 -4 13 5689.6 529.34 4
 1 4 13 5784.65 659.751 4
 1 4 13 6505.72 666.968 9
 1 -4 14 2873.37 466.453 7
 -1 -4 -14 2766.93 877.365 1
 1 4 14 2837.3 555.086 5
 1 -4 14 2627.9 539.45 5
 1 4 14 3036 589.955 9
 1 -4 14 2874.17 444.933 4
 1 4 14 2671.28 570.859 4
 1 4 15 327.89 432.259 9
 1 -4 15 52.2609 458.733 5
 1 -4 15 45.2225 336.474 7
 1 4 15 55.5767 452.235 5
 1 -4 15 -238.589 338.148 4
 1 4 15 14.2353 482.538 4
 1 -4 16 98.2393 463.766 5
 1 4 16 564.918 446.267 9
 1 4 16 -229.229 454.467 5
 1 -4 16 72.0193 316.747 4
 1 4 16 -280.062 509.479 4
 1 4 17 808.654 505.631 4
 1 4 17 495.78 433.45 5
 1 4 17 842.343 406.243 9
 1 -4 17 688.643 455.997 5
 1 4 18 67.5658 311.943 9
 1 4 18 32.0033 362.233 5
 1 -4 18 178.279 380.076 5
 1 4 18 225.803 409.475 4
 1 4 19 1376.9 348.516 4
 1 4 20 5.3525 205.846 4
 -1 5 20 230.542 250.734 4
 -1 5 19 363.988 345.819 4
 -1 5 18 -287.109 382.958 9
 -1 5 18 -358.558 456.171 4
 -1 5 17 934.92 530.914 4
 -1 5 17 388.77 445.526 9
 -1 -5 16 703.23 486.552 5
 -1 5 16 348.906 486.621 9
 -1 5 16 1049.31 483.486 5
 -1 -5 16 1118.52 456.912 7
 -1 5 16 745.199 546.088 4
 -1 5 15 4139.79 631.97 9
 -1 -5 15 3704.58 562.499 7
 -1 5 15 3530.67 616.589 4
 -1 5 15 4081.82 587.925 5
 -1 -5 15 3960.39 584.089 5
 1 -5 -14 -272.245 776.033 1
 -1 5 14 97.6754 472.122 9
 -1 5 14 -180.9 406.215 5
 -1 -5 14 26.3294 421.529 5
 -1 5 14 -18.4562 456.365 4
 -1 -5 14 219.494 416.374 7
 -1 5 13 3110.92 501.241 5
 -1 -5 13 3096.19 496.966 7
 -1 5 13 4515.89 657.904 9
 -1 5 13 3496.21 546.216 4
 -1 -5 13 3232.69 529.63 5
 1 -5 -13 2770.47 931.508 1
 -1 5 12 10133.3 720.39 4
 -1 -5 12 10023.1 663.478 7
 -1 -5 12 9346.74 661.798 5
 -1 5 12 9969.25 670.073 5
 1 -5 -12 9000.1 1252.89 1
 -1 5 12 11334.2 815.721 9
 1 -5 -11 1996.04 846.371 1
 1 -5 -10 12169.2 1293.44 1
 1 -5 -9 11966.9 1222.54 1
 1 -5 -8 3062.18 866.625 1
 1 5 -8 2838.86 370.551 1
 1 5 -7 882.616 256.171 1
 1 -5 -7 2149.33 802.309 1
 -1 5 7 1874.53 731.929 2
 -1 -5 7 1664.58 254.575 3
 1 5 -6 12654.9 573.713 1
 -1 5 6 13541 1050.07 2
 -1 -5 6 12478.3 599.04 3
 1 -5 -6 12913.5 594.184 3
 1 -5 -6 12176.4 1044.14 1
 1 5 -5 58.845 218.998 1
 1 -5 -5 -27.8012 299.422 3
 -1 -5 5 -106.877 274.943 3
 -1 5 5 136.788 619.565 2
 1 -5 -5 -169.345 615.104 1
 -1 5 4 33096.9 1267.17 2
 -1 -5 4 33516.1 1024.16 3
 1 5 -4 35018 652.527 1
 1 -5 -4 33445.4 1297.3 1
 1 -5 -4 33644.5 987.804 3
 1 -5 -3 9615.14 760.67 1
 -1 5 3 9543.86 775.776 2
 -1 -5 3 9500.63 635.039 3
 1 -5 -3 10892.5 655.982 3
 -1 5 2 228386 2591.94 2
 1 -5 -2 231430 2523.15 3
 -1 -5 2 230844 2519.72 3
 -1 -5 1 52133.1 762.017 1
 -1 -5 1 52379 1270.65 3
 -1 5 1 53264.4 1173.36 2
 1 -5 -1 54846.1 1298.76 3
 -1 -5 0 5285.77 392.971 1
 -1 5 0 5179.39 461.385 2
 -1 -5 0 5446.46 623.672 3
 1 -5 0 5421.97 633.049 3
 -1 -5 -1 105124 1578.14 1
 -1 -5 -1 108839 1775.89 3
 -1 5 -1 106187 1263.82 2
 1 -5 1 104873 1807.99 3
 1 -5 2 53819.3 1315.47 3
 -1 -5 -2 54950 1285.71 3
 -1 -5 -2 53853.4 1322.14 1
 -1 5 -2 54816.5 793.217 2
 -1 -5 -3 26291.4 926.783 3
 1 -5 3 25135.9 967.17 3
 -1 -5 -3 25534.7 1091.26 1
 -1 5 -3 27202.1 491.128 2
 -1 5 -4 609.719 145.401 2
 1 -5 4 437.48 340.053 3
 -1 -5 -4 530.097 608.856 1
 -1 -5 -4 629.772 364.413 3
 -1 5 -4 1018.49 193.352 1
 -1 5 -5 9323.57 319.912 2
 -1 -5 -5 8115.56 894.916 1
 -1 -5 -5 9237.42 573.312 3
 1 -5 5 8750.93 574.003 3
 -1 5 -5 9193.26 452.906 1
 -1 -5 -6 235.984 720.988 1
 1 -5 6 443.873 252.614 3
 -1 -5 -6 324.077 266.081 3
 -1 5 -6 751.986 273.769 1
 -1 -5 -7 -58.9755 773.52 1
 1 -5 7 328.094 205.756 3
 -1 5 -7 533.07 321.612 1
 -1 -5 -8 213.053 759.009 1
 -1 -5 -9 2897.89 839.408 1
 -1 -5 -10 3433.69 912.335 1
 1 5 11 6613.92 565.101 5
 1 5 11 8217.6 742.675 9
 -1 -5 -11 6627.27 1094.96 1
 1 5 12 28594.7 1205.69 9
 1 -5 12 26619.8 1054.89 5
 -1 -5 -12 23984 1864.8 1
 1 -5 12 25210 981.962 7
 1 5 12 26705.2 1055.74 5
 1 5 13 486.267 433.433 4
 1 -5 13 685.683 416.324 5
 1 5 13 743.459 408.911 5
 1 5 13 1851.91 583.245 9
 -1 -5 -13 777.442 750.465 1
 1 -5 13 351.911 359.711 7
 1 -5 14 2853.93 545.73 5
 1 5 14 3322.84 628.757 9
 1 5 14 2652.5 523.834 5
 1 -5 14 2494.79 461.537 7
 1 5 14 2532.63 573.723 4
 1 -5 15 90.361 442.516 5
 1 5 15 -63.6648 439.445 5
 1 5 15 270.217 501.893 4
 1 -5 15 206.845 365.028 7
 1 5 15 87.0145 451.478 9
 1 5 16 14647.8 911.029 4
 1 -5 16 15265.9 767.046 7
 1 5 16 15701.3 866.743 9
 1 -5 16 14907.6 871.039 5
 1 5 16 14610 852.797 5
 1 -5 17 1747.98 469.699 5
 1 5 17 937.175 447.872 5
 1 5 17 878.981 505.881 4
 1 5 17 762.317 407.985 9
 1 5 18 591.127 405.298 4
 1 5 18 164.18 327.844 9
 1 5 19 1676.45 359.398 4
 1 5 20 746.987 227.654 4
 -1 6 20 2208.53 312.224 4
 -1 6 19 -50.7546 341.242 4
 -1 6 18 704.919 406.619 9
 -1 6 18 1533.75 471.02 4
 -1 6 17 0.70967 494.246 4
 -1 6 17 -1181.03 492.293 9
 -1 6 16 1518.43 569.675 9
 -1 -6 16 1868.81 477.979 7
 -1 -6 16 2272.86 505.512 5
 -1 6 16 2321.39 581.168 4
 -1 6 16 2108.54 484.235 5
 -1 6 15 6089.32 703.653 4
 -1 -6 15 6159.38 657.239 5
 -1 6 15 6353.95 706.544 9
 -1 6 15 5926.43 628.351 5
 -1 -6 15 6347.51 643.3 7
 -1 6 14 2172.18 554.284 4
 -1 -6 14 1676.82 480.372 7
 -1 6 14 2127.38 574.656 9
 -1 6 14 1630.68 450.113 5
 -1 -6 14 1834.08 473.324 5
 1 -6 -14 2662.73 947.701 1
 -1 -6 13 884.968 421.723 7
 -1 6 13 829.918 415.219 5
 1 -6 -13 1365.28 781.449 1
 -1 -6 13 764.161 394.144 5
 -1 6 13 719.935 459.059 4
 -1 6 13 1392.42 543.142 9
 1 -6 -12 3856.06 996.476 1
 -1 -6 12 5017.37 539.787 5
 -1 -6 12 4775.12 532.35 7
 -1 6 12 5412.3 532.084 5
 -1 6 12 4024.79 651.993 9
 -1 6 12 4694.86 541.985 4
 1 -6 -11 227.823 767.902 1
 -1 -6 11 622.32 418.937 8
 -1 6 11 175.887 367.16 4
 -1 6 11 -574.911 502.135 9
 1 -6 -10 28.8864 786.343 1
 1 -6 -9 136.321 706.977 1
 1 -6 -8 993.558 799.058 1
 1 -6 -7 74853.4 2433.09 1
 1 -6 -7 78565.7 1414.27 3
 -1 6 7 77586.7 2337.63 2
 -1 -6 7 79477.3 1533.8 3
 -1 6 6 6263.75 896.277 2
 1 -6 -6 5879.64 888.916 1
 1 -6 -6 6866.22 524.866 3
 -1 -6 6 5860.15 504.608 3
 1 6 -6 7088.05 384.701 1
 1 -6 -5 97886.3 1780.02 3
 1 6 -5 103198 1043.24 1
 -1 6 5 98857.9 2319.31 2
 -1 -6 5 97601.9 1804.99 3
 1 -6 -5 97405.9 2314.6 1
 1 -6 -4 2454.45 656.454 1
 -1 -6 4 2721.18 458.497 3
 -1 6 4 2643.91 657.198 2
 1 -6 -4 2715.93 467.419 3
 1 -6 -3 7416.1 642.418 3
 1 -6 -3 6988.07 706.797 1
 -1 -6 3 7290.51 655.328 3
 -1 6 3 6779.7 718.324 2
 -1 -6 2 25851.4 1039.29 3
 -1 6 2 27360.6 1050.61 2
 1 -6 -2 25339 964.594 1
 1 -6 -2 26421.2 1056.57 3
 -1 6 1 15364.4 771.672 2
 -1 -6 1 15550 468.228 1
 -1 -6 1 16098.1 888.98 3
 1 -6 -1 16344.7 690.832 1
 1 -6 -1 16181.7 885.244 3
 1 -6 0 25322.7 1039.06 3
 -1 6 0 25436.7 820.395 2
 1 -6 0 24356.6 679.536 1
 -1 -6 0 26167.6 1053.07 3
 -1 -6 0 25655.7 735.575 1
 -1 -6 -1 3788.95 602.351 3
 -1 6 -1 3718.72 375.608 2
 -1 -6 -1 3593.07 460.736 1
 1 -6 1 4069.14 644.331 3
 1 -6 1 3700.8 230.283 1
 -1 6 -2 105920 1198.05 2
 -1 -6 -2 107771 1914.49 3
 -1 -6 -2 105279 1891.9 1
 1 -6 2 105743 1960.9 3
 1 -6 3 16791.7 896.132 3
 -1 -6 -3 16958.2 841.496 3
 -1 6 -3 16949 397.987 2
 -1 -6 -3 17645.4 977.602 1
 -1 -6 -4 2691.29 664.041 1
 1 -6 4 3078.64 515.355 3
 -1 -6 -4 2833.47 471.008 3
 -1 6 -5 32939.2 588.059 1
 -1 -6 -5 31036.8 1467.73 1
 -1 -6 -5 32253.1 1073.57 3
 1 -6 5 31277.7 1109.09 3
 1 -6 6 4271.49 484.04 3
 -1 -6 -6 4309.68 887.858 1
 -1 -6 -6 4295.88 468.945 3
 1 -6 7 2330.95 346.174 3
 -1 -6 -7 1941.02 862.479 1
 -1 -6 -8 4886.87 955.558 1
 -1 -6 -9 -231.402 733.979 1
 -1 -6 -10 2293.09 889.418 1
 1 -6 11 704.559 357.414 7
 1 6 11 1395.96 577.017 9
 1 6 11 1387.51 362.353 5
 -1 -6 -11 1438.2 844.046 1
 1 -6 11 889.009 368.242 5
 1 6 12 14.6335 336.064 5
 1 -6 12 -108.754 357.359 5
 1 6 12 55.6141 488.274 9
 1 -6 12 57.7241 344.289 7
 -1 -6 -12 157.725 722.969 1
 -1 -6 -13 1326.23 893.808 1
 1 6 13 222.943 535.715 9
 1 6 13 344.841 401.139 5
 1 -6 13 352.353 391.303 5
 1 6 13 186.855 466.854 4
 1 -6 13 399.718 360.452 7
 1 6 14 1322.96 563.423 9
 1 -6 14 920.346 414.858 7
 1 6 14 961.725 514.579 4
 1 6 14 705.478 430.399 5
 1 -6 14 690.918 416.745 5
 1 6 15 464.734 536.945 4
 1 6 15 638.113 511.114 9
 1 6 15 455.656 462.476 5
 1 -6 15 324.115 431.878 5
 1 -6 15 342.69 392.138 7
 1 -6 16 10479.6 671.684 7
 1 -6 16 10476.1 732.066 5
 1 6 16 10717.7 841.338 4
 1 6 16 9213.19 792.371 9
 1 6 16 11742 769.803 5
 1 -6 17 327.123 391.626 5
 1 6 17 698.864 391.201 5
 1 6 17 45.2543 434.937 9
 1 6 17 587.582 497.194 4
 1 6 18 265.546 394.093 4
 1 6 18 -287.805 355.41 9
 1 6 19 -33.8963 310.464 4
 1 6 20 -15.3628 199.942 4
 -1 7 20 926.293 262.557 4
 -1 7 19 4096.99 452.63 4
 -1 7 18 -220.59 438.353 9
 -1 7 18 402.788 419.878 4
 -1 7 17 470.166 488.785 9
 -1 7 17 922.99 527.956 4
 -1 -7 16 4889.19 587.772 7
 -1 7 16 3629.58 648.664 9
 -1 7 16 4902.76 670.908 4
 -1 7 15 358.343 496.688 4
 -1 -7 15 478.976 415.405 5
 -1 7 15 1105.28 439.418 5
 -1 7 15 1393.46 570.065 9
 -1 -7 15 806.601 472.387 7
 -1 -7 14 1157.6 482.803 7
 -1 7 14 1129.93 418.978 5
 -1 7 14 1452.63 567.907 9
 -1 -7 14 1397.33 458.623 5
 -1 7 14 1327.89 511.493 4
 -1 -7 13 23775.4 1004.26 5
 1 -7 -13 24160.6 1957.76 1
 -1 7 13 24030 1002.52 5
 -1 -7 13 23503.3 1047.54 7
 -1 7 13 26878.1 1199.02 9
 -1 7 13 25199.2 1091.3 4
 -1 7 12 280.859 493.713 9
 -1 7 12 35.0115 322.972 5
 1 -7 -12 -300.043 722.188 1
 -1 7 12 235.12 391.762 4
 -1 -7 12 37.6007 369.143 7
 -1 -7 12 59.7711 327.674 5
 -1 7 11 783.304 384.851 4
 -1 7 11 25.3515 419.85 9
 1 -7 -11 552.594 781.373 1
 -1 -7 11 603.347 354.495 7
 -1 -7 11 1042.17 429.988 8
 1 -7 -10 -164.887 813.933 1
 1 -7 -9 2400.33 859.387 1
 1 -7 -8 9842.54 1179.42 1
 1 -7 -7 334.925 295.55 3
 -1 7 7 471.966 753.087 2
 -1 -7 7 133.455 259.46 3
 1 -7 -7 955.987 792.886 1
 1 -7 -6 9759.95 1048.79 1
 -1 7 6 10170.1 1080.2 2
 1 -7 -6 10442.7 684.837 3
 -1 -7 6 10653 693.209 3
 1 -7 -5 160826 2450.28 3
 -1 7 5 154580 3022.67 2
 1 -7 -5 160515 3001.85 1
 -1 -7 5 157375 2491.42 3
 1 -7 -4 3227.09 554.703 3
 -1 7 4 2961.89 699.89 2
 1 -7 -4 3419.15 684.561 1
 -1 -7 4 2868.02 536.308 3
 -1 -7 3 78125.7 1821.99 3
 1 -7 -3 77815.6 1805.39 1
 -1 7 3 79166.2 1901.57 2
 1 -7 -3 79138.2 1815.19 3
 1 -7 -2 24924.3 1104.86 3
 -1 7 2 25377.9 1086.95 2
 1 -7 -2 25214.3 967.499 1
 -1 -7 2 25189.8 1101.54 3
 -1 -7 1 45992.9 821.849 1
 -1 -7 1 48084.6 1450.55 3
 1 -7 -1 46603.1 1143.75 1
 -1 7 1 47380 1294.62 2
 1 -7 -1 48682.6 1458.82 3
 -1 7 0 4026.9 490.746 2
 -1 -7 0 4149.81 694.925 3
 -1 -7 0 4232.53 396.129 1
 1 -7 0 3740.82 343.55 1
 1 -7 0 3697.3 650.451 3
 -1 7 -1 25927.3 792.808 2
 1 -7 1 26553.1 1164.78 3
 -1 -7 -1 25329 898.701 1
 -1 -7 -1 26112 1123.66 3
 1 -7 1 24767 515.531 1
 -1 -7 -2 850.801 528.625 3
 -1 7 -2 552.425 233.962 2
 -1 -7 -2 984.66 449.749 1
 1 -7 2 680.088 541.796 3
 -1 -7 -3 1729.35 577.153 1
 1 -7 3 1917.79 556.427 3
 -1 7 -3 1673.09 181.9 2
 -1 -7 -3 1937.91 533.666 3
 -1 -7 -4 11662.2 963.333 1
 -1 -7 -4 11963.6 797.997 3
 1 -7 4 11705.2 826.995 3
 -1 -7 -5 9728.47 1014.1 1
 -1 -7 -5 9038.9 698.173 3
 1 -7 5 9157.4 733.989 3
 -1 -7 -6 2798.59 458.694 3
 -1 -7 -6 2488.85 817.259 1
 1 -7 6 2574.97 454.431 3
 -1 -7 -7 8059.8 1098.63 1
 1 -7 7 8583.48 634.022 3
 -1 -7 -8 -157.632 770 1
 -1 -7 -9 3190.32 919.798 1
 -1 -7 -10 1807.33 844.363 1
 1 -7 11 2028.6 427.417 7
 1 7 11 2649.03 647.776 9
 1 -7 11 1768.89 384.635 5
 -1 -7 -11 2178.82 879.557 1
 1 7 11 1855.93 372.437 5
 -1 -7 -12 250.032 803.253 1
 1 7 12 724.886 583.165 9
 1 -7 12 528.002 385.911 7
 1 -7 12 411.757 365.2 5
 1 7 12 486.662 336.562 5
 1 7 13 335.019 558.432 9
 1 -7 13 946.333 414.724 5
 1 7 13 1101.87 497.225 4
 -1 -7 -13 1176.14 844.2 1
 1 7 13 1398.97 439.305 5
 1 -7 13 1261.19 457.636 7
 1 7 14 14943.2 865.055 5
 1 7 14 16175.5 999.256 9
 1 -7 14 14623.1 836.728 7
 1 -7 14 16352.1 890.78 5
 1 7 14 13964.3 925.467 4
 1 -7 15 781.233 433.629 5
 1 7 15 736.612 545.96 9
 1 -7 15 1365.01 432.72 7
 1 7 15 1307.4 447.56 5
 1 7 15 1120.54 540.246 4
 1 -7 16 631.454 405.962 5
 1 7 16 411.321 391.201 5
 1 7 16 82.1489 490.732 9
 1 -7 16 599.14 373.425 7
 1 7 16 -56.3601 516.095 4
 1 7 17 -16.6329 469.693 4
 1 -7 17 220.516 355.378 5
 1 7 17 -241 437.961 9
 1 7 17 -5.25819 332.401 5
 1 7 18 413.66 341.544 9
 1 7 18 998.556 421.753 4
 1 7 19 1753.51 342.342 4
 1 7 20 1717.36 235.758 4
 -1 8 20 159.364 215.594 4
 -1 8 19 56.035 308.636 4
 -1 8 18 258.806 398.658 9
 -1 8 18 884.742 407.188 4
 -1 8 17 1422.77 560.441 9
 -1 8 17 985.85 516.479 4
 -1 -8 17 2016.1 466.653 7
 -1 -8 16 117.858 437.628 7
 -1 8 16 9.31763 514.108 4
 -1 8 16 -10.6781 554.669 9
 -1 8 15 3388.59 488.55 5
 -1 -8 15 3696.39 590.842 7
 -1 8 15 3187.07 680.288 9
 -1 8 15 3673.22 628.258 4
 -1 -8 15 3921.92 523.838 5
 -1 8 14 5043.42 650.772 4
 -1 8 14 4803.58 702.183 9
 -1 -8 14 4787.52 632.239 7
 -1 8 14 4838.61 543.702 5
 -1 -8 14 4898.15 562.32 5
 -1 8 13 39.1851 447.413 4
 -1 -8 13 108.138 346.231 5
 -1 8 13 485.718 365.953 5
 -1 8 13 1539.42 584.879 9
 -1 -8 13 234.83 413.217 7
 1 -8 -13 718.332 839.662 1
 1 -8 -12 125.097 703.242 1
 -1 8 12 403.107 321.091 5
 -1 8 12 1061.12 589.261 9
 -1 8 12 582.959 402.874 4
 -1 -8 12 186.896 418.345 7
 -1 -8 12 535.603 346.65 5
 1 -8 -11 -381 815.268 1
 -1 8 11 560.611 377.077 4
 -1 -8 11 543.893 421.899 8
 -1 -8 11 450.305 381.088 7
 -1 8 11 244.797 455.319 9
 1 -8 -10 318.806 813.052 1
 1 -8 -9 3114.01 911.703 1
 1 -8 -8 310.227 722.781 1
 1 -8 -7 17.1218 286.943 3
 -1 -8 7 -54.508 278.129 3
 1 -8 -7 365.142 732.079 1
 -1 8 6 65.4477 744.462 2
 1 -8 -6 58.8274 682.837 1
 1 -8 -6 -15.1463 373.672 3
 -1 -8 6 -48.9202 322.226 3
 1 -8 -5 2617.01 720.5 1
 -1 8 5 2352.59 763.823 2
 1 -8 -5 2753.12 536.078 3
 -1 -8 5 2679.12 532.061 3
 -1 -8 4 107651 2248.65 3
 1 -8 -4 108937 2240.89 3
 -1 8 4 107024 2524.89 2
 1 -8 -4 108772 2377.42 1
 1 -8 -3 2284.04 532.326 1
 -1 8 3 2564.53 666.256 2
 -1 -8 3 2642 618.69 3
 1 -8 -3 2652.21 610.142 3
 1 -8 -2 -60.1085 364.932 1
 -1 8 2 -128.428 513.085 2
 1 -8 -2 271.692 562.016 3
 -1 -8 2 282.256 575.347 3
 -1 8 1 3246.77 571.946 2
 -1 -8 1 3346.58 286.085 1
 1 -8 -1 3162.32 411.354 1
 1 -8 -1 2965.1 685.513 3
 -1 -8 1 3173.75 685.53 3
 -1 8 0 147634 2149.05 2
 -1 -8 0 147064 1870.69 1
 1 -8 0 145508 1734.48 1
 -1 -8 0 151090 2667.26 3
 1 -8 0 150308 2645.03 3
 -1 8 -1 27206.2 867.921 2
 -1 -8 -1 27364.4 969.807 1
 1 -8 1 26776.8 553.617 1
 -1 -8 -1 26822.4 1224.24 3
 1 -8 1 26809.7 1243.36 3
 -1 -8 -2 3111.97 648.772 3
 1 -8 2 2879.98 654.428 3
 -1 -8 -2 2904.79 525.47 1
 -1 8 -2 3040.39 316.536 2
 1 -8 3 26175.7 1216.02 3
 -1 -8 -3 25778.8 1171.74 3
 -1 8 -3 25641 524.725 2
 -1 -8 -3 25695.3 1184.21 1
 1 -8 4 12461.9 920.753 3
 -1 -8 -4 12676.2 891.186 3
 -1 -8 -4 12472.7 1010.06 1
 -1 -8 -5 88.6663 659.178 1
 -1 -8 -5 -68.3155 420.801 3
 1 -8 5 180.102 439.803 3
 -1 -8 -6 10749.7 776.648 3
 -1 -8 -6 9301.63 1059.48 1
 1 -8 6 10875.8 792.72 3
 -1 -8 -7 8066.33 1084.74 1
 1 -8 7 7805.33 651.089 3
 -1 -8 -7 6970.17 603.575 3
 -1 -8 -8 6225.68 1016 1
 -1 -8 -9 2831.76 912.895 1
 1 -8 10 260.403 334.627 7
 1 8 10 610.643 522.289 9
 -1 -8 -10 514.819 749.663 1
 1 8 11 539.084 583.001 9
 -1 -8 -11 390.388 803.35 1
 1 -8 11 416.571 360.227 7
 1 8 11 705.991 331.761 5
 1 -8 11 363.681 308.126 5
 1 -8 12 588.933 339.964 5
 1 -8 12 551.314 413.541 7
 1 8 12 876.883 372.399 5
 1 8 12 580.592 573.488 9
 1 8 12 645.562 416.597 4
 -1 -8 -12 208.768 776.171 1
 1 -8 13 1663.06 427.371 5
 1 8 13 1307.67 394.32 5
 1 8 13 1398.23 494.655 4
 -1 -8 -13 1838.79 870.101 1
 1 -8 13 1726.63 460.714 7
 1 8 13 799.723 576.708 9
 1 8 14 610.312 495.343 4
 1 -8 14 701.011 434.549 7
 1 8 14 709.535 383.649 5
 1 8 14 1553.66 610.468 9
 1 -8 14 669.345 391.447 5
 1 -8 15 1527.16 433.142 5
 1 -8 15 1666.1 461.748 7
 1 8 15 2220.79 617.999 9
 1 8 15 1970.64 567.15 4
 1 8 15 1961.31 453.461 5
 1 -8 16 1640.9 411.975 5
 1 -8 16 1307.49 407.445 7
 1 8 16 864.012 535.906 9
 1 8 16 1637.34 404.459 5
 1 8 16 1154.18 509.731 4
 1 8 17 1065.84 451.015 9
 1 8 17 1250.05 490.892 4
 1 8 18 -54.3144 381.189 4
 1 8 18 -218.539 354.382 9
 1 8 19 824.616 293.857 4
 -1 9 20 962.473 225.467 4
 -1 9 19 -53.3229 286.751 4
 -1 9 18 -484.248 390.729 9
 -1 9 18 138.373 374.122 4
 -1 -9 17 2271.05 470.644 7
 -1 9 17 1372.53 481.977 4
 -1 9 16 2558.55 570.933 4
 -1 9 16 3273.95 660.523 9
 -1 9 15 4907.13 644.73 4
 -1 -9 15 4728.7 626.214 7
 -1 9 14 22929.3 1143.71 9
 -1 9 14 24493.5 988.459 5
 -1 -9 14 24112.7 999.706 5
 -1 9 14 23114.2 1082.47 4
 -1 -9 14 23255.2 1072.38 7
 -1 -9 13 2636.5 440.457 5
 1 -9 -13 2544.63 990.088 1
 -1 9 13 2806.45 444.409 5
 -1 9 13 3264.56 650.874 9
 -1 -9 13 2317.31 511.603 7
 -1 9 13 2751.76 528.998 4
 -1 9 12 2637.07 414.237 5
 -1 -9 12 2506.61 405.467 5
 1 -9 -12 2119.84 881.644 1
 -1 -9 12 2356.78 516.077 7
 -1 9 12 2584.25 486.044 4
 -1 9 12 3024.23 627.307 9
 -1 -9 11 18251.3 855.202 8
 1 -9 -11 16766.4 1611.88 1
 -1 9 11 19518.7 904.341 4
 -1 9 11 21228.1 1034.92 9
 -1 -9 11 19338.9 926.063 7
 -1 -9 10 71.3634 363.161 7
 -1 9 10 -211.961 434.751 9
 1 -9 -10 -51.056 740.302 1
 -1 -9 10 365.972 411.19 8
 1 -9 -9 443.146 790.186 1
 1 -9 -8 482.787 731.153 1
 1 -9 -7 18167.3 979.451 3
 -1 -9 7 17728.6 974.742 3
 1 -9 -7 18473.9 1382.56 1
 -1 9 6 971.227 775.276 2
 1 -9 -6 986.304 472.903 3
 1 -9 -6 1615.04 776.352 1
 -1 -9 6 1174.14 451.046 3
 1 -9 -5 24368.3 1203.38 3
 1 -9 -5 24956 1408.81 1
 -1 9 5 24227.2 1448.67 2
 -1 -9 5 26481.4 1236.14 3
 1 -9 -4 58807.2 1854.04 1
 -1 9 4 58198.3 1937.51 2
 1 -9 -4 57327.7 1775.99 3
 -1 -9 4 57457 1833.54 3
 -1 -9 3 2539.78 679.671 3
 1 -9 -3 2926.91 592.105 1
 -1 9 3 2483.69 690.692 2
 1 -9 -3 2652.82 627.016 3
 1 -9 -2 14823.7 828.284 1
 1 -9 -2 14890.6 1040.89 3
 -1 9 2 14973.5 987.565 2
 -1 -9 2 15467.6 1062.58 3
 -1 9 1 1.13895 465.123 2
 -1 -9 1 100.137 628.578 3
 1 -9 -1 -64.9103 642.466 3
 1 -9 -1 180.107 307.379 1
 -1 -9 1 184.44 177.642 1
 -1 -9 0 186.601 241.457 1
 1 -9 0 253.985 217.037 1
 -1 -9 0 132.999 655.964 3
 -1 9 0 165.95 368.108 2
 1 -9 0 397.275 652.611 3
 -1 -9 -1 762.052 337.011 1
 1 -9 1 820.317 148.988 1
 -1 9 -1 769.158 330.285 2
 1 -9 1 829.552 647.453 3
 -1 -9 -1 536.121 639.237 3
 -1 -9 -2 4871.89 594.594 1
 -1 9 -2 4971.77 400.332 2
 -1 -9 -2 4695.91 755.884 3
 1 -9 2 5213.09 799.406 3
 -1 -9 -3 36159.9 1454.59 3
 1 -9 3 36512.5 1503.62 3
 -1 -9 -3 36008.9 1409.57 1
 1 -9 4 5857.91 761.734 3
 -1 -9 -4 5700.68 807.909 1
 -1 -9 -4 5644.79 717.335 3
 -1 -9 -5 10956.9 1047.25 1
 1 -9 5 11458.7 893.522 3
 -1 -9 -5 10775 872.999 3
 -1 -9 -6 1821.99 478.401 3
 1 -9 6 1867.08 484.259 3
 -1 -9 -6 1658.26 769.834 1
 -1 -9 -7 13399.1 862.6 3
 -1 -9 -7 12406.5 1257.08 1
 1 -9 7 12952.9 887.091 3
 -1 -9 -8 2166.45 852.658 1
 -1 -9 -9 2876.76 872.38 1
 1 -9 10 5223.33 558.69 7
 1 9 10 6333.96 767.22 9
 -1 -9 -10 4311.51 998.121 1
 1 9 11 11938.2 941.425 9
 1 -9 11 8871.6 604.259 5
 -1 -9 -11 9941.37 1369.51 1
 1 -9 11 9258.05 707.354 7
 1 9 12 5981.48 822.273 9
 1 9 12 4940.78 598.062 4
 1 9 12 4719.07 503.594 5
 1 -9 12 5286.49 525.196 5
 1 -9 12 5162.78 619.035 7
 -1 -9 -12 5276.87 1168.87 1
 1 -9 13 16717.3 841.853 5
 1 9 13 15442.3 801.625 5
 1 -9 13 15644.8 891.049 7
 1 9 13 15380.7 922.194 4
 1 9 13 16767.1 1054.59 9
 1 -9 14 1248.95 401.751 5
 1 9 14 1159.13 519.291 4
 1 -9 14 1229 487.602 7
 1 9 14 1191.7 390.42 5
 1 9 14 1511.07 649.047 9
 1 -9 15 91.8143 401.605 7
 1 9 15 1154.79 613.414 9
 1 -9 15 145.066 340.755 5
 1 9 15 465.552 345.75 5
 1 9 15 371.183 518.176 4
 1 -9 16 169.751 364.293 7
 1 9 16 168.636 504.961 9
 1 9 16 108.677 476.803 4
 1 -9 16 89.738 314.983 5
 1 9 17 1499.53 469.993 9
 1 -9 17 1956.56 399.932 7
 1 9 17 2035.26 472.122 4
 1 9 18 1818.41 377.723 9
 1 9 18 2296.36 412.329 4
 1 9 19 -200.362 260.943 4
 -1 10 19 227.326 265.699 4
 -1 10 18 2109.03 411.539 4
 -1 10 18 1509.66 436.322 9
 -1 10 17 3848.61 527.795 4
 -1 -10 17 4298.31 522.185 7
 -1 -10 16 96.4079 432.975 7
 -1 10 16 -286.772 561.758 9
 -1 10 16 302.356 437.545 4
 -1 -10 15 3160.68 584.416 7
 -1 10 15 2884.76 561.947 4
 -1 -10 14 5459.13 673.515 7
 -1 10 14 6192.99 689.579 4
 -1 10 14 6851.53 769.261 9
 -1 -10 13 2181.07 539.182 7
 -1 10 13 3278.51 674.959 9
 -1 10 13 2051.59 515.29 4
 1 -10 -12 91.1327 793.505 1
 -1 10 12 698.331 434.357 4
 -1 -10 12 623.614 481.204 7
 -1 10 12 492.493 586.516 9
 -1 -10 11 2230.89 586.17 8
 -1 10 11 2208.24 462.691 4
 1 -10 -11 2236.26 952.023 1
 -1 -10 11 1759.78 442.667 7
 -1 10 11 1921.85 559.287 9
 -1 10 10 16778.5 943.242 9
 1 -10 -10 13462.8 1462 1
 -1 10 10 15865.9 797.322 4
 -1 -10 10 15683.9 838.252 7
 -1 -10 10 15441.3 801.81 8
 1 -10 -9 -177.24 748.526 1
 1 -10 -8 22355.8 1642.67 1
 1 -10 -7 4283.35 900.165 1
 -1 -10 7 4044.03 578.776 3
 1 -10 -7 4536.14 628.56 3
 1 -10 -6 1574.43 733.553 1
 -1 -10 6 1634.75 517.966 3
 1 -10 -6 1445.56 494.127 3
 -1 -10 5 77307.9 2189.18 3
 1 -10 -5 75478.9 2108.04 3
 1 -10 -5 73493.4 2292.09 1
 -1 10 5 74525.8 2400.49 2
 -1 10 4 155879 3184.28 2
 1 -10 -4 153625 3075.67 1
 1 -10 -4 158477 3031.3 3
 -1 -10 4 153193 3049.4 3
 -1 10 3 5726.63 830.865 2
 -1 -10 3 5529.13 828.418 3
 1 -10 -3 6124.56 845.966 3
 1 -10 -3 6058.54 709.406 1
 -1 -10 2 28147.9 1430.06 3
 1 -10 -2 28194.8 1133.47 1
 1 -10 -2 28278.6 1413.57 3
 -1 10 2 29428.8 1302.44 2
 -1 -10 1 4711.8 849.987 3
 -1 10 1 4986.15 654.551 2
 -1 -10 1 5024.41 334.868 1
 1 -10 -1 4997.22 856.385 3
 1 -10 -1 4909.24 471.161 1
 1 -10 0 172209 2025.34 1
 -1 -10 0 169885 3277.24 3
 -1 10 0 172239 2625.57 2
 -1 -10 0 171871 2222.9 1
 1 -10 0 172856 3259.17 3
 1 -10 1 18165.8 1222.31 3
 -1 10 -1 19322.1 840.377 2
 -1 -10 -1 19354.1 880.868 1
 -1 -10 -1 18607.4 1233.89 3
 -1 10 -2 11279 574.142 2
 1 -10 2 10497 1004.08 3
 -1 -10 -2 10493.8 796.914 1
 -1 -10 -2 10179.5 973.994 3
 -1 -10 -3 8041.52 870.363 3
 -1 -10 -3 8517.78 826.271 1
 1 -10 3 7989.01 922.209 3
 -1 -10 -4 24522.2 1340.77 1
 1 -10 4 24508.8 1342.79 3
 -1 -10 -4 24381.4 1264.09 3
 -1 -10 -5 482.898 510.574 3
 1 -10 5 350.873 523.976 3
 -1 -10 -5 -277.141 637.455 1
 -1 -10 -6 237.859 657.717 1
 -1 -10 -6 236.067 427.843 3
 1 -10 6 127.382 428.495 3
 1 -10 7 268.529 338.423 3
 -1 -10 -7 40.161 358.049 3
 -1 -10 -7 306.537 691.581 1
 -1 -10 -8 23844.1 1695.06 1
 1 10 9 2215.16 552.529 9
 -1 -10 -9 1301.89 828.824 1
 1 -10 9 1823.71 441.091 7
 1 -10 10 878.513 427.693 7
 -1 -10 -10 753.175 827.703 1
 1 10 10 1591.13 639.488 9
 1 10 11 3182.55 700.095 9
 1 -10 11 3241.09 552.265 7
 -1 -10 -11 3251.94 986.01 1
 1 10 11 3479.71 508.445 4
 1 -10 12 4984.23 624.933 7
 -1 -10 -12 5488.47 1194.61 1
 1 10 12 5523 796.29 9
 1 10 12 5171.58 623.33 4
 1 -10 13 515.902 471.431 7
 1 10 13 686.315 615.208 9
 1 -10 13 1017.89 368.149 5
 1 10 13 834.372 468.895 4
 1 -10 14 1354.91 400.459 5
 1 -10 14 841.109 467.642 7
 1 10 14 1606.65 685.107 9
 1 10 14 1182.51 507.521 4
 1 10 15 697.143 570.831 9
 1 -10 15 675.024 342.676 5
 1 10 15 617.944 481.405 4
 1 -10 15 792.586 449.106 7
 1 10 15 880.687 335.368 5
 1 -10 16 192.85 378.405 7
 1 10 16 235.758 522.383 9
 1 10 16 254.912 435.431 4
 1 10 17 123.028 380.692 4
 1 -10 17 449.587 326.433 7
 1 10 17 -183.453 440.349 9
 1 10 18 552.731 328.594 9
 1 10 18 866.59 336.304 4
 1 10 19 383.783 234.699 4
 -1 11 19 174.894 222.886 4
 -1 11 18 6.78542 301.357 4
 -1 11 18 -106.45 357.472 9
 -1 11 17 833.069 391.167 4
 -1 11 17 2.1166 446.96 9
 -1 -11 17 1318.08 417.914 7
 -1 -11 16 -232.024 426.932 7
 -1 11 16 -17.167 425.623 4
 -1 11 16 -498.61 568.834 9
 -1 11 15 29.6091 440.423 4
 -1 11 15 106.732 569.541 9
 -1 -11 15 294.315 483.203 7
 -1 11 14 4159.53 586.853 4
 -1 11 14 3082.51 720.239 9
 -1 -11 14 4290.78 638.274 7
 -1 -11 13 22834.3 1086.32 7
 -1 11 13 24265.4 1063.79 4
 -1 11 13 22595.1 1142.48 9
 1 -11 -12 4058.12 976.527 1
 -1 11 12 4676.04 712.958 9
 -1 11 12 3957.45 544.873 4
 -1 -11 12 4042.89 619.725 7
 -1 11 11 -87.7335 363.643 4
 -1 -11 11 -529.33 494.315 7
 1 -11 -11 -254.852 788.589 1
 -1 11 11 439.214 536.49 9
 -1 -11 10 4449.68 546.405 7
 -1 11 10 3303.82 608.62 9
 1 -11 -10 4349.63 1059.15 1
 -1 -11 10 4392.09 520.934 8
 -1 11 10 4303.85 497.706 4
 -1 -11 9 7775.18 626.979 7
 -1 11 9 8807.32 742.723 9
 1 -11 -8 1034.77 768.312 1
 -1 -11 7 24464.8 1301.02 3
 1 -11 -7 25542.3 1281.2 3
 1 -11 -7 26096.2 1670.22 1
 1 -11 -6 378.865 506.976 3
 -1 -11 6 351.633 487.446 3
 1 -11 -6 294.76 623.234 1
 -1 -11 5 41278 1748.39 3
 1 -11 -5 40179.1 1703.52 3
 1 -11 -5 40376.7 1795.97 1
 1 -11 -4 780.148 580.498 3
 1 -11 -4 913.675 544.151 1
 -1 -11 4 464.247 617.052 3
 -1 11 4 1078.23 713.304 2
 1 -11 -3 2463.73 738.413 3
 -1 11 3 2290.99 700.59 2
 1 -11 -3 2639.15 554.716 1
 -1 -11 3 2486.39 746.627 3
 -1 11 2 4876.65 748.271 2
 1 -11 -2 4296.08 520.907 1
 -1 -11 2 4723.13 878.314 3
 1 -11 -2 5026.44 852.04 3
 1 -11 -1 17960.9 835.232 1
 1 -11 -1 17475.5 1289.9 3
 -1 -11 1 18143.1 1313.33 3
 -1 11 1 18813.4 1041.06 2
 1 -11 0 3466.47 868.932 3
 -1 -11 0 3983.67 887.746 3
 -1 11 0 4353.54 592.109 2
 1 -11 0 3922.33 362.263 1
 -1 -11 0 4104.89 420.415 1
 -1 11 -1 -103.198 321.723 2
 1 -11 1 135.323 721.459 3
 -1 -11 -1 -122.176 720.192 3
 -1 -11 -1 40.2705 289.023 1
 1 -11 2 11927 1137.64 3
 -1 -11 -2 12720.8 1107.62 3
 -1 -11 -2 12325.2 856.808 1
 -1 -11 -3 2526.13 576.255 1
 -1 -11 -3 1761.97 700.44 3
 1 -11 3 2055.02 739.276 3
 1 -11 4 31371.3 1559.6 3
 -1 -11 -4 32272 1534.89 1
 -1 -11 -4 32765 1571.47 3
 -1 -11 -5 33231.4 1709.42 1
 1 -11 5 34081.1 1615.36 3
 -1 -11 -5 33447.9 1530.27 3
 -1 -11 -6 13228.4 1242.25 1
 1 -11 6 13309.6 1041.91 3
 -1 -11 -6 13039 1005.57 3
 1 -11 7 3846.09 635.844 3
 -1 -11 -7 4107.06 928.766 1
 -1 -11 -7 3736.9 599.789 3
 -1 -11 -8 1025.43 805.347 1
 1 -11 9 2222.64 427.217 7
 -1 -11 -9 1918.47 905.413 1
 1 11 9 2630.59 592.063 9
 -1 -11 -10 550.935 722.684 1
 1 -11 10 596.938 404.46 7
 1 11 10 466.77 344.291 4
 1 11 10 546.698 577.209 9
 -1 -11 -11 1129.27 806.05 1
 1 11 11 949.198 422.949 4
 1 -11 11 741.38 429.841 7
 1 11 11 695.488 678.152 9
 1 -11 12 9556.07 754.069 7
 1 11 12 10760.9 776.284 4
 1 11 12 11289.4 965.567 9
 1 -11 13 12056.1 835.39 7
 1 11 13 11967.2 819.214 4
 1 11 13 13111.2 974.92 9
 1 11 14 4488.51 597.462 4
 1 -11 14 4311.42 612.225 7
 1 -11 15 992.472 462.088 7
 1 11 15 957.988 465.662 4
 1 -11 16 605.879 401.954 7
 1 11 16 255.425 408.668 4
 1 11 16 802.958 528.751 9
 1 -11 17 199.706 310.233 7
 1 11 17 -115.872 352.338 4
 1 11 17 316.139 416.634 9
 1 11 18 335.656 319.024 9
 1 11 18 463.867 279.051 4
 1 11 19 417.339 191.821 4
 -1 12 19 616.22 200.891 4
 -1 12 18 788.245 284.762 4
 -1 12 18 325.912 337.643 9
 -1 -12 17 248.529 363.641 7
 -1 12 17 5.98837 335.305 4
 -1 12 16 480.068 391.037 4
 -1 -12 16 498.797 444.771 7
 -1 12 16 -483.11 509.833 9
 -1 -12 15 842.684 494.429 7
 -1 12 15 1112.7 449.178 4
 -1 12 15 2383.94 610.555 9
 -1 12 14 1547.11 474.386 4
 -1 12 14 784.853 596.245 9
 -1 12 13 2872.35 525.641 4
 -1 -12 13 2924.69 577.266 7
 -1 12 13 3552.84 680.188 9
 -1 12 12 9236.9 689.326 4
 -1 -12 12 8878.12 775.351 7
 -1 12 12 8112.95 821.214 9
 -1 -12 11 566.779 446.838 7
 -1 12 11 1015.46 393.224 4
 1 -12 -11 785.655 735.257 1
 -1 12 10 608.898 339.749 4
 -1 12 10 1345.88 335.695 10
 1 -12 -10 819.176 815.181 1
 -1 -12 10 475.607 437.341 7
 -1 -12 10 738.348 426.157 8
 -1 12 10 -219.735 517.82 9
 1 -12 -9 12.5437 736.638 1
 -1 12 9 303.049 452.418 9
 -1 12 9 54.6021 202.863 10
 -1 -12 9 405.834 363.426 8
 -1 -12 9 180.119 356.859 7
 1 -12 -8 4007.03 924.265 1
 1 -12 -7 38119.6 1645.65 3
 1 -12 -7 36368.5 2012.04 1
 -1 -12 7 37481.7 1723.11 3
 1 -12 -6 26994.9 1439.98 3
 1 -12 -6 28246.7 1664.16 1
 -1 -12 6 28497.8 1531.64 3
 1 -12 -5 2584.85 664.999 3
 1 -12 -5 3033.38 698.851 1
 -1 -12 5 2553.04 680.167 3
 1 -12 -4 39.1434 570.67 3
 -1 -12 4 341.081 621.195 3
 1 -12 -4 209.003 481.12 1
 1 -12 -3 -315.402 667.439 3
 -1 12 3 269.371 609.904 2
 -1 -12 3 -24.847 655.915 3
 1 -12 -3 270.938 417.867 1
 -1 -12 2 1501.64 771.203 3
 1 -12 -2 2143 438.43 1
 -1 12 2 2213.71 637.76 2
 1 -12 -2 2020.8 768.038 3
 1 -12 -1 8925.87 1073.59 3
 1 -12 -1 10524.1 658.145 1
 -1 12 1 10321.1 892.38 2
 -1 -12 1 9174.35 1092.69 3
 1 -12 0 18962.8 1372.55 3
 -1 -12 0 19425.2 1387.89 3
 -1 -12 -1 31817.7 1662.92 3
 -1 -12 -1 31895.9 1178.2 1
 1 -12 1 30815 1657.03 3
 -1 -12 -2 6463.83 639.119 1
 1 -12 2 6398.24 953.574 3
 -1 -12 -2 6385.44 935.716 3
 -1 -12 -3 12184.8 943.082 1
 -1 -12 -3 11701 1095.84 3
 1 -12 3 13025 1166.21 3
 -1 -12 -4 1277.21 594.111 1
 -1 -12 -4 1587.1 644.194 3
 1 -12 4 876.3 610.41 3
 1 -12 5 57585.7 2176.07 3
 -1 -12 -5 57541.6 2185.88 1
 -1 -12 -5 55516.4 2076.59 3
 -1 -12 -6 -117.495 637.705 1
 -1 -12 -6 -110.611 466.958 3
 1 -12 6 92.9255 484.28 3
 1 -12 7 9089.26 916.991 3
 -1 -12 -7 8432.53 1122.17 1
 1 -12 8 12302.9 747.478 7
 -1 -12 -8 12621.3 1364.68 1
 1 12 8 13700.8 815.936 9
 1 12 9 203.941 311.715 4
 1 -12 9 855.862 446.169 7
 -1 -12 -9 -87.2523 679.623 1
 1 12 9 398.008 561.802 9
 -1 -12 -10 759.378 843.919 1
 1 12 10 103.104 349.966 4
 1 12 10 263.254 592.03 9
 1 -12 10 28.3599 441.955 7
 -1 -12 -11 15470.5 1701.19 1
 1 -12 11 15574.8 929.869 7
 1 12 11 16037.5 863.169 4
 1 12 11 15134.6 1110.3 9
 1 12 12 12255.5 1054.2 9
 1 12 12 13825.5 833.096 4
 1 -12 12 13467.6 890.996 7
 1 -12 13 5467.15 672.929 7
 1 12 13 5016.9 603.717 4
 1 12 14 1310.29 658.141 9
 1 -12 14 859.701 492.639 7
 1 12 14 588.624 435.887 4
 1 12 15 1203.65 607.197 9
 1 -12 15 1569.8 486.504 7
 1 12 15 1457.13 452.768 4
 1 12 16 1611.62 533.04 9
 1 12 16 2877.45 458.602 4
 1 -12 16 2805.49 461.319 7
 1 12 17 95.3378 306.647 4
 1 12 17 -381.708 380.136 9
 1 -12 17 240.684 296.68 7
 1 12 18 2519.76 306.637 4
 1 12 18 2331.66 341.521 9
 -1 13 18 1712.16 272.169 4
 -1 -13 17 30.4895 330.019 7
 -1 13 17 -256.092 291.315 4
 -1 13 17 -279.92 399.549 9
 -1 13 16 4834.33 508.374 4
 -1 -13 16 4189.48 545.688 7
 -1 13 16 3082.63 577.783 9
 -1 13 16 4283.11 416.888 6
 -1 13 15 226.166 505.632 9
 -1 -13 15 783.289 509.653 7
 -1 13 15 667.322 385.225 4
 -1 -13 14 623.138 516.475 7
 -1 13 14 623.241 401.477 4
 -1 13 14 497.528 538.245 9
 -1 13 13 4670.95 733.079 9
 -1 13 13 6191.92 604.272 4
 -1 -13 13 4664.05 670.676 7
 -1 13 12 307.027 536.633 9
 -1 -13 12 475.114 494.328 7
 -1 13 12 619.779 390.898 4
 -1 -13 11 3764.19 600.668 7
 -1 13 11 2500.35 349.359 10
 -1 -13 11 4884.32 594.524 8
 -1 13 11 3981.51 634.975 9
 1 -13 -11 3647.38 989.433 1
 -1 13 11 3830.22 481.06 4
 -1 -13 10 1126.76 451.972 8
 -1 -13 10 618.71 478.587 7
 1 -13 -10 125.656 639.253 1
 -1 13 10 630.436 553.052 9
 -1 13 10 189.605 324.586 4
 -1 -13 9 5443.56 538.678 8
 -1 -13 9 4961.32 569.383 7
 -1 13 9 4141.94 680.172 9
 1 -13 -9 4928.75 1033.5 1
 -1 -13 8 13465.4 788.938 7
 -1 13 8 14879.3 866.186 9
 -1 -13 8 13951.1 683.878 8
 1 -13 -8 12561.6 1342.32 1
 -1 -13 7 895.482 481.102 3
 1 -13 -7 1337.9 717.313 1
 1 -13 -7 1453.8 558.191 3
 1 -13 -6 -196.225 592.136 1
 -1 -13 6 -1.59363 537.794 3
 1 -13 -6 158.593 533.81 3
 1 -13 -5 34781.3 1725.51 1
 -1 -13 5 34753.9 1778.11 3
 1 -13 -5 32527.1 1699.09 3
 -1 -13 4 78441.2 2608.33 3
 1 -13 -4 78029.4 2387 1
 1 -13 -4 77144.1 2560.13 3
 -1 -13 3 311.086 668.531 3
 1 -13 -3 -8.45668 663.544 3
 1 -13 -3 559.222 373.905 1
 1 -13 -2 7508.61 668.431 1
 1 -13 -2 7269.81 1027.12 3
 -1 -13 2 6144.28 976.479 3
 -1 -13 1 2285.44 847.405 3
 1 -13 -1 2102.39 837.122 3
 -1 -13 0 1233.97 794.054 3
 1 -13 0 525.872 738.353 3
 -1 -13 -1 2106.5 797.263 3
 1 -13 1 3012.45 855.608 3
 -1 -13 -2 582.904 679.096 3
 -1 -13 -2 671.85 351.251 1
 1 -13 2 754.008 745.273 3
 1 -13 3 26944.8 1657.31 3
 -1 -13 -3 27159.2 1590.49 3
 -1 -13 -3 27901 1396.65 1
 1 -13 4 679.364 675.319 3
 -1 -13 -4 1177.39 659.368 3
 -1 -13 -4 1002.62 534.341 1
 1 -13 5 3070.61 731.439 3
 -1 -13 -5 3503.15 732.509 3
 -1 -13 -5 3377.96 737.316 1
 -1 -13 -6 4740.35 878.894 1
 -1 -13 -6 4301.07 749.285 3
 1 -13 6 4612.01 787.428 3
 1 -13 7 1076.84 462.138 3
 -1 -13 -7 545.731 714.928 1
 1 -13 7 1211.88 356.805 7
 1 -13 8 472.629 365.372 7
 -1 -13 -8 787.695 724.146 1
 1 13 8 149.763 275.273 10
 1 13 8 858.985 481.684 9
 1 13 9 811.658 344.664 4
 1 -13 9 416.393 422.946 7
 -1 -13 -9 1067.4 738.63 1
 -1 -13 -10 14089 1555.56 1
 1 -13 10 12458.5 845.254 7
 1 13 10 11939.1 1056.94 9
 1 13 10 13760.9 764.146 4
 1 -13 11 16803.4 964.217 7
 1 13 11 16878.7 880.06 4
 1 13 11 16054.4 1121.13 9
 1 13 12 2420.3 479.785 4
 1 -13 12 2205.99 563.901 7
 1 -13 13 902.033 498.798 7
 1 13 13 958.319 424.755 4
 1 13 13 802.788 669.828 9
 1 -13 14 586.289 487.922 7
 1 13 14 1052.36 599.329 9
 1 13 14 725.773 421.91 4
 1 -13 15 240.922 419.36 7
 1 13 15 71.684 358.434 4
 1 13 15 468.556 533.286 9
 1 -13 16 275.648 360.6 7
 1 13 16 -73.8467 322.254 4
 1 13 16 -58.0515 434.952 9
 1 -13 17 456.562 290.784 7
 1 13 17 -176.535 367.475 9
 1 13 17 236.332 259.35 4
 1 13 18 -236.906 265.593 9
 1 13 18 46.0025 183.487 4
 -1 14 18 1294.2 206.812 4
 -1 14 17 2210.06 314.001 4
 -1 14 17 1399.45 237.077 6
 -1 14 17 1320.54 392.042 9
 -1 -14 17 2247.94 389.483 7
 -1 -14 16 1137.11 433.25 7
 -1 14 16 931.657 324.248 4
 -1 14 16 954.875 303.69 6
 -1 14 16 607.894 463.866 9
 -1 14 15 -64.9445 492.639 9
 -1 14 15 -109.196 330.941 4
 -1 -14 15 231.434 471.617 7
 -1 14 14 6672.46 580.977 4
 -1 -14 14 7428.78 737.377 7
 -1 14 14 7693.8 726.373 9
 -1 14 13 3494.09 668.277 9
 -1 -14 13 2745.6 603.774 7
 -1 14 13 3048.34 463.412 4
 -1 -14 12 -119.564 520.149 7
 -1 14 12 -53.5257 342.534 4
 -1 14 12 793.69 555.266 9
 -1 14 11 1431.02 559.745 9
 -1 14 11 888.017 295.289 10
 -1 14 11 841.685 347.335 4
 -1 -14 11 687.513 485.284 7
 -1 -14 11 1864.84 495.375 8
 1 -14 -10 430.986 715.934 1
 -1 -14 10 1021.99 527.932 7
 -1 -14 10 553.771 430.76 8
 -1 14 10 308.566 525.787 9
 -1 14 10 -56.0684 289.913 10
 -1 14 9 2265.33 632.162 9
 -1 -14 9 2668.14 455.985 8
 -1 14 9 444.977 279.943 10
 -1 -14 9 2593.75 521.28 7
 1 -14 -9 2568.78 906.473 1
 -1 -14 8 2294.29 450.632 7
 -1 14 8 3311.76 561.19 9
 1 -14 -8 2249.09 815.692 1
 -1 -14 8 2528.9 432.934 8
 -1 14 8 937.961 279.778 10
 -1 -14 7 936.469 515.652 3
 1 -14 -7 1202.08 702.387 1
 -1 -14 7 1024.03 376.465 7
 -1 14 7 854.335 302.793 10
 -1 -14 6 18161.5 1381.58 3
 1 -14 -6 16745 1290.85 3
 1 -14 -6 16454.9 1349.48 1
 1 -14 -5 31119 1691.63 1
 1 -14 -5 31843.7 1764.56 3
 -1 -14 5 30302 1791.54 3
 -1 -14 4 3428.79 827.73 3
 1 -14 -4 3549.54 815.96 3
 1 -14 -4 2613.69 565.11 1
 1 -14 -3 8532.4 1063.79 3
 1 -14 -3 9398.84 821.263 1
 -1 -14 3 8414.71 1082.69 3
 1 -14 -2 6.85271 688.118 3
 -1 -14 2 307.325 720.46 3
 1 -14 -1 311.861 746.872 3
 -1 -14 1 630.184 740.971 3
 1 -14 0 452.444 756.786 3
 -1 -14 0 425.391 750.122 3
 -1 -14 -1 2441.99 810.2 3
 1 -14 1 2859.92 904.872 3
 1 -14 2 9054.66 1121.76 3
 -1 -14 -2 8996.24 1106.96 3
 -1 -14 -3 2699.21 805.704 3
 -1 -14 -3 2149.43 501.35 1
 1 -14 3 1987.62 797.301 3
 1 -14 4 6512.61 1011.39 3
 -1 -14 -4 6401.95 949.983 3
 -1 -14 -4 7522.64 857.319 1
 -1 -14 -5 4075.33 790.278 1
 -1 -14 -5 3743.91 788.693 3
 1 -14 5 4487.71 853.305 3
 1 -14 6 3574.71 784.281 3
 -1 -14 -6 4590.97 900.265 1
 1 -14 6 4217.19 500.252 7
 -1 -14 -6 3134.54 735.06 3
 1 14 7 3755.15 432.442 10
 1 14 7 5358.75 602.684 9
 1 -14 7 5166.42 580.719 7
 -1 -14 -7 5738.1 1023.96 1
 1 -14 7 5118.22 808.336 3
 1 14 8 -54.4011 508.37 9
 -1 -14 -8 248.492 655.797 1
 1 -14 8 77.5575 408.854 7
 1 14 8 277.451 283.644 10
 1 14 9 2599.76 771.346 9
 -1 -14 -9 4401.32 1027.29 1
 1 -14 9 4008.72 566.196 7
 1 14 10 263.832 340.671 4
 1 -14 10 230.986 475.448 7
 1 14 10 336.533 607.467 9
 -1 -14 -10 149.38 705.631 1
 1 14 11 6038.72 578.282 4
 1 14 11 5912.37 784.219 9
 1 -14 11 5810.57 707.826 7
 1 14 12 -891.95 676.742 9
 1 -14 12 -170.296 519.701 7
 1 14 12 -262.823 368.089 4
 1 14 13 437.926 617.071 9
 1 14 13 -154.48 360.456 4
 1 -14 13 -136.772 508.765 7
 1 -14 14 376.523 472.944 7
 1 14 14 94.9257 345.23 4
 1 14 14 161.669 540.803 9
 1 14 15 -130.854 500.555 9
 1 14 15 19.1479 309.92 4
 1 -14 15 71.5264 415.24 7
 1 14 16 177.909 280.409 4
 1 14 16 -256.119 411.298 9
 1 -14 16 512.542 356.875 7
 1 14 17 653.534 229.064 4
 1 -14 17 719.275 274.321 7
 1 14 17 399.634 333.797 9
 1 14 18 -132.986 219.98 9
 -1 -15 17 24.418 284.49 7
 -1 15 17 -68.1139 183.405 4
 -1 15 17 6.47707 170.024 6
 -1 15 17 -261.831 315.88 9
 -1 15 16 -124.24 376.764 9
 -1 15 16 4.29375 243.196 4
 -1 15 16 231.802 264.574 6
 -1 -15 16 208.994 363.057 7
 -1 15 15 -383.608 469.257 9
 -1 -15 15 153.192 430.897 7
 -1 15 15 185.023 271.955 4
 -1 15 14 1380.47 346.429 4
 -1 -15 14 1498.58 554.11 7
 -1 15 14 1081.22 513.363 9
 -1 15 13 1618.95 539.224 9
 -1 15 13 1980.01 393.701 4
 -1 -15 13 1068.6 562.712 7
 -1 -15 12 5854.57 721.638 7
 -1 15 12 6397.71 681.344 9
 -1 -15 11 1175.16 525.933 7
 -1 15 11 864.944 305.633 10
 -1 15 11 1191.31 531.707 9
 -1 -15 10 3808.87 604.315 7
 1 -15 -10 2500.91 799.337 1
 -1 15 10 5076.47 632.094 9
 -1 -15 10 3556.43 513.033 8
 -1 15 10 1296.66 312.016 10
 -1 -15 9 310.433 390.06 8
 1 -15 -9 -421.923 692.01 1
 -1 15 9 260.843 477.49 9
 -1 15 9 447.512 290.824 10
 -1 -15 9 506.178 467.289 7
 -1 -15 8 -73.4964 441.148 7
 -1 15 8 1180.34 575.035 9
 1 -15 -8 353.466 609.02 1
 -1 15 8 489.017 287.197 10
 1 -15 -7 782.926 617.133 1
 -1 -15 7 533.397 404.276 7
 -1 -15 7 557.784 510.351 3
 -1 15 7 620.922 298.881 10
 -1 15 7 478.834 404.085 9
 -1 15 6 583.487 315.834 10
 1 -15 -6 -153.063 566.057 1
 1 -15 -6 -250.501 580.587 3
 -1 -15 6 151.852 369.482 7
 -1 -15 6 204.48 565.872 3
 1 -15 -5 9439.83 1105.44 3
 1 -15 -5 9245.99 972.506 1
 -1 -15 5 9714.77 1159.18 3
 -1 15 5 7063.9 517.407 10
 1 -15 -4 425.683 642.585 3
 -1 -15 4 -251.946 653.13 3
 1 -15 -3 3983.72 920.353 3
 -1 -15 3 3267.48 896.393 3
 1 -15 -2 7893.18 1121.8 3
 -1 -15 2 7764.54 1127.37 3
 -1 -15 1 1324.2 767.833 3
 1 -15 -1 992.653 758.203 3
 -1 -15 0 1124.38 800.05 3
 1 -15 0 1194.53 771.664 3
 -1 -15 -1 1305.11 797.695 3
 1 -15 1 1646.99 797.882 3
 1 -15 2 3005.94 877.561 3
 -1 -15 -2 2520.28 827.386 3
 1 -15 3 927.893 725.571 3
 -1 -15 -3 293.89 687.908 3
 -1 -15 -4 1075.55 665.386 3
 -1 -15 -4 738.764 436.386 1
 1 -15 4 517.936 724.095 3
 1 15 5 353.004 311.368 10
 -1 -15 -5 158.735 467.974 1
 1 -15 5 307.483 295.536 7
 -1 -15 -5 503.687 650.608 3
 1 -15 5 844.988 722.814 3
 1 -15 6 2942.31 776.46 3
 1 15 6 2289.97 459.442 9
 -1 -15 -6 3532.65 812.434 1
 1 -15 6 2598.01 479.459 7
 1 15 6 1837.12 363.978 10
 -1 -15 -6 2133.2 663.708 3
 1 15 7 -58.5743 463.063 9
 1 15 7 564.413 336.897 10
 -1 -15 -7 360.845 595.556 1
 1 -15 7 838.772 414.564 7
 1 -15 7 349.94 518.298 3
 1 -15 8 2559.8 531.028 7
 -1 -15 -8 2155.48 814.849 1
 1 15 9 771.762 272.989 10
 1 15 9 890.091 614.919 9
 1 -15 9 1588.92 551.352 7
 -1 -15 -9 1007.4 780.532 1
 1 15 10 5476.81 763.161 9
 1 -15 10 5224.7 675.006 7
 1 15 11 9094.57 852.312 9
 1 -15 11 8862.9 790.391 7
 1 15 12 122.085 584.288 9
 1 15 12 292.548 333.655 4
 1 -15 12 -312.772 541.15 7
 1 15 13 2937.27 665.912 9
 1 15 13 2334.57 417.636 4
 1 -15 13 2260.1 583.929 7
 1 -15 14 586.091 475.644 7
 1 15 14 1071.65 340.343 4
 1 15 14 1355.22 573.399 9
 1 15 15 -9.65401 420.105 9
 1 15 15 -25.8504 285.965 4
 1 -15 15 121.901 389.571 7
 1 15 16 -26.731 358.297 9
 1 15 16 -306.223 244.477 4
 1 -15 16 239.064 315.306 7
 1 -15 17 214.688 236.707 7
 1 15 17 -263.948 284.918 9
 -1 -16 17 1714.32 301.027 7
 -1 16 17 1003.77 181.99 6
 -1 -16 16 203.618 333.349 7
 -1 16 16 -488.245 357.519 9
 -1 16 16 117.741 248.127 6
 -1 -16 15 719.708 429.646 7
 -1 16 15 28.2437 405.219 9
 -1 -16 14 402.93 479.413 7
 -1 16 14 -47.7076 429.884 9
 -1 -16 13 3016.4 607.805 7
 -1 16 13 4264.72 586.089 9
 -1 16 12 1501.88 498.125 9
 -1 -16 12 414.118 531.354 7
 -1 16 12 753.083 298.373 10
 -1 16 11 905.587 307.738 10
 -1 16 11 916.361 502.676 9
 -1 -16 11 357.122 523.989 7
 -1 -16 10 203.457 497.968 7
 -1 16 10 782.121 480.241 9
 -1 16 10 -313.109 312.775 10
 -1 -16 10 532.638 406.775 8
 1 -16 -9 12722 1418.92 1
 -1 16 9 14419.8 864.612 9
 -1 -16 9 13366.4 881.797 7
 -1 -16 8 -147.836 419.866 7
 -1 16 8 -247.738 438.209 9
 1 -16 -8 92.4491 564.494 1
 -1 16 8 160.364 300.991 10
 1 -16 -7 2649.85 760.818 1
 -1 16 7 2698.78 403.109 10
 -1 -16 7 3226.72 524.382 7
 -1 -16 7 2576.08 685.91 3
 -1 -16 6 5726.42 589.417 7
 -1 16 6 3949.05 443.738 10
 1 -16 -6 5786.73 868.965 1
 -1 -16 6 4936.5 908.082 3
 1 -16 -6 5314.47 911.5 3
 -1 -16 5 7439.55 1104.61 3
 1 -16 -5 7906.38 1065.7 3
 -1 -16 5 8388.67 642.204 7
 -1 16 5 5286.25 500.898 10
 1 -16 -4 12555.8 1319.62 3
 -1 -16 4 10895.1 1252.85 3
 -1 16 4 10117.1 610.494 10
 -1 -16 4 12762.1 704.631 7
 -1 -16 3 -225.074 722.782 3
 -1 16 3 523.949 335.037 10
 1 -16 -3 12.3747 669.233 3
 -1 -16 2 1002.8 760.021 3
 1 -16 -2 1202.99 760.296 3
 -1 -16 1 -343.104 734.063 3
 1 -16 -1 -770.054 819.806 3
 -1 -16 0 2961.24 900.858 3
 1 -16 0 2113.56 840.364 3
 -1 -16 -1 344.949 708.986 3
 1 -16 1 603.252 783.033 3
 -1 -16 -2 290.258 682.045 3
 1 -16 2 324.326 724.67 3
 1 16 2 -186.148 297.479 10
 -1 -16 -3 15080.1 1429.98 3
 1 -16 3 17091.9 1539.28 3
 1 -16 3 16163 767.787 7
 1 -16 4 1054.06 341.985 7
 1 16 4 784.251 336.665 10
 1 -16 4 615.68 721.967 3
 -1 -16 -4 713.704 674.992 3
 -1 -16 -5 -22.1414 570.627 3
 1 16 5 263.793 360.518 10
 1 -16 5 -93.868 379.577 7
 1 -16 5 -245.23 609.391 3
 1 16 6 887.089 378.438 10
 1 -16 6 1248.04 449.652 7
 1 16 6 983.56 469.826 9
 1 -16 6 714.856 639.641 3
 -1 -16 -6 923.155 607.471 3
 -1 -16 -6 848.222 530.325 1
 1 16 7 4947.55 693.805 9
 -1 -16 -7 3382.19 849.735 1
 1 -16 7 4936.39 615.4 7
 1 16 7 5096.38 652.052 10
 1 16 8 1024.13 337.812 10
 1 16 8 408.938 567.272 9
 1 -16 8 957.505 499.412 7
 -1 -16 -8 564.356 600.104 1
 1 16 9 201.725 256.073 10
 1 -16 9 24.8557 471.522 7
 1 16 9 -77.837 549.3 9
 1 16 10 317.592 556.336 9
 1 -16 10 894.764 538.931 7
 1 16 10 130.502 225.914 10
 1 -16 11 -20.4114 526.593 7
 1 16 11 -660.051 641.721 9
 1 16 12 2814.13 630.805 9
 1 -16 12 1789.01 580.169 7
 1 16 13 1912.58 579.624 9
 1 -16 13 502.029 498.1 7
 1 16 14 890.674 497.923 9
 1 -16 14 223.755 442.17 7
 1 16 15 -116.037 384.865 9
 1 -16 15 34.7803 355.803 7
 1 16 16 -277.407 327.35 9
 1 -16 16 98.4138 283.983 7
 1 16 16 19.3917 216.777 6
 1 16 17 -183.659 230.163 9
 -1 17 16 -104.744 277.272 9
 -1 -17 16 405.971 305.569 7
 -1 17 16 282.039 238.799 6
 -1 -17 15 673.571 394.354 7
 -1 17 15 500.656 325.996 6
 -1 17 15 -80.5253 349.303 9
 -1 17 14 -782.515 406.085 9
 -1 -17 14 81.336 432.083 7
 -1 -17 13 112.903 495.043 7
 -1 17 13 136.941 433.288 9
 -1 -17 12 1274.27 540.429 7
 -1 17 12 1684.53 366.691 10
 -1 17 12 1842.03 510.658 9
 -1 17 11 1332.53 348.368 10
 -1 17 11 1133.61 479.553 9
 -1 -17 11 364.695 528.285 7
 -1 -17 10 8200.45 763.739 7
 -1 17 10 9070.79 721.951 9
 -1 17 9 406.239 412.509 9
 -1 17 9 -42.0464 280.963 10
 -1 -17 9 -47.0447 459.063 7
 -1 -17 8 1754.59 508.206 7
 -1 17 8 1219.3 336.799 10
 -1 17 7 2957.73 410.319 10
 -1 -17 7 5788.44 643.409 7
 -1 -17 6 226.146 406.845 7
 -1 -17 6 172.435 600.128 3
 -1 17 6 55.0153 343.585 10
 1 -17 -6 455.561 589.557 3
 -1 17 5 1922.14 442.2 10
 1 -17 -5 3071.94 824.605 3
 -1 -17 5 2555.35 469.685 7
 -1 -17 5 2449.87 873.554 3
 -1 -17 4 6198.42 1086.17 3
 -1 17 4 5628.94 524.262 10
 1 -17 -4 7875.49 1153.8 3
 1 17 -4 4324.08 374.506 10
 -1 -17 4 7172.16 570.574 7
 1 17 -3 4994.83 405.875 10
 -1 -17 3 7194.52 1140.18 3
 -1 17 3 6385.15 530.958 10
 1 -17 -3 6822.58 1126.52 3
 -1 -17 3 8180.7 590.699 7
 -1 -17 2 3477.52 967.988 3
 -1 17 2 3440.71 433.287 10
 1 17 -2 2231.04 326.553 10
 1 -17 -2 3719.67 980.887 3
 1 -17 -1 295.129 719.949 3
 1 17 -1 -306.977 292.977 10
 -1 17 1 626.395 347.481 10
 -1 -17 1 -193.614 724.54 3
 -1 -17 0 2416.21 875.764 3
 1 -17 0 2090.77 905.049 3
 1 17 0 1499.71 306.257 10
 1 -17 0 2173.9 359.561 7
 -1 17 0 1810.3 355.979 10
 1 -17 1 -182.478 702.089 3
 -1 -17 -1 -69.5871 663.385 3
 1 -17 1 180.317 306.576 7
 1 17 1 -833.024 321.743 10
 -1 17 -1 -24.2051 280.817 10
 -1 17 -2 4132.67 413.644 10
 1 -17 2 5020.58 511.137 7
 1 -17 2 4504.24 1022.14 3
 1 17 2 3421.43 426.77 10
 -1 -17 -2 5273.51 1069.84 3
 1 17 3 247.872 345.455 10
 1 -17 3 107.875 344.349 7
 1 -17 3 257.416 667.463 3
 -1 -17 -3 -156.686 727.888 3
 1 -17 4 233.26 716.016 3
 1 -17 4 303.203 363.27 7
 -1 -17 -4 355.013 680.733 3
 1 17 4 1697.44 440.474 10
 1 -17 5 3511.45 901.32 3
 1 17 5 4398.24 544.251 10
 -1 -17 -5 4577.5 934.554 3
 1 -17 5 4172.07 522.649 7
 -1 -17 -6 1062.8 638.156 3
 1 17 6 632.962 440.839 10
 1 -17 6 1359.51 477.225 7
 1 -17 6 1903.32 730.935 3
 1 17 7 608.155 375.355 10
 1 -17 7 784.65 497.918 7
 1 17 7 724.723 505.078 9
 1 17 8 44634.7 1527.22 9
 1 -17 8 -42.7431 490.16 7
 1 17 9 -14.2138 518.6 9
 1 -17 9 475.868 517.595 7
 1 17 9 277.606 276.241 10
 1 -17 10 1222.3 564.076 7
 1 17 10 533.861 531.324 9
 1 17 10 290.628 237.903 10
 1 17 11 -326.973 276.662 10
 1 -17 11 593.046 530.501 7
 1 17 12 1060.5 512.604 9
 1 -17 12 261.504 550.681 7
 1 -17 13 2629.14 557.876 7
 1 17 13 2744 544.972 9
 1 -17 14 506.145 416.214 7
 1 17 14 1339.95 455.943 9
 1 17 15 -116.53 339.445 9
 1 -17 15 494.705 337.313 7
 1 17 16 627.2 212.45 6
 1 -17 16 793.608 276.089 7
 1 17 16 499.584 270.029 9
 -1 18 16 46.2309 188.947 6
 -1 -18 16 279.628 251.821 7
 -1 -18 15 362.219 334.727 7
 -1 18 15 -234.7 297.449 9
 -1 18 15 -50.0464 274.699 6
 -1 -18 14 -109.286 389.098 7
 -1 18 14 -399.871 355.876 9
 -1 18 13 -316.55 387.555 9
 -1 -18 13 139.209 456.763 7
 -1 -18 12 1097.27 514.734 7
 -1 18 12 830.378 403.629 9
 -1 18 12 1195.39 326.276 10
 -1 18 11 1015.81 345.858 10
 -1 -18 11 131.8 505.87 7
 -1 18 11 708.972 431.913 9
 -1 18 10 -821.342 391.762 10
 -1 -18 10 113.333 495.769 7
 -1 18 10 -114.898 378.588 9
 -1 18 9 652.5 399.331 9
 -1 -18 9 201.236 494.056 7
 -1 18 9 55.0138 299.442 10
 -1 18 8 427.573 317.42 10
 -1 -18 8 1373.58 510.131 7
 -1 -18 7 2509.63 541.998 7
 -1 18 7 1001.66 343.608 10
 -1 -18 6 6998.72 651.006 7
 -1 -18 6 6586.82 1054.23 3
 1 -18 -6 6120.78 998.655 3
 -1 18 5 689.105 419.728 10
 -1 -18 5 650.509 741.81 3
 -1 -18 5 996.414 425.852 7
 1 -18 -5 1012.55 648.544 3
 -1 -18 4 515.909 721.33 3
 -1 -18 4 39.8937 325.133 7
 -1 18 4 167.691 375.594 10
 1 -18 -4 -464.764 668.044 3
 1 18 -4 -185.963 287.962 10
 1 -18 -3 331.39 723.702 3
 -1 -18 3 87.4513 331.632 7
 -1 -18 3 -274.496 748.126 3
 -1 18 3 1321.05 565.573 10
 1 18 -2 2838.97 366.941 10
 1 -18 -2 3672.82 956.805 3
 -1 -18 2 4531.48 468.446 7
 -1 -18 1 224.136 723.091 3
 1 18 -1 -161.221 314.495 10
 1 -18 -1 1.23127 781.987 3
 -1 18 1 379.024 359.562 10
 1 -18 -1 279.959 307.403 7
 -1 -18 0 6662.56 1150.77 3
 1 18 0 5711.78 490.447 10
 -1 18 0 6363.09 518.711 10
 1 -18 0 7497.71 1215.4 3
 1 -18 0 7337.3 556.954 7
 1 -18 1 331.253 814.402 3
 1 -18 1 28.452 314.871 7
 -1 18 -1 457.594 346.829 10
 1 18 1 197.853 373.309 10
 -1 -18 -1 21.8538 662.566 3
 1 18 2 630.183 410.94 10
 -1 -18 -2 1466.07 850.157 3
 1 -18 2 1309.22 791.206 3
 1 -18 2 1263.32 386.802 7
 -1 18 -2 968.238 351.149 10
 1 18 3 1333.14 455.646 10
 1 -18 3 536.921 811.569 3
 1 -18 3 133.241 361.611 7
 -1 -18 -3 473.833 714.826 3
 1 -18 4 9768.01 1289.37 3
 1 18 4 5955.9 609.123 10
 1 -18 4 9783.44 707.724 7
 -1 -18 -4 9539.78 1256.2 3
 -1 -18 -5 2.31034 607.727 3
 1 18 5 1248.29 506.188 10
 1 -18 5 25.8823 620.28 3
 1 -18 5 118.688 414.989 7
 1 -18 6 -296.511 463.706 7
 1 18 6 403.775 423.645 10
 1 -18 6 -126.662 613.943 3
 1 -18 7 50.2654 469.761 7
 1 18 7 294.227 355.71 10
 1 18 8 746.475 302.512 10
 1 -18 8 1481.14 541.074 7
 1 18 8 696.975 469.172 9
 1 -18 9 5025.01 684.855 7
 1 18 9 5076.22 626.954 9
 1 18 10 746.575 261.265 10
 1 -18 10 2385.65 603.574 7
 1 18 10 1988.33 544.914 9
 1 18 11 1430.96 503.843 9
 1 18 11 681.206 253.145 10
 1 -18 11 475.182 536.579 7
 1 -18 12 -43.6263 530.688 7
 1 18 12 824.754 470.997 9
 1 -18 13 217.947 438.447 7
 1 18 13 866.627 423.697 9
 1 -18 14 178.452 373.958 7
 1 18 14 -22.2685 345.122 9
 1 18 15 -533.409 309.077 9
 1 18 15 93.4909 243.076 6
 1 -18 15 177.639 281.797 7
 1 -18 16 965.018 234.562 7
 1 18 16 1135.87 228.838 9
 -1 -19 16 190.095 194.996 7
 -1 19 15 1800.43 295.995 6
 -1 -19 15 1823.12 328.47 7
 -1 19 14 258.694 322.046 6
 -1 19 14 23.7236 280.639 9
 -1 -19 14 398.019 351.767 7
 -1 19 13 -421.93 341.112 9
 -1 -19 13 -205.8 404.91 7
 -1 19 12 512.293 358.175 9
 -1 19 12 611.114 292.119 10
 -1 -19 12 405.059 450.827 7
 -1 19 11 1127.01 397.041 9
 -1 19 11 1328.94 334.849 10
 -1 -19 11 858.399 490.838 7
 -1 -19 10 -150.55 473.332 7
 -1 19 10 -22.7961 332.369 9
 -1 -19 9 -17.3031 462.453 7
 -1 19 9 576.279 350.123 10
 -1 -19 8 358.754 458.104 7
 -1 19 8 -82.0706 322.662 10
 -1 19 7 2282.59 395.645 10
 -1 -19 7 4489.11 604.376 7
 -1 19 6 283.472 356.628 10
 -1 -19 6 1045.14 461.705 7
 -1 19 5 762.735 418.387 10
 -1 -19 5 2280.92 480.47 7
 -1 -19 5 1263.74 739.009 3
 1 -19 -5 927.059 687.815 3
 -1 -19 4 -227.91 731.33 3
 -1 -19 4 -220.015 370.111 7
 1 19 -4 191.247 290.529 10
 1 -19 -4 108.51 708.373 3
 -1 -19 3 2.62399 741.629 3
 1 -19 -3 439.294 619.23 3
 -1 19 3 -93.9306 397.095 10
 1 19 -3 -94.8007 319.598 10
 -1 -19 3 236.702 336.362 7
 -1 -19 2 1353.23 806.3 3
 -1 -19 2 1098.73 351.12 7
 1 -19 -2 1535.04 872.957 3
 -1 19 2 1555.12 463.925 10
 -1 19 1 1510.07 443.933 10
 1 19 -1 373.929 352.526 10
 1 -19 -1 654.153 316.136 7
 1 -19 -1 1061.58 785.385 3
 -1 -19 1 1220.66 767.093 3
 1 -19 0 6167.89 1186.53 3
 1 19 0 3228.97 494.664 10
 -1 19 0 5000.85 514.952 10
 1 -19 0 6168.47 546.23 7
 -1 -19 0 6416.52 1181.54 3
 1 -19 1 803.77 791.636 3
 -1 19 -1 1695.21 422.649 10
 1 -19 1 798.324 364.699 7
 1 19 1 864.858 424.644 10
 -1 -19 -1 896.538 739.851 3
 1 19 2 786.365 488.398 10
 -1 -19 -2 -2.56782 766.545 3
 1 -19 2 26.6488 772.696 3
 1 -19 2 -250.679 377.371 7
 -1 19 -2 1455.75 382.358 10
 1 -19 3 254.768 747.583 3
 -1 19 -3 1161.16 368.593 10
 1 19 3 405.536 447.758 10
 -1 -19 -3 -634.076 801.938 3
 1 -19 3 -216.468 365.576 7
 1 -19 4 960.689 790.118 3
 -1 -19 -4 469.124 607.241 3
 1 19 4 536.239 458.448 10
 1 -19 4 445.311 421.888 7
 1 -19 5 1905.75 509.184 7
 -1 -19 -5 1609.06 704.107 3
 1 19 5 2463.93 525.655 10
 1 -19 6 800.831 490.772 7
 1 19 6 768.772 424.147 10
 1 -19 7 109.905 472.819 7
 1 19 7 516.437 379.91 10
 1 -19 8 363.673 516.618 7
 1 19 8 470.106 304.688 10
 1 19 9 7049.29 635.547 9
 1 19 9 5271.71 444.729 10
 1 -19 9 5868.25 710.609 7
 1 -19 10 213.291 531.438 7
 1 19 10 187.282 338.043 10
 1 19 11 1003.63 276.948 10
 1 -19 11 863.096 519.971 7
 1 19 11 1451.52 449.924 9
 1 19 12 775.435 391.056 9
 1 -19 12 24.4701 460.219 7
 1 19 13 245.23 335.997 9
 1 -19 13 403.216 409.735 7
 1 19 14 -376.955 291.002 9
 1 -19 14 150.549 320.559 7
 1 19 15 -357.667 232.515 9
 1 -19 15 291.929 247.92 7
 1 19 15 -110.442 203.804 6
 -1 20 15 683.625 216.766 6
 -1 -20 15 731.511 247.975 7
 -1 20 14 991.775 309.198 6
 -1 -20 14 790.365 315.528 7
 -1 20 13 -293.248 258.938 9
 -1 -20 13 22.9006 352.352 7
 -1 20 13 12.4933 338.127 6
 -1 20 12 620.778 284.007 10
 -1 20 12 866.252 323.732 9
 -1 -20 12 22.6066 404.048 7
 -1 20 11 910.047 342.144 10
 -1 -20 11 1063 465.978 7
 -1 -20 10 512.889 466.395 7
 -1 20 10 931.54 354.289 10
 -1 20 9 88.7669 346.684 10
 -1 -20 9 2649.04 549.839 7
 -1 -20 8 3758.72 584.97 7
 -1 20 8 1453.35 389.33 10
 -1 -20 7 94.1337 429.332 7
 -1 20 7 34.2357 341.877 10
 -1 20 6 183.368 338.552 10
 -1 -20 6 -318.416 433.445 7
 -1 20 5 553.936 395.784 10
 -1 -20 5 1130.95 434.363 7
 -1 -20 4 -63.4178 366.842 7
 1 20 -4 -56.5251 298.963 10
 -1 20 4 55.9229 418.656 10
 -1 20 3 3986.34 501.452 10
 1 20 -3 4012.63 459.878 10
 -1 -20 3 5324.1 549.694 7
 1 -20 -2 1664.53 820.202 3
 1 20 -2 1046.31 382.42 10
 -1 20 2 1019.18 460.095 10
 -1 -20 2 1378.18 800.671 3
 1 -20 -1 1826.82 389.964 7
 1 20 -1 1147.19 432.606 10
 -1 -20 1 2469.84 879.606 3
 -1 20 1 2272.32 492.706 10
 1 -20 -1 2707.27 907.473 3
 -1 20 0 3896.78 548.815 10
 1 -20 0 3307.37 975.744 3
 -1 -20 0 2120.71 953.089 3
 1 -20 0 2836.06 443.656 7
 1 20 0 2181.58 493.676 10
 -1 -20 -1 599.301 762.314 3
 1 -20 1 507.357 649.318 3
 -1 20 -1 1026.68 412.802 10
 1 20 1 604.073 440.792 10
 1 -20 1 384.826 343.261 7
 1 20 2 1059.58 517.155 10
 -1 -20 -2 3544.33 971.388 3
 -1 20 -2 2647.83 425.046 10
 1 -20 2 2496.35 453.409 7
 -1 20 -3 1819.17 390.626 10
 1 -20 3 1415.03 443.909 7
 1 20 4 1296.65 579.038 10
 1 -20 4 1073.55 434.138 7
 1 20 5 436.139 468.335 10
 1 -20 5 -88.2541 448.611 7
 1 -20 6 -137.194 451.894 7
 1 20 6 866.784 410.867 10
 1 20 7 3391.9 436.229 10
 1 -20 7 5752.8 677.9 7
 1 20 8 1322.59 373.421 10
 1 -20 8 273.027 506.556 7
 1 20 9 857.785 338.291 10
 1 -20 9 206.71 498.863 7
 1 20 10 716.791 357.158 9
 1 20 10 -594.183 330.064 10
 1 -20 10 15.3592 487.107 7
 1 20 11 400.269 330.91 9
 1 -20 11 148.368 455.169 7
 1 20 11 798.937 265.602 10
 1 20 12 580.568 334.693 9
 1 -20 12 439.885 414.19 7
 1 20 13 -77.3643 267.107 9
 1 -20 13 221.182 356.04 7
 1 20 14 530.92 265.513 6
 1 -20 14 375.89 285.639 7
 1 20 14 825.896 245.656 9
 1 -20 15 573.674 215.487 7
 -1 -21 14 62.6157 234.967 7
 -1 21 14 128.018 237.306 6
 -1 21 13 235.228 303.874 6
 -1 -21 13 329.317 308.465 7
 -1 -21 12 -95.4706 348.268 7
 -1 21 12 -121.331 235.682 10
 -1 21 12 -76.6037 357.16 6
 -1 -21 11 3841.68 568.426 7
 -1 21 11 941.535 320.407 10
 -1 21 10 933.612 338.069 10
 -1 -21 10 367.109 423.423 7
 -1 21 9 -239.43 385.929 10
 -1 -21 9 2039.5 500.598 7
 -1 21 8 18206.3 709.961 10
 -1 -21 8 393.488 427.025 7
 -1 -21 7 2342.55 498.041 7
 -1 21 7 7641.28 527.006 10
 -1 21 6 1624.72 437.833 10
 -1 -21 6 186.033 406.182 7
 -1 -21 5 285.47 388.674 7
 -1 21 5 196.278 369.946 10
 -1 -21 4 -106.849 372.396 7
 1 21 -4 329.819 348.246 10
 -1 21 4 434.971 388.655 10
 1 21 -3 1548.06 406.405 10
 -1 21 3 1661.97 455.579 10
 -1 -21 3 1792.49 435.945 7
 -1 21 2 851.985 422.69 10
 1 21 -2 634.075 384.092 10
 -1 21 1 1954.83 445.646 10
 1 21 -1 1472.8 458.252 10
 1 -21 -1 791.575 351.051 7
 -1 21 0 1123.87 397.341 10
 1 21 0 1158.66 454.266 10
 1 -21 0 765.168 358.343 7
 1 21 1 626.472 461.829 10
 -1 21 -1 794.224 375.194 10
 1 -21 1 202.083 342.523 7
 1 21 2 8063.74 641.871 10
 1 -21 2 7902.41 643.951 7
 -1 21 -2 5980.47 507.561 10
 -1 21 -3 709.068 317.92 10
 1 -21 3 417.874 392.077 7
 1 21 3 751.48 521.72 10
 1 21 4 4696.94 554.734 10
 1 -21 4 4696.3 600.222 7
 1 21 5 736.704 442.632 10
 1 -21 5 269.793 433.269 7
 1 21 6 1607.68 423.438 10
 1 -21 6 138.825 460.611 7
 1 -21 7 178.831 467.616 7
 1 21 7 964.486 366.923 10
 1 21 8 1723.47 407.083 10
 1 -21 8 -388.919 489.332 7
 1 -21 9 943.999 487.384 7
 1 21 9 -133.784 289.52 10
 1 -21 10 -257.635 461.378 7
 1 21 10 -395.387 276.363 10
 1 21 11 300.806 218.957 10
 1 -21 11 19.8707 404.993 7
 1 -21 12 936.985 372.698 7
 1 -21 13 26.0304 286.72 7
 1 21 13 185.308 273.325 6
 1 21 14 -57.5998 191.629 6
 1 -21 14 296.516 221.474 7
 -1 22 14 1693.75 230.418 6
 -1 -22 13 62.1967 229.64 7
 -1 22 13 120.141 247.064 6
 -1 -22 12 1554.68 340.566 7
 -1 22 12 948.571 236.029 10
 -1 22 11 -22.1852 252.838 10
 -1 22 11 -175.578 348.19 6
 -1 -22 11 51.9963 333.426 7
 -1 -22 10 -258.259 373.298 7
 -1 22 10 -200.78 376.471 6
 -1 22 9 661.097 386.182 10
 -1 -22 9 2522.81 462.098 7
 -1 22 8 -704.975 395.982 10
 -1 -22 8 106.146 385.031 7
 -1 -22 7 2885.62 488.95 7
 -1 22 7 429.538 390.649 10
 -1 -22 6 2920.89 486.561 7
 -1 22 6 896.892 417.487 10
 -1 22 5 610.567 404.242 10
 -1 -22 5 355.961 371.665 7
 -1 22 4 91.5011 296.443 6
 -1 -22 4 117.587 351.445 7
 -1 22 3 4851.19 535.019 10
 1 22 -3 620.955 366.124 10
 1 22 -2 -31.4525 395.71 10
 -1 22 2 225.56 402.536 10
 -1 22 1 100.563 395.559 10
 1 22 -1 190.018 445.342 10
 1 22 0 274.213 543.169 10
 -1 22 0 98.4361 427.712 10
 1 -22 1 91.4401 337.332 7
 -1 22 -1 20.9604 348.103 10
 1 -22 2 -123.204 393.12 7
 -1 22 -2 578.354 330.161 10
 -1 22 -3 942.977 395.034 10
 1 -22 3 -66.3697 384.929 7
 1 22 4 629.034 495.181 10
 1 -22 4 1871.24 494.052 7
 1 22 5 501.239 441.408 10
 1 -22 5 -202.425 440.497 7
 1 -22 6 8.63941 434.266 7
 1 22 6 164.354 378.795 10
 1 -22 7 1509 497.502 7
 1 22 7 863.993 366.28 10
 1 -22 8 315.237 457.99 7
 1 22 8 76204.7 1306.57 10
 1 22 9 -785.269 331.532 10
 1 -22 9 101.311 418.645 7
 1 -22 10 335.309 400.435 7
 1 22 10 1185.61 264.08 10
 1 -22 11 20.6858 348.431 7
 1 22 11 298.583 213.149 10
 1 -22 12 630.114 311.376 7
 1 22 12 793.798 315.376 6
 1 22 13 -26.8874 211.539 6
 1 -22 13 -12.1784 223.777 7
 -1 23 13 -44.1381 186.922 6
 -1 -23 12 370.336 235.86 7
 -1 23 12 244.224 245.519 6
 -1 23 11 564.766 308.707 6
 -1 -23 11 939.106 303.344 7
 -1 23 11 752.711 258.169 10
 -1 23 10 1351.23 328.764 10
 -1 -23 10 1733.38 360.854 7
 -1 23 10 1456.31 365.537 6
 -1 23 9 1482.38 377.675 10
 -1 23 9 1426.22 384.125 6
 -1 -23 9 1575.13 381.124 7
 -1 23 8 -120.386 352.531 6
 -1 -23 8 -117.239 350.316 7
 -1 23 7 -769.319 404.7 10
 -1 23 7 359.665 351.296 6
 -1 -23 7 184.063 348.22 7
 -1 -23 6 -88.1539 342.999 7
 -1 23 6 -70.142 377.163 10
 -1 23 6 7.99418 317.82 6
 -1 23 5 30.5842 303.793 6
 -1 23 5 98.1717 403.536 10
 -1 -23 5 367.041 339.178 7
 1 23 -4 3862.15 466.899 10
 -1 -23 4 2448.65 416.625 7
 1 23 -3 568.192 378.768 10
 -1 23 3 209.433 385.083 10
 -1 23 2 15.0644 364.828 10
 1 23 -2 35.7676 384.217 10
 1 23 -1 243.799 544.4 10
 -1 23 1 140.725 405.602 10
 -1 23 0 3.88054 346.41 10
 1 -23 0 57.5868 307.809 7
 1 23 0 167.825 449.884 10
 1 23 1 190.116 574.691 10
 -1 23 -1 38.7779 326.563 10
 1 -23 2 1802.17 424.248 7
 -1 23 -2 653.82 292.155 10
 1 23 2 536.945 509.006 10
 1 -23 3 1108 419.946 7
 1 23 3 124.758 471.076 10
 1 -23 4 153.245 387.811 7
 1 23 4 3909.52 558.331 10
 1 23 5 350.31 372.394 10
 1 -23 5 105.534 398.863 7
 1 -23 6 -116.814 404.023 7
 1 23 6 94.263 325.447 10
 1 23 7 441.783 327.67 10
 1 -23 7 513.129 401.21 7
 1 -23 8 56.3497 392.212 7
 1 23 8 -423.554 315.245 10
 1 23 9 -508.618 288.807 10
 1 -23 9 1982.73 415.681 7
 1 -23 10 400.327 334.213 7
 1 23 10 622.168 236.117 10
 1 -23 11 -282.547 294.021 7
 1 23 11 83.0694 115.077 10
 1 23 11 375.464 278.42 6
 1 -23 12 418.006 244.414 7
 1 23 12 285.115 228.937 6
 -1 24 12 164.456 181.766 6
 -1 24 11 -150.356 195.094 10
 -1 -24 11 211.603 209.993 7
 -1 24 11 -45.8703 219.885 6
 -1 24 10 116.728 238.724 10
 -1 24 10 213.459 259.122 6
 -1 -24 10 -94.042 248.365 7
 -1 24 9 499.439 300.532 6
 -1 -24 9 507.95 284.363 7
 -1 24 9 622.91 340.823 10
 -1 -24 8 -205.688 290.688 7
 -1 24 8 146.03 280.999 6
 -1 24 7 597.96 311.894 6
 -1 -24 7 342.946 312.016 7
 -1 -24 6 1144.64 339.096 7
 -1 24 6 706.718 292.616 6
 -1 24 6 100.452 368.391 10
 -1 24 5 -14.7231 363.586 10
 -1 -24 5 246.146 306.963 7
 -1 24 4 414.422 461.915 10
 -1 24 3 27.7365 354.228 10
 1 24 -3 649.843 315.989 10
 1 24 -2 603.007 362.028 10
 -1 24 2 82.856 315.901 10
 1 24 -1 456.829 392.36 10
 -1 24 1 197.72 347.537 10
 1 24 0 196.422 412.84 10
 -1 24 0 81.1002 278.07 10
 1 24 1 184.575 425.036 10
 -1 24 -1 753.895 291.253 10
 1 -24 1 95.8758 311.955 7
 1 24 2 316.91 443.907 10
 -1 24 -2 431.759 256.1 10
 1 -24 3 1202.83 388.238 7
 1 24 3 49.3283 398.763 10
 1 24 4 6130.1 520.748 10
 1 -24 4 127.019 349.179 7
 1 24 5 24.1989 329.587 10
 1 -24 5 795.097 382.201 7
 1 -24 6 90.4875 354.591 7
 1 24 6 157270 1793.46 10
 1 -24 7 -83.9466 344.634 7
 1 24 7 -130.848 303.095 10
 1 24 8 115.27 269.01 6
 1 24 8 -778.063 302.46 10
 1 -24 8 147.183 329.433 7
 1 24 9 102.915 266.492 6
 1 -24 9 101.292 310.475 7
 1 24 10 421.084 198.153 10
 1 -24 10 324.346 271.209 7
 1 24 10 231.085 242.789 6
 1 24 11 -20.8919 200.312 6
 1 -24 11 229.169 227.896 7
 -1 25 10 32.4859 200.157 10
 -1 -25 10 289.298 179.047 7
 -1 25 10 376.992 218.467 6
 -1 -25 9 -29.7693 208.262 7
 -1 25 9 -97.3272 217.401 6
 -1 25 9 203.629 258.294 10
 -1 25 8 629.184 248.073 6
 -1 25 8 836.457 323.687 10
 -1 -25 8 436.376 239.006 7
 -1 -25 7 496.129 259.092 7
 -1 25 7 1047.73 290.483 6
 -1 25 7 939.606 350.432 10
 -1 25 6 -340.314 366.419 10
 -1 25 5 14338.2 706.876 10
 -1 25 4 -45.1789 325.856 10
 -1 25 3 -2.77319 320.767 10
 1 25 -3 455.444 244.252 10
 -1 25 2 33.552 285.966 10
 1 25 -2 656.78 296.172 10
 1 25 -1 8114.14 483.093 10
 -1 25 1 1172.33 348.681 10
 -1 25 0 -208.085 273.847 10
 1 25 0 122.285 324.59 10
 -1 25 -1 467.047 252.141 10
 1 25 1 1392.09 377.953 10
 1 -25 2 588.551 303.633 7
 -1 25 -2 112.133 211.983 10
 1 25 2 252.94 338.941 10
 1 25 3 890.854 368.071 10
 1 -25 3 148.597 293.556 7
 1 -25 4 -12.4651 291.895 7
 1 25 4 211.149 330.762 10
 1 25 5 -89.1491 296.379 10
 1 -25 5 434.032 318.209 7
 1 -25 6 36.3212 296.106 7
 1 25 6 -67.0956 279.035 10
 1 -25 7 -84.5631 297.314 7
 1 25 7 61.7937 213.262 6
 1 -25 8 -244.439 281.288 7
 1 25 8 -234.701 227.844 6
 1 -25 9 -286.659 247.615 7
 1 25 9 492.993 210.626 10
 1 25 9 19.2582 193.56 6
 1 -25 10 82.9253 190.633 7
 1 25 10 36.7024 169.474 6
 -1 26 9 46.0795 203.072 10
 -1 26 8 62872.5 1137.03 10
 -1 26 7 905.887 287.025 10
 -1 26 6 1979.57 340.951 10
 -1 26 4 -95.287 292.805 10
 1 26 -3 249.63 188.491 10
 1 26 -2 48.7905 208.608 10
 -1 26 2 -379.814 304.767 10
 1 26 -1 10.931 222.698 10
 -1 26 1 -220.597 268.018 10
 -1 26 0 671.676 283.456 10
 1 26 0 42.4633 248.19 10
 1 26 1 9530.53 462.868 10
 -1 26 -1 8907.92 431.447 10
 1 26 2 54.9183 277.84 10
 1 26 3 -5.91867 265.707 10
 1 26 4 -101.756 267.152 10
 1 -26 4 -376.854 258.175 7
 1 26 5 -603.106 281.816 10
 1 -26 5 149.034 246.26 7
 1 -26 6 48.3375 239.582 7
 1 -26 7 159.178 222.473 7
 1 26 7 473.433 229.457 10
 1 26 8 468.247 207.253 10
 1 -26 8 228.982 199.943 7
 -1 27 8 37.2406 183.014 10
 -1 27 7 192.311 231.955 10
 -1 27 6 667.244 263.68 10
 -1 27 5 1464.42 311.458 10
 -1 27 4 -213.543 249.25 10
 1 27 -2 -83.681 175.062 10
 -1 27 2 -828.056 290.846 10
 -1 27 1 160.383 244.137 10
 1 27 -1 266.262 205.731 10
 1 27 0 -33.1708 213.462 10
 -1 27 0 -566.889 242.982 10
 1 27 1 53.2744 229.358 10
 1 27 2 -432.536 250.055 10
 1 27 5 -676.225 269.852 10
 1 27 6 1149.34 234.54 10
 1 27 7 607.17 199.76 10
 -1 28 6 185.856 195.924 10
 -1 28 5 361.447 219.929 10
 -1 28 4 548.114 235.999 10
 -1 28 3 609.09 237.019 10
 -1 28 2 1595.66 268.973 10
 1 28 -1 -514.607 184.116 10
 -1 28 1 851.458 223.866 10
 -1 28 0 802.504 203.737 10
 1 28 0 -163.592 176.468 10
 1 28 1 -421.251 208.563 10
 1 28 2 -480.591 226.149 10
 1 28 3 -698.578 243.617 10
 1 28 4 -226.07 202.712 10
 1 28 5 555.606 197.391 10
 -2 0 20 12.4389 220.333 4
 -2 0 19 173.755 317.12 4
 -2 0 18 983.636 403.169 4
 -2 0 17 -183.152 439.82 4
 -2 0 16 699.4 509.092 5
 -2 0 16 868.307 398.886 9
 -2 0 16 790.364 420.074 4
 -2 0 15 -283.942 462.436 5
 -2 0 15 117.097 414.059 4
 -2 0 15 -310.961 404.9 9
 -2 0 14 7057.57 694.739 5
 -2 0 14 6855.23 632.328 4
 -2 0 13 -266.256 369.742 9
 2 0 -13 -30.1676 561.158 1
 -2 0 13 56.9306 378.156 5
 -2 0 13 -85.4023 346.836 4
 2 0 -12 27166.5 1722.06 1
 -2 0 12 28874.2 1070.87 5
 2 0 -11 -120.191 577.984 1
 2 0 -10 42381.4 1867.09 1
 2 0 -9 166.435 566.15 1
 -2 0 8 177681 2815.11 2
 2 0 -8 185896 3302.56 1
 2 0 -7 -92.1951 560.918 1
 -2 0 7 1.81626 355.213 2
 -2 0 6 79811.5 1637.58 2
 -2 0 5 88.2708 355.207 2
 -2 0 4 525863 3428.4 2
 -2 0 3 269.911 320.377 2
 -2 0 2 8444.91 440.583 2
 -2 0 1 -66.1974 233.044 2
 -2 0 0 9545.2 429.418 1
 -2 0 -1 102.858 314.069 1
 -2 0 -2 15496.1 672.334 1
 -2 0 -3 103.023 444.903 1
 -2 0 -4 4856.92 608.134 1
 -2 0 -5 86.4534 494.778 1
 -2 0 -6 74028.3 1926 1
 -2 0 -7 299.734 581.325 1
 -2 0 -8 83039.4 2340.99 1
 -2 0 -9 46.9091 589.764 1
 -2 0 -10 6865.62 941.987 1
 -2 0 -11 333.343 601.632 1
 2 0 11 116.266 352.971 5
 2 0 12 30698.6 1167.35 5
 -2 0 -12 30663 1849.33 1
 2 0 13 -128.898 464.541 5
 2 0 14 215.567 429.407 4
 2 0 14 40.396 473.367 5
 2 0 15 2.67732 419.842 4
 2 0 15 -169.342 516.005 5
 2 0 16 4836.52 681.06 5
 2 0 16 4652.81 582.59 4
 2 0 17 133.591 478.163 5
 2 0 17 -33.5343 372.635 4
 2 0 18 1681.67 370.644 4
 2 0 18 1576.66 457.306 5
 2 0 19 -152.848 240.648 4
 -2 1 20 126.505 245.014 4
 -2 -1 20 17.2803 204.03 4
 -2 -1 19 1891.97 347.204 4
 -2 1 19 1533.17 386.815 4
 -2 -1 18 2829.15 434.326 4
 -2 1 18 2510.61 480.799 4
 -2 1 17 179.599 448.075 4
 -2 -1 17 -198.396 401.592 4
 -2 1 16 4492.13 553.7 9
 -2 -1 16 3774.05 543.511 4
 -2 -1 16 4037.37 639.376 5
 -2 1 16 4108.47 597.321 4
 -2 1 16 4075.71 640.93 5
 -2 1 15 1259.06 453.142 9
 -2 1 15 1410.15 496.308 4
 -2 -1 15 1233.89 393.592 9
 -2 1 15 1765.46 550.35 5
 -2 -1 15 1549.72 515.389 5
 -2 -1 15 1399.97 458.566 4
 -2 1 14 13420.3 826.804 4
 -2 -1 14 13888.3 869.642 5
 -2 -1 14 11577.2 778.234 9
 -2 1 14 14996.9 893.25 5
 2 -1 -14 14018.2 1402.36 1
 -2 1 14 13017.9 789.374 9
 -2 -1 14 13779.8 807.242 4
 2 -1 -13 41446.7 2208.23 1
 -2 1 13 43728.1 1319.56 4
 -2 -1 13 43274.9 1227.26 9
 -2 1 13 43807.7 1370.88 5
 -2 -1 13 42974 1274.35 4
 -2 -1 13 42747.1 1361.04 5
 -2 1 13 44235.9 1284.58 9
 -2 -1 13 44017.6 1252.69 7
 2 1 -12 8048.16 994.398 1
 -2 -1 12 7790.3 622.436 5
 -2 1 12 8533.76 648.848 5
 -2 1 12 7406.55 596.327 4
 -2 -1 12 7831.61 555.947 7
 2 -1 -12 7590.42 1052.8 1
 2 -1 -11 625.965 621.097 1
 2 1 -11 947.994 595.984 1
 2 1 -10 39027.6 1756.3 1
 2 -1 -10 38984.1 1862.06 1
 2 1 -9 46175.6 1783.1 1
 2 -1 -9 46023.4 1874.29 1
 -2 1 8 3769.98 607.856 2
 2 -1 -8 3265.72 748.465 1
 -2 -1 8 4164 488.951 2
 2 1 -8 4046.34 683.584 1
 -2 1 7 396.151 444.166 2
 2 -1 -7 396.407 591.991 1
 -2 -1 7 380.323 311.315 2
 2 1 -7 -3.10111 505.855 1
 -2 -1 6 72833.8 1453.65 2
 -2 1 6 72768.6 1651.19 2
 -2 -1 5 10600.3 579.975 2
 -2 1 5 11037.4 698.129 2
 -2 -1 4 39162.7 900.283 2
 -2 1 4 38015.6 1059.35 2
 -2 1 3 108055 1533.56 2
 -2 -1 3 106919 1304.31 2
 -2 -1 3 111115 1189.47 3
 -2 1 2 327886 2377.28 2
 -2 -1 2 329293 2114.36 3
 -2 -1 2 328367 2071.69 2
 -2 -1 1 5065.21 362.992 3
 -2 1 1 5166.77 387.59 2
 -2 -1 0 261.032 234.066 1
 -2 1 0 363.289 241.416 2
 -2 -1 0 347.013 280.021 3
 -2 1 0 47.4665 247.311 1
 -2 -1 -1 106119 1320.02 3
 -2 -1 -1 110976 1453.48 1
 -2 1 -1 108816 1295.08 1
 -2 -1 -2 78855.9 1158.59 3
 -2 1 -2 81675.5 1279.99 1
 -2 -1 -2 79335.3 1416.9 1
 -2 1 -3 997477 4858.06 1
 -2 -1 -3 999999 5323.99 1
 -2 -1 -4 298.962 523.972 1
 -2 1 -4 566.823 435.35 1
 -2 -1 -5 7796.42 783.531 1
 -2 1 -5 8107.22 687.374 1
 -2 -1 -6 859.272 589.979 1
 -2 1 -6 879.306 490.354 1
 -2 1 -7 17532.5 1074.07 1
 -2 -1 -7 17556.5 1158.3 1
 -2 -1 -8 2569.5 699.814 1
 -2 1 -8 3179.85 660.528 1
 -2 1 -9 2052.96 637.554 1
 -2 -1 -9 1843.79 696.272 1
 -2 -1 -10 2045.04 758.216 1
 -2 1 -10 927.103 612.79 1
 -2 -1 -11 145.467 582.888 1
 2 -1 11 13.6379 344.684 5
 2 1 11 -26.8509 339.491 5
 -2 1 -11 -42.2199 533.674 1
 2 1 12 1556.45 464.427 5
 -2 -1 -12 1703.01 694.877 1
 2 1 12 1470.07 429.549 9
 2 -1 12 1221.65 453.503 5
 2 -1 13 12773.5 850.107 5
 2 1 13 9102.71 755.592 9
 -2 -1 -13 11417.3 1288.08 1
 2 1 13 12331.9 826.599 5
 2 -1 13 11937.9 779.438 4
 2 1 14 2692.39 552.638 4
 2 1 14 2698.45 564.4 5
 2 -1 14 2334.36 493.984 4
 2 -1 14 2628.96 562.847 5
 2 1 14 1382.17 456.432 9
 2 -1 15 708.773 442.108 4
 2 1 15 341.527 493.301 5
 2 -1 15 340.261 495.776 5
 2 1 15 531.53 478.516 4
 2 1 15 513.694 351.923 9
 2 -1 16 15120.6 833.882 4
 2 1 16 14877.7 937.175 5
 2 -1 16 15000.4 942.151 5
 2 1 16 14360.3 862.223 4
 2 1 17 531.273 481.422 5
 2 1 17 619.128 422.389 4
 2 -1 17 626.256 494.901 5
 2 -1 17 240.609 342.372 4
 2 -1 18 107.586 280.383 4
 2 1 18 323.803 408.46 5
 2 1 18 136.296 319.908 4
 2 -1 18 377.538 413.416 5
 2 1 19 1219.49 293.549 4
 2 -1 19 1498.11 257.22 4
 -2 -2 20 79.2585 136.244 4
 -2 2 20 2486.46 345.529 4
 -2 -2 19 1299.33 302.932 4
 -2 2 19 1333.94 385.396 4
 -2 -2 18 10096.5 619.103 4
 -2 2 18 9553.67 689.594 4
 -2 -2 17 3875.43 506.899 4
 -2 2 17 4088.76 601.928 4
 -2 2 17 3641.03 509.004 9
 -2 2 16 1130.62 528.093 5
 -2 2 16 1738.87 528.371 4
 -2 -2 16 1090.76 419.499 4
 -2 -2 16 1373.32 540.066 5
 -2 2 16 1036.52 437.975 9
 -2 2 15 -12.5751 447.41 4
 -2 2 15 369.322 434.459 9
 -2 -2 15 -186.942 461.586 5
 -2 -2 15 -159.222 399.447 4
 -2 2 15 11.0358 458.926 5
 -2 2 14 36559.7 1246.09 9
 2 -2 -14 33799.4 2113.91 1
 -2 -2 14 35266.4 1193.49 4
 -2 -2 14 35949.7 1133.52 9
 -2 -2 14 34368 1176.45 7
 -2 2 14 34888 1252.12 4
 -2 -2 14 34240.7 1269.69 5
 -2 2 14 35525.8 1288.86 5
 -2 -2 13 426.405 382.504 7
 -2 2 13 -104.482 416.322 5
 -2 -2 13 131.344 305.599 9
 2 -2 -13 245.388 672.421 1
 -2 -2 13 598.606 422.064 5
 -2 -2 13 577.458 354.828 4
 -2 2 13 207.517 404.358 4
 -2 2 13 365.753 393.14 9
 -2 2 12 17825.3 832.281 9
 2 2 -12 16864.8 1297.09 1
 -2 2 12 17468.9 840.3 4
 -2 -2 12 17038.6 781.623 7
 -2 -2 12 17094.9 846.818 5
 2 -2 -12 16503.2 1425.19 1
 -2 2 12 17893.5 861.53 5
 2 -2 -11 4419.78 890.065 1
 2 2 -11 3760.22 723.577 1
 2 2 -10 92187.1 2530.11 1
 2 -2 -10 87098.2 2748.88 1
 2 -2 -9 7797.81 979.445 1
 2 2 -9 7795.08 806.68 1
 2 2 -8 105318 2345.8 1
 -2 2 8 103860 2389.48 2
 2 -2 -8 107171 2669.23 1
 -2 -2 7 1238.4 318.986 2
 2 2 -7 774.526 463.867 1
 2 -2 -7 1049.75 675.382 1
 -2 2 7 1317.94 528.768 2
 -2 2 6 13914.8 874.392 2
 2 -2 -6 13706.6 339.791 3
 -2 -2 6 13759.3 625.574 2
 -2 -2 5 3563.23 265.244 3
 -2 -2 5 3349.62 350.775 2
 -2 2 5 3416.32 588.552 2
 -2 2 4 32095.2 1067.43 2
 -2 -2 4 33068.1 721.982 3
 -2 -2 4 32846.7 755.346 2
 -2 -2 3 290216 1938.68 2
 -2 -2 3 287431 2129.13 3
 -2 2 3 290366 2638.06 2
 -2 2 2 169904 1876.96 2
 -2 -2 2 171288 1449.04 2
 -2 -2 2 173768 1697.4 3
 -2 -2 1 84829.7 1219.98 3
 -2 2 1 84888.9 1247.07 2
 -2 -2 1 86593.5 1117.31 1
 -2 -2 0 14164 567.179 3
 -2 2 0 14049.1 545.199 2
 -2 -2 0 13946.6 538.948 1
 -2 -2 -1 229857 2193.64 1
 -2 2 -1 231087 1817.75 1
 -2 -2 -2 110363 1723.21 1
 -2 -2 -2 108727 1437.13 3
 -2 2 -2 108764 1386.77 1
 -2 -2 -3 40274 915.372 3
 -2 2 -3 40323.9 987.204 1
 -2 -2 -3 40085.6 1224.24 1
 -2 -2 -4 78999.9 1252.83 3
 -2 2 -4 80388.4 1527.52 1
 -2 -2 -4 82310.2 1830.42 1
 -2 -2 -5 349.426 597.448 1
 -2 2 -5 271.65 403.415 1
 -2 -2 -6 7356.29 857.859 1
 -2 2 -6 7974.58 702.806 1
 -2 2 -7 74553.9 1922.08 1
 -2 -2 -7 72772.1 2189.19 1
 -2 -2 -8 23155.1 1431.15 1
 -2 2 -8 23964.7 1245.18 1
 -2 2 -9 7587.78 841.205 1
 -2 -2 -9 7358.43 981.997 1
 -2 -2 -10 5674.25 949.743 1
 -2 2 -10 5955.16 812.09 1
 -2 2 -11 -6.35255 506.809 1
 2 -2 11 51.1447 324.19 5
 2 2 11 -31.0038 343.38 5
 -2 -2 -11 33.1671 655.154 1
 -2 -2 -12 2148.01 821.262 1
 2 2 12 2011.14 441.774 5
 2 2 12 2767.26 531.846 9
 2 -2 12 2177.13 466.015 5
 2 -2 13 -78.0905 440.913 5
 2 2 13 -36.5881 440.845 5
 2 2 13 836.75 459.433 9
 2 -2 13 103.333 367.342 4
 -2 -2 -13 91.9371 632.561 1
 2 2 14 25325 1034.86 9
 2 -2 14 24544.2 1031.83 4
 2 2 14 24024.9 1123.37 4
 2 2 14 24825.5 1124.76 5
 2 -2 14 24284.5 1121.96 5
 2 2 15 7240.77 727.933 5
 2 2 15 6508.21 704.933 4
 2 2 15 6816.11 609.067 9
 2 -2 15 7017.34 736.624 5
 2 -2 15 7118.8 641.407 4
 2 -2 16 18453.3 865.781 4
 2 2 16 18336.3 828.021 9
 2 2 16 18156.5 948.097 4
 2 -2 16 18122.4 986.223 5
 2 2 16 17816.6 972.834 5
 2 -2 17 194.548 485.572 5
 2 2 17 406.605 417.645 4
 2 2 17 -80.6789 329.247 9
 2 -2 17 319.37 337.836 4
 2 2 17 548.983 470.044 5
 2 -2 18 -158.257 262.409 4
 2 2 18 -102.855 396.543 5
 2 -2 18 270.116 407.948 5
 2 2 18 -2.70888 348.493 4
 2 2 19 -65.4661 275.572 4
 2 2 20 233.721 169.102 4
 -2 3 21 55.1541 163.502 4
 -2 3 20 109.921 265.097 4
 -2 -3 19 642.985 254.999 4
 -2 3 19 503.522 363.952 4
 -2 -3 18 4078.05 425.878 4
 -2 3 18 3858.38 560.595 4
 -2 -3 17 -43.0096 347.607 4
 -2 3 17 174.058 436.609 9
 -2 3 17 35.6647 485.388 4
 -2 3 16 -217.751 462.181 9
 -2 -3 16 400.329 488.91 5
 -2 3 16 108.29 482.932 4
 -2 3 16 275.786 467.913 5
 -2 -3 16 295.338 359.393 4
 -2 -3 15 1481.78 478.019 7
 -2 3 15 1162.57 488.682 9
 -2 3 15 737.385 479.063 4
 -2 3 15 828.587 488.071 5
 -2 -3 15 767.946 380.59 4
 -2 -3 15 1080.26 502.584 5
 -2 3 14 6531.61 663.996 4
 -2 -3 14 6852.18 646.503 7
 -2 3 14 7082.88 673.898 9
 -2 3 14 6874.81 676.997 5
 -2 -3 14 6538.2 594.605 4
 -2 -3 14 6396.04 662.641 5
 2 -3 -14 7115.16 1151.4 1
 -2 -3 13 942.673 403.319 5
 -2 3 13 998.982 446.533 9
 2 -3 -13 175.037 652.731 1
 -2 -3 13 1193.63 371.077 4
 -2 3 13 736.418 383.179 5
 -2 -3 13 1000.57 413.262 7
 -2 3 13 1031.95 433.399 4
 2 -3 -12 16148.5 1465.7 1
 -2 3 12 19570.2 902.382 4
 -2 -3 12 19467.4 845.734 7
 -2 3 12 20080.9 904.863 9
 -2 -3 12 19864.3 904.95 5
 -2 3 12 19314.6 893.325 5
 2 3 -11 20623.4 1278.54 1
 2 -3 -11 20754.2 1563.3 1
 2 -3 -10 -171.435 645.172 1
 2 3 -10 489.61 447.86 1
 2 3 -9 23577 1211.78 1
 -2 3 9 22029.7 1292.31 2
 2 -3 -9 21234.2 1413.99 1
 -2 3 8 7182.38 815.897 2
 2 3 -8 8403.28 743.454 1
 2 -3 -8 8075.5 991.468 1
 2 3 -7 3934.51 476.857 1
 2 -3 -7 5622.74 866.594 1
 -2 3 7 5469.47 741.247 2
 -2 3 6 12337.3 892.273 2
 2 -3 -6 12826.6 456.313 3
 -2 -3 6 13185.2 543.574 2
 -2 -3 6 12753.3 465.847 3
 -2 -3 5 75629.2 1180.6 3
 -2 -3 5 77246.8 1116.38 2
 2 -3 -5 78579.1 1190.49 3
 -2 3 5 77508.1 1787.32 2
 -2 -3 4 22829.4 566.824 2
 -2 -3 4 23262.5 700.114 3
 -2 3 4 22572.6 983.043 2
 -2 3 3 115637 1836.13 2
 -2 -3 3 113366 1137.33 2
 -2 3 2 92614 1505.05 2
 -2 -3 2 92888.6 1395.21 3
 -2 -3 1 1558.25 381.82 3
 -2 3 1 1346.63 397.528 2
 -2 -3 1 1260.29 285.133 1
 -2 3 0 805.397 340.182 2
 -2 -3 0 963.793 334.163 1
 -2 -3 0 833.186 400.259 3
 -2 -3 -1 86806.4 1393.88 3
 -2 -3 -1 88303 1460.17 1
 -2 3 -1 86776.7 1215.39 2
 -2 3 -2 139171 1454.68 1
 -2 -3 -2 139958 1760.57 3
 -2 -3 -2 134637 1992.1 1
 -2 -3 -3 403.562 558.117 1
 -2 -3 -3 168.346 342.042 3
 -2 3 -3 79.582 275.019 1
 -2 -3 -4 81131.5 1364.2 3
 -2 -3 -4 82504.1 1909.45 1
 -2 3 -4 80057.6 1430.29 1
 -2 3 -5 55471.3 1330.49 1
 -2 -3 -5 53231.6 1109.1 3
 -2 -3 -5 53982.9 1712.54 1
 -2 3 -6 357.766 392.776 1
 -2 -3 -6 404.448 665.135 1
 -2 3 -7 6871.32 671.164 1
 -2 -3 -7 6432.94 940.749 1
 -2 3 -8 4444.67 642.144 1
 -2 -3 -8 4054.94 862.998 1
 -2 -3 -9 59.4816 655.088 1
 -2 3 -9 16.0719 422.076 1
 -2 -3 -10 11.8315 674.017 1
 -2 3 -10 171.724 426.223 1
 2 3 11 11.8131 313.925 5
 2 -3 11 4.20416 347.074 5
 -2 -3 -11 102.984 662.89 1
 -2 -3 -12 232.065 725.459 1
 2 3 12 444.766 429.691 9
 2 3 12 687.666 400.483 5
 2 -3 12 742.181 330.476 7
 2 -3 12 688.841 433.542 5
 2 -3 13 8716.33 728.531 5
 2 3 13 9442.01 758.072 9
 2 -3 13 9254.27 675.186 4
 -2 -3 -13 8877.73 1263.68 1
 2 3 13 8648.18 726.055 5
 2 -3 13 9159.58 608.875 7
 2 -3 14 3622.93 449.364 7
 2 -3 14 4124.36 528.106 4
 2 3 14 4587.51 585.04 9
 2 3 14 3921.51 622.545 4
 2 -3 14 3698.57 599.255 5
 2 3 14 3723.44 598.632 5
 2 3 15 790.326 493.416 5
 2 -3 15 893.212 392.874 4
 2 -3 15 620.004 491.893 5
 2 3 15 1336.7 452.618 9
 2 3 15 541.709 492.408 4
 2 3 16 2078.51 535.584 4
 2 3 16 2383.31 458.193 9
 2 3 16 2116.01 544.159 5
 2 -3 16 1995.06 555.921 5
 2 -3 16 1549.59 388.145 4
 2 3 17 200.932 453.364 4
 2 -3 17 263.277 294.971 4
 2 -3 17 459.87 454.654 5
 2 3 17 -278.812 351.587 9
 2 3 17 280.23 449.622 5
 2 -3 18 300.141 378.22 5
 2 3 18 105.172 360.721 4
 2 3 18 440.411 394.236 5
 2 3 19 2821.22 357.878 4
 2 3 20 307.928 181.034 4
 -2 4 21 61.2177 163.999 4
 -2 4 20 273.795 279.325 4
 -2 4 19 2991.42 451.391 4
 -2 4 18 791.477 472.912 4
 -2 -4 17 1766.15 381.325 4
 -2 4 17 1655.05 534.729 4
 -2 4 17 1414.42 500.494 9
 -2 4 16 505.937 516.69 4
 -2 -4 16 441.234 474.404 5
 -2 -4 16 41.027 330.169 4
 -2 4 16 776.395 494.699 5
 -2 4 16 -78.1737 482.219 9
 -2 -4 15 9680.6 720.083 7
 -2 -4 15 10490.3 676.896 4
 -2 4 15 10205 790.179 9
 -2 4 15 10303.4 815.846 4
 -2 -4 15 10582.2 795.33 5
 -2 4 15 11194.2 810.374 5
 -2 4 14 21.3946 419.562 5
 -2 4 14 -190.578 477.281 9
 -2 -4 14 -64.7209 385.418 7
 -2 4 14 202.541 452.541 4
 -2 -4 14 256.29 436.656 5
 2 -4 -14 505.495 783.813 1
 -2 -4 14 176.485 344.794 4
 -2 -4 13 -121.843 363.804 5
 -2 4 13 152.977 359.527 5
 -2 -4 13 457.197 370.923 7
 -2 -4 13 -15.6296 298.939 4
 -2 4 13 823.557 530.539 9
 -2 4 13 119.083 403.965 4
 2 -4 -13 28.7307 693.361 1
 -2 -4 12 9108.57 664.102 5
 2 -4 -12 7959.52 1142.9 1
 -2 4 12 8850.04 660.486 4
 -2 4 12 8882.12 637.774 5
 -2 4 12 9714.65 754.891 9
 -2 -4 12 9092.13 643.026 7
 2 -4 -11 7953.45 1114.31 1
 2 -4 -10 25500.9 1642.65 1
 2 4 -10 26383.9 1261.89 1
 2 -4 -9 68106.4 2405.03 1
 -2 4 9 68134.6 2265.05 2
 2 4 -9 72170 1953.35 1
 2 -4 -8 -379.284 773.292 1
 -2 4 8 -266.879 629.386 2
 2 4 -8 -196.84 311.387 1
 -2 -4 7 16514.9 554.87 3
 2 -4 -7 16430.5 1216.94 1
 -2 4 7 15613.4 1092.9 2
 2 4 -7 16320.4 827.251 1
 -2 -4 6 10573 512.295 3
 2 -4 -6 10468.4 1002.8 1
 -2 4 6 11223.2 928.57 2
 2 -4 -6 10494.2 509.331 3
 -2 4 5 11661.6 884.534 2
 -2 -4 5 11818.4 573.731 3
 -2 -4 5 11748.1 375.394 2
 2 -4 -5 11879.3 589.372 3
 -2 -4 4 7823.14 513.701 3
 -2 -4 4 7769.29 297.928 2
 -2 4 4 7900.53 762.831 2
 -2 4 3 276.201 485.138 2
 -2 -4 3 526.206 169.18 2
 -2 -4 3 628.135 357.703 3
 -2 4 2 14061.6 770.152 2
 -2 -4 2 14452.1 721.466 3
 -2 -4 1 82294.2 1481.69 3
 -2 4 1 79918.6 1399.11 2
 -2 -4 1 79092.3 1143.55 1
 -2 -4 0 217830 2091.69 1
 -2 4 0 218292 2088.5 2
 -2 -4 0 219938 2396.21 3
 -2 4 -1 62705.8 1095.85 2
 -2 -4 -1 61638.2 1322.32 3
 -2 -4 -1 61292.1 1299.03 1
 -2 -4 -2 98747.6 1630.9 3
 -2 -4 -2 97725.6 1784.95 1
 -2 4 -2 98147.6 1306.42 2
 -2 4 -2 98966.1 1172.38 1
 -2 4 -3 73320.5 1115.25 1
 -2 -4 -3 70346.5 1391.83 3
 -2 4 -3 72796.8 1152.23 2
 -2 -4 -3 70067.5 1700.25 1
 -2 -4 -4 2917.82 676.299 1
 -2 -4 -4 3691.93 456.514 3
 -2 4 -4 3743.13 390.895 1
 -2 -4 -5 536.929 298.491 3
 -2 -4 -5 279.949 658.818 1
 -2 4 -5 618.436 333.802 1
 2 -4 6 461.347 261.415 3
 -2 -4 -6 446.283 726.377 1
 -2 4 -6 250.123 344.465 1
 -2 -4 -6 547.465 267.421 3
 -2 -4 -7 3802.55 882.599 1
 -2 4 -7 4016.96 532.088 1
 -2 -4 -8 3788.67 886.232 1
 -2 4 -8 3669.8 554.57 1
 -2 -4 -9 17136.5 1392.1 1
 -2 -4 -10 1733.9 786.68 1
 2 4 11 3297.4 605.506 9
 2 4 11 2062.67 403.441 5
 2 -4 11 2692.05 455.849 5
 -2 -4 -11 1940.21 852.065 1
 2 -4 12 407.632 315.502 4
 2 -4 12 546.274 330.515 7
 -2 -4 -12 562.827 667.874 1
 2 4 12 489.958 500.657 9
 2 4 12 915.467 402.971 5
 2 -4 12 918.971 433.308 5
 -2 -4 -13 3006.2 931.475 1
 2 -4 13 3215.07 452.055 4
 2 4 13 3313.66 554.204 5
 2 4 13 3862.01 625.336 9
 2 -4 13 3339.05 447.097 7
 2 -4 13 3088.04 551.657 5
 2 -4 14 77.7662 321.096 7
 2 4 14 -360.627 468.062 5
 2 -4 14 197.237 465.917 5
 2 4 14 534.135 510.338 4
 2 -4 14 230.199 333.458 4
 2 4 14 977.157 523.327 9
 2 -4 15 294.584 468.33 5
 2 4 15 1185.21 479.969 9
 2 -4 15 1031.8 361.644 7
 2 4 15 775.648 516.114 4
 2 4 15 578.334 463.466 5
 2 -4 15 943.781 373.914 4
 2 -4 16 380.487 310.486 4
 2 4 16 594.055 494.571 4
 2 4 16 728.145 409.969 9
 2 4 16 1028.12 484.615 5
 2 -4 16 411.187 462.674 5
 2 4 17 1184.6 453.025 5
 2 -4 17 1058.38 459 5
 2 4 17 390.218 366.982 9
 2 4 17 1032.53 484.564 4
 2 4 18 -330.462 292.436 9
 2 -4 18 -137.846 355.843 5
 2 4 18 -38.6619 360.766 4
 2 4 18 235.287 352.307 5
 2 4 19 1551.51 327.88 4
 2 4 20 2470.48 252.96 4
 -2 5 20 1047.79 295.3 4
 -2 5 19 -67.3243 354.326 4
 -2 5 18 -287.657 480.058 4
 -2 5 17 -100.755 484.577 9
 -2 5 17 358.959 510.941 4
 -2 -5 16 1801.43 507.734 7
 -2 5 16 422.912 483.654 9
 -2 5 16 1076.9 533.843 4
 -2 -5 15 1293.67 475.722 5
 -2 5 15 881.424 514.721 9
 -2 5 15 1286.52 543.07 4
 -2 5 15 1298.86 484.963 5
 -2 -5 15 971.387 455.219 7
 -2 5 14 1083.36 492.513 4
 -2 -5 14 1125.34 444.771 7
 -2 5 14 1429.45 467.951 5
 -2 5 14 1172.6 527.522 9
 -2 -5 14 1068.47 471.931 5
 2 -5 -14 1254.8 815.579 1
 -2 -5 13 422.886 385.971 7
 -2 5 13 977.872 508.33 9
 -2 5 13 339.717 441.612 4
 -2 -5 13 262.813 368.159 5
 -2 5 13 466.925 403.412 5
 2 -5 -13 -26.0842 785.111 1
 -2 -5 12 2310.67 512.178 8
 -2 5 12 1724.58 507.692 9
 2 -5 -12 1958.34 873.438 1
 -2 -5 12 1748.84 395.526 7
 -2 5 12 2051 436.296 4
 -2 5 12 1721.13 387.15 5
 -2 -5 12 1693.98 395.652 5
 2 -5 -11 7243.89 1130.57 1
 2 -5 -10 1576.59 834.439 1
 -2 5 9 4593.87 847.681 2
 2 -5 -9 4519.56 948.138 1
 2 -5 -8 6068 981.903 1
 -2 5 8 6489.34 893.346 2
 2 5 -8 6065.07 532.926 1
 2 5 -7 5577.36 501.844 1
 2 -5 -7 5583.09 406.201 3
 2 -5 -7 4506.21 894.105 1
 -2 5 7 5394.33 864.362 2
 -2 -5 7 5343.77 398.365 3
 2 -5 -6 1370.91 732.332 1
 2 5 -6 1923.01 376.188 1
 -2 5 6 796.769 669.214 2
 -2 -5 6 1050.52 293.659 3
 2 -5 -6 957.6 308.566 3
 -2 -5 5 3975.79 434.192 3
 -2 5 5 3674.59 729.967 2
 2 -5 -5 3895.82 459.391 3
 -2 -5 4 5750.14 520.752 3
 -2 5 4 5625.17 725.779 2
 2 -5 -4 5846 545.092 3
 -2 -5 4 5388.79 179.895 2
 -2 -5 3 26536.8 954.839 3
 -2 -5 3 26916 512.16 2
 -2 5 3 25933.3 1093.69 2
 -2 -5 2 47603.3 1258.98 3
 -2 5 2 49456.8 1307.6 2
 -2 -5 1 20452 639.631 1
 -2 -5 1 19757.1 902.092 3
 -2 5 1 19521.6 814.898 2
 -2 -5 0 5311.91 634.223 3
 -2 -5 0 5614.25 480.436 1
 -2 5 0 5549.59 496.716 2
 -2 5 -1 8795.42 517.173 2
 -2 -5 -1 8025.76 684.277 3
 -2 -5 -1 8304.44 617.119 1
 -2 -5 -2 39794.3 1232.42 1
 -2 -5 -2 36621.5 1152.63 3
 -2 5 -2 38264.9 863.115 2
 -2 5 -3 2470.36 261.464 1
 -2 5 -3 2178.19 301.427 2
 -2 -5 -3 2378.91 606.503 1
 -2 -5 -3 1818.27 458.076 3
 -2 5 -4 5906.88 392.487 2
 -2 -5 -4 5839.43 540.151 3
 -2 -5 -4 6205.29 805.239 1
 -2 5 -4 6111.02 385.517 1
 -2 -5 -5 128.619 332.642 3
 -2 5 -5 355.163 236.088 2
 -2 -5 -5 712.093 704.507 1
 -2 5 -5 309.905 251.79 1
 2 -5 5 282.487 315.9 3
 -2 5 -6 2095.55 371.463 1
 -2 -5 -6 2009.18 367.522 3
 -2 -5 -6 1762.93 792.662 1
 2 -5 6 1857.44 365.471 3
 2 -5 7 35303.8 1096.38 3
 -2 -5 -7 35548.1 1752.14 1
 -2 5 -7 37468.1 1180.97 1
 -2 -5 -8 1937.76 816.693 1
 -2 -5 -9 21555.8 1565.27 1
 -2 -5 -10 456.352 733.273 1
 -2 -5 -11 922.878 744.834 1
 2 5 11 693.589 519.743 9
 2 5 11 758.857 372.933 5
 2 -5 11 704.046 333.654 7
 2 -5 11 761.221 354.344 5
 2 5 12 19304.4 1060.31 9
 2 5 12 17584.2 893.673 5
 2 -5 12 17027.9 894.083 5
 2 -5 12 17339.7 820.244 7
 -2 -5 -12 17389.5 1665.26 1
 2 5 13 102.987 506.895 9
 2 -5 13 -403.747 437.617 5
 -2 -5 -13 -225.58 711.411 1
 2 5 13 -127.379 403.991 5
 2 -5 13 -56.6733 326.475 7
 2 -5 14 276.619 440.484 5
 2 5 14 730.369 515.604 9
 2 -5 14 14.0644 337.62 7
 2 5 14 201.507 428.877 5
 2 5 14 468.878 491.125 4
 2 5 15 12683.3 833.876 9
 2 5 15 11673.8 871.246 4
 2 -5 15 11998.5 691.136 7
 2 -5 15 11910.7 820.742 5
 2 5 15 11918.3 824.336 5
 2 5 16 3765.95 560.801 9
 2 -5 16 3489.54 571.873 5
 2 5 16 3589.56 617.555 4
 2 5 16 3668.9 551.11 5
 2 5 17 1279.88 441.523 5
 2 5 17 1175.64 484.895 4
 2 -5 17 1356.04 435.346 5
 2 5 17 311.414 364.295 9
 2 -5 18 344.217 332.616 5
 2 5 18 314.785 327.255 5
 2 5 18 -347.177 299.331 9
 2 5 18 -69.7361 368.955 4
 2 5 19 192.958 281.331 4
 2 5 20 709.233 198.4 4
 -2 6 20 1203.4 299.6 4
 -2 6 19 505.489 372.338 4
 -2 6 18 -92.1705 403.758 9
 -2 6 18 -81.4237 438.698 4
 -2 6 17 1288.49 515.633 9
 -2 6 17 1763.43 555.626 4
 -2 -6 16 551.709 457.257 7
 -2 6 16 717.597 519.29 4
 -2 6 15 13106.2 882.991 4
 -2 -6 15 12272.7 817.982 7
 -2 6 15 13570.5 885.344 9
 -2 6 15 12949.6 821.26 5
 -2 -6 15 13306 828.996 5
 2 -6 -14 2348.07 843.801 1
 -2 -6 14 2779.45 500.237 5
 -2 6 14 2419.41 550.739 4
 -2 6 14 2613.64 499.045 5
 -2 -6 14 2598.75 502.45 7
 -2 6 14 2927.77 583.255 9
 -2 6 13 3769.2 516.124 5
 -2 6 13 3816.07 590.469 9
 -2 6 13 3464.21 550.118 4
 -2 -6 13 3467.36 519.289 7
 -2 -6 13 3467.72 518.092 5
 2 -6 -13 3140.13 880.672 1
 -2 -6 12 -178.652 341.589 7
 -2 -6 12 1.35843 334.436 5
 2 -6 -12 507.868 736.709 1
 -2 6 12 -37.8486 403.032 4
 -2 6 12 57.748 325.469 5
 -2 -6 12 417.629 445.166 8
 -2 6 12 285.921 446.755 9
 2 -6 -11 8255.22 1192.67 1
 2 -6 -10 19070.1 1558.4 1
 2 -6 -9 108.724 711.348 1
 -2 6 9 222.217 672.018 2
 -2 6 8 2559.78 788.382 2
 2 -6 -8 2648.72 863.968 1
 2 6 -7 19477 761.936 1
 2 -6 -7 18725.1 1359.95 1
 2 -6 -7 19090.4 773.388 3
 -2 -6 7 18846.9 790.056 3
 -2 6 7 18171 1282.78 2
 -2 -6 6 21196.7 886.438 3
 -2 6 6 20579.6 1266.8 2
 2 -6 -6 21269 882.652 3
 2 6 -6 21815.1 733.936 1
 2 -6 -6 20375.6 1318.02 1
 2 -6 -5 5617.38 792.754 1
 -2 -6 5 5484.35 534.263 3
 -2 6 5 4801.83 800.714 2
 2 -6 -5 6121.88 565.473 3
 -2 -6 4 561.931 397.761 3
 -2 6 4 530.429 579.367 2
 2 -6 -4 737.54 443.27 3
 2 -6 -3 -93.55 469.68 3
 -2 -6 3 26.4171 124.245 2
 -2 6 3 -10.3383 560.856 2
 -2 -6 3 -41.718 432.659 3
 -2 -6 2 93536.9 1857.58 3
 -2 6 2 94756.6 1857.47 2
 -2 -6 1 1552.17 543.704 3
 -2 -6 1 1948.83 310.819 1
 -2 6 1 2119.85 496.725 2
 -2 6 0 23731.9 843.836 2
 -2 -6 0 22911.5 1033.74 3
 -2 -6 0 23211.3 815.752 1
 -2 -6 -1 9546.75 663.179 1
 -2 -6 -1 9044.2 756.149 3
 -2 6 -1 8979.52 547.484 2
 -2 -6 -2 62828.8 1582.24 1
 -2 6 -2 61974.9 1118.36 2
 -2 -6 -2 64096.4 1560.64 3
 -2 -6 -3 39133.9 1394.89 1
 -2 6 -3 38239.9 837.656 2
 -2 -6 -3 37885.2 1238.48 3
 -2 -6 -4 25726.2 1032.81 3
 -2 6 -4 26999 690.665 2
 -2 -6 -4 27203.6 1312.35 1
 2 -6 4 26052.3 1089.37 3
 -2 -6 -5 464.524 382.864 3
 2 -6 5 135.562 358.24 3
 -2 6 -5 138.928 178.793 2
 -2 -6 -5 55.2959 696.692 1
 -2 6 -5 146.742 195.318 1
 -2 -6 -6 26327.9 1539.63 1
 -2 -6 -6 28006.1 1033.72 3
 2 -6 6 27389.7 1093.09 3
 2 -6 7 101.431 261.994 3
 -2 -6 -7 -107.617 737.578 1
 -2 -6 -8 12364.4 1269.24 1
 -2 -6 -9 13182.8 1325.35 1
 -2 -6 -10 1370.67 777.921 1
 2 -6 11 -47.7176 342.611 5
 2 -6 11 -105.909 348.447 7
 2 6 11 -335.322 561.643 9
 2 6 11 152.639 322.065 5
 -2 -6 -11 103.128 738.319 1
 2 -6 12 1486.64 423.212 5
 2 6 12 2346.17 634.61 9
 2 -6 12 1623.01 403.522 7
 2 6 12 2064.42 454.557 5
 -2 -6 -12 1981.77 908.085 1
 2 -6 13 17817.4 864.621 7
 2 6 13 20299.4 1091.62 9
 2 6 13 18113.3 924.262 5
 -2 -6 -13 19348.8 1794.74 1
 2 -6 13 18283.1 954.978 5
 2 -6 14 2004.74 445.528 7
 2 6 14 2394.98 593.503 9
 2 -6 14 2256.14 509.606 5
 2 6 14 2167.61 578.474 4
 2 6 14 2167.09 491.532 5
 2 6 15 2794.71 611.615 4
 2 6 15 2742.29 515.77 5
 2 -6 15 3049.48 469.292 7
 2 -6 15 3005.19 560.5 5
 2 6 15 3914.53 617.765 9
 2 -6 16 524.526 345.221 7
 2 6 16 58.4553 403.489 5
 2 6 16 81.3486 438.956 9
 2 6 16 222.487 526.013 4
 2 -6 16 176.202 407.901 5
 2 -6 17 402.445 388.853 5
 2 6 17 97.2697 386.396 9
 2 6 17 531.126 465.022 4
 2 6 17 670.551 376.98 5
 2 6 18 417.955 396.452 4
 2 6 18 -248.854 303.279 9
 2 6 19 -118.564 279.55 4
 -2 7 20 3422.57 353.492 4
 -2 7 19 383.406 340.434 4
 -2 7 18 91.4859 441.319 4
 -2 7 18 207.517 420.828 9
 -2 7 17 143.214 504.815 9
 -2 7 17 566.37 516.091 4
 -2 7 16 1336.34 586.813 9
 -2 7 16 1333.9 539.289 4
 -2 -7 16 1837.07 529.406 7
 -2 7 15 3773.28 644.259 9
 -2 7 15 3376.92 619.648 4
 -2 -7 15 3660.54 589.419 7
 -2 -7 14 7911.91 672.829 5
 -2 7 14 6934.43 696.397 4
 -2 -7 14 6969.21 691.264 7
 -2 7 14 7507.47 749.898 9
 -2 7 14 7197.28 631.031 5
 -2 7 13 11074.7 715.886 5
 -2 -7 13 10077.5 755.573 7
 -2 -7 13 10525.1 716.97 5
 -2 7 13 11282 785.859 4
 2 -7 -13 11229 1466.48 1
 -2 7 13 12281.6 855.196 9
 -2 7 12 15245.4 787.67 5
 -2 -7 12 14439.7 822.087 7
 2 -7 -12 13158.1 1459.21 1
 -2 -7 12 14667.3 778.087 5
 -2 -7 12 14417.1 804.989 8
 -2 7 12 15104.1 833.493 4
 -2 7 12 15746 886.64 9
 -2 -7 11 15020.7 792.061 7
 -2 7 11 15505.2 790.948 4
 2 -7 -11 14828.6 1515.02 1
 -2 7 11 15796.8 858.199 9
 -2 -7 11 14788.5 746.455 8
 2 -7 -10 1256.58 768.294 1
 2 -7 -9 1569.18 834.611 1
 2 -7 -8 17017.2 1377.36 1
 -2 7 8 16651.6 1345.21 2
 2 -7 -7 3970.7 886.009 1
 2 -7 -7 4627.24 496.883 3
 -2 -7 7 4621.79 488.592 3
 -2 7 7 4041.12 881.725 2
 2 -7 -6 2670.63 469.91 3
 -2 -7 6 2971.21 467.151 3
 -2 7 6 2869.72 831.93 2
 2 -7 -6 2673.06 798.778 1
 -2 7 5 81957.7 2245.81 2
 -2 -7 5 84619.2 1866.42 3
 2 -7 -5 84578.2 1876.3 3
 2 -7 -5 82641.4 2266.76 1
 2 -7 -4 455.411 551.445 1
 -2 7 4 473.605 623.511 2
 2 -7 -4 141.347 454.151 3
 -2 -7 4 863.535 457.38 3
 2 -7 -3 10975.7 817.52 3
 -2 7 3 10676.4 895.119 2
 -2 -7 3 10759.5 811.057 3
 -2 7 2 -203.388 542.126 2
 2 -7 -2 280.909 553.443 3
 -2 -7 2 241.318 542.505 3
 2 -7 -1 25.6056 562.663 3
 -2 7 1 127.643 443.6 2
 -2 -7 1 -321.847 589.162 3
 -2 -7 1 59.7714 230.873 1
 -2 -7 0 806.128 597.538 3
 -2 7 0 719.264 406.398 2
 -2 -7 0 860.599 345.315 1
 -2 7 -1 2628.1 419.346 2
 -2 -7 -1 2749.67 472.627 1
 -2 -7 -1 2461.19 626.98 3
 -2 -7 -2 22156.8 1024.36 1
 -2 7 -2 21807 728.924 2
 2 -7 2 22425.8 1117.86 3
 -2 -7 -2 22810.5 1077.98 3
 -2 -7 -3 9524.76 851.219 1
 -2 7 -3 9460.97 456.332 2
 -2 -7 -3 9277.33 763.148 3
 2 -7 3 8915.71 802.042 3
 -2 7 -4 62247.2 956.485 2
 2 -7 4 59427.7 1728.39 3
 -2 -7 -4 62490.3 1919.41 1
 -2 -7 -4 62041.9 1641.26 3
 -2 -7 -5 620.766 697.342 1
 2 -7 5 668.066 426.774 3
 -2 -7 -5 930.421 436.082 3
 -2 -7 -6 14549.3 834.076 3
 2 -7 6 14636.5 863.873 3
 -2 -7 -6 13932.1 1230.72 1
 -2 -7 -7 32517.3 1755.13 1
 2 -7 7 32878.3 1239.68 3
 -2 -7 -8 4512.56 978.272 1
 -2 -7 -9 643.443 792.361 1
 2 7 10 -15.347 402.213 9
 -2 -7 -10 -86.2674 773.74 1
 2 7 11 2093.53 662.099 9
 2 -7 11 1376.09 403.996 7
 2 -7 11 1401.88 396.358 5
 2 7 11 1428.72 375.334 5
 -2 -7 -11 2231.67 968.087 1
 -2 -7 -12 10872.3 1437.85 1
 2 7 12 11859.3 929.282 9
 2 7 12 10135.8 708.328 5
 2 -7 12 9792.21 706.12 5
 2 -7 12 9713.64 679.282 7
 2 -7 13 813.419 407.115 5
 2 7 13 505.261 572.873 9
 -2 -7 -13 1071.12 711.895 1
 2 7 13 935.836 404.931 5
 2 7 13 802.474 491.985 4
 2 -7 13 1107.61 416.172 7
 2 7 14 1084.37 561.294 9
 2 7 14 323.082 396.961 5
 2 -7 14 173.962 400.95 5
 2 -7 14 533.362 405.091 7
 2 7 14 190.874 490.851 4
 2 7 15 2090.78 482.326 5
 2 -7 15 2006.74 433.05 7
 2 7 15 1302 584.814 9
 2 -7 15 2052.09 468.937 5
 2 7 15 1999.82 562.061 4
 2 7 16 1534.01 427.374 5
 2 7 16 724.589 518.256 9
 2 -7 16 1553.69 376.042 7
 2 -7 16 1502.67 440.46 5
 2 7 16 767.58 509.043 4
 2 -7 17 105.422 328.569 5
 2 7 17 201.756 317.744 5
 2 7 17 -316.612 399.382 9
 2 7 17 98.1901 436.825 4
 2 7 18 754.276 368.215 4
 2 7 18 282.378 306.281 9
 2 7 19 311.076 264.884 4
 -2 8 20 1070.2 255.893 4
 -2 8 19 1505.71 367.937 4
 -2 8 18 -103.524 413.195 4
 -2 8 18 -98.8806 409.726 9
 -2 8 17 -363.21 491.596 4
 -2 8 17 -388.874 543.499 9
 -2 -8 16 386.793 475.065 7
 -2 8 16 -98.3539 556.028 9
 -2 8 16 292.947 495.428 4
 -2 -8 15 718.563 508.417 7
 -2 8 15 79.4062 547.364 9
 -2 8 15 378.09 498.675 4
 -2 -8 14 11340.5 810.973 7
 -2 8 14 11654.4 816.663 4
 -2 8 14 11339.1 845.018 9
 -2 -8 14 11874.2 761.709 5
 2 -8 -13 3571.37 992.86 1
 -2 8 13 3655.4 503.571 5
 -2 -8 13 3816.27 573.278 7
 -2 8 13 3463.84 565.796 4
 -2 -8 13 3209.5 480.328 5
 -2 8 13 3811.27 649.054 9
 -2 8 12 744.969 488.867 9
 -2 -8 12 461.084 461.088 8
 -2 8 12 635.367 326.913 5
 2 -8 -12 317.905 735.155 1
 -2 -8 12 781.518 357.101 5
 -2 -8 12 951.704 456.452 7
 -2 8 12 645.663 418.868 4
 2 -8 -11 460.823 787.441 1
 -2 8 11 1098.95 453.273 9
 -2 8 11 870.298 384.256 4
 -2 -8 11 448.789 390.007 7
 -2 -8 11 968.295 468.736 8
 2 -8 -10 7004.11 1159.13 1
 2 -8 -9 215.781 715.906 1
 -2 8 8 2833.15 838.231 2
 2 -8 -8 3063.09 868.429 1
 -2 8 7 74.9314 759.066 2
 2 -8 -7 302.473 342.075 3
 -2 -8 7 198.997 297.064 3
 2 -8 -7 -78.0587 703.561 1
 2 -8 -6 -194.286 379.392 3
 -2 -8 6 -92.8955 349.019 3
 2 -8 -6 -72.3756 686.491 1
 -2 8 6 -620.32 798.45 2
 -2 -8 5 9105.83 782.286 3
 2 -8 -5 9223.69 789.747 3
 -2 8 5 8306.61 1009.85 2
 2 -8 -5 8243.66 919.974 1
 2 -8 -4 2523.68 652.801 1
 2 -8 -4 2945.07 606.314 3
 -2 8 4 2577.03 727.608 2
 -2 -8 4 2479.41 565.94 3
 2 -8 -3 56463 1673.39 1
 2 -8 -3 60259.6 1737.45 3
 -2 8 3 56930.3 1760.23 2
 -2 -8 3 57872.4 1709.08 3
 2 -8 -2 26841 1069.49 1
 2 -8 -2 29762.5 1297.15 3
 -2 8 2 28872.2 1228.96 2
 -2 -8 2 27635.9 1253.41 3
 -2 -8 1 20564 1138.06 3
 -2 8 1 20713.7 975.699 2
 2 -8 -1 20440.2 1158.56 3
 -2 -8 1 19484 686.47 1
 -2 -8 0 75021.2 1498.65 1
 2 -8 0 77138.3 2008.81 3
 -2 -8 0 77534.1 1960.87 3
 -2 8 0 77402 1623.11 2
 -2 -8 -1 21660.6 942.758 1
 -2 8 -1 22442 869.664 2
 2 -8 1 22657.4 1220.94 3
 -2 -8 -1 23226.7 1176.06 3
 -2 8 -2 2550.89 364.928 2
 -2 -8 -2 2300.62 608.846 3
 -2 -8 -2 2847.52 562.94 1
 2 -8 2 2539.54 688.516 3
 2 -8 2 1843.89 121.892 1
 -2 -8 -3 46587.6 1569.13 3
 -2 -8 -3 48898.3 1632.49 1
 -2 8 -3 48416.1 976.919 2
 2 -8 3 48607.8 1654.11 3
 2 -8 4 3293.2 644.43 3
 -2 -8 -4 3059.19 731.006 1
 -2 -8 -4 3176.45 600.184 3
 -2 -8 -5 2728.76 789.445 1
 -2 -8 -5 2531.64 559.024 3
 2 -8 5 3051.71 607.665 3
 2 -8 6 5737.39 642.815 3
 -2 -8 -6 5441.51 941.571 1
 -2 -8 -6 5960.23 642.132 3
 2 -8 7 1413.11 405.633 3
 -2 -8 -7 2683.01 889.968 1
 -2 -8 -8 4082.09 975.049 1
 -2 -8 -9 4372.06 981.113 1
 2 8 10 362.358 456.908 9
 2 -8 10 538.289 375.953 7
 -2 -8 -10 92.53 696 1
 -2 -8 -11 12453.3 1451.64 1
 2 -8 11 11719.1 709.125 5
 2 8 11 11677.9 694.245 5
 2 -8 11 11951.4 740.209 7
 2 8 12 1772.07 700.163 9
 2 -8 12 842.139 397.457 7
 2 -8 12 1151.72 396.237 5
 2 8 12 1103.31 380.218 5
 -2 -8 -12 990.311 872.77 1
 2 -8 13 1476.09 459.478 7
 2 8 13 1875.11 641.151 9
 2 -8 13 1705.13 453.407 5
 2 8 13 2415.41 567.568 4
 2 8 13 2213.65 446.323 5
 2 8 14 -33.0172 354.207 5
 2 -8 14 243.299 386.042 7
 2 8 14 -163.364 493.419 4
 2 -8 14 147.642 365.919 5
 2 8 14 -213.235 568.414 9
 2 8 15 -22.1184 493.515 4
 2 -8 15 342.97 376.679 7
 2 8 15 86.4971 356.205 5
 2 -8 15 -276.511 368.07 5
 2 -8 16 7.20039 327.684 5
 2 8 16 579.829 520.774 9
 2 8 16 96.6573 465.224 4
 2 8 16 -17.8105 332.371 5
 2 -8 16 443.277 347.071 7
 2 8 17 5115.54 560.953 9
 2 8 17 4531.43 552.741 4
 2 -8 17 4912.93 460.574 5
 2 8 18 3751.37 446.855 4
 2 8 18 2710.22 404.529 9
 2 8 19 -45.172 250.167 4
 -2 9 20 -1.83267 203.472 4
 -2 9 19 1591.57 342.435 4
 -2 9 18 704.507 441.939 9
 -2 9 18 1504.5 434.738 4
 -2 -9 17 756.835 450.263 7
 -2 9 17 -297.893 541.908 9
 -2 9 17 -4.19636 458.799 4
 -2 9 16 2118.38 543.991 4
 -2 -9 16 2288.31 548.61 7
 -2 9 16 986.98 569.797 9
 -2 -9 15 252.067 488.053 7
 -2 9 15 454.679 492.82 4
 -2 9 15 -185.605 579.7 9
 -2 9 14 366.165 469.136 4
 -2 9 14 406.848 533.205 9
 -2 -9 14 315.293 496.044 7
 -2 9 13 3138.86 548.06 4
 2 -9 -13 1905.88 820.415 1
 -2 -9 13 2778.99 569.867 7
 -2 9 13 3128.58 643.867 9
 -2 -9 12 7278.94 678.724 8
 -2 9 12 6936.03 637.014 4
 -2 -9 12 7122.35 677.029 7
 2 -9 -12 6108.08 1208.57 1
 -2 9 12 7789.93 737.283 9
 -2 -9 12 7251.44 571.604 5
 -2 9 12 7016.04 554.653 5
 -2 -9 11 2944.81 516.974 8
 -2 -9 11 3213.62 523.45 7
 -2 9 11 4047.58 580.596 9
 2 -9 -11 2599.14 889.474 1
 -2 9 11 3332.34 488.987 4
 -2 -9 10 9390.15 674.747 7
 2 -9 -10 7205.77 1128.46 1
 -2 9 10 8986.67 710.952 9
 -2 -9 10 9524.37 649.003 8
 2 -9 -9 6798.83 1080.01 1
 2 -9 -8 20001.8 1540.18 1
 -2 9 8 22095 1561.32 2
 -2 9 7 4621.82 945.473 2
 -2 -9 7 5264.24 598.726 3
 2 -9 -7 5230.17 919.331 1
 2 -9 -7 5733.96 618.641 3
 2 -9 -6 1039.87 467.605 3
 2 -9 -6 1273.63 707.752 1
 -2 9 6 906.056 758.793 2
 -2 -9 6 1372.18 489.09 3
 -2 -9 5 3604.11 638.47 3
 -2 9 5 3593.39 849.096 2
 2 -9 -5 3571.46 622.943 3
 2 -9 -5 3421.1 743.586 1
 2 -9 -4 7040.67 796.205 3
 -2 9 4 6071.28 879.812 2
 -2 -9 4 6385.76 789.836 3
 2 -9 -4 6455.29 804.674 1
 -2 -9 3 3488.17 716.343 3
 2 -9 -3 3263.07 702.414 3
 -2 9 3 3583.94 718.275 2
 2 -9 -3 3512.4 596.496 1
 2 -9 -2 15049.8 1081.78 3
 -2 -9 2 15389.4 1083.02 3
 2 -9 -2 15014.7 871.092 1
 -2 9 2 15997.4 1007.28 2
 -2 9 1 14746.3 894.462 2
 2 -9 -1 14731.9 735.747 1
 -2 -9 1 13704.8 603.546 1
 -2 -9 1 14447.9 1067.28 3
 2 -9 -1 14314.1 1091.69 3
 -2 9 0 662.774 419.636 2
 2 -9 0 424.47 239.854 1
 2 -9 0 726.89 666.956 3
 -2 -9 0 675.915 305.302 1
 -2 -9 0 574.455 653.939 3
 2 -9 1 6308.36 344.428 1
 -2 -9 -1 5860.55 814.213 3
 -2 9 -1 6367.45 562.362 2
 2 -9 1 6895.92 907.499 3
 -2 -9 -1 6764.45 609.931 1
 -2 -9 -2 18995.3 1018.7 1
 -2 -9 -2 18272.2 1125.86 3
 -2 9 -2 18465.4 745.382 2
 2 -9 2 19015.1 1205.23 3
 -2 9 -3 5263.94 387.355 2
 -2 -9 -3 5216.73 733.616 1
 -2 -9 -3 5146.95 777.675 3
 2 -9 3 5148.73 827.653 3
 2 -9 4 1406.04 588.647 3
 -2 -9 -4 1605.92 580.112 3
 -2 -9 -4 1766.14 687.691 1
 -2 -9 -5 773.779 724.069 1
 -2 -9 -5 142.346 437.766 3
 2 -9 5 241.108 462.707 3
 -2 -9 -6 277.168 713.575 1
 -2 -9 -6 377.244 395.567 3
 2 -9 6 340.598 407.745 3
 -2 -9 -7 2457.66 869.472 1
 2 -9 7 1855.89 448.931 3
 -2 -9 -8 2204.27 876.573 1
 2 9 9 144.569 435.968 9
 -2 -9 -9 272.307 699.237 1
 2 9 10 2618.83 594.897 9
 2 -9 10 2455.05 455.121 7
 -2 -9 -10 1644.77 856.161 1
 -2 -9 -11 4894 1079.6 1
 2 -9 11 4683.28 580.79 7
 2 -9 11 4873.57 498.17 5
 2 9 11 5764.6 807.644 9
 2 9 12 287.68 345.441 5
 2 9 12 -104.736 622.962 9
 2 -9 12 176.01 345.412 5
 2 -9 12 -189.874 406.218 7
 -2 -9 -12 -457.513 888.237 1
 2 -9 13 3419.82 488.141 5
 2 9 13 2978.67 706.259 9
 2 9 13 3229.96 587.062 4
 2 9 13 3760.37 504.221 5
 2 -9 13 3139.99 516.331 7
 2 -9 14 761.317 419.494 7
 2 -9 14 727.711 379.816 5
 2 9 14 571.857 602.91 9
 2 9 14 492.547 502.249 4
 2 9 14 761.588 376.722 5
 2 9 15 1135.89 520.84 4
 2 9 15 1420.3 391.514 5
 2 -9 15 1772.5 449.208 7
 2 -9 15 1338.08 385.084 5
 2 9 15 1102.05 609.265 9
 2 -9 16 1313.5 388.917 7
 2 9 16 1689.06 364.284 5
 2 -9 16 1922.42 384.756 5
 2 9 16 1316.09 498.512 4
 2 9 16 1009.89 607.429 9
 2 9 17 432.501 399.655 9
 2 9 17 860.793 410.263 4
 2 9 18 -198.382 310.638 9
 2 9 18 193.508 311.38 4
 2 9 19 7966.92 412.902 4
 -2 10 20 237.581 172.998 4
 -2 10 19 368.283 275.55 4
 -2 10 18 4985.29 488.442 4
 -2 10 18 3223.62 523.747 9
 -2 -10 17 1380.97 466.569 7
 -2 10 17 896.427 434.507 4
 -2 10 17 237.494 499.056 9
 -2 10 16 2326.58 536.89 4
 -2 10 16 1611.27 622.89 9
 -2 -10 16 2509.99 547.959 7
 -2 10 15 275.394 602.795 9
 -2 10 15 -88.6227 445.326 4
 -2 -10 15 176.747 496.154 7
 -2 -10 14 8921.29 775.061 7
 -2 10 14 8829.13 740.562 4
 -2 10 14 9534.32 824.52 9
 -2 10 13 -184.604 437.132 4
 -2 10 13 40.1319 507.124 9
 -2 -10 13 44.2229 459.962 7
 -2 -10 12 6683.75 685.169 7
 2 -10 -12 6116.21 1106.77 1
 -2 10 12 6314.79 624.348 4
 -2 10 12 6671.53 791.936 9
 -2 -10 11 1489.84 475.078 7
 -2 10 11 1736 422.058 4
 -2 10 11 2552.79 578.002 9
 2 -10 -11 1558.02 880.106 1
 -2 -10 11 1734.23 502.404 8
 -2 10 10 678.545 317.715 4
 -2 -10 10 1356.09 447.525 8
 -2 10 10 528.529 412.93 9
 2 -10 -10 494.962 745.201 1
 -2 -10 10 717.83 402.19 7
 2 -10 -9 349.909 671.346 1
 2 -10 -8 5211.88 985.671 1
 -2 10 7 3075.18 879.211 2
 2 -10 -7 2951.05 820.146 1
 2 -10 -7 2658.5 535.304 3
 -2 -10 7 2653.97 520.616 3
 2 -10 -6 3923.4 643.313 3
 2 -10 -6 3670.11 824.139 1
 -2 -10 6 3836.2 640.681 3
 -2 10 6 4092.61 926.418 2
 2 -10 -5 1801.37 676.061 1
 2 -10 -5 1863.95 581.586 3
 -2 10 5 1547.41 736.564 2
 -2 -10 5 2057.08 595.864 3
 2 -10 -4 80747.3 2250.49 1
 -2 -10 4 83185 2337.52 3
 2 -10 -4 86556.8 2295.44 3
 -2 10 4 82694.5 2445.33 2
 2 -10 -3 5512.89 671.798 1
 -2 10 3 5307.74 810.068 2
 -2 -10 3 5793.3 855.861 3
 2 -10 -3 5087.15 811.625 3
 2 -10 -2 13644.5 817.284 1
 2 -10 -2 14442.6 1125.44 3
 -2 10 2 14313.7 996.554 2
 -2 -10 2 13729.5 1087.17 3
 -2 -10 1 5374.18 860.401 3
 2 -10 -1 5824.6 535.724 1
 -2 10 1 5532.36 671.879 2
 2 -10 -1 5342.57 874.369 3
 -2 -10 1 5763.37 423.935 1
 -2 -10 0 41273.2 1678.93 3
 2 -10 0 40929.5 1721.14 3
 -2 -10 0 41994.3 1212.74 1
 2 -10 0 41530.9 1049.85 1
 -2 10 0 41344 1342.29 2
 2 -10 1 3880.53 842.1 3
 -2 10 -1 4810 509.059 2
 -2 -10 -1 3903.02 811.905 3
 -2 -10 -1 4336.31 526.013 1
 -2 -10 -2 268.437 459.194 1
 -2 -10 -2 92.6335 635.489 3
 -2 10 -2 262.997 283.272 2
 2 -10 2 304.279 678.299 3
 -2 -10 -3 822.219 621.361 3
 -2 -10 -3 668.996 532.924 1
 2 -10 3 23.6493 625.274 3
 -2 -10 -4 594.986 562.053 3
 2 -10 4 771.841 608.529 3
 -2 -10 -4 464.996 608.443 1
 -2 -10 -5 5511.23 757.785 3
 2 -10 5 6233.68 794.654 3
 -2 -10 -5 6128.66 926.517 1
 -2 -10 -6 1902.49 530.38 3
 2 -10 6 1831.76 557.645 3
 -2 -10 -6 1895.95 751.74 1
 2 -10 7 3318.31 575.351 3
 -2 -10 -7 3803.4 882.459 1
 -2 -10 -8 -9.13112 680.266 1
 -2 -10 -9 3971.6 1062.68 1
 2 10 9 4028.57 640.704 9
 2 -10 9 3710.23 477.311 7
 2 10 10 4309.56 657.926 9
 -2 -10 -10 3458.16 971.396 1
 2 -10 10 4489.36 563.295 7
 -2 -10 -11 213.939 670.759 1
 2 -10 11 637.084 451.228 7
 2 10 11 1114.26 692.805 9
 2 10 12 10900 976.465 9
 2 -10 12 8865.78 707.383 7
 -2 -10 -12 9991.77 1416.24 1
 2 10 12 9664.56 757.854 4
 2 10 13 -19.5913 467.627 4
 2 -10 13 -178.43 329.433 5
 2 10 13 -333.215 665.712 9
 2 -10 13 -27.1081 430.143 7
 2 -10 14 7197.62 666.426 7
 2 -10 14 7423.5 584.679 5
 2 10 14 7218.9 716.669 4
 2 10 15 1738.52 536.703 4
 2 -10 15 1575.42 364.9 5
 2 -10 15 1537.48 432.195 7
 2 10 15 1248.87 618.901 9
 2 10 16 -38.4729 415.775 4
 2 10 16 71.5914 475.335 9
 2 -10 16 -42.5356 326.967 7
 2 -10 17 598.319 278.413 7
 2 10 17 -432.32 398.25 9
 2 10 17 259.448 359.395 4
 2 10 18 1027.1 311.731 4
 2 10 18 492.413 288.075 9
 2 10 19 900.3 217.102 4
 -2 11 19 248.584 234.214 4
 -2 11 18 103.103 356.361 9
 -2 11 18 62.6442 306.106 4
 -2 11 17 -329.897 490.189 9
 -2 11 17 -100.277 372.819 4
 -2 -11 17 484.983 424.466 7
 -2 11 16 1754.15 330.927 6
 -2 11 16 2073.03 484.705 4
 -2 -11 16 2564.05 545.682 7
 -2 -11 15 12154.9 851.017 7
 -2 11 15 12168.1 793.148 4
 -2 11 14 4306.25 594.429 4
 -2 11 14 5048.14 705.974 9
 -2 -11 14 4964.16 683.888 7
 -2 11 13 186.004 521.552 9
 -2 -11 13 -546.661 497.483 7
 -2 11 13 -45.5828 408.532 4
 -2 -11 12 4973.77 646.532 8
 -2 11 12 5188.58 579.178 4
 -2 11 12 6457.36 750.003 9
 -2 -11 12 5684.02 647.342 7
 2 -11 -12 5744.21 1166.03 1
 2 -11 -11 12287.6 1461.78 1
 -2 -11 11 10539.4 739.001 8
 -2 11 11 12044.4 739.31 4
 -2 -11 11 12109.5 817.023 7
 -2 11 11 12021.5 873.919 9
 -2 -11 10 18919 937.853 7
 2 -11 -10 17983.4 1639.69 1
 -2 11 10 18069.6 843.149 4
 -2 11 10 18099.7 1009.34 9
 -2 -11 10 17998.6 829.089 8
 -2 -11 9 7381.08 623.703 7
 -2 -11 9 7110.67 551.256 8
 2 -11 -9 7106.13 1095.51 1
 -2 11 9 7155.14 632.459 9
 2 -11 -8 1323.06 760.677 1
 2 -11 -7 7610.45 800.789 3
 -2 11 7 7479.42 1104.76 2
 -2 -11 7 7547.01 786.615 3
 2 -11 -7 7998.39 1069.66 1
 -2 11 6 779.534 718.475 2
 2 -11 -6 911.958 660.043 1
 2 -11 -6 347.628 478.133 3
 -2 -11 6 204.734 449.821 3
 -2 -11 5 1117.42 609.171 3
 -2 11 5 1323.06 743.909 2
 2 -11 -5 1120.07 572.835 3
 2 -11 -5 703.741 597.253 1
 2 -11 -4 18867.2 1185.16 1
 -2 11 4 17057.6 1290.91 2
 -2 -11 4 17469.9 1244.21 3
 2 -11 -4 18015.1 1229.52 3
 -2 11 3 22890.5 1352.85 2
 -2 -11 3 23021.3 1411.96 3
 2 -11 -3 23936.4 1185.09 1
 2 -11 -3 23746.9 1410.19 3
 2 -11 -2 2050.64 424.273 1
 -2 -11 2 2037.2 782.939 3
 -2 11 2 2475.76 639.667 2
 2 -11 -2 2233.32 763.907 3
 -2 11 1 8253.65 797.824 2
 2 -11 -1 8151.37 1016.41 3
 2 -11 -1 8113.24 591.3 1
 -2 -11 1 7553.73 999.055 3
 -2 -11 1 7882.29 482.859 1
 -2 11 0 2581.61 512.546 2
 -2 -11 0 2899.08 830.631 3
 -2 -11 0 2756.55 400.959 1
 2 -11 0 2625.84 848.608 3
 2 -11 1 10560.2 1121.8 3
 -2 11 -1 11168.3 710.757 2
 -2 -11 -1 11163.9 780.671 1
 -2 -11 -1 10397.1 1055.09 3
 2 -11 2 3872.36 854.274 3
 -2 -11 -2 3965.15 810.015 3
 -2 -11 -2 3954.06 627.153 1
 2 -11 3 2129.32 784.747 3
 -2 -11 -3 2224.77 712.432 3
 -2 -11 -3 2099.4 612.301 1
 -2 -11 -4 23675.8 1390.73 1
 -2 -11 -4 23172.7 1368.56 3
 2 -11 4 23468.2 1430.57 3
 2 -11 5 1045.26 575.017 3
 -2 -11 -5 920.597 669.922 1
 -2 -11 -5 1225.09 578.988 3
 -2 -11 -6 709.502 710.804 1
 -2 -11 -6 561.189 483.469 3
 2 -11 6 600.812 491.079 3
 2 -11 7 15998.3 1141.72 3
 -2 -11 -7 15355.1 1405.91 1
 2 11 8 -119.46 421.893 9
 2 -11 8 251.606 359.847 7
 -2 -11 -8 363.455 774.271 1
 2 11 9 17060.4 946.727 9
 -2 -11 -9 15421.2 1548.48 1
 2 -11 9 16457.2 867.456 7
 2 -11 10 1255.69 460.389 7
 2 11 10 1806.96 645.97 9
 -2 -11 -10 1317.95 856.449 1
 -2 -11 -11 974.789 879.033 1
 2 11 11 1142.38 722.304 9
 2 -11 11 874.633 449.908 7
 2 -11 12 18039.2 957.015 7
 2 11 12 18335.1 968.227 4
 2 11 13 384.653 678.89 9
 2 -11 13 461.794 467.826 7
 2 11 13 556.999 449.615 4
 2 11 14 2894.39 784.283 9
 2 -11 14 2175.99 518.1 7
 2 11 14 1936.79 531.466 4
 2 11 15 981.543 608.608 9
 2 11 15 -57.8574 430.262 4
 2 -11 15 -27.8988 379.751 7
 2 -11 16 70.6606 329.697 7
 2 11 16 -173.779 388.373 4
 2 11 16 -13.3539 473.775 9
 2 -11 17 -18.7675 271.359 7
 2 11 17 134.176 326.193 4
 2 11 17 -315.52 389.192 9
 2 11 18 -293.192 288.411 9
 2 11 18 -94.5689 251.305 4
 -2 12 19 857.563 212.096 4
 -2 12 18 354.643 289.825 4
 -2 -12 17 314.087 407.24 7
 -2 12 17 72.3949 322.105 4
 -2 12 16 -237.958 534.031 9
 -2 12 16 547.061 386.801 4
 -2 -12 16 705.517 482.85 7
 -2 12 16 222.35 292.534 6
 -2 -12 15 1505.35 541.207 7
 -2 12 15 1243.03 431.824 4
 -2 12 15 684.333 562.99 9
 -2 12 14 1549.03 614.284 9
 -2 -12 14 2897.89 631.223 7
 -2 12 14 3532.47 534.522 4
 -2 12 13 1049.5 444.961 4
 -2 -12 13 1154.09 542.621 7
 -2 12 13 495.281 572.653 9
 -2 -12 12 2132.97 544.755 8
 -2 12 12 609.466 589.272 9
 -2 -12 12 2012.61 563.482 7
 -2 12 12 1526.41 431.802 4
 -2 12 11 611.517 364.69 4
 -2 -12 11 1982.78 548.788 8
 -2 -12 11 538.448 468.299 7
 -2 12 11 1282.91 377.971 10
 -2 12 11 1201.94 573.108 9
 2 -12 -11 979.317 830.347 1
 -2 -12 10 6501.47 645.701 7
 2 -12 -10 6007.93 1097.42 1
 -2 -12 10 6303.74 606.069 8
 -2 12 10 5102.63 698.984 9
 -2 12 10 6135.54 546.842 4
 -2 12 9 -242.461 239.375 10
 2 -12 -9 -278.025 740.578 1
 -2 12 9 -331.211 447.677 9
 -2 -12 9 539.217 423.954 8
 -2 -12 9 62.6409 360.701 7
 2 -12 -8 6168.56 1032.99 1
 2 -12 -7 29720.7 1798.04 1
 2 -12 -7 28435.8 1508.18 3
 -2 -12 7 29276.1 1521.58 3
 2 -12 -6 21159.1 1343.69 3
 -2 12 6 23216.5 1600.05 2
 2 -12 -6 22604.6 1494.7 1
 -2 -12 6 21533.4 1395.96 3
 -2 12 5 4772.55 904.12 2
 -2 -12 5 4922.15 816.721 3
 2 -12 -5 4745.65 783.555 1
 2 -12 -5 4749.08 795.786 3
 -2 12 4 3813.24 795.719 2
 2 -12 -4 2944.17 730.374 3
 -2 -12 4 3200.9 781.876 3
 2 -12 -4 3506.74 667.953 1
 2 -12 -3 15697 1022.73 1
 -2 12 3 15655.6 1157.11 2
 2 -12 -3 14962.3 1233.39 3
 -2 -12 3 15243.3 1244.87 3
 2 -12 -2 7935.71 1031.03 3
 -2 12 2 8344.88 890.271 2
 -2 -12 2 7491.25 996.998 3
 2 -12 -2 8824.02 722.905 1
 2 -12 -1 20840.7 913.02 1
 -2 12 1 21092.9 1161.38 2
 -2 -12 1 18388.7 1353.69 3
 2 -12 -1 19184.5 1395.62 3
 2 -12 0 530.474 752.639 3
 -2 12 0 136.854 402.891 2
 -2 -12 0 350.659 266.559 1
 -2 -12 0 339.634 728.166 3
 -2 -12 -1 4620.47 880.432 3
 -2 -12 -1 5115.18 578.373 1
 -2 12 -1 4958.13 544.527 2
 2 -12 1 5017.42 941.725 3
 2 -12 2 3198.88 855.077 3
 -2 -12 -2 2837.19 782.413 3
 -2 -12 -2 2871.22 534.613 1
 -2 -12 -3 5228.37 760.965 1
 2 -12 3 4966.16 896.314 3
 -2 -12 -3 5117.25 855.771 3
 -2 -12 -4 14209.8 1153 1
 2 -12 4 13671.4 1209.54 3
 -2 -12 -4 13635.5 1156.39 3
 -2 -12 -5 5926.54 830.422 3
 -2 -12 -5 6157.33 900.084 1
 2 -12 5 6124.38 912.73 3
 2 -12 6 3471.43 707.437 3
 -2 -12 -6 3066.96 650.657 3
 -2 -12 -6 3689.6 866.688 1
 2 -12 7 46.6215 395.782 3
 -2 -12 -7 278.709 691.915 1
 2 -12 8 156.999 349.435 7
 2 12 8 655.028 472.293 9
 -2 -12 -8 374.437 742.146 1
 -2 -12 -9 1069.58 842.01 1
 2 12 9 1473.5 530.896 9
 2 -12 9 1210.59 460.128 7
 -2 -12 -10 4845.45 1078.7 1
 2 -12 10 4194.97 591.658 7
 2 -12 11 248.694 470.816 7
 -2 -12 -11 497.513 854.394 1
 2 12 11 262.97 669.605 9
 2 12 11 -137.425 398.868 4
 2 -12 12 85.586 473.417 7
 2 12 12 122.541 412.28 4
 2 12 12 -73.6765 661.119 9
 2 -12 13 5547.76 648.32 7
 2 12 13 5694.14 609.462 4
 2 12 14 1630.9 694.466 9
 2 12 14 576.694 442.693 4
 2 -12 14 632.386 455.887 7
 2 -12 15 65.1752 383.432 7
 2 12 15 144.446 410.495 4
 2 12 16 570.906 480.46 9
 2 -12 16 629.313 335.033 7
 2 12 16 437.23 349.388 4
 2 -12 17 1776.37 306.041 7
 2 12 17 1631.46 332.267 4
 2 12 18 -25.4508 213.07 4
 2 12 18 -404.145 269.693 9
 -2 13 18 1453.7 277.014 4
 -2 13 17 -66.3038 288.165 4
 -2 13 17 -41.9546 204.132 6
 -2 -13 17 395.283 378.562 7
 -2 13 16 1119.57 380.654 4
 -2 13 16 1157.32 503.697 9
 -2 13 16 1223.53 330.653 6
 -2 -13 16 1358.97 472.916 7
 -2 -13 15 1275.42 533.963 7
 -2 13 15 581.482 378.387 4
 -2 13 15 521.424 519.473 9
 -2 13 14 6143.03 718.236 9
 -2 13 14 6883.77 623.307 4
 -2 -13 14 6796.56 736.472 7
 -2 -13 13 11629.4 864.525 7
 -2 13 13 11124.2 848.322 9
 -2 13 13 12196.9 750.999 4
 -2 13 12 5441.34 673.185 9
 -2 -13 12 6063.84 658.951 8
 -2 13 12 4497.71 447.185 10
 -2 -13 12 6142.86 691.848 7
 -2 13 12 5370.06 557.143 4
 -2 -13 11 431.243 432.874 7
 -2 13 11 721.224 557.631 9
 2 -13 -11 499.551 776.238 1
 -2 -13 11 453.692 459.292 8
 -2 13 11 375.132 348.979 4
 -2 13 11 870.094 307.099 10
 -2 13 10 -491.817 321 10
 -2 -13 10 61.7877 418.142 7
 -2 -13 10 823.697 457.108 8
 2 -13 -10 174.009 770.725 1
 -2 13 10 633.455 334.413 4
 -2 13 10 583.051 488.259 9
 -2 13 9 771.111 286.681 10
 -2 13 9 1801.03 570.065 9
 2 -13 -9 3257.14 859.799 1
 -2 -13 9 3935.08 529.554 7
 -2 -13 9 4875.88 537.356 8
 -2 13 8 8627.31 703.495 9
 2 -13 -8 7614.34 1087.85 1
 -2 -13 8 8891.32 599.522 8
 -2 -13 8 9765.6 679.804 7
 -2 -13 7 978.689 511.612 3
 2 -13 -7 328.958 638.303 1
 2 -13 -7 636.326 504.849 3
 2 -13 -6 747.477 568.232 3
 2 -13 -6 376.542 562.928 1
 -2 -13 6 670.38 561.494 3
 2 -13 -5 19936.8 1406.05 3
 2 -13 -5 20687.9 1377.49 1
 -2 13 5 21402.6 1531.81 2
 -2 -13 5 20147.9 1443.53 3
 -2 13 4 1543.37 726.258 2
 2 -13 -4 1656.25 546.989 1
 2 -13 -4 1317.03 692.886 3
 -2 -13 4 1514.24 719.792 3
 2 -13 -3 37750.8 1527.24 1
 -2 13 3 35366.8 1728.71 2
 -2 -13 3 36583.2 1846.22 3
 2 -13 -3 36741.1 1851.53 3
 -2 13 2 1760.54 612.93 2
 2 -13 -2 1499.99 379.133 1
 2 -13 -2 2361.22 809.326 3
 -2 -13 2 1350 738.2 3
 -2 13 1 594.426 480.388 2
 2 -13 -1 532.912 710.166 3
 -2 -13 1 754.333 714.643 3
 -2 13 0 2585.33 517.827 2
 2 -13 0 2499.68 887.743 3
 -2 -13 0 2218.6 833.911 3
 2 -13 1 8405.15 1094.76 3
 -2 -13 -1 7988.86 681.309 1
 -2 -13 -1 7667.77 1047.83 3
 -2 -13 -2 2000.66 516.326 1
 -2 -13 -2 1784.77 755.087 3
 2 -13 2 1874.56 821.926 3
 -2 -13 -3 1089.42 686.698 3
 2 -13 3 1067.09 728.262 3
 -2 -13 -3 1279.36 505.368 1
 -2 -13 -4 -48.8611 512.006 1
 2 -13 4 252.545 635.948 3
 -2 -13 -4 15.7672 570.29 3
 -2 -13 -5 686.954 583.399 3
 2 -13 5 226.089 576.532 3
 -2 -13 -5 178.667 569.402 1
 -2 -13 -6 871.681 651.25 1
 -2 -13 -6 544.231 499.156 3
 2 -13 6 211.422 544.053 3
 2 -13 7 5270.25 556.582 7
 2 -13 7 4927.24 767.717 3
 -2 -13 -7 3916.35 889.09 1
 2 13 8 277.85 438.461 9
 2 -13 8 -262.974 425.556 7
 2 13 8 195.548 265.987 10
 -2 -13 -8 -119.963 722.939 1
 2 -13 9 923.708 465.224 7
 -2 -13 -9 -16.5561 682.764 1
 -2 -13 -10 2939.62 1012.59 1
 2 13 10 3139.52 482.406 4
 2 -13 10 3010.09 583.874 7
 2 13 11 10769.6 737.937 4
 2 -13 11 10079.6 802.648 7
 2 13 12 748.371 714.281 9
 2 -13 12 1256.76 530.635 7
 2 13 12 1919.72 468.727 4
 2 -13 13 80.745 456.809 7
 2 13 13 10.1717 388.671 4
 2 13 14 2205.89 687.631 9
 2 -13 14 714.695 453.031 7
 2 13 14 1437.98 441.815 4
 2 -13 15 2476.58 466.551 7
 2 13 15 2287.02 424.444 4
 2 13 15 3011.94 640.545 9
 2 13 16 251.653 451.452 9
 2 13 16 988.002 338.156 4
 2 -13 16 1029.56 346.022 7
 2 13 17 223.843 243.455 4
 2 -13 17 328.156 240.588 7
 2 13 17 -331.074 344.576 9
 2 13 18 -101.341 222.57 9
 -2 14 18 858.058 209.215 4
 -2 -14 17 488.795 356.473 7
 -2 14 17 82.0193 194.393 6
 -2 14 17 216.928 240.366 4
 -2 14 17 -89.768 360.11 9
 -2 14 16 -80.6096 431.555 9
 -2 -14 16 -54.2789 406.616 7
 -2 14 16 -135.182 292.645 6
 -2 14 16 13.4994 292.77 4
 -2 -14 15 376.735 492.039 7
 -2 14 15 331.572 319.292 4
 -2 -14 14 -96.3072 527.702 7
 -2 14 14 -361.759 520.368 9
 -2 14 14 -311.266 349.364 4
 -2 -14 13 -223.832 534.426 7
 -2 14 13 -0.97579 344.444 4
 -2 14 13 302.091 522.867 9
 -2 -14 12 1259.43 515.339 8
 -2 14 12 410.535 335.643 4
 -2 -14 12 355.397 511.258 7
 -2 14 12 1066.34 536.706 9
 -2 14 12 922.797 364.622 10
 -2 14 11 1179.03 540.12 9
 -2 -14 11 665.439 484.58 8
 -2 -14 11 213.881 483.894 7
 -2 14 11 499.464 395.697 10
 -2 -14 10 773.478 455.667 8
 -2 14 10 174.878 454.98 9
 -2 -14 10 90.9404 426.376 7
 2 -14 -10 -11.7925 644.519 1
 -2 14 10 -836.37 349.45 10
 -2 -14 9 1878.57 445.491 8
 -2 14 9 1463.06 511.936 9
 2 -14 -9 1931.96 743.772 1
 -2 14 9 239.424 275.803 10
 -2 -14 9 1973.51 485.529 7
 -2 14 8 632.554 264.786 10
 -2 14 8 1154.45 431.227 9
 -2 -14 8 1592.87 460.001 7
 2 -14 -8 1158.56 723.792 1
 -2 -14 7 447.232 320.781 8
 -2 14 7 355.307 245.281 10
 -2 -14 7 1091 513.371 3
 -2 -14 7 833.624 392.223 7
 2 -14 -7 487.537 511.159 3
 2 -14 -7 124.471 605.002 1
 2 -14 -6 23474.4 1537.51 3
 -2 -14 6 23590.5 1562.23 3
 2 -14 -6 24092.5 1606.49 1
 2 -14 -5 15578.1 1325.26 3
 2 -14 -5 15684.2 1227.69 1
 -2 -14 5 15074.2 1335.46 3
 -2 -14 4 8209.09 1076.2 3
 2 -14 -4 8666.36 874.154 1
 2 -14 -4 7929.17 1035.81 3
 -2 -14 3 7320.13 1067.22 3
 -2 14 3 7144.44 945.278 2
 2 -14 -3 7592.89 1053.16 3
 -2 14 2 974.052 550.779 2
 -2 -14 2 1618.87 792.12 3
 2 -14 -2 1461.94 804.362 3
 -2 -14 1 -4.35322 723.642 3
 2 -14 -1 156.054 720.905 3
 -2 14 1 50.2081 474.809 2
 -2 -14 0 1265.09 775.123 3
 2 -14 0 1317.47 799.692 3
 2 -14 1 -275.599 702.786 3
 -2 -14 -1 154.368 708.122 3
 -2 -14 -2 300.876 683.437 3
 2 -14 2 1022.59 793.387 3
 -2 -14 -3 14197.4 1292.85 3
 -2 -14 -3 14257 1078.58 1
 2 -14 3 15340.3 1377.2 3
 -2 -14 -4 -118.91 475.665 1
 -2 -14 -4 -81.7517 597.245 3
 2 -14 4 -72.7128 658.443 3
 -2 -14 -5 918.621 594.014 1
 2 -14 5 903.617 657.94 3
 -2 -14 -5 1104.23 634.659 3
 2 -14 6 3665.82 809.873 3
 -2 -14 -6 3053.34 693.129 3
 2 -14 6 3476.46 472.658 7
 2 14 6 5082.38 593.439 9
 -2 -14 -6 3372.66 847.453 1
 2 14 6 2772.87 377.591 10
 2 -14 7 7720.09 985.294 3
 -2 -14 -7 7100.1 1082.18 1
 2 -14 7 7136.78 630.282 7
 2 14 7 4544.71 704.478 9
 2 14 7 4985.71 453.42 10
 -2 -14 -8 1025.17 772.205 1
 2 -14 8 872.073 461.032 7
 2 14 8 859.26 517.28 9
 2 14 8 513.759 293.325 10
 -2 -14 -9 586.557 787.945 1
 2 14 9 495.069 591.213 9
 2 -14 9 -93.976 467.685 7
 2 14 9 791.613 245.981 10
 2 -14 10 4550.28 655.972 7
 2 14 10 5732.98 852.973 9
 2 14 10 5001.37 535.607 4
 2 -14 11 1102.79 546.092 7
 2 14 11 498.762 728.253 9
 2 14 11 1629.51 423.286 4
 2 -14 12 1604.03 568.787 7
 2 14 12 1955.51 446.311 4
 2 -14 13 -374.987 492.548 7
 2 14 13 -55.2721 350.514 4
 2 14 13 -160.463 592.529 9
 2 14 14 485.411 539.624 9
 2 14 14 9.6926 338.189 4
 2 -14 14 -202.352 430.01 7
 2 14 15 -58.987 295.83 4
 2 -14 15 402.76 376.233 7
 2 14 15 82.0071 458.197 9
 2 -14 16 1680.72 346.079 7
 2 14 16 1257.16 294.068 4
 2 14 16 1378.55 443.558 9
 2 14 17 58.2113 191.002 4
 2 14 17 -166.838 302.684 9
 -2 15 17 230.1 194.737 6
 -2 -15 17 477.176 317.458 7
 -2 15 17 404.115 199.844 4
 -2 -15 16 464.905 398.774 7
 -2 15 16 69.6661 265.021 6
 -2 15 16 304.696 247.126 4
 -2 15 16 -655.779 411.253 9
 -2 15 15 502.469 453.609 9
 -2 -15 15 2004.46 525.385 7
 -2 15 15 1832.13 411.018 6
 -2 15 15 1873.28 349.69 4
 -2 15 14 63.2997 303.271 4
 -2 -15 14 96.4654 505.165 7
 -2 15 14 -9.75325 454.297 9
 -2 15 13 1601.5 515.799 9
 -2 -15 13 1981.95 586.39 7
 -2 15 13 1599.87 366.524 4
 -2 15 12 6071.8 655.598 9
 -2 -15 12 5660.22 687.434 7
 -2 15 12 4735.69 463.444 10
 -2 15 11 2494.05 555.051 9
 -2 15 11 2470 402.599 10
 -2 -15 11 2122.26 570.131 7
 -2 -15 11 2737.78 523.995 8
 -2 15 10 429.906 454.998 9
 -2 -15 10 -33.1912 412.191 8
 -2 -15 10 -137.458 471.408 7
 -2 15 10 -513.789 344.648 10
 2 -15 -10 -958.598 779.862 1
 -2 15 9 -73.4359 294.821 10
 -2 15 9 527.775 435.385 9
 -2 -15 9 259.045 448.659 7
 -2 -15 9 712.352 424.157 8
 2 -15 -9 181.495 634.948 1
 -2 15 8 1580.37 443.429 9
 -2 -15 8 1068.38 450.441 7
 2 -15 -8 1273.42 689.944 1
 -2 15 8 431.752 303.067 10
 -2 -15 8 1316.49 404.515 8
 -2 -15 7 -116.512 318.022 8
 -2 -15 7 131.429 495.907 3
 -2 15 7 115.174 250.445 10
 2 -15 -7 421.972 530.653 1
 -2 -15 7 -23.4199 329.811 7
 -2 -15 6 3731.91 823.979 3
 -2 -15 6 4555.88 508.507 7
 2 -15 -6 4314.41 818.928 1
 -2 15 6 2820.5 369.601 10
 2 -15 -6 4098.84 836.099 3
 -2 15 5 5730.12 467.465 10
 2 -15 -5 6041.27 817.535 1
 2 -15 -5 6588.31 999.262 3
 -2 -15 5 6549.72 1030.67 3
 2 -15 -4 27.6038 670.419 3
 -2 -15 4 1273.2 765.435 3
 2 -15 -3 1670.67 780.657 3
 -2 -15 3 1855.21 828.957 3
 -2 -15 2 3597.77 926.753 3
 2 -15 -2 4000.94 927.525 3
 2 -15 -1 1175.4 788.21 3
 -2 -15 1 223.933 693.396 3
 2 -15 0 1945.26 841.404 3
 -2 -15 0 2337.4 840.944 3
 2 -15 1 1004.96 772.996 3
 -2 -15 -1 1270.16 809.039 3
 2 -15 2 3143.98 927.473 3
 -2 -15 -2 2854.9 847.04 3
 -2 -15 -3 -37.2019 678.801 3
 2 -15 3 487.455 766.31 3
 2 15 4 5290.18 423.075 10
 2 -15 4 8351.49 598.763 7
 2 -15 4 7179.36 1060.21 3
 -2 -15 -4 7543.05 908.923 1
 -2 -15 -4 7767.01 1067.04 3
 2 -15 5 6698.02 1024.13 3
 -2 -15 -5 6191.45 973.204 3
 2 15 5 5248.77 452.17 10
 -2 -15 -5 6653.84 957.603 1
 2 -15 5 7558.4 592.072 7
 2 -15 6 2348.43 719.894 3
 2 15 6 1866.13 395.008 10
 2 -15 6 2807.58 473.375 7
 -2 -15 -6 3024.32 791.08 1
 2 15 6 2038.89 526.294 9
 -2 -15 -6 2502.19 699.201 3
 2 -15 7 442.464 443.388 7
 -2 -15 -7 65.4353 622.347 1
 2 -15 8 2520.82 561.629 7
 2 15 8 3268.24 688.609 9
 -2 -15 -8 2588.16 815.013 1
 -2 -15 -9 -185.141 760.72 1
 2 15 9 247.227 624.617 9
 2 15 9 367.582 234.956 10
 2 -15 9 191.229 453.639 7
 2 -15 10 347.222 488.51 7
 2 15 10 511.511 651.754 9
 2 15 11 129.196 325.953 4
 2 -15 11 -335.698 518.488 7
 2 15 11 -339.423 660.546 9
 2 15 12 314.685 666.007 9
 2 15 12 1225.27 382.165 4
 2 -15 12 1200.87 537.557 7
 2 15 13 3193.4 448.159 4
 2 15 13 4364.76 712.32 9
 2 -15 13 2739.51 546.759 7
 2 15 14 -43.8502 303.109 4
 2 15 14 758.129 529.55 9
 2 -15 14 -299.316 433.206 7
 2 15 15 264.862 269.458 4
 2 -15 15 653.01 361.223 7
 2 15 15 300.228 443.507 9
 2 15 16 -107.963 331.026 9
 2 -15 16 150.854 281.771 7
 2 15 16 -243.953 208.346 4
 2 15 17 765.946 264.651 9
 -2 16 17 1943.04 227.999 6
 -2 16 16 709.753 291.155 6
 -2 -16 16 1158.74 382.604 7
 -2 16 16 389.803 329.185 9
 -2 16 15 733.436 366.026 6
 -2 16 15 370.805 391.613 9
 -2 -16 15 832.966 434.058 7
 -2 16 14 -48.3211 432.023 9
 -2 -16 14 955.461 531.142 7
 -2 16 13 278.842 432.396 9
 -2 -16 13 129.754 497.616 7
 -2 16 12 3218.59 436.578 10
 -2 -16 12 3997.8 627.038 7
 -2 16 12 3872.39 570.363 9
 -2 16 11 7552.85 532.143 10
 -2 16 11 9615.06 711.033 9
 -2 -16 11 7974.24 766.656 7
 -2 -16 11 7570.13 673.154 8
 -2 16 10 -816.135 364.017 10
 -2 -16 10 121.803 410.536 8
 -2 16 10 223.665 409.913 9
 -2 -16 10 -12.8074 471.888 7
 -2 16 9 993.783 321.675 10
 2 -16 -9 2178.37 738.059 1
 -2 -16 9 3035.24 499.214 8
 -2 -16 9 2617.35 548.225 7
 -2 16 9 2253.98 487.307 9
 -2 -16 8 194.941 435.513 7
 2 -16 -8 13.9752 600.286 1
 -2 -16 8 -25.7902 356.549 8
 -2 16 8 1207.1 466.773 10
 -2 -16 7 416.828 504.024 3
 -2 16 7 105.215 292.321 10
 -2 -16 7 -0.74898 387.223 7
 2 -16 -7 -577.026 591.529 1
 -2 -16 6 3477.98 801.602 3
 2 -16 -6 3914.15 828.94 3
 -2 16 6 3412.46 400.838 10
 -2 -16 6 4120.43 516.845 7
 -2 -16 5 889.542 696.485 3
 -2 16 5 1191.14 347.923 10
 -2 -16 5 1478.55 405.284 7
 2 -16 -5 1595.04 718.349 3
 -2 16 4 6399.46 500.046 10
 2 -16 -4 9157.31 1179.29 3
 -2 -16 4 9017.08 1190.21 3
 -2 16 3 10575.2 585.472 10
 2 -16 -3 15072.9 1444.21 3
 -2 -16 3 14532 1433.73 3
 2 -16 -2 2537.72 819.87 3
 -2 -16 2 2653.31 914.604 3
 -2 16 2 2302.86 392.468 10
 2 -16 -1 4060.73 967.953 3
 -2 -16 1 4115.67 986.547 3
 2 -16 0 1295.28 769.681 3
 -2 -16 0 1434.14 779.242 3
 2 16 0 766.643 277.108 10
 -2 -16 -1 1964.68 848.321 3
 2 16 1 1198.12 297.497 10
 2 -16 1 2229.51 840.295 3
 2 -16 2 447.124 785.628 3
 -2 -16 -2 182.808 694.712 3
 2 -16 2 71.492 260.768 7
 2 16 2 60.4522 283.748 10
 -2 -16 -3 4265.79 954.432 3
 2 -16 3 4057 935.311 3
 2 -16 3 5067.11 520.992 7
 2 16 3 3463.61 407.487 10
 2 -16 4 701.42 356.799 7
 2 16 4 83.5213 298.011 10
 -2 -16 -4 349.343 647.501 3
 2 -16 4 849.519 759.037 3
 -2 -16 -5 1636.3 690.847 3
 2 -16 5 2569.62 488.535 7
 2 -16 5 2351.4 802.215 3
 2 16 5 909.651 397.392 10
 2 -16 6 66.0651 610.791 3
 -2 -16 -6 125.881 546.763 3
 -2 -16 -6 -99.9228 536.066 1
 2 -16 6 88.6907 374.693 7
 2 16 6 159.278 410.023 9
 2 16 6 392.529 395.7 10
 -2 -16 -7 133.111 612.644 1
 2 -16 7 -257.558 464.197 7
 -2 -16 -8 1392.85 701.243 1
 2 -16 8 2600.93 539.433 7
 2 16 8 1855.51 364.911 10
 2 16 9 1688.91 624.552 9
 2 -16 9 1647.24 543.854 7
 2 16 9 749.247 256.455 10
 2 -16 10 1054.34 563.017 7
 2 16 10 1469.05 658.537 9
 2 16 10 603.723 223.679 10
 2 -16 11 127.638 535.81 7
 2 16 11 -757.264 681.281 9
 2 16 12 911.586 601.273 9
 2 -16 12 1933.06 574.018 7
 2 16 13 6735.97 871.443 9
 2 -16 13 1172.65 490.013 7
 2 16 14 1217.32 297.266 4
 2 16 14 1799.44 526.868 9
 2 -16 14 837.996 418.168 7
 2 16 15 304.859 378.645 9
 2 -16 15 305.026 327.215 7
 2 -16 16 -41.5966 245.201 7
 2 16 16 -58.1291 191.969 6
 2 16 16 -357.283 305.293 9
 2 16 17 1416.79 226.752 9
 -2 -17 16 812.909 329.362 7
 -2 17 16 377.238 246.48 6
 -2 17 15 483.33 338.47 6
 -2 17 15 13.8544 350.565 9
 -2 -17 15 834.464 393.113 7
 -2 -17 14 4663.14 578.221 7
 -2 17 14 4278.81 507.226 6
 -2 17 14 5019.88 527.132 9
 -2 17 13 981.604 305.189 10
 -2 -17 13 1297.35 508.769 7
 -2 17 13 884.209 428.445 9
 -2 17 12 430.961 428.653 9
 -2 -17 12 987.155 522.223 7
 -2 17 12 959.835 335.981 10
 -2 17 11 1002.87 380.223 10
 -2 17 11 403.665 425.827 9
 -2 -17 11 264.526 493.184 7
 -2 -17 10 2774.28 568.837 7
 -2 -17 10 3334.59 487.591 8
 -2 17 10 3195.43 514.897 9
 -2 -17 9 2134.76 529.365 7
 -2 -17 9 2307.4 457.989 8
 -2 17 9 1816.43 456.822 9
 -2 17 8 237.553 317.023 10
 -2 -17 8 1579.04 497.837 7
 -2 17 7 724.649 354.852 10
 -2 -17 7 1217.77 442.206 7
 -2 -17 6 77.3351 604.681 3
 2 -17 -6 211.321 602.558 3
 -2 -17 6 426.682 398.628 7
 -2 17 6 412.381 361.028 10
 -2 -17 5 5661.76 1041.99 3
 -2 17 5 5141.95 544.726 10
 2 17 -5 3999.58 420.163 10
 2 -17 -5 5369.55 1026 3
 -2 -17 5 5777.6 573.192 7
 -2 17 4 1715.36 388.37 10
 -2 -17 4 2157.61 868.945 3
 -2 -17 4 1934.31 411.478 7
 2 17 -4 924.897 282.691 10
 2 -17 -4 1488.8 762.616 3
 2 17 -3 180.52 297.442 10
 2 -17 -3 374.79 730.903 3
 -2 17 3 739.466 357.287 10
 -2 -17 3 546.665 753.973 3
 2 -17 -2 5628.86 1090.56 3
 -2 17 2 4511.62 472.468 10
 -2 -17 2 4909.09 1050.8 3
 2 17 -2 3948.97 410.615 10
 2 17 -1 670.812 333.209 10
 -2 -17 1 1427.16 816.649 3
 -2 17 1 1779.97 388.993 10
 2 -17 -1 873.116 842.158 3
 2 -17 0 381.209 315.075 7
 2 17 0 -295.14 328.629 10
 2 -17 0 418.923 776.549 3
 -2 17 0 927.078 340.965 10
 -2 -17 0 314.9 785.173 3
 -2 -17 -1 141.259 734.395 3
 2 -17 1 497.524 776.26 3
 2 17 1 214.949 312.415 10
 -2 17 -1 946.952 327.085 10
 2 -17 1 706.932 325.489 7
 2 -17 2 298.67 717.58 3
 -2 17 -2 538.966 282.048 10
 -2 -17 -2 -3.40906 650.525 3
 2 -17 2 412.345 344.674 7
 2 17 2 31.4365 287.878 10
 -2 -17 -3 8758.89 1206.64 3
 2 -17 3 8843.44 1244.86 3
 2 17 3 5902.02 515.046 10
 2 -17 3 9016.55 654.671 7
 2 -17 4 304.001 734.029 3
 -2 -17 -4 156.004 621.444 3
 2 -17 4 286.839 395.299 7
 2 17 4 1576.4 500.94 10
 -2 -17 -5 1829.16 702.943 3
 2 -17 5 752.172 753.975 3
 2 -17 5 1144.22 430.16 7
 2 17 5 547.155 409.815 10
 2 17 6 2931.14 479.141 10
 2 17 6 5471.45 615.185 9
 -2 -17 -6 5172.51 927.733 3
 2 -17 6 5305.87 955.702 3
 2 -17 6 5171.69 623.189 7
 2 17 7 5342.19 711.486 9
 2 -17 7 5327.15 673.15 7
 2 17 7 3152.81 467.388 10
 2 -17 8 2335.85 567.786 7
 2 17 8 1707.12 355.291 10
 2 17 9 1143.77 267.801 10
 2 -17 9 2245.75 572.055 7
 2 17 9 2518.22 637.77 9
 2 17 10 812.598 243.379 10
 2 -17 10 2607.74 625.263 7
 2 17 10 2351.24 672.599 9
 2 -17 11 269.097 521.23 7
 2 17 11 -850.37 593.52 9
 2 17 12 2819.33 618.475 9
 2 -17 12 -170.958 511.521 7
 2 -17 13 -168.153 459.736 7
 2 17 13 934.499 491.513 9
 2 17 14 564.787 395.704 9
 2 -17 14 294.436 371.538 7
 2 -17 15 155.866 295.95 7
 2 17 15 118.557 314.306 9
 2 17 16 1359.58 272.807 9
 2 17 16 1187.62 199.764 6
 2 -17 16 1534.8 254.154 7
 -2 -18 16 214.778 258.596 7
 -2 18 16 155.053 212.934 6
 -2 -18 15 210.519 335.651 7
 -2 18 15 31.8131 289.328 6
 -2 18 15 -591.553 304.861 9
 -2 18 14 363.459 365.597 6
 -2 18 14 111.22 334.343 9
 -2 -18 14 797.138 412.458 7
 -2 18 13 1240.5 325.921 10
 -2 -18 13 1421.87 490.415 7
 -2 18 12 1517.04 352.831 10
 -2 18 12 1761.92 428.834 9
 -2 -18 12 1972.12 533.586 7
 -2 18 11 1016.11 386.75 10
 -2 -18 11 -296.131 490.036 7
 -2 18 11 335.358 388.011 9
 -2 18 10 -368.637 354.867 10
 -2 -18 10 421.538 471.745 7
 -2 18 10 435.461 381.655 9
 -2 -18 9 339.633 447.721 7
 -2 18 9 -212.49 365.637 10
 -2 18 8 169.942 315.436 10
 -2 -18 8 467.216 448.492 7
 -2 18 7 1544.82 376.675 10
 -2 -18 7 3311.81 531.869 7
 -2 -18 6 1432.54 665.957 3
 -2 -18 6 1812.58 458.885 7
 -2 18 6 432.957 346.95 10
 2 -18 -6 2171.81 751.229 3
 -2 18 5 199.479 352.706 10
 -2 -18 5 803.883 665.793 3
 2 18 -5 1176.96 297.354 10
 -2 -18 5 322.911 384.69 7
 2 -18 -5 92.4093 602.632 3
 2 -18 -4 110.981 687.528 3
 -2 -18 4 342.99 342.489 7
 -2 18 4 276.92 364.358 10
 2 18 -4 -839.014 341.21 10
 -2 -18 4 -202.062 705.453 3
 -2 18 3 5618.32 518.454 10
 -2 -18 3 9005.7 1268.93 3
 2 18 -3 5858.47 469.939 10
 2 -18 -3 8577.88 1213.26 3
 2 18 -2 -176.477 338.617 10
 -2 18 2 1419.97 414.898 10
 2 -18 -2 742.062 804.622 3
 -2 -18 2 951.418 770.464 3
 -2 -18 1 643.515 774.689 3
 2 18 -1 636.328 373.751 10
 2 -18 -1 1215.46 886.589 3
 -2 18 1 1831.05 409.292 10
 -2 -18 0 1182.6 791.708 3
 -2 18 0 896.832 351.652 10
 2 18 0 -145.307 332.615 10
 2 -18 0 503.31 326.557 7
 2 -18 0 366.298 780.364 3
 2 18 1 438.772 356.723 10
 2 -18 1 2055.29 909.448 3
 2 -18 1 2468.5 439.169 7
 -2 -18 -1 2061.04 863.396 3
 -2 18 -1 1699.54 371.658 10
 -2 -18 -2 1151.21 786.977 3
 -2 18 -2 1139.51 339.855 10
 2 -18 2 659.774 388.076 7
 2 18 2 147.558 352.241 10
 2 -18 2 1083.07 755.871 3
 2 -18 3 98.2608 715.898 3
 2 -18 3 53.5055 393.612 7
 -2 -18 -3 -191.138 684.978 3
 2 18 3 367.395 410.304 10
 2 -18 4 14389.2 833.128 7
 2 -18 4 13561.2 1487.53 3
 -2 -18 -4 15607.4 1547.11 3
 -2 -18 -5 2678.16 863.25 3
 2 -18 5 2109.86 807.236 3
 2 -18 5 2002.14 519.934 7
 2 18 5 1991.61 484.855 10
 2 -18 6 -329.088 599.391 3
 2 -18 6 390.461 474.427 7
 2 18 6 599.937 445.968 10
 2 -18 7 2325.04 576.282 7
 2 18 7 2183.38 595.341 9
 2 18 7 1653.31 423.045 10
 2 -18 8 621.713 548.095 7
 2 18 8 674.063 318.339 10
 2 18 8 918.44 576.61 9
 2 18 9 -156.73 534.231 9
 2 18 9 225.508 264.02 10
 2 -18 9 118.968 529.823 7
 2 18 10 -255.177 256.429 10
 2 -18 10 -94.862 538.554 7
 2 -18 11 -505.394 549.584 7
 2 18 11 1605.25 554.105 9
 2 18 12 3585.06 575.817 9
 2 -18 12 -360.339 489.321 7
 2 18 13 2925.59 476.737 9
 2 -18 13 2462.88 482.969 7
 2 -18 14 639.51 352.466 7
 2 18 14 832.505 346.783 9
 2 -18 15 551.798 268.998 7
 2 18 15 191.847 264.832 9
 -2 19 15 61.5174 254.621 6
 -2 -19 15 220.235 286.512 7
 -2 -19 14 2614.58 423.405 7
 -2 19 14 1548.94 373.076 6
 -2 19 14 1589.3 312.982 9
 -2 19 13 1661.11 364.739 9
 -2 19 13 911.724 306.427 10
 -2 -19 13 2259.51 453.29 7
 -2 19 13 2435.9 517.748 6
 -2 19 12 127.531 303.246 10
 -2 -19 12 382.31 438.896 7
 -2 19 12 -272.08 341.121 9
 -2 -19 11 1056.6 483.457 7
 -2 19 11 914.005 379.722 10
 -2 -19 10 2032.56 519.636 7
 -2 19 10 2151.37 435.742 10
 -2 19 9 -1032.6 408.424 10
 -2 -19 9 141.451 436 7
 -2 19 8 -230.975 343.392 10
 -2 -19 8 513.264 452.906 7
 -2 19 7 231.525 338.958 10
 -2 -19 7 807.364 438.922 7
 -2 19 6 1203.63 397.832 10
 -2 -19 6 2080.34 481.94 7
 -2 -19 5 226.506 658.663 3
 2 19 -5 45.8627 266.39 10
 2 -19 -5 1125.4 744.515 3
 -2 19 5 32.9437 337.524 10
 -2 -19 5 684.77 396.392 7
 2 -19 -4 375.21 656.76 3
 -2 -19 4 -324.316 734.499 3
 -2 -19 4 -288.691 346.081 7
 2 19 -4 490.529 292.011 10
 -2 19 4 9.35293 368.477 10
 -2 19 3 951.86 428.009 10
 2 19 -3 -501.355 333.281 10
 2 -19 -3 53.117 696.247 3
 -2 -19 3 241.948 712.936 3
 -2 -19 2 924.648 813.073 3
 2 19 -2 397.337 350.241 10
 2 -19 -2 -18.4062 750.52 3
 -2 19 2 1095.73 417.625 10
 2 -19 -1 2180.01 415.779 7
 -2 -19 1 1518.98 812.967 3
 2 -19 -1 1615.45 802.738 3
 -2 19 1 2163.51 422.489 10
 -2 -19 0 660.534 773.438 3
 2 -19 0 591.987 375.196 7
 2 19 0 1060.77 436.535 10
 2 -19 0 -97.9298 805.889 3
 2 19 1 2093.8 436.153 10
 2 -19 1 4096.73 1080.89 3
 -2 -19 -1 3849.45 975.948 3
 2 -19 1 3004.69 479.763 7
 -2 19 -2 1524.69 382.084 10
 2 -19 2 348.587 742.377 3
 2 19 2 648.452 514.958 10
 -2 -19 -2 573.717 779.693 3
 2 -19 2 370.867 381.132 7
 2 -19 3 16531.3 873.111 7
 -2 -19 -3 18308.2 1671.82 3
 2 -19 3 18660 1757.67 3
 -2 -19 -4 579.723 635.79 3
 2 -19 4 289.721 633.045 3
 2 -19 4 335.056 430.229 7
 2 19 4 766.269 456.897 10
 2 19 5 3035.34 529.378 10
 2 -19 5 2450.92 565.097 7
 2 -19 6 1182.89 532.396 7
 2 19 6 1592.89 479.388 10
 2 -19 7 1526.9 570.578 7
 2 19 7 1806.38 408.431 10
 2 -19 8 208.172 527.178 7
 2 19 8 -336.749 494.847 9
 2 19 8 250.914 299.406 10
 2 19 9 45.3777 454.493 9
 2 19 9 -156.962 262.982 10
 2 -19 9 460.349 556.723 7
 2 -19 10 148.081 550.162 7
 2 19 10 -230.812 244.898 10
 2 19 10 268.167 418.805 9
 2 19 11 4420.74 566.109 9
 2 -19 11 3803.43 657.184 7
 2 -19 12 858.895 455.61 7
 2 19 12 1775 423.51 9
 2 19 13 2602.01 407.054 9
 2 -19 13 1986.91 432.128 7
 2 19 14 -179.405 277.526 9
 2 -19 14 152.291 298.628 7
 2 -19 15 299.435 227.934 7
 2 19 15 -67.7496 204.366 9
 2 19 15 400.506 193.841 6
 -2 20 15 -9.95658 208.014 6
 -2 -20 15 106.23 219.758 7
 -2 -20 14 738.549 314.228 7
 -2 20 14 123.224 308.185 6
 -2 20 13 314.722 248.168 10
 -2 -20 13 1227.61 377.316 7
 -2 20 13 707.311 381.993 6
 -2 20 12 413.422 412.232 6
 -2 -20 12 238.423 381.731 7
 -2 20 12 300.916 288.222 10
 -2 -20 11 247.642 414.139 7
 -2 20 11 435.252 340.814 10
 -2 -20 10 1657.63 480.256 7
 -2 20 10 2160.23 455.559 10
 -2 -20 9 -243.83 440.007 7
 -2 20 9 -1047.28 431.663 10
 -2 20 8 195.347 395.528 10
 -2 -20 8 2345.81 520.425 7
 -2 20 7 -90.6554 357.757 10
 -2 -20 7 189.734 402.954 7
 -2 -20 6 -65.7308 390.059 7
 -2 20 6 -45.4938 348.356 10
 -2 -20 5 166.16 367.031 7
 -2 20 5 5.17573 333.676 10
 2 20 -5 -36.964 293.989 10
 2 20 -4 1318.07 358.074 10
 -2 -20 4 2141.96 436.835 7
 -2 20 3 1162.31 386.893 10
 2 20 -3 1485.14 403.567 10
 -2 20 2 4506.04 498.005 10
 2 -20 -2 6266.84 558.495 7
 2 -20 -2 5474.35 1071.05 3
 2 20 -1 -241.454 370.451 10
 -2 20 1 1067.05 390.101 10
 2 -20 -1 292.892 346.974 7
 2 -20 -1 384.928 649.204 3
 -2 -20 1 -43.1131 779.257 3
 2 -20 0 9341.76 656.92 7
 2 20 0 6692.4 577.724 10
 -2 20 0 5998.38 519.026 10
 2 -20 0 11377.3 1473 3
 -2 -20 0 9712.91 1392.15 3
 2 -20 1 120.887 372.784 7
 -2 -20 -1 268.178 673.344 3
 -2 20 -1 480.371 346.31 10
 2 20 1 195.381 421.158 10
 2 -20 2 188.409 407.69 7
 -2 20 -2 760.927 298.711 10
 2 20 2 286.091 450.492 10
 2 -20 3 3165.01 529.305 7
 2 20 3 2568.6 536.456 10
 2 -20 4 4866.78 613.384 7
 2 20 4 3909.1 553.895 10
 2 -20 5 3855.87 606.035 7
 2 20 5 4151.67 562.074 10
 2 20 6 1680.93 450.352 10
 2 -20 6 660.691 527.689 7
 2 -20 7 396.533 522.193 7
 2 20 7 7169.82 679.046 10
 2 20 8 346.956 302.133 10
 2 -20 8 -70.8245 498.352 7
 2 20 9 1432.14 302.874 10
 2 -20 9 1766.16 589.526 7
 2 20 9 2965.52 494.38 9
 2 -20 10 13.9665 496.54 7
 2 20 10 -447.835 270.202 10
 2 20 11 667.067 359.922 9
 2 -20 11 -35.3545 455.871 7
 2 -20 12 138.347 388.213 7
 2 20 12 370.594 307.579 9
 2 -20 13 152.34 317.812 7
 2 20 13 127.024 258.381 9
 2 20 14 1652.6 243.132 9
 2 -20 14 2259.14 319.649 7
 2 20 14 1959.07 283.557 6
 -2 -21 14 326.971 230.877 7
 -2 21 14 184.494 245.646 6
 -2 21 13 -5.78378 300.32 6
 -2 -21 13 61.7011 283.745 7
 -2 21 12 61.0699 253.293 10
 -2 21 12 130.678 356.204 6
 -2 -21 12 -19.4011 330.548 7
 -2 21 11 2248 389.574 10
 -2 -21 11 3070.43 472.438 7
 -2 21 11 3159.69 495.909 6
 -2 21 10 1479.18 468.639 6
 -2 21 10 1210.29 386.657 10
 -2 -21 10 911.292 409.112 7
 -2 -21 9 9852.12 691.424 7
 -2 21 9 3476.26 529.908 10
 -2 -21 8 199.595 395.714 7
 -2 21 8 9830.57 598.945 10
 -2 21 7 250.279 391.248 10
 -2 -21 7 237.542 378.715 7
 -2 21 6 13905.8 675.771 10
 -2 -21 6 426.334 371.128 7
 -2 21 5 160.406 351.321 10
 -2 -21 5 29.5163 343.791 7
 2 21 -5 575.288 331.494 10
 2 21 -4 2426.37 455.879 10
 -2 21 4 2838.77 417.059 10
 2 -21 -3 509.336 331.794 7
 -2 21 3 604.285 347.89 10
 2 21 -3 352.655 368.618 10
 2 -21 -2 1677.89 398.51 7
 -2 21 2 1337.42 385.234 10
 2 21 -2 1725.12 438.829 10
 2 21 -1 1108.45 423.054 10
 2 -21 -1 1343.52 396.694 7
 -2 21 1 1079.01 353.671 10
 -2 21 0 409.006 320.064 10
 2 21 0 535.359 421.996 10
 2 -21 0 490.433 385.235 7
 -2 21 -1 3695.17 391.194 10
 2 -21 1 5033.41 561.921 7
 2 21 1 3402.79 583.284 10
 2 -21 2 2003.25 479.939 7
 -2 21 -2 1329.98 310.938 10
 2 21 3 1743.34 488.906 10
 2 -21 3 5.66553 411.757 7
 2 -21 4 705.287 459.969 7
 2 21 4 1680.64 527.424 10
 2 -21 5 157.672 468.968 7
 2 21 5 262.115 460.579 10
 2 -21 6 678.007 501.253 7
 2 21 6 2905.95 527.911 10
 2 -21 7 -140.023 494.446 7
 2 21 7 15.6212 311.794 10
 2 21 8 670.648 315.631 10
 2 -21 8 73.0491 484.395 7
 2 21 9 1118.83 299.839 10
 2 -21 9 1104.35 521.121 7
 2 21 10 -690.574 264.57 10
 2 -21 10 -437.565 467.12 7
 2 -21 11 -251.709 413.142 7
 2 21 11 134.069 268.993 9
 2 21 12 128.112 231.163 9
 2 -21 12 490.08 346.515 7
 2 -21 13 221.292 272.637 7
 2 -21 14 125.323 180.707 7
 2 21 14 -85.9357 171.657 6
 -2 22 14 295.337 194.491 6
 -2 -22 13 46.6246 222.442 7
 -2 22 13 -88.4926 251.426 6
 -2 22 12 791.977 347.278 6
 -2 22 12 279.468 252.685 10
 -2 -22 12 701.776 296.547 7
 -2 -22 11 696.33 329.257 7
 -2 22 11 734.23 312.45 10
 -2 22 11 551.456 353.913 6
 -2 -22 10 186.089 332.472 7
 -2 22 10 216.843 371.943 6
 -2 22 10 1058.23 370.326 10
 -2 22 9 252.274 396.699 6
 -2 -22 9 307.163 350.942 7
 -2 22 8 -443.589 428.326 10
 -2 -22 8 17.1903 355.5 7
 -2 22 8 -3.62134 386.384 6
 -2 -22 7 2582 454.95 7
 -2 22 7 2943.92 481.863 6
 -2 -22 6 1715.12 416.214 7
 -2 22 6 1455.96 418.091 6
 2 22 -5 2978.92 533.35 10
 -2 -22 5 1990.73 406.703 7
 -2 22 5 62.0271 325.789 6
 -2 22 5 -305.684 366.646 10
 2 22 -4 941.302 391.321 10
 -2 22 4 1279.21 367.661 6
 -2 22 3 1370.17 379.042 10
 2 22 -3 57.8677 409.364 10
 2 -22 -2 903.284 353.196 7
 2 22 -2 35.4968 412.232 10
 -2 22 2 88.6078 341.014 10
 2 22 -1 191.897 511.834 10
 -2 22 1 120.299 374.862 10
 2 22 0 2096.68 558.737 10
 2 -22 0 2683.92 455.857 7
 2 -22 1 2168.02 457.865 7
 -2 22 -1 1398.61 327.489 10
 -2 22 -2 531.062 262.575 10
 2 -22 2 360.265 408.15 7
 2 -22 3 2633.04 527.509 7
 2 22 3 11485.9 764.434 10
 2 22 4 -23.5755 483.542 10
 2 -22 4 -61.4758 444.226 7
 2 -22 5 518.9 472.752 7
 2 22 5 723.279 463.616 10
 2 22 6 55.8365 439.033 10
 2 -22 6 2487.22 652.438 7
 2 22 7 446.829 325.862 10
 2 -22 7 1117.38 502.322 7
 2 -22 8 288.733 460.056 7
 2 22 8 -145.462 275.322 10
 2 -22 9 126.134 427.391 7
 2 22 9 -684.756 289.883 10
 2 22 10 947.815 243.526 10
 2 -22 10 810.948 412.578 7
 2 -22 11 26.1446 336.821 7
 2 -22 12 386.59 298.896 7
 2 22 13 -82.5887 189.58 6
 2 -22 13 261.133 217.411 7
 -2 23 13 -93.9794 190.986 6
 -2 23 12 -449.176 208.605 10
 -2 -23 12 207.44 209.662 7
 -2 23 12 107.78 243.26 6
 -2 -23 11 2195.87 329.308 7
 -2 23 11 1818.67 351.392 6
 -2 23 11 1188.89 299.739 10
 -2 -23 10 2873.81 380.644 7
 -2 23 10 2915.33 410.104 6
 -2 23 10 2084.69 387.18 10
 -2 -23 9 576.921 318.026 7
 -2 23 9 1063.47 403.932 10
 -2 23 9 730.697 372.335 6
 -2 23 8 -27.597 334.92 6
 -2 -23 8 -98.5272 314.358 7
 -2 -23 7 93.9585 301.709 7
 -2 23 7 20.2262 327.388 6
 -2 23 6 59.2819 324.558 6
 -2 -23 6 106.354 302.043 7
 -2 23 6 -823.406 445.403 10
 -2 23 5 -80.047 399.156 10
 -2 23 5 330.19 303.899 6
 2 23 -4 1021.6 384.945 10
 -2 23 4 619.086 434.063 10
 -2 23 3 7.19994 326.066 10
 2 23 -3 86.0951 400.088 10
 -2 23 2 -9.76094 320.311 10
 2 -23 -2 545.452 317.531 7
 2 23 -2 142.954 498.867 10
 2 -23 -1 210.295 321.331 7
 -2 23 1 40.4002 310.351 10
 2 23 -1 199.733 450.298 10
 -2 23 0 114.407 333.514 10
 2 -23 0 241.293 350.665 7
 2 23 0 56.0318 589.802 10
 -2 23 -1 797.346 295.082 10
 2 23 1 372.985 548.357 10
 2 -23 1 1.6746 366.65 7
 -2 23 -2 80.0167 233.082 10
 2 -23 2 664.833 389.315 7
 2 23 2 72.455 506.246 10
 2 -23 3 396.686 408.607 7
 2 23 3 10.1318 459.029 10
 2 23 4 3303.31 561.441 10
 2 -23 4 3044.17 521.157 7
 2 23 5 413.735 395.078 10
 2 -23 5 -192.083 435.204 7
 2 -23 6 19.368 424.457 7
 2 23 6 28.9919 332.034 10
 2 -23 7 126.036 419.652 7
 2 23 7 -35.7541 272.772 10
 2 -23 8 1470.8 441.489 7
 2 23 8 -123.229 266.257 10
 2 -23 9 -85.8498 382.996 7
 2 23 10 518.657 200.784 10
 2 -23 10 -228.448 336.473 7
 2 -23 11 188.229 284.631 7
 2 23 12 2.65188 191.986 6
 2 -23 12 114.843 218.504 7
 -2 24 12 -14.5893 181.545 6
 -2 -24 11 455.517 198.303 7
 -2 24 11 439.424 245.384 6
 -2 24 11 789.257 238.404 10
 -2 24 10 24.0938 268.667 10
 -2 -24 10 497.377 231.049 7
 -2 24 10 342.867 264.09 6
 -2 24 9 687.82 331.017 10
 -2 -24 9 448.473 258.18 7
 -2 24 9 257.831 289.12 6
 -2 24 8 682.037 360.543 10
 -2 24 8 380.403 301.479 6
 -2 -24 8 374.918 264.317 7
 -2 24 7 268.241 349.817 10
 -2 24 7 -71.3875 274.709 6
 -2 24 6 662.803 293.206 6
 -2 24 6 -413.871 416.599 10
 2 24 -4 533.803 315.82 10
 -2 24 4 2.03008 346.33 10
 -2 24 3 134.982 384.28 10
 2 24 -3 2653.92 446.997 10
 2 24 -2 393.555 398.971 10
 -2 24 2 61.9443 315.328 10
 2 24 -1 559.571 441.591 10
 2 -24 -1 272.523 288.53 7
 -2 24 1 24.042 293.198 10
 -2 24 0 -18.4046 274.94 10
 2 -24 0 269.276 317.232 7
 2 24 0 295.028 483.065 10
 2 -24 1 935.482 361.52 7
 2 24 1 614.588 519.771 10
 -2 24 -1 164.536 243.835 10
 2 24 2 7.66815 428.996 10
 2 -24 2 114.842 345.207 7
 2 -24 3 25.1961 364.905 7
 2 24 3 206.159 445.979 10
 2 24 4 344.268 391.087 10
 2 -24 4 1420.82 425.651 7
 2 -24 5 347.769 404.343 7
 2 24 5 44026.8 933.156 10
 2 -24 6 78.5165 387.798 7
 2 24 6 -88.7682 289.466 10
 2 -24 7 260.406 360.459 7
 2 24 7 -246.589 262.047 10
 2 24 8 -395.924 262.039 10
 2 -24 8 145.271 344.536 7
 2 24 9 1150.06 232.051 10
 2 -24 9 99.9399 305.201 7
 2 24 10 84.516 220.91 6
 2 24 10 -21.7854 121.235 10
 2 -24 10 166.51 270.785 7
 2 24 11 11.2347 178.28 6
 2 -24 11 -48.838 208.648 7
 -2 25 10 229.238 240.717 10
 -2 25 10 662.746 228.683 6
 -2 25 9 589.809 234.927 6
 -2 25 9 939.141 333.583 10
 -2 25 8 25.505 233.657 6
 -2 25 8 645.931 319.527 10
 -2 25 7 1223.85 358 10
 -2 25 7 291.333 234.584 6
 -2 25 6 722.243 331.204 10
 2 25 -4 355.937 236.418 10
 -2 25 4 -1030.32 348.47 10
 -2 25 3 2846.12 368.626 10
 2 25 -3 243.503 289.195 10
 -2 25 2 -90.7611 304.004 10
 2 25 -2 20771.3 710.564 10
 -2 25 1 1524.16 356.763 10
 2 25 -1 1692.76 435.678 10
 2 -25 0 301.873 286.279 7
 -2 25 0 -304.755 264.234 10
 -2 25 -1 -208.665 238.839 10
 2 -25 1 543.273 313.407 7
 2 -25 2 59.2338 306.892 7
 2 25 2 590.826 401.544 10
 2 -25 3 -52.6714 321.313 7
 2 25 3 343.438 353.476 10
 2 -25 4 317.093 341.398 7
 2 25 4 2592.12 391.952 10
 2 -25 5 398.308 344.141 7
 2 25 5 2.36831 279.978 10
 2 25 6 -202.176 273.695 10
 2 -25 6 -5.10677 314.842 7
 2 25 7 122.869 208.793 6
 2 -25 7 33.8786 298.763 7
 2 -25 8 -415.102 291.391 7
 2 25 8 74.259 207.74 6
 2 25 8 157.044 201.806 10
 2 25 9 479.647 184.854 10
 2 -25 9 60.71 240.384 7
 2 25 9 157.237 182.498 6
 2 -25 10 -137.362 185.902 7
 -2 26 9 34.7569 220.143 10
 -2 26 8 -4.97279 249.592 10
 -2 26 7 836.11 313.895 10
 -2 26 6 1477.81 347.52 10
 -2 26 5 957.683 333.472 10
 2 26 -3 374.002 212.151 10
 -2 26 3 -291.67 339.907 10
 -2 26 2 -917.935 328.653 10
 2 26 -2 259.978 238.344 10
 -2 26 1 -285.914 289.416 10
 2 26 -1 261.148 280.599 10
 2 26 0 240.665 287.304 10
 2 26 1 163.515 284.881 10
 2 26 2 201.33 286.993 10
 2 -26 2 163.566 270.997 7
 2 26 3 188.454 266.186 10
 2 -26 3 -129.93 261.169 7
 2 -26 4 51.7332 262.622 7
 2 26 4 -2.74133 249.441 10
 2 -26 5 171.816 267.277 7
 2 26 5 -634.624 253.712 10
 2 -26 6 75.2915 246.626 7
 2 26 6 -630.514 259.551 10
 2 -26 7 49.9878 226.512 7
 2 26 7 -701.23 234.389 10
 2 26 8 508.135 185.64 10
 2 -26 8 -242.944 207.195 7
 -2 27 8 5.90095 197.09 10
 -2 27 7 160.957 240.495 10
 -2 27 6 553.859 281.876 10
 -2 27 5 480.511 286.319 10
 -2 27 4 1003.22 295.041 10
 2 27 -3 -65.538 151.109 10
 -2 27 3 531.248 269.341 10
 2 27 -2 257.007 182.697 10
 -2 27 2 660.388 274.985 10
 2 27 -1 201.199 206.4 10
 -2 27 1 1015.42 262.727 10
 2 27 0 194.806 222.878 10
 -2 27 0 623.871 232.732 10
 2 27 1 95.0958 227.018 10
 2 27 2 129.981 233.767 10
 2 27 3 -26.2194 223.489 10
 2 27 4 -249.161 238.855 10
 2 -27 4 -95.204 175.378 7
 2 -27 5 114.113 187.561 7
 2 27 6 -348.883 200.33 10
 2 27 7 559.955 174.423 10
 -2 28 6 75.3887 194.524 10
 -2 28 5 39.4002 204.424 10
 -2 28 4 330.333 226.851 10
 -2 28 3 317.177 222.186 10
 2 28 -2 -438.08 149.719 10
 -2 28 2 642.298 218.329 10
 2 28 -1 57.0402 157.686 10
 -2 28 1 -5.01822 176.041 10
 2 28 0 -247.483 183.8 10
 2 28 2 -100.35 194.589 10
 2 28 3 -302.938 211.178 10
 2 28 5 598.094 183.35 10
 -3 0 20 2386.39 321.423 4
 -3 0 19 115.089 320.607 4
 -3 0 18 10267.3 683.717 4
 -3 0 17 38.0321 409.782 4
 -3 0 16 3077.8 536.746 4
 -3 0 15 440.223 478.555 5
 -3 0 15 88.2401 387.971 9
 -3 0 15 -150.33 416.775 4
 -3 0 14 26985.6 1140.92 5
 -3 0 14 25921.3 1052.08 9
 -3 0 14 25751 1063.3 4
 -3 0 13 -42.2022 356.29 9
 3 0 -13 -90.9176 611.153 1
 -3 0 13 24.1885 336.277 4
 -3 0 13 135.02 394.051 5
 -3 0 12 5917.64 567.177 5
 3 0 -12 5557.8 925.724 1
 -3 0 12 6010.51 546.531 7
 3 0 -11 -208.809 561.395 1
 3 0 -10 16955.2 1266.09 1
 3 0 -9 286.444 581.777 1
 -3 0 9 252.995 357.501 2
 -3 0 8 64059.6 1735.69 2
 -3 0 7 395.475 390.795 2
 -3 0 6 1736.36 432.532 2
 -3 0 5 658.601 391.286 2
 -3 0 4 29922.1 955.132 2
 -3 0 3 92.6068 378.265 2
 -3 0 2 2556.46 434.127 2
 -3 0 1 251.016 411.585 2
 -3 0 0 340083 2710.6 1
 -3 0 -1 330.756 445.45 1
 -3 0 -2 19907.5 877.845 1
 -3 0 -3 14.6787 498.264 1
 -3 0 -4 100554 2009.34 1
 -3 0 -5 212.211 512.289 1
 -3 0 -6 35770.3 1468.95 1
 -3 0 -7 -261.275 620.745 1
 -3 0 -8 28778.4 1517.49 1
 -3 0 -9 68.2108 608.26 1
 -3 0 -10 29516.6 1700.03 1
 -3 0 -11 -313.628 577.825 1
 3 0 11 -64.6759 367.211 5
 3 0 12 11060.4 779.698 5
 -3 0 -12 9987.94 1143.29 1
 3 0 13 0.41522 440.382 5
 3 0 14 1302.5 530.114 5
 3 0 14 1495.1 482.56 4
 3 0 15 -67.9668 520.147 5
 3 0 15 37.8127 424.339 4
 3 0 16 -191.166 528.867 5
 3 0 16 42.8023 397.936 4
 3 0 17 228.684 340.138 4
 3 0 17 -113.314 482.515 5
 3 0 18 4199.11 419.71 4
 3 0 18 4250.84 509.786 5
 3 0 19 53.2572 198.211 4
 -3 -1 20 839.101 245.018 4
 -3 1 20 659.923 271.09 4
 -3 -1 19 2683.28 379.115 4
 -3 1 19 2566.36 421.104 4
 -3 -1 18 547.841 357.924 4
 -3 1 18 546.734 406.826 4
 -3 -1 17 -35.7525 388.714 4
 -3 1 17 -286.958 454.74 4
 -3 1 16 4508.2 613.568 4
 -3 -1 16 4542.05 564.413 4
 -3 1 15 540.862 445.927 4
 -3 -1 15 363.699 477.295 5
 -3 1 15 187.653 424.513 9
 -3 -1 15 347.683 402.682 4
 -3 1 15 205.181 466.476 5
 -3 -1 14 7386.01 656.882 4
 -3 1 14 9524.08 741.444 9
 -3 -1 14 7626.72 624.82 9
 -3 1 14 7450.51 676.529 4
 -3 -1 14 7339.47 695.913 5
 3 -1 -14 7751.93 1147.3 1
 -3 1 14 7732.24 704.693 5
 -3 -1 13 49100.9 1342.26 7
 -3 -1 13 49645.9 1363.61 4
 -3 1 13 51039.7 1424.65 4
 -3 1 13 51356.6 1467.72 5
 -3 -1 13 49523.9 1342.79 9
 -3 -1 13 51076.9 1466.72 5
 -3 1 13 50451.6 1402.48 9
 3 -1 -13 48454 2395.69 1
 3 1 -13 50920.6 2323.53 1
 -3 -1 12 906.92 350.14 5
 3 -1 -12 606.222 646.096 1
 -3 -1 12 1048.63 352.496 7
 3 1 -12 1497.96 687.893 1
 -3 1 12 846.687 345.179 4
 -3 1 12 761.655 344.781 5
 3 1 -11 3633.05 774.697 1
 3 -1 -11 2884.68 805.792 1
 3 -1 -10 33398.8 1743.11 1
 3 1 -10 33707.8 1652.05 1
 -3 1 10 35847.2 1542.62 2
 -3 1 9 42455.5 1575.46 2
 -3 -1 9 43516.1 1453.27 2
 3 -1 -9 42249.1 1844.79 1
 3 1 -9 41496 1736.17 1
 -3 1 8 34152.8 1368.51 2
 -3 -1 8 36132.4 1259.53 2
 3 -1 -8 34549.8 1590.32 1
 -3 1 7 5243.13 637.791 2
 -3 -1 7 5509.64 550.905 2
 -3 -1 6 50890.8 1295.78 2
 -3 1 6 52338.2 1466.87 2
 -3 1 5 22351.3 950.929 2
 -3 -1 5 20548.5 797.954 2
 -3 -1 4 140.023 313.955 2
 -3 1 4 50.2759 434.545 2
 -3 1 3 842821 4583.92 2
 -3 -1 3 840802 4033.85 3
 -3 -1 3 840333 4212.37 2
 -3 1 2 67195.7 1299.28 2
 -3 -1 2 67534.5 1195.77 3
 -3 -1 2 66523.2 1189.58 2
 -3 -1 1 215006 2123.75 3
 -3 1 1 208189 2147.77 2
 -3 1 0 2048.27 399.74 1
 -3 -1 0 2099.41 476.383 1
 -3 -1 0 1998.34 430.839 3
 -3 1 -1 119833 1670.45 1
 -3 -1 -1 121437 1778.02 1
 -3 -1 -1 122763 1705.3 3
 -3 1 -2 7697.33 612.923 1
 -3 -1 -2 7868.02 674.836 1
 -3 1 -3 4589.25 564.908 1
 -3 -1 -3 4354 636.274 1
 -3 1 -4 22266 1007.37 1
 -3 -1 -4 20721.1 1069.84 1
 -3 -1 -5 9341.95 870.053 1
 -3 1 -5 9563.79 798.239 1
 -3 -1 -6 15976.3 1105.64 1
 -3 1 -6 15168.3 995.535 1
 -3 1 -7 26381.5 1324.41 1
 -3 -1 -7 26935.3 1440.19 1
 -3 1 -8 881.5 577.499 1
 -3 -1 -8 616.024 644.601 1
 -3 -1 -9 12265 1172.98 1
 -3 1 -9 11483.7 1060.96 1
 -3 -1 -10 -225.083 648.907 1
 -3 1 -10 111.179 555.533 1
 3 1 11 3161.76 526.733 5
 3 -1 11 2921.63 503.76 5
 -3 1 -11 2362.77 666.104 1
 -3 -1 -11 1895.17 755.814 1
 3 -1 12 1313.48 465.435 5
 -3 -1 -12 1135.66 696.964 1
 3 1 12 1187.56 424.089 9
 3 1 12 1526.89 478.317 5
 3 1 13 4402.83 612.235 5
 3 -1 13 4421.29 609.956 5
 3 1 13 4933.1 637.385 9
 -3 -1 -13 4996.55 1021.59 1
 3 -1 14 146.447 483.237 5
 3 1 14 199.626 470.98 5
 3 1 14 131.634 449.313 4
 3 -1 14 179.962 406.849 4
 3 1 14 217.736 356.635 9
 3 1 15 8329.53 723.303 4
 3 -1 15 8070.86 668.859 4
 3 1 15 8194.08 767.19 5
 3 -1 15 7754.07 753.505 5
 3 1 16 2349.08 590.301 5
 3 1 16 3096.9 531.946 4
 3 -1 16 2621.06 596.788 5
 3 -1 16 3035.29 485.421 4
 3 1 17 1654.43 518.297 5
 3 -1 17 1681.29 527.4 5
 3 1 17 1701.51 424.027 4
 3 -1 17 1962.81 394.416 4
 3 1 18 3140.92 472.241 5
 3 -1 18 3256.02 370.504 4
 3 1 18 3388.1 411.669 4
 3 -1 18 3629.76 493.078 5
 3 -1 19 124.373 140.148 4
 3 1 19 -193.439 231.337 4
 -3 2 21 -293.738 181.284 4
 -3 2 20 6567.41 452.728 4
 -3 -2 20 5108.86 334.67 4
 -3 -2 19 2160.03 343.921 4
 -3 2 19 2300.72 434.506 4
 -3 -2 18 5275.72 501.982 4
 -3 2 18 4945.78 574.136 4
 -3 -2 17 1518.01 423.626 4
 -3 2 17 1524.13 487.788 4
 -3 -2 16 -2.11415 383.859 4
 -3 2 16 -73.6138 477.733 4
 -3 2 16 278.865 449.989 9
 -3 2 15 1153.03 475.956 9
 -3 -2 15 1409.98 516.663 5
 -3 -2 15 1073.5 428.841 4
 -3 2 15 1010.99 487.79 4
 -3 2 15 1607.98 528.512 5
 3 -2 -14 33424.5 2130.16 1
 -3 -2 14 34143.7 1186.4 4
 -3 2 14 36261.2 1295.78 5
 -3 2 14 34538 1226.84 9
 -3 -2 14 34513.4 1261.62 5
 -3 -2 14 36135.2 1215.1 7
 -3 2 14 35298.1 1257.78 4
 -3 -2 13 1023.65 417.329 7
 -3 2 13 748.158 400.401 5
 -3 2 13 1169.57 449.497 4
 -3 -2 13 798.887 377.141 4
 3 -2 -13 1154.3 694.204 1
 -3 -2 13 781.371 388.058 5
 -3 2 13 462.72 409.069 9
 -3 -2 13 582.86 337.733 9
 -3 2 12 8504.09 643.835 5
 -3 -2 12 8691.61 642.231 5
 3 2 -12 9202.66 1014.4 1
 -3 2 12 8810.23 625.238 9
 -3 -2 12 8694.13 599.854 7
 -3 2 12 9352.94 658.01 4
 3 -2 -12 8003.31 1138.9 1
 3 -2 -11 16360 1401.06 1
 3 2 -11 17892 1249.55 1
 3 -2 -10 72739.1 2539.91 1
 -3 2 10 72373 2277.6 2
 3 2 -10 75321.1 2332.52 1
 3 -2 -9 716.293 713.017 1
 -3 2 9 839.588 522.726 2
 -3 -2 9 1270.94 349.584 2
 3 2 -9 534.536 493.82 1
 3 -2 -8 25413.5 1452.37 1
 -3 2 8 26587.6 1276.24 2
 -3 -2 8 26824.9 1009.58 2
 -3 2 7 1147.26 529.378 2
 -3 -2 7 790.095 306.463 2
 -3 -2 6 331.025 268.384 2
 -3 2 6 66.007 499.413 2
 -3 -2 5 12688.4 540.3 3
 -3 -2 5 13654.3 630.314 2
 -3 2 5 13355.7 851.132 2
 -3 -2 4 74936.8 1271.69 2
 -3 2 4 76124.5 1610.95 2
 -3 -2 4 76258.7 1286.97 3
 -3 2 3 18789.4 849.31 2
 -3 -2 3 18404 667.739 2
 -3 -2 3 18752.3 715.4 3
 -3 2 2 141418 1924.6 2
 -3 -2 2 140665 1667.49 2
 -3 -2 2 144234 1821.73 3
 -3 -2 1 181536 1997.51 1
 -3 2 1 185488 2072.22 2
 -3 -2 1 182847 2077.18 3
 -3 2 0 127249 1710.73 2
 -3 -2 0 126404 1746.24 1
 -3 -2 0 128232 1773.55 3
 -3 -2 -1 88882.7 1534.93 3
 -3 -2 -1 88150.1 1603.76 1
 -3 2 -1 89715.6 1434.91 1
 -3 2 -2 15632.2 723.026 1
 -3 -2 -2 16005.6 873.077 1
 -3 -2 -2 15208.9 741.215 3
 -3 2 -3 11793.4 696.643 1
 -3 -2 -3 12607.2 887.368 1
 -3 -2 -3 11964.1 673.891 3
 -3 2 -4 59465.9 1469.59 1
 -3 -2 -4 58334.1 1693.56 1
 -3 -2 -5 15520.7 1072.2 1
 -3 2 -5 15911.7 898.606 1
 -3 2 -6 18023.1 1015.89 1
 -3 -2 -6 17364.9 1192.17 1
 -3 2 -7 7984.21 808.746 1
 -3 -2 -7 7346.53 971.508 1
 -3 -2 -8 40422.6 1853.21 1
 -3 2 -8 39815.8 1652.02 1
 -3 2 -9 443.659 528.149 1
 -3 -2 -9 217.996 634.142 1
 -3 2 -10 12145.3 1100.38 1
 -3 -2 -10 10743.6 1192.65 1
 3 2 11 97.1445 341.093 5
 3 -2 11 -62.6025 345.593 5
 3 2 11 228.708 425.068 9
 -3 -2 -11 -299.35 666.698 1
 -3 -2 -12 2365.53 806.675 1
 3 2 12 3506.32 525.835 5
 3 -2 12 3197.14 526.049 5
 3 2 12 2893.87 595.486 9
 -3 -2 -13 -102.377 639.253 1
 3 2 13 -283.8 451.983 9
 3 2 13 10.7162 452.684 5
 3 -2 13 -37.765 447.926 5
 3 -2 14 8999.21 786.116 5
 3 2 14 8663.26 773.586 5
 3 2 14 9471.19 695.444 9
 3 -2 14 8396.73 688.066 4
 3 2 14 10014.6 783.207 4
 3 2 15 4213.82 654.893 5
 3 2 15 4772.06 532.495 9
 3 -2 15 3889.81 519.537 4
 3 2 15 3804.18 611.949 4
 3 -2 15 4005.3 664.076 5
 3 2 16 13328.2 851.456 5
 3 2 16 12416.8 825.402 4
 3 2 16 12568.4 675.293 9
 3 -2 16 12997.9 859.51 5
 3 -2 16 12910.1 741.615 4
 3 2 17 1031.63 472.683 5
 3 -2 17 1148.39 337.688 4
 3 2 17 869.138 420.262 4
 3 -2 17 949.774 472.457 5
 3 2 18 302.966 379.998 5
 3 -2 18 96.4018 355.687 5
 3 -2 18 174.09 223.896 4
 3 2 18 280.256 329.859 4
 3 2 19 -258.634 247.917 4
 -3 3 21 1175.61 215.677 4
 -3 3 20 238.532 287.427 4
 -3 -3 19 187.466 245.18 4
 -3 3 19 -173.602 360.324 4
 -3 -3 18 6638.6 510.686 4
 -3 3 18 5593.54 614.156 4
 -3 -3 17 83.8878 340.018 4
 -3 3 17 -333.819 494.576 4
 -3 3 16 1316.13 507.906 9
 -3 -3 16 1571.36 414.594 4
 -3 3 16 1372.29 516.34 4
 -3 3 15 2954.34 579.012 4
 -3 3 15 3366.04 586.494 9
 -3 3 15 3314.72 567.805 5
 -3 -3 15 3139.53 499.29 4
 -3 -3 15 3471.93 590.258 5
 -3 -3 14 7489.93 609.835 4
 -3 3 14 7721.57 691.815 9
 -3 3 14 7795.71 695.9 5
 -3 -3 14 7516.9 664.464 7
 3 -3 -14 6727.56 1119.26 1
 -3 3 14 7419.93 703.5 4
 -3 -3 14 8156.47 714.479 5
 -3 -3 13 1114.26 434.378 7
 -3 3 13 1168.22 435.488 9
 -3 3 13 1132.99 398.325 5
 3 -3 -13 988.968 708.578 1
 -3 -3 13 1371.79 390.664 4
 -3 -3 13 1169.95 428.615 5
 -3 3 13 1371.77 425.334 4
 3 -3 -12 19286.3 1608.75 1
 -3 3 12 24379.7 1007.24 9
 -3 -3 12 21466.3 887.413 8
 -3 3 12 21668.7 924.786 5
 -3 -3 12 21545.4 936.86 5
 -3 -3 12 23009.4 936.694 7
 -3 3 12 21604.1 929.41 4
 3 -3 -11 3463.6 911.018 1
 3 3 -11 3151.91 626.475 1
 -3 3 10 173.211 534.228 2
 3 -3 -10 135.661 659.913 1
 3 3 -10 481.908 449.185 1
 3 -3 -9 254.044 673.479 1
 -3 3 9 179.013 527.178 2
 3 3 -9 -12.7673 442.294 1
 3 -3 -8 25145.5 1495.81 1
 -3 3 8 25592.9 1326.8 2
 3 3 -8 25073.7 1199.19 1
 -3 -3 8 27452.3 937.595 2
 -3 -3 7 19.0816 220.126 2
 -3 3 7 633.942 607.039 2
 3 -3 -7 34.1661 183.124 3
 -3 -3 6 47146.3 1081.28 2
 -3 -3 6 45532.8 1002.23 3
 -3 3 6 46288.8 1548.82 2
 -3 -3 5 43213.7 962.342 2
 -3 3 5 43899.2 1435.51 2
 -3 -3 5 42173.7 1023.27 3
 -3 3 4 94676 1867.5 2
 -3 -3 4 90114.1 1324.46 2
 -3 -3 4 93485.6 1524.94 3
 -3 -3 3 5300.39 497.284 3
 -3 3 3 4906.02 600.886 2
 -3 -3 3 5212.76 403.58 2
 -3 -3 2 319300 2853.99 3
 -3 3 2 320548 2962.94 2
 -3 3 1 126070 1808.65 2
 -3 -3 1 121850 1667.21 1
 -3 -3 1 124226 1833.39 3
 -3 -3 0 1659.43 471.386 1
 -3 -3 0 1778.65 502.928 3
 -3 3 0 1742.68 441.517 2
 -3 3 -1 76588.3 1379.21 2
 -3 -3 -1 75412.1 1538.17 1
 -3 -3 -1 72822.3 1469.04 3
 -3 -3 -2 76806.8 1514.62 3
 -3 -3 -2 78386.7 1708.26 1
 -3 3 -2 78037.4 1357.1 1
 -3 -3 -3 10004.6 652.855 3
 -3 -3 -3 10410.5 858.113 1
 -3 3 -3 10896.8 620.219 1
 -3 -3 -4 44860.1 1554.58 1
 -3 -3 -4 42607 1175.16 3
 -3 3 -4 44770.6 1222.56 1
 -3 -3 -5 133193 2747.27 1
 -3 3 -5 132932 2234.2 1
 -3 3 -6 21430.3 1041.49 1
 -3 -3 -6 21424.2 1332.85 1
 -3 3 -7 38167.2 1455.42 1
 -3 -3 -7 37083.6 1760.68 1
 -3 -3 -8 421.141 711.921 1
 -3 3 -8 320.021 507.003 1
 -3 3 -9 14064.2 1046.64 1
 -3 -3 -9 13750.7 1302.24 1
 -3 -3 -10 1772.72 793.593 1
 3 3 11 11056.3 735.995 5
 3 -3 11 12270.6 774.146 5
 -3 -3 -11 11397.2 1280.13 1
 3 -3 12 179.365 414.473 5
 3 3 12 83.3623 391.192 5
 -3 -3 -12 232.1 691.709 1
 3 3 12 -217.002 511.824 9
 3 -3 13 22767.3 983.155 4
 3 3 13 23610.1 1083.51 5
 3 -3 13 22804.6 1084.8 5
 -3 -3 -13 24601.5 1913.89 1
 3 3 13 19939.8 1104.37 9
 3 -3 14 3696.25 509.674 4
 3 3 14 3158.61 581.823 5
 3 -3 14 3267.75 595.952 5
 3 3 14 3793.66 556.209 9
 3 3 15 29478 1079.77 9
 3 3 15 27286 1180.45 4
 3 3 15 29490.1 1197.21 5
 3 -3 15 29669.6 1209.31 5
 3 -3 15 29525 1061.19 4
 3 -3 16 4158.85 480.733 4
 3 -3 16 4381.62 637.621 5
 3 3 16 4288.75 495.895 9
 3 3 16 3506.71 587.551 4
 3 3 16 4243.27 599.087 5
 3 -3 17 174.336 429.333 5
 3 3 17 -158.542 418.652 5
 3 3 17 -72.6942 400.424 4
 3 -3 17 156.423 264.888 4
 3 3 17 419.543 295.028 9
 3 3 18 1395.25 384.806 5
 3 3 18 1227.69 368.791 4
 3 -3 18 1220.49 394.715 5
 3 3 19 7171.59 435.896 4
 -3 4 21 65.7737 177.92 4
 -3 4 20 174.899 278.415 4
 -3 4 19 6490.59 551.06 4
 -3 -4 18 -111.52 261.6 4
 -3 4 18 -185.271 462.381 4
 -3 4 17 63.3578 476.123 9
 -3 4 17 239.75 505.046 4
 -3 -4 17 19.5827 296.136 4
 -3 4 16 2343.38 578.756 4
 -3 -4 16 2125.98 422.892 4
 -3 4 16 2349.1 546.444 9
 -3 -4 15 666.758 462.744 7
 -3 4 15 594.344 488.139 4
 -3 -4 15 246.229 327.122 4
 -3 4 15 202.993 475.338 9
 -3 -4 14 -124.975 347.175 4
 -3 -4 14 512.883 428.346 7
 3 -4 -14 240.806 704.824 1
 -3 4 14 -139.593 466.298 9
 -3 4 14 312.81 442.627 4
 -3 4 14 147.42 398.342 5
 -3 -4 14 310.435 425.385 5
 -3 4 13 3969.22 598.06 9
 -3 -4 13 3727.85 523.47 7
 -3 -4 13 3565.82 444.693 4
 -3 4 13 3490.69 514.708 5
 -3 -4 13 3921.65 546.893 5
 3 -4 -13 2853.39 877.538 1
 -3 4 13 4048.14 544.405 4
 -3 4 12 7411.54 609.243 4
 -3 -4 12 9261.07 639.48 8
 -3 -4 12 7918.06 622.391 5
 -3 4 12 6959.88 651.15 9
 3 -4 -12 8710.15 1218.45 1
 -3 -4 12 8395.64 624.859 7
 -3 4 12 7618.02 597.357 5
 3 -4 -11 791.555 764.957 1
 3 -4 -10 660.333 685.685 1
 -3 4 10 1144.03 639.523 2
 3 4 -10 1136.06 423.076 1
 3 4 -9 18261.8 1046.94 1
 -3 4 9 17416.3 1249.37 2
 3 -4 -9 14979.1 1307.37 1
 3 4 -8 47504.9 1530.98 1
 -3 4 8 47584.8 1813.2 2
 3 -4 -8 46321.4 1970.13 1
 -3 4 7 866.61 647.238 2
 3 -4 -7 966.459 260.105 3
 -3 -4 7 909.547 218.7 2
 -3 -4 7 853.305 223.324 3
 -3 -4 6 3226.5 310.314 2
 -3 4 6 2919.55 678.464 2
 3 -4 -6 3146.19 396.434 3
 -3 -4 6 3185.63 366.469 3
 -3 -4 5 10575.2 464.386 2
 -3 -4 5 10222.2 588.988 3
 -3 4 5 9790.44 874.644 2
 -3 -4 4 1639.16 257.188 2
 -3 4 4 1731.73 593.809 2
 -3 -4 4 1711.11 386.236 3
 -3 -4 3 86416.4 1606.78 3
 -3 -4 3 84055 1236.06 2
 -3 4 3 87716.1 1781.21 2
 -3 4 2 42821.1 1231.9 2
 -3 -4 2 41849.9 1176.33 3
 -3 4 1 244043 2607.73 2
 -3 -4 1 240421 2383.71 1
 -3 -4 1 245136 2695.99 3
 -3 4 0 51989.9 1214.27 2
 -3 -4 0 52494.5 1335.63 3
 -3 -4 0 51791.6 1225.7 1
 -3 -4 -1 87533.2 1703.07 3
 -3 4 -1 88396.1 1506.42 2
 -3 -4 -1 88095 1708.93 1
 -3 4 -2 28953.8 834.616 1
 -3 -4 -2 27497.2 1134.18 1
 -3 -4 -2 29124.8 1038.89 3
 -3 4 -2 27879.1 901.114 2
 -3 4 -3 24203.4 839.76 2
 -3 -4 -3 23905.1 943.656 3
 -3 -4 -3 23168.1 1148.46 1
 -3 4 -3 24114.3 817.024 1
 -3 4 -4 294.537 317.305 1
 -3 -4 -4 18.873 369.721 3
 -3 -4 -4 291.896 642.097 1
 -3 4 -5 13548.6 747.499 1
 -3 -4 -5 12944.6 723.016 3
 -3 -4 -5 13424.7 1122.35 1
 -3 4 -6 20745.5 964.486 1
 -3 -4 -6 19898.2 1362.4 1
 -3 4 -7 22558 1074.21 1
 -3 -4 -7 21268.2 1449.2 1
 -3 -4 -8 1749.67 794.973 1
 -3 4 -8 2196.61 520.367 1
 -3 -4 -9 8621.42 1162.26 1
 -3 -4 -10 956.369 815.71 1
 3 4 11 3321.47 503.913 5
 3 -4 11 3107.43 499.49 5
 -3 -4 -11 3120.32 951.132 1
 3 4 12 8163.19 764.137 9
 -3 -4 -12 5712.76 1055.47 1
 3 -4 12 6353.74 633.947 5
 3 4 12 5840.98 600.418 5
 3 -4 13 3856.78 587.031 5
 3 -4 13 4567.52 516.052 4
 3 4 13 3713.19 604.374 9
 3 4 13 3737.32 565.303 5
 -3 -4 -13 3769.75 951.7 1
 3 -4 14 16781.3 958.289 5
 3 4 14 18125.5 960.95 9
 3 -4 14 17521.5 839.308 4
 3 4 14 17880.8 994.842 4
 3 4 14 17128.2 944.319 5
 3 -4 15 1773.29 394.815 4
 3 4 15 1798.53 567.374 4
 3 4 15 1635.96 518.342 5
 3 -4 15 1380.06 520.476 5
 3 4 15 3129.65 540.789 9
 3 4 16 224.704 366.779 9
 3 4 16 -41.581 479.943 4
 3 -4 16 -55.3684 458.81 5
 3 4 16 289.135 445.15 5
 3 4 17 370.208 423.246 4
 3 -4 17 641.942 433.792 5
 3 4 17 138.065 306.777 9
 3 4 17 337.359 401.223 5
 3 4 18 2.25598 319.501 5
 3 4 18 102.957 333.709 4
 3 -4 18 -103.659 324.692 5
 3 4 19 -99.0112 251.593 4
 -3 5 21 287.354 187.113 4
 -3 5 20 5173.53 421.277 4
 -3 5 19 4705.93 508.457 4
 -3 5 18 639.86 476.107 4
 -3 5 17 3561.7 604.502 9
 -3 5 17 3614.81 624.931 4
 -3 5 16 13596.2 913.434 4
 -3 5 16 14799.2 903.018 9
 -3 -5 15 1187 489.244 7
 -3 -5 15 1252.83 365.187 4
 -3 5 15 1009.28 517.987 9
 -3 5 15 1400.64 569.525 4
 -3 5 14 4690 640.964 9
 -3 5 14 4385.1 575.472 5
 3 -5 -14 4034.7 973.181 1
 -3 5 14 4493.62 613.469 4
 -3 -5 14 4501.18 479.68 4
 -3 -5 14 4808.03 588.642 5
 -3 -5 14 4198.36 575.756 7
 -3 -5 13 324.518 388.376 7
 -3 5 13 200.515 363.011 5
 -3 -5 13 -132.102 307.656 4
 -3 5 13 400.527 407.558 4
 3 -5 -13 139.674 776.242 1
 -3 -5 13 109.297 364.828 5
 -3 5 13 -38.0232 458.34 9
 -3 -5 12 9377.08 679.81 7
 -3 5 12 8525.91 692.514 9
 -3 5 12 9242.79 669.724 4
 3 -5 -12 8742.65 1238.61 1
 -3 5 12 9632.94 677.978 5
 -3 -5 12 8941.44 634.454 5
 -3 -5 12 9603.69 700.243 8
 3 -5 -11 2195.76 842.794 1
 -3 5 10 7145.02 970.172 2
 3 -5 -10 6953.26 1035.26 1
 3 5 -9 30688.1 1250.06 1
 3 -5 -9 29075.6 1732.2 1
 -3 5 9 28013.8 1576.83 2
 3 5 -8 1690.12 391.923 1
 -3 5 8 1777.5 736.527 2
 3 -5 -8 1915.49 817.901 1
 3 -5 -7 23664.4 840.002 3
 -3 5 7 22613.8 1326.21 2
 -3 -5 7 23770 848.789 3
 3 -5 -7 23386.3 1461.41 1
 -3 5 6 20092.6 1226.81 2
 -3 -5 6 19891.8 825.676 3
 -3 -5 6 19478.8 521.17 2
 3 -5 -6 20250.1 850.069 3
 -3 -5 5 10207.5 655.275 3
 -3 5 5 10069.5 924.318 2
 -3 -5 5 10560.1 407.069 2
 -3 -5 4 46.3832 358.629 3
 -3 5 4 -54.5111 576.179 2
 -3 -5 4 80.4643 172.098 2
 -3 -5 3 26859.5 713.195 2
 -3 -5 3 27533.9 1046.84 3
 -3 5 3 27387.9 1146.65 2
 -3 -5 2 11467.2 775.816 3
 -3 5 2 11338.3 780.8 2
 -3 5 1 95840.9 1750.59 2
 -3 -5 1 93822 1535.43 1
 -3 -5 1 95380.1 1842.46 3
 -3 5 0 3396.61 513.57 2
 -3 -5 0 3726.95 632.778 3
 -3 -5 0 3597.74 495.249 1
 -3 -5 -1 40080.4 1242.63 1
 -3 5 -1 40962.4 1083.78 2
 -3 -5 -1 40479.4 1262.56 3
 -3 -5 -2 595.564 486.995 3
 -3 -5 -2 608.507 540.018 1
 -3 5 -2 240.365 342.039 2
 -3 -5 -3 14291.3 830.603 3
 -3 5 -3 14341.7 683.822 2
 -3 -5 -3 13800.3 988.973 1
 -3 5 -3 14443.9 619.609 1
 -3 5 -4 1445.65 323.474 1
 -3 -5 -4 1813.5 720.199 1
 -3 -5 -4 1455.16 469.477 3
 -3 5 -4 1446.4 355.19 2
 -3 -5 -5 48231.1 1383.81 3
 -3 5 -5 52251 1256.38 1
 -3 5 -5 51638.7 1231.52 2
 -3 -5 -5 48901.8 1863.05 1
 -3 -5 -6 1675.02 417.686 3
 -3 -5 -6 1802.81 819.134 1
 -3 5 -6 2064.7 421.063 1
 -3 5 -7 970.044 360.34 1
 -3 -5 -7 896.219 777.752 1
 3 -5 7 808.624 325.124 3
 -3 -5 -8 5142.17 1004.02 1
 -3 -5 -9 8537.42 1172.33 1
 -3 -5 -10 1476.87 791.44 1
 3 -5 11 255.551 320.552 7
 3 5 11 99.9143 514.576 9
 3 -5 11 290.77 372.95 5
 -3 -5 -11 415.423 724.42 1
 3 5 11 506.666 355.581 5
 3 -5 12 1162.64 355.955 7
 -3 -5 -12 1109.9 807.36 1
 3 5 12 1397.34 431.318 5
 3 5 12 1952.48 634.679 9
 3 -5 12 876.479 430.807 5
 3 5 13 487.926 523.858 9
 3 5 13 427.258 416.198 5
 3 -5 13 769.639 352.065 7
 -3 -5 -13 204.251 759.864 1
 3 -5 13 191.236 419.201 5
 3 5 14 3013.17 623.357 4
 3 5 14 2860.48 542.736 5
 3 -5 14 3074.39 552.895 5
 3 5 14 2874.14 604.051 9
 3 -5 14 3193.07 437.479 7
 3 -5 15 9141.55 739.266 5
 3 5 15 9207.68 739.487 5
 3 5 15 9841.78 823.708 4
 3 5 15 10313.3 752.504 9
 3 5 16 -32.801 407.798 5
 3 5 16 303.508 411.707 9
 3 -5 16 -33.1723 429.404 5
 3 5 16 -68.6454 496.257 4
 3 5 17 2404.38 409.688 9
 3 5 17 3465.01 480.846 5
 3 5 17 3170.05 531.168 4
 3 -5 17 3355.69 498.09 5
 3 5 18 -174.74 249.146 9
 3 5 18 128.767 339.697 4
 3 -5 18 200.842 308.386 5
 3 5 18 363.168 304.949 5
 3 5 19 730.012 263.931 4
 -3 6 20 37.8244 270.802 4
 -3 6 19 1176.96 399.184 4
 -3 6 18 13015.4 790.134 4
 -3 6 17 1180.66 555.211 9
 -3 6 17 2424.05 567.28 4
 -3 6 16 1249.11 529.671 4
 -3 -6 16 1918.82 544.231 7
 -3 6 16 454.719 533.709 9
 -3 -6 15 166.476 468.324 7
 -3 6 15 -491.068 546.496 9
 -3 6 15 107.639 490.011 4
 -3 -6 14 1010.72 465.467 7
 3 -6 -14 682.58 821.938 1
 -3 6 14 906.377 485.845 4
 -3 6 14 301.917 488.628 9
 3 -6 -13 2423.41 900.715 1
 -3 -6 13 2838.85 484.18 5
 -3 6 13 2677.39 540.461 4
 -3 6 13 3177.51 563.784 9
 -3 6 13 3153.41 498.469 5
 -3 -6 13 2171.36 489.184 7
 -3 -6 13 2778.2 581.218 8
 -3 6 12 68.5241 397.257 9
 -3 -6 12 231.264 440.202 8
 3 -6 -12 -85.9841 689.544 1
 -3 -6 12 143.262 387.907 7
 -3 6 12 -207.218 314.483 5
 -3 6 12 -74.1737 394.969 4
 -3 -6 12 48.8006 334.504 5
 3 -6 -11 1285.74 779.672 1
 -3 -6 11 1539.46 360.931 7
 -3 6 11 1089.89 454.361 9
 -3 -6 11 2220.49 439.459 8
 -3 6 10 543.806 660.659 2
 3 -6 -10 87.6315 707.83 1
 3 -6 -9 1361.48 791.384 1
 -3 6 9 1034.03 680.372 2
 -3 6 8 1834.99 753.461 2
 3 -6 -8 2022.55 818.697 1
 3 -6 -7 48204.5 1295.28 3
 3 -6 -7 45135.3 1933.17 1
 -3 -6 7 46970.5 1294.12 3
 -3 6 7 48001.3 1883.79 2
 3 -6 -6 530.144 376.599 3
 -3 6 6 613.574 711.653 2
 -3 -6 6 432.277 316.527 3
 -3 6 5 33159.9 1471.74 2
 -3 -6 5 31593.7 542.62 2
 3 -6 -5 32741.2 1195.01 3
 -3 -6 5 33004.3 1151.59 3
 -3 6 4 299.637 625.07 2
 -3 -6 4 499.505 167.198 2
 -3 -6 4 245.795 409.185 3
 -3 -6 3 61584.6 1587.44 3
 -3 6 3 60628.8 1691.98 2
 -3 -6 2 27750.1 1145.14 3
 -3 6 2 27107.3 1116.68 2
 -3 -6 2 27045.1 828.117 1
 -3 6 1 1410.16 503.225 2
 -3 -6 1 1607.69 356.96 1
 -3 -6 1 1861.85 609.383 3
 -3 -6 0 22643.5 1089.72 3
 -3 6 0 22615.9 926.185 2
 -3 -6 0 22951.4 916.754 1
 -3 -6 -1 26189.8 1068.07 1
 -3 6 -1 26901.6 935.324 2
 -3 -6 -1 25673.4 1131.83 3
 -3 -6 -2 7868.57 792.505 1
 -3 6 -2 7831.82 551.185 2
 -3 -6 -2 7567.39 741.458 3
 -3 -6 -3 87986.6 1936.78 3
 -3 -6 -3 86395.1 2154.41 1
 -3 6 -3 90913.3 1544.71 2
 -3 6 -4 19061.9 736.111 2
 -3 -6 -4 19434.4 1234.42 1
 -3 -6 -4 17112.8 942.903 3
 -3 6 -5 34811.3 981.771 2
 -3 6 -5 34969.9 958.091 1
 -3 -6 -5 34921.1 1655.35 1
 -3 -6 -5 33269.4 1217.89 3
 -3 -6 -6 35234.7 1770.44 1
 3 -6 6 35532.2 1340.75 3
 -3 -6 -6 36860.3 1264.11 3
 3 -6 7 11102.3 747.34 3
 -3 -6 -7 10911.6 1198.54 1
 -3 -6 -8 38087.6 2035.7 1
 -3 -6 -9 4764.77 1047.19 1
 3 6 10 5535.92 614.933 9
 -3 -6 -10 5055.1 1062.21 1
 3 6 11 86.5703 492.89 9
 3 -6 11 61.3196 297.397 7
 -3 -6 -11 354.899 687.902 1
 3 -6 11 284.523 350.687 5
 3 6 11 168.587 352.474 5
 3 -6 12 23018.8 1027.71 5
 3 -6 12 22523.8 927.789 7
 -3 -6 -12 24325.4 1971.98 1
 3 6 12 23678.5 1028.22 5
 3 6 13 368.219 568.806 9
 3 6 13 180.668 405.859 5
 3 -6 13 520.365 421.402 5
 3 -6 13 764.691 367.601 7
 3 6 14 7853.55 693.721 5
 3 6 14 7733.11 756.179 4
 3 -6 14 6754.95 667.767 5
 3 -6 14 7385.27 580.303 7
 3 6 14 6578.12 726.655 9
 3 6 15 3533.48 547.613 5
 3 -6 15 4086.77 461.857 7
 3 -6 15 3528.94 560.766 5
 3 6 15 3238.04 617.264 4
 3 6 15 4763.09 621.184 9
 3 6 16 112.916 401.574 9
 3 6 16 151.551 499.462 4
 3 6 16 119.475 385.882 5
 3 -6 16 -60.7424 388.143 5
 3 6 17 1868.4 400.263 5
 3 6 17 1602.85 412.747 9
 3 6 17 1946.67 473.444 4
 3 -6 17 1787 400.388 5
 3 6 18 -436.482 273.992 9
 3 -6 18 46.3649 272.795 5
 3 6 18 73.7759 329.115 4
 3 6 19 383.845 248.007 4
 -3 7 20 242.109 265.061 4
 -3 7 19 3913.24 472.496 4
 -3 7 18 3257.87 554.806 4
 -3 7 17 4478.5 670.314 9
 -3 7 17 5338.41 659.672 4
 -3 7 16 3118.57 724.402 9
 -3 -7 16 1616.07 524.101 7
 -3 7 16 1464.98 545.315 4
 -3 7 15 5286.93 681.469 4
 -3 7 15 4696.58 680.04 9
 -3 -7 15 5385.79 666.083 7
 -3 7 14 23309.5 1091.42 9
 -3 7 14 23064.6 1083.23 4
 -3 -7 14 22344.6 1046.07 7
 -3 7 13 17436.5 925.203 4
 -3 7 13 18626.9 979.79 9
 -3 -7 13 18718.7 954.551 7
 3 -7 -13 17818.3 1742.05 1
 -3 -7 13 17080.3 936.974 8
 -3 7 12 10637.5 686.52 5
 -3 7 12 10586.1 727.863 4
 -3 -7 12 10852 728.943 7
 -3 -7 12 10177.1 710.074 8
 -3 -7 12 10330.9 674.521 5
 -3 7 12 10295.8 755.612 9
 3 -7 -12 9489.36 1363.53 1
 3 -7 -11 1001.21 804.751 1
 -3 -7 11 1419.44 402.282 7
 -3 7 11 1880.43 474.821 9
 -3 7 11 1823.55 428.423 4
 -3 -7 11 1906.64 443.344 8
 3 -7 -10 1588.84 866.48 1
 -3 7 10 2229.97 799.837 2
 3 -7 -9 2798.59 901.03 1
 -3 7 9 2265.68 817.581 2
 3 -7 -8 -173.618 743.667 1
 -3 7 8 -67.3284 686.818 2
 3 -7 -7 1961.8 829.586 1
 -3 7 7 1635.88 768.942 2
 -3 -7 7 1445.3 368.7 3
 3 -7 -7 1718.97 397.712 3
 -3 7 6 100.811 704.004 2
 3 -7 -6 -32.2801 706.878 1
 3 -7 -6 34.3173 391.495 3
 -3 -7 6 159.814 313.114 3
 3 -7 -5 25900.4 1141.67 3
 -3 -7 5 24716.2 1101.29 3
 -3 7 5 24327.7 1345.64 2
 -3 -7 4 51667.9 1554.86 3
 -3 -7 4 49637.1 785.339 2
 -3 7 4 52243.7 1752.9 2
 3 -7 -4 53439.7 1590.78 3
 -3 7 3 1120.29 585.127 2
 -3 -7 3 1274.89 564.506 3
 -3 7 2 32810 1263.89 2
 -3 -7 2 31654.9 901.563 1
 -3 -7 2 31755 1322.66 3
 -3 -7 1 15755.7 713.496 1
 -3 -7 1 16705.9 1025.99 3
 -3 7 1 17610.8 913.523 2
 -3 -7 0 203.764 588.954 3
 -3 -7 0 142.98 354.787 1
 -3 7 0 256.468 416.149 2
 -3 -7 -1 18949.3 1078.82 3
 -3 7 -1 20116.7 847.774 2
 -3 -7 -1 19475.4 965.821 1
 -3 7 -2 144654 2026.97 2
 -3 -7 -2 141742 2564.85 1
 -3 -7 -2 138346 2557.57 3
 -3 -7 -3 4048.74 769.35 1
 -3 -7 -3 3302.82 621.131 3
 -3 7 -3 3772.87 418.248 2
 -3 -7 -4 1114.96 693.073 1
 -3 7 -4 897.688 287.123 2
 -3 -7 -4 807.374 500.267 3
 3 -7 5 12016.1 898.448 3
 -3 -7 -5 11722.9 840.491 3
 -3 -7 -5 12516.2 1163.25 1
 -3 -7 -6 4765.23 965.074 1
 -3 -7 -6 4761.88 585.643 3
 3 -7 6 4852.14 615.886 3
 3 -7 7 6224.1 630.895 3
 -3 -7 -7 6200.27 1052.2 1
 -3 -7 -8 5098.49 1018.21 1
 -3 -7 -9 20250.8 1659.56 1
 3 7 10 11284.9 679.159 5
 3 -7 10 10972.2 681.049 7
 -3 -7 -10 11564.5 1418.15 1
 3 7 10 9960.82 771.291 9
 3 -7 10 11028.7 682.113 5
 3 7 11 6815.06 598.203 5
 3 -7 11 7320.48 621.418 5
 -3 -7 -11 6509.6 1186.57 1
 3 -7 11 6643.75 570.762 7
 3 7 11 8208 789.344 9
 3 -7 12 2311.96 445.618 7
 -3 -7 -12 2505.55 987.517 1
 3 7 12 1944.08 448.13 5
 3 7 12 2474.06 706.263 9
 3 -7 12 2308.43 464.485 5
 3 7 13 498.362 406.602 5
 3 -7 13 446.351 379.376 7
 3 7 13 291.922 579.67 9
 3 -7 13 220.504 392.075 5
 3 7 14 -92.278 396.098 5
 3 -7 14 -129.773 398.012 5
 3 -7 14 176.677 341.509 7
 3 7 14 -552.686 616.634 9
 3 7 14 -198.007 535.957 4
 3 7 15 19.9883 390.117 5
 3 -7 15 55.3571 305.915 7
 3 7 15 -80.8168 506.263 4
 3 7 15 496.469 552.661 9
 3 -7 15 -14.0755 382.762 5
 3 7 16 1038.17 396.945 5
 3 7 16 732.896 474.004 9
 3 7 16 618.551 513.617 4
 3 -7 16 999.38 395.292 5
 3 7 17 1944.04 422.712 9
 3 -7 17 3013.23 417.439 5
 3 7 17 2649.64 493.913 4
 3 7 17 2702.26 397.477 5
 3 7 18 649.045 269.26 9
 3 7 18 668.555 336.326 4
 3 7 19 243.117 231.409 4
 -3 8 20 192.878 238.005 4
 -3 8 19 2629.91 412.866 4
 -3 8 18 13861.7 780.189 4
 -3 8 17 699.885 485.234 4
 -3 8 17 159.834 500.798 9
 -3 8 16 -153.198 558.395 9
 -3 -8 16 426.295 499.028 7
 -3 8 16 -210.444 514.186 4
 -3 8 15 770.146 497.965 4
 -3 -8 15 1219.16 517.883 7
 -3 8 15 1025.85 576.158 9
 -3 -8 14 105.817 455.085 7
 -3 8 14 -44.9867 456.524 4
 -3 8 14 -43.9093 531.474 9
 -3 -8 13 10582.5 819.222 8
 -3 -8 13 9533.55 749.148 7
 -3 8 13 9032.34 736.302 4
 3 -8 -13 11252 1495.98 1
 -3 8 13 10715.1 876.659 9
 -3 -8 12 763.629 447.754 7
 -3 8 12 968.022 413.852 4
 -3 -8 12 1871.83 524.299 8
 3 -8 -12 802.889 885.964 1
 3 -8 -11 131.328 773.058 1
 -3 8 11 189.193 396.844 9
 -3 8 11 147.858 366.074 4
 -3 -8 11 1063.98 465.072 8
 -3 -8 11 -70.2042 374.629 7
 -3 8 10 1682.95 784.097 2
 3 -8 -10 1809.71 825.442 1
 3 -8 -9 -82.3101 733.575 1
 -3 8 9 402.746 767.102 2
 3 -8 -8 706 699.506 1
 -3 8 8 576.419 724.332 2
 -3 -8 7 408.574 336.869 3
 -3 8 7 31.2045 698.164 2
 3 -8 -7 462.05 376.586 3
 3 -8 -7 151.353 709.05 1
 3 -8 -6 39803.9 1435.81 3
 3 -8 -6 40358.2 1792.95 1
 -3 8 6 36950.9 1776.49 2
 -3 -8 6 38908.7 1432.53 3
 3 -8 -5 7053.38 744.446 3
 -3 8 5 7253.55 949.024 2
 3 -8 -5 6953.31 912.478 1
 -3 -8 5 7356.04 735.287 3
 3 -8 -4 135.98 534.468 3
 -3 8 4 309.528 651.146 2
 -3 -8 4 170.036 502.048 3
 3 -8 -3 12308.8 973.563 3
 -3 8 3 12016.2 967.701 2
 -3 -8 3 12121.1 948.489 3
 -3 8 2 39505.9 1453.47 2
 -3 -8 2 40472.8 1519.71 3
 -3 -8 2 40121.2 1018.09 1
 -3 8 1 339.661 473.782 2
 -3 -8 1 433.438 287.147 1
 -3 -8 1 345.73 613.575 3
 -3 8 0 14810.3 856.168 2
 -3 -8 0 15300.6 803.902 1
 -3 -8 0 15500.6 1066.22 3
 -3 -8 -1 282.907 604.136 3
 -3 -8 -1 -17.3185 421.879 1
 -3 8 -1 264.24 361.039 2
 -3 -8 -2 3872.8 711.758 3
 -3 8 -2 4227.38 485.394 2
 -3 -8 -2 3891.59 676.893 1
 -3 -8 -3 303.039 540.654 3
 -3 8 -3 432.515 287.254 2
 -3 -8 -3 689.579 619.987 1
 -3 -8 -4 11970.9 934.099 3
 3 -8 4 12430.6 993.497 3
 -3 -8 -4 12345.9 1105.36 1
 3 -8 5 2654.92 588.455 3
 -3 -8 -5 2183.09 535.874 3
 -3 -8 -5 2484.19 823.238 1
 -3 -8 -6 289.402 390.13 3
 -3 -8 -6 592.402 791.271 1
 3 -8 6 -45.2117 376.57 3
 -3 -8 -7 1077.98 829.489 1
 3 -8 7 775.051 382.827 3
 -3 -8 -8 5655.72 1032.24 1
 3 8 9 1547.16 491.905 9
 -3 -8 -9 2532.4 914.687 1
 3 8 10 641.618 315.511 5
 -3 -8 -10 542.534 770.19 1
 3 -8 10 609.743 329.475 7
 3 8 10 499.165 494.296 9
 3 -8 10 698.283 323.296 5
 3 -8 11 8937.88 658.776 5
 -3 -8 -11 9335.9 1399.56 1
 3 8 11 9825.58 675.647 5
 3 8 11 11089.1 903.898 9
 3 -8 11 9770.7 699.061 7
 3 -8 12 28471.1 1103.55 5
 3 -8 12 27917.7 1074.53 7
 3 8 12 28790.9 1084.45 5
 -3 -8 -12 30396.8 2213.51 1
 3 8 13 -69.042 634.481 9
 3 8 13 95.5908 359.45 5
 3 -8 13 -156.989 405.141 5
 3 -8 13 -99.8852 375.186 7
 3 -8 14 5031.71 565.778 5
 3 -8 14 5355.56 555.336 7
 3 8 14 5528.73 562.698 5
 3 8 14 5006.3 688.677 4
 3 8 14 5543.07 751.108 9
 3 8 15 2641.35 449.018 5
 3 8 15 2304.01 574.089 4
 3 -8 15 2565.59 461.62 5
 3 -8 15 2539.81 410.682 7
 3 -8 16 1465.18 334.509 7
 3 8 16 1183.5 508.849 4
 3 -8 16 1454.02 376.359 5
 3 8 16 1256.34 367.131 5
 3 8 16 1611.22 548.202 9
 3 8 17 10623.5 667.854 4
 3 -8 17 10316.1 570.197 5
 3 8 17 10689.7 564.164 5
 3 8 18 12506.2 589.152 9
 3 8 18 15352.4 653.973 4
 3 8 19 39.8587 208.185 4
 -3 9 20 202.069 216.723 4
 -3 9 19 1129.28 331.045 4
 -3 9 18 1385.04 430.822 4
 -3 9 17 10288 732.848 4
 -3 9 17 7902.68 770.13 9
 -3 -9 16 737.817 512.61 7
 -3 9 16 -169.346 581.855 9
 -3 9 16 178.208 483.467 4
 -3 9 15 9438.8 775.944 4
 -3 9 15 9855.73 619.405 6
 -3 9 15 9379.44 815.869 9
 -3 -9 15 10113.5 791.52 7
 -3 -9 14 -74.8572 473.259 7
 -3 9 14 -319.11 549.02 9
 -3 9 14 -296.909 458.086 4
 -3 9 13 12957.4 829.367 4
 3 -9 -13 13812.7 1601.35 1
 -3 -9 13 12577 844.543 7
 -3 9 13 14076.7 907.613 9
 -3 -9 13 11723.5 849.975 8
 -3 9 12 9894.88 717.437 4
 -3 -9 12 7441.88 722.415 8
 3 -9 -12 8363.29 1268.86 1
 -3 9 12 10047.3 775.854 9
 -3 -9 12 10017.5 746.983 7
 -3 9 11 21118.7 933.555 4
 -3 -9 11 21460.9 984.572 7
 3 -9 -11 20100.1 1767.05 1
 -3 -9 11 19187 900.481 8
 -3 9 11 21973.7 1000.49 9
 -3 -9 10 162.635 358.885 7
 -3 -9 10 168.098 370.547 8
 -3 9 10 485.625 402.088 9
 3 -9 -10 420.217 716.787 1
 -3 9 9 2833.74 836.876 2
 3 -9 -9 3018.38 903.443 1
 -3 9 8 8354.78 1118.48 2
 3 -9 -8 7568.29 1092.1 1
 3 -9 -7 720.167 730.64 1
 -3 9 7 810.676 771.557 2
 -3 -9 7 625.964 336.363 3
 3 -9 -7 931.675 477.233 3
 -3 9 6 621.746 763.495 2
 3 -9 -6 677.785 476.996 3
 3 -9 -6 740.087 691.39 1
 -3 -9 6 261.801 409.891 3
 -3 -9 5 92548 2335.04 3
 3 -9 -5 90391 2517.71 1
 3 -9 -5 93439.8 2331.59 3
 -3 9 5 90799.1 2560.4 2
 -3 -9 4 256.098 548.569 3
 -3 9 4 100.452 658.221 2
 3 -9 -4 152.794 566.712 3
 3 -9 -4 216.573 537.807 1
 3 -9 -3 22847.3 1298.77 3
 -3 9 3 23782.4 1299.16 2
 -3 -9 3 22793.2 1272.74 3
 -3 -9 2 2090.18 720.091 3
 -3 9 2 2453.41 633.253 2
 -3 -9 2 2071.16 312.432 1
 3 -9 -2 1581.75 711.08 3
 -3 -9 1 1984.65 731.483 3
 3 -9 -1 1102.34 725.591 3
 -3 -9 1 1261.51 324.575 1
 -3 9 1 1235.45 528.498 2
 -3 -9 0 5031.02 532.289 1
 3 -9 0 4513.36 860.237 3
 -3 9 0 5002.5 604.307 2
 -3 -9 0 4874.54 838.199 3
 3 -9 1 5809.97 874.518 3
 -3 -9 -1 5654.57 631.915 1
 -3 9 -1 5822.59 599.103 2
 -3 -9 -1 5044.35 813.204 3
 -3 9 -2 5128.4 521.34 2
 -3 -9 -2 4655.95 774.025 3
 3 -9 2 4872.99 828.598 3
 -3 -9 -2 5201.75 725.176 1
 -3 9 -3 65885.5 1371.98 2
 3 -9 3 65034.8 2087.6 3
 -3 -9 -3 64455.2 2022.08 1
 -3 -9 -3 62737.9 1999.39 3
 -3 -9 -4 777.808 550.03 3
 3 -9 4 859.485 595.949 3
 -3 -9 -4 597.43 650.897 1
 -3 -9 -5 3219.54 618.353 3
 -3 -9 -5 2977.75 818.308 1
 3 -9 5 3187 678.836 3
 -3 -9 -6 16144.5 1045.56 3
 -3 -9 -6 15703.3 1365.02 1
 3 -9 6 15097.2 1084.95 3
 3 -9 7 39.6302 327.363 3
 -3 -9 -7 604.959 782.519 1
 -3 -9 -8 704.468 735.676 1
 3 -9 9 2247.94 402.874 7
 -3 -9 -9 1929.56 828.251 1
 3 9 9 2178.48 582.648 9
 3 -9 10 3.82041 358.146 7
 3 -9 10 86.9499 281.651 5
 3 9 10 -108.24 450.596 9
 -3 -9 -10 74.063 821.342 1
 3 9 11 95310.1 1839.47 5
 3 -9 11 98572.9 1891.64 5
 -3 -9 -11 97092.7 3769.36 1
 3 -9 11 93878.1 1913.4 7
 3 -9 12 24723.4 1000.03 5
 3 -9 12 22439.9 996.401 7
 -3 -9 -12 24726.8 2096.8 1
 3 9 12 22795.1 950.636 5
 3 9 13 303.541 345.448 5
 3 9 13 162.385 475.369 4
 3 -9 13 99.4264 347.252 5
 3 9 13 166.89 637.322 9
 3 -9 13 32.2028 396.141 7
 3 -9 14 12.7461 346.52 5
 3 9 14 78.7158 482.069 4
 3 9 14 87.4628 334.271 5
 3 9 14 -117.309 668.818 9
 3 -9 14 225.211 361.177 7
 3 -9 15 194.686 329.317 5
 3 9 15 1178.28 585.771 9
 3 9 15 54.0143 315.541 5
 3 9 15 -332.782 483.171 4
 3 -9 15 26.9705 329.625 7
 3 9 16 2422.64 516.109 4
 3 -9 16 2938.79 400.382 5
 3 -9 16 2718.04 385.444 7
 3 9 16 2368.95 376.693 5
 3 9 16 1427.3 519.286 9
 3 9 17 633.185 378.066 4
 3 9 17 207.64 368.794 9
 3 9 18 -131.912 261.076 9
 3 9 18 179.258 285.542 4
 3 9 19 2888.85 262.185 4
 -3 10 20 519.677 194.964 4
 -3 10 19 46.33 268.14 4
 -3 10 18 817.39 359.29 4
 -3 10 17 1516.41 551.441 9
 -3 10 17 1850.05 455.463 4
 -3 10 16 3436.56 563.101 4
 -3 10 16 2351.49 651.729 9
 -3 -10 16 3551.28 613.951 7
 -3 10 15 11347.2 665.523 6
 -3 -10 15 13037.3 872.866 7
 -3 10 15 12363.7 824.37 4
 -3 10 14 4019.57 682.692 9
 -3 -10 14 4887.67 654.242 7
 -3 10 14 4002.49 589.571 4
 -3 10 13 896.302 563.78 9
 -3 -10 13 1228.72 486.899 7
 -3 -10 13 1426.57 576.754 8
 -3 10 13 1389.07 475.785 4
 -3 10 12 557.704 562.425 9
 -3 -10 12 243.562 448.306 7
 -3 10 12 328.25 387.046 4
 3 -10 -12 562.33 796.038 1
 -3 -10 12 1046.7 541.956 8
 -3 -10 11 1019.75 481.65 8
 -3 -10 11 814.464 450.862 7
 3 -10 -11 827.231 734.848 1
 -3 10 11 212.131 294.386 10
 -3 10 11 1340.71 421.556 4
 -3 10 11 1202.14 478.232 9
 -3 10 10 11375.8 680.625 4
 -3 -10 10 11182.8 739.933 7
 3 -10 -10 9784.54 1281.96 1
 -3 -10 10 10547.5 681.231 8
 -3 10 10 11771.5 761.243 9
 3 -10 -9 2814.89 885.524 1
 -3 10 9 4189.59 986.683 2
 3 -10 -8 23000.5 1625.47 1
 -3 10 8 25579.2 1732.53 2
 -3 -10 7 4086.87 601.094 3
 -3 10 7 5170.11 969.776 2
 3 -10 -7 4613.11 650.335 3
 3 -10 -7 4746.8 894.325 1
 3 -10 -6 2310.76 739.567 1
 3 -10 -6 2018.99 580.969 3
 -3 -10 6 2125.06 576.753 3
 -3 10 6 2109.36 806.961 2
 3 -10 -5 -33.1473 581.875 1
 -3 -10 5 105.014 512.665 3
 3 -10 -5 79.1826 525.41 3
 -3 10 5 612.67 719.46 2
 3 -10 -4 5531.01 829.886 3
 3 -10 -4 5606.04 761.451 1
 -3 10 4 5192.17 843.184 2
 -3 -10 4 5868.87 859.377 3
 3 -10 -3 1987.46 707.014 3
 -3 -10 3 1828.08 720.037 3
 -3 10 3 2051.73 691.866 2
 3 -10 -3 1520.63 515.032 1
 3 -10 -2 8904.06 1011.66 3
 -3 10 2 8841.27 881.37 2
 3 -10 -2 8420.16 702.156 1
 -3 -10 2 8754.85 1018.98 3
 -3 -10 1 514.437 709.79 3
 3 -10 -1 689.315 315.683 1
 -3 -10 1 763.027 289.196 1
 -3 10 1 591.26 518.806 2
 3 -10 -1 1080.62 747.56 3
 3 -10 0 1904.62 824.504 3
 -3 10 0 1871.13 527.525 2
 -3 -10 0 1818.21 410.259 1
 -3 -10 0 1507.04 759.934 3
 -3 -10 -1 8327.53 979.085 3
 -3 10 -1 7805.7 661.538 2
 3 -10 1 7943.64 1013.19 3
 -3 -10 -1 7768.74 723.531 1
 3 -10 2 39021.8 1761.98 3
 -3 -10 -2 40642.9 1553.52 1
 -3 -10 -2 38485.6 1688.36 3
 -3 10 -2 40126.3 1226.27 2
 -3 -10 -3 8024.97 886.586 1
 3 -10 3 9121.98 1017.37 3
 -3 -10 -3 8571.19 933.942 3
 -3 -10 -4 -93.7586 526.424 3
 3 -10 4 -58.9406 581.812 3
 -3 -10 -4 -13.6418 621.43 1
 -3 -10 -5 1290.46 531.819 3
 3 -10 5 1429.96 615.512 3
 -3 -10 -5 1248.64 702.443 1
 -3 -10 -6 1301.29 548.221 3
 3 -10 6 1311.49 544.026 3
 -3 -10 -6 1186.72 743.94 1
 -3 -10 -7 734.361 793.176 1
 3 -10 7 380.8 408.149 3
 3 10 8 8443.62 718.179 9
 -3 -10 -8 6704.03 1138.09 1
 3 10 9 3633.95 565.537 9
 3 -10 9 3717.17 497.167 7
 -3 -10 -9 2689.63 890.167 1
 3 10 10 21942.4 1087.46 9
 -3 -10 -10 20179.9 1822.52 1
 3 -10 10 19003.4 922.61 7
 3 -10 11 2727.34 515.743 7
 -3 -10 -11 2395.8 965.421 1
 3 10 11 4398.22 792.784 9
 3 -10 12 11654.4 778.973 7
 3 10 12 13695.1 1096.26 9
 3 -10 12 12231 722.709 5
 3 10 13 879.486 493.071 4
 3 -10 13 1031.04 431.765 7
 3 -10 13 979.303 362.321 5
 3 10 13 981.564 672.922 9
 3 10 14 5019.96 753.469 9
 3 -10 14 5197.12 561.699 7
 3 10 14 4900.94 658.693 4
 3 -10 14 6073.72 530.03 5
 3 -10 15 223.948 337.958 7
 3 10 15 267.947 551.018 9
 3 -10 15 458.089 299.327 5
 3 10 15 17.6897 444.638 4
 3 -10 16 555.85 296.782 7
 3 10 16 566.005 438.712 4
 3 -10 16 684.936 272.463 5
 3 10 16 653.799 466.082 9
 3 10 17 116.435 344.709 4
 3 10 17 56.0604 332.085 9
 3 10 18 698.24 261.066 9
 3 10 18 618.645 264.333 4
 -3 11 19 3490.31 344.714 4
 -3 11 18 1401.06 353.97 4
 -3 -11 17 17401.2 846.661 7
 -3 11 17 17435.8 803.687 4
 -3 -11 16 3555.62 605.253 7
 -3 11 16 3093.84 391.671 6
 -3 11 16 3122.41 523.415 4
 -3 11 16 2681.31 600.219 9
 -3 11 15 15671.7 1033.85 9
 -3 11 15 18433.3 942.037 4
 -3 -11 15 18606.8 993.969 7
 -3 11 15 18222.9 829.814 6
 -3 -11 14 918.17 534.71 7
 -3 11 14 670.8 447.097 4
 -3 11 14 555.401 556.226 9
 -3 -11 13 2140.35 615.545 8
 -3 11 13 1455.95 456.758 4
 -3 -11 13 1341.88 544.922 7
 -3 11 13 1023.05 560.448 9
 -3 11 12 12827.8 863.084 9
 -3 -11 12 12199.7 792.686 8
 3 -11 -12 12305.8 1521.98 1
 -3 -11 12 12269.8 855.016 7
 -3 11 12 12088.6 644.841 10
 -3 11 12 12372.5 774.289 4
 3 -11 -11 3431.94 983.26 1
 -3 -11 11 4361.28 586.555 8
 -3 -11 11 3914.12 566.899 7
 -3 11 11 1500.5 394.541 10
 -3 11 11 3794.04 501.529 4
 -3 11 11 2251.84 605.032 9
 -3 -11 10 14581.1 794.942 8
 3 -11 -10 13609.2 1481.09 1
 -3 11 10 11213.4 556.887 10
 -3 -11 10 14455.4 813.111 7
 -3 11 10 13510.5 882.53 9
 -3 11 10 14867.1 756.306 4
 -3 -11 9 4454.53 514.503 8
 -3 -11 9 4906.16 542.275 7
 3 -11 -9 4475.24 1022.53 1
 -3 11 9 4938.99 536.443 9
 -3 11 8 580.643 793.927 2
 3 -11 -8 715.476 743.903 1
 3 -11 -7 34.3981 644.878 1
 3 -11 -7 8.84191 451.318 3
 -3 -11 7 27.6515 381.237 3
 -3 11 7 311.171 745.129 2
 -3 11 6 3341.93 882.83 2
 3 -11 -6 3171.15 654.674 3
 -3 -11 6 2761.98 641.632 3
 3 -11 -6 2229.22 737.005 1
 3 -11 -5 59710.7 2141.41 1
 -3 -11 5 57466.1 2114.33 3
 3 -11 -5 58811.7 2098.41 3
 -3 11 5 61151.4 2277.21 2
 3 -11 -4 6795.05 890.316 3
 -3 -11 4 6974.92 934.398 3
 3 -11 -4 7018.74 819.435 1
 -3 11 4 6877.28 956.331 2
 3 -11 -3 1523.31 733.157 3
 -3 -11 3 1461.44 717.061 3
 3 -11 -3 1500.85 490.662 1
 -3 11 3 1638.45 667.656 2
 -3 11 2 7140.85 847.17 2
 -3 -11 2 7699.71 1007.73 3
 3 -11 -2 7809.09 678.152 1
 3 -11 -2 7881.41 1027.5 3
 -3 -11 1 17818.5 810.463 1
 3 -11 -1 18110 884.977 1
 -3 -11 1 17504.5 1312.98 3
 -3 11 1 18518 1118.06 2
 3 -11 -1 17366.2 1364.62 3
 -3 -11 0 2461.01 804.946 3
 -3 -11 0 2577.49 425.886 1
 3 -11 0 2518.8 836.343 3
 -3 11 0 2579.83 552.048 2
 3 -11 1 32101.5 1683.76 3
 -3 -11 -1 32374.3 1322.32 1
 -3 11 -1 32553.4 1237.84 2
 -3 -11 -1 31699.6 1613.64 3
 -3 -11 -2 7881.71 973.51 3
 -3 -11 -2 7267.43 784.147 1
 3 -11 2 7434.7 996.748 3
 -3 -11 -3 2202.1 722.699 3
 -3 -11 -3 1940.25 611.062 1
 3 -11 3 2348.14 776.952 3
 3 -11 4 5984.62 905.912 3
 -3 -11 -4 5383.06 882.378 1
 -3 -11 -4 5682.09 817.368 3
 -3 -11 -5 870.075 567.259 3
 3 -11 5 399.276 551.345 3
 -3 -11 -5 806.414 704.872 1
 -3 -11 -6 130.247 664.348 1
 -3 -11 -6 -109.026 461.862 3
 3 -11 6 88.4848 474.547 3
 3 -11 7 -170.538 375.374 3
 -3 -11 -7 -425.467 715.692 1
 -3 -11 -8 2996.88 962.321 1
 3 -11 8 3740.66 500.917 7
 3 11 8 4359.47 613.823 9
 3 -11 9 862.254 414.82 7
 -3 -11 -9 627.512 800.427 1
 3 11 9 1031.87 509.396 9
 3 -11 10 22982 1029.07 7
 -3 -11 -10 24470.8 2040.38 1
 3 11 10 25256.9 1157.19 9
 -3 -11 -11 5432.7 1181.56 1
 3 -11 11 4778.45 613.849 7
 3 11 11 7282.91 900.053 9
 3 -11 12 11772.3 802.96 7
 3 11 12 14119.7 1109.37 9
 3 -11 13 3960.69 567.414 7
 3 11 13 4128.6 603.714 4
 3 11 13 3980.68 792.041 9
 3 11 14 -210.811 453.003 4
 3 -11 14 -116.991 392.722 7
 3 11 14 -700.34 696.363 9
 3 11 15 432.707 434.183 4
 3 11 15 1071.27 594.022 9
 3 -11 15 510.037 355.759 7
 3 11 16 758.689 394.914 4
 3 11 16 537.631 457.657 9
 3 -11 16 324.403 283.374 7
 3 11 17 -157.38 309.623 4
 3 11 17 -38.1857 333.648 9
 3 11 18 -68.1288 222.113 4
 3 11 18 -578.075 254.972 9
 -3 12 19 59.9328 204.949 4
 -3 12 18 10844.3 547.323 4
 -3 12 17 399.089 439.521 9
 -3 -12 17 1738.66 456.139 7
 -3 12 17 1327.96 369.18 4
 -3 12 16 935.552 313.444 6
 -3 -12 16 1484.37 526.311 7
 -3 12 16 1233.91 414.177 4
 -3 12 16 940.313 537.471 9
 -3 -12 15 2551.94 597.042 7
 -3 12 15 2478.34 433.367 6
 -3 12 15 2392.43 477.435 4
 -3 12 15 2445.35 669.708 9
 -3 12 14 752.272 421.94 4
 -3 12 14 506.29 565.084 9
 -3 -12 14 1023.78 538.438 7
 -3 -12 13 7628.79 731.437 8
 -3 -12 13 7024.71 736.369 7
 -3 12 13 6896.94 627.442 4
 -3 -12 12 1410.84 581.563 8
 -3 12 12 441.152 496.538 9
 -3 -12 12 386.214 457.114 7
 -3 12 12 238.416 366.352 4
 -3 12 12 510.099 316.241 10
 -3 12 11 887.158 403.469 10
 -3 -12 11 1471.21 495.698 8
 -3 -12 11 987.325 466.525 7
 3 -12 -11 1197.96 857.513 1
 -3 12 11 1065.16 387.921 4
 -3 12 11 2672.21 612.484 9
 -3 -12 10 117.913 418.623 8
 -3 12 10 662.118 475.348 9
 -3 12 10 152.164 296.779 10
 -3 -12 10 -46.7714 428.164 7
 3 -12 -10 -273.725 803.1 1
 -3 12 10 253.751 314.532 4
 -3 -12 9 441.795 356.555 8
 3 -12 -9 418.392 659.695 1
 -3 12 9 1082.03 409.924 9
 -3 12 9 -23.8738 268.082 10
 -3 -12 9 1173.21 413.258 7
 3 -12 -8 1148.29 746.485 1
 -3 12 8 1537.52 805.169 2
 3 -12 -7 5646.85 785.807 3
 -3 12 7 6552.98 1103.35 2
 3 -12 -7 5464.76 935.217 1
 -3 -12 7 6725.93 827.606 3
 3 -12 -6 816.573 566.098 3
 -3 -12 6 499.116 520.775 3
 -3 12 6 1060.26 756.711 2
 3 -12 -6 932.954 651.962 1
 3 -12 -5 17418 1238.76 1
 3 -12 -5 16024.4 1243.57 3
 -3 12 5 16720.9 1345.56 2
 -3 -12 5 15065.5 1240.22 3
 -3 -12 4 2143.57 734.9 3
 -3 12 4 1997.14 746.729 2
 3 -12 -4 1894.72 551.402 1
 3 -12 -4 1717.81 718.274 3
 -3 -12 3 901.903 700.12 3
 -3 12 3 642.428 597.945 2
 3 -12 -3 710.486 668.627 3
 3 -12 -3 787.218 405.333 1
 3 -12 -2 610.723 699.828 3
 -3 12 2 941.888 566.503 2
 -3 -12 2 1009.83 747.686 3
 3 -12 -2 1076.61 368.401 1
 -3 -12 1 11012.1 1166.06 3
 3 -12 -1 11956 1198.97 3
 -3 12 1 10002.5 912.524 2
 3 -12 0 18096 1412.42 3
 -3 -12 0 18989.2 945.988 1
 -3 12 0 19728 1090 2
 -3 -12 0 18252.1 1378.92 3
 -3 -12 -1 3389.35 531.396 1
 3 -12 1 3004.83 886.455 3
 -3 12 -1 3435.02 515.357 2
 -3 -12 -1 3367.17 841.862 3
 -3 -12 -2 1931.52 743.485 3
 3 -12 2 2348.94 793.806 3
 -3 -12 -2 2775.74 588.432 1
 -3 -12 -3 605.727 648.493 3
 3 -12 3 923.999 721.435 3
 -3 -12 -3 836.183 532.469 1
 -3 -12 -4 8654.78 989.296 3
 3 -12 4 9451.34 1087.32 3
 -3 -12 -4 9190.96 1034.59 1
 -3 -12 -5 678.674 529.994 3
 -3 -12 -5 650.887 669.188 1
 3 -12 5 789.997 613.796 3
 -3 -12 -6 2048.39 618.938 3
 -3 -12 -6 2440.18 836.536 1
 3 -12 6 1642.4 594.231 3
 -3 -12 -7 409.649 730.388 1
 3 12 7 1314.21 521.604 9
 3 -12 7 619.777 374.237 7
 3 -12 7 1223.93 536.016 3
 3 12 8 2125.01 577.351 9
 3 -12 8 1656.03 417.131 7
 -3 -12 -8 1861.99 800.01 1
 3 12 9 5488.85 695.352 9
 -3 -12 -9 4977.06 1063.63 1
 3 -12 9 5435.94 615.441 7
 -3 -12 -10 1241.79 746.98 1
 3 -12 10 1034.19 461.29 7
 3 12 10 324.211 664.999 9
 3 12 11 1094.32 762.552 9
 3 -12 11 1711.62 495.925 7
 3 -12 12 10353.4 783.482 7
 3 12 12 9252.05 1062.53 9
 3 12 12 10024.7 742.976 4
 3 -12 13 1875.81 500.316 7
 3 12 13 2217.83 521.816 4
 3 12 14 973.313 452.624 4
 3 12 14 1574.24 640.095 9
 3 -12 14 711.582 419.765 7
 3 12 15 1744.74 580.382 9
 3 12 15 1537.26 426.18 4
 3 -12 15 1556.86 388.01 7
 3 -12 16 918.134 309.664 7
 3 12 16 398.95 439.225 9
 3 12 16 808.21 349.976 4
 3 12 17 82.7675 317.75 9
 3 12 17 479.006 269.68 4
 3 12 18 553.17 189.999 4
 3 12 18 300.997 204.777 9
 -3 13 18 1278.34 270.96 4
 -3 -13 17 2230.98 449.188 7
 -3 13 17 1677.95 339.552 4
 -3 13 17 1375.69 259.854 6
 -3 -13 16 615.112 473.139 7
 -3 13 16 -485.791 499.49 9
 -3 13 16 180.864 333.749 4
 -3 13 16 -49.3809 301.479 6
 -3 13 15 2672.45 445.414 6
 -3 13 15 2885.97 460.523 4
 -3 13 15 2136.63 571.68 9
 -3 -13 15 2834.95 597.284 7
 -3 -13 14 2597.09 604.339 7
 -3 13 14 2563.92 471.924 4
 -3 13 14 2705.01 600.269 9
 -3 -13 13 5140.48 685.659 8
 -3 -13 13 6124.46 705.244 7
 -3 13 13 6018.05 689.516 9
 -3 13 13 6248.37 601.639 4
 -3 -13 12 4113.74 627.413 7
 -3 13 12 4437.33 520.041 4
 -3 -13 12 5006.04 648.237 8
 -3 13 12 3281.28 459.636 10
 -3 13 12 4627.45 649.376 9
 -3 -13 11 1623.83 511.485 7
 -3 -13 11 2278.04 532.641 8
 3 -13 -11 1433.25 812.831 1
 -3 -13 10 777.137 463.663 8
 3 -13 -10 683.138 676.065 1
 -3 13 10 900.266 331.602 10
 -3 13 10 432.376 452.257 9
 -3 -13 10 511.805 448.094 7
 -3 -13 9 1029.08 421.768 8
 -3 13 9 -56.5367 288.358 10
 -3 -13 9 799.892 429.153 7
 3 -13 -9 666.236 731.057 1
 -3 13 9 587.117 427.067 9
 -3 -13 8 11886.5 736.603 7
 -3 13 8 10069.1 708.144 9
 3 -13 -8 11001.9 1266.94 1
 -3 -13 8 11199.6 662.419 8
 3 -13 -7 1141.57 590.02 3
 -3 -13 7 694.715 500.561 3
 3 -13 -7 581.842 659.557 1
 -3 13 7 1050.44 773.722 2
 3 -13 -6 -114.827 528.219 3
 -3 -13 6 64.5341 519.235 3
 3 -13 -6 380.905 586.025 1
 -3 13 6 -295.225 738.218 2
 -3 -13 5 4963.54 860.793 3
 3 -13 -5 4503.25 841.235 3
 3 -13 -5 4864.68 790.649 1
 -3 13 5 4734.96 936.325 2
 -3 13 4 2547.86 727.733 2
 -3 -13 4 2807.79 804.288 3
 3 -13 -4 2882.8 597.443 1
 3 -13 -4 3162.08 810.654 3
 -3 13 3 9812.03 1028.46 2
 3 -13 -3 8402.63 1074.04 3
 3 -13 -3 9025.29 802.348 1
 -3 -13 3 9148.67 1109.51 3
 3 -13 -2 8467.75 1096.29 3
 -3 -13 2 8384.01 1117.09 3
 -3 13 2 8739.8 930.06 2
 -3 -13 1 2860.78 855.029 3
 3 -13 -1 3053.08 882.873 3
 -3 13 1 3171.61 635.044 2
 3 -13 0 575.948 756.118 3
 -3 13 0 352.269 417.359 2
 -3 -13 0 184.875 702.691 3
 3 -13 1 4417.54 918.136 3
 -3 -13 -1 4386.29 947.152 3
 -3 -13 -1 4520.77 566.777 1
 -3 -13 -2 3692.91 869.923 3
 3 -13 2 3583.25 899.555 3
 -3 -13 -2 2959.2 564.869 1
 -3 -13 -3 654.296 667.526 3
 3 -13 3 367.86 692.498 3
 -3 -13 -3 738.979 524.184 1
 3 -13 4 123.304 639.085 3
 -3 -13 -4 226.371 566.785 3
 -3 -13 -4 0.81323 527.688 1
 -3 -13 -5 -106.75 576.712 3
 -3 -13 -5 192.942 596.469 1
 3 -13 5 382.752 645.446 3
 -3 -13 -6 2621.12 685.319 3
 3 13 6 3304.82 575.035 9
 3 -13 6 2416.46 419.85 7
 3 -13 6 2555.38 681.171 3
 -3 -13 -6 2492.19 830.262 1
 3 -13 7 3367.93 474.21 7
 3 13 7 1232.48 333.11 10
 3 -13 7 2562.31 625.276 3
 3 13 7 4041.85 620.743 9
 -3 -13 -7 2685.17 893.723 1
 -3 -13 -8 3876.01 999.354 1
 3 -13 8 4180.68 562.046 7
 -3 -13 -9 -676.64 870.207 1
 3 13 9 309.709 581.984 9
 3 -13 9 841.924 480.877 7
 -3 -13 -10 618.011 822.916 1
 3 -13 10 927.488 484.352 7
 3 13 10 1214.36 710.919 9
 3 -13 11 2899.47 573.658 7
 3 13 11 3236.01 804.18 9
 3 13 11 2970.93 504.067 4
 3 -13 12 616.627 467.801 7
 3 13 12 1061.55 426.129 4
 3 13 12 600.192 769.69 9
 3 13 13 -148.63 720.686 9
 3 13 13 -11.7541 393.408 4
 3 -13 13 267.046 433.455 7
 3 -13 14 1402.71 454.422 7
 3 13 14 978.933 408.567 4
 3 13 14 2003.36 681.031 9
 3 13 15 2878.55 441.221 4
 3 -13 15 2577.59 425.475 7
 3 13 15 3138.49 592.67 9
 3 -13 16 917.466 302.954 7
 3 13 16 1131.78 330.741 4
 3 13 16 557.859 407.421 9
 3 13 17 226.481 333.193 9
 3 13 17 1855.96 274.72 4
 -3 14 18 661.982 202.227 4
 -3 14 17 116.288 200.451 6
 -3 14 17 405.847 254.695 4
 -3 14 16 2759.51 378.603 4
 -3 14 16 2416.88 379.901 6
 -3 14 16 2026.37 482.993 9
 -3 -14 16 2723.59 498.818 7
 -3 -14 15 2672.53 551.549 7
 -3 14 15 3003.21 429.881 4
 -3 14 15 2175.01 549.733 9
 -3 14 15 2436.14 435.964 6
 -3 14 14 4473.52 487.529 4
 -3 -14 14 4337.36 641.682 7
 -3 14 14 3596.91 617.766 9
 -3 14 13 1229.13 365.336 10
 -3 14 13 2056.43 552.253 9
 -3 -14 13 1175.54 531.369 7
 -3 14 13 1534.14 388.053 4
 -3 -14 12 66.0644 480.202 7
 -3 14 12 287.595 465.867 9
 -3 14 12 415.1 342.529 10
 -3 14 12 -104.605 333.895 4
 -3 -14 12 1305.04 536.542 8
 -3 -14 11 1907.83 536.504 8
 -3 14 11 1485.81 378.828 10
 -3 -14 11 1255.9 501.907 7
 -3 14 11 848.613 502.728 9
 -3 -14 10 89.5095 455.236 7
 -3 14 10 261.436 323.734 10
 -3 -14 10 452.148 447.282 8
 -3 14 10 134.062 409.061 9
 3 -14 -10 517.468 698.664 1
 -3 14 9 95.7178 312.672 10
 -3 -14 9 1907.26 488.024 7
 -3 -14 9 2104.9 471.352 8
 -3 14 9 983.692 448.229 9
 3 -14 -9 2284.51 838.422 1
 -3 -14 8 1180.2 415.63 7
 -3 -14 8 1077.84 400.712 8
 3 -14 -8 799.083 720.989 1
 -3 14 8 199.085 273.676 10
 -3 14 8 1000.14 395.497 9
 -3 -14 7 -98.1433 507.193 3
 -3 -14 7 -108.858 352.192 8
 3 -14 -7 -1.01707 592.63 1
 -3 -14 7 465.491 368.797 7
 3 -14 -7 334.211 558.615 3
 -3 14 7 177.429 240.145 10
 3 -14 -6 8379.73 1011.42 1
 3 -14 -6 7948.43 1017.5 3
 -3 -14 6 8629.77 1055.81 3
 -3 14 6 8667.24 1166 2
 -3 -14 5 201.09 628.762 3
 3 -14 -5 321.491 600.283 3
 3 -14 -5 430.254 479.154 1
 -3 14 5 265.301 676.208 2
 -3 -14 4 378.581 660.406 3
 -3 14 4 267.482 646.348 2
 3 -14 -4 -69.5872 358.439 1
 3 -14 -4 -406.875 683.603 3
 -3 -14 3 11677.8 1246.69 3
 3 -14 -3 11983 1245.3 3
 -3 14 3 12514.1 1147.27 2
 -3 14 2 142.887 513.458 2
 -3 -14 2 123.729 695.839 3
 3 -14 -2 240.849 725.826 3
 -3 14 1 -227.324 498.163 2
 -3 -14 1 124.26 714.251 3
 3 -14 -1 326.626 710.431 3
 3 -14 0 1995.17 856.21 3
 -3 -14 0 1899.34 812.479 3
 3 -14 1 1050.77 795.395 3
 -3 -14 -1 1042.49 765.198 3
 -3 -14 -2 337.865 378.154 1
 3 -14 2 367.824 724.078 3
 -3 -14 -2 -129.054 682.887 3
 3 -14 3 5285.02 995.961 3
 -3 -14 -3 5347.35 956.386 3
 -3 -14 -3 6291.13 816.357 1
 -3 -14 -4 -312.841 621.417 3
 -3 -14 -4 -59.6023 510.144 1
 3 -14 4 26.1367 634.293 3
 3 14 5 396.927 276.197 10
 -3 -14 -5 322.604 555.486 3
 3 -14 5 198.331 593.728 3
 -3 -14 -5 412.943 565.154 1
 3 -14 5 445.573 341.426 7
 3 -14 6 1601.92 426.23 7
 3 -14 6 1171.03 604.437 3
 -3 -14 -6 1463.23 685.178 1
 -3 -14 -6 2018.41 678.626 3
 3 14 6 1139.75 308.094 10
 3 14 6 2061.97 528.455 9
 3 14 7 498.785 487.173 9
 -3 -14 -7 99.2168 694.981 1
 3 14 7 18.769 289.425 10
 3 -14 7 202.16 419.183 7
 3 -14 8 6197.96 660.526 7
 -3 -14 -8 5229.26 1062.88 1
 3 14 8 5479.64 708.164 9
 3 14 9 5755.53 789.552 9
 3 -14 9 5571.96 653.167 7
 -3 -14 -9 6066.76 1177.57 1
 3 -14 10 15592.6 935.097 7
 3 14 10 18719.1 1211.3 9
 3 14 10 17690.4 868.704 4
 3 -14 11 12247.4 853.785 7
 3 14 11 13288.9 779.266 4
 3 14 11 10495.6 1131.87 9
 3 -14 12 675.461 487.152 7
 3 14 12 1270.13 406.619 4
 3 14 12 -24.4531 677.292 9
 3 -14 13 341.187 446.504 7
 3 14 13 520.45 353.576 4
 3 -14 14 -213.368 403.335 7
 3 14 14 259.908 337.744 4
 3 -14 15 220.445 336.324 7
 3 14 15 106.863 447.889 9
 3 14 15 -72.4791 292.444 4
 3 -14 16 3539.73 354.655 7
 3 14 16 4132.48 363.706 4
 3 14 16 3144.29 450.527 9
 3 14 17 -573.921 273.221 9
 -3 15 17 1384.36 243.329 6
 -3 15 17 1923.56 246.823 4
 -3 15 16 -91.0743 272.113 6
 -3 -15 16 20.7604 380.238 7
 -3 15 16 143.488 238.058 4
 -3 15 16 -542.83 394.546 9
 -3 -15 15 1889.37 508.16 7
 -3 15 15 1623.97 337.242 4
 -3 15 15 1546.55 390.096 6
 -3 15 14 1305.72 496.341 9
 -3 -15 14 1599.77 527.554 7
 -3 15 14 1681.87 364.233 4
 -3 15 14 1728.86 459.596 6
 -3 -15 13 1070.77 521.931 7
 -3 15 13 473.591 325.879 10
 -3 15 13 657.669 334.883 4
 -3 15 13 791.996 473.467 9
 -3 15 12 224.993 340.818 10
 -3 -15 12 222.354 493.108 7
 -3 -15 12 -51.8578 479.764 8
 -3 15 12 246.953 452.667 9
 -3 -15 11 2399.03 596.273 8
 -3 -15 11 1767.07 550.2 7
 -3 15 11 1309.4 456.406 9
 -3 15 11 1446 385.716 10
 -3 -15 10 2805.45 556.112 8
 -3 -15 10 804.522 481.132 7
 -3 15 10 1135.32 357.144 10
 3 -15 -10 1635.38 800.858 1
 -3 15 10 684.755 422.419 9
 -3 -15 9 488.278 440.971 7
 3 -15 -9 433.428 707.932 1
 -3 15 9 430.13 401.01 9
 -3 15 8 806.292 311.819 10
 -3 -15 8 2278.75 494.296 7
 3 -15 -8 1604.75 707.098 1
 -3 -15 7 1476.05 627.731 3
 3 -15 -7 2109.45 745.389 1
 -3 -15 7 1404.69 370.343 8
 -3 -15 7 1443.8 389.202 7
 -3 15 7 612.312 290.604 10
 -3 -15 6 11621.6 706.651 7
 -3 -15 6 10723.6 1171.58 3
 3 -15 -6 10708.8 1153.76 3
 3 -15 -6 11522.5 1179.38 1
 -3 -15 6 10654 608.978 8
 -3 15 5 1450.73 786.591 2
 -3 -15 5 532.989 646.52 3
 -3 15 5 248.729 242.326 10
 3 -15 -5 -312.749 660.676 3
 3 -15 -5 -14.3869 451.963 1
 -3 -15 4 1617.61 766.099 3
 -3 15 4 1222.92 310.266 10
 -3 15 4 1220.04 659.851 2
 3 -15 -4 975.707 754.768 3
 -3 -15 3 12239.2 1308.04 3
 3 -15 -3 12777.5 1335.23 3
 -3 15 3 14160.3 1239.97 2
 3 -15 -2 5636.44 1019.85 3
 -3 -15 2 5708.62 1042.96 3
 -3 15 2 5719.27 850.659 2
 -3 15 1 1614.9 574.096 2
 3 -15 -1 1146.68 788.663 3
 -3 -15 1 977.851 756.861 3
 3 -15 0 101.828 739.375 3
 -3 -15 0 -549.501 778.954 3
 3 -15 1 2494.32 903.888 3
 -3 -15 -1 2377.13 860.978 3
 -3 -15 -2 518.315 723.418 3
 3 -15 2 435.417 708.25 3
 -3 -15 -3 3063.91 873.124 3
 3 15 3 2220.29 346.246 10
 3 -15 3 3658.94 905.609 3
 3 -15 3 3442.04 422.158 7
 3 -15 4 1069 753.7 3
 -3 -15 -4 914.88 662.681 3
 3 -15 4 1014.92 371.003 7
 -3 -15 -4 165.095 477.786 1
 3 15 4 290.051 255.748 10
 3 -15 5 5420.02 954.953 3
 3 -15 5 4996.78 550.111 7
 3 15 5 5475.36 644.195 9
 -3 -15 -5 5017.45 911.059 3
 -3 -15 -5 5049.85 914.804 1
 3 15 5 2414.62 386.177 10
 3 -15 6 4673.33 902.103 3
 3 -15 6 6566.88 633.371 7
 -3 -15 -6 6834.35 979.903 3
 -3 -15 -6 5928.77 1030.01 1
 3 15 6 5107.31 692.21 9
 3 15 7 913.848 542.419 9
 -3 -15 -7 605.91 627.457 1
 3 -15 7 1464.48 490.914 7
 3 15 7 430.14 355.047 10
 3 -15 8 653.917 482.494 7
 -3 -15 -8 775.251 679.04 1
 3 15 8 437.792 314.753 10
 3 15 8 324.85 489.692 9
 3 15 9 2719.62 701.044 9
 3 -15 9 1924.92 557.948 7
 3 -15 10 3577.6 625.326 7
 3 15 10 4574.9 853.557 9
 3 15 11 1503.8 782.133 9
 3 -15 11 1709.57 559.526 7
 3 15 11 1828.13 410.779 4
 3 15 12 1186.13 379.866 4
 3 15 12 224.715 665.096 9
 3 -15 12 1108.87 495.206 7
 3 15 13 -392.155 591.505 9
 3 15 13 8.41521 321.378 4
 3 -15 13 43.9875 434.807 7
 3 -15 14 176.611 377.487 7
 3 15 14 -18.2635 291.973 4
 3 15 14 882.574 523.405 9
 3 15 15 350.814 411.212 9
 3 -15 15 51.0266 297.916 7
 3 15 15 210.123 251.03 4
 3 15 16 72.4085 301.513 9
 3 -15 16 228.059 224.75 7
 3 15 16 216.158 193.073 4
 3 15 17 2758.66 277.674 9
 -3 16 17 589.517 192.759 6
 -3 16 16 8571.73 503.133 6
 -3 -16 16 9701.62 592.07 7
 -3 -16 15 1366.48 449.866 7
 -3 16 15 1200.89 380.804 6
 -3 16 14 -335.446 422.559 9
 -3 16 14 -159.094 414.514 6
 -3 -16 14 578.621 475.047 7
 -3 16 13 -198.673 323.73 10
 -3 -16 13 30.9917 479.156 7
 -3 16 12 4701.92 504.812 10
 -3 -16 12 5493.9 677.065 7
 -3 16 12 5681.15 622.117 9
 -3 -16 11 397.949 461.009 8
 -3 -16 11 478.294 481.424 7
 -3 16 11 249.09 420.489 9
 -3 16 11 584.118 384.385 10
 -3 -16 10 214.56 457.083 7
 -3 16 10 1136.01 371.216 10
 -3 -16 10 875.615 459.077 8
 -3 16 10 1179.92 449.47 9
 -3 -16 9 6575.97 609.223 8
 -3 -16 9 7399.42 686.298 7
 3 -16 -9 7850.29 1140.61 1
 -3 16 9 6480.87 603.011 9
 -3 16 8 -312.109 336.821 10
 -3 -16 8 -49.4462 388.759 7
 3 -16 -8 284.906 618.889 1
 -3 -16 8 -327.476 393.323 8
 -3 -16 7 -8.34901 500.94 3
 -3 -16 7 169.83 359.108 7
 -3 -16 7 249.888 358.786 8
 3 -16 -7 -284.286 587.193 1
 -3 -16 6 1782.09 528.601 8
 -3 -16 6 1531.51 741.68 3
 -3 -16 6 1381.21 403.868 7
 3 -16 -6 935.493 638.468 3
 -3 -16 5 3924.71 879.507 3
 -3 -16 5 4295.01 478.932 7
 -3 16 5 2498.75 337.366 10
 3 -16 -5 3941.84 894.414 3
 -3 -16 4 2872.03 866.274 3
 -3 16 4 2327.66 348.447 10
 3 -16 -4 2675.36 823.709 3
 3 -16 -3 10914.5 1292.16 3
 -3 -16 3 10337.5 1289.08 3
 3 -16 -2 246.565 760.75 3
 -3 -16 2 51.085 705.41 3
 -3 16 2 277.496 294.813 10
 3 -16 -1 115.893 755.157 3
 -3 16 1 275.237 287.558 10
 -3 -16 1 59.6328 683.031 3
 -3 -16 0 1169.24 800.344 3
 3 -16 0 608.932 768.97 3
 3 -16 1 90.2356 722.73 3
 -3 -16 -1 -49.6432 712.891 3
 -3 -16 -2 1589.53 811.345 3
 3 -16 2 2169.81 412.662 7
 3 16 2 865.569 309.025 10
 3 -16 2 2128.08 848.097 3
 -3 -16 -3 1473.86 761.421 3
 3 -16 3 1793.27 413.679 7
 3 16 3 844.054 296.087 10
 3 -16 3 2156.82 850.772 3
 3 -16 4 2016.43 816.089 3
 3 -16 4 1912.36 451.583 7
 3 16 4 599.177 318.69 10
 -3 -16 -4 1767.21 792.058 3
 -3 -16 -5 2094.74 732.44 3
 3 -16 5 1832.56 719.926 3
 3 -16 5 1882.9 443.988 7
 3 16 5 457.007 342.472 10
 3 16 5 1217.23 520.419 9
 3 -16 6 1812.27 714.708 3
 -3 -16 -6 1660.24 599.847 3
 3 -16 6 1280.43 462.996 7
 3 16 6 1223.97 518.524 9
 3 16 6 422.076 382.643 10
 -3 -16 -6 1774.33 753.812 1
 3 -16 7 256.274 462.785 7
 3 16 7 195.8 360.126 10
 -3 -16 -7 -201.259 645.092 1
 3 16 7 -77.9882 465.53 9
 3 -16 8 10083 800.959 7
 3 16 8 11033.7 857.384 9
 3 -16 9 21.8521 491.309 7
 3 16 9 373.918 245.757 10
 3 16 9 699.616 653.991 9
 3 16 10 5398.02 840.114 9
 3 -16 10 4259.84 666.924 7
 3 -16 11 7028.44 731.017 7
 3 16 11 7887.93 879.533 9
 3 16 12 1098.78 609.684 9
 3 -16 12 1283.73 500.949 7
 3 16 13 2985.04 381.307 4
 3 -16 13 2660.71 516.905 7
 3 16 14 790.216 467.414 9
 3 -16 14 568.826 372.287 7
 3 16 14 330.618 241.611 4
 3 16 15 725.867 366.432 9
 3 -16 15 645.603 307.954 7
 3 -16 16 -20.2589 192.706 7
 3 16 16 53.7739 160.695 6
 3 16 16 -261.889 275.062 9
 -3 17 16 136.452 239.428 6
 -3 -17 16 523.707 316.448 7
 -3 17 15 443.747 338.993 9
 -3 -17 15 53.3535 355.193 7
 -3 17 15 147.427 325.383 6
 -3 -17 14 942.169 442.63 7
 -3 17 14 752.809 413.196 6
 -3 17 14 257.117 358.215 9
 -3 17 13 630.945 395.668 9
 -3 -17 13 1270.41 493.755 7
 -3 17 13 1585.16 496.882 6
 -3 17 13 216.204 293.097 10
 -3 17 12 151.53 409.808 9
 -3 -17 12 236.102 456.209 7
 -3 17 12 381.489 363.857 10
 -3 17 11 4899.27 545.017 10
 -3 -17 11 668.55 493.901 7
 -3 -17 11 59.8233 441.342 8
 -3 17 11 3283.48 640.019 9
 -3 -17 10 4826.49 623.92 7
 -3 17 10 4296.77 544.058 9
 -3 -17 10 5259.56 581.323 8
 -3 17 10 5151.89 520.126 10
 -3 -17 9 -182.996 452.838 7
 -3 17 9 -1047.34 412.903 10
 -3 -17 8 6357.77 630.468 7
 -3 -17 8 5640.51 558.474 8
 -3 17 7 198.081 304.269 10
 -3 -17 7 500.793 368.656 7
 -3 -17 7 548.721 376.651 8
 -3 -17 7 1109.39 641.221 3
 3 -17 -6 1531.56 713.254 3
 -3 -17 6 1628.18 753.642 3
 -3 -17 6 1727.18 416.926 7
 -3 17 6 670.87 339.361 10
 3 -17 -5 1366.98 695.583 3
 -3 -17 5 1194.54 739.938 3
 -3 -17 5 1410.33 394.168 7
 -3 17 5 548.346 324.032 10
 -3 17 4 778.016 368.752 10
 -3 -17 4 302.234 749.729 3
 3 -17 -4 994.179 718.253 3
 -3 17 3 1252.26 333.064 10
 3 -17 -3 1510.77 764.772 3
 -3 -17 3 1542.29 821.528 3
 3 -17 -2 442.655 802.041 3
 -3 -17 2 91.8807 786.72 3
 -3 17 2 242.8 283.516 10
 -3 17 1 376.031 293.173 10
 -3 -17 1 19.9864 768.51 3
 3 -17 -1 134.832 765.65 3
 -3 17 0 537.088 286.592 10
 -3 -17 0 433.671 660.954 3
 3 -17 0 77.023 737.866 3
 3 17 1 -869.291 372.253 10
 -3 -17 -1 -96.9684 657.951 3
 -3 17 -1 204.303 251.797 10
 3 -17 1 -151.779 349.314 7
 3 -17 1 111.668 750.72 3
 3 -17 2 11588.9 1374.05 3
 -3 -17 -2 11012.3 1355.39 3
 3 -17 2 11147 720.753 7
 3 -17 3 196.488 722.515 3
 3 -17 3 373.207 376.582 7
 -3 -17 -3 186.95 668.166 3
 -3 -17 -4 5305.31 1014.1 3
 3 17 4 2394.47 437.374 10
 3 -17 4 4354.69 999.599 3
 3 -17 4 4799.09 549.181 7
 3 17 5 351.866 426.794 9
 -3 -17 -5 697.169 655.788 3
 3 -17 5 411.997 618.836 3
 3 17 5 276.12 372.078 10
 3 -17 5 526.945 448.57 7
 3 17 6 405.338 445.566 9
 3 -17 6 473.156 620.616 3
 3 17 6 678.716 393.527 10
 3 -17 6 340.745 429.808 7
 3 -17 7 874.025 530.406 7
 3 17 7 325.618 471.638 9
 3 17 7 938.101 397.655 10
 3 17 8 2960.64 678.794 9
 3 -17 8 2436.98 602.15 7
 3 17 8 1904.03 369.169 10
 3 -17 9 -215.011 519.057 7
 3 17 9 318.144 226.775 10
 3 17 9 -34.8901 627.545 9
 3 -17 10 2323.72 609.839 7
 3 17 10 1826.37 687.307 9
 3 -17 11 56.6721 512.895 7
 3 17 11 -92.2022 610.593 9
 3 -17 12 251.328 534.38 7
 3 17 12 11816 949.656 9
 3 -17 13 -110.94 402.886 7
 3 17 13 1075.3 506.915 9
 3 -17 14 794.659 350.979 7
 3 17 14 1496.2 414.47 9
 3 -17 15 122.798 249.048 7
 3 17 15 61.7835 290.149 9
 3 17 16 2603.87 271.474 9
 -3 -18 16 849.229 273.549 7
 -3 18 16 548.679 223.259 6
 -3 18 15 151.022 293.224 6
 -3 -18 15 88.7734 326.411 7
 -3 18 14 6897.8 580.784 6
 -3 18 14 6244.19 497.29 9
 -3 -18 14 6986.09 572.862 7
 -3 18 13 5144.69 734.119 10
 -3 -18 13 4650.02 568.638 7
 -3 18 13 4787 570.541 6
 -3 18 13 3817.72 504.034 9
 -3 18 12 1553.35 387.607 10
 -3 -18 12 1592.69 489.95 7
 -3 18 12 1511.79 405.75 9
 -3 -18 11 789.914 427.381 8
 -3 -18 11 -110.808 451.723 7
 -3 18 11 441.684 376.259 10
 -3 18 11 -599.741 384.643 9
 -3 -18 10 1067.5 432.421 8
 -3 -18 10 653.769 464.455 7
 -3 18 10 1844.67 458.966 10
 -3 -18 9 639.532 426.839 7
 -3 -18 9 1462.13 441.221 8
 -3 18 8 -400.9 384.542 10
 -3 -18 8 -24.3898 412.954 7
 -3 -18 7 260.669 379.666 7
 -3 18 7 -47.511 323.537 10
 -3 -18 6 53.9578 347.386 7
 -3 -18 6 -269.692 629.066 3
 3 18 -6 -662.763 317.938 10
 -3 18 6 29.562 316.539 10
 3 -18 -6 -414.016 661.299 3
 -3 -18 5 3903.39 934.966 3
 3 18 -5 1627.42 344.374 10
 -3 -18 5 3283.98 461.648 7
 -3 18 5 1539.97 420.49 10
 3 -18 -5 3765.09 894.621 3
 -3 -18 4 1927.32 860.235 3
 -3 18 4 1281.37 350.812 10
 3 -18 -4 1527.89 750.68 3
 -3 -18 3 257.559 711.414 3
 3 18 -3 -897.056 385.293 10
 -3 18 3 532.06 318.878 10
 3 -18 -3 -256.119 685.804 3
 -3 -18 2 1061.49 771.393 3
 3 18 -2 -212.015 397.276 10
 -3 18 2 606.618 326.206 10
 3 -18 -2 272.765 778.642 3
 -3 -18 1 1676.08 771.363 3
 3 18 -1 807.67 355.048 10
 3 -18 -1 1993.23 932.567 3
 -3 -18 0 912.511 809.372 3
 3 -18 0 1404.88 402.076 7
 3 18 0 -494.251 393.469 10
 -3 18 0 1478.59 334.978 10
 3 -18 0 1533.68 869.895 3
 3 18 1 -343.785 352.714 10
 -3 -18 -1 39.9794 751.511 3
 3 -18 1 -29.3011 343.853 7
 3 -18 1 -106.254 755.723 3
 -3 18 -1 161.737 258.062 10
 3 -18 2 294.396 764.596 3
 3 -18 2 604.1 393.581 7
 3 18 2 -1.52946 365.73 10
 -3 -18 -2 50.7164 639.085 3
 3 -18 3 -111.607 401.758 7
 3 -18 3 492.965 773.851 3
 -3 -18 -3 -442.97 708.041 3
 3 18 3 95.9397 373.12 10
 3 -18 4 12996 1493.13 3
 3 -18 4 12385.7 792.115 7
 3 18 4 9075.92 622.539 10
 -3 -18 -4 11869.7 1396.15 3
 3 -18 5 7766.57 1162.68 3
 3 -18 5 7503.35 696.79 7
 3 18 5 4913.85 586.007 10
 -3 -18 -5 7691.04 1127.91 3
 3 -18 6 -22.8642 483.916 7
 3 18 6 68.0105 439.836 9
 3 18 6 507.687 398.52 10
 3 18 7 2020.3 420.525 10
 3 -18 7 3103.7 622.085 7
 3 18 8 4161.01 779.613 9
 3 -18 8 4481.15 685.587 7
 3 18 8 3437.87 399.645 10
 3 -18 9 3062.99 622.5 7
 3 18 9 3108.79 683.226 9
 3 18 9 1521.01 291.661 10
 3 18 10 8970.8 802.024 9
 3 -18 10 8049.2 786.878 7
 3 18 11 4228.06 623.932 9
 3 -18 11 3168.73 600.064 7
 3 18 12 2158.39 520.233 9
 3 -18 12 -179.896 446.449 7
 3 -18 13 1329.87 413.906 7
 3 18 13 1733.07 445.71 9
 3 -18 14 1046.36 336.633 7
 3 18 14 1113.08 340.033 9
 3 18 15 -32.9421 238.145 9
 3 -18 15 -35.9441 208.998 7
 -3 19 16 535.908 185.121 6
 -3 -19 15 228.878 279.165 7
 -3 19 15 -152.972 261.015 6
 -3 -19 14 528.535 338.157 7
 -3 19 14 346.254 340.092 6
 -3 -19 13 4870.18 518.452 7
 -3 19 13 3523.48 402.865 9
 -3 19 13 4385.89 568.203 6
 -3 19 12 199.551 328.586 10
 -3 -19 12 489.99 418.278 7
 -3 19 12 642.271 475.013 6
 -3 -19 11 -234.636 432.285 7
 -3 19 11 -236.564 485.56 6
 -3 19 11 206.27 353.481 10
 -3 -19 10 2093.95 495.338 7
 -3 19 10 2586.14 466.682 10
 -3 -19 9 -321.43 427.564 7
 -3 -19 8 354.451 402.674 7
 -3 19 8 -839.437 406.01 10
 -3 -19 7 5928.22 614.176 7
 -3 19 7 2406.24 418.187 10
 -3 -19 6 347.48 350.938 7
 -3 19 6 106.576 351.814 10
 3 19 -6 -108.02 278.327 10
 3 19 -5 -368.494 328.148 10
 -3 19 5 4.08538 332.967 10
 3 -19 -5 -337.504 661.202 3
 3 19 -4 -390.202 360.35 10
 3 -19 -4 400.917 648.791 3
 -3 -19 4 467.953 631.719 3
 -3 19 4 1432.31 370.157 10
 -3 19 3 14369.1 725.266 6
 3 -19 -3 13933.1 1522.74 3
 -3 -19 3 15201.5 1600.13 3
 -3 19 2 707.886 347.652 10
 -3 -19 2 1500.11 878.469 3
 3 -19 -2 1463.27 878.838 3
 3 -19 -1 -166.719 777.258 3
 -3 -19 1 -1.3365 791.48 3
 3 -19 -1 32.4789 349.906 7
 3 19 -1 -690.779 416.062 10
 -3 19 1 159.976 292.524 10
 -3 -19 0 -621.681 725.928 3
 -3 19 0 326.913 290.245 10
 3 19 0 -617.467 384.789 10
 3 -19 0 234.33 364.762 7
 3 -19 1 1375.12 800.352 3
 3 19 1 599.168 395.142 10
 3 -19 1 1615.24 463.534 7
 -3 19 -1 1324.02 294.178 10
 -3 -19 -1 1784.54 809.102 3
 3 -19 2 721.575 805.63 3
 3 -19 2 171.753 401.215 7
 3 19 2 150.821 399.831 10
 -3 -19 -2 770.068 775.971 3
 3 -19 3 196.416 396.793 7
 3 -19 3 940.368 845.754 3
 3 19 3 641.788 428.725 10
 -3 -19 -3 15.4019 706.633 3
 3 -19 4 998.572 469.031 7
 3 19 4 922.193 459.532 10
 3 19 5 1853.73 503.21 10
 3 -19 5 2626.75 557.074 7
 3 -19 6 465.616 510.667 7
 3 19 6 866.233 442.398 10
 3 19 7 542.157 371.807 10
 3 -19 7 808.521 555.026 7
 3 19 7 1084.65 556.02 9
 3 19 8 653.957 332.211 10
 3 -19 8 -184.256 558.696 7
 3 19 8 -296.423 550.177 9
 3 -19 9 1263.63 573.039 7
 3 19 9 1154.49 536.075 9
 3 19 9 560.817 258.563 10
 3 19 10 -334.272 240.575 10
 3 -19 10 -269.524 529.578 7
 3 19 10 -175.125 492.805 9
 3 -19 11 3706.74 589.02 7
 3 19 11 6964.3 637.099 9
 3 19 12 2804.6 459.141 9
 3 -19 12 1473.28 439.887 7
 3 -19 13 3135.18 434.798 7
 3 19 13 3622.38 410.533 9
 3 -19 14 174.83 259.322 7
 3 19 14 58.5912 253.44 9
 -3 -20 15 293.111 224.653 7
 -3 20 15 -16.8388 209.669 6
 -3 -20 14 290.844 285.23 7
 -3 20 14 187.209 299.051 6
 -3 -20 13 2771.35 408.957 7
 -3 20 13 2239.37 428.767 6
 -3 20 12 381.552 339.354 10
 -3 -20 12 1078.38 392.798 7
 -3 20 12 878.913 427.835 6
 -3 -20 11 137.945 373.012 7
 -3 20 11 852.627 493.807 6
 -3 20 11 700.033 408.793 10
 -3 20 10 717.233 407.498 10
 -3 20 10 -159.559 457.463 6
 -3 -20 10 -202.667 406.457 7
 -3 -20 9 354.35 402.996 7
 -3 20 9 288.665 444.009 6
 -3 20 9 1334.12 426.31 10
 -3 20 8 -477.893 467.309 10
 -3 -20 8 1606.85 437.742 7
 -3 -20 7 575.277 386.22 7
 -3 20 7 -430.691 427.29 10
 -3 20 6 -141.766 354.008 10
 -3 -20 6 1173.44 404.349 7
 -3 20 6 1193.08 419.033 6
 3 20 -6 156.565 267.231 10
 3 20 -5 73.9215 299.349 10
 -3 20 5 1.84847 336.348 10
 -3 20 5 497.635 377.779 6
 -3 20 4 1938.29 424.936 6
 -3 20 4 1117.25 350.917 10
 3 20 -4 1105.97 331.421 10
 3 20 -3 -283.896 366.063 10
 -3 20 3 195.421 319.581 10
 3 -20 -2 347.711 367.453 7
 -3 20 2 751.502 354.204 10
 3 20 -2 244.308 344.931 10
 -3 20 1 3365.94 379.533 10
 3 20 -1 3022.48 448.106 10
 3 20 0 8217.74 625.942 10
 -3 20 0 7556.05 468.039 10
 -3 20 -1 445.917 254.212 10
 3 20 1 -29.0505 416.979 10
 3 -20 1 450.116 418.829 7
 3 -20 2 3235.41 515.851 7
 3 20 2 1072.73 492.907 10
 3 -20 3 1452.28 484.389 7
 3 20 3 829.301 477.847 10
 3 -20 4 1310.54 510.676 7
 3 20 4 1995.14 486.713 10
 3 20 5 1505.75 488.909 10
 3 -20 5 813.255 495.98 7
 3 -20 6 380.746 505.35 7
 3 20 6 568.483 408.886 10
 3 20 7 197.472 343.013 10
 3 -20 7 759.221 555.726 7
 3 -20 8 222.016 541.789 7
 3 20 8 1868.39 327.862 10
 3 20 8 578.705 453.957 9
 3 20 9 216.005 245.733 10
 3 -20 9 599.289 530.72 7
 3 20 9 71.0826 410.364 9
 3 20 10 -437.192 234.484 10
 3 -20 10 -23.355 489.513 7
 3 20 10 784.195 402.807 9
 3 -20 11 177.488 425.446 7
 3 20 11 353.002 344.938 9
 3 20 12 507.408 298.23 9
 3 -20 12 -174.485 378.688 7
 3 20 13 -37.2766 236.154 9
 3 -20 13 -55.456 291.722 7
 3 -20 14 440.054 215.095 7
 -3 -21 14 151.474 216.249 7
 -3 21 14 -45.9432 247.102 6
 -3 21 13 2.9874 223.743 10
 -3 -21 13 337.247 272.377 7
 -3 21 13 2.91729 304.198 6
 -3 21 12 2979.92 454.116 6
 -3 21 12 2091.78 359.922 10
 -3 -21 12 3232.15 404.421 7
 -3 -21 11 2773.09 432.242 7
 -3 21 11 2349.1 419.561 10
 -3 21 11 2765.43 474.309 6
 -3 -21 10 -169.973 335.767 7
 -3 21 10 961.689 437.608 10
 -3 21 10 -131.06 425.853 6
 -3 -21 9 -24.6411 354.186 7
 -3 21 9 256.089 456.27 6
 -3 -21 8 28.3958 355.491 7
 -3 21 8 168.26 412.679 6
 -3 21 7 -749.066 457.821 10
 -3 -21 7 245.32 350.99 7
 -3 21 7 517.003 404.182 6
 -3 21 6 2968.44 492.611 6
 -3 21 6 541.067 408.85 10
 -3 21 5 -97.6548 344.113 6
 -3 21 5 -288.167 386.014 10
 3 21 -5 -91.0683 325.527 10
 -3 21 4 663.825 348.508 6
 -3 21 4 238.471 341.82 10
 3 -21 -4 191.706 323.813 7
 3 21 -4 -42.364 329.998 10
 3 21 -3 -11.8446 352.845 10
 3 -21 -3 69.4723 324.699 7
 -3 21 3 22.6004 337.581 10
 -3 21 2 789.727 341.046 10
 3 21 -2 249.854 366.584 10
 3 -21 -2 1111.73 398.979 7
 3 21 -1 4279.7 507.636 10
 -3 21 1 3228.9 382.38 10
 3 -21 0 151.34 401.28 7
 -3 21 0 256.927 267.642 10
 3 21 0 181.598 406.357 10
 -3 21 -1 349.498 260.04 10
 3 21 1 501.878 463.662 10
 3 -21 1 -118.571 407.463 7
 3 -21 2 3985.59 567.36 7
 3 21 2 3004.2 572.515 10
 3 -21 3 2024.63 508.389 7
 3 21 3 2535.52 559.519 10
 3 21 4 1242.85 496.481 10
 3 -21 4 67.0192 468.27 7
 3 -21 5 -5.96407 487.243 7
 3 21 5 1793.57 517.254 10
 3 21 6 551.602 415.497 10
 3 -21 6 138.941 500.129 7
 3 -21 7 14.3372 511.004 7
 3 21 7 -104.47 320.799 10
 3 -21 8 452.497 517.014 7
 3 21 8 367.272 272.68 10
 3 -21 9 164.077 477.462 7
 3 21 9 1030.7 359.537 9
 3 21 9 -255.853 238.533 10
 3 -21 10 257.645 429.189 7
 3 21 10 -640.111 229.875 10
 3 21 10 564.885 317.71 9
 3 21 11 773.856 304.262 9
 3 -21 11 971.139 407.471 7
 3 21 12 398.193 232.533 9
 3 -21 12 377.629 307.395 7
 3 -21 13 459.049 253.005 7
 -3 22 14 8.7945 178.346 6
 -3 -22 13 93.5646 207.326 7
 -3 22 13 11.0065 124.126 10
 -3 22 13 46.6892 248.592 6
 -3 -22 12 491.958 258.572 7
 -3 22 12 -40.9267 252.059 10
 -3 22 12 298.225 314.632 6
 -3 22 11 2780.86 437.057 6
 -3 -22 11 2626.02 366.44 7
 -3 22 11 2015.24 372.606 10
 -3 -22 10 98.7789 291.134 7
 -3 22 10 49.7051 381.411 6
 -3 22 10 527.478 402.82 10
 -3 22 9 1990.17 453.328 6
 -3 -22 9 2334.41 394.453 7
 -3 -22 8 -235.332 317.388 7
 -3 22 8 -35.6279 381.619 6
 -3 -22 7 2962.52 433.864 7
 -3 22 7 3198.84 491.021 6
 -3 22 6 422.651 360.199 6
 -3 22 6 -305.607 470.439 10
 -3 22 5 438.853 346.821 6
 3 22 -5 75.7172 320.758 10
 -3 22 5 -435.041 442.241 10
 -3 22 4 -9.04445 382.297 10
 3 22 -4 -7.69051 348.263 10
 3 -22 -4 518.382 330.751 7
 -3 22 3 60.9857 412.37 10
 3 -22 -3 385.588 340.021 7
 3 22 -3 -108.756 409.378 10
 -3 22 2 44.3832 355.776 10
 3 22 -2 56.2197 416.873 10
 -3 22 1 41.8459 334.035 10
 3 -22 -1 347.901 378.98 7
 3 22 -1 -112.1 411.439 10
 -3 22 0 647.127 297.934 10
 3 -22 0 1185.01 422.12 7
 3 -22 1 441.086 413.579 7
 -3 22 -1 944.021 357.113 10
 3 -22 2 -122.837 435.252 7
 3 22 2 1029.28 579.993 10
 3 22 3 3562.56 608.744 10
 3 -22 3 2390.01 513.702 7
 3 -22 4 1082.55 483.635 7
 3 22 4 1761.33 586.333 10
 3 -22 5 20.4196 499.085 7
 3 22 5 24468.2 927.918 10
 3 -22 6 3117.21 584.614 7
 3 22 6 786.094 376.203 10
 3 -22 7 149.149 479.205 7
 3 22 7 2519.1 355.074 10
 3 -22 8 120.406 455.654 7
 3 22 8 171.434 239.826 10
 3 -22 9 128.406 414.089 7
 3 -22 10 -223.778 390.367 7
 3 22 10 380.013 183.523 10
 3 -22 11 -218.559 332.891 7
 3 -22 12 -316.834 263.132 7
 -3 23 13 1104.49 226.855 6
 -3 -23 12 105.068 177.74 7
 -3 23 12 53.6742 247.676 6
 -3 23 12 -256.726 227.96 10
 -3 -23 11 1265.6 259.063 7
 -3 23 11 990.04 325.61 6
 -3 23 11 715.357 305.37 10
 -3 23 10 931.647 361.054 10
 -3 -23 10 1272.5 293.937 7
 -3 23 10 1429.43 379.884 6
 -3 -23 9 -160.364 264.583 7
 -3 23 9 -34.149 335.304 6
 -3 23 8 855.984 446.574 10
 -3 23 8 760.417 365.126 6
 -3 23 7 3458.96 533.185 10
 -3 23 7 213.695 334.243 6
 -3 23 6 -33.4156 315.195 6
 -3 23 5 -5.33074 284.704 6
 3 23 -5 380.891 317.542 10
 -3 23 4 -23.0383 395.328 10
 3 23 -4 8.46696 345.371 10
 -3 23 3 402.941 340.338 10
 3 23 -3 7.47477 386.89 10
 3 23 -2 51.1582 412.782 10
 -3 23 2 -33.8467 326.103 10
 3 -23 -2 224.341 331.859 7
 3 -23 -1 499.271 362.702 7
 -3 23 1 -5.09271 293.797 10
 3 23 -1 219.094 469.164 10
 -3 23 0 -105.751 283.426 10
 3 -23 0 166.587 350.246 7
 3 23 0 827.521 565.756 10
 3 -23 1 1073.25 415.32 7
 3 23 1 158.949 538.93 10
 -3 23 -1 -3.17183 249.035 10
 3 23 2 330.382 549.239 10
 3 -23 2 -232.105 414.573 7
 3 -23 3 35.3504 422.784 7
 3 23 3 1110.69 518.798 10
 3 -23 4 107.046 427.216 7
 3 23 4 901.138 475.224 10
 3 -23 5 1437.38 488.381 7
 3 23 5 1152.95 439.622 10
 3 -23 6 368.439 452.9 7
 3 23 6 210.88 309.475 10
 3 -23 7 468.239 439.89 7
 3 23 7 173.97 253.795 10
 3 -23 8 128.998 400.905 7
 3 23 8 313.032 239.34 10
 3 -23 9 -176.117 373.671 7
 3 23 9 -690.747 246.114 10
 3 -23 10 106.575 321.29 7
 3 -23 11 -77.9666 254.108 7
 3 -23 12 48.5006 188.16 7
 -3 24 12 383.089 191.632 6
 -3 24 11 343.392 235.344 6
 -3 24 11 30.1571 226.931 10
 -3 24 10 -65.6007 288.496 10
 -3 24 10 -139.701 265.868 6
 -3 24 9 411.22 333.871 10
 -3 24 9 -325.479 295.063 6
 -3 24 8 858.738 376.78 10
 -3 24 8 203.843 283.642 6
 -3 24 7 222.224 278.462 6
 -3 24 7 800.953 386.692 10
 -3 24 6 1305.92 407.375 10
 -3 24 6 110.224 262.573 6
 -3 24 5 -914.895 453.725 10
 3 24 -5 903.603 336.147 10
 -3 24 4 20696.7 762.497 10
 3 24 -4 244.291 322.427 10
 3 -24 -3 60.0759 273.055 7
 3 24 -3 291.6 366.485 10
 -3 24 3 387.73 373.513 10
 3 -24 -2 154.512 296.296 7
 3 24 -2 317.811 400.301 10
 -3 24 2 -107.874 320.948 10
 3 -24 -1 -172.495 324.527 7
 -3 24 1 -402.259 305.22 10
 -3 24 0 63.4564 274.985 10
 3 -24 0 1080.96 382.12 7
 3 24 0 167.686 525.231 10
 -3 24 -1 41.7905 257.775 10
 3 24 1 200.842 566.79 10
 3 -24 1 1276.87 397.471 7
 3 -24 2 270.042 375.09 7
 3 24 2 4657.04 558.622 10
 3 24 3 1532.78 498.406 10
 3 -24 3 -143.584 387.104 7
 3 24 4 834.742 445.184 10
 3 -24 4 -48.7244 392.669 7
 3 24 5 4484.86 504.046 10
 3 -24 5 2124.47 469.874 7
 3 -24 6 411.991 395.643 7
 3 24 6 177.134 267.972 10
 3 -24 7 411.966 374.236 7
 3 24 7 -48.5845 236.96 10
 3 -24 8 12.7832 330.655 7
 3 -24 9 95.4723 300.64 7
 3 24 9 404.196 178.866 10
 3 24 10 -26.1044 197.012 6
 3 -24 10 245.638 257.617 7
 3 -24 11 53.4586 178.55 7
 -3 25 10 1062.43 222.863 6
 -3 25 10 428.725 271.835 10
 -3 25 9 153.972 277.027 10
 -3 25 9 -10.0372 210.021 6
 -3 25 8 215.668 324.248 10
 -3 25 8 67.043 217.79 6
 -3 25 7 114.42 244.441 6
 -3 25 7 1689 367.023 10
 -3 25 6 504.865 382.919 10
 -3 25 5 1038.95 397.075 10
 3 25 -4 711.513 305.872 10
 -3 25 4 172.223 334.919 10
 3 25 -3 419.382 329.111 10
 -3 25 3 -414.989 378.865 10
 -3 25 2 -207.208 332.687 10
 3 25 -2 222.365 358.698 10
 3 -25 -2 448.317 280.331 7
 3 -25 -1 570.882 292.606 7
 -3 25 1 -259.387 309.817 10
 3 25 -1 986.403 429.041 10
 3 25 0 722.976 441.116 10
 3 -25 0 128.522 299.589 7
 3 -25 1 844.722 343.861 7
 3 25 1 1545.75 465.404 10
 3 -25 2 -181.416 339.467 7
 3 25 2 564.784 410.939 10
 3 -25 3 1067.52 383.705 7
 3 25 3 3858.16 468.923 10
 3 25 4 32.2247 286.619 10
 3 -25 4 175.198 345.296 7
 3 -25 5 -69.3233 337.632 7
 3 25 5 2957.42 365.329 10
 3 25 6 -260.843 241.735 10
 3 -25 6 -4.76932 318.778 7
 3 -25 7 71.2552 300.146 7
 3 25 7 -394.501 220.096 10
 3 25 7 -75.1964 196.869 6
 3 25 8 285.86 188.806 10
 3 -25 8 -126.886 267.153 7
 3 25 8 -41.5298 176.504 6
 3 -25 9 -16.5614 225.117 7
 -3 26 9 -67.244 220.351 10
 -3 26 8 232.081 305.852 10
 -3 26 7 121.999 296.227 10
 -3 26 6 421.241 318.236 10
 -3 26 5 608.436 347.15 10
 -3 26 4 440.225 320.589 10
 3 26 -4 453.317 207.217 10
 -3 26 3 446.694 298.687 10
 3 26 -3 166.345 239.419 10
 -3 26 2 757.835 302.575 10
 3 26 -2 609.923 286.808 10
 -3 26 1 404.43 285.433 10
 3 26 -1 855.586 323.176 10
 3 -26 0 47.0046 251.863 7
 -3 26 0 255.59 241.437 10
 3 26 0 704.856 350.621 10
 3 26 1 987.095 351.571 10
 3 -26 1 -52.1486 264.869 7
 3 -26 2 155.93 284.577 7
 3 26 2 3889.34 444.333 10
 3 -26 3 -1.88512 282.143 7
 3 26 3 64.706 263.794 10
 3 -26 4 144.89 283.76 7
 3 26 4 127.35 245.183 10
 3 -26 5 338.393 286.43 7
 3 26 5 24.619 217.034 10
 3 26 6 -194.223 217.368 10
 3 -26 6 678.263 281.549 7
 3 -26 7 -161.305 234.148 7
 3 -26 8 44.2055 185.939 7
 -3 27 8 -47.9258 207.593 10
 -3 27 7 234.882 248.337 10
 -3 27 6 653.438 280.634 10
 -3 27 5 170.495 266.438 10
 -3 27 4 825.996 294.84 10
 3 27 -3 432.794 174.927 10
 -3 27 3 400.691 262.978 10
 -3 27 2 46.6639 226.035 10
 3 27 -2 256.056 196.085 10
 -3 27 1 1064.8 266.162 10
 3 27 -1 575.445 225.698 10
 3 27 0 308.597 222.537 10
 3 27 1 636.093 264.119 10
 3 -27 1 -63.9034 151.724 7
 3 27 2 258.909 226.384 10
 3 -27 2 375.833 220.616 7
 3 27 3 443.99 229.546 10
 3 -27 3 45.3742 209.409 7
 3 -27 4 223.717 213.516 7
 3 27 4 37.5397 200.577 10
 3 -27 5 -172.031 201.447 7
 3 27 5 -524.705 213.213 10
 3 27 6 -150.488 169.687 10
 -3 28 5 -45.2826 196.796 10
 -3 28 4 403.6 228.419 10
 -3 28 3 418.261 221.992 10
 -3 28 2 221.586 198.145 10
 3 28 -2 67.7989 139.821 10
 3 28 -1 639.035 183.184 10
 3 28 0 99.6865 169.268 10
 3 28 1 -164.576 185.064 10
 3 28 2 -131.683 184.52 10
 3 28 3 -282.314 188.065 10
 -4 0 20 5310.45 401.139 4
 -4 0 19 60.6158 318.65 4
 -4 0 18 24995.7 962.806 4
 -4 0 17 -135.675 423.268 4
 -4 0 16 1897.88 498.874 4
 -4 0 15 -27.6766 425.54 4
 -4 0 14 762.64 406.427 4
 -4 0 14 269.2 407.377 9
 -4 0 13 422.055 423.753 5
 -4 0 13 -157.198 369.759 4
 -4 0 13 -243.997 375.167 9
 4 0 -13 241.475 600.358 1
 -4 0 12 11067.9 664.795 9
 4 0 -12 11262.7 1206.19 1
 -4 0 12 12271 714.747 4
 -4 0 12 11888.5 727.109 5
 4 0 -11 348.64 611.942 1
 -4 0 10 3315.29 551.551 2
 4 0 -10 3659.1 782.523 1
 -4 0 9 168.244 386.358 2
 -4 0 8 22720.1 1123.39 2
 -4 0 7 -116.597 431.067 2
 -4 0 6 190738 2712.01 2
 -4 0 5 12.2114 400.538 2
 -4 0 4 8486.9 635.287 2
 -4 0 3 237.848 466.486 2
 -4 0 2 250835 2671.25 2
 -4 0 1 -140.938 490.451 2
 -4 0 0 312344 3020.53 1
 -4 0 -1 -41.5421 499.245 1
 -4 0 -2 277397 3101.07 1
 -4 0 -3 -167.555 542.459 1
 -4 0 -4 15179.4 989.211 1
 -4 0 -5 -48.3941 571.539 1
 -4 0 -6 183705 3342.77 1
 -4 0 -7 -171.614 630.093 1
 -4 0 -8 52903.9 2079.54 1
 -4 0 -9 -129.215 608.778 1
 4 0 10 1030.03 355.736 5
 -4 0 -10 956.829 649.528 1
 4 0 11 -38.6052 392.81 5
 -4 0 -11 136.527 568.45 1
 4 0 12 3545.29 564.5 5
 4 0 13 -163.577 480.545 5
 4 0 14 43969 1472.46 5
 4 0 15 -13.6463 417.132 4
 4 0 15 157.639 513.513 5
 4 0 16 125.744 394.123 4
 4 0 16 -131.643 499.114 5
 4 0 17 -110.487 320.792 4
 4 0 17 20.3603 430.651 5
 4 0 18 2536.88 422.853 5
 4 0 18 2531.48 337.845 4
 4 0 19 -1.12225 129.255 4
 -4 1 21 1112.62 197.124 4
 -4 -1 20 3364.7 329.573 4
 -4 1 20 3971.12 389.459 4
 -4 1 19 4100.72 472.314 4
 -4 -1 19 3983.46 427.603 4
 -4 -1 18 377.077 379.96 4
 -4 1 18 510.91 409.429 4
 -4 -1 17 163.83 387.825 4
 -4 1 17 56.2925 467.102 4
 -4 -1 16 3864.32 564.693 4
 -4 1 16 3933.1 584.56 4
 -4 -1 15 46.6323 411.558 4
 -4 1 15 -88.9508 443.628 4
 -4 1 14 12885.4 821.528 4
 -4 1 14 13280.3 812.591 9
 -4 -1 14 12426.4 780.195 4
 4 -1 -14 12194.1 1377.63 1
 -4 -1 13 102.908 372.013 9
 4 -1 -13 314.418 655.729 1
 4 1 -13 1161.79 653.69 1
 -4 -1 13 146.251 347.234 4
 -4 1 13 58.4029 365.463 4
 -4 1 13 259.683 377.776 5
 -4 1 13 -145.267 405.907 9
 -4 -1 13 168.034 388.997 5
 -4 -1 12 9721.91 650.727 7
 4 1 -12 9035.79 1078.9 1
 -4 1 12 9068.5 676.666 5
 -4 -1 12 9082.89 636.584 4
 -4 1 12 8744.29 639.259 4
 -4 1 12 8550.74 628.989 9
 4 -1 -12 7737.73 1064.73 1
 -4 -1 12 8754.65 657.937 5
 4 -1 -11 26758.9 1683.61 1
 -4 1 11 28243.4 1449.99 2
 4 1 -11 27046.3 1637.42 1
 4 -1 -10 3774.97 830.812 1
 4 1 -10 3802.63 747.94 1
 -4 1 10 4451.11 674.945 2
 -4 -1 10 4327.93 555.663 2
 -4 1 9 2650.3 582.136 2
 -4 -1 9 2432.88 446.145 2
 -4 1 8 15177.1 989.463 2
 -4 -1 8 14497.2 862.289 2
 -4 -1 7 1154.64 383.028 2
 -4 1 7 1246.45 527.166 2
 -4 -1 6 43054.3 1266.82 2
 -4 1 6 42191 1396.21 2
 -4 1 5 711.989 469.174 2
 -4 -1 5 877.139 388.053 2
 -4 1 4 508.665 500.523 2
 -4 -1 4 286.919 384.822 2
 -4 -1 3 7745.13 604.541 2
 -4 1 3 7465 693.893 2
 -4 1 2 575.38 475.435 2
 -4 -1 2 456.999 448.645 2
 -4 1 1 101335 1783.44 2
 -4 -1 0 2157.42 538.796 1
 -4 1 0 1735.89 478.961 1
 -4 1 -1 32206.7 1097.68 1
 -4 -1 -1 33196.5 1155.67 1
 -4 -1 -2 8765.95 775.823 1
 -4 1 -2 8358.27 684.549 1
 -4 -1 -3 59831 1665.88 1
 -4 1 -3 59812.6 1564.32 1
 -4 -1 -4 96118.7 2211.46 1
 -4 1 -4 93161.2 2061.91 1
 -4 1 -5 89693.3 2159.99 1
 -4 -1 -5 90709.7 2329.87 1
 -4 -1 -6 -225.391 644.067 1
 -4 1 -6 312.977 533.538 1
 -4 1 -7 15000.4 1122.1 1
 -4 -1 -7 15049.6 1207.65 1
 -4 -1 -8 4512.55 871.595 1
 -4 1 -8 4328.74 775.643 1
 -4 -1 -9 1355.97 733.489 1
 -4 1 -9 1301.3 613.022 1
 -4 -1 -10 11698.1 1248.02 1
 -4 1 -10 11986.6 1167.56 1
 4 1 10 12312.6 746.494 5
 4 -1 10 12914.1 759.097 5
 -4 -1 -11 5920.42 1016.88 1
 4 1 11 6056.03 621.617 5
 4 -1 11 6384.32 645.717 5
 -4 1 -11 5513.27 914.549 1
 4 1 11 7549.07 658.767 9
 -4 -1 -12 1946.39 813.778 1
 4 -1 12 2059.64 505.62 5
 4 1 12 1967.25 510.638 5
 4 1 12 2087.96 482.374 9
 4 -1 13 867.983 500.019 5
 4 1 13 858.874 492.628 5
 4 -1 14 1090.52 456.262 4
 4 1 14 1208.52 512.74 5
 4 -1 14 1409.23 533.287 5
 4 1 15 10013.1 824.33 5
 4 -1 15 10716.5 830.878 5
 4 -1 15 10975 745.146 4
 4 1 15 10290.9 773.023 4
 4 1 16 -215.727 426.371 4
 4 1 16 326.022 485.482 5
 4 -1 16 -64.2101 363.882 4
 4 -1 16 -246.926 506.87 5
 4 1 17 435.803 435.798 5
 4 -1 17 177.1 426.977 5
 4 -1 17 639.697 322.542 4
 4 1 17 626.792 348.797 4
 4 1 18 2358.82 407.891 5
 4 -1 18 2220.41 303.555 4
 4 1 18 2370.58 347.841 4
 4 -1 18 2468.63 417.797 5
 4 1 19 271.431 182.194 4
 -4 2 21 109.151 176.304 4
 -4 -2 20 1099.91 236.939 4
 -4 2 20 1495.39 321.763 4
 -4 2 19 1914.19 417.419 4
 -4 -2 19 2084.82 346.801 4
 -4 2 18 2942.79 526.9 4
 -4 -2 18 3218.85 439.674 4
 -4 2 17 1519.85 508.941 4
 -4 -2 17 1782.65 446.756 4
 -4 -2 16 231.422 384.299 4
 -4 2 16 158.999 477.753 4
 -4 2 15 -327.907 475.676 9
 -4 -2 15 -240.703 401.913 4
 -4 2 15 58.9306 466.198 4
 -4 -2 14 35229 1197.37 4
 -4 2 14 35254.3 1259.24 4
 4 -2 -14 33845 2183.98 1
 -4 -2 13 17986.1 887.558 7
 -4 2 13 17445.1 898.485 9
 -4 -2 13 17057.2 848.026 4
 -4 2 13 17535.5 904.146 4
 4 -2 -13 16990.6 1555.46 1
 -4 2 13 17693.1 915.257 5
 -4 -2 13 17797.3 906.913 5
 -4 -2 12 478.983 364.533 8
 -4 2 12 231.02 380.972 9
 -4 -2 12 737.984 381.164 5
 4 2 -12 286.269 495.085 1
 -4 -2 12 797.763 367.863 7
 4 -2 -12 508.868 648.179 1
 -4 2 12 290.945 337.78 5
 -4 -2 12 631.415 310.59 4
 -4 2 12 489.121 395.08 4
 4 -2 -11 20915.1 1542.2 1
 4 2 -11 21335.9 1398.61 1
 -4 2 11 22334.5 1378.18 2
 4 -2 -10 4238.96 897.714 1
 4 2 -10 3792.49 673.828 1
 -4 2 10 4327.84 703.203 2
 4 -2 -9 975.232 680.822 1
 -4 2 9 1377.71 576.893 2
 -4 -2 9 1076.13 326.62 2
 -4 -2 8 1048.13 360.101 2
 -4 2 8 844.901 552.959 2
 -4 2 7 8952.37 842.569 2
 -4 -2 7 8704.93 617.29 2
 -4 -2 6 432.999 327.071 2
 -4 2 6 878.172 538.921 2
 -4 2 5 2243.94 591.779 2
 -4 -2 5 1847.94 371.562 2
 -4 2 4 77007.1 1730.77 2
 -4 -2 4 78111.1 1492.48 3
 -4 -2 4 76485.3 1479.75 2
 -4 -2 3 14733.5 709.803 2
 -4 2 3 15487.8 872.889 2
 -4 -2 3 16522.6 778.639 3
 -4 -2 2 3370.06 546.88 3
 -4 2 2 3208.21 579.528 2
 -4 -2 2 3324.02 492.566 2
 -4 2 1 3376.66 566.477 2
 -4 -2 1 3365.22 575.376 3
 -4 -2 1 3564.65 548.134 1
 -4 2 0 49654.6 1291.94 2
 -4 -2 0 51760 1338.82 3
 -4 -2 0 49083.2 1303.23 1
 -4 -2 -1 -23.0611 519.174 1
 -4 2 -1 76.6231 427.548 1
 -4 -2 -1 57.1879 482.359 3
 -4 -2 -2 106429 2099.75 1
 -4 2 -2 104461 1878.85 1
 -4 -2 -2 107350 1907.35 3
 -4 2 -3 58681.1 1489.84 1
 -4 -2 -3 60628.9 1730.77 1
 -4 -2 -4 3123.82 724.019 1
 -4 2 -4 3080.62 569.702 1
 -4 2 -5 66543.6 1819.95 1
 -4 -2 -5 66440.1 2067 1
 -4 -2 -6 74468.7 2323.6 1
 -4 2 -6 74663.1 2068.84 1
 -4 -2 -7 35124.6 1746.01 1
 -4 2 -7 34375 1515.3 1
 -4 -2 -8 3648.85 839.059 1
 -4 2 -8 3815.26 700.39 1
 -4 -2 -9 497.72 694.032 1
 -4 2 -9 416.306 533.234 1
 4 -2 10 1874.46 445.458 5
 4 2 10 1818.66 432.878 5
 -4 -2 -10 1454.48 748.982 1
 -4 2 -10 1818.82 646.616 1
 4 2 11 778.682 482.813 9
 -4 -2 -11 485.075 735.313 1
 4 -2 11 405.88 388.82 5
 4 2 11 788.033 418.423 5
 4 2 12 7030.6 774.233 9
 -4 -2 -12 7085.58 1117.61 1
 4 2 12 8407.28 720.326 5
 4 -2 12 8046.37 725.509 5
 4 2 13 3597.01 581.137 5
 4 -2 13 3154.32 580.365 5
 -4 -2 -13 2950.33 864.487 1
 4 2 13 2301.71 535.216 9
 4 2 14 10580 818.107 5
 4 -2 14 10999.7 764.534 4
 4 -2 14 11904.1 867.616 5
 4 2 14 12430.2 740.361 9
 4 -2 15 1232.2 421.347 4
 4 2 15 899.428 498.765 5
 4 2 15 1090.43 366.846 9
 4 2 15 1013.87 495.997 4
 4 -2 15 1110.93 528.707 5
 4 2 16 67.0868 469.972 5
 4 -2 16 206.414 324.587 4
 4 2 16 331.191 435.03 4
 4 -2 16 304.28 504.71 5
 4 2 17 186.44 379.103 4
 4 -2 17 36.2063 273.154 4
 4 2 17 65.1813 413.839 5
 4 -2 17 -23.5146 421.878 5
 4 -2 18 3222.22 433.545 5
 4 2 18 3331.54 393.611 4
 4 2 18 3310.22 433.358 5
 4 2 19 -87.9454 194.951 4
 -4 3 21 776.099 205.596 4
 -4 3 20 898.667 305.022 4
 -4 -3 19 81.7615 244.752 4
 -4 3 19 54.7595 354.459 4
 -4 -3 18 13217.9 677.636 4
 -4 3 18 12646.2 789.793 4
 -4 3 17 668.342 512.773 4
 -4 -3 17 1353.43 400.774 4
 -4 -3 16 1921.9 444.777 4
 -4 3 16 1905.5 544.657 4
 -4 3 15 622.877 482.35 9
 -4 -3 15 590.151 378.662 4
 -4 3 15 930.569 481.343 4
 -4 -3 14 4386.8 589.182 7
 -4 3 14 3954.1 585.579 9
 -4 -3 14 3727.09 510.618 4
 4 -3 -14 3825.15 939.158 1
 -4 3 14 3995.88 581.42 4
 -4 -3 13 4749.97 579.637 8
 -4 -3 13 4109.17 497.024 4
 -4 3 13 4341.64 577.032 9
 -4 3 13 4384.16 556.558 4
 -4 -3 13 4292.15 541.695 7
 4 -3 -13 3539.07 902.416 1
 -4 -3 13 4198.2 550.115 5
 -4 3 12 15914.1 883.494 9
 -4 -3 12 17077.1 820.595 7
 -4 -3 12 16644.3 849.407 5
 -4 -3 12 16152.8 759.729 4
 4 -3 -12 15025.4 1467.89 1
 -4 3 12 17735 863.995 4
 -4 -3 12 16400.8 761.317 8
 -4 3 12 17223.3 862.623 5
 4 -3 -11 903.432 745.094 1
 4 3 -11 645.259 482.179 1
 -4 3 11 653.951 561.16 2
 4 -3 -10 772.62 731.259 1
 4 3 -10 453.443 412.319 1
 -4 3 10 540.486 553.506 2
 4 -3 -9 3023.78 828.49 1
 -4 3 9 3618.2 712.026 2
 -4 3 8 32574.2 1509.44 2
 -4 -3 8 33517.6 1106.27 2
 -4 -3 7 10951.8 634.359 2
 -4 3 7 10371.9 943.408 2
 -4 3 6 2639.33 657.908 2
 -4 -3 6 2958.49 376.078 2
 -4 -3 6 2849.8 370.762 3
 -4 -3 5 45724.6 1129.33 2
 -4 3 5 45833.2 1507.77 2
 -4 -3 5 45293.5 1192.26 3
 -4 -3 4 2141.34 354.49 2
 -4 -3 4 2583.27 442.562 3
 -4 3 4 2003.17 590.355 2
 -4 -3 3 4850.59 565.36 3
 -4 -3 3 4302.97 464.043 2
 -4 3 3 4646.85 642.389 2
 -4 3 2 16635.7 898.689 2
 -4 -3 2 16256.3 850.034 3
 -4 -3 1 29005.8 1084.28 3
 -4 3 1 29986.2 1074.52 2
 -4 -3 1 30272.9 1042.95 1
 -4 -3 0 1685.52 529.724 1
 -4 3 0 1191.66 515.87 2
 -4 -3 0 1632.54 518.189 3
 -4 -3 -1 1459.67 527.899 3
 -4 3 -1 1594.57 506.461 2
 -4 -3 -1 1766.42 571.018 1
 -4 3 -2 72112.6 1524.88 1
 -4 -3 -2 70730.1 1799.99 1
 -4 -3 -2 70833.9 1615.21 3
 -4 -3 -3 -17.3395 425.3 3
 -4 -3 -3 212.586 621.012 1
 -4 3 -3 134.867 403.189 1
 -4 3 -4 4524.33 600.428 1
 -4 -3 -4 4421.62 825.803 1
 -4 -3 -5 25498.6 1425.37 1
 -4 3 -5 25382.1 1140.06 1
 -4 -3 -6 19071.7 1359.61 1
 -4 3 -6 19229.6 1066.75 1
 -4 -3 -7 22842.3 1509.42 1
 -4 3 -7 25452.5 1286.64 1
 -4 3 -8 8405.58 852.248 1
 -4 -3 -8 8043.94 1079.42 1
 -4 -3 -9 20802.5 1580.73 1
 -4 3 -9 22277 1338.41 1
 4 -3 10 7428.3 610.763 5
 -4 -3 -10 6652.35 1090.5 1
 4 3 10 7339.67 610.547 5
 4 3 11 10854.8 744.288 5
 -4 -3 -11 10529 1320.41 1
 4 3 11 12699.9 830.872 9
 4 -3 11 11099.9 765.383 5
 4 3 12 -63.3079 425.888 5
 4 -3 12 -183.372 417.093 5
 -4 -3 -12 -52.0277 706.194 1
 4 3 12 -52.2755 494.198 9
 -4 -3 -13 13429.1 1517.52 1
 4 3 13 12326.2 840.214 5
 4 3 13 12707.1 836.818 9
 4 -3 13 12779.2 866.666 5
 4 -3 14 4076.98 639.436 5
 4 -3 14 4350.89 528.461 4
 4 3 14 5570.63 609.607 9
 4 3 14 4678.69 641.265 5
 4 3 15 16403.1 805.117 9
 4 -3 15 15318.3 795.311 4
 4 3 15 16027 944.893 4
 4 3 15 15410.5 925.823 5
 4 -3 15 15710.7 934.196 5
 4 -3 16 9676.32 735.274 5
 4 -3 16 8730.37 574.814 4
 4 3 16 9434.44 725.613 4
 4 3 16 9594.65 739.853 5
 4 3 16 9439.2 583.375 9
 4 -3 17 -7.65466 399.418 5
 4 3 17 -134.189 406.315 5
 4 3 17 -176.472 372.629 4
 4 -3 18 703.372 343.36 5
 4 3 18 452.036 312.025 4
 4 3 18 567.762 329.539 5
 4 3 19 -130.201 202.56 4
 -4 4 21 -143.02 193.474 4
 -4 4 20 385.082 298.03 4
 -4 4 19 6647.31 565.781 4
 -4 -4 18 488.446 274.988 4
 -4 4 18 37.4296 442.781 4
 -4 -4 17 340.596 317.474 4
 -4 4 17 164.399 478.142 4
 -4 4 16 4.32265 496.592 9
 -4 -4 16 579.394 357.065 4
 -4 4 16 -13.3406 519.829 4
 -4 4 15 7632.97 749.267 4
 -4 -4 15 7592.52 623.718 4
 -4 4 15 7297.01 698.315 9
 -4 -4 14 867.105 454.967 7
 -4 4 14 453.695 482.268 9
 4 -4 -14 518.363 757.172 1
 -4 -4 14 558.818 351.122 4
 -4 4 14 655.713 475.449 4
 -4 4 13 4528.65 564.839 4
 -4 -4 13 4502 560.856 7
 -4 -4 13 4170.94 598 8
 -4 -4 13 4683.59 486.679 4
 -4 4 13 4942.28 610.398 9
 4 -4 -13 4614.62 1029.73 1
 -4 4 12 814.492 374.07 4
 -4 4 12 669.08 385.396 5
 -4 -4 12 927.926 406.399 7
 -4 -4 12 698.519 448.909 8
 -4 -4 12 851.422 318.113 4
 -4 4 12 897.256 434.239 9
 4 -4 -12 624.055 706.459 1
 -4 -4 12 821.351 367.686 5
 4 -4 -11 9293.73 1193.87 1
 -4 4 11 9609.4 1073.2 2
 4 -4 -10 696.619 767.052 1
 -4 4 10 1266.19 659.236 2
 4 4 -10 866.591 377.708 1
 4 4 -9 -399.281 479.334 1
 4 -4 -9 -0.81665 753.297 1
 -4 4 9 161.027 614.798 2
 -4 4 8 40289.3 1717.01 2
 -4 4 7 291.036 620.71 2
 -4 -4 7 331.453 229.778 2
 -4 -4 7 435.068 243.509 3
 -4 -4 6 15323.7 756.078 3
 -4 -4 6 16036.8 673.772 2
 -4 4 6 16051.1 1099.5 2
 -4 4 5 317.461 566.378 2
 -4 -4 5 862.023 357.865 3
 -4 -4 5 438.858 239.64 2
 -4 -4 4 -24.7052 386.108 3
 -4 4 4 147.211 568.047 2
 -4 -4 4 80.607 273.706 2
 -4 -4 3 20960.2 947.425 3
 -4 4 3 19660 1021.81 2
 -4 -4 3 19205.2 761.428 2
 -4 4 2 41628.2 1328.95 2
 -4 -4 2 43192.5 1318.16 3
 -4 -4 1 1476.26 561.539 3
 -4 -4 1 1958.06 473.251 1
 -4 4 1 1840.33 567.756 2
 -4 4 0 341180 3316.2 2
 -4 -4 0 345985 3531.09 3
 -4 -4 0 342580 3407.19 1
 -4 -4 -1 1390.99 547.019 3
 -4 4 -1 1540.2 477.339 2
 -4 -4 -1 1514.7 561.972 1
 -4 -4 -2 15388.1 992.494 1
 -4 4 -2 14936.2 820.547 2
 -4 -4 -2 14789.4 895.187 3
 -4 4 -3 37063.4 1185.84 2
 -4 -4 -3 36425.3 1266.26 3
 -4 -4 -3 38148.9 1510.78 1
 -4 4 -3 38161.2 1161.66 1
 -4 -4 -4 34582.1 1556.68 1
 -4 -4 -4 32319.8 1207.1 3
 -4 4 -4 34444.7 1173.38 1
 -4 -4 -5 35920.9 1674.87 1
 -4 4 -5 34365.2 1242.37 1
 -4 -4 -6 7591.31 1041.94 1
 -4 4 -6 7670.7 716.729 1
 -4 -4 -7 50702.4 2160.7 1
 -4 4 -7 52415.3 1708.21 1
 -4 4 -8 -230.039 391.658 1
 -4 -4 -8 113.205 724.072 1
 -4 -4 -9 620.84 767.251 1
 4 4 10 1799.98 415.939 5
 4 -4 10 1661.39 388.115 5
 4 4 10 2195.87 445.073 9
 -4 -4 -10 1954.31 851.493 1
 4 4 11 927.237 491.752 9
 4 4 11 842.204 413.693 5
 -4 -4 -11 109.272 784.048 1
 4 -4 11 714.647 416.601 5
 4 4 12 6361.22 659.126 5
 4 -4 12 5658.45 629.571 5
 4 4 12 7724.26 814.255 9
 -4 -4 -12 5802.55 1067.94 1
 4 -4 13 1238.71 498.758 5
 4 4 13 1702.05 505.156 5
 4 -4 13 1234.44 387.709 4
 4 4 13 1575.56 534.816 9
 4 -4 14 209.406 480.086 5
 4 4 14 273.237 464.222 5
 4 4 14 -10.8277 462.262 9
 4 -4 14 -13.8583 319.651 4
 4 4 15 130.538 453.588 5
 4 4 15 563.242 441.574 9
 4 -4 15 257.277 326.362 4
 4 4 15 376.88 510.121 4
 4 -4 15 -14.0987 461.067 5
 4 -4 16 2540.14 517.488 5
 4 4 16 2432.39 508.582 5
 4 4 16 2155.02 431.05 9
 4 4 16 2342.48 544.205 4
 4 4 17 3435.02 397.645 9
 4 4 17 4207.89 520.983 4
 4 -4 17 4457.54 527.561 5
 4 4 17 4556.53 517.299 5
 4 4 18 1285.28 339.105 5
 4 -4 18 1568.66 347.818 5
 4 4 18 1176.9 341.798 4
 4 4 19 159.07 205.159 4
 -4 5 21 3576.68 286.752 4
 -4 5 20 6064.4 450.336 4
 -4 5 19 1710.06 425.692 4
 -4 5 18 101.866 441.442 4
 -4 5 17 6070.78 690.302 4
 -4 5 16 149.738 509.577 9
 -4 -5 16 999.34 343.376 4
 -4 5 16 909.227 522.269 4
 -4 -5 15 476.481 486.996 7
 -4 -5 15 -87.6868 312.442 4
 -4 5 15 -304.505 514.282 4
 -4 5 15 -328.517 524.599 9
 -4 -5 14 3513.53 463.206 4
 4 -5 -14 3837.27 989.815 1
 -4 5 14 3359.83 567.241 4
 -4 5 14 3388.44 595.64 9
 -4 -5 14 3446.54 563.39 7
 -4 -5 13 333.165 420.808 7
 4 -5 -13 388.162 787.128 1
 -4 5 13 97.5971 425.347 9
 -4 -5 13 139.055 297.902 4
 -4 5 13 576.119 434.649 4
 -4 -5 12 14494.4 750.85 8
 -4 5 12 15042.5 819.517 4
 -4 -5 12 14175.4 804.899 7
 4 -5 -12 14102.2 1496.41 1
 -4 5 12 12985.8 830.235 9
 4 -5 -11 6517.93 1064.37 1
 -4 5 11 6395.9 971.912 2
 -4 5 10 -108.036 583.196 2
 4 -5 -10 185.566 730.211 1
 -4 5 9 1152.01 697.821 2
 4 -5 -9 1068.04 800.329 1
 4 5 -9 788.251 335.285 1
 -4 5 8 7013.85 931.262 2
 -4 5 7 1612.32 739.851 2
 -4 -5 7 1310.44 310.813 3
 4 -5 -7 1437.73 376.407 3
 -4 -5 6 10893.3 696.569 3
 -4 -5 6 10758.2 518.41 2
 -4 5 6 10191.5 993.909 2
 -4 -5 5 1395.92 270.643 2
 -4 5 5 841.227 648.497 2
 -4 -5 5 1067.71 391.968 3
 -4 5 4 152.557 606.31 2
 -4 -5 4 -164.866 416.498 3
 -4 -5 4 169.739 230.433 2
 -4 -5 3 40999.2 1346.2 3
 -4 -5 3 39250.3 1047.5 2
 -4 5 3 40865.8 1412.65 2
 -4 5 2 508.126 546.133 2
 -4 -5 2 911.844 570.178 3
 -4 5 1 579.89 503.202 2
 -4 -5 1 262.747 558.68 3
 -4 -5 1 452.482 410.411 1
 -4 -5 0 4245.72 684.65 3
 -4 5 0 4207.09 578.13 2
 -4 -5 0 4321.23 591.84 1
 -4 5 -1 35484.5 1148.11 2
 -4 -5 -1 35193.6 1298.52 1
 -4 -5 -1 37070.3 1323 3
 -4 5 -2 70347 1563.26 2
 -4 -5 -2 69344.8 1868.62 1
 -4 -5 -2 70386.4 1765.26 3
 -4 -5 -3 20461.1 1046.12 3
 -4 5 -3 19528.2 906.722 2
 -4 -5 -3 19627.6 1198.55 1
 -4 5 -4 19880.6 871.595 1
 -4 5 -4 19263.5 909.174 2
 -4 -5 -4 19190.8 1291.73 1
 -4 -5 -4 18970.4 1003.76 3
 -4 5 -5 65930.2 1609.77 1
 -4 -5 -5 64641 1710.68 3
 -4 -5 -5 63264.9 2216.61 1
 -4 5 -5 65931.7 1598.05 2
 -4 -5 -6 468.005 775.556 1
 -4 5 -6 349.333 374.55 1
 -4 5 -6 499.646 389.045 2
 -4 -5 -7 4129.4 958.556 1
 -4 5 -7 3807.35 543.85 1
 -4 -5 -8 1535.51 805.077 1
 -4 -5 -9 10450.5 1280.5 1
 4 5 10 438.405 359.184 5
 -4 -5 -10 148.342 738.523 1
 4 5 10 512.003 439.829 9
 4 -5 10 311.952 357.677 5
 4 5 11 287.201 502.41 9
 -4 -5 -11 42.3678 733.342 1
 4 5 11 216.254 367.118 5
 4 -5 11 374.577 386.396 5
 4 -5 12 5895.66 638.534 5
 4 5 12 6393.58 649.924 5
 -4 -5 -12 6288.07 1185.7 1
 4 5 13 386.412 446.785 5
 4 -5 13 343.984 432.256 5
 4 5 13 863.873 539.818 9
 4 5 14 -335.835 544.81 9
 4 -5 14 -148.449 465.494 5
 4 5 14 -32.5217 438.211 5
 4 5 15 7337.55 644.164 9
 4 5 15 6172.15 705.876 4
 4 5 15 6334.85 650.572 5
 4 -5 15 6172.52 654.694 5
 4 5 16 113.181 459.151 4
 4 5 16 -92.0819 413.176 5
 4 5 16 267.02 359.684 9
 4 -5 16 124 402.255 5
 4 5 17 4335.42 538.793 4
 4 5 17 4613.95 480.302 5
 4 -5 17 5064.03 518.902 5
 4 5 17 3902.69 420.902 9
 4 -5 18 -83.1381 272.631 5
 4 5 18 60.7843 299.98 4
 4 5 18 45.0858 272.32 5
 4 5 19 -251.842 218.799 4
 -4 6 20 1593.52 328.347 4
 -4 6 19 1418.41 399.503 4
 -4 6 18 7440.06 659.015 4
 -4 6 17 2282.02 580.839 4
 -4 6 16 320.079 521.125 4
 -4 6 16 615.549 543.141 9
 -4 6 15 1824.55 580.755 9
 -4 6 15 2261.33 566.35 4
 -4 -6 15 3137.01 595.433 7
 -4 -6 14 277.873 480.703 7
 -4 6 14 189.651 494.383 9
 4 -6 -14 692.947 820.303 1
 -4 6 14 -134.171 472.853 4
 4 -6 -13 704.709 751.114 1
 -4 -6 13 615.491 430.063 7
 -4 -6 13 573.51 494.07 8
 -4 6 13 513.423 485.712 9
 -4 6 13 785.499 442.045 4
 4 -6 -12 1907.65 868.739 1
 -4 6 12 1585.64 480.472 9
 -4 -6 12 2331.94 496.333 7
 -4 -6 12 2479.12 501.46 8
 -4 6 12 1875.16 464.01 4
 4 -6 -11 905.626 813.89 1
 -4 6 11 244.102 625.557 2
 -4 -6 11 489.015 379.084 7
 -4 -6 11 525.175 358.236 8
 -4 6 11 684.066 385.474 4
 -4 6 11 444.359 387.769 9
 -4 6 10 449.039 682.695 2
 4 -6 -10 393.738 720.633 1
 4 -6 -9 4997.66 1002.89 1
 -4 6 9 5704.69 951.263 2
 -4 6 8 1944.78 776.356 2
 4 -6 -8 1665.14 798.956 1
 -4 6 7 13454 1161.26 2
 4 -6 -7 14007.4 825.852 3
 -4 -6 7 14284.4 799.516 3
 -4 -6 6 26152.6 1094.87 3
 -4 6 6 25238.9 1429.58 2
 -4 6 5 340.382 671.788 2
 -4 -6 5 580.118 435.941 3
 -4 -6 5 477.906 200.453 2
 -4 -6 4 58754.3 1648.99 3
 -4 -6 4 58355.5 1170.48 2
 -4 6 4 59704.1 1840.68 2
 -4 -6 3 44866.2 1471.14 3
 -4 6 3 46547 1554.59 2
 -4 -6 2 1732.72 387.848 1
 -4 -6 2 1744.32 619.494 3
 -4 6 2 1971.52 605.56 2
 -4 -6 1 4407.41 698.113 3
 -4 6 1 4812.21 650.54 2
 -4 -6 1 4778.89 534.103 1
 -4 -6 0 73850.7 1888.15 3
 -4 -6 0 73893.1 1702.28 1
 -4 6 0 73416.8 1689.45 2
 -4 6 -1 68430 1589.11 2
 -4 -6 -1 66037.2 1764.62 1
 -4 -6 -1 68112.7 1820.78 3
 -4 6 -2 18813.4 902.412 2
 -4 -6 -2 19670.2 1087.13 3
 -4 -6 -2 20089 1144.71 1
 -4 6 -3 37571 1185.79 2
 -4 -6 -3 38040.6 1587.7 1
 -4 -6 -3 37297.6 1402.52 3
 -4 -6 -4 425.01 713.001 1
 -4 -6 -4 665.491 515.027 3
 -4 6 -4 664.794 347.363 2
 -4 6 -5 2055.71 382.289 1
 -4 -6 -5 1759.19 489.915 3
 -4 -6 -5 1630.43 818.887 1
 -4 6 -5 1958.2 399.911 2
 -4 -6 -6 40831.8 1960.41 1
 -4 -6 -6 41705.7 1452.89 3
 4 -6 7 46943.7 1599.57 3
 -4 -6 -7 44785.5 2141.5 1
 -4 -6 -8 12138.1 1330.97 1
 -4 -6 -9 13788.3 1447.89 1
 4 -6 10 18333.6 806.003 7
 4 6 10 17842.1 853.502 5
 4 6 10 16510.9 893.032 9
 4 -6 10 17493.1 855.786 5
 -4 -6 -10 17734.9 1636.08 1
 4 6 11 473.512 515.3 9
 4 -6 11 363.977 332.293 7
 -4 -6 -11 -268.78 732.181 1
 4 -6 11 213.093 370.967 5
 4 6 11 161.971 372.099 5
 -4 -6 -12 17787.7 1735.22 1
 4 -6 12 16533.5 908.822 5
 4 6 12 17696.2 919.803 5
 4 -6 12 16161.1 796.242 7
 4 -6 13 -131.761 438.67 5
 4 6 13 -275.824 432.015 5
 4 6 13 149.94 584.457 9
 4 6 14 -392.044 556.343 9
 4 -6 14 19.2595 433.302 5
 4 6 14 21.0949 433.163 5
 4 -6 15 2595.39 505.497 5
 4 6 15 2668.75 618.745 4
 4 6 15 3914.99 591.412 9
 4 6 15 3121.35 510.427 5
 4 6 16 3561.78 505.426 9
 4 -6 16 3615.68 500.956 5
 4 6 16 3240.6 579.105 4
 4 6 16 3797.83 490.127 5
 4 6 17 149.305 303.423 5
 4 -6 17 396.755 331.245 5
 4 6 17 224.557 383.599 4
 4 6 17 346.421 287.741 9
 4 6 18 262.291 302.767 4
 4 6 18 129.289 170.29 9
 4 -6 18 480.41 266.448 5
 4 6 19 -321.584 207.264 4
 -4 7 20 2844.18 344.987 4
 -4 7 19 -39.3376 341.682 4
 -4 7 18 6941.29 630.09 4
 -4 7 17 3679.09 604.947 4
 -4 7 16 4796.48 650.54 4
 -4 7 16 4059.35 673.292 9
 -4 -7 16 6431.81 695.314 7
 -4 7 15 5175.24 671.293 4
 -4 7 15 5734.95 709.163 9
 -4 -7 15 5843.67 687.743 7
 -4 -7 14 468.096 452.194 7
 -4 7 14 291.835 442.69 4
 -4 7 14 682.956 529.152 9
 -4 -7 13 7459.54 712.532 8
 -4 7 13 7863.78 759.246 9
 -4 -7 13 6559.74 677.985 7
 -4 7 13 6980.02 670.477 4
 4 -7 -13 6888.03 1174.39 1
 -4 -7 12 1016.68 513.775 8
 4 -7 -12 83.2869 679.76 1
 -4 7 12 184.418 390.294 4
 -4 -7 12 148.324 371.695 7
 -4 7 12 0.37499 424.439 9
 -4 7 11 4905.79 977.596 2
 -4 -7 11 4847.59 537.695 7
 4 -7 -11 4724.99 1033.02 1
 -4 -7 11 4997.84 541.045 8
 -4 7 11 4667.91 515.893 4
 -4 7 11 6210.63 599.977 9
 4 -7 -10 1264.73 841.147 1
 -4 7 10 483.21 700.124 2
 -4 7 9 -6.0194 671 2
 4 -7 -9 11.1453 769.527 1
 -4 7 8 790.763 699.865 2
 4 -7 -8 690.792 805.112 1
 -4 7 7 1848.69 797.086 2
 -4 -7 7 2073.23 415.77 3
 4 -7 -7 1991.58 465.642 3
 4 -7 -6 6280.71 674.985 3
 -4 7 6 5658.7 948.318 2
 -4 -7 6 6313.54 664.476 3
 -4 7 5 7205.45 957.504 2
 -4 -7 5 7343.49 725.735 3
 -4 -7 4 4404.57 365.4 2
 -4 -7 4 4681.24 671.343 3
 -4 7 4 4409.24 798.702 2
 -4 7 3 13983.3 1023.95 2
 -4 -7 3 13668.3 972.317 3
 -4 7 2 118162 2365.26 2
 -4 -7 2 115675 1948.51 1
 -4 -7 2 119961 2442.96 3
 -4 -7 1 46129.2 1327.81 1
 -4 -7 1 45856.3 1604.03 3
 -4 7 1 46515 1473.78 2
 -4 -7 0 419.666 438.488 1
 -4 -7 0 177.189 586.042 3
 -4 7 0 369.909 473.745 2
 -4 -7 -1 13605 930.981 1
 -4 -7 -1 14349.2 1032.15 3
 -4 7 -1 13022.3 807.794 2
 -4 7 -2 26619.3 1035.77 2
 -4 -7 -2 27439.4 1308.49 3
 -4 -7 -2 25747.9 1285.48 1
 -4 -7 -3 52938.8 1735.3 3
 -4 7 -3 55342.7 1424.25 2
 -4 -7 -3 55850.3 1930.14 1
 -4 -7 -4 1987.21 562.637 3
 -4 -7 -4 2318.69 779.448 1
 -4 7 -4 2249.26 402.416 2
 -4 -7 -5 -18.9061 454.166 3
 -4 -7 -5 261.623 707.24 1
 -4 -7 -6 37669.6 1915.97 1
 -4 -7 -6 35180.4 1428.59 3
 4 -7 7 7111.49 710.782 3
 -4 -7 -7 7596.5 1163.79 1
 -4 -7 -8 -322.255 785.104 1
 4 7 9 17953.2 966.04 9
 -4 -7 -9 17191.3 1610.31 1
 4 7 10 10804.1 697.317 5
 4 7 10 10529 779.563 9
 4 -7 10 10715.9 667.477 7
 4 -7 10 10061 679.998 5
 -4 -7 -10 11627.6 1442.07 1
 -4 -7 -11 8530.55 1285.43 1
 4 -7 11 8108.66 672.043 5
 4 -7 11 8425.68 624.167 7
 4 7 11 9148.98 684.619 5
 4 -7 12 515.927 356.751 7
 4 7 12 274.191 379.288 5
 4 7 12 808.601 648.905 9
 4 -7 12 156.763 389.7 5
 -4 -7 -12 256.463 782.559 1
 4 7 13 788.693 411.885 5
 4 -7 13 640.091 355.116 7
 4 7 13 1138.69 631.686 9
 4 -7 13 580.352 395.358 5
 4 7 14 3220.05 646.001 9
 4 -7 14 3580.04 540.36 5
 4 7 14 3264.38 510.028 5
 4 -7 15 3281.03 529.462 5
 4 7 15 3365.94 503.51 5
 4 7 15 2813.89 617.388 4
 4 7 15 3318.12 594.795 9
 4 7 16 1418.23 380.682 5
 4 7 16 901.726 484.277 4
 4 -7 16 1060.85 389.244 5
 4 7 17 2468.72 450.335 4
 4 7 17 2829.5 371.912 5
 4 -7 17 2883.51 388.335 5
 4 7 17 2086.05 378.481 9
 4 7 18 1613.32 251.695 9
 4 7 18 2473.25 358.501 4
 4 7 19 500.201 192.248 4
 -4 8 20 294.658 245.36 4
 -4 8 19 1210.44 368.719 4
 -4 8 18 4706.52 571.46 4
 -4 8 17 914.709 485.375 4
 -4 -8 16 735.908 529.921 7
 -4 8 16 336.103 494.275 4
 -4 8 16 -485.54 633.688 9
 -4 -8 15 1598.75 561.656 7
 -4 8 15 349.731 563.829 9
 -4 8 15 1180.29 522.063 4
 -4 8 14 8557.76 596.548 6
 -4 -8 14 7726.88 742.388 7
 -4 8 14 7257.71 695.338 4
 -4 8 14 7288.1 747.17 9
 -4 -8 14 6236.39 765.399 8
 -4 8 13 -324.68 427.176 4
 4 -8 -13 119.61 803.28 1
 -4 8 13 -306.717 514.249 9
 -4 -8 13 109.559 426.911 7
 4 -8 -12 -7.71043 744.608 1
 -4 -8 12 1013.76 517.281 8
 -4 -8 12 28.2227 424.696 7
 -4 8 12 14.4117 382.686 4
 -4 8 12 -118.554 438.812 9
 -4 8 11 948.422 426.576 9
 -4 -8 11 1091.53 449.574 8
 -4 8 11 921.14 793.744 2
 -4 -8 11 738.638 367.34 7
 4 -8 -11 1018.79 833.632 1
 -4 8 11 896.197 385.151 4
 -4 8 10 229.294 661.789 2
 4 -8 -10 239.941 771.014 1
 4 -8 -9 -64.9876 788.501 1
 -4 8 9 194.619 747.254 2
 4 -8 -8 657.17 722.936 1
 -4 8 8 344.125 707.402 2
 -4 -8 7 5126.64 587.748 3
 4 -8 -7 5455.67 636.761 3
 -4 8 7 5792.5 979.947 2
 4 -8 -7 5377.15 959.987 1
 -4 8 6 -113.335 707.841 2
 -4 -8 6 79.6042 423.6 3
 4 -8 -6 257.518 451.506 3
 -4 8 5 5458.24 921.099 2
 4 -8 -5 5613.65 726.942 3
 -4 -8 5 5108.48 675.058 3
 -4 8 4 196.688 696.287 2
 -4 -8 4 627.25 571.1 3
 -4 -8 4 487.994 208.211 2
 -4 -8 3 359.727 598.9 3
 -4 8 3 773.754 650.864 2
 -4 -8 2 24984.4 942.734 1
 -4 8 2 24942.7 1246.76 2
 -4 -8 2 24237.3 1302.43 3
 -4 -8 1 8184.11 644.507 1
 -4 8 1 8684.12 795.761 2
 -4 -8 1 8437.01 932.324 3
 -4 8 0 117549 2256.73 2
 -4 -8 0 115553 2231.37 1
 -4 -8 0 118665 2591.15 3
 -4 -8 -1 61886.6 1950.69 3
 -4 8 -1 63566.8 1622.79 2
 -4 -8 -1 61781.5 1803.18 1
 -4 -8 -2 11268.6 968.775 1
 -4 8 -2 11373.1 746.909 2
 -4 -8 -2 12258.8 1009.35 3
 -4 8 -3 6702.68 596.713 2
 -4 -8 -3 5920.61 807.262 3
 -4 -8 -3 6318.43 880.112 1
 -4 8 -4 9522.86 628.208 2
 -4 -8 -4 9579.88 1076.7 1
 -4 -8 -4 8870.76 871.037 3
 -4 -8 -5 5750.09 967.075 1
 -4 -8 -5 5378.44 707.635 3
 4 -8 6 913.323 466.382 3
 -4 -8 -6 949.349 793.764 1
 -4 -8 -6 698.535 428.148 3
 -4 -8 -7 1743.83 820.427 1
 4 -8 7 1353.9 434.863 3
 -4 -8 -8 10086.9 1304.56 1
 -4 -8 -9 3778.05 974.982 1
 4 -8 9 4278.11 455.308 7
 4 -8 10 15594.9 811.305 5
 4 -8 10 16106.1 805.566 7
 4 8 10 16931.6 949.247 9
 -4 -8 -10 16863.3 1721.17 1
 4 8 10 16470.4 822.728 5
 4 -8 11 -308.689 353.078 7
 4 8 11 654.059 620.343 9
 4 -8 11 37.3461 347.009 5
 -4 -8 -11 -71.7176 799.309 1
 4 8 11 -271.779 336.693 5
 4 -8 12 7557.52 644.19 5
 4 -8 12 7672.97 621.953 7
 4 8 12 7807.83 644.737 5
 4 8 12 9644.67 963.288 9
 4 -8 13 2155.56 429.903 7
 4 -8 13 2291.15 465.626 5
 4 8 13 2375.37 471.365 5
 4 8 13 2138.71 699.098 9
 4 8 14 6668.26 794.367 9
 4 -8 14 5853.32 533.3 7
 4 8 14 5712.42 689.438 4
 4 8 14 6011.67 589.333 5
 4 -8 14 5812.28 584.664 5
 4 8 15 953.446 538.315 9
 4 8 15 357.807 513.472 4
 4 8 15 371.188 355.692 5
 4 -8 15 335.537 364.763 5
 4 8 16 544.594 417.754 9
 4 -8 16 237.998 315.269 5
 4 8 16 33.7425 448.848 4
 4 8 16 282.971 308.392 5
 4 8 17 1997.53 381.924 9
 4 8 17 3020.48 450.882 4
 4 8 17 3373.91 356.479 5
 4 -8 17 3013.67 350.282 5
 4 8 18 2493.6 344.573 4
 4 8 18 1992.83 265.606 9
 -4 9 20 1226.11 252.065 4
 -4 9 19 5378.85 460.667 4
 -4 9 18 236.646 389.682 4
 -4 9 17 460.043 444.15 4
 -4 -9 16 228.374 509.453 7
 -4 9 16 -341.742 614.526 9
 -4 9 16 -0.35768 472.501 4
 -4 -9 15 1236.25 551.374 7
 -4 9 15 524.744 566.264 9
 -4 9 15 1068.26 359.163 6
 -4 9 15 816.51 496.218 4
 -4 -9 14 7380.4 735.422 7
 -4 -9 14 5604.12 763.492 8
 -4 9 14 6927.49 688.935 4
 -4 9 14 6554.96 744.159 9
 -4 9 14 6425.19 574.247 6
 -4 -9 13 4047 635.721 8
 -4 9 13 3053.38 535.392 4
 -4 -9 13 3057.06 550.278 7
 4 -9 -13 3274.35 984.057 1
 -4 9 13 1564.59 592.1 9
 -4 9 12 1286.63 409.969 10
 4 -9 -12 2330.74 866.782 1
 -4 -9 12 5213.22 653.785 8
 -4 9 12 3714.21 573.083 9
 -4 9 12 3719.88 541.029 4
 -4 -9 12 3890.89 568.386 7
 -4 -9 11 1132.93 402.167 7
 -4 -9 11 1288.4 484.16 8
 -4 9 11 1449.67 472.451 9
 4 -9 -11 837.659 712.981 1
 -4 9 11 424.993 320.659 10
 -4 9 11 1632.12 422.863 4
 -4 9 10 2252.6 810.651 2
 -4 -9 10 2570.22 455.293 8
 4 -9 -10 1562.3 827.104 1
 -4 -9 10 2531.21 460.211 7
 -4 9 10 2668.73 405.972 4
 -4 9 10 2755.27 471.657 9
 4 -9 -9 730.744 731.042 1
 -4 9 9 696.888 707.329 2
 4 -9 -8 -181.85 718.343 1
 -4 9 8 -60.7385 717.813 2
 -4 -9 7 19476.4 1128.91 3
 4 -9 -7 19441.4 1470.94 1
 -4 9 7 18927.7 1453.04 2
 4 -9 -7 20018 1121.32 3
 4 -9 -6 5950.76 937.477 1
 4 -9 -6 5267.06 704.98 3
 -4 -9 6 5007.77 687.06 3
 -4 9 6 5038.31 934.466 2
 4 -9 -5 26822 1367.18 3
 -4 9 5 25318 1496.23 2
 -4 -9 5 25388.2 1335.53 3
 4 -9 -4 918.678 604.021 3
 -4 9 4 842.904 687.959 2
 -4 -9 4 1127.06 581.15 3
 -4 -9 3 4900.92 816.494 3
 -4 9 3 4229.86 801.349 2
 -4 9 2 33609 1451.25 2
 -4 -9 2 32178.9 1081.24 1
 -4 -9 2 32040.4 1561.13 3
 -4 9 1 60659.9 1834.21 2
 -4 -9 1 61221.9 1575.5 1
 -4 -9 1 60283.4 2037.4 3
 -4 -9 0 605.549 441.944 1
 -4 -9 0 492.669 682.771 3
 -4 9 0 915.532 505.41 2
 -4 -9 -1 7611.02 775.101 1
 -4 9 -1 7487.92 682.112 2
 -4 -9 -1 7086.25 892.601 3
 -4 9 -2 656.591 377.617 2
 -4 -9 -2 498.65 600.518 3
 -4 -9 -2 565.867 588.493 1
 -4 9 -3 9776.74 660.401 2
 -4 -9 -3 9302.1 964.555 3
 -4 -9 -3 9307.53 986.726 1
 4 -9 4 7888.91 927.875 3
 -4 -9 -4 7663.56 868.555 3
 -4 -9 -4 7559.39 993.099 1
 -4 -9 -5 247.621 503.878 3
 -4 -9 -5 -66.35 736.16 1
 4 -9 5 571.626 568.506 3
 -4 -9 -6 2033.75 822.297 1
 -4 -9 -6 1821.05 554.117 3
 4 -9 6 2137.5 562.373 3
 4 -9 7 -47.8745 348.637 3
 -4 -9 -7 360.743 784.699 1
 4 9 8 1838.41 566.587 9
 -4 -9 -8 1395.64 797.401 1
 4 9 9 2770.26 598.969 9
 -4 -9 -9 2023.76 865.549 1
 4 -9 9 2217.26 418.834 7
 4 -9 10 1093.89 362.262 5
 4 9 10 1474.58 564.223 9
 4 -9 10 980.408 397.429 7
 -4 -9 -10 997.947 820.952 1
 4 -9 11 43218.1 1297.67 5
 4 9 11 43119.2 1281.26 5
 4 -9 11 41590.8 1297.89 7
 -4 -9 -11 42707 2679 1
 4 9 12 1850.4 411.962 5
 4 -9 12 1839.53 439.009 7
 4 -9 12 2000.1 428.77 5
 4 9 12 2610.91 825.989 9
 4 9 13 1628.59 707.951 9
 4 -9 13 1406.24 403.868 7
 4 -9 13 1407.73 403.731 5
 4 9 13 1398.66 402.051 5
 4 9 14 67.1016 323.134 5
 4 -9 14 188.35 350.339 5
 4 -9 14 -50.2273 336.861 7
 4 9 14 -230.782 512.601 4
 4 9 15 2677.71 398.819 5
 4 9 15 2474.04 539.042 4
 4 -9 15 2974.47 398.437 7
 4 9 15 2782.42 628.3 9
 4 -9 15 2651.05 411.792 5
 4 9 16 551.97 274.63 5
 4 9 16 361.761 411.769 4
 4 -9 16 641.191 286.428 5
 4 9 17 570.934 376.184 9
 4 9 17 2330.02 397.749 4
 4 9 18 320.563 208.741 9
 4 9 18 735.051 264.448 4
 -4 10 20 994.414 208.489 4
 -4 10 19 342.296 286.507 4
 -4 10 18 376.486 353.919 4
 -4 10 17 128.147 383.655 4
 -4 -10 16 1385.78 574.362 7
 -4 10 16 659.606 569.432 9
 -4 10 16 749.651 304.901 6
 -4 10 16 1015.73 466.786 4
 -4 10 15 1785.41 592.246 9
 -4 10 15 2023.34 407.383 6
 -4 -10 15 2213.29 582.459 7
 -4 10 15 1814.91 505.008 4
 -4 -10 14 12942.5 875.022 8
 -4 -10 14 13042.9 878.47 7
 -4 10 14 11765 810.87 4
 -4 10 14 11949.5 721.801 6
 -4 10 14 12501.5 902.946 9
 -4 -10 13 -92.7658 457.158 7
 -4 -10 13 3.52695 531.136 8
 -4 10 13 418.788 582.2 9
 -4 10 13 -49.1994 429.619 4
 -4 -10 12 1002 543.58 8
 -4 10 12 -262.006 415.58 4
 4 -10 -12 -422.798 771.277 1
 -4 -10 12 -51.1073 447.6 7
 -4 10 12 -68.4649 312.696 10
 -4 10 12 -45.2695 466.128 9
 -4 -10 11 2879.11 551.833 8
 4 -10 -11 2113.29 832.943 1
 -4 -10 11 2279.08 483.985 7
 -4 10 11 2524.01 449.016 4
 -4 10 11 927.113 392.063 10
 -4 10 11 1968.33 508.306 9
 -4 10 10 5529.5 471.925 10
 -4 10 10 6804.92 570.075 4
 -4 -10 10 5898.91 576.886 8
 -4 10 10 6831.74 628.218 9
 -4 -10 10 7036.19 633.509 7
 4 -10 -10 6253.42 1139.8 1
 -4 10 10 7876.18 1183.82 2
 4 -10 -9 150.505 692.85 1
 -4 10 9 528.362 737.193 2
 -4 10 8 11905.2 1289.05 2
 4 -10 -8 13191.3 1330.95 1
 4 -10 -7 1609.58 750.562 1
 -4 10 7 2104.88 777.381 2
 4 -10 -7 2181.85 554.725 3
 -4 -10 7 2158.88 524.714 3
 4 -10 -6 432.78 660.176 1
 -4 10 6 298.703 748.005 2
 -4 -10 6 0.62852 454.18 3
 4 -10 -6 -340.055 523.62 3
 -4 10 5 33981 1729.12 2
 4 -10 -5 34971.9 1697.21 1
 4 -10 -5 33099.7 1585.2 3
 -4 -10 5 33029.8 1563.5 3
 -4 10 4 655.681 688.549 2
 4 -10 -4 656.55 629.882 3
 -4 -10 4 934.677 653.198 3
 -4 10 3 15910.8 1160.97 2
 4 -10 -3 16765.4 1252.68 3
 -4 -10 3 16623.8 1232.61 3
 4 -10 -2 21011 1381.69 3
 -4 10 2 19777 1200.86 2
 -4 -10 2 20681.5 1352.66 3
 -4 10 1 97.5401 503.81 2
 -4 -10 1 128.976 277.581 1
 -4 -10 1 130.535 705.813 3
 4 -10 -1 194.28 716.991 3
 -4 -10 0 75058.9 1918.7 1
 -4 10 0 77798.1 2017.61 2
 -4 -10 0 73490.8 2367.72 3
 -4 -10 -1 2412.73 747.304 3
 -4 -10 -1 3302.86 620.775 1
 4 -10 1 3211.51 855.942 3
 -4 10 -1 3620.74 547.987 2
 4 -10 2 9790.9 1077.07 3
 -4 10 -2 9937.59 736.883 2
 -4 -10 -2 9077.23 917.897 1
 -4 -10 -2 9008.6 991.543 3
 -4 -10 -3 1350.07 665.063 3
 -4 -10 -3 1155.51 617.593 1
 4 -10 3 1698.36 736.792 3
 -4 -10 -4 653.755 643.921 1
 -4 -10 -4 1028.2 602.453 3
 4 -10 4 851.384 618.585 3
 4 -10 5 806.25 583.869 3
 -4 -10 -5 318.143 526.469 3
 -4 -10 -5 368.442 721.482 1
 4 -10 6 211.681 484.16 3
 -4 -10 -6 296.595 454.825 3
 -4 -10 -6 108.751 702.222 1
 -4 -10 -7 4243.64 1011.25 1
 4 -10 7 4402.21 673.817 3
 4 10 8 8.46388 495.312 9
 4 -10 8 170.869 307.236 7
 -4 -10 -8 -115.975 747.355 1
 4 10 9 484.642 541.841 9
 -4 -10 -9 237.246 777.071 1
 4 -10 9 9.0378 328.193 7
 4 10 10 17367.6 1000.62 9
 4 -10 10 16523 874.205 7
 -4 -10 -10 16344.3 1658.83 1
 4 10 11 3351.51 731.593 9
 4 -10 11 2704.93 502.657 7
 -4 -10 -11 2934.08 1034.75 1
 4 -10 12 4657.32 516.455 5
 4 -10 12 3767.55 526.808 7
 4 10 12 5593.36 895.028 9
 4 -10 13 -35.9753 369.462 7
 4 -10 13 -31.5823 318.519 5
 4 10 13 250.693 724.048 9
 4 -10 14 2993.85 428.732 5
 4 10 14 3411.18 882.164 9
 4 -10 14 2884.54 445.684 7
 4 10 14 2940.87 572.212 4
 4 -10 15 1099.26 349.819 7
 4 10 15 810.145 535.563 9
 4 -10 15 543.749 293.953 5
 4 10 15 758.047 461.482 4
 4 10 16 5572.68 550.688 4
 4 10 16 4985.05 584.42 9
 4 10 17 310.594 320.489 9
 4 10 17 1012.12 331.946 4
 4 10 18 8.61668 210.484 4
 4 10 18 27.5 194.533 9
 -4 11 19 196.886 243.971 4
 -4 11 18 5079.15 459.563 4
 -4 11 17 6375.59 576.467 4
 -4 -11 16 4485.44 637.289 7
 -4 11 16 3947.09 531.962 4
 -4 11 16 3535.68 404.186 6
 -4 11 16 3339.62 618.845 9
 -4 -11 15 7868.9 745.297 7
 -4 11 15 7001.09 576.328 6
 -4 11 15 6952.41 655.497 4
 -4 11 15 6524.3 738.562 9
 -4 -11 14 2478.36 601.234 7
 -4 -11 14 3092.16 662.085 8
 -4 11 14 2019.39 577.016 9
 -4 11 14 2496.43 524.541 4
 -4 11 14 2532.44 479.692 6
 -4 -11 13 9491.18 791.443 8
 -4 11 13 9272.23 710.618 4
 -4 -11 13 9820.73 803.779 7
 -4 11 13 9657.83 814.178 9
 -4 -11 12 2415.72 622.175 8
 -4 -11 12 860.071 483.52 7
 -4 11 12 622.468 365.008 10
 4 -11 -12 478.578 840.625 1
 -4 11 12 776.162 391.722 4
 -4 11 12 510.281 490.732 9
 -4 11 11 428.057 360.388 10
 -4 -11 11 1183.98 507.901 8
 -4 11 11 221.122 429.284 9
 -4 -11 11 415.409 415.096 7
 4 -11 -11 -22.1774 695.524 1
 -4 11 11 490.549 357.019 4
 -4 11 10 182.276 308.852 10
 -4 11 10 50.1684 374.086 9
 -4 -11 10 64.7657 375.157 7
 4 -11 -10 641.344 723.262 1
 -4 11 10 -12.8935 324.108 4
 -4 -11 10 2.82511 410.899 8
 -4 11 10 -125.046 747.553 2
 -4 -11 9 4377.38 514.478 8
 -4 -11 9 4564.37 531.195 7
 -4 11 9 3722.93 997.098 2
 -4 11 9 3252.9 378.662 10
 4 -11 -9 3957.04 983.469 1
 -4 11 9 4396.46 499.311 9
 -4 11 8 122.101 702.205 2
 4 -11 -8 -375.832 717.076 1
 -4 -11 7 3152.28 646.063 3
 -4 11 7 2928.78 888.115 2
 4 -11 -7 2618.31 778.854 1
 4 -11 -7 3157.87 663.506 3
 4 -11 -6 6296.04 922.136 1
 -4 11 6 6314.98 992.791 2
 4 -11 -6 6217.18 828.573 3
 -4 -11 6 6747.5 854.579 3
 4 -11 -5 423.013 562.954 1
 -4 11 5 43.5695 667.797 2
 -4 -11 5 293.338 546.345 3
 4 -11 -5 630.74 552.374 3
 4 -11 -4 19951.1 1252.4 1
 -4 11 4 19431.7 1356.83 2
 4 -11 -4 20360.3 1374.5 3
 -4 -11 4 18963 1361.13 3
 4 -11 -3 296.352 438.318 1
 4 -11 -3 517.18 689.059 3
 -4 -11 3 503.366 686.491 3
 -4 11 3 453.457 607.897 2
 -4 11 2 -234.516 584.362 2
 4 -11 -2 527.262 709.352 3
 -4 -11 2 187.598 691.901 3
 -4 -11 1 25605.9 1066.6 1
 -4 11 1 24932.2 1294.28 2
 4 -11 -1 24650.4 1550.47 3
 -4 -11 1 24400 1524.5 3
 -4 11 0 13175.9 930.608 2
 4 -11 0 12632.1 1222.88 3
 -4 -11 0 12595.3 1195.78 3
 -4 -11 0 12718.4 845.228 1
 4 -11 1 15618.1 1330.94 3
 -4 11 -1 16989.2 990.071 2
 -4 -11 -1 16196.8 1034.89 1
 -4 -11 -1 15924.1 1301.42 3
 -4 11 -2 45965.5 1467.78 2
 -4 -11 -2 44736.8 1793.17 1
 4 -11 2 44147.7 1989.78 3
 -4 -11 -2 42816.1 1893.31 3
 -4 -11 -3 1797.71 691.466 3
 4 -11 3 1966.95 761.362 3
 -4 -11 -3 1971.35 664.491 1
 -4 -11 -4 399.242 569.52 3
 4 -11 4 720.502 637.289 3
 -4 -11 -4 642.732 656.429 1
 -4 -11 -5 1355.21 590.6 3
 -4 -11 -5 1266.58 725.922 1
 4 -11 5 1496.44 662.622 3
 4 -11 6 217.507 470.808 3
 -4 -11 -6 -110.635 465.583 3
 -4 -11 -6 -50.6721 694.093 1
 -4 -11 -7 240.851 699.706 1
 4 11 7 712.607 519.664 9
 4 -11 7 442.592 309.013 7
 4 -11 7 598.209 422.257 3
 4 -11 8 3598.18 501.575 7
 -4 -11 -8 3014.32 934.007 1
 4 11 8 4959.02 705.503 9
 4 -11 9 20032.5 949.274 7
 4 11 9 21993.2 1108.13 9
 -4 -11 -9 21459.3 1887.05 1
 4 11 10 20226 1084.95 9
 4 -11 10 18337 935.428 7
 -4 -11 -10 18489.7 1775.28 1
 4 11 11 10906.7 980.216 9
 4 -11 11 9110.33 717.548 7
 4 11 12 432.871 760.485 9
 4 -11 12 -75.2787 424.752 7
 4 11 13 250.874 464.508 4
 4 -11 13 323.182 400.81 7
 4 -11 14 -165.461 348.03 7
 4 11 14 -74.0325 621.341 9
 4 11 14 -201.613 451.992 4
 4 -11 15 570.25 305.926 7
 4 11 15 292.526 408.342 4
 4 11 16 -64.3937 350.798 4
 4 -11 16 309.26 239.378 7
 4 11 16 200.53 392.924 9
 4 11 17 -8.07198 284.299 9
 4 11 17 610.388 283.795 4
 4 11 18 330.738 186.61 4
 -4 12 19 -517.889 225.036 4
 -4 12 18 10326.4 528.703 4
 -4 12 17 11.9444 318.087 4
 -4 12 16 137.721 293.546 6
 -4 -12 16 215.884 477.647 7
 -4 12 16 218.25 375.928 4
 -4 12 16 -663.355 497.482 9
 -4 12 15 245.634 346.876 6
 -4 -12 15 297.32 521.962 7
 -4 12 15 39.9804 393.512 4
 -4 12 15 -758.017 565.924 9
 -4 12 14 6289.97 704.82 9
 -4 -12 14 6006.11 694.304 7
 -4 12 14 5977.78 616.513 4
 -4 12 14 5772.54 570.972 6
 -4 12 13 1971.8 457.743 4
 -4 12 13 1430.81 375.339 10
 -4 12 13 1520.05 530.175 9
 -4 -12 13 2071.94 550.227 7
 -4 -12 13 2465.62 621.079 8
 -4 12 12 630.527 392.536 10
 -4 -12 12 1106.79 492.057 7
 -4 12 12 793.881 387.567 4
 -4 -12 12 1878.41 580.236 8
 -4 12 12 727.041 532.4 9
 -4 -12 11 110.629 470.768 8
 -4 -12 11 -67.726 443.566 7
 4 -12 -11 127.891 750.185 1
 -4 12 11 54.9664 351.019 4
 -4 12 11 -54.5818 444.294 9
 -4 -12 10 195.722 432.408 8
 4 -12 -10 173.776 733.446 1
 -4 -12 10 318.98 406.202 7
 -4 12 10 -79.2283 315.764 4
 -4 12 10 476.072 346.002 10
 -4 12 10 202.425 395.616 9
 -4 -12 9 110.464 371.715 8
 -4 12 9 250.637 272.026 10
 -4 12 9 264.96 792.9 2
 -4 -12 9 222.904 326.193 7
 4 -12 -9 510.415 749.069 1
 -4 12 9 589.205 369.953 9
 -4 -12 8 9429.84 606.711 8
 4 -12 -8 9389.4 1209.56 1
 -4 12 8 9402.59 1242.01 2
 -4 -12 7 4655.88 763.166 3
 4 -12 -7 4736.73 740.694 3
 -4 12 7 4155.8 935.142 2
 4 -12 -7 4557.45 895.826 1
 -4 12 6 1626.57 783.45 2
 4 -12 -6 1909.93 621.852 3
 -4 -12 6 2043.78 678.314 3
 4 -12 -6 1976.89 677.04 1
 4 -12 -5 13542.4 1200.06 3
 4 -12 -5 13708.8 1164.85 1
 -4 12 5 13302.7 1255.46 2
 -4 -12 5 12418.5 1164.24 3
 -4 12 4 5279.69 900.076 2
 4 -12 -4 4598.16 870.82 3
 -4 -12 4 4531.74 862.434 3
 4 -12 -4 4197.07 705.622 1
 4 -12 -3 2056.64 774.777 3
 -4 12 3 1913.96 676.9 2
 4 -12 -3 1855.39 486.608 1
 -4 -12 3 2472.65 797.337 3
 4 -12 -2 1742.55 780.287 3
 4 -12 -2 1330.23 375.555 1
 -4 12 2 1430.69 611.234 2
 -4 -12 2 1148.09 771.781 3
 -4 12 1 1846.98 567.041 2
 -4 -12 1 1562.02 801.429 3
 4 -12 -1 1747.3 815.728 3
 -4 -12 0 4346.07 545.044 1
 -4 -12 0 4756.77 945.083 3
 4 -12 0 4598.53 946.326 3
 -4 12 0 3981.78 641.591 2
 -4 -12 -1 1335.15 723.531 3
 4 -12 1 1661.18 779.684 3
 -4 12 -1 2106.88 502.128 2
 -4 -12 -1 1599.28 488.735 1
 -4 -12 -2 6235.2 801.03 1
 4 -12 2 5901.54 1029.84 3
 -4 -12 -2 5261.62 918.854 3
 -4 -12 -3 2888.05 790.251 3
 4 -12 3 3051.37 847.43 3
 -4 -12 -3 2749.93 706.813 1
 -4 -12 -4 192.168 546.501 3
 4 -12 4 -35.6847 600.876 3
 -4 -12 -4 408.116 622.478 1
 -4 -12 -5 627.465 701.347 1
 -4 -12 -5 348.092 538.283 3
 4 -12 5 608.251 592.309 3
 4 -12 6 2330.84 430.093 7
 -4 -12 -6 2029.48 659.429 3
 -4 -12 -6 1752.61 843.848 1
 4 -12 6 2273.64 664.303 3
 4 12 6 2910.23 571.713 9
 4 -12 7 1118.79 370.205 7
 -4 -12 -7 1032.07 783.775 1
 4 12 7 966.133 537.071 9
 4 12 8 596.749 565.438 9
 -4 -12 -8 -802.706 866.061 1
 4 -12 8 114.783 394.295 7
 4 -12 9 26.5186 396.355 7
 -4 -12 -9 466.842 799.164 1
 4 12 9 344.085 551.897 9
 -4 -12 -10 3465.12 1043.78 1
 4 12 10 2498.45 643.986 9
 4 -12 10 2731.57 534.517 7
 4 12 11 8798.18 974.967 9
 4 -12 11 6283.79 653.575 7
 4 -12 12 2880 533.067 7
 4 12 12 5807.88 1242.34 9
 4 12 13 138.696 705.054 9
 4 -12 13 129.497 391.884 7
 4 12 13 366.566 437.858 4
 4 -12 14 -14.6742 365.127 7
 4 12 14 -131.163 404.414 4
 4 -12 15 111.882 285.697 7
 4 12 15 1002.08 537.538 9
 4 12 15 286.641 371.127 4
 4 -12 16 2043.23 283.543 7
 4 12 16 1963.41 429.285 9
 4 12 16 2172.28 363.714 4
 4 12 17 142.123 230.359 4
 4 12 17 -32.0597 269.323 9
 -4 13 18 4574.64 352.736 4
 -4 13 17 134.702 303.144 4
 -4 13 17 153.847 226.215 6
 -4 13 16 342.803 448.7 9
 -4 13 16 59.1391 282.112 6
 -4 -13 16 397.395 459.055 7
 -4 13 16 144.79 315.575 4
 -4 -13 15 269.105 496.708 7
 -4 13 15 211.267 352.127 4
 -4 13 15 57.4154 358.399 6
 -4 13 15 -527.023 521.339 9
 -4 13 14 -126.168 501.527 9
 -4 13 14 212.451 405.656 6
 -4 -13 14 393.659 502.245 7
 -4 13 14 207.91 355.929 4
 -4 -13 13 1541.12 613.512 8
 -4 13 13 1437.33 418.475 4
 -4 13 13 1233.22 390.006 10
 -4 -13 13 2121.05 558.85 7
 -4 13 13 1469.76 515.515 9
 -4 -13 12 921.434 491.455 7
 -4 13 12 760.692 480.879 9
 -4 -13 12 2056.16 591.803 8
 -4 13 12 556.708 372.176 10
 -4 13 12 761.501 374.696 4
 -4 13 11 2332.19 463.287 10
 -4 -13 11 3136.22 593.461 8
 4 -13 -11 2994.38 833.279 1
 -4 -13 11 3399.25 585.258 7
 -4 13 11 3445.59 460.936 4
 -4 13 11 2273.2 549.126 9
 -4 13 10 5157.75 518.406 10
 -4 -13 10 3654.39 799.13 8
 4 -13 -10 -144.4 625.634 1
 -4 -13 10 58.999 400.791 7
 -4 13 10 898.811 604.03 9
 -4 13 9 438.518 316.821 10
 -4 -13 9 1228.77 430.842 8
 -4 13 9 1481.05 770.511 2
 4 -13 -9 844.282 749.088 1
 -4 -13 9 1391.93 423.319 7
 -4 13 9 950.606 399.965 9
 -4 13 8 -56.245 283.994 10
 -4 -13 8 58.8826 389.425 8
 -4 -13 8 236.416 365.306 7
 -4 13 8 1359.68 848.803 2
 -4 13 8 537.158 341.204 9
 4 -13 -8 263.811 618.27 1
 -4 -13 7 2326.22 426.076 8
 4 -13 -7 2071.95 668.685 3
 4 -13 -7 1081.14 696.722 1
 -4 13 7 1876.42 870.78 2
 -4 13 7 874.256 273.805 10
 -4 -13 7 1526.56 620.192 3
 -4 -13 6 2780.26 724.256 3
 4 -13 -6 2736.69 717.337 3
 -4 13 6 2376.89 808.803 2
 4 -13 -6 2347.03 713.361 1
 4 -13 -5 711.019 627.323 3
 4 -13 -5 614.47 517.499 1
 -4 -13 5 807.45 627.391 3
 -4 13 5 746.587 698.408 2
 4 -13 -4 175.576 638.637 3
 -4 -13 4 323.909 653.705 3
 -4 13 4 81.4222 591.761 2
 4 -13 -4 65.8565 393.706 1
 4 -13 -3 -191.71 680.134 3
 -4 -13 3 -36.102 669.935 3
 -4 13 3 -211.361 560.051 2
 4 -13 -3 202.68 345.85 1
 -4 13 2 8584.89 932.342 2
 -4 -13 2 8366.2 1116.04 3
 4 -13 -2 8425.31 1112.88 3
 -4 13 1 25241.8 1379.33 2
 -4 -13 1 23880.8 1624.42 3
 4 -13 -1 24432.3 1659.65 3
 -4 -13 0 301.902 725.709 3
 -4 13 0 -33.444 408.666 2
 4 -13 0 76.7651 743.864 3
 -4 -13 -1 11339.5 897.718 1
 4 -13 1 12349.4 1288.17 3
 -4 -13 -1 11472.6 1229.75 3
 -4 -13 -2 98.6517 633.82 3
 4 -13 2 132.554 728.685 3
 -4 -13 -2 -93.7496 433.26 1
 4 -13 3 -13.9546 673.386 3
 -4 -13 -3 204.838 624.746 3
 -4 -13 -3 37.5902 488.393 1
 -4 -13 -4 68.5647 585.793 3
 4 -13 4 290.281 656.331 3
 -4 -13 -4 271.751 632.091 1
 4 -13 5 -272.827 579.987 3
 -4 -13 -5 193.516 547.752 3
 4 -13 5 213.723 335.865 7
 -4 -13 -5 66.5871 626.645 1
 4 -13 6 3500.92 806.629 3
 -4 -13 -6 4500.71 799.941 3
 4 13 6 5848.16 717.996 9
 -4 -13 -6 4276.71 971.841 1
 4 -13 6 4522.39 493.923 7
 4 13 7 3209.55 676.829 9
 4 -13 7 3060.4 497.309 7
 -4 -13 -7 3215.12 914.768 1
 -4 -13 -8 1632.35 810.067 1
 4 -13 8 1671.63 465.684 7
 4 13 8 1847.32 653.49 9
 4 13 9 156.853 574.377 9
 4 -13 9 1036.77 460.119 7
 -4 -13 -9 1673.88 886.589 1
 4 13 10 905.904 645.757 9
 4 -13 10 1198.95 509.983 7
 4 13 11 511.594 819.534 9
 4 -13 11 430.131 456.364 7
 4 -13 12 1916.19 492.961 7
 4 13 12 1905.34 473.774 4
 4 -13 13 41.2196 400.94 7
 4 13 13 -257.012 727.534 9
 4 13 13 232.431 388.949 4
 4 -13 14 -89.8703 350.435 7
 4 13 14 -79.2534 367.128 4
 4 13 14 304.969 564.08 9
 4 -13 15 3740.29 400.483 7
 4 13 15 3407.22 571.193 9
 4 13 15 3757.81 439.672 4
 4 -13 16 195.442 203.341 7
 4 13 16 236.348 266.771 4
 4 13 16 378.991 362.263 9
 4 13 17 1582.2 231.055 4
 4 13 17 272.569 268.705 9
 -4 14 18 2052.24 238.842 4
 -4 14 17 495.642 259.823 4
 -4 14 17 149.386 214.03 6
 -4 -14 16 876.268 437.641 7
 -4 14 16 320.767 280.877 4
 -4 14 16 273.708 281.241 6
 -4 14 15 3418.09 424.233 4
 -4 -14 15 3376.52 579.485 7
 -4 14 15 3046.95 462.579 6
 -4 14 14 724.545 364.64 4
 -4 -14 14 996.494 524.774 7
 -4 14 14 593.125 427.604 6
 -4 14 13 1440.43 432.245 10
 -4 -14 13 396.666 626.313 8
 -4 14 13 -122.773 319.233 4
 -4 -14 13 253.061 496.612 7
 -4 14 13 935.639 590.284 9
 -4 14 12 1359.35 421.587 10
 -4 -14 12 2139.8 598.862 8
 -4 -14 12 1669.35 528.035 7
 -4 14 12 1723.42 400.386 4
 -4 14 12 1593.78 516.149 9
 -4 14 11 1123.49 479.968 9
 -4 -14 11 898.108 510.334 8
 -4 -14 11 413.2 468.534 7
 -4 14 11 857.35 390.929 10
 -4 -14 10 -337.184 425.113 7
 -4 -14 10 1160.32 533.867 8
 -4 14 10 704.739 388.98 10
 4 -14 -10 404.127 674.442 1
 -4 14 10 141.099 396.179 9
 -4 -14 9 252.209 422.811 8
 -4 -14 9 355.808 366.182 7
 4 -14 -9 -7.36805 707.933 1
 -4 14 9 -16.9521 323.333 10
 -4 14 9 280.64 384.184 9
 -4 -14 8 90.4835 438.581 8
 -4 14 8 82.9804 740.244 2
 -4 -14 8 195.525 368.134 7
 4 -14 -8 650.929 677.796 1
 -4 14 8 -341.039 313.701 10
 -4 -14 7 -43.6443 375.211 8
 -4 -14 7 890.485 578.029 3
 -4 -14 7 734.401 361.421 7
 4 -14 -7 378.867 577.795 1
 -4 14 7 5.82441 276.304 10
 -4 14 7 1197.04 809.305 2
 4 -14 -7 280.69 493.754 3
 -4 -14 6 115.632 568.213 3
 -4 14 6 484.16 675.941 2
 4 -14 -6 -179.317 557.161 1
 4 -14 -6 425.722 583.051 3
 -4 -14 6 417.86 323.57 8
 -4 14 6 -46.4602 242.196 10
 -4 14 5 4995.18 970.096 2
 4 -14 -5 5059.52 782.418 1
 -4 14 5 3166.87 335.845 10
 -4 -14 5 5585.71 951.986 3
 4 -14 -5 5212.48 950.494 3
 4 -14 -4 697.217 695.952 3
 -4 14 4 385.752 637.693 2
 4 -14 -4 244.662 340.481 1
 -4 -14 4 231.045 681.987 3
 -4 -14 3 7083.45 1067.17 3
 -4 14 3 7867.64 998.309 2
 4 -14 -3 8415.78 1160.79 3
 4 -14 -2 5344.57 993.575 3
 -4 14 2 5235.32 834.418 2
 -4 -14 2 4846.54 973.354 3
 -4 -14 1 391.611 712.679 3
 4 -14 -1 60.6903 734.986 3
 -4 14 1 253.421 501.256 2
 -4 -14 0 175.579 728.81 3
 4 -14 0 -225.241 749.266 3
 4 -14 1 243.028 734.711 3
 -4 -14 -1 -142.893 694.56 3
 4 -14 2 6098 1042.73 3
 -4 -14 -2 5531.88 958.041 3
 -4 -14 -2 6320.25 766.462 1
 -4 -14 -3 14370.7 1193.89 1
 4 -14 3 13048.5 1348.83 3
 -4 -14 -3 13035.4 1297.05 3
 4 14 4 -451.549 312.581 10
 -4 -14 -4 -16.0812 613.434 3
 4 -14 4 244.568 636.895 3
 4 -14 4 241.134 341.572 7
 -4 -14 -4 298.964 561.128 1
 -4 -14 -5 2057.14 702.964 3
 4 -14 5 2268.48 796.651 3
 4 14 5 1299.8 269.052 10
 -4 -14 -5 2205.17 768.909 1
 4 -14 5 2489.58 460.182 7
 4 14 5 2969.95 552.377 9
 4 14 6 350.469 280.583 10
 4 -14 6 423.478 599.831 3
 4 14 6 408.748 527.328 9
 -4 -14 -6 483.646 678.381 1
 -4 -14 -6 216.001 519.933 3
 4 -14 6 126.235 370.215 7
 4 -14 7 8711.26 688.212 7
 -4 -14 -7 7583.42 1149.79 1
 4 14 8 3244.92 705.013 9
 -4 -14 -8 2376.97 804.954 1
 4 -14 8 3343.81 554.734 7
 4 14 9 1508.51 651.724 9
 4 -14 9 1023.97 494.407 7
 4 -14 10 14747.9 904.407 7
 4 14 10 11695.2 1090.36 9
 4 14 11 1256.8 411.592 4
 4 -14 11 1470.22 493.025 7
 4 14 11 1249.29 836.689 9
 4 -14 12 2722.84 524.976 7
 4 14 12 4017.24 869.941 9
 4 14 12 2893.82 472.478 4
 4 -14 13 -131.535 395.473 7
 4 14 13 61.2269 337.759 4
 4 -14 14 95.362 343.274 7
 4 14 14 340.351 335.771 4
 4 -14 15 -47.1347 265.387 7
 4 14 15 94.3191 272.433 4
 4 14 15 314.149 415.647 9
 4 -14 16 2693.99 270.3 7
 4 14 16 2653.48 295.232 4
 4 14 17 17.2135 204.763 9
 -4 15 17 340.238 203.28 6
 -4 15 17 463.12 200.063 4
 -4 15 16 2671.24 326.397 4
 -4 -15 16 2892.11 466.515 7
 -4 15 16 2146.25 342.256 6
 -4 15 15 -746.163 420.504 9
 -4 15 15 101.764 274.723 4
 -4 15 15 -20.2852 350.791 6
 -4 -15 15 102.614 421.278 7
 -4 15 14 -94.8849 428.811 9
 -4 -15 14 341.093 449.974 7
 -4 15 14 -49.1074 313.221 10
 -4 15 14 329.244 288.302 4
 -4 15 14 199.367 400.325 6
 -4 15 13 639.776 364.267 10
 -4 -15 13 1347.07 568.713 8
 -4 -15 13 723.658 483.464 7
 -4 15 13 319.646 425.011 9
 -4 15 13 598.233 466.636 6
 -4 -15 12 3104.51 583.83 7
 -4 15 12 2459.75 452.989 10
 -4 -15 11 596.703 510.917 8
 -4 -15 11 75.0043 448.047 7
 -4 15 11 334.359 369.295 10
 -4 15 11 -204.203 416.085 9
 -4 -15 10 -26.3916 447.911 8
 -4 -15 10 3302.95 597.717 7
 -4 15 10 2195.48 734.707 10
 -4 15 10 23.3506 365.253 9
 -4 -15 9 -193.139 413.981 8
 -4 -15 9 -189.273 421.596 7
 -4 15 9 -85.464 341.436 10
 -4 15 9 -64.0661 352.528 9
 4 -15 -9 -32.796 649.654 1
 -4 -15 8 -178.784 413.18 8
 -4 -15 8 7.27729 350.036 7
 4 -15 -8 -156.221 590.425 1
 -4 -15 7 4190.93 485.606 8
 -4 -15 7 4667.41 525.302 7
 -4 15 7 5787.82 1120.68 2
 4 -15 -7 4284.43 844.354 1
 -4 -15 7 5846.71 935.848 3
 -4 -15 6 870.732 360.263 8
 -4 -15 6 622.364 624.264 3
 4 -15 -6 814.476 644.52 3
 -4 15 6 98.329 249.691 10
 4 -15 -6 583.83 541.528 1
 -4 15 6 95.6114 643.567 2
 -4 -15 6 422.424 307.989 7
 -4 15 5 4540.74 914.552 2
 -4 -15 5 5134.33 982.633 3
 -4 -15 5 4863.64 481.236 8
 4 -15 -5 5396.76 946.389 3
 -4 15 5 2856.04 333.32 10
 4 -15 -4 16.2188 646.857 3
 -4 15 4 199.429 228.347 10
 -4 15 4 575.357 667.961 2
 -4 -15 4 241.771 630.254 3
 -4 15 3 891.44 250.868 10
 -4 15 3 1886.66 682.028 2
 -4 -15 3 1870.41 779.432 3
 4 -15 -3 1367.38 797.299 3
 -4 -15 2 758.235 725.172 3
 -4 15 2 455.185 518.861 2
 4 -15 -2 1142.28 746.558 3
 4 -15 -1 1053.95 770.725 3
 -4 -15 1 941.137 736.833 3
 -4 -15 0 253.299 729.875 3
 4 -15 0 -30.7002 744.86 3
 -4 -15 -1 227.404 670.72 3
 4 -15 1 222.799 745.424 3
 -4 -15 -2 3782.8 934.463 3
 4 -15 2 4239.3 474.78 7
 4 -15 2 3918.63 952.253 3
 -4 -15 -3 1163.46 674.686 3
 4 -15 3 1366.94 357.007 7
 4 15 3 772.047 280.729 10
 4 -15 3 1135.11 817.186 3
 -4 -15 -4 333.953 496.079 1
 4 15 4 250.838 427.923 9
 4 -15 4 242.921 652.66 3
 4 -15 4 -5.92131 324.061 7
 4 15 4 -127.7 311.634 10
 -4 -15 -4 -91.1422 625.534 3
 -4 -15 -5 10123.7 1182.9 3
 4 -15 5 9828.99 695.977 7
 4 15 5 8913.26 936.478 9
 -4 -15 -5 10656 1200.84 1
 4 -15 5 9961.63 1236.09 3
 4 15 6 988.865 580.78 9
 4 15 6 2902.41 425.116 10
 4 -15 6 1892.73 460.623 7
 -4 -15 -6 1918.05 773.659 1
 4 -15 6 1757.11 729.91 3
 -4 -15 -6 2201.63 720.244 3
 -4 -15 -7 3782.9 936.919 1
 4 15 7 4690.37 852.082 9
 4 -15 7 4216.83 582.558 7
 4 15 7 2736.95 420.948 10
 4 15 8 114.136 535.189 9
 4 -15 8 108.085 450.621 7
 4 15 8 227.327 291.737 10
 -4 -15 -8 266.691 645.021 1
 4 -15 9 95.4491 470.731 7
 4 15 9 656.336 593.853 9
 4 15 10 2785.44 879.064 9
 4 -15 10 3942.7 615.687 7
 4 15 10 3769.22 485.176 4
 4 15 11 5103.11 523.167 4
 4 -15 11 5566.65 661.778 7
 4 15 11 4011.32 1105.44 9
 4 15 12 72.47 671.579 9
 4 -15 12 359.392 447.283 7
 4 15 12 385.399 333.577 4
 4 15 13 4511.27 465.841 4
 4 -15 13 4170.58 532.85 7
 4 15 13 3033.54 697.378 9
 4 -15 14 569.365 351.956 7
 4 15 14 600.771 283.03 4
 4 15 15 1262.04 392.439 9
 4 -15 15 734.78 274.546 7
 4 15 15 936.235 247.76 4
 4 15 16 208.744 274.766 9
 -4 16 17 -207.13 181.988 6
 -4 -16 16 5368.56 486.618 7
 -4 16 16 4393.08 408.36 6
 -4 -16 15 177.258 391.107 7
 -4 16 15 98.296 330.095 6
 -4 16 14 98.0578 374.481 9
 -4 -16 14 1075.64 459.695 7
 -4 16 14 -140.36 321.52 10
 -4 16 14 950.234 421.591 6
 -4 16 13 -602.707 371.215 10
 -4 -16 13 128.388 455.265 7
 -4 16 13 -105.588 463.367 6
 -4 16 13 -151.944 422 9
 -4 -16 12 24.6579 498.249 8
 -4 -16 12 -225.022 451.79 7
 -4 16 12 174.3 482.435 6
 -4 16 12 -281.44 392.439 10
 -4 16 12 -88.6033 419.819 9
 -4 16 11 2573.12 473.133 10
 -4 -16 11 3596.43 585.711 7
 -4 -16 11 4057.86 603.925 8
 -4 16 11 3388.35 514.181 9
 -4 -16 10 3776.7 559.088 8
 -4 16 10 3130.94 489.658 10
 -4 -16 10 3647.95 563.168 7
 -4 16 10 3326.72 488.863 9
 -4 16 9 1670.9 444.776 10
 -4 -16 9 3045.4 540.017 8
 -4 -16 9 3221.98 514.623 7
 -4 -16 8 -616.615 440.991 8
 -4 16 8 -113.986 353.689 10
 4 -16 -8 593.045 646.502 1
 -4 -16 8 -264.246 411.481 7
 -4 -16 7 2592.77 439.908 8
 -4 -16 7 3593.38 490.299 7
 -4 -16 7 3035.72 814.847 3
 -4 -16 6 -228.316 611.397 3
 -4 -16 6 687.352 362.646 8
 -4 -16 6 -16.7027 296.802 7
 -4 16 6 157.072 426.957 10
 4 -16 -6 508.641 661.388 3
 -4 -16 5 7502.03 554.219 8
 -4 -16 5 7595.82 1156.45 3
 -4 16 5 8279.13 1151.57 2
 4 -16 -5 6799.12 1080.12 3
 -4 -16 4 -216.018 679.926 3
 -4 -16 4 610.85 303.5 8
 4 -16 -4 816.866 708.91 3
 -4 16 4 374.856 267.403 10
 -4 16 4 1025.61 654.221 2
 4 -16 -3 107.895 655.693 3
 -4 16 3 78.6384 556.176 2
 -4 -16 3 161.909 691.527 3
 -4 16 3 186.379 235.353 10
 -4 16 3 110.651 289.321 6
 -4 -16 2 1319.22 807.591 3
 -4 16 2 1111.34 267.116 10
 4 -16 -2 2004.33 893.166 3
 -4 -16 1 173.948 737.158 3
 -4 16 1 530.37 238.371 10
 4 -16 -1 266.909 748.091 3
 -4 16 0 80.8581 200.314 10
 4 -16 0 723.745 814.644 3
 -4 -16 0 665.093 807.376 3
 4 -16 1 697.639 723.856 3
 -4 -16 -1 894.923 776.132 3
 4 -16 2 820.883 368.17 7
 4 -16 2 608.586 812.022 3
 -4 -16 -2 802.743 755.7 3
 4 -16 3 3643.21 995.701 3
 4 16 3 1281.68 336.095 10
 -4 -16 -3 3596.93 916.903 3
 4 -16 3 2895.25 471.146 7
 -4 -16 -4 834.16 716.433 3
 4 -16 4 1432.35 804.905 3
 4 -16 4 601.394 415.393 7
 4 -16 5 195.224 395.786 7
 4 -16 5 -325.437 634.402 3
 4 16 5 -147.532 328.177 10
 4 16 5 302.431 505.066 9
 -4 -16 -5 508.384 625.23 3
 4 16 6 2148.41 431.417 10
 4 -16 6 2075.96 753.796 3
 4 -16 6 1621.64 489.387 7
 -4 -16 -6 2264.82 793.05 1
 4 16 6 1825.02 606.113 9
 4 -16 7 18702.6 989.025 7
 -4 -16 -7 19225.3 1702.43 1
 4 16 7 19767 1047.81 9
 4 16 8 33713.6 1296.54 9
 4 -16 8 32080.2 1265.16 7
 4 -16 9 4425.59 648.227 7
 4 16 9 5018.12 782.393 9
 4 16 10 2002.68 789.955 9
 4 -16 10 2203.24 577.605 7
 4 16 11 7660.93 1103.32 9
 4 -16 11 14900.4 883.496 7
 4 -16 12 1155.33 476.527 7
 4 16 12 1531.27 666.255 9
 4 16 13 786.622 572.959 9
 4 16 13 -36.642 248.227 4
 4 -16 13 -12.2896 383.73 7
 4 16 14 984.746 439.756 9
 4 -16 14 163.047 307.802 7
 4 16 15 491.101 323.224 9
 4 -16 15 212.069 234.493 7
 4 16 16 31.6491 218.873 9
 -4 17 16 -146.812 236.629 6
 -4 -17 15 643.105 362.575 7
 -4 17 15 371.957 316.864 6
 -4 -17 14 834.533 420.217 7
 -4 17 14 23.5855 286.365 10
 -4 17 14 628.853 398.288 6
 -4 -17 13 1344.94 465.751 7
 -4 17 13 1025.79 474.071 6
 -4 17 13 1581.81 464.083 9
 -4 17 13 1048.24 370.971 10
 -4 17 12 -196.291 392.992 9
 -4 -17 12 159.924 464.522 8
 -4 17 12 -64.6071 391.762 10
 -4 -17 12 445.82 456.142 7
 -4 17 12 271.125 516.661 6
 -4 -17 11 782.616 466.027 7
 -4 17 11 1148.85 431.883 9
 -4 17 11 2247.15 553.13 10
 -4 -17 10 574.436 466.893 8
 -4 17 10 574.908 429.242 10
 -4 -17 10 -51.8388 431.235 7
 -4 -17 9 33.7149 419.705 8
 -4 -17 9 -196.172 398.78 7
 -4 17 9 339.687 385.64 10
 -4 -17 8 607.016 420.377 8
 -4 -17 8 396.705 390.511 7
 -4 17 8 -422.047 423.72 10
 -4 17 7 -44.7297 341.867 10
 -4 -17 7 118.338 386.679 8
 -4 -17 7 -575.776 584.956 3
 -4 -17 7 66.9829 337.004 7
 4 -17 -6 2465.86 807.13 3
 -4 -17 6 1923.84 817.606 3
 -4 17 5 628.673 333.942 10
 -4 -17 5 1471.05 771.141 3
 4 -17 -5 1894.35 793.364 3
 -4 -17 5 2654.63 423.865 8
 -4 -17 4 4340.39 977.379 3
 -4 17 4 4114.53 434.915 10
 -4 17 4 4363.14 492.892 6
 4 -17 -4 4461.82 997.112 3
 4 -17 -3 207.203 672.791 3
 -4 -17 3 67.2475 663.173 3
 -4 17 3 -15.1963 251.579 10
 -4 17 3 -92.7692 315.317 6
 4 -17 -2 5116.42 1115.97 3
 -4 -17 2 5014.95 1045.47 3
 -4 17 2 2718.67 335.994 10
 4 -17 -1 2850.94 966.857 3
 -4 -17 1 3136.97 932.458 3
 -4 17 1 2269.38 302.671 10
 4 -17 0 -798.572 864.894 3
 -4 -17 0 -357.346 765.293 3
 -4 17 0 -202.305 224.754 10
 -4 17 -1 670.908 229.669 10
 4 -17 1 1047.1 819.819 3
 -4 -17 -1 1158.78 824.896 3
 4 -17 1 1475.26 407.783 7
 4 -17 2 11183.4 1379.96 3
 -4 -17 -2 10248.1 1294.54 3
 4 -17 2 10659.2 732.107 7
 -4 -17 -3 27.2233 712.005 3
 4 17 3 -632.869 376.718 10
 4 -17 3 86.9264 388.403 7
 4 -17 3 -125.153 639.976 3
 4 -17 4 -336.412 731.999 3
 -4 -17 -4 22.3481 654.024 3
 4 17 4 65.9258 472.207 9
 4 -17 4 322.459 410.577 7
 4 17 4 6.57089 358.793 10
 4 17 5 1175.17 448.195 10
 4 -17 5 2391.83 836.117 3
 -4 -17 -5 2232.89 768.399 3
 4 17 5 2183.36 609.603 9
 4 -17 5 1120.36 483.341 7
 4 17 6 6763.25 750.401 9
 4 -17 6 7370.17 706.294 7
 4 -17 7 4215.8 638.158 7
 4 17 7 4326.39 640.085 9
 4 17 7 3222.22 438.34 10
 4 -17 8 5267.94 697.367 7
 4 17 8 6244.78 746.574 9
 4 17 8 3875.97 418.584 10
 4 -17 9 10.6808 509.263 7
 4 17 9 628.668 274.497 10
 4 17 10 411.752 665.512 9
 4 -17 10 529.755 509.354 7
 4 -17 11 1129.34 506.06 7
 4 17 11 297.674 590.389 9
 4 -17 12 2903.28 499.824 7
 4 17 12 1881.33 559.261 9
 4 -17 13 2003.73 420.431 7
 4 17 13 3958.5 536.468 9
 4 -17 14 -82.8237 281.095 7
 4 17 14 265.352 341.775 9
 4 -17 15 1790.32 263.384 7
 4 17 15 613.206 268.976 9
 -4 18 16 1367.33 247.021 6
 -4 18 15 659.16 313.428 6
 -4 -18 15 932.509 328.062 7
 -4 18 14 -311.296 280.663 10
 -4 -18 14 119.405 344.298 7
 -4 18 14 -187.219 358.425 6
 -4 18 13 -11.2376 408.396 6
 -4 18 13 -276.176 363.142 10
 -4 -18 13 410.47 400.616 7
 -4 -18 12 2228.47 505.543 8
 -4 -18 12 2501.63 497.863 7
 -4 18 12 1230.64 412.226 10
 -4 18 12 2883.26 584.844 6
 -4 18 12 2637.01 420.535 9
 -4 18 11 651.34 435.56 10
 -4 18 11 705.713 545.33 6
 -4 -18 11 139.895 456.385 8
 -4 -18 11 959.241 442.584 7
 -4 -18 10 3269.49 524.717 7
 -4 -18 10 4822.11 596.026 8
 -4 18 10 3526.28 552.707 10
 -4 18 10 3288 589.308 6
 -4 18 9 2062.81 480.906 10
 -4 -18 9 1740.69 484.24 8
 -4 -18 9 1471.41 440.273 7
 -4 -18 8 726.942 414.327 8
 -4 -18 8 303.736 371.547 7
 -4 18 8 -499.796 441.405 10
 -4 -18 7 603.334 388.442 8
 -4 -18 7 901.399 393.93 7
 -4 -18 6 26.7893 404.904 8
 -4 18 6 207.641 354.056 10
 -4 -18 6 537.84 697.611 3
 4 -18 -6 574.835 602.359 3
 -4 -18 5 1564.75 785.765 3
 -4 18 5 1592.55 433.907 6
 -4 18 5 9.09769 338.454 10
 4 -18 -5 1770.45 761.061 3
 -4 18 4 7554.16 607.829 6
 4 -18 -4 8240.33 1249.81 3
 -4 18 4 4916.8 510.368 10
 -4 -18 4 6800.14 1193.79 3
 4 -18 -3 6168.91 1152.86 3
 -4 18 3 4369.33 413.606 10
 -4 -18 3 6434.54 1192.73 3
 -4 18 3 6445.75 534.795 6
 -4 18 2 669.94 294.91 10
 4 -18 -2 1496.82 788.336 3
 -4 -18 2 1196.36 721.991 3
 4 -18 -1 380.48 711.811 3
 -4 -18 1 586.529 723.831 3
 -4 18 1 155.245 241.985 10
 4 -18 0 2115.48 969.968 3
 -4 -18 0 1745.83 839.543 3
 4 18 0 169.319 391.701 10
 4 -18 1 5866.08 1177.43 3
 -4 18 -1 2731.13 301.014 10
 4 -18 1 5358.29 567.161 7
 -4 -18 -1 5046.98 1061.65 3
 4 18 1 1892.44 466.885 10
 4 -18 2 6284.93 1134.97 3
 4 -18 2 6095.71 617.956 7
 -4 -18 -2 7316.93 1209.64 3
 4 -18 3 838.294 772.868 3
 -4 -18 -3 -369.294 710.765 3
 4 18 3 -382.966 393.126 10
 4 -18 3 310.369 408.39 7
 4 18 4 111.959 368.752 10
 4 -18 4 -240.72 692.205 3
 4 -18 4 70.6197 435.306 7
 -4 -18 -4 756.068 727.515 3
 4 18 5 799.322 468.332 9
 4 -18 5 902.483 497.205 7
 4 18 5 604.539 406.724 10
 4 -18 6 29575.6 1218.17 7
 4 18 6 31920.1 1191.44 9
 4 -18 7 5481.01 707.432 7
 4 18 7 6378 713.043 9
 4 18 8 8964.09 903.878 9
 4 -18 8 7880.54 773.438 7
 4 18 8 6184.35 465.532 10
 4 18 9 1255.57 260.7 10
 4 -18 9 1957.77 572.156 7
 4 18 10 4321.6 726.624 9
 4 -18 10 3876.05 631.932 7
 4 -18 11 15.9546 455.737 7
 4 18 11 102.844 535.568 9
 4 -18 12 116.888 397.718 7
 4 18 12 726.147 442.293 9
 4 -18 13 890.694 356.539 7
 4 18 13 1406.02 419.275 9
 4 -18 14 5661.82 406.939 7
 4 18 14 5920.46 442.489 9
 4 18 15 -115.445 202.346 9
 -4 19 16 342.525 180.929 6
 -4 -19 15 2601.94 333.746 7
 -4 19 15 2126.96 320.257 6
 -4 -19 14 413.939 308.414 7
 -4 19 14 -87.495 330.018 6
 -4 19 13 364.807 320.553 10
 -4 -19 13 1063.8 368.865 7
 -4 19 13 601.316 407.92 6
 -4 19 12 -319.345 381.827 10
 -4 -19 12 376.586 370.697 7
 -4 19 12 516.644 453.88 6
 -4 19 11 662.55 506.267 6
 -4 -19 11 484.531 414.314 8
 -4 19 11 347.905 428.539 10
 -4 -19 11 259.754 385.617 7
 -4 19 10 1112.57 472.247 10
 -4 -19 10 455.351 467.879 8
 -4 -19 10 587.655 392.784 7
 -4 19 10 914.305 508.879 6
 -4 19 9 1341.23 482.983 10
 -4 -19 9 1293.96 444.472 8
 -4 -19 9 1144.17 429.62 7
 -4 19 9 928.182 506.862 6
 -4 -19 8 31.8383 359.815 7
 -4 19 8 396.819 457.708 6
 -4 -19 8 -79.8111 393.806 8
 -4 19 7 -255.167 425.289 6
 -4 -19 7 131.183 349.387 7
 -4 19 7 -345.709 424.711 10
 -4 19 6 381.252 363.589 10
 4 19 -6 0.25287 320.615 10
 -4 19 6 1036.04 444.544 6
 -4 19 5 281.671 353.257 10
 4 19 -5 -629.039 385.33 10
 -4 19 4 216.779 321.724 10
 4 19 -4 -425.487 389.59 10
 4 -19 -4 289.473 731.502 3
 -4 19 4 647.394 375.257 6
 -4 -19 3 2471.47 874.677 3
 4 -19 -3 1969.65 916.51 3
 4 19 -3 -78.8963 388.615 10
 -4 19 3 2091.9 407.461 6
 -4 19 3 1096.37 346.396 10
 4 -19 -2 270.689 682.186 3
 -4 19 2 376.688 325.429 10
 4 19 -2 -1028.45 447.695 10
 -4 -19 2 -866.667 859.203 3
 4 19 -1 6096.75 566.178 10
 -4 19 1 6583.83 448.654 10
 4 -19 -1 13202.1 1541.57 3
 -4 -19 1 13980.7 1579.87 3
 -4 -19 0 1758.92 842.784 3
 4 19 0 368.325 395.612 10
 4 -19 0 2492 931.263 3
 -4 19 0 1143.55 289.241 10
 4 -19 0 1873.6 461.823 7
 4 -19 1 19770.9 954.694 7
 -4 19 -1 10234.3 489.931 10
 4 19 1 7480.03 664.338 10
 4 -19 1 20493 1865.76 3
 -4 -19 -1 19625.5 1804.31 3
 4 -19 2 3130.77 994.028 3
 4 -19 2 2811.7 529.776 7
 -4 -19 -2 2263.94 940.569 3
 4 19 2 913.769 388.445 10
 4 -19 3 8979.48 727.403 7
 4 19 3 5482.31 569.817 10
 4 19 4 1745.96 466.998 10
 4 -19 4 2756.1 550.878 7
 4 -19 5 385.957 483.146 7
 4 19 5 3052.46 533.245 10
 4 -19 6 1529.93 570.893 7
 4 19 6 922.224 473.058 9
 4 19 6 1764.8 450.93 10
 4 19 7 6928.38 553.224 10
 4 -19 7 7921.69 786.227 7
 4 19 8 693.286 588.899 9
 4 -19 8 530.6 532.208 7
 4 19 8 777.201 292.959 10
 4 -19 9 1379.02 566.359 7
 4 19 9 1385.32 584.511 9
 4 19 9 1163.71 247.675 10
 4 -19 10 406.359 498.3 7
 4 19 10 442.583 548.079 9
 4 -19 11 4.04433 426.783 7
 4 19 11 -15.006 437.68 9
 4 -19 12 244.804 365.928 7
 4 19 12 1448.17 395.161 9
 4 19 13 631.746 302.699 9
 4 -19 13 282.354 294.707 7
 4 19 14 1268.98 255.817 9
 4 -19 14 1358.75 249.464 7
 -4 20 15 249.724 214.475 6
 -4 -20 14 99.4308 248.388 7
 -4 20 14 131.938 291.449 6
 -4 20 13 792.957 394.852 6
 -4 20 13 -24.4766 285.093 10
 -4 -20 13 593.759 309.033 7
 -4 20 12 -249.009 359.885 10
 -4 20 12 197.794 406.572 6
 -4 -20 12 87.2122 325.859 7
 -4 -20 11 1112.12 376.585 7
 -4 20 11 317.023 402.329 10
 -4 20 11 547.719 447.092 6
 -4 20 10 581.53 466.411 10
 -4 -20 10 380.621 347.966 7
 -4 20 10 700.26 471.585 6
 -4 20 9 17.7723 450.04 6
 -4 -20 9 659.838 370.296 7
 -4 20 8 838.112 459.773 6
 -4 -20 8 583.763 368.931 7
 -4 20 7 1430.74 449.766 6
 -4 20 7 -463.256 438.083 10
 4 20 -6 -123.073 316.388 10
 -4 20 6 -487.934 407.305 10
 -4 20 6 82.8407 390.198 6
 4 20 -5 -645.645 349.12 10
 -4 20 5 72.5677 355.385 6
 -4 20 5 -80.7658 373.971 10
 4 20 -4 1072.04 358.33 10
 -4 20 4 1222.06 359.316 10
 4 20 -3 -390.407 413.165 10
 -4 20 3 -81.4616 324.673 10
 -4 20 2 5986.49 467.509 10
 4 20 -2 7225.48 570.608 10
 4 -20 -1 1051.41 418.86 7
 -4 20 1 444.171 283.02 10
 -4 20 0 3520.45 377.397 10
 4 20 0 2166.26 477.255 10
 4 20 1 3981.61 507.3 10
 -4 20 -1 3654.5 356.357 10
 4 -20 2 4059.56 586.697 7
 4 20 2 1610.96 522.758 10
 4 -20 3 4798.54 634.266 7
 4 20 3 3507.32 534.803 10
 4 -20 4 13864.1 887.646 7
 4 20 4 12579.7 765.784 10
 4 -20 5 -162.697 518.123 7
 4 20 5 1038.89 444.723 10
 4 -20 6 9509.77 820.721 7
 4 20 6 5806.71 591.418 10
 4 -20 7 115.014 557.271 7
 4 20 7 -21.7596 490.483 9
 4 20 7 294.071 344.348 10
 4 20 8 -344.275 499.485 9
 4 -20 8 -187.481 531.643 7
 4 20 8 198.473 256.65 10
 4 20 9 1028.54 291.262 10
 4 -20 9 551.07 508.775 7
 4 -20 10 185.011 443.438 7
 4 20 10 -125.923 393.988 9
 4 20 11 1131.9 375.074 9
 4 -20 11 240.043 390.18 7
 4 20 12 521.813 288.311 9
 4 -20 12 130.711 328.188 7
 4 -20 13 945.719 268.964 7
 4 20 13 1178.54 260.454 9
 -4 -21 14 292.625 191.456 7
 -4 21 14 126.685 241.331 6
 -4 21 13 307.208 247.165 10
 -4 21 13 610.584 320.85 6
 -4 -21 13 628.47 252.968 7
 -4 21 12 -36.2816 326.669 10
 -4 -21 12 127.145 262.159 7
 -4 21 12 27.9451 355.872 6
 -4 -21 11 361.158 294.881 7
 -4 21 11 214.014 384.898 10
 -4 21 11 15.3322 379.663 6
 -4 -21 10 -70.8329 302.839 7
 -4 21 10 654.038 448.919 10
 -4 21 10 -103.4 432.147 6
 -4 21 9 -148.445 427.856 6
 -4 -21 9 23.5799 313.56 7
 -4 21 8 1150.75 510.074 10
 -4 -21 8 116.796 318.574 7
 -4 21 8 282.319 438.642 6
 -4 21 7 337.361 480.519 10
 -4 21 7 285.629 405.511 6
 4 21 -6 109.051 304.876 10
 -4 21 6 -456.29 472.048 10
 -4 21 6 217.603 379.672 6
 4 21 -5 44.4322 691.75 10
 -4 21 5 195.79 411.117 10
 -4 21 5 -11.7262 346.55 6
 4 21 -4 5.12669 318.999 10
 -4 21 4 428.812 340.585 6
 -4 21 4 -194.446 361.887 10
 4 21 -3 19.2302 339.016 10
 -4 21 3 20.455 341.385 10
 -4 21 2 -21.5353 313.272 10
 4 21 -2 -48.089 402.979 10
 4 -21 -2 492.047 414.934 7
 4 21 -1 -555.466 444.291 10
 4 -21 -1 326.469 410.836 7
 -4 21 1 10.8259 282.231 10
 4 -21 0 143.238 404.525 7
 4 21 0 -276.933 414.959 10
 -4 21 0 -190.765 284.698 10
 -4 21 -1 1464.22 295.178 10
 4 21 1 1200.09 520.51 10
 4 -21 2 522.166 471.226 7
 4 21 2 456.445 500.642 10
 4 -21 3 2327.22 541.716 7
 4 21 3 3216.67 609.194 10
 4 -21 4 2159.76 565.745 7
 4 21 4 3753.5 566.923 10
 4 -21 5 950.412 536.024 7
 4 21 5 1298.59 503.111 10
 4 -21 6 1234.99 561.526 7
 4 21 6 2640.19 517.187 10
 4 -21 7 2591.92 610.377 7
 4 21 7 1270.61 334.224 10
 4 -21 8 3652.82 614.495 7
 4 21 8 3429.26 487.013 9
 4 21 9 380.443 345.983 9
 4 -21 9 125.958 451.529 7
 4 21 9 -56.6588 189.672 10
 4 -21 10 1424.29 439.041 7
 4 21 10 1746.77 372.044 9
 4 -21 11 1047.16 369.236 7
 4 21 11 994.461 293.216 9
 4 -21 12 1734.12 327.515 7
 4 21 12 735.094 228.655 9
 4 -21 13 84.2743 195.493 7
 -4 22 14 45.9529 185.61 6
 -4 -22 13 -38.3624 159.855 7
 -4 22 13 131.813 249.634 6
 -4 22 12 124.267 298.378 6
 -4 -22 12 345.305 227.219 7
 -4 22 12 -216.614 282.568 10
 -4 22 11 43.0063 343.671 10
 -4 -22 11 7.48174 234.371 7
 -4 22 11 -416.756 347.179 6
 -4 -22 10 1750.19 318.929 7
 -4 22 10 994.059 435.912 10
 -4 22 10 2184.05 433.156 6
 -4 22 9 1224.99 483.632 10
 -4 22 9 1087.99 421.099 6
 -4 22 8 1148.85 554.965 10
 -4 22 8 -6.20099 382.055 6
 -4 22 7 1761.93 494.502 10
 -4 22 7 909.93 407.297 6
 -4 22 6 -385.047 525.461 10
 4 -22 -6 -13.4675 297.87 7
 -4 22 6 320.73 364.661 6
 4 22 -6 309.895 314.38 10
 -4 22 5 238.442 326.223 6
 4 -22 -5 731.583 341.252 7
 -4 22 5 -587.896 477.708 10
 4 22 -5 485.509 356.199 10
 4 -22 -4 884.62 373.129 7
 -4 22 4 -6.86714 378.868 10
 4 22 -4 -5.77715 342.33 10
 4 -22 -3 198.7 360.3 7
 4 22 -3 41.2477 399.893 10
 4 22 -2 -156.536 391.42 10
 4 -22 -2 310.439 382.887 7
 4 -22 -1 451.918 402.929 7
 -4 22 1 -260.614 343.176 10
 4 22 -1 40.2716 429.106 10
 4 -22 0 2064.65 480.486 7
 4 22 0 1343.83 559.68 10
 -4 22 -1 974.382 302.453 10
 4 -22 1 2799.66 510.624 7
 4 -22 2 73.3994 438.652 7
 4 22 2 1382.19 556.035 10
 4 -22 3 888.215 476.656 7
 4 22 3 1524.55 539.001 10
 4 -22 4 188.127 474.699 7
 4 22 4 904.081 483.998 10
 4 -22 5 509.816 495.886 7
 4 22 5 353.016 434.83 10
 4 22 6 1328.42 392.888 10
 4 -22 6 3476.34 619.542 7
 4 -22 7 1717.34 525.577 7
 4 22 7 621.961 285.786 10
 4 -22 8 875.648 468.364 7
 4 22 8 609.508 240.712 10
 4 -22 9 -259.186 405.671 7
 4 22 9 -377.723 197.95 10
 4 -22 10 412.176 358.389 7
 4 -22 11 641.469 315.697 7
 4 -22 12 -58.7835 213.635 7
 -4 23 13 295.069 193.058 6
 -4 23 12 -19.212 232.89 10
 -4 23 12 43.6345 241.274 6
 -4 23 11 -122.635 314.61 10
 -4 23 11 -34.6782 281.958 6
 -4 23 10 130.862 311.572 6
 -4 23 10 163.494 350.334 10
 -4 23 9 10.5308 324.867 6
 -4 23 9 546.637 399.067 10
 -4 23 8 1045.04 455.041 10
 -4 23 8 688.683 338.781 6
 -4 23 7 1227.71 367.006 6
 -4 23 7 1356.95 468.661 10
 -4 23 6 64.5843 303.363 6
 -4 23 6 1163.36 478.512 10
 4 23 -6 450.572 319.752 10
 4 -23 -5 -36.7259 277.843 7
 -4 23 5 -8.59031 284.726 6
 -4 23 5 79.2821 427.981 10
 4 23 -5 476.957 335.404 10
 4 -23 -4 492.138 319.174 7
 4 23 -4 7.57085 348.106 10
 4 23 -3 411.569 449.119 10
 -4 23 3 171.388 379.586 10
 4 -23 -3 964.498 371.257 7
 -4 23 2 42.7693 408.269 10
 4 -23 -2 382.401 362.21 7
 4 23 -2 140.703 450.867 10
 -4 23 1 -130.311 312.291 10
 4 -23 -1 367.005 370.592 7
 4 23 -1 406.753 493.847 10
 -4 23 0 -130.97 291.404 10
 4 -23 0 111.238 376.049 7
 4 -23 1 -372.342 425.974 7
 4 23 1 112.442 512.597 10
 4 -23 2 -396.028 439.703 7
 4 23 2 889.207 507.466 10
 4 -23 3 -248.126 455.059 7
 4 23 3 1473.04 532.361 10
 4 23 4 384.773 452.434 10
 4 -23 4 -84.1042 443.587 7
 4 -23 5 -342.021 478.141 7
 4 23 5 626.193 390.942 10
 4 -23 6 855.908 479.832 7
 4 23 6 327.633 284.068 10
 4 -23 7 725.751 444.336 7
 4 23 7 184.945 232.263 10
 4 -23 8 -146.35 389.164 7
 4 23 8 -304.497 205.726 10
 4 23 9 -355.157 166.442 10
 4 -23 9 -71.2435 351.128 7
 4 -23 10 235.055 284.137 7
 4 -23 11 78.0253 223.186 7
 -4 24 11 312.19 233.36 6
 -4 24 11 -129.759 256.42 10
 -4 24 10 42.2741 298.658 10
 -4 24 10 74.685 256.874 6
 -4 24 9 487.73 289.327 6
 -4 24 9 258.883 346.14 10
 -4 24 8 272.179 354.923 10
 -4 24 8 -230.878 279.783 6
 -4 24 7 80.7747 275.918 6
 -4 24 7 330.166 398.685 10
 -4 24 6 1251.83 425.676 10
 -4 24 6 251.438 279.309 6
 -4 24 5 1607.04 436.892 10
 4 24 -5 805.757 334.556 10
 4 -24 -4 873.788 303.518 7
 4 24 -4 140.807 336.868 10
 4 -24 -3 373.114 301.486 7
 -4 24 3 927.612 425.649 10
 4 24 -3 1138.57 449.765 10
 4 -24 -2 218.876 319.736 7
 -4 24 2 -512.981 354.651 10
 -4 24 1 79.7945 282.74 10
 4 24 -1 9.36546 443.007 10
 4 -24 -1 1.78533 329.508 7
 4 24 0 159.398 555.405 10
 4 -24 0 162.797 353.191 7
 -4 24 0 736.391 284.561 10
 4 -24 1 -175.958 376.303 7
 4 24 1 3902.14 601.923 10
 4 24 2 4772.9 629.879 10
 4 -24 2 198.71 390.539 7
 4 -24 3 -161.043 405.405 7
 4 24 3 873.598 481.729 10
 4 -24 4 107.297 405.162 7
 4 24 4 176.489 375.568 10
 4 -24 5 -34.8705 397.152 7
 4 24 5 423.21 311.242 10
 4 -24 6 -135.659 395.509 7
 4 24 6 37.5414 239.669 10
 4 -24 7 223.736 364.659 7
 4 24 7 -72.2593 200.017 10
 4 -24 8 108.596 322.211 7
 4 24 8 -574.812 204.06 10
 4 -24 9 33.0369 271.234 7
 4 -24 10 130.36 227.923 7
 -4 25 10 -37.5441 250.08 10
 -4 25 10 257.556 194.608 6
 -4 25 9 -49.4922 291.001 10
 -4 25 9 427.432 221.615 6
 -4 25 8 -16.5831 310.026 10
 -4 25 8 47.2869 208.862 6
 -4 25 7 298.055 344.078 10
 -4 25 7 172.515 216.734 6
 -4 25 6 634.228 364.432 10
 -4 25 5 1168.88 383.821 10
 4 25 -5 521.497 278.058 10
 -4 25 4 189.058 358.226 10
 4 25 -4 684.655 331.613 10
 -4 25 3 450.96 347.331 10
 4 -25 -3 -138.38 255.171 7
 4 25 -3 320.237 364.03 10
 -4 25 2 299.791 318.567 10
 4 -25 -2 156.458 286.821 7
 4 25 -1 2015.57 457.87 10
 -4 25 1 1097.97 321.505 10
 4 -25 0 -120.326 326.689 7
 -4 25 0 445.944 297.025 10
 4 25 1 4678.31 549.771 10
 4 -25 1 153.899 337.077 7
 4 -25 2 23.82 353.97 7
 4 25 2 200.536 385.083 10
 4 -25 3 60.0105 352.204 7
 4 25 3 439.581 348.196 10
 4 -25 4 961.428 390.726 7
 4 25 4 472.369 299.179 10
 4 25 5 171.79 237.421 10
 4 -25 5 138.19 332.024 7
 4 -25 6 425.236 334.4 7
 4 25 6 -59.9208 203.983 10
 4 -25 7 210.938 299.143 7
 4 25 7 -373.874 189.154 10
 4 -25 8 23.2719 246.701 7
 4 25 8 658.46 158.895 10
 4 -25 9 135.425 200.344 7
 -4 26 9 63.9687 238.161 10
 -4 26 8 -135.917 277.774 10
 -4 26 7 -71.0117 292.88 10
 -4 26 6 137.115 291.284 10
 -4 26 5 336.861 319.201 10
 -4 26 4 306.73 308.515 10
 4 26 -4 641.08 239.8 10
 -4 26 3 693.293 315.175 10
 4 26 -3 525.522 283.542 10
 4 26 -2 479.369 298.83 10
 4 -26 -2 178.036 231.345 7
 -4 26 2 150.107 272.309 10
 4 -26 -1 -86.5499 252.374 7
 -4 26 1 282.809 245.675 10
 4 26 -1 658.786 346.887 10
 4 -26 0 -121.356 271.957 7
 4 26 0 551.147 330.436 10
 4 -26 1 -38.778 285.752 7
 4 26 1 651.908 339.042 10
 4 -26 2 96.5001 291.401 7
 4 26 2 568.698 296.484 10
 4 -26 3 473.883 300.882 7
 4 26 3 348.185 263.461 10
 4 -26 4 -130.338 292.895 7
 4 26 4 129.157 215.443 10
 4 -26 5 -139.603 275.142 7
 4 26 5 -95.8259 200.058 10
 4 -26 6 549.172 264.725 7
 4 26 6 65.9798 173.731 10
 4 -26 7 -66.7787 215.378 7
 4 26 7 331.113 144.734 10
 -4 27 7 28.506 230.63 10
 -4 27 6 -213.431 256.738 10
 -4 27 5 -42.1545 254.738 10
 4 27 -4 184.598 136.797 10
 -4 27 4 30.0702 252.023 10
 4 27 -3 293.422 172.966 10
 -4 27 3 22.8565 237.084 10
 -4 27 2 19.914 211.813 10
 4 27 -2 428.175 210.013 10
 4 27 -1 200.018 229.28 10
 -4 27 1 28.1231 197.191 10
 4 -27 0 -6.05313 195.718 7
 4 27 0 259.494 223.358 10
 4 -27 1 174.896 217.745 7
 4 27 1 387.683 225.077 10
 4 -27 2 216.354 222.887 7
 4 27 2 402.936 219.985 10
 4 -27 3 -10.2679 217.853 7
[truncated: 10,968,752 more chars]
