# Supplementary material for: Insights into molecular recognition from the crystal structures of p-tert-butyl­calix[6]arene complexed with different solvents
Source: IUCrJ. 2021 Nov 16;9(Pt 1):55–64. doi: 10.1107/S2052252521010678 (PMC8733874; doi:10.1107/S2052252521010678)
Supplement: Supplementary file 2 [file m-09-00055--1-benzenesup2.hkl]

#
# h,k,l, Fc-squared, Fo-squared, sigma(Fo-squared), status flag
#
data_1_x6_benzene
_shelx_title ' 2018-06-07_iid_100k_cu_x1_twin1_hklf4_a.res in P-1'
_shelx_refln_list_code          4
_shelx_F_calc_maximum      201.47
_exptl_crystal_F_000      1308.00
_reflns_d_resolution_high  0.8200

loop_
 _space_group_symop_operation_xyz
 'x, y, z'
 '-x, -y, -z'

_cell_length_a    13.5391
_cell_length_b    14.7702
_cell_length_c    19.0450
_cell_angle_alpha  80.680
_cell_angle_beta   72.393
_cell_angle_gamma  78.191

_shelx_F_squared_multiplier     1.000

loop_
 _refln_index_h
 _refln_index_k
 _refln_index_l
 _refln_F_squared_calc
 _refln_F_squared_meas
 _refln_F_squared_sigma
 _refln_observed_status
   0   0   1         27.97         23.13         5.66 o
   0   0   2         25.56         18.13        11.34 o
   0   0   3       7550.23       7528.87        68.20 o
   0   0  -4       5316.42       4573.80        36.56 o
   0   0   5        266.99        251.09        24.55 o
   0   0  -6       3820.70       3675.22        22.63 o
   0   0   7       1995.82       2000.13        18.68 o
   0   0  -8       2097.98       2022.86        23.21 o
   0   0  -9         68.34         97.30        10.80 o
   0   0 -10        683.34        705.04        16.92 o
   0   0 -11        925.12        991.56        22.49 o
   0   0 -12        152.77        147.59        12.76 o
   0   0 -13          8.85          5.72        11.53 o
   0   0 -14        166.88        151.17        15.96 o
   0   0 -15          8.28         10.10        10.55 o
   0   0 -16          1.83          7.58        11.09 o
   0   0 -17       1098.50        944.95        16.44 o
   0   0 -18         89.42         84.17         9.91 o
   0   0 -19        122.00        106.40         9.41 o
   0   0  20        242.97        237.14         9.04 o
   0   0  21         68.39         55.46         4.32 o
   0   0 -22          0.41         19.07         6.02 o
   0  -1  21          7.89          1.31         5.90 o
   0   1 -20         66.74         60.78         8.02 o
   0   1 -19         39.03         40.62         8.80 o
   0   1 -18         50.98         39.18        12.85 o
   0   1 -18        534.70        483.80        21.10 o
   0   1 -17         97.79         75.93        13.20 o
   0   1 -16         11.74         11.76         7.64 o
   0   1 -15          1.66          6.64        14.62 o
   0   1 -14         12.93          7.79        12.19 o
   0   1 -14         13.49         18.19        25.80 o
   0   1 -13        143.02        133.26        11.23 o
   0   1 -12        257.67        229.34        14.30 o
   0   1 -11        620.62        631.96        13.00 o
   0   1 -10         44.54         38.21        10.66 o
   0   1  -9        166.02        168.20        15.55 o
   0   1  -8       3232.62       3324.26        27.63 o
   0   1  -7       6318.58       6466.38        34.31 o
   0  -1   6       1496.53       1375.71        18.96 o
   0  -1   5        859.50        945.06        22.94 o
   0  -1   4      15178.57      15926.70        64.42 o
   0   1  -3        939.73        916.71        21.30 o
   0   1  -2         63.72        122.12        12.79 o
   0   1  -1        897.40       1096.98        15.29 o
   0  -1   0       8317.79       7323.15        16.64 o
   0   1   1        115.90         99.70         7.96 o
   0   1   2        258.06        204.27        13.98 o
   0   1   3       1001.07        851.54        23.87 o
   0   1   4        355.85        254.69        21.37 o
   0  -1  -5        366.30        361.54        23.65 o
   0  -1  -6        200.30        174.45         8.48 o
   0  -1  -7          2.71          5.66         8.44 o
   0  -1  -8        485.59        500.72        17.94 o
   0  -1  -9         10.02          5.88         9.69 o
   0  -1 -10         22.78         36.47        10.79 o
   0  -1 -11        892.95        854.76        25.61 o
   0  -1 -12        295.26        268.79        14.41 o
   0  -1 -13        139.80        116.32        12.97 o
   0  -1 -14         65.25         61.53        17.28 o
   0  -1 -15         65.60         63.34        13.47 o
   0  -1 -16        250.25        253.86        16.64 o
   0  -1 -16        691.85        652.85        32.62 o
   0  -1 -17        361.42        331.05        14.35 o
   0  -1 -18         68.08         67.00         9.67 o
   0  -1 -19        181.92        151.76        12.56 o
   0  -1 -20        570.34        516.76        14.04 o
   0   1  20        592.47        540.32        11.36 o
   0  -1 -21          6.80          3.21         4.09 o
   0  -1 -22        372.76        325.11         7.32 o
   0  -2  21         65.44         64.21         7.96 o
   0   2 -20          0.10          1.20        10.90 o
   0  -2  20         29.88         41.10        11.45 o
   0   2 -19         15.36         17.57         6.32 o
   0   2 -18        236.16        229.75        13.55 o
   0   2 -17          3.59         -0.65         9.58 o
   0   2 -16          0.11         -2.32         7.69 o
   0   2 -15        347.75        284.43        18.01 o
   0   2 -14        377.36        391.29        14.07 o
   0   2 -13          6.20          5.34        10.05 o
   0   2 -12        719.98        725.37        20.39 o
   0   2 -11          1.06          0.53         7.53 o
   0   2 -10        342.89        302.53         9.41 o
   0   2  -9       3248.99       3248.81        21.14 o
   0   2  -8        143.72        103.84         7.53 o
   0   2  -7       1447.36       1282.69        13.96 o
   0  -2   6       2289.52       2227.66        17.42 o
   0   2  -6       2950.65       2705.37        29.29 o
   0  -2   5         24.61         18.99         6.39 o
   0   2  -4       3500.44       3708.79        50.08 o
   0   2  -3       4956.60       6276.91        54.66 o
   0   2  -2         21.77         25.09        13.62 o
   0  -2   1      10899.50      10144.74        33.07 o
   0  -2   0        838.80        763.68         8.36 o
   0   2   1       2605.78       2153.04        15.02 o
   0   2   2      16919.13      17287.00       101.13 o
   0   2   3       1831.17       1509.23        30.22 o
   0   2   4        540.52        383.68        23.74 o
   0   2   5         97.86         35.95        20.47 o
   0  -2  -6        828.83        722.49        11.12 o
   0  -2  -7        259.65        262.90        10.60 o
   0  -2  -8       1408.71       1218.44        20.53 o
   0  -2  -9          8.34          3.35         9.05 o
   0  -2 -10        362.06        415.28        14.11 o
   0  -2 -11        516.96        529.49        18.24 o
   0   2  12        281.66        298.02        11.08 o
   0   2  13         30.75         16.37        11.99 o
   0  -2 -14        185.29        150.68        14.07 o
   0  -2 -15          9.14         11.66        12.59 o
   0  -2 -16        350.71        355.44        22.86 o
   0  -2 -17        440.35        401.28        11.97 o
   0  -2 -18          4.80          3.84        12.31 o
   0  -2 -19        490.12        483.36        11.39 o
   0  -2 -20         22.64         21.40         4.86 o
   0   2  21          0.60          2.03         3.98 o
   0  -2 -22        333.98        282.26        12.94 o
   0  -3  21         57.31         41.68         7.38 o
   0   3 -20          1.77         -2.95         6.42 o
   0   3 -19         44.05         39.45         7.72 o
   0   3 -18         35.66         40.43        12.06 o
   0   3 -17          1.78         -3.94         9.43 o
   0   3 -16        142.26        119.65         8.21 o
   0   3 -15        128.13        124.88        14.87 o
   0   3 -14        299.99        304.01        13.35 o
   0   3 -13        926.17        873.88        18.87 o
   0   3 -12        441.88        473.98        16.70 o
   0   3 -12        447.73        436.12        18.65 o
   0   3 -11          2.74          4.82         7.59 o
   0   3 -10        933.12       1006.24        14.77 o
   0   3  -9        892.07        833.43        11.56 o
   0   3  -8       4447.48       4328.88        20.71 o
   0   3  -7       3517.38       3764.31        19.54 o
   0   3  -6       1362.56       1260.03         8.07 o
   0   3  -5          0.36          1.34         6.40 o
   0  -3   4       1869.37       1822.83        17.10 o
   0  -3   3       2539.58       3030.38        31.06 o
   0   3  -2       1328.15       1425.99        16.23 o
   0  -3   1        360.14        380.79        13.98 o
   0  -3   0        199.94        169.27         8.00 o
   0   3   1       6014.56       5320.92        26.80 o
   0   3   2      12513.84      12648.38        77.16 o
   0  -3  -2      21454.74      20694.16        64.87 o
   0  -3  -3       2456.52       2214.37        26.89 o
   0   3   4       1090.68       1022.82        22.23 o
   0  -3  -5        365.51        362.58        18.88 o
   0   3   6         16.64          9.86         5.88 o
   0  -3  -7        433.25        382.65        11.07 o
   0   3   8         59.53         50.03         7.50 o
   0  -3  -9         12.49          4.55         7.56 o
   0  -3 -10         13.19         -3.54        10.34 o
   0  -3 -11        629.38        699.31        13.02 o
   0   3  12        614.95        668.06        13.54 o
   0  -3 -13        977.43       1069.24        22.37 o
   0  -3 -14        195.67        181.75        14.30 o
   0  -3 -15        463.67        490.36        18.49 o
   0  -3 -16        404.27        413.78        23.44 o
   0  -3 -17         19.07         18.63         6.99 o
   0  -3 -18         50.30         45.32        12.82 o
   0  -3 -19         22.42         21.43        10.08 o
   0  -3 -20        143.11        135.55         6.26 o
   0  -3 -21          0.26         -4.64         9.05 o
   0  -3 -22        347.86        255.32        12.29 o
   0  -4  20          1.54          1.67         5.97 o
   0   4 -19         88.03         90.33         9.96 o
   0   4 -18          5.54         36.05        17.18 o
   0   4 -17          2.56          3.46         8.94 o
   0   4 -16        294.17        267.15        14.16 o
   0   4 -15         38.23         38.56         7.59 o
   0   4 -14          6.19          5.85        10.14 o
   0   4 -13         97.52         79.08        14.07 o
   0   4 -12         21.88         13.52         8.15 o
   0   4 -11        829.02        809.98        12.99 o
   0   4 -10        922.40        873.86        16.93 o
   0   4  -9       2137.31       2020.95        16.25 o
   0   4  -8        717.51        697.18        10.70 o
   0   4  -7        360.37        386.51         8.14 o
   0   4  -6       2706.32       2854.55        11.95 o
   0   4  -5         34.31         43.61         4.40 o
   0   4  -4        313.57        317.45         6.93 o
   0   4  -4        417.12        419.37        12.13 o
   0   4  -3       5832.57       5804.09        12.33 o
   0  -4   2        557.39        538.34         6.77 o
   0   4  -2        561.50        512.16        11.55 o
   0  -4   1       2047.12       2056.23        20.53 o
   0   4   0       1896.99       1911.21        15.21 o
   0  -4  -1        622.27        782.69        17.35 o
   0   4   2       2526.82       2355.94        22.75 o
   0   4   3       1488.83       1618.94        11.67 o
   0  -4  -4       8550.72       8673.71        32.78 o
   0  -4  -5       2870.70       3074.57        16.31 o
   0  -4  -6        163.46        192.95         6.41 o
   0   4   7       2924.76       3245.95        20.59 o
   0  -4  -8         99.15         96.54         6.73 o
   0   4   9        176.39        216.23         8.80 o
   0   4  10        100.32         82.19        10.79 o
   0   4  11        404.89        353.75        10.81 o
   0  -4 -12       2278.75       2444.34        29.32 o
   0  -4 -13       2075.70       2272.20        30.60 o
   0  -4 -14          8.49          4.17        11.63 o
   0  -4 -15        597.99        641.99        22.60 o
   0  -4 -16         86.68         92.82         9.60 o
   0   4  16        111.99         92.72        16.02 o
   0   4  17         91.23         92.52         7.15 o
   0  -4 -18         34.21         36.14         8.78 o
   0   4  19        155.77        165.60         8.18 o
   0   4  20        224.55        221.18         6.39 o
   0  -4 -21         66.46         73.84         8.85 o
   0   5 -20         16.58         17.36         5.43 o
   0  -5  19         43.21         37.71         9.06 o
   0  -5  18        288.40        255.33         8.71 o
   0   5 -17          1.79          9.60        13.41 o
   0   5 -16         28.93         43.01        18.87 o
   0   5 -15        407.74        313.76        10.99 o
   0   5 -13          3.52         19.65        11.37 o
   0   5 -13          5.15          7.91        24.00 o
   0   5 -12       1432.21       1410.46        16.90 o
   0   5 -11        210.42        200.57         9.45 o
   0   5 -10         45.32         45.95         8.63 o
   0   5 -10        326.79        361.16        25.28 o
   0   5  -9        921.46        909.64        12.48 o
   0   5  -8        314.61        341.23         9.41 o
   0   5  -7       1413.35       1536.30        10.39 o
   0   5  -6        586.06        755.32         7.82 o
   0   5  -5        603.43        576.56         9.60 o
   0   5  -4         74.41         78.25         5.62 o
   0   5  -3        340.79        331.30         5.20 o
   0   5  -2        612.03        614.64         7.29 o
   0   5  -1       3819.28       3659.89        10.22 o
   0  -5   0       2121.43       1970.14         7.10 o
   0   5   1        170.63        190.13         5.72 o
   0   5   2       1247.66       1227.93         6.50 o
   0   5   3       1776.98       1772.84         7.42 o
   0   5   4       2835.52       3100.84        55.44 o
   0   5   4       2939.15       3098.18        10.99 o
   0   5   5        110.40        104.36         5.43 o
   0  -5  -6       1598.33       1678.58        13.22 o
   0   5   6       2581.84       2653.19        26.56 o
   0  -5  -7        266.62        276.54         8.41 o
   0   5   7        320.43        370.04        17.74 o
   0   5   8         16.41         30.84         5.80 o
   0  -5  -9       1147.31       1342.57        14.22 o
   0   5  10        460.73        481.85        10.78 o
   0  -5 -11         64.45         96.51         8.66 o
   0  -5 -12       1521.59       1961.20        33.63 o
   0  -5 -13       2177.86       2290.80        29.28 o
   0  -5 -14        250.76        287.21        15.09 o
   0  -5 -15        966.82        947.21        30.08 o
   0   5  16         83.70         85.89         5.93 o
   0  -5 -17        218.51        184.26         9.09 o
   0   5  17        218.86        251.14        16.04 o
   0   5  18         39.43         46.36         8.47 o
   0  -5 -19          5.28          8.94         7.10 o
   0  -5 -20         22.37         21.22         8.94 o
   0  -5 -21        136.04        123.34         8.62 o
   0   6 -19         57.05         45.79         6.13 o
   0  -6  18          0.06          0.87         6.83 o
   0   6 -17         12.52          3.58        10.14 o
   0   6 -16        357.03        280.60        19.32 o
   0   6 -15        109.22         84.82         6.97 o
   0   6 -14        132.85        107.08        12.94 o
   0   6 -13        130.74        126.47        14.13 o
   0   6 -12       1126.79       1019.36        21.05 o
   0   6 -11          5.79         14.20        16.88 o
   0   6 -10        226.19        212.68        13.60 o
   0   6  -9        183.56        188.37        13.15 o
   0   6  -8          3.99          6.33        11.46 o
   0   6  -7        153.30        151.07         7.76 o
   0   6  -6        109.66        145.26         7.56 o
   0   6  -5       2464.58       2684.72        17.19 o
   0   6  -4       1920.35       1872.84        11.76 o
   0   6  -3        115.71        126.31         5.53 o
   0   6  -2        746.77        750.17         8.66 o
   0   6  -1          7.72          0.36         4.51 o
   0   6   0        102.43        128.28         6.09 o
   0   6   0        574.19        672.41        11.09 o
   0   6   1        281.22        253.85         5.06 o
   0   6   2        262.44        284.62         5.45 o
   0   6   3       1115.03       1205.30         8.99 o
   0   6   4          0.84          6.34         4.69 o
   0   6   5       2521.77       2885.79        11.32 o
   0   6   6        248.46        218.94         9.87 o
   0   6   7          1.74          0.88         7.32 o
   0   6   8         73.50        117.52         8.37 o
   0   6   9        211.68        219.83        12.50 o
   0   6  10         54.98         53.05        10.31 o
   0   6  11        382.46        391.71        22.18 o
   0   6  12        258.38        211.43        27.18 o
   0   6  13        526.86        552.11        26.52 o
   0   6  14          1.08          8.50        24.98 o
   0   6  15         56.67         58.32        26.72 o
   0   6  16         30.10         41.48         7.62 o
   0   6  17        259.55        284.44        11.51 o
   0  -6 -18        103.37         84.81        10.89 o
   0   6  18        218.96        208.33        10.40 o
   0  -6 -19          0.02         -1.27         5.33 o
   0  -6 -21         30.37         23.99        12.41 o
   0  -7  19          0.49          0.30         3.68 o
   0   7 -18        172.08        153.23         5.10 o
   0   7 -17         70.13         55.82         9.55 o
   0  -7  16         45.17         41.16         6.18 o
   0   7 -15          0.60         -2.36         6.42 o
   0   7 -14         61.37         37.60         9.24 o
   0   7 -13         16.59         15.99         6.57 o
   0   7 -12         32.29         38.26        13.17 o
   0   7 -11        247.74        232.47        19.71 o
   0   7 -10        648.97        549.42        17.40 o
   0   7  -9         10.34         11.75        11.62 o
   0   7  -8         14.15         12.92        17.98 o
   0   7  -8         92.86         92.86        14.85 o
   0   7  -7         30.63         37.31         7.54 o
   0   7  -6         21.64         22.68         9.64 o
   0   7  -5       1410.20       1354.80        11.72 o
   0   7  -4        305.32        268.77         7.70 o
   0   7  -3       3004.71       3266.55        21.87 o
   0   7  -2       1192.49       1092.19         9.42 o
   0   7  -1        848.79        824.95         7.89 o
   0   7   0       2594.32       2565.95        14.45 o
   0   7   1          1.74          2.82         4.90 o
   0   7   2       3020.58       3133.57        12.08 o
   0   7   3        122.52        161.96         7.76 o
   0   7   4       3051.04       3222.56        13.11 o
   0   7   5        218.29        228.52         5.97 o
   0   7   6       1492.35       1668.08        15.65 o
   0   7   7         58.62         77.15         8.37 o
   0   7   8        374.56        372.88        18.87 o
   0   7   8        377.00        355.01        14.49 o
   0   7   9         26.71         21.68        11.14 o
   0   7  10         93.38         98.59        11.12 o
   0   7  11        244.80        254.81        27.32 o
   0   7  12        182.64        178.62        26.84 o
   0   7  13         39.26         37.97        19.91 o
   0   7  14        674.80        655.81        37.94 o
   0   7  15        926.51       1049.58        11.64 o
   0   7  16         68.06         82.65         8.27 o
   0   7  17         13.26         20.00         9.99 o
   0   7  18          0.91         -0.11         6.96 o
   0   7  19         28.74         30.72         8.99 o
   0  -7 -20        116.90        110.40         7.73 o
   0   7  21         63.73         68.41         5.18 o
   0   8 -18        139.66        134.18         5.40 o
   0   8 -17          3.55          6.56         6.55 o
   0   8 -16          7.61          8.56         5.66 o
   0   8 -15          0.07         -0.30         9.56 o
   0   8 -15          5.50          3.07         8.12 o
   0   8 -14         13.38         14.07        12.18 o
   0   8 -14         20.63         33.39        10.41 o
   0   8 -13         50.80         50.18         7.04 o
   0   8 -12        796.28        853.50        11.55 o
   0   8 -11          0.40         -0.39        13.21 o
   0   8 -10        200.06        181.86        14.84 o
   0   8  -9        335.98        354.79        20.94 o
   0   8  -8         85.79        101.20         8.72 o
   0   8  -7         31.64         29.89         7.98 o
   0   8  -6       1126.47       1199.19        18.65 o
   0   8  -5        214.03        204.02        10.68 o
   0   8  -4        364.26        336.02         9.77 o
   0   8  -3         92.12         80.44        10.85 o
   0   8  -2         16.91         20.09         5.85 o
   0   8  -1       1244.58       1220.37        10.52 o
   0   8   0        439.35        405.88         9.19 o
   0   8   1         65.20         76.29         6.10 o
   0   8   2          0.28          6.26        14.58 o
   0   8   2          2.29          7.01         7.35 o
   0   8   3        246.51        228.51         7.89 o
   0   8   3        974.32       1041.67        18.65 o
   0   8   4        321.98        291.04         6.75 o
   0   8   5       1299.54       1381.00        11.87 o
   0   8   6        180.27        203.66         8.11 o
   0   8   7        258.42        283.99        10.18 o
   0   8   8        171.16        192.66        13.13 o
   0   8   9         73.31         73.45         9.12 o
   0   8  10         79.79         83.24        12.29 o
   0   8  11          3.67          4.93        24.23 o
   0   8  12          0.89          6.43        18.51 o
   0   8  13         40.21          7.13        25.68 o
   0   8  14         42.21         37.90         9.92 o
   0   8  15          7.13          8.39         7.33 o
   0   8  16        113.00         88.64        10.48 o
   0   8  17        144.56        181.12         9.97 o
   0   8  18          7.10          9.67         5.15 o
   0   8  19         64.06         67.58         8.08 o
   0   8  20        104.55        103.39         5.70 o
   0   9 -17         21.53          9.11         6.00 o
   0   9 -16         19.78         16.76         5.05 o
   0   9 -15        105.71        117.83         6.76 o
   0   9 -14         10.90         12.09         5.05 o
   0   9 -13          5.68          5.80         5.35 o
   0   9 -12          7.60          2.88         6.80 o
   0   9 -11        358.97        309.50         6.67 o
   0   9 -10         33.56         18.66        20.53 o
   0   9  -9         46.69         13.57        28.39 o
   0   9  -8        720.47        609.38        19.06 o
   0   9  -7          1.75         -0.56        10.21 o
   0   9  -6       1057.67        962.01        18.65 o
   0   9  -5        159.17        140.51        10.85 o
   0   9  -4         50.29         34.49        16.97 o
   0   9  -4        605.39        646.43        16.08 o
   0   9  -3        175.74        162.56         9.20 o
   0   9  -2          2.95          4.33         8.03 o
   0   9  -1         54.28         36.01        10.41 o
   0   9   0        850.11        887.27        10.01 o
   0   9   1       1735.12       1796.96        12.67 o
   0   9   2        630.78        676.31        13.22 o
   0   9   3         42.46         53.72         6.09 o
   0   9   4        132.61        172.35         6.61 o
   0   9   5        590.23        576.94        11.19 o
   0   9   6        106.96        146.12         8.46 o
   0   9   7         22.54         34.53         8.80 o
   0   9   8        207.08        250.41        13.61 o
   0   9   9        151.96        155.79        13.68 o
   0   9  10         74.50         66.45        18.53 o
   0   9  10        123.10        120.53        23.57 o
   0   9  11        266.34        229.74        27.83 o
   0   9  12        172.90        185.93        22.14 o
   0   9  13        138.05        126.05        10.27 o
   0   9  14        115.94         97.16         9.94 o
   0   9  15        181.19        215.39         8.68 o
   0   9  16         15.68         18.88         8.03 o
   0   9  17          5.12          2.37         6.76 o
   0   9  17        218.57        192.58        13.88 o
   0   9  18         38.05         43.32         6.21 o
   0   9  18         45.31         53.30        11.03 o
   0   9  19        214.99        195.89         6.55 o
   0  -9 -20          1.71         -2.20         7.40 o
   0   9  20         24.04         22.27         5.20 o
   0  10 -16         24.37         20.86         6.26 o
   0  10 -15          1.61         -2.25         6.67 o
   0  10 -14          1.57          2.51         5.52 o
   0  10 -13          8.45          6.54         5.18 o
   0  10 -12        117.55        117.75         8.06 o
   0  10 -11        236.44        211.25         7.69 o
   0  10 -10         22.17         24.27         7.77 o
   0  10  -9        238.34        245.09         6.66 o
   0  10  -8          0.44         -9.13        22.06 o
   0  10  -7        643.57        633.17        19.45 o
   0  10  -6        677.05        624.64        15.25 o
   0  10  -5         54.48         50.28        11.22 o
   0  10  -4        764.60        727.28        20.87 o
   0  10  -3          0.00          0.88        11.65 o
   0  10  -2         69.41         74.21        10.49 o
   0  10  -1         27.14         13.68        13.08 o
   0  10   0         28.72         37.22         9.77 o
   0  10   1        159.41        181.32         9.36 o
   0  10   2          7.62          9.58         9.45 o
   0  10   3        315.58        345.50         8.96 o
   0  10   4        161.57        194.10        12.20 o
   0  10   4        197.93        236.48        14.16 o
   0  10   5         69.48         86.26        14.31 o
   0  10   5         73.04         66.51        11.29 o
   0  10   6         26.17         33.98         8.25 o
   0  10   7         37.59          8.38        12.32 o
   0  10   8         47.97         43.93        13.37 o
   0  10   9        273.57        290.22        15.86 o
   0  10  10         22.93         25.40        17.89 o
   0  10  11        624.38        709.30        29.26 o
   0  10  12        100.22        104.42         6.62 o
   0  10  13        234.01        236.61         9.48 o
   0  10  14          1.67         -1.09         5.27 o
   0  10  15          0.78          3.56         6.00 o
   0  10  15        120.55        103.59        13.47 o
   0  10  16         48.72         50.08         6.37 o
   0  10  17          7.41         12.74         4.90 o
   0  10  18          3.89          7.33         5.84 o
   0 -10 -19         81.72         95.50         7.48 o
   0  11 -15         56.31         53.89         6.51 o
   0  11 -14          0.62          2.16         5.04 o
   0  11 -13         38.31         45.56         7.97 o
   0  11 -12          0.45         -0.48         5.41 o
   0  11 -11         26.20         29.59         5.16 o
   0  11 -10         16.63         20.96         6.81 o
   0  11  -9        270.18        275.85         7.15 o
   0  11  -8        471.21        462.78         7.86 o
   0  11  -7        404.59        435.32         9.57 o
   0  11  -6        275.22        302.61        21.38 o
   0  11  -5        100.04        125.23        18.72 o
   0  11  -4        384.99        402.48        27.14 o
   0  11  -3        575.62        600.07        24.32 o
   0  11  -2        281.62        254.76        24.82 o
   0  11  -1         44.76         52.38        22.41 o
   0  11   0        186.75        184.35        11.89 o
   0  11   1        200.25        236.26        16.07 o
   0  11   2        459.93        490.57        11.97 o
   0  11   3          0.53          1.70         8.71 o
   0  11   4         25.69         10.15        10.60 o
   0  11   5          4.00         10.12         9.91 o
   0  11   6          2.26          3.22        13.33 o
   0  11   7        456.06        477.97        24.43 o
   0  11   8         42.01         50.11        14.46 o
   0  11   9        145.82        130.36        14.97 o
   0  11  10        166.28        156.10         8.92 o
   0  11  11       1584.03       1620.58         9.74 o
   0  11  12         33.10         46.54         8.83 o
   0  11  13        407.39        402.47         9.87 o
   0  11  14          0.86          1.04         5.90 o
   0  11  15         71.59         73.68         7.72 o
   0  11  16         87.15         94.73         7.15 o
   0  11  17         11.67          6.85         5.77 o
   0  11  18        334.67        344.64         8.04 o
   0  12 -14         44.18         42.43         4.71 o
   0  12 -13        240.61        267.41         6.46 o
   0  12 -12          1.03          5.35         4.84 o
   0  12 -11         16.47          8.93         5.24 o
   0  12 -10          0.26          6.14         6.84 o
   0  12  -9         17.51         15.30         5.98 o
   0  12  -8        220.75        251.00         8.91 o
   0  12  -7       1118.88       1045.56         8.55 o
   0  12  -6        145.59        146.10         5.05 o
   0  12  -5        760.90        765.81         8.54 o
   0  12  -4        130.54        127.69        19.81 o
   0  12  -3        184.61        184.48        20.78 o
   0  12  -2        121.40        103.00        25.07 o
   0  12  -1         91.26         99.19        18.39 o
   0  12   0        129.07        145.17        19.74 o
   0  12   1        487.25        490.83        31.78 o
   0  12   2        478.88        455.93        17.63 o
   0  12   3        117.10        133.44        14.94 o
   0  12   3        121.67        143.77        23.76 o
   0  12   4        756.31        814.10        20.26 o
   0  12   5         23.75         30.21        13.53 o
   0  12   6         50.53         40.68        19.01 o
   0  12   6        189.04        197.79        30.12 o
   0  12   7        735.21        732.96        23.94 o
   0  12   8          5.37          3.52         5.51 o
   0  12   9        140.90        131.30         6.77 o
   0  12  10         39.67         39.35         9.72 o
   0  12  10         46.12         49.93         7.82 o
   0  12  11        378.51        381.89         6.19 o
   0  12  12         49.98         61.88         8.40 o
   0  12  13        192.89        210.67         6.77 o
   0  12  14          0.49         -0.14         5.50 o
   0  12  15         69.79         73.76         7.07 o
   0  12  16          1.54          3.04         5.74 o
   0  12  17         17.47         11.80         4.81 o
   0  13 -13        152.78        142.66         3.91 o
   0  13 -12         47.13         57.41         4.69 o
   0  13 -11        175.14        191.06         7.88 o
   0  13 -10         36.18         37.40         5.79 o
   0  13  -9        222.99        235.80         7.01 o
   0  13  -8          8.93          8.05         6.04 o
   0  13  -7         81.69         78.51         4.97 o
   0  13  -6          0.00          3.22         4.95 o
   0  13  -5        157.44        169.60         7.66 o
   0  13  -4        154.51        159.50         5.62 o
   0  13  -3        131.37        131.88         5.16 o
   0  13  -2        103.32         98.72         7.01 o
   0  13  -1        142.35        131.73         4.91 o
   0  13   0         12.77         18.18         7.45 o
   0  13   1        367.52        336.63         6.94 o
   0  13   2         98.64        104.91         4.96 o
   0  13   3        232.52        235.98         7.05 o
   0  13   4        368.62        343.12         5.77 o
   0  13   5        151.55        150.73         5.58 o
   0  13   6          0.52          3.47         7.21 o
   0  13   7          3.46          1.59         5.45 o
   0  13   8          6.18          6.43         5.98 o
   0  13   9         88.26         79.86         8.05 o
   0  13  10          4.43          4.30         4.83 o
   0  13  11         42.43         49.95         5.35 o
   0  13  11        140.29        158.85        14.84 o
   0  13  12        251.93        255.22         6.85 o
   0  13  13        189.03        214.92         6.20 o
   0  13  14         62.86         47.06         8.38 o
   0  13  14        135.89        129.25        13.15 o
   0  13  15        590.91        605.61         9.31 o
   0  13  16          5.55          9.51         4.59 o
   0  14 -11        142.18        148.46         6.13 o
   0  14 -10         62.39         56.49         5.09 o
   0  14  -9          0.43          0.76         5.31 o
   0  14  -8         53.30         41.21         9.64 o
   0  14  -8        145.65        130.43         8.20 o
   0  14  -7         23.78         22.01         5.40 o
   0  14  -6         34.67         21.71        12.00 o
   0  14  -6         87.78         78.39         6.60 o
   0  14  -5         35.82         34.12         4.61 o
   0  14  -4         49.26         41.92         4.75 o
   0  14  -3         22.41         23.92         6.90 o
   0  14  -2         34.08         32.51         4.51 o
   0  14  -1         44.73         37.49         4.45 o
   0  14   0        103.36         96.35         6.24 o
   0  14   1          1.28          2.38         4.79 o
   0  14   2         42.49         49.16         4.95 o
   0  14   3         76.48         86.79         6.88 o
   0  14   4        162.11        149.00         5.92 o
   0  14   5         43.06         40.83         5.53 o
   0  14   6        236.80        226.31         7.94 o
   0  14   7          0.51          4.47         5.77 o
   0  14   8         24.46         33.85         7.61 o
   0  14   9         15.16         16.36         7.27 o
   0  14  10          1.92          0.15         5.19 o
   0  14  11         53.33         56.85         6.74 o
   0  14  12         89.15         83.93         6.12 o
   0  14  13         64.49         84.30         6.11 o
   0  14  14         67.84         82.43        11.25 o
   0  14  15         65.05         64.27         7.20 o
   0  15  -9         13.62          5.83         5.94 o
   0  15  -8         62.10         56.48         5.09 o
   0  15  -7         19.85         14.04         4.59 o
   0  15  -6         94.92        100.30         5.86 o
   0  15  -5         22.59         20.22         4.40 o
   0  15  -4          5.14          6.58         4.53 o
   0  15  -3          5.50         12.31         6.95 o
   0  15  -2         12.07          7.52         5.23 o
   0  15  -1         83.92         76.45         4.65 o
   0  15   0         40.37         36.78         6.79 o
   0  15   1         12.04         13.55         5.14 o
   0  15   2          0.02         -0.37         8.83 o
   0  15   2         14.84         19.96        10.65 o
   0  15   3         30.72         29.98         6.78 o
   0  15   4          2.68          5.14         4.87 o
   0  15   5         47.97         44.10         6.75 o
   0  15   6         30.25         20.95         5.59 o
   0  15   6         67.40         68.23        13.57 o
   0  15   7         29.68         28.23         5.29 o
   0  15   8          8.76         13.41         6.58 o
   0  15   9          6.08          6.11         4.85 o
   0  15  10         14.09         17.56         4.62 o
   0  15  11        136.09        137.59         6.26 o
   0  15  12         31.05         41.45         3.93 o
   0  15  13          4.13          3.82         7.22 o
   0  16  -7         55.77         51.98         3.64 o
   0  16  -6         33.86         24.94         8.54 o
   0  16  -6         68.95         64.89         6.26 o
   0  16  -5         19.70         21.28         4.34 o
   0  16  -4         21.43         32.13         5.51 o
   0  16  -3        277.33        305.89         6.72 o
   0  16  -2         71.83         66.26         6.07 o
   0  16  -1        120.03        133.67         6.99 o
   0  16   0          0.66          0.84         7.11 o
   0  16   1        146.35        130.00         5.59 o
   0  16   2         46.98         56.03         7.26 o
   0  16   3         12.52         13.25         5.28 o
   0  16   4         19.88         21.03         4.44 o
   0  16   5        325.25        330.90         7.11 o
   0  16   6         21.72         19.54         4.32 o
   0  16   7         15.40         15.69         4.63 o
   0  16   8        179.85        200.09         6.48 o
   0  16   9          5.96          8.81         4.03 o
   0  16  10          5.09          3.66         5.26 o
   0  16  10         13.11         14.87         7.27 o
   0  16  11          9.90          6.07         5.25 o
   0  17  -3         26.39         22.87         8.64 o
   0  17  -2          0.41          1.86         9.18 o
   0  17  -1        179.68        155.56        14.04 o
   0  17   0        213.08        212.55         6.69 o
   0  17   1          1.20          5.38         6.05 o
   0  17   2         59.27         69.61         6.57 o
   0  17   3         26.02         45.71         5.18 o
   0  17   4         94.52         70.01         4.49 o
   0  17   5         71.41         82.08         5.78 o
   0  17   6          2.11         -0.78         3.73 o
   0  17   7        351.24        383.12         5.63 o
   0  17   8        121.45        134.96         3.62 o
  -1  17   6         12.23         12.57         5.14 o
  -1  17   5         16.54         19.38         5.19 o
  -1  17   4         20.47         29.47         6.06 o
  -1  17   3          5.05          6.45         4.43 o
  -1  17   2          6.56         11.95         4.42 o
  -1  17   1         30.90         46.16         7.56 o
  -1  17   0          0.55          0.42         9.32 o
  -1  17  -1         94.07         87.15         9.65 o
  -1  17  -2         60.40         38.39         8.78 o
  -1  16  10         72.75         86.06         5.53 o
  -1  16   9        178.53        201.37         4.98 o
  -1  16   8         51.27         64.02         6.33 o
  -1  16   8         58.20         51.61         9.62 o
  -1  16   7        112.23         87.02         6.82 o
  -1  16   6         36.54         40.80         4.44 o
  -1  16   5         50.94         40.39         6.39 o
  -1  16   4         44.45         34.08         9.94 o
  -1  16   4         49.50         54.72         7.58 o
  -1  16   3        127.35        129.51         5.34 o
  -1  16   2         11.32         16.37         6.57 o
  -1  16   1          1.22          0.70         5.39 o
  -1  16   0          4.81          6.11         6.75 o
  -1  16  -1         16.09         22.00         8.73 o
  -1  16  -2         11.97          5.17         7.19 o
  -1  16  -3         57.59         52.16         7.21 o
  -1  16  -4          8.55         20.75         9.33 o
  -1  16  -5          0.00          2.07         6.51 o
  -1  16  -6         68.04         59.67         6.19 o
  -1  15  12         42.05         48.20         3.34 o
  -1  15  11          1.12          8.31         6.02 o
  -1  15  10        127.26        135.62         8.19 o
  -1  15  10        127.35        159.06         7.16 o
  -1  15   9          2.27          6.13         4.35 o
  -1  15   8         89.51         96.72         5.78 o
  -1  15   7        126.12        127.96         4.63 o
  -1  15   6         76.93         66.41         4.55 o
  -1  15   5        287.63        287.39         7.50 o
  -1  15   4         77.32         81.33         5.83 o
  -1  15   3          0.21         -0.28         5.52 o
  -1  15   2         46.44         50.99         7.82 o
  -1  15   1          3.40          5.39         5.54 o
  -1  15   0         14.19         11.23         5.56 o
  -1  15  -1        219.27        224.59         9.04 o
  -1  15  -2         23.98         19.05         6.44 o
  -1  15  -3         32.88         29.23         7.67 o
  -1  15  -3        122.13        152.52        16.32 o
  -1  15  -4          5.03          8.78         8.53 o
  -1  15  -5         29.32         29.74         5.83 o
  -1  15  -6         59.19         47.88         6.55 o
  -1  15  -7         37.54         35.18         4.60 o
  -1  15  -8         72.83         64.11         4.24 o
  -1  15  -9          3.84          3.54         5.34 o
  -1  14  14         64.57         64.10         6.27 o
  -1  14  13        131.00        133.48         7.73 o
  -1  14  13        132.09        155.10         7.54 o
  -1  14  12         42.85         41.96         4.28 o
  -1  14  11          3.94          7.33         5.45 o
  -1  14  10          3.23          0.44         4.83 o
  -1  14   9         53.32         52.79         5.13 o
  -1  14   8         54.19         63.42         6.52 o
  -1  14   7         87.53         87.29         5.10 o
  -1  14   6          7.88          3.67         7.41 o
  -1  14   6         11.96         14.71         8.65 o
  -1  14   5         28.80         19.77         6.62 o
  -1  14   4         24.42         23.69         4.60 o
  -1  14   3        333.75        305.07        11.84 o
  -1  14   3        408.74        394.98         9.23 o
  -1  14   2         39.28         59.63        10.86 o
  -1  14   2         40.02         40.55         8.30 o
  -1  14   1         58.44         54.39         5.52 o
  -1  14   0        130.52        119.12         7.44 o
  -1  14  -1         18.78         19.25         4.65 o
  -1  14  -2          6.67          5.03         5.15 o
  -1  14  -3         65.19         67.93         8.60 o
  -1  14  -4         15.20         18.31         6.08 o
  -1  14  -5        160.87        144.05         7.09 o
  -1  14  -6         91.30         86.59         8.71 o
  -1  14  -7          9.33          9.10         5.31 o
  -1  14  -8         18.33         14.57         4.95 o
  -1  14  -9         76.00         77.90         6.46 o
  -1  14 -10          9.57         14.96         4.69 o
  -1  14 -11          1.51          4.39         3.97 o
  -1  13  15          8.05          3.30         6.81 o
  -1  13  15          9.07          6.98         9.95 o
  -1  13  14        188.35        199.29         8.83 o
  -1  13  13         11.98          7.93         6.27 o
  -1  13  12        140.85        132.27        10.21 o
  -1  13  12        341.15        391.22         8.67 o
  -1  13  11        275.59        258.27         7.68 o
  -1  13  10          0.10         -1.28         5.35 o
  -1  13   9        411.10        415.04         7.81 o
  -1  13   8         56.64         66.04        10.73 o
  -1  13   8         73.50         68.31         9.15 o
  -1  13   7         61.65         74.24         5.37 o
  -1  13   6        304.32        318.33         8.11 o
  -1  13   5         20.55         21.06         6.17 o
  -1  13   5        224.44        228.00        11.63 o
  -1  13   4          6.18          4.71         4.48 o
  -1  13   3         44.43         41.36         7.14 o
  -1  13   2         18.73         26.98         4.72 o
  -1  13   1         75.24         67.00         4.45 o
  -1  13   0         36.14         37.74         5.75 o
  -1  13  -1          0.78          2.54         4.56 o
  -1  13  -2          3.54          0.67         5.01 o
  -1  13  -3          2.88          9.05         6.46 o
  -1  13  -4        277.37        239.91         6.43 o
  -1  13  -5         12.50          4.93         7.94 o
  -1  13  -5         49.74         57.61        12.30 o
  -1  13  -6        283.90        251.59         8.69 o
  -1  13  -7        158.12        150.21         7.11 o
  -1  13  -8        447.07        432.17         9.48 o
  -1  13  -9          2.19          1.56         5.84 o
  -1  13 -10         15.69         13.77         5.62 o
  -1  13 -11         78.97         75.58         7.10 o
  -1  13 -12          0.22         -1.96         4.37 o
  -1  13 -13        124.28        109.25         5.61 o
  -1  12  17        156.59        139.88         6.48 o
  -1  12  16         50.16         46.39         5.49 o
  -1  12  15          9.04         11.83         7.97 o
  -1  12  14        149.94        135.57         9.60 o
  -1  12  13         21.27         24.32         7.34 o
  -1  12  12       1068.37       1053.44        12.61 o
  -1  12  11        235.20        227.09         7.23 o
  -1  12  11        322.10        318.91        16.03 o
  -1  12  10        116.14        117.63         6.18 o
  -1  12   9        176.57        169.37         8.22 o
  -1  12   8          0.51          0.99         4.81 o
  -1  12   7         11.79         13.89         4.85 o
  -1  12   6         18.74         11.28        16.82 o
  -1  12   5          8.50         14.92        13.79 o
  -1  12   4        432.10        434.10        18.10 o
  -1  12   3        986.85        955.49        22.37 o
  -1  12   2         20.66         19.46        11.27 o
  -1  12   1          2.05         11.12        14.90 o
  -1  12   0        276.18        276.17        20.45 o
  -1  12  -1         36.23         33.29        13.67 o
  -1  12  -2        868.30        855.94        34.22 o
  -1  12  -3        144.34        125.36        25.35 o
  -1  12  -4         48.43         52.37         5.90 o
  -1  12  -5        326.59        362.48         8.19 o
  -1  12  -6        115.92        109.94         5.32 o
  -1  12  -7        474.51        481.12         6.24 o
  -1  12  -8        113.62        125.82         6.30 o
  -1  12  -9         89.23         90.27         5.12 o
  -1  12 -10         52.41         40.34         5.22 o
  -1  12 -11         50.43         50.93         6.23 o
  -1  12 -12         31.31         35.93         4.07 o
  -1  12 -13         33.91         26.41         5.60 o
  -1  12 -14         18.27         19.63        11.87 o
  -1  11  18         40.54        186.33         6.63 o
  -1  11  17          0.00         -0.12         5.32 o
  -1  11  16          0.74          1.73         6.11 o
  -1  11  15        177.47        173.79        10.25 o
  -1  11  14         22.16         39.60        10.23 o
  -1  11  14         28.90         38.80        14.53 o
  -1  11  13        170.27        177.57        11.65 o
  -1  11  13        180.24        211.97        16.04 o
  -1  11  12        284.23        259.71        12.33 o
  -1  11  11        153.27        168.34         5.97 o
  -1  11  10          0.86          3.84         9.87 o
  -1  11  10        366.37        310.54         9.59 o
  -1  11   9         48.63         66.62        18.84 o
  -1  11   8         23.30         18.66        13.67 o
  -1  11   7        226.16        208.57        20.18 o
  -1  11   6        108.51         97.34        21.45 o
  -1  11   6        207.68        228.50        19.14 o
  -1  11   5         52.73         48.94        11.08 o
  -1  11   4        197.20        193.89        16.40 o
  -1  11   3        106.24        138.99        11.81 o
  -1  11   2          3.85          4.50         8.84 o
  -1  11   1        431.02        379.66        18.11 o
  -1  11   0          5.27          5.00        10.53 o
  -1  11  -1         17.48         15.80         9.33 o
  -1  11  -2        154.37        151.17        16.22 o
  -1  11  -3          0.17         -1.34        11.05 o
  -1  11  -4          3.00          7.06        13.30 o
  -1  11  -5         69.94         78.47        18.15 o
  -1  11  -6        611.61        533.91        15.64 o
  -1  11  -7        357.29        315.57         5.71 o
  -1  11  -7        363.93        421.28        19.03 o
  -1  11  -8       1495.63       1605.10         9.32 o
  -1  11  -9          1.03          1.97         5.20 o
  -1  11 -10          7.49          7.26         6.70 o
  -1  11 -11          0.16          1.73         5.87 o
  -1  11 -11        126.28        144.58        18.10 o
  -1  11 -12          4.71          8.30         5.04 o
  -1  11 -13         21.89         22.99         6.64 o
  -1  11 -14         14.92          8.30         5.02 o
  -1  11 -15         18.49         17.86         4.41 o
  -1  10  18          3.02          1.13         7.09 o
  -1  10  17         20.34          9.45         6.12 o
  -1  10  16        191.08        191.13         9.85 o
  -1  10  15        167.87        180.02        10.84 o
  -1  10  14        111.33        112.46         8.16 o
  -1  10  13        296.79        275.78        12.09 o
  -1  10  12        159.91        131.04        13.91 o
  -1  10  11         45.38         51.78         7.73 o
  -1  10  10        202.82        210.64        20.80 o
  -1  10   9          0.86          4.43        13.07 o
  -1  10   8         40.65         36.21        13.46 o
  -1  10   7         10.19         25.83        17.53 o
  -1  10   6          2.67          2.58         9.99 o
  -1  10   5        179.28        194.55        11.66 o
  -1  10   4        160.08        138.15        15.03 o
  -1  10   3        146.02        150.49         9.27 o
  -1  10   2        351.20        359.93        12.76 o
  -1  10   2        613.42        624.77        25.66 o
  -1  10   1         26.66         32.51        10.03 o
  -1  10   0         64.39         51.80         8.91 o
  -1  10  -1         78.28         73.94        13.07 o
  -1  10  -1        226.31        223.28        17.51 o
  -1  10  -2        288.88        268.23        13.01 o
  -1  10  -3        100.59         78.94         9.39 o
  -1  10  -4         55.41         67.09        12.39 o
  -1  10  -5        453.79        416.07        14.47 o
  -1  10  -5       2472.08       2375.65        38.98 o
  -1  10  -6       1404.24       1269.83        19.06 o
  -1  10  -7        544.03        547.81        19.36 o
  -1  10  -8        105.17         78.55        15.65 o
  -1  10  -9         90.14         75.24         5.12 o
  -1  10 -10         85.64        102.86         6.07 o
  -1  10 -11          8.00          6.01         5.13 o
  -1  10 -12         39.43         35.26         5.58 o
  -1  10 -13         78.55         64.91         9.02 o
  -1  10 -14         62.49         48.82         6.16 o
  -1  10 -15          1.69         -0.07         5.23 o
  -1  10 -16         57.95         57.77         6.87 o
  -1  10 -16         84.31         91.87         9.02 o
  -1   9  19        143.75        154.41         7.29 o
  -1   9  18        242.28        268.41         9.05 o
  -1   9  17         26.96         31.03         9.63 o
  -1   9  17         65.29         79.10        13.03 o
  -1   9  16         18.81         18.33        14.06 o
  -1   9  15         39.61         42.77        11.29 o
  -1   9  14         14.54         13.17        11.55 o
  -1   9  13        525.51        504.13        17.37 o
  -1   9  12        126.62        151.81        22.34 o
  -1   9  11          7.22          9.17        19.49 o
  -1   9  10        133.31        140.30        19.26 o
  -1   9   9         64.22         68.97        13.13 o
  -1   9   8         79.85         87.98        16.92 o
  -1   9   7        184.84        179.12        18.29 o
  -1   9   6        107.74        121.13        10.43 o
  -1   9   5          9.20          7.81        11.61 o
  -1   9   5         10.81         10.77        12.90 o
  -1   9   4        272.13        315.56        16.02 o
  -1   9   4        605.18        656.43        13.55 o
  -1   9   3         10.00         20.55         7.82 o
  -1   9   2        236.00        225.16        10.60 o
  -1   9   1         16.48         16.68         8.11 o
  -1   9   1         74.51         42.01        19.43 o
  -1   9   0         26.12         22.75         6.91 o
  -1   9  -1        254.23        251.82        12.81 o
  -1   9  -2        260.73        263.69         8.71 o
  -1   9  -3         18.20         24.96         8.42 o
  -1   9  -4         59.70         54.53        11.22 o
  -1   9  -5       1060.24        984.77        14.01 o
  -1   9  -6        170.62        142.30         9.49 o
  -1   9  -7        169.24        182.79        15.34 o
  -1   9  -8         11.81         14.80        13.86 o
  -1   9  -9          0.05         -2.54        13.89 o
  -1   9 -10        281.98        233.18        32.30 o
  -1   9 -11         97.03         87.51         5.74 o
  -1   9 -12         79.36         75.99         7.83 o
  -1   9 -13         32.50         27.63         8.07 o
  -1   9 -13        375.66        412.30        20.32 o
  -1   9 -14        122.94        101.91         7.16 o
  -1   9 -15         39.10         32.60         8.16 o
  -1   9 -16          0.00          2.59         5.35 o
  -1   9 -17         50.34         46.04         4.76 o
   1  -8 -20         22.38         21.59         6.40 o
  -1   8  20         24.09         26.13         7.90 o
  -1   8  19        215.44        220.41         6.64 o
  -1   8  18          7.27         10.88         8.91 o
  -1   8  17          0.67          7.49         9.92 o
  -1   8  16        371.65        358.13        17.47 o
  -1   8  15          3.14          1.94        10.90 o
  -1   8  14         94.35         83.60        13.67 o
  -1   8  13        222.25        230.64        29.89 o
  -1   8  12         85.61        110.64        21.35 o
  -1   8  11        154.63        152.47        27.64 o
  -1   8  10         18.33          9.15        16.64 o
  -1   8   9         28.03         42.92        12.31 o
  -1   8   8         31.39         40.61        16.52 o
  -1   8   7         48.95         32.48        12.17 o
  -1   8   6         63.74         72.84         7.37 o
  -1   8   5       1728.84       1873.87        19.97 o
  -1   8   4        103.32        166.49         7.01 o
  -1   8   3        583.37        616.43         8.25 o
  -1   8   2        193.80        184.94        10.07 o
  -1   8   1          0.02          0.76         6.49 o
  -1   8   0        620.55        692.84         9.64 o
  -1   8  -1        414.51        428.97        10.04 o
  -1   8  -2        210.04        225.95         7.93 o
  -1   8  -3          1.68          2.45         7.77 o
  -1   8  -3         28.69         22.21        18.09 o
  -1   8  -4        139.59        162.94        11.28 o
  -1   8  -5        628.12        544.98        11.07 o
  -1   8  -6        208.30        229.27        11.58 o
  -1   8  -7         47.26         39.53        12.97 o
  -1   8  -7         50.90         32.85        18.94 o
  -1   8  -8         10.28         13.35        13.06 o
  -1   8  -9         74.63         32.58        17.70 o
  -1   8 -10         14.91          4.82        20.15 o
  -1   8 -11         58.34         26.28        20.44 o
  -1   8 -12        122.68        132.03        12.63 o
  -1   8 -13         16.29          9.26         8.57 o
  -1   8 -14          1.47         -1.08         6.96 o
  -1   8 -15         82.31         84.54         9.22 o
  -1   8 -16          0.13          2.48         6.14 o
  -1   8 -17          1.87         -0.23         5.28 o
  -1   8 -18        124.87        134.92         6.44 o
  -1   7  20         70.64         63.16         6.28 o
  -1   7  19         96.97         91.22        11.88 o
  -1   7  18          1.98         -0.13         9.66 o
  -1   7  17        144.26        159.19        15.33 o
  -1   7  16        113.14        110.05        15.65 o
  -1   7  15         89.73         98.88        10.42 o
  -1   7  14        302.14        318.20        16.00 o
  -1   7  13        151.69        158.19        22.30 o
  -1   7  12         46.90         61.35        19.45 o
  -1   7  11        180.40        144.96        27.40 o
  -1   7  10        283.49        280.26        14.75 o
  -1   7   9        137.22        123.81        12.96 o
  -1   7   8         56.72         55.98        15.85 o
  -1   7   7        171.50        199.54        12.69 o
  -1   7   6         27.03         33.27         6.78 o
  -1   7   5        676.17        713.32        12.27 o
  -1   7   4        161.72        157.14         5.68 o
  -1   7   3        681.87        697.68         9.63 o
  -1   7   3        684.09        686.41        12.07 o
  -1   7   2       4675.74       4848.64        14.91 o
  -1   7   1        686.05        721.44         8.11 o
  -1   7   0         60.02         58.07         6.96 o
  -1   7  -1        107.66         87.08         6.00 o
  -1   7  -2        254.55        223.40         7.41 o
  -1   7  -3        441.71        407.28        10.81 o
  -1   7  -4          0.07          8.77         7.25 o
  -1   7  -5        541.05        524.99        10.11 o
  -1   7  -6         19.94         34.22         8.70 o
  -1   7  -7          6.49          4.80         7.24 o
  -1   7  -8         44.24         34.12         9.07 o
  -1   7  -9        262.95        248.86        14.62 o
  -1   7 -10         73.05         70.55        13.10 o
  -1   7 -11          1.67        -12.49        20.79 o
  -1   7 -12        255.60        233.48        30.77 o
  -1   7 -13          3.82          5.81         8.66 o
  -1   7 -14          0.62         13.96        19.41 o
  -1   7 -14         59.83         62.66        12.87 o
   1  -7  15          8.64         29.63         9.01 o
   1  -7  16         26.17         18.32         6.12 o
  -1   7 -17        280.56        267.45         7.21 o
  -1   7 -18        221.72        200.26         4.88 o
  -1   7 -19        159.91        141.12         4.44 o
  -1   6  20         22.66         10.66         5.59 o
  -1   6  19         56.11         64.44         6.79 o
   1  -6 -18         84.61         76.47         7.41 o
  -1   6  17         46.17         44.79        10.76 o
   1  -6 -16        152.44        160.58         9.00 o
  -1   6  15        553.09        508.00        10.21 o
   1  -6 -14        675.46        717.08        20.54 o
   1  -6 -13         50.61         39.54        11.43 o
   1  -6 -12         21.00          3.31        10.29 o
   1  -6 -11        485.96        560.98        18.43 o
  -1   6  10        350.29        391.91        11.07 o
  -1   6   9        306.32        314.83        23.13 o
   1  -6  -8        353.25        356.60         9.81 o
  -1   6   7        392.91        440.39         9.99 o
  -1   6   6       1039.66       1103.02        13.06 o
  -1   6   5        237.69        257.07         7.52 o
  -1   6   4        248.15        236.76         5.16 o
  -1   6   3       3353.29       3452.02        15.40 o
  -1   6   2       4694.26       4860.08        13.39 o
  -1   6   1         74.17         87.55         4.70 o
  -1   6   0       1678.81       1617.17        11.55 o
  -1   6  -1       1342.13       1278.99         8.40 o
  -1   6  -2       6713.93       6496.71        17.48 o
  -1   6  -3       1413.05       1379.11        13.19 o
  -1   6  -4        448.13        391.15         6.75 o
  -1   6  -5          6.79          5.19         6.11 o
  -1   6  -6          5.77          4.48        13.83 o
  -1   6  -6         90.52         59.30         9.03 o
  -1   6  -7         67.00         78.61         7.10 o
  -1   6  -8        303.57        313.72        18.05 o
  -1   6  -8        303.62        302.87        16.27 o
  -1   6  -9        146.88        118.46         9.64 o
  -1   6 -10          6.52          9.42        11.55 o
  -1   6 -11       1224.05       1314.54        26.50 o
  -1   6 -12         81.84         39.70        19.44 o
  -1   6 -13          6.72         -3.09        19.61 o
  -1   6 -14         89.31         67.67        11.84 o
  -1   6 -15          1.89          2.70         9.20 o
   1  -6  16         43.56         45.46         6.91 o
  -1   6 -17        149.42        131.53         9.05 o
   1  -6  18        436.82        385.98         8.89 o
  -1   6 -19         60.69         62.77         4.84 o
  -1   6 -20         19.94         13.69         5.20 o
   1  -5 -21         72.56         64.21         5.43 o
   1  -5 -20         55.96         40.77         9.18 o
   1  -5 -19          5.49          8.79         9.88 o
   1  -5 -18         21.37         24.59        11.38 o
  -1   5  18         33.83         25.72        14.01 o
   1  -5 -17        314.98        298.21        12.21 o
  -1   5  16         72.43         64.79         6.95 o
   1  -5 -15        129.92        119.35        12.39 o
   1  -5 -14        371.54        370.65        16.47 o
   1  -5 -13        179.57        190.43        13.78 o
   1  -5 -12        258.57        269.04        17.64 o
   1  -5 -11        589.38        614.84        16.70 o
   1  -5 -10         45.48         76.09         8.25 o
   1  -5  -9        214.27        323.59        13.58 o
   1  -5  -8        109.80        130.34         8.25 o
  -1   5   7         56.78         75.27         6.08 o
   1  -5  -6       2534.57       2936.97        19.81 o
  -1   5   5        339.54        294.92         5.95 o
  -1   5   4        614.52        704.42         5.23 o
  -1   5   3        144.65        148.51         5.85 o
  -1   5   2       1578.47       1655.22         7.38 o
  -1   5   1       1071.34       1223.68         6.54 o
  -1   5   1       2101.78       2185.64        25.48 o
  -1   5   0          1.27          1.44         4.64 o
   1  -5   0       1365.51       1368.48        13.88 o
  -1   5  -1        388.76        379.39         4.95 o
  -1   5  -2        993.61        938.34        19.42 o
  -1   5  -2       1092.81       1080.14         8.65 o
  -1   5  -3       1250.05       1235.49         8.05 o
  -1   5  -4       2261.04       2343.14         9.01 o
  -1   5  -5       1594.49       1852.66        11.80 o
  -1   5  -6       2878.89       3093.16        12.13 o
  -1   5  -7         50.06         48.22         5.30 o
  -1   5  -8        882.38        966.23        14.30 o
  -1   5  -9        535.19        533.60         9.16 o
  -1   5 -10         33.35         35.02         7.84 o
  -1   5 -11        147.52        140.49        11.98 o
  -1   5 -12         58.55         44.17        10.03 o
  -1   5 -13          0.00          4.00         9.61 o
  -1   5 -14        160.33        157.89        14.88 o
  -1   5 -15        659.77        510.70        11.66 o
  -1   5 -16        275.05        255.64        13.06 o
  -1   5 -17        112.85        100.00        11.38 o
  -1   5 -18         10.50          9.33         7.57 o
   1  -5  19         44.45         31.66         9.17 o
  -1   5 -20         27.98         19.70         5.79 o
   1  -4 -21        160.46        159.99         8.46 o
   1  -4 -20        267.26        251.31        11.19 o
   1  -4 -20        384.65        317.59        15.58 o
   1  -4 -19        158.94        136.94        11.63 o
   1  -4 -18        140.13        137.24        11.48 o
   1  -4 -17          1.73          5.60         8.11 o
  -1   4  16        618.74        581.04         9.77 o
   1  -4 -15        401.29        405.14        24.15 o
   1  -4 -14        710.41        769.93        20.90 o
   1  -4 -13        204.84        199.95        13.95 o
   1  -4 -12        708.98        725.57        24.19 o
   1  -4 -11         21.24         21.10        10.39 o
   1  -4 -10        160.13        198.45        12.13 o
   1  -4  -9       1149.72       1370.11        21.42 o
  -1   4   8       1122.08       1257.69        13.41 o
   1  -4  -7        300.86        210.08        10.28 o
  -1   4   7        601.10        495.12        17.13 o
   1  -4  -6       1045.28       1025.58        14.60 o
  -1   4   6       2088.37       2081.43        21.85 o
  -1   4   5         61.29         59.43         6.04 o
  -1   4   4       3899.36       3926.18        43.43 o
  -1   4   3       4558.90       4805.63        19.57 o
   1  -4  -2       1259.92       1277.80         9.24 o
  -1   4   1       8006.73       8195.09        24.04 o
   1  -4   0       3222.38       3298.12        13.66 o
  -1   4  -1          3.15          2.86         4.50 o
   1  -4   2       4066.09       4269.91        15.08 o
  -1   4  -3         64.13         68.28         4.56 o
   1  -4   4       1840.17       1940.91         8.87 o
  -1   4  -5         87.55         68.91         5.93 o
  -1   4  -6        261.32        387.05         5.78 o
  -1   4  -7        134.90        144.97         6.51 o
  -1   4  -8        896.11        922.85        11.44 o
  -1   4  -9        160.05        159.91         8.22 o
  -1   4 -10        410.93        405.05        12.17 o
  -1   4 -10        718.10        763.34        25.49 o
  -1   4 -11        152.10        153.56         8.90 o
  -1   4 -12        618.56        647.83        12.64 o
  -1   4 -13        404.22        419.64        16.73 o
  -1   4 -14         71.16         87.77        11.00 o
  -1   4 -15        159.61        144.76        14.61 o
  -1   4 -16         43.42         44.64        12.99 o
  -1   4 -17        207.09        138.50        14.89 o
  -1   4 -18          6.49          9.38         7.89 o
  -1   4 -19         60.57         57.64        10.15 o
  -1   4 -20         10.47          9.67         6.24 o
  -1   4 -21         17.60         15.78         5.07 o
   1  -3 -21         41.27         50.75         8.50 o
   1  -3 -20        189.11        176.90         8.20 o
   1  -3 -19         37.01         22.84         8.31 o
   1  -3 -18        506.96        437.28        20.50 o
  -1   3  17        141.55        134.04         9.05 o
   1  -3 -16         40.07         44.54         9.36 o
  -1   3  16         41.31         28.85        15.63 o
   1  -3 -15        212.00        221.77        19.87 o
   1  -3 -14        477.09        473.46        18.25 o
   1  -3 -13        619.78        664.85        21.11 o
   1  -3 -12        964.81        993.67        21.01 o
   1  -3 -11        511.72        544.21        16.33 o
   1  -3 -10        687.99        749.06        19.58 o
  -1   3   9        362.85        399.02         9.98 o
   1  -3  -8         43.74         55.10         7.39 o
   1  -3  -7       2918.71       3203.02        23.94 o
  -1   3   6        230.73        271.25         7.71 o
   1  -3  -5        209.99        176.58         7.81 o
   1  -3  -4       3772.34       4008.90        52.67 o
   1  -3  -3        576.02        506.18        17.27 o
  -1   3   2         45.45         45.52        18.04 o
  -1   3   1        100.26        124.21        23.33 o
  -1   3   0        284.24        203.19        12.18 o
   1  -3   1        373.79        335.65         8.03 o
   1  -3   2       2538.55       2352.62        28.71 o
  -1   3  -2       3616.85       3578.02        25.27 o
   1  -3   3        535.51        530.22        10.79 o
  -1   3  -4       9774.94      10166.91        28.44 o
  -1   3  -4      10811.49      12787.92        52.90 o
  -1   3  -5        162.50        182.17         5.70 o
  -1   3  -6        229.62        271.03         6.69 o
  -1   3  -7       1094.38        983.95        11.31 o
  -1   3  -8       6476.26       6419.88        20.86 o
  -1   3  -9        206.61        165.13         8.21 o
  -1   3 -10        801.92        823.66        16.40 o
  -1   3 -11          6.67          1.42         7.45 o
  -1   3 -12         66.51         68.34         8.54 o
  -1   3 -13        173.71        163.87        15.28 o
  -1   3 -14        233.43        235.98        12.49 o
  -1   3 -15         25.86         22.92        12.98 o
  -1   3 -16        283.22        272.24        11.99 o
  -1   3 -17         92.17         67.64         9.90 o
  -1   3 -18          1.17         -1.46        12.18 o
  -1   3 -18          1.82          2.00        11.21 o
   1  -3  19        153.55        137.57        10.70 o
  -1   3 -20          0.05          2.28         6.75 o
   1  -3  21          8.73          9.71         7.67 o
   1  -2 -21         91.11         74.57         8.62 o
   1  -2 -20         14.65          9.55         5.27 o
   1  -2 -19         68.60         57.42        11.50 o
   1  -2 -18        235.85        196.93        13.60 o
   1  -2 -18        301.32        232.79        19.48 o
   1  -2 -17         14.02         10.23        12.77 o
  -1   2  16       3583.02       3654.78        23.38 o
   1  -2 -15        534.14        554.59        19.91 o
   1  -2 -14         89.89         62.45        12.95 o
   1  -2 -13       1003.43       1039.82        30.68 o
   1  -2 -12          7.13          7.25        11.37 o
   1  -2 -11        117.21        112.85        11.86 o
   1  -2 -10        826.43        729.80        16.79 o
   1  -2  -9        541.45        566.20        14.73 o
   1  -2  -8        167.04        172.56        10.79 o
   1  -2  -7         17.64         46.87        11.97 o
   1  -2  -6         81.29         73.84         7.62 o
   1  -2  -5          6.48          9.83         7.04 o
  -1   2   4        341.17        311.68        17.28 o
  -1   2   3       1176.07        758.78        20.07 o
  -1   2   2      26893.63      26780.10       101.89 o
  -1   2   1       1841.77       1363.65        25.77 o
  -1   2   0        131.18         77.29         9.03 o
   1  -2   1       4218.29       3963.98        17.34 o
   1  -2   2       9218.87      10157.34        29.64 o
  -1   2  -3       1092.98       1214.79        18.91 o
   1  -2   4        462.02        526.65        22.44 o
  -1   2  -5       3164.02       3284.63        20.25 o
  -1   2  -6        906.24        796.59        10.00 o
  -1   2  -7        845.90        881.91        12.54 o
  -1   2  -8       2307.72       2365.50        14.21 o
  -1   2  -9       1135.99       1240.77        15.35 o
  -1   2 -10       2228.08       2042.54        22.05 o
  -1   2 -11         41.18         34.90         7.75 o
  -1   2 -12        963.68        933.45        16.23 o
  -1   2 -12       1354.13       1331.84        30.98 o
  -1   2 -13        255.65        217.39        12.29 o
  -1   2 -14         56.71         46.04        10.34 o
  -1   2 -15        432.57        431.87        22.24 o
  -1   2 -16        178.50        133.81         8.60 o
  -1   2 -17        184.94        136.13        10.24 o
  -1   2 -18         18.93          9.90        12.49 o
   1  -2  19          8.56          7.00         6.44 o
   1  -2  20         13.16         16.31         7.15 o
   1  -2  21         77.91         83.56         8.65 o
   1  -1 -21          0.00         -1.80         4.38 o
   1  -1 -20         14.01          8.70         5.38 o
   1  -1 -19        200.62        151.01        12.35 o
   1  -1 -18         14.16         17.64         9.37 o
   1  -1 -17        235.87        191.64        10.66 o
   1  -1 -16        459.64        516.20        15.29 o
   1  -1 -15        459.24        501.01        19.09 o
   1  -1 -14         72.71         76.43        14.06 o
   1  -1 -13        139.30        133.42        17.41 o
   1  -1 -12         22.34         22.54        10.90 o
   1  -1 -11        180.94        174.59        15.76 o
   1  -1 -10         64.50         55.68        10.65 o
   1  -1  -9          4.48          1.48         9.73 o
   1  -1  -8        407.69        463.53        15.81 o
   1  -1  -7        464.49        437.16        12.14 o
   1  -1  -6          2.93          3.63         7.49 o
  -1   1   5        808.18        949.46        14.85 o
  -1   1   4       1097.91        869.25        20.81 o
  -1   1   3       2205.74       1821.80        23.25 o
  -1   1   2      16929.79      15877.10        69.47 o
  -1   1   1        380.77        312.31         9.74 o
  -1   1   0        832.04        618.29        13.97 o
   1  -1   1         37.18         18.28         6.66 o
  -1   1  -2         52.43         72.59         7.59 o
   1  -1   3       1061.78       1326.77        17.35 o
  -1   1  -4       1231.42       1637.90        33.03 o
   1  -1   5        180.32        214.88        16.21 o
   1  -1   6        590.78        563.09        32.04 o
  -1   1  -6        856.16        827.06        14.61 o
  -1   1  -7        221.36        201.49        10.13 o
  -1   1  -8        195.88        225.31        12.14 o
  -1   1  -9        542.64        502.54        18.41 o
  -1   1 -10       1118.18       1149.29        20.10 o
  -1   1 -11        102.70        102.04         9.53 o
  -1   1 -12        738.61        722.11        19.95 o
  -1   1 -13          1.46         -2.26         8.17 o
  -1   1 -14         74.33         80.35        11.08 o
  -1   1 -15        287.33        248.69        22.05 o
  -1   1 -16         13.93         23.42        13.06 o
  -1   1 -17          5.35          2.37         7.72 o
  -1   1 -18         14.80         29.44        12.73 o
  -1   1 -19         20.21         17.72         6.62 o
  -1   1 -20         14.88         13.49        10.86 o
   1  -1  20         34.88         31.68         9.63 o
  -1   1 -21        185.84        188.15         9.35 o
   1  -1  22         15.50          9.63         3.95 o
  -1   0  21          0.01         -4.31         4.31 o
   1   0 -20         36.23         35.84        10.23 o
  -1   0  20        272.10        217.74         9.62 o
   1   0 -19        649.41        585.88         9.86 o
   1   0 -18         38.36         34.60         9.35 o
   1   0 -17        525.18        468.01        14.58 o
   1   0 -16        444.27        425.18        12.34 o
   1   0 -16       1352.44       1227.37        21.40 o
   1   0 -15        496.25        443.65        15.40 o
   1   0 -14         74.20         81.54        18.08 o
   1   0 -13         52.24         61.56        12.18 o
   1   0 -12         67.58         65.67        11.80 o
   1   0 -11        324.51        354.09        20.05 o
   1   0 -10        951.13       1047.32        19.71 o
   1   0  -9       2094.76       2216.50        24.69 o
   1   0  -8        593.86        557.34        18.95 o
   1   0  -7         28.21         52.45         9.60 o
   1   0  -6        133.68        123.68         8.48 o
   1   0  -5       1429.13       1533.16        15.22 o
   1   0  -4        596.78        538.04        18.18 o
   1   0  -3       2541.69       2092.37        23.43 o
  -1   0   2        240.13        187.37        10.24 o
  -1   0   1         93.75         73.28         6.20 o
   1   0   0       4983.79       3941.60        19.09 o
  -1   0   0      13284.15      12533.26        32.82 o
   1   0   3        440.44        418.13        25.52 o
   1   0   4      11743.96       9972.51        72.64 o
   1   0   5          9.17          3.38        22.13 o
  -1   0  -6       2478.62       2504.99        25.83 o
  -1   0  -7        775.48        871.47        13.07 o
  -1   0  -8        428.63        442.09        13.75 o
  -1   0  -9       2442.16       2463.49        34.41 o
  -1   0 -10         17.91         10.02        10.07 o
  -1   0 -11         14.14         16.04        11.14 o
  -1   0 -12        254.44        216.21        17.77 o
  -1   0 -13         57.79         76.60        12.64 o
  -1   0 -14        297.16        293.17        16.47 o
  -1   0 -14        299.05        223.83        25.50 o
  -1   0 -15         79.28         61.23        18.04 o
  -1   0 -16         28.09         19.42        13.32 o
  -1   0 -17        773.48        731.69        13.74 o
  -1   0 -18         30.06         33.67        12.91 o
  -1   0 -18         86.48        100.58        20.14 o
  -1   0 -19        175.14        134.51         7.35 o
  -1   0 -20        126.65        121.05         8.80 o
   1   0  21         23.19         15.95         6.34 o
   1   0  22         19.38         19.03         4.11 o
   1   1 -21          3.72          4.65         5.29 o
  -1  -1  20         13.88         22.29         7.36 o
   1   1 -19          2.31          4.07         5.68 o
   1   1 -18        594.45        475.34         8.45 o
   1   1 -17        163.75        149.23        13.63 o
   1   1 -16        789.82        652.11        10.40 o
   1   1 -15        191.53        185.81        12.74 o
   1   1 -14        107.28        115.49        15.61 o
   1   1 -13          6.20          4.52         9.92 o
   1   1 -12         31.70         41.52        12.23 o
   1   1 -11         62.56         47.77        14.66 o
   1   1 -10        295.86        308.95        13.83 o
   1   1  -9         42.50         44.22        10.73 o
   1   1  -8        431.26        505.22        14.05 o
   1   1  -7        198.88        230.28        11.19 o
   1   1  -6        269.77        226.28        10.99 o
   1   1  -5        345.02        323.24         8.69 o
   1   1  -4       2701.95       2636.26        30.17 o
   1   1  -3      34817.76      33880.01        98.14 o
   1   1  -2       4114.77       3970.25        25.75 o
  -1  -1   1       1409.42       1415.12        10.82 o
   1   1   0      29436.32      27845.91       189.66 o
  -1  -1  -1       2047.99       1805.24         9.03 o
   1   1   2         41.84         34.49         7.67 o
   1   1   3       7558.46       6808.15        44.35 o
   1   1   4       5151.91       4358.80        49.28 o
  -1  -1  -5        332.78        302.21        18.06 o
  -1  -1  -6       1276.95       1281.43        14.99 o
  -1  -1  -7         79.02         80.63         9.39 o
  -1  -1  -8        234.38        233.92        14.72 o
  -1  -1  -9       1043.42       1093.30        18.68 o
  -1  -1 -10         86.80         79.18        11.30 o
  -1  -1 -11       1256.83       1285.91        24.54 o
  -1  -1 -12         93.53         91.89        12.19 o
  -1  -1 -13        159.53        140.22        13.55 o
  -1  -1 -14         36.60         25.04        16.68 o
  -1  -1 -15         22.27         25.31        13.65 o
   1   1  16        996.61        917.25        18.30 o
  -1  -1 -17        306.19        333.50        15.82 o
  -1  -1 -18        245.46        200.46        10.64 o
  -1  -1 -19         49.16         39.83         7.82 o
  -1  -1 -19        637.70        633.55        21.62 o
  -1  -1 -20        499.44        482.32        10.64 o
   1   1  21         62.46         48.61         4.67 o
   1   1  22         88.16         75.54         5.57 o
   1   2 -21         10.64          5.26         5.01 o
  -1  -2  20         34.23         23.93         8.51 o
   1   2 -19         24.41         11.51         5.59 o
   1   2 -18        442.34        360.60         7.74 o
   1   2 -17        155.71        159.59         9.66 o
   1   2 -16          7.20          5.55         7.17 o
   1   2 -15        327.28        257.15        16.35 o
   1   2 -14        384.75        418.61        18.05 o
   1   2 -14        690.62        634.38        32.77 o
   1   2 -13          6.93         14.26        10.23 o
   1   2 -12        361.47        390.52        16.16 o
   1   2 -11         29.14         17.16         9.26 o
   1   2 -10          0.27          2.31         8.61 o
   1   2  -9         75.36         60.05         9.82 o
   1   2  -8        158.95        162.67         8.76 o
   1   2  -7        181.43        183.97         6.58 o
   1   2  -6       1587.85       1591.88        13.79 o
   1   2  -5        341.43        302.02         8.60 o
  -1  -2   4       4243.08       4591.74        38.69 o
  -1  -2   3       3963.57       3598.65        35.41 o
   1   2  -2       1572.15       1972.51        22.50 o
  -1  -2   1       1109.73       1364.70        17.09 o
   1   2   0        985.55        864.07         6.87 o
  -1  -2  -1       1082.47        952.51         9.27 o
   1   2   2       1221.71       1036.42        14.21 o
  -1  -2  -3       2194.55       1854.46        21.75 o
   1   2   4       1162.73        988.80        20.54 o
   1   2   5        366.62        361.48        23.26 o
   1   2   6        160.96        173.84         8.43 o
   1   2   7        152.23        183.38         9.10 o
  -1  -2  -8          0.22          0.23        12.75 o
  -1  -2  -9          0.95         -0.20         9.50 o
  -1  -2 -10        717.52        688.43        16.28 o
  -1  -2 -11       1021.00        941.86        25.68 o
  -1  -2 -12         46.90         66.23        12.03 o
   1   2  13          2.05          5.27         9.30 o
   1   2  14        242.59        234.28        15.46 o
   1   2  15          2.64          7.35         9.73 o
  -1  -2 -16        210.29        227.31        15.98 o
  -1  -2 -17        588.19        578.76        15.57 o
  -1  -2 -18          9.69         14.33        12.51 o
  -1  -2 -19        675.40        610.88        11.06 o
   1   2  20        488.08        473.89         9.46 o
  -1  -2 -21          0.00         -0.78         4.43 o
   1   2  22        430.76        444.15         9.24 o
  -1  -3  20          0.19          1.30         5.92 o
   1   3 -19         24.51         20.20         5.30 o
   1   3 -18        102.22        102.88         8.39 o
   1   3 -17         18.66          9.38         6.59 o
   1   3 -16          1.56         -0.15         6.74 o
   1   3 -15         75.70         58.93         8.14 o
   1   3 -14        247.75        266.16        13.01 o
   1   3 -13         59.08         62.79        10.76 o
   1   3 -12        734.04        716.05        20.77 o
   1   3 -11        113.62        128.80        10.40 o
   1   3 -10         52.45         47.30         7.55 o
   1   3  -9        727.65        712.71        13.08 o
   1   3  -8       1422.54       1384.52        13.15 o
   1   3  -7        869.10        879.31         8.78 o
  -1  -3   6         42.97         40.61         6.73 o
   1   3  -6       2676.74       2791.07        20.07 o
   1   3  -5       3743.51       3497.21        12.73 o
   1   3  -4         28.29         33.82         7.13 o
   1   3  -4        176.41        162.97        14.81 o
  -1  -3   3       6482.68       8246.44        50.53 o
  -1  -3   2       6956.23       7492.36        33.57 o
  -1  -3   1      40589.75      40548.87        68.31 o
   1   3   0      10969.19      10244.86        25.60 o
   1   3   1        667.14        661.19         8.68 o
   1   3   2       1215.67       1442.79        24.64 o
  -1  -3  -3       6399.81       5644.62        36.51 o
  -1  -3  -4        124.50        150.80        14.90 o
  -1  -3  -5        809.42        915.12        17.48 o
  -1  -3  -6        981.14        951.66         9.58 o
  -1  -3  -7        386.18        424.50         9.19 o
   1   3   8       1406.78       1221.43        15.31 o
   1   3   9        165.94        114.05         8.51 o
  -1  -3 -10         36.22         23.65         9.99 o
   1   3  10         72.36         52.68        18.52 o
  -1  -3 -11          3.16          9.12        11.00 o
  -1  -3 -12         34.30         35.18         8.84 o
   1   3  13       1189.58       1297.77        20.46 o
  -1  -3 -14        105.86        103.36        12.88 o
   1   3  14        142.81        133.66        21.97 o
  -1  -3 -15         11.07         12.31         9.82 o
  -1  -3 -16        271.15        295.67        21.74 o
  -1  -3 -17        140.65        129.50         7.77 o
  -1  -3 -18        120.09        117.54        13.43 o
  -1  -3 -19         27.96         39.79        16.41 o
   1   3  20        119.35        110.94         6.74 o
   1   3  21          8.44         10.13         6.19 o
  -1  -3 -21        134.47        137.06        15.30 o
   1   3  22        588.27        644.51         9.83 o
   1   4 -20         73.29         56.82         5.83 o
  -1  -4  19         50.76         45.94         6.76 o
   1   4 -18        183.93        164.22        10.09 o
   1   4 -17         51.94         39.95         6.46 o
   1   4 -16          1.93          1.05         6.75 o
   1   4 -15        114.00        122.71         8.11 o
   1   4 -14       1154.15       1106.87        18.86 o
   1   4 -13          7.60          4.40        10.04 o
   1   4 -12        223.02        271.43        14.57 o
   1   4 -12        250.71        248.24        27.19 o
   1   4 -11        929.26        924.84        16.30 o
   1   4 -10       1759.46       1911.99        18.18 o
   1   4  -9          0.99          4.64         6.95 o
   1   4  -8         51.39         43.68         6.91 o
   1   4  -7       2274.05       2298.89        16.66 o
   1   4  -6         72.43        106.05         5.24 o
   1   4  -5        103.67         81.23         4.23 o
   1   4  -4        964.88       1001.19        10.69 o
  -1  -4   3         22.62          6.84         4.25 o
  -1  -4   2       1143.60       1337.64         7.13 o
  -1  -4   1        400.54        394.77        12.65 o
   1   4   0       1325.38       1356.43        12.40 o
  -1  -4  -1       3757.82       3706.97        19.32 o
  -1  -4  -2        181.83        193.07        13.84 o
   1   4   2       4958.65       5196.59        47.95 o
  -1  -4  -3       1177.59       1093.14        17.10 o
  -1  -4  -4       1758.02       1719.49        11.75 o
   1   4   5         17.91         17.86         6.74 o
   1   4   6        922.25        971.68         8.35 o
   1   4   7         17.67         31.41         7.66 o
  -1  -4  -8        140.06        114.79         7.61 o
   1   4   9        586.35        693.09        11.66 o
   1   4  10         13.16         -0.96        10.54 o
   1   4  11         37.94         18.78         7.89 o
   1   4  12        109.23        111.65         9.28 o
   1   4  13        184.19        203.82        14.44 o
   1   4  14        156.36        161.76        10.70 o
   1   4  15        210.78        190.41        11.42 o
  -1  -4 -16        430.61        450.23        23.37 o
   1   4  17         34.04         24.26         6.91 o
  -1  -4 -18          8.00         12.78        11.57 o
   1   4  18         60.58         58.10        15.61 o
   1   4  19         18.65         37.48        10.43 o
  -1  -4 -20         46.10         55.01         7.18 o
  -1  -4 -21          6.92          6.14         6.90 o
   1   4  22         52.65         43.83         6.93 o
   1   5 -20         48.55         37.95         3.58 o
   1   5 -19        114.48         97.70         8.71 o
  -1  -5  18        255.54        214.01         8.15 o
   1   5 -18        444.78        407.20        12.21 o
   1   5 -17          5.43          9.99         7.14 o
   1   5 -16         66.13         64.64         9.00 o
   1   5 -15        214.85        171.63         7.62 o
   1   5 -14         71.20         74.21         6.69 o
   1   5 -13         33.28         74.57        26.67 o
   1   5 -12       1132.25       1081.61        30.78 o
   1   5 -11        115.19        106.38        12.81 o
   1   5 -10        164.37        206.65        17.89 o
   1   5  -9        485.64        478.69        10.16 o
   1   5  -8        749.76        816.98         9.73 o
   1   5  -7        640.68        682.21        12.01 o
   1   5  -6         42.42         50.54         6.64 o
   1   5  -5        377.81        340.36         6.81 o
  -1  -5   4        210.45        137.69         9.05 o
   1   5  -4        293.25        212.89         9.46 o
  -1  -5   3        891.16        918.12         7.04 o
   1   5  -2         78.62         48.20         6.19 o
   1   5  -2        128.09        109.66         8.73 o
   1   5  -1         21.39         25.49         3.91 o
   1   5   0       1048.54       1000.58         5.51 o
   1   5   1       4727.73       4680.76        11.83 o
   1   5   2         71.70         78.96         4.01 o
   1   5   3        679.61        688.17         5.77 o
   1   5   4         62.51         71.77         5.85 o
   1   5   5        464.91        516.46         5.59 o
   1   5   6         13.60          2.03         5.26 o
   1   5   7        502.50        659.68        10.41 o
   1   5   8         21.73         25.63         5.76 o
  -1  -5  -9        676.53        833.56        12.10 o
  -1  -5 -10        689.14        764.00        15.29 o
  -1  -5 -11        842.92        930.61        14.02 o
  -1  -5 -12         80.62         97.13        11.51 o
   1   5  12       2354.59       2710.54        36.81 o
   1   5  13       2078.74       2349.57        23.27 o
  -1  -5 -14        106.34        107.90        10.09 o
   1   5  15       1252.29       1358.44        22.43 o
  -1  -5 -16        147.03        181.78        14.54 o
   1   5  16        293.76        341.33        28.28 o
   1   5  17        214.39        231.61         7.98 o
   1   5  18         82.15         87.44         9.07 o
   1   5  19          8.57         10.17         6.27 o
  -1  -5 -20         18.00         15.03         6.56 o
   1   5  21        206.30        196.62         7.44 o
   1   5  22         61.95         79.11         6.02 o
  -1  -5 -22         77.28         78.14        12.04 o
  -1  -6  19          1.26          3.94         5.36 o
   1   6 -18         57.23         51.90         4.91 o
   1   6 -17        189.51        174.04         7.62 o
   1   6 -16        155.62        162.98        11.16 o
   1   6 -15        229.51        192.09         9.11 o
   1   6 -14          1.54          0.92         6.36 o
   1   6 -13        199.79        209.77        28.50 o
   1   6 -12          4.24         -7.95        18.90 o
   1   6 -11        322.25        285.90        15.28 o
   1   6 -10         41.49         21.25        17.08 o
   1   6 -10        341.59        299.52        26.42 o
   1   6  -9         77.47         74.88        12.48 o
   1   6  -8        620.54        668.27        14.12 o
   1   6  -7        166.77        151.89         7.72 o
   1   6  -6        378.79        360.52         8.73 o
   1   6  -5       1053.76       1326.58        15.00 o
   1   6  -4        432.32        405.75         7.48 o
   1   6  -3          0.03          0.31         4.94 o
   1   6  -2        594.21        515.10         9.02 o
  -1  -6   1        469.14        438.38         5.88 o
   1   6   0        703.83        707.21         5.84 o
   1   6   1       1143.32       1226.52         9.38 o
   1   6   2        134.70        114.99         4.80 o
   1   6   3          2.02          2.25         4.35 o
   1   6   4       5655.04       6116.40        16.34 o
   1   6   5         39.43         23.17         4.64 o
   1   6   6          9.26         15.46         5.69 o
   1   6   6         19.69         22.31        10.02 o
   1   6   7        105.92        126.15        10.39 o
   1   6   7        697.11        877.76        22.59 o
   1   6   8        279.66        382.59         9.96 o
   1   6   9        354.53        431.57        16.07 o
   1   6  10        183.53        193.07        11.90 o
   1   6  11        470.39        554.52        15.05 o
   1   6  12        707.83        736.75        22.59 o
   1   6  13       1697.54       1783.42        23.61 o
   1   6  14         12.28         13.03        19.00 o
   1   6  15        967.04        964.56        40.96 o
   1   6  16         95.37        107.67         7.84 o
   1   6  17          2.58         -6.67        10.96 o
   1   6  17          5.16         -0.71        15.12 o
   1   6  18          8.36         10.98         9.31 o
   1   6  19         37.94         46.43         7.72 o
  -1  -6 -20          4.21          8.92         9.89 o
   1   6  20          6.08          4.15        11.28 o
  -1  -6 -21          4.09          8.88         7.82 o
   1   7 -18          0.96          2.94         4.03 o
  -1  -7  17         63.49         53.28         4.22 o
   1   7 -16         14.30          3.47        12.19 o
   1   7 -16         42.93         32.06        11.47 o
   1   7 -15        171.26        141.40         8.47 o
   1   7 -14        370.28        394.53        10.41 o
   1   7 -13        738.79        634.14         9.02 o
   1   7 -12        936.14        908.51        29.11 o
   1   7 -11       1032.98       1073.38        27.98 o
   1   7 -10         10.79          6.66        12.51 o
   1   7  -9         27.19         27.73        12.42 o
   1   7  -8        576.07        594.68        17.30 o
   1   7  -7         29.51         39.65         7.48 o
   1   7  -6        127.27        121.19         8.15 o
   1   7  -5        129.30        181.21        10.74 o
   1   7  -4         24.75         33.34         6.18 o
   1   7  -3       1836.47       1933.54        12.67 o
   1   7  -2        677.63        686.26        10.49 o
   1   7  -1        434.28        393.42         7.08 o
   1   7   0         40.39         26.43         8.34 o
   1   7   0         41.00         27.75         9.31 o
   1   7   1        741.73        798.06         7.37 o
   1   7   2       3563.00       3887.82        14.03 o
   1   7   3       1280.80       1365.41        10.79 o
   1   7   4       4548.03       4798.67        15.38 o
   1   7   5       1377.23       1621.23         9.83 o
   1   7   6       3184.50       3525.29        17.93 o
   1   7   7       1102.56       1209.36        13.97 o
   1   7   8         62.60         80.73         8.32 o
   1   7   9        384.80        401.11        14.35 o
   1   7  10         45.51         37.48        10.65 o
   1   7  11          8.24         13.92        10.77 o
   1   7  12        165.55        160.05        16.61 o
   1   7  13          3.74         -0.37        11.32 o
   1   7  14         11.34         18.36        18.62 o
   1   7  15        129.76        164.62        27.46 o
   1   7  16       1010.49       1082.90        11.68 o
   1   7  17        259.86        284.81        11.85 o
   1   7  18        218.98        190.37        10.57 o
   1   7  19         73.53         76.31         7.05 o
   1   7  20         86.93         65.11         8.47 o
  -1  -7 -21          0.03          1.14         4.93 o
   1   8 -18         12.01         15.20         8.35 o
   1   8 -17        162.18        161.82         6.55 o
   1   8 -16          0.09         -1.38         5.07 o
   1   8 -15          9.85          8.66         5.93 o
   1   8 -14         43.15         51.13         8.97 o
   1   8 -13        103.98         74.39         7.32 o
   1   8 -12        668.12        564.04         8.70 o
   1   8 -11        413.90        456.92        22.01 o
   1   8 -10         39.29         22.65        13.39 o
   1   8  -9        274.57        269.12        15.50 o
   1   8  -8         74.36         60.85        19.95 o
   1   8  -8        112.86        106.44        15.41 o
   1   8  -7        353.43        326.85         9.89 o
   1   8  -6        674.02        663.17        13.40 o
   1   8  -5        455.20        411.11        10.33 o
   1   8  -4        471.07        505.20        10.50 o
   1   8  -3        114.90        133.37        10.61 o
   1   8  -2        702.30        629.08         9.54 o
   1   8  -1        916.20        982.98        11.61 o
   1   8   0        328.52        321.57         9.70 o
   1   8   1         32.86         42.88         6.28 o
   1   8   2        207.78        182.70         6.23 o
   1   8   3       4166.83       4498.75        21.67 o
   1   8   4       3337.07       3512.38        14.70 o
   1   8   5       2300.22       2485.51        12.69 o
   1   8   6        329.97        346.35         9.17 o
   1   8   7        532.16        486.02        11.46 o
   1   8   8         31.41         40.34         9.96 o
   1   8   8         98.36        114.78        21.90 o
   1   8   9        313.05        321.40        12.99 o
   1   8  10          0.25          3.88        10.47 o
   1   8  11        252.11        261.88        16.96 o
   1   8  12       1426.03       1508.12        22.36 o
   1   8  13        382.18        378.94        24.25 o
   1   8  14         37.90         27.49        26.18 o
   1   8  15        296.76        337.93         9.04 o
   1   8  16         25.84         40.37         7.88 o
   1   8  17         46.08         31.14        10.23 o
   1   8  18         11.03         11.58         5.53 o
   1   8  19         41.11         37.73         6.32 o
   1   8  19         69.79         62.49        11.55 o
   1   8  20        116.85        119.77         8.34 o
  -1  -8 -21        192.79        212.27         4.16 o
   1   9 -17         59.71         45.48         6.17 o
   1   9 -16          0.45          0.97         4.78 o
   1   9 -15         35.62         21.90         5.50 o
   1   9 -14        135.49        114.68        12.30 o
   1   9 -14        157.78        188.93        10.35 o
   1   9 -13         54.25         46.69         6.66 o
   1   9 -12        103.15        122.26         9.70 o
   1   9 -11        109.68         85.03         6.59 o
   1   9 -10          0.21          5.07        13.91 o
   1   9  -9        617.32        625.85        24.79 o
   1   9  -8        270.40        224.09        11.95 o
   1   9  -7         35.35         38.50         9.95 o
   1   9  -6        495.47        434.86        18.64 o
   1   9  -5       2247.96       2011.72        20.90 o
   1   9  -4        652.10        610.78        13.68 o
   1   9  -3       1704.43       1778.25        20.67 o
   1   9  -2         16.50         19.14         8.46 o
   1   9  -1        301.41        301.67        10.42 o
   1   9   0        300.47        369.24        11.68 o
   1   9   1         37.84         45.87         6.64 o
   1   9   2          5.92          6.81         6.99 o
   1   9   2        281.78        272.98        15.58 o
   1   9   3         57.71         57.34         7.38 o
   1   9   3        859.83        852.04        18.71 o
   1   9   4        561.04        583.00         8.37 o
   1   9   5       2129.96       2232.45        14.88 o
   1   9   6        325.13        371.98         9.24 o
   1   9   6        723.68        790.89        22.66 o
   1   9   7        533.46        561.91        12.53 o
   1   9   8        312.71        315.10        15.06 o
   1   9   9          9.78         10.41         8.98 o
   1   9  10         61.43         70.68        11.83 o
   1   9  11         35.43         40.47        15.91 o
   1   9  12         37.58         46.21        18.99 o
   1   9  13        348.50        388.64        24.58 o
   1   9  14       1164.55       1182.24        15.71 o
   1   9  15         58.94         57.76         6.55 o
   1   9  16          1.09          3.11         8.25 o
   1   9  17         48.60         42.31         7.92 o
   1   9  18         72.53         72.33         4.85 o
   1   9  19         96.79         86.10         5.51 o
   1   9  20         70.72         75.46         5.65 o
   1  10 -16         39.50         40.41         4.07 o
   1  10 -15         98.35         90.56         6.96 o
   1  10 -14         79.77         73.22         5.88 o
   1  10 -13         25.70         23.49         6.32 o
   1  10 -12        112.24         98.98         9.43 o
   1  10 -11          1.25          1.87         6.04 o
   1  10 -10          0.98         -0.55         5.75 o
   1  10  -9         95.41        115.27         8.24 o
   1  10  -8        262.21        277.49        15.62 o
   1  10  -7        103.20         90.97        13.16 o
   1  10  -6       1179.52       1046.55        23.72 o
   1  10  -5       1396.78       1222.11        22.51 o
   1  10  -4        321.31        323.06        23.93 o
   1  10  -3         52.24         63.38        17.26 o
   1  10  -2       1123.40       1270.65        28.63 o
   1  10  -1        232.95        252.21        16.42 o
   1  10   0          9.47          5.87         9.82 o
   1  10   1        955.87        922.97        14.53 o
   1  10   2        586.74        568.12        14.60 o
   1  10   3        125.84        145.67         8.44 o
   1  10   4        595.62        639.33         9.87 o
   1  10   5        991.35       1063.84        15.46 o
   1  10   6        109.69         86.40         6.91 o
   1  10   7        223.30        227.39        11.07 o
   1  10   8        177.48        202.83        14.55 o
   1  10   9        282.64        297.57        11.84 o
   1  10  10          0.67          8.40        14.11 o
   1  10  10          1.26        -12.38        25.26 o
   1  10  11         92.16        107.68        26.59 o
   1  10  12        217.83        277.18        23.41 o
   1  10  13        274.68        296.08         8.21 o
   1  10  14         73.56         76.53        11.24 o
   1  10  14        253.04        264.75         9.45 o
   1  10  15        255.66        261.91         6.24 o
   1  10  16         22.52         26.83         6.86 o
   1  10  17          0.03          0.04         6.42 o
   1  10  17          1.29          4.34         8.89 o
   1  10  18        157.82        165.83         5.46 o
   1  10  18        172.55        187.23        11.97 o
   1  10  19        108.31        119.31         5.94 o
  -1 -10 -20          2.26          6.30         4.19 o
   1  10  20          2.26          4.96         7.16 o
   1  11 -15         77.93         63.61         5.61 o
   1  11 -14          4.28          1.71         4.89 o
   1  11 -13          6.15         -2.26         5.59 o
   1  11 -12          0.87         -4.41        11.85 o
   1  11 -12         14.59         15.14         8.08 o
   1  11 -11          4.89          4.35         5.04 o
   1  11 -10        174.23        177.03         7.72 o
   1  11  -9        143.46        146.24         6.05 o
   1  11  -8          8.40         13.97         6.18 o
   1  11  -7         15.38         34.02        13.38 o
   1  11  -6         85.64         68.47        17.74 o
   1  11  -5         11.15          9.06        16.45 o
   1  11  -4        512.68        484.79        31.16 o
   1  11  -3        261.85        306.51        20.57 o
   1  11  -2        432.01        438.05        22.01 o
   1  11  -1         59.04         74.26        22.44 o
   1  11   0          0.01         -3.57        15.77 o
   1  11   1         67.68         78.72        11.68 o
   1  11   2        146.82        131.79        13.41 o
   1  11   3        327.64        299.98        10.26 o
   1  11   4        197.58        225.64        11.47 o
   1  11   4        344.23        393.60        23.38 o
   1  11   5         44.13         39.78        18.55 o
   1  11   5        597.08        582.34        15.28 o
   1  11   6          0.33          5.50         7.94 o
   1  11   7       1438.71       1472.89        21.87 o
   1  11   8        480.27        525.34        13.96 o
   1  11   9         11.32         11.24         9.84 o
   1  11  10         87.92        103.46        27.91 o
   1  11  11         10.56         14.42         6.23 o
   1  11  12        578.63        632.48         8.53 o
   1  11  13        719.46        660.11        10.33 o
   1  11  14        274.10        302.09         6.31 o
   1  11  15        212.53        222.96         6.59 o
   1  11  15        233.96        246.71        14.13 o
   1  11  16         87.64         84.23         6.49 o
   1  11  17         54.04         62.60         4.40 o
   1  11  18         24.21         26.04         7.23 o
   1  11  18         59.84         69.83         5.70 o
  -1 -11 -19         19.59         24.34         4.10 o
   1  12 -14        206.15        193.54         5.27 o
   1  12 -13         56.40         59.29         6.85 o
   1  12 -12        128.62        112.69         5.20 o
   1  12 -11         80.13         81.53         4.92 o
   1  12 -10         97.41        104.76         6.72 o
   1  12  -9        117.25        104.21         4.88 o
   1  12  -8        539.00        506.60         7.17 o
   1  12  -7        284.02        254.17         9.45 o
   1  12  -6          0.11         -1.24         4.61 o
   1  12  -5          3.24          7.59         4.66 o
   1  12  -4        193.19        179.74        24.98 o
   1  12  -3        284.05        301.00        21.96 o
   1  12  -2        164.53        227.94        25.87 o
   1  12  -1         19.98          1.37        17.32 o
   1  12   0        286.17        295.05        20.99 o
   1  12   1       1490.60       1684.68        42.87 o
   1  12   2         11.42         13.34        16.49 o
   1  12   3        507.07        502.83        23.10 o
   1  12   4        518.50        563.56        19.88 o
   1  12   5          0.23         -2.09         9.92 o
   1  12   6         66.79         53.44        14.09 o
   1  12   7        857.96        938.42        30.09 o
   1  12   8        339.08        349.86        13.14 o
   1  12   9        166.23        216.23         6.10 o
   1  12  10        113.86        107.21         7.96 o
   1  12  11        119.50        131.92         5.40 o
   1  12  12         47.35         32.92         8.53 o
   1  12  13        242.91        257.28         9.12 o
   1  12  14        624.76        712.92         7.08 o
   1  12  15        266.28        275.87         6.96 o
   1  12  16         81.82         74.92         8.17 o
   1  12  16        117.21        125.97         6.84 o
   1  12  17          2.34         -1.32         3.51 o
   1  12  18         67.40         73.39         6.13 o
   1  13 -12          1.55          2.76         4.46 o
   1  13 -11         10.48          9.44         5.11 o
   1  13 -10          9.77          4.03        11.32 o
   1  13 -10         10.38         10.95         9.00 o
   1  13  -9        160.90        167.66         5.01 o
   1  13  -8          0.31         -0.19        12.58 o
   1  13  -8         17.87         19.02         6.89 o
   1  13  -7         16.58         15.77         4.89 o
   1  13  -6         16.84         17.76         4.69 o
   1  13  -5        568.98        577.11         8.32 o
   1  13  -4         61.21         64.26         4.86 o
   1  13  -3        461.19        431.98         5.68 o
   1  13  -2        167.42        192.95         6.18 o
   1  13  -1         28.90         28.85         4.35 o
   1  13   0          0.25         -0.35         4.99 o
   1  13   1        478.63        466.61        31.48 o
   1  13   2        103.81        101.33        18.25 o
   1  13   3        208.85        221.54        20.32 o
   1  13   4        164.61        183.81        15.43 o
   1  13   5        222.49        199.93         5.97 o
   1  13   6          9.05         25.18        19.01 o
   1  13   6        182.26        203.13         7.85 o
   1  13   7        419.43        395.04         8.77 o
   1  13   8         17.41         23.51         5.50 o
   1  13   9        169.41        152.54         8.37 o
   1  13  10        110.88        116.25        12.58 o
   1  13  10        185.54        173.91         9.43 o
   1  13  11         22.22         30.92         5.67 o
   1  13  12         28.14         40.53         7.18 o
   1  13  13         92.56        111.26         7.82 o
   1  13  14        112.38        121.21         7.17 o
   1  13  15         58.79         53.36         8.55 o
   1  13  16        248.92        312.14         6.66 o
   1  13  17          3.39          1.71         4.35 o
   1  14 -11         46.65         49.61         5.86 o
   1  14 -10          1.77          0.10         4.79 o
   1  14  -9        116.66        105.15         5.97 o
   1  14  -8          7.80         12.22         5.66 o
   1  14  -7          1.67          1.99         4.03 o
   1  14  -6          6.22          3.23         4.41 o
   1  14  -5         44.93         38.39         6.27 o
   1  14  -4         24.22         25.51         4.73 o
   1  14  -3         10.85         14.58         4.73 o
   1  14  -2         56.45         81.66         5.78 o
   1  14  -1         52.09         57.42         4.60 o
   1  14   0         75.79         82.10         8.75 o
   1  14   0        134.57        142.61         6.81 o
   1  14   1        169.84        191.16         5.81 o
   1  14   1        172.45        206.60         9.55 o
   1  14   2        176.47        206.40         4.99 o
   1  14   3        337.00        356.17         6.84 o
   1  14   4        273.72        250.06         5.70 o
   1  14   5         83.99         72.02         5.63 o
   1  14   6        635.24        610.72         9.74 o
   1  14   7          0.32          1.13         5.41 o
   1  14   8         53.07         63.05         5.98 o
   1  14   9         65.94         60.89         7.83 o
   1  14  10         28.42         25.51         5.50 o
   1  14  11        114.16        123.67         5.64 o
   1  14  12         23.17         12.47         6.23 o
   1  14  13        111.59        127.17         5.69 o
   1  14  14         67.61         62.85         7.99 o
   1  14  15        333.35        378.08         8.00 o
   1  15  -9          4.11          4.07         4.31 o
   1  15  -8          1.75          1.88         5.82 o
   1  15  -8          4.61         -0.58        13.35 o
   1  15  -7        132.46        136.61         4.18 o
   1  15  -6          4.26          4.26         7.53 o
   1  15  -6          9.10         11.41         6.87 o
   1  15  -5         38.68         36.50         4.24 o
   1  15  -4         65.14         56.35         4.49 o
   1  15  -3        362.80        419.55         7.06 o
   1  15  -2         18.59         17.44         4.17 o
   1  15  -1        328.03        350.11         5.20 o
   1  15   0         76.23         67.45         5.98 o
   1  15   1          0.60          1.56         4.09 o
   1  15   2         35.11         32.26         4.82 o
   1  15   3        347.84        352.45         8.46 o
   1  15   4         42.21         43.42         5.32 o
   1  15   5         14.21         11.49         5.16 o
   1  15   6         97.37         98.35         7.20 o
   1  15   7         63.87         71.35         5.30 o
   1  15   8          6.55          8.64        10.86 o
   1  15   8         97.91        110.94         8.68 o
   1  15   9         49.29         57.99         6.94 o
   1  15  10          4.22          8.02         4.88 o
   1  15  11        344.45        365.19         7.20 o
   1  15  12         23.06         26.27         8.29 o
   1  15  12         33.20         37.88         6.47 o
   1  15  13          2.31          3.01         4.34 o
   1  15  14         77.89         76.94         6.54 o
   1  16  -7          0.91          3.63         4.32 o
   1  16  -6        118.55        116.32         6.02 o
   1  16  -5        142.72        137.97         4.11 o
   1  16  -4         49.15         42.14         4.09 o
   1  16  -3        335.81        339.86         6.80 o
   1  16  -2         71.43         67.90         5.13 o
   1  16  -1         18.41         27.03         5.11 o
   1  16   0         24.92         26.81         7.08 o
   1  16   1         62.63         63.70         5.53 o
   1  16   2         34.75         34.06         5.34 o
   1  16   2         34.76         36.80        13.86 o
   1  16   3          0.13         -1.86         5.95 o
   1  16   3          0.25          9.75         9.89 o
   1  16   4          1.25         -1.36         4.75 o
   1  16   5        100.21         87.77         6.50 o
   1  16   6         96.54         84.53         4.90 o
   1  16   7         14.09         11.97         4.50 o
   1  16   8        149.01        156.16         6.93 o
   1  16   9          1.11          1.99         4.39 o
   1  16  10         21.56         25.57         4.22 o
   1  16  11         76.77         80.99         5.35 o
   1  16  12          9.16          6.63         3.22 o
   1  17  -3          0.06          1.65         8.81 o
   1  17  -2          0.14         -0.81         9.55 o
   1  17  -1        350.44        474.30         9.46 o
   1  17   0         63.49         57.83         6.37 o
   1  17   1         35.10         33.01         6.65 o
   1  17   2          2.79          3.90         6.92 o
   1  17   3        125.21        137.94         4.27 o
   1  17   4         35.56         28.74         3.98 o
   1  17   5         15.63         18.39         5.18 o
   1  17   6          0.03          0.53         3.79 o
   1  17   7         74.14         74.62         4.21 o
   1  17   8        212.38        230.92         5.70 o
   1  17   9          0.15          1.12         3.49 o
  -2  17   3         58.16         43.42         3.95 o
  -2  17   2        103.18        101.57         4.09 o
  -2  17   1         12.80         62.30         6.41 o
  -2  17   0         18.29         19.16         8.20 o
  -2  16   8        190.65        182.73         4.53 o
  -2  16   7        293.64        293.03         7.03 o
  -2  16   6         13.77         16.78         4.49 o
  -2  16   5         20.49         20.85         4.66 o
  -2  16   4         55.89         55.65         6.64 o
  -2  16   3          5.44          4.71         4.14 o
  -2  16   2         25.92         20.64         4.27 o
  -2  16   1         96.26        111.79         5.98 o
  -2  16   0          4.93          6.01         4.66 o
  -2  16  -1         13.32         16.77        13.96 o
  -2  16  -2         72.63         85.44        14.33 o
  -2  16  -3          1.13         -2.25         6.54 o
  -2  16  -4        278.98        282.42         9.56 o
  -2  16  -5         47.04         51.86         6.29 o
  -2  16  -6          0.00          4.85         5.60 o
  -2  15  11         31.32         36.68         3.94 o
  -2  15  11         55.72         71.67         8.54 o
  -2  15  10         46.45         63.03         5.26 o
  -2  15   9         19.79         23.20         3.98 o
  -2  15   8         23.08         21.48         8.26 o
  -2  15   8         54.15         60.91         6.86 o
  -2  15   7         70.57         76.54         6.33 o
  -2  15   6          8.73         11.61         5.52 o
  -2  15   5        167.06        177.58         8.13 o
  -2  15   4          0.21          0.81         9.32 o
  -2  15   4          8.38          7.01        10.12 o
  -2  15   3          0.20         -1.04         4.53 o
  -2  15   2         47.25         51.23         6.36 o
  -2  15   1         17.06         16.07         4.56 o
  -2  15   0          1.46         -1.78         4.96 o
  -2  15  -1         68.55         70.63         7.76 o
  -2  15  -2          0.06         -0.98         5.85 o
  -2  15  -3        146.03        150.27         5.40 o
  -2  15  -4        126.30        123.12         6.93 o
  -2  15  -5          0.04         -2.48         4.48 o
  -2  15  -6          4.49          3.41         4.26 o
  -2  15  -7        203.19        223.48         7.52 o
  -2  15  -8        110.13         88.73         6.29 o
  -2  15  -9         17.28         11.39         4.02 o
  -2  14  13         72.94         86.08         5.14 o
  -2  14  12          1.26          0.43         3.64 o
  -2  14  11         71.10         70.32         5.69 o
  -2  14  10          1.98          0.09         8.84 o
  -2  14  10         17.37         18.90         7.19 o
  -2  14   9        139.03        140.25         5.32 o
  -2  14   8         85.94         90.84         7.18 o
  -2  14   7         14.78         10.52         7.52 o
  -2  14   7         15.54         18.28         9.77 o
  -2  14   6         39.17         41.45         5.42 o
  -2  14   5        188.14        191.15         9.66 o
  -2  14   4         11.00         15.62         5.63 o
  -2  14   3        286.32        251.68         5.92 o
  -2  14   2        307.48        343.92         8.32 o
  -2  14   1         56.58         54.50         5.22 o
  -2  14   0        129.93        112.85         5.43 o
  -2  14  -1        190.51        188.37         7.35 o
  -2  14  -2         15.61         14.74         6.29 o
  -2  14  -3          2.52          1.26         9.99 o
  -2  14  -3         14.67         17.71        10.73 o
  -2  14  -4         18.95         11.52         9.73 o
  -2  14  -4        153.47        159.41        11.12 o
  -2  14  -5        753.01        748.39         8.34 o
  -2  14  -6          4.89          6.81         7.22 o
  -2  14  -7          0.47          1.24         4.62 o
  -2  14  -8        401.06        371.13         4.99 o
  -2  14  -9          7.47          6.43         4.95 o
  -2  14 -10          9.34          8.38         3.77 o
  -2  14 -11          0.01         -1.02         5.56 o
  -2  13  14        127.69        138.84         7.70 o
  -2  13  13        233.79        205.90         9.56 o
  -2  13  13        306.34        334.31         8.59 o
  -2  13  12          0.25         -0.25         5.08 o
  -2  13  12          0.94         -1.70        11.68 o
  -2  13  11        134.30        138.46         7.14 o
  -2  13  10         10.95         14.44         5.17 o
  -2  13   9        168.16        145.31         8.36 o
  -2  13   9        187.00        179.48        10.87 o
  -2  13   8        316.82        317.45         8.99 o
  -2  13   7          6.73          7.48         5.61 o
  -2  13   6        187.59        182.12         9.07 o
  -2  13   6        188.28        218.67        11.28 o
  -2  13   5        123.54        125.69         8.25 o
  -2  13   4        215.35        217.56         7.66 o
  -2  13   3        144.82        156.22         8.62 o
  -2  13   2         17.02         16.75         7.44 o
  -2  13   1          1.59         -0.66         4.51 o
  -2  13   0        271.23        270.76         7.22 o
  -2  13  -1         37.14         33.65         6.03 o
  -2  13  -1        234.36        268.47        15.83 o
  -2  13  -2          3.01         -0.18         4.92 o
  -2  13  -3        382.51        329.16        10.58 o
  -2  13  -4        606.33        601.77         8.79 o
  -2  13  -5        435.58        429.73         7.93 o
  -2  13  -6        349.94        318.84         8.67 o
  -2  13  -7        201.60        200.84         5.97 o
  -2  13  -8          8.80          8.05         4.98 o
  -2  13  -9        175.44        191.10         7.12 o
  -2  13 -10          3.41          2.88         4.22 o
  -2  13 -11         18.56         21.64         4.96 o
  -2  13 -12         92.49        102.12         5.39 o
  -2  13 -12        182.67        170.36        13.35 o
  -2  13 -13          9.07         12.51         5.18 o
  -2  12  16         43.96         47.18         4.80 o
  -2  12  15         87.13         76.56         8.24 o
  -2  12  15         99.96         97.11        11.17 o
  -2  12  14          7.06          9.12         8.45 o
  -2  12  13         95.31        101.86         5.71 o
  -2  12  12         89.98         96.89         8.06 o
  -2  12  11         73.58         69.06         7.32 o
  -2  12  10         61.49         56.01         5.68 o
  -2  12   9         42.78         42.26         7.76 o
  -2  12   8         45.83         43.77         7.85 o
  -2  12   7         10.46          8.08         5.40 o
  -2  12   6        107.08        108.48         7.65 o
  -2  12   5        216.83        196.41         5.97 o
  -2  12   5        231.74        203.07        29.57 o
  -2  12   4        154.41        126.21        12.52 o
  -2  12   3        261.41        265.73        18.08 o
  -2  12   2         94.85         98.02        15.56 o
  -2  12   1        461.64        456.78        19.16 o
  -2  12   0        131.07        148.40        21.60 o
  -2  12  -1        141.28        138.12        23.61 o
  -2  12  -2        316.67        311.36        17.08 o
  -2  12  -3       1118.49       1143.85        12.51 o
  -2  12  -4        964.65        918.49         8.22 o
  -2  12  -5        302.46        317.21        11.50 o
  -2  12  -5        678.92        721.97        10.86 o
  -2  12  -6        781.19        792.91         9.78 o
  -2  12  -7        102.47         82.21         6.03 o
  -2  12  -8         71.69         60.84         7.44 o
  -2  12  -9          4.39          3.14         5.74 o
  -2  12  -9         83.15         65.05        17.39 o
  -2  12 -10          6.50          2.45         4.93 o
  -2  12 -11        294.77        313.04        10.81 o
  -2  12 -12         32.76         30.45         5.63 o
  -2  12 -13        176.86        191.44         5.51 o
  -2  12 -14        124.10        140.10         5.94 o
  -2  11  17         37.37         38.96         6.52 o
  -2  11  16         16.72         14.20         5.68 o
  -2  11  15         70.85         79.26         8.81 o
  -2  11  14        179.57        166.18        10.16 o
  -2  11  13        323.23        304.58         9.07 o
  -2  11  12        410.49        416.82        10.46 o
  -2  11  11        255.52        233.84         9.19 o
  -2  11  11        318.23        293.16        11.53 o
  -2  11  10         84.34         68.21         5.89 o
  -2  11   9        331.45        303.19         8.06 o
  -2  11   8         29.74         31.08         5.50 o
  -2  11   7          6.64         -2.55        13.90 o
  -2  11   6         43.78         50.34        18.97 o
  -2  11   5         63.84         54.98        11.31 o
  -2  11   4         29.13         40.26        13.55 o
  -2  11   4        200.35        168.65        29.71 o
  -2  11   3        169.77        170.86        16.02 o
  -2  11   2         83.20         94.78        11.19 o
  -2  11   1       1251.43       1183.61        26.83 o
  -2  11   0        904.10        991.55        17.71 o
  -2  11  -1          5.30          9.81         9.67 o
  -2  11  -2        164.18        172.56        16.61 o
  -2  11  -3        245.74        190.11        16.45 o
  -2  11  -3        461.31        435.70        27.18 o
  -2  11  -4        752.64        733.99        16.82 o
  -2  11  -5        187.98        216.22        17.26 o
  -2  11  -6        154.59        111.47        12.18 o
  -2  11  -7        459.59        451.94         5.89 o
  -2  11  -8        199.64        249.87         7.27 o
  -2  11  -9        315.45        330.41         6.17 o
  -2  11 -10          6.51          1.79         5.87 o
  -2  11 -11         41.36         41.78         9.11 o
  -2  11 -12          0.65          1.10         6.25 o
  -2  11 -13          0.08          3.39         5.83 o
  -2  11 -14        237.41        281.94         6.89 o
  -2  11 -15         13.84          9.79         4.57 o
  -2  10  18          9.05         10.68         6.32 o
  -2  10  17         17.37         22.37         7.85 o
  -2  10  17         34.70         53.22        10.78 o
  -2  10  16         10.54         11.90         8.75 o
  -2  10  16         14.20          7.36        12.26 o
  -2  10  15        103.78        109.99        10.26 o
  -2  10  14        206.82        201.68        12.11 o
  -2  10  13          2.71          6.34        11.12 o
  -2  10  13         96.15        111.23        15.39 o
  -2  10  12        349.29        276.98        17.86 o
  -2  10  11         36.63         38.65         7.40 o
  -2  10  10        186.30        203.95        10.09 o
  -2  10   9        148.29        175.76        21.08 o
  -2  10   8          1.86         -0.05        13.63 o
  -2  10   7        218.39        226.88        19.75 o
  -2  10   6         61.79         86.21        18.46 o
  -2  10   5        200.21        233.41        12.29 o
  -2  10   4        165.19        166.95        15.61 o
  -2  10   3         11.75         17.34        11.95 o
  -2  10   3         43.52         47.62        25.48 o
  -2  10   2        946.61        905.98        14.03 o
  -2  10   1        930.53        927.73        16.50 o
  -2  10   0          0.19          2.70         7.34 o
  -2  10  -1          1.03          7.70         8.66 o
  -2  10  -2         62.27         69.96        12.42 o
  -2  10  -3        667.21        650.11        11.63 o
  -2  10  -4        149.79        132.40        10.27 o
  -2  10  -5        102.26        103.34        13.22 o
  -2  10  -6        417.71        363.04        11.80 o
  -2  10  -7        983.61        845.66        22.42 o
  -2  10  -7        998.21       1199.50        32.24 o
  -2  10  -8        846.41        849.52        26.26 o
  -2  10  -9        758.61        718.01         7.21 o
  -2  10 -10        341.51        328.62         9.67 o
  -2  10 -11         32.60         34.12        11.19 o
  -2  10 -11        321.81        359.25        14.22 o
  -2  10 -12         39.20         36.01         7.04 o
  -2  10 -13         31.89         43.40         8.92 o
  -2  10 -14          0.04          2.34         6.01 o
  -2  10 -15          4.54          9.46         5.51 o
  -2  10 -16          8.59          9.35         5.65 o
  -2   9  18          3.03          4.84         7.07 o
  -2   9  17          2.14          2.93         6.06 o
  -2   9  16         52.08         71.90         9.34 o
  -2   9  15          7.16         13.53        14.22 o
  -2   9  14         26.00         16.80        11.09 o
  -2   9  13         42.53         45.28        15.30 o
  -2   9  12        348.61        318.69        14.96 o
  -2   9  11        280.14        331.19        16.90 o
  -2   9  10         64.19         39.50        18.70 o
  -2   9   9        430.69        463.97        17.86 o
  -2   9   8        383.52        394.31        17.05 o
  -2   9   7        752.77        727.68        26.07 o
  -2   9   6        583.63        599.80        14.24 o
  -2   9   5         49.72         54.16        10.28 o
  -2   9   4        488.97        538.36        17.98 o
  -2   9   3         99.09        100.29         8.61 o
  -2   9   2        569.22        596.46        11.68 o
  -2   9   2        784.39        818.99        26.81 o
  -2   9   1         89.42         74.43         9.84 o
  -2   9   0         32.05         25.03         7.07 o
  -2   9  -1         46.30         47.50         9.09 o
  -2   9  -1        191.66        178.74        16.37 o
  -2   9  -2        340.85        332.25        11.46 o
  -2   9  -3        157.93        138.87         8.28 o
  -2   9  -4        772.82        734.43        15.39 o
  -2   9  -5          0.28          5.14        10.64 o
  -2   9  -5         27.47         23.51        19.80 o
  -2   9  -6       1805.43       1700.47        17.33 o
  -2   9  -7        122.19        129.16        12.78 o
  -2   9  -8        194.15        155.44        16.04 o
  -2   9  -9         57.56         47.51        14.71 o
  -2   9 -10        981.17        869.98        29.17 o
  -2   9 -11          2.77          3.40         6.91 o
  -2   9 -12        138.81        126.94         7.69 o
  -2   9 -13         91.61        101.02         9.96 o
  -2   9 -14         31.81         32.99         6.67 o
  -2   9 -15         13.57         10.47         6.21 o
  -2   9 -16          4.62         13.70         7.54 o
  -2   9 -17         27.12         26.93         4.88 o
  -2   8  19         81.57        100.97         7.01 o
  -2   8  18          3.89          6.61         7.90 o
  -2   8  17         38.41         48.92         9.82 o
  -2   8  16         18.83         27.69        14.07 o
  -2   8  15          2.43          6.68        10.99 o
  -2   8  14          0.06          1.63        11.60 o
  -2   8  13        395.24        342.95        13.32 o
  -2   8  12        369.44        414.68        25.88 o
  -2   8  11        620.30        675.20        28.38 o
  -2   8  10        803.78        806.13        26.89 o
  -2   8   9         45.42         39.24        13.23 o
  -2   8   8         24.34         25.55        18.03 o
  -2   8   8         46.93         53.53        23.41 o
  -2   8   7        165.67        136.51        17.55 o
  -2   8   6        264.17        233.13        10.93 o
  -2   8   5         14.43         15.14        16.54 o
  -2   8   5        369.89        399.10        17.15 o
  -2   8   4        784.55        827.96        15.96 o
  -2   8   3        551.13        628.63        10.88 o
  -2   8   2        796.49        810.63        12.75 o
  -2   8   1          7.99         11.41         7.50 o
  -2   8   1        439.35        395.86        21.33 o
  -2   8   0        158.32        159.92         7.29 o
  -2   8  -1        109.95        113.71         8.78 o
  -2   8  -2        470.01        462.28         9.22 o
  -2   8  -3          0.68          2.58         6.78 o
  -2   8  -4        336.55        352.46        11.76 o
  -2   8  -5          4.00          7.12         8.03 o
  -2   8  -6          6.81         12.82         7.96 o
  -2   8  -7        216.77        224.05        12.68 o
  -2   8  -8         45.24         25.36        13.29 o
  -2   8  -9         42.02         33.41        13.98 o
  -2   8 -10        535.33        514.31        22.03 o
  -2   8 -11        177.85        158.27        23.92 o
  -2   8 -12        203.16        231.76         9.95 o
  -2   8 -13          7.90          0.35         7.81 o
  -2   8 -13         18.53          9.32        18.50 o
  -2   8 -14        109.79         96.69         7.39 o
  -2   8 -15         73.65         79.41         9.27 o
  -2   8 -16          2.74         -1.40         6.20 o
  -2   8 -17         87.39         75.75         5.68 o
  -2   8 -18         32.86         31.61         6.34 o
  -2   7  19        110.57        104.37         7.79 o
  -2   7  18         14.76         11.73         6.38 o
   2  -7 -17        213.90        184.34         8.05 o
   2  -7 -16         15.65         21.86        10.42 o
   2  -7 -15        118.89        104.80         8.57 o
   2  -7 -14         84.05         66.50        12.48 o
  -2   7  14         94.50         82.47        13.72 o
  -2   7  13        221.89        213.77        30.20 o
  -2   7  12         44.83         54.88        20.62 o
  -2   7  11          6.99          6.57        25.84 o
  -2   7  10          0.01        -11.23        17.21 o
  -2   7   9         24.89         44.48        12.38 o
  -2   7   8        354.73        374.30        19.92 o
  -2   7   7        255.04        269.29        13.82 o
  -2   7   6          0.51         10.92         8.52 o
  -2   7   5        736.76        872.75        18.28 o
  -2   7   4        490.66        675.30        12.39 o
  -2   7   3        534.28        507.77         8.11 o
  -2   7   2       1988.81       1959.83        17.34 o
  -2   7   1         35.47         55.39         6.46 o
  -2   7   0       2227.02       2296.38        12.32 o
  -2   7  -1        188.07        251.72         8.73 o
  -2   7  -2         42.40         20.33         5.81 o
  -2   7  -3          3.10          3.20         7.32 o
  -2   7  -3         10.42          6.95        19.41 o
  -2   7  -4        120.85        118.77        16.56 o
  -2   7  -4        147.39        144.37        10.16 o
  -2   7  -5        450.51        394.43         9.49 o
  -2   7  -6        542.02        574.50        12.42 o
  -2   7  -7          0.38          6.15        12.08 o
  -2   7  -7         34.56         46.27        12.80 o
  -2   7  -8         15.85         15.45        11.88 o
  -2   7  -9        327.72        322.04        20.04 o
  -2   7 -10          0.38          8.86        12.61 o
  -2   7 -11        344.71        267.94        23.94 o
  -2   7 -12        187.64        118.32        30.14 o
  -2   7 -13        142.39        118.81         9.28 o
  -2   7 -14        109.56         88.24         9.14 o
  -2   7 -15         29.96         43.25         9.01 o
   2  -7  16         30.96         33.15         6.40 o
   2  -7  17         82.19         63.02         5.14 o
  -2   7 -18        281.22        267.30         6.74 o
   2  -7  19          9.45          7.77         3.62 o
   2  -6 -20          2.72          5.78         6.77 o
  -2   6  20          3.00         -1.65         6.46 o
   2  -6 -19        289.64        298.87        13.06 o
   2  -6 -18         14.22         16.56         6.85 o
  -2   6  17         48.55         32.16        10.53 o
   2  -6 -16          0.64         -0.59        12.14 o
  -2   6  16          1.09          0.02        15.63 o
   2  -6 -15         10.15          8.12         7.88 o
   2  -6 -14         42.13         57.56        10.58 o
   2  -6 -13         16.24         12.13        11.53 o
   2  -6 -12        173.62        195.66        13.86 o
   2  -6 -11        180.45        175.16        17.22 o
   2  -6 -10         57.80         76.87         9.25 o
   2  -6  -9         13.92         14.45         7.96 o
  -2   6   8         32.48         26.92        10.76 o
   2  -6  -7         65.13         76.57         8.29 o
   2  -6  -6        716.10        798.60        11.00 o
  -2   6   5       1707.78       1847.41        19.64 o
  -2   6   4        517.51        492.54        10.94 o
  -2   6   3          0.08          0.81         6.77 o
  -2   6   3         89.19        101.20        12.20 o
  -2   6   2         78.82         77.15         7.91 o
  -2   6   2        104.37         85.46        13.09 o
  -2   6   1        225.44        259.30         6.57 o
  -2   6   0       3967.62       4501.44        16.12 o
  -2   6  -1        529.98        484.38         7.06 o
  -2   6  -2        206.61        262.42         6.24 o
  -2   6  -3       1406.48       1417.27        14.09 o
  -2   6  -4         69.48         80.65         6.34 o
  -2   6  -5       2692.18       2639.22        13.95 o
  -2   6  -6        113.02         92.20         8.61 o
  -2   6  -7         18.91         13.85         5.96 o
  -2   6  -8          9.77          2.51         8.48 o
  -2   6  -9        393.01        346.45        19.63 o
  -2   6 -10       1024.83        860.09        18.52 o
  -2   6 -11         43.48         50.72        19.63 o
  -2   6 -12       1502.34       1494.49        43.80 o
  -2   6 -13        647.87        535.37        26.60 o
  -2   6 -14         70.15         61.35         9.08 o
  -2   6 -15         63.61         71.19         9.73 o
  -2   6 -16         49.18         40.31         6.82 o
  -2   6 -17         68.97         50.08         8.54 o
  -2   6 -18         68.21         53.66         5.91 o
   2  -6  19        231.99        189.59         4.85 o
   2  -6  20         78.10         81.81         5.67 o
   2  -5 -20        174.11        175.49         8.83 o
   2  -5 -19        131.22        132.49         7.72 o
   2  -5 -18         26.83         32.81         7.43 o
   2  -5 -17        277.16        274.33        12.68 o
   2  -5 -16        293.15        257.36         9.96 o
   2  -5 -15        164.06        157.61         7.88 o
   2  -5 -14         37.95         29.19        17.77 o
   2  -5 -13        329.76        361.32        16.47 o
   2  -5 -12        123.15        136.82        12.97 o
   2  -5 -11        244.35        290.77        17.22 o
  -2   5  10          5.39          0.97         8.32 o
   2  -5  -9        306.75        285.99        15.42 o
   2  -5  -8        497.99        550.91        14.54 o
   2  -5  -7         21.42         20.05         8.76 o
   2  -5  -6        318.67        367.04        13.82 o
   2  -5  -5        108.08        114.19         7.42 o
  -2   5   4       1173.92       1281.04        10.00 o
  -2   5   3        149.43        175.33         6.34 o
  -2   5   2        543.21        647.52         5.67 o
  -2   5   1        433.96        439.17         5.26 o
  -2   5   0       1724.56       1872.58        11.96 o
  -2   5  -1          5.34         21.95         4.58 o
  -2   5  -2        657.44        697.14         5.96 o
  -2   5  -3       3720.41       4137.58        15.61 o
  -2   5  -4       2137.44       2142.94        10.04 o
  -2   5  -5        281.10        321.55         5.44 o
  -2   5  -6         83.09         59.38         6.59 o
  -2   5  -7         16.10         16.29         6.08 o
  -2   5  -8       1235.48       1244.57        20.09 o
  -2   5  -8       1396.93       1394.10        16.28 o
  -2   5  -9         47.51         46.14         7.52 o
  -2   5 -10          7.84          4.62         7.61 o
  -2   5 -11        145.30        137.87        13.68 o
  -2   5 -12        154.59        129.59        11.57 o
  -2   5 -13        125.01        106.24        11.57 o
  -2   5 -14        455.72        481.81        20.21 o
  -2   5 -15          1.40         -2.78         5.90 o
  -2   5 -16          6.10          9.05         6.98 o
   2  -5  17         32.16         22.47         8.40 o
   2  -5  18         48.11         35.76         6.29 o
  -2   5 -19         35.05         28.72         6.83 o
  -2   5 -20         28.99         25.53         8.09 o
   2  -4 -20         25.99         21.17         8.53 o
   2  -4 -19         88.67         72.72         7.74 o
   2  -4 -18        307.47        283.13        13.47 o
  -2   4  18        545.99        568.46        16.61 o
   2  -4 -17        258.27        247.53        11.87 o
   2  -4 -16        275.97        256.61         9.91 o
  -2   4  15         18.43         12.26         9.51 o
   2  -4 -14        129.70        118.80        14.22 o
   2  -4 -13        416.36        373.88        16.65 o
   2  -4 -12        165.82        175.51        17.80 o
   2  -4 -11        177.19        191.22        13.04 o
   2  -4 -10         83.68         82.25        10.90 o
   2  -4  -9        211.79        216.02        16.25 o
   2  -4  -8          4.19         16.43         9.39 o
   2  -4  -7         18.64          9.29         8.54 o
   2  -4  -6       2539.85       2997.84        31.90 o
   2  -4  -5        579.74        665.56         9.85 o
   2  -4  -4        955.22       1165.08        11.41 o
   2  -4  -3         37.45         40.58         8.49 o
   2  -4  -2          7.01          7.92         7.24 o
  -2   4   1         81.79        111.39         4.84 o
  -2   4   0        108.90        118.67         5.33 o
   2  -4   0       1355.46        997.08        31.04 o
   2  -4   1        188.19        190.96         4.90 o
  -2   4  -2        345.84        372.79         7.05 o
  -2   4  -2        356.75        349.84        13.67 o
  -2   4  -3       2122.05       2034.10         9.22 o
  -2   4  -4        179.63        132.33         4.36 o
  -2   4  -5        245.35        227.77         6.94 o
  -2   4  -6          8.29         19.07         4.57 o
  -2   4  -7         10.31         15.17         5.98 o
  -2   4  -8        947.05        907.01        13.61 o
  -2   4  -9         33.15         40.94         6.47 o
  -2   4 -10        145.67        158.31        10.61 o
  -2   4 -11        367.31        390.90        17.06 o
  -2   4 -12          2.19         -1.67         9.80 o
  -2   4 -13        154.15        131.17        11.47 o
  -2   4 -14         19.78         21.31        14.46 o
  -2   4 -15         65.00         64.23        10.82 o
  -2   4 -16         25.25         28.23        13.25 o
  -2   4 -16        109.88        140.09        12.81 o
   2  -4  17        133.19        131.09         9.65 o
   2  -4  18        240.75        201.38         9.16 o
   2  -4  19        119.08        128.68        10.43 o
  -2   4 -20        180.92        194.97         9.54 o
  -2   4 -21         12.95         12.80         5.38 o
   2  -3 -21         29.47         35.29         6.99 o
   2  -3 -20          2.73          1.68         6.53 o
   2  -3 -19         12.71          8.13         7.79 o
   2  -3 -18         65.13         68.82        16.17 o
   2  -3 -17         11.85         15.84         8.37 o
  -2   3  16        192.73        167.84         8.05 o
  -2   3  15        346.76        340.07        12.14 o
   2  -3 -14         25.07         33.23        12.78 o
   2  -3 -13        484.89        473.60        18.24 o
   2  -3 -12        102.85         94.78        16.46 o
   2  -3 -11          0.10          1.48        10.08 o
   2  -3 -10        227.08        235.87        13.37 o
   2  -3  -9        354.91        469.73        16.98 o
   2  -3  -8        119.81        118.33        10.38 o
   2  -3  -7         53.92         92.16         9.80 o
   2  -3  -6        985.58       1029.40        15.64 o
   2  -3  -5       4085.86       4468.25        26.04 o
   2  -3  -4       3895.79       4365.84        21.61 o
   2  -3  -3          6.06          6.65         6.27 o
  -2   3   2         58.06         43.98        13.84 o
  -2   3   1         28.58         17.32        15.89 o
   2  -3   0        538.39        572.21        13.17 o
  -2   3  -1        148.66        105.67         7.47 o
   2  -3   2       1145.46       1065.41        22.27 o
   2  -3   3       1954.47       2000.51        10.88 o
  -2   3  -4          1.84         11.83         4.61 o
  -2   3  -5        603.60        592.87         9.04 o
  -2   3  -6        241.05        197.48         6.06 o
  -2   3  -7       1737.55       1665.33        11.36 o
  -2   3  -8        292.80        247.35         9.77 o
  -2   3  -9        479.90        416.08         8.48 o
  -2   3 -10       1226.41       1181.54        18.36 o
  -2   3 -11         71.30        103.52        13.10 o
  -2   3 -12         22.98         11.87         9.64 o
  -2   3 -13        355.97        327.52        16.76 o
  -2   3 -14         91.39         76.96        11.29 o
  -2   3 -15         28.61         27.10        11.13 o
  -2   3 -16          4.63         -0.42        10.38 o
  -2   3 -17         33.45         33.06         7.28 o
   2  -3  18         36.07         15.99         8.43 o
   2  -3  19        110.28         85.01        11.19 o
   2  -3  20          9.75          6.63         6.86 o
   2  -3  21        118.32        116.94         6.46 o
   2  -2 -21         74.18         73.41         7.45 o
   2  -2 -20         22.53         17.20         4.87 o
   2  -2 -19          0.42          1.68         7.87 o
   2  -2 -18         47.23         55.90        12.06 o
   2  -2 -17        148.02        141.72        13.74 o
   2  -2 -16         12.91         11.85         7.22 o
   2  -2 -15         35.65         60.92        17.08 o
   2  -2 -14         24.17         22.13        12.74 o
   2  -2 -13        584.70        574.55        21.64 o
   2  -2 -12         40.40         30.18        11.96 o
   2  -2 -11          0.08          7.50        11.19 o
   2  -2 -10        864.68        870.50        21.26 o
   2  -2  -9          3.92         15.87        10.03 o
   2  -2  -8         27.12         35.55         9.63 o
   2  -2  -7        501.45        631.51        18.88 o
   2  -2  -6        132.87        123.17         9.57 o
   2  -2  -5       2196.71       2220.12        16.51 o
   2  -2  -4       8545.13       8861.77        37.87 o
   2  -2  -3        275.68        223.61        15.59 o
  -2   2   2        399.25        311.72        15.10 o
   2  -2  -1        100.14         98.47        16.38 o
   2  -2   0        519.14        465.23        14.88 o
   2  -2   1       2206.87       2096.78        13.35 o
   2  -2   2      36088.86      34460.78        75.75 o
   2  -2   3          8.07         12.32         4.96 o
   2  -2   4          3.74         12.02         7.72 o
  -2   2  -4       3664.96       2651.72        37.71 o
  -2   2  -5       2623.54       2627.13        18.98 o
  -2   2  -6        671.81        642.91        12.60 o
  -2   2  -7        231.86        216.00        10.77 o
  -2   2  -8        124.49        100.69         7.00 o
  -2   2  -9        694.81        799.28        10.41 o
  -2   2 -10        579.86        596.49        16.93 o
  -2   2 -11        640.86        734.75        19.15 o
  -2   2 -12         83.04         72.15        10.15 o
  -2   2 -13        327.99        268.86        16.93 o
  -2   2 -14        659.17        557.94        15.47 o
  -2   2 -15         14.80         23.08        10.75 o
  -2   2 -16        145.37        134.00        19.72 o
  -2   2 -17        307.75        253.07         9.04 o
   2  -2  18        162.12        144.98         9.92 o
   2  -2  19        310.75        286.93        12.22 o
   2  -2  20        106.10         91.48         7.67 o
   2  -2  21          0.83          4.31         8.33 o
   2  -2  22         48.86         58.49         7.05 o
  -2   1  21         42.31         31.73         4.87 o
   2  -1 -20         60.03         48.43         4.06 o
   2  -1 -19        108.37         93.25        11.04 o
   2  -1 -18         18.28         15.97         8.59 o
   2  -1 -17          4.12          3.26         9.31 o
   2  -1 -16        173.10        184.79        12.81 o
   2  -1 -15        137.90        141.74        14.83 o
   2  -1 -14          0.44         10.23        12.83 o
   2  -1 -13         27.75         30.16        16.47 o
   2  -1 -12         24.15         21.98        11.04 o
   2  -1 -11         92.25         96.89        12.02 o
   2  -1 -10        351.90        374.22        18.85 o
   2  -1  -9        284.64        318.79        13.15 o
   2  -1  -8       2256.72       2418.08        24.80 o
   2  -1  -7        267.98        277.63        14.29 o
  -2   1   6        181.84        197.25         8.78 o
   2  -1  -5        191.01        183.93         8.37 o
  -2   1   4       1901.94       2040.69        14.50 o
  -2   1   3          7.08          1.14        12.64 o
   2  -1  -2       8959.68       7461.74        58.18 o
  -2   1   2      21447.30      21960.34        91.80 o
  -2   1   1       5717.03       4967.09        29.96 o
   2  -1   0        214.83        134.16         9.82 o
  -2   1  -1       4220.42       4135.52        21.99 o
   2  -1   2       4678.57       5063.56        19.46 o
  -2   1  -3         88.67        124.34        12.06 o
  -2   1  -4       2699.33       2662.37        43.59 o
  -2   1  -5          0.00         -0.63         7.73 o
  -2   1  -6       2204.55       2377.57        17.81 o
  -2   1  -7       3855.67       4071.23        34.04 o
  -2   1  -8        336.92        340.09         9.70 o
  -2   1  -9          0.02          6.25         8.12 o
  -2   1 -10        221.54        199.82        12.44 o
  -2   1 -11          8.36          5.42        10.99 o
  -2   1 -12        608.24        603.68        18.29 o
  -2   1 -13        169.36        161.94        17.91 o
  -2   1 -14        215.29        206.13        12.07 o
  -2   1 -15        252.53        273.62        16.53 o
  -2   1 -16          5.58          7.33        13.25 o
  -2   1 -17         10.62         12.79         7.89 o
  -2   1 -18        178.55        174.11        10.70 o
  -2   1 -19        116.66         94.98         9.40 o
   2  -1  19        331.16        326.68        15.88 o
  -2   1 -20         16.36         10.80         7.41 o
  -2   1 -21        423.01        401.50        11.36 o
   2  -1  22         27.34         27.10         4.05 o
   2   0 -21          0.06         -3.43         3.72 o
   2   0 -20         21.08         16.53         3.93 o
   2   0 -19         32.18         25.90         7.53 o
   2   0 -18          6.26          6.25         8.66 o
   2   0 -17         67.59         67.54         9.54 o
   2   0 -16        159.79        163.66        10.73 o
   2   0 -15        217.33        240.64        13.62 o
   2   0 -14        169.92        175.62        12.75 o
   2   0 -13        745.02        764.20        23.80 o
   2   0 -12         20.70         23.96        11.76 o
   2   0 -11        118.01        115.09        15.57 o
   2   0 -10         70.60         61.69        10.86 o
   2   0  -9        453.19        468.23        14.51 o
   2   0  -8       2109.92       2212.46        25.06 o
   2   0  -7         17.23         30.55         8.88 o
  -2   0   6       2618.68       2428.46        18.29 o
  -2   0   5        426.10        433.63        12.54 o
   2   0  -4       3415.63       3498.95        17.79 o
  -2   0   3       5675.41       4960.33        35.17 o
  -2   0   2       1218.22       1090.91        22.68 o
   2   0  -1        205.77        197.83         9.05 o
  -2   0   0          8.84         25.10         6.25 o
   2   0   1      10903.42       9943.54        47.99 o
  -2   0  -2        163.58        171.19         4.48 o
   2   0   3       3891.01       4244.79        19.44 o
  -2   0  -4       1229.43        955.44        22.99 o
   2   0   5        202.68        204.81        13.73 o
  -2   0  -6       5052.53       5261.24        24.43 o
   2   0   7        808.89        759.83        12.58 o
  -2   0  -8         87.87         67.46         9.79 o
  -2   0  -9       2798.81       2905.04        31.50 o
  -2   0 -10        275.19        301.36        14.33 o
  -2   0 -11          8.58         10.24        11.45 o
  -2   0 -12         90.75        103.52        17.57 o
  -2   0 -13         20.88         25.69        12.05 o
  -2   0 -14          2.90         -1.35        12.61 o
  -2   0 -15         37.07         46.73        18.87 o
  -2   0 -16         31.55         28.69        13.72 o
  -2   0 -17         29.59         12.54         8.43 o
  -2   0 -17         83.74         95.26        19.72 o
  -2   0 -18        211.02        230.59        10.86 o
  -2   0 -19         64.02         55.22         6.98 o
  -2   0 -20         27.94         19.06        11.40 o
  -2   0 -20        355.03        331.01        11.45 o
   2   0  21        122.46        110.06         9.38 o
   2   0  22          0.16         -1.10         4.47 o
   2   1 -20          6.18         10.44         3.84 o
   2   1 -19        351.36        322.09         8.32 o
   2   1 -18          2.05          1.30         6.05 o
   2   1 -17         67.69         61.80        12.65 o
   2   1 -16        140.72        117.92        11.97 o
   2   1 -16        685.37        617.65        22.09 o
   2   1 -15        415.81        399.58        11.09 o
   2   1 -14       1096.11       1131.80        23.46 o
   2   1 -13         93.59         63.10        10.82 o
   2   1 -12         87.20         71.26        10.61 o
   2   1 -11         79.12        118.68        16.47 o
   2   1 -10        501.78        569.16        16.09 o
   2   1  -9         72.20         85.94        10.66 o
   2   1  -8        401.50        405.62        17.77 o
   2   1  -7          7.82          1.16         6.76 o
  -2  -1   6       1445.44       1315.31        15.39 o
   2   1  -5       4368.97       4086.48        21.62 o
  -2  -1   4         46.09         51.42         6.54 o
  -2  -1   3       9694.31       9607.69        38.60 o
  -2  -1   2      17790.40      16564.54        42.43 o
  -2  -1   1        279.98        305.26         7.31 o
  -2  -1   0         27.07         23.49         3.10 o
  -2  -1  -1       1006.36       1116.01        10.01 o
  -2  -1  -2       1077.75        983.11        10.32 o
   2   1   3        624.81        730.82        18.33 o
   2   1   3        940.37        893.20        27.84 o
   2   1   4       6848.58       6162.36        56.72 o
   2   1   5          7.00         -6.06        21.24 o
   2   1   6       2479.44       2552.44        26.00 o
   2   1   7        324.85        351.62        11.59 o
  -2  -1  -8       1096.66       1253.79        18.40 o
  -2  -1  -9       4436.53       4690.13        45.40 o
  -2  -1 -10          2.87         10.87        10.36 o
  -2  -1 -11          6.35          2.23        10.89 o
  -2  -1 -12        467.15        490.13        21.16 o
  -2  -1 -13         37.48         45.41        11.91 o
  -2  -1 -14         29.51         20.38        12.14 o
  -2  -1 -15        787.11        689.61        24.01 o
   2   1  16        119.47        104.81        11.76 o
  -2  -1 -17        231.85        242.57        12.40 o
  -2  -1 -18        130.43        112.72        13.17 o
   2   1  18        141.28        118.51        11.88 o
  -2  -1 -19         37.17         39.98         6.85 o
  -2  -1 -20        830.00        833.20        12.22 o
   2   1  21        131.25        136.67         9.06 o
  -2  -1 -21        143.58        112.05        15.54 o
   2   1  22        116.14         96.96         4.92 o
   2   2 -20        277.42        271.85         6.54 o
   2   2 -19         52.56         47.10         5.45 o
   2   2 -18        295.46        251.71         7.01 o
   2   2 -17        127.62        117.62         9.59 o
   2   2 -16          4.26          5.65         9.25 o
   2   2 -15          0.08         -3.12         7.13 o
   2   2 -14       1711.40       1742.14        30.07 o
   2   2 -13         38.94         37.57        10.55 o
   2   2 -12         11.97         20.47        10.01 o
   2   2 -11         19.23         15.67        12.29 o
   2   2 -10        310.24        301.57        11.53 o
   2   2  -9       1065.31       1232.25        16.50 o
   2   2  -8         10.91          9.19         9.17 o
   2   2  -7        280.74        256.92         8.31 o
  -2  -2   6       4141.92       4221.46        19.07 o
   2   2  -5        176.61        192.03         6.68 o
   2   2  -4        710.80        720.71         8.19 o
  -2  -2   3       1571.31       1400.62        26.95 o
   2   2  -2       4486.05       4670.36        25.67 o
   2   2  -1       3630.25       3734.96        18.85 o
  -2  -2   0       4089.69       4146.95        21.04 o
  -2  -2  -1       1888.23       1725.33         7.84 o
   2   2   2       6748.09       6173.34        20.42 o
   2   2   3      34819.75      34540.43        71.09 o
   2   2   4        369.39        342.16        12.23 o
   2   2   5        144.18         93.76        15.79 o
   2   2   6       3817.66       3872.66        21.39 o
  -2  -2  -7        808.67        871.05        13.74 o
  -2  -2  -8        234.85        237.11        14.48 o
  -2  -2  -9       1060.13       1095.98        19.68 o
  -2  -2 -10        656.74        680.22        16.29 o
  -2  -2 -11        713.48        709.40        20.72 o
  -2  -2 -12          0.00         -2.24        11.16 o
  -2  -2 -13        235.74        249.69        14.57 o
   2   2  14        223.29        223.78        15.81 o
   2   2  15        227.78        225.27        12.46 o
   2   2  16        133.64        132.93        11.80 o
   2   2  17        437.53        427.41        14.63 o
  -2  -2 -18        614.30        571.41        10.92 o
   2   2  19        253.58        227.05         9.05 o
  -2  -2 -19        616.80        521.51        21.20 o
  -2  -2 -20        328.99        353.40        10.12 o
  -2  -2 -21        121.48         94.70         4.98 o
   2   2  22        280.19        257.06         6.61 o
   2   3 -20         72.56         71.30         5.35 o
   2   3 -19         35.49         26.90         5.07 o
   2   3 -18        104.00         89.12         6.06 o
   2   3 -17         49.27         55.12         8.87 o
   2   3 -16        247.89        204.14         7.70 o
   2   3 -15          6.41          1.42        12.25 o
   2   3 -15        163.04        149.35        12.17 o
   2   3 -14        156.66        161.74        14.36 o
   2   3 -14        307.73        234.97        29.11 o
   2   3 -13         44.16         55.39        10.74 o
   2   3 -12       1051.63       1025.40        20.42 o
   2   3 -11         21.69         27.27         9.18 o
   2   3 -10        397.89        401.38        12.33 o
   2   3  -9        363.22        394.50        15.12 o
   2   3  -8        178.94        169.70         7.25 o
   2   3  -7        526.69        544.28         7.89 o
   2   3  -6        806.47        821.70        10.96 o
  -2  -3   5        362.82        368.46         6.32 o
   2   3  -4        589.36        547.45         6.82 o
  -2  -3   3       5277.20       5238.86        20.87 o
  -2  -3   2       4261.17       4572.31        27.72 o
   2   3  -1       7891.68       7923.15        26.93 o
  -2  -3   0       2583.52       2469.46        14.37 o
   2   3   1        737.27        678.62         8.02 o
   2   3   2       6990.89       6421.00        25.95 o
  -2  -3  -3      14082.93      13322.23        42.36 o
   2   3   4       1331.97       1305.16        17.77 o
   2   3   5       1429.38       1561.29        15.71 o
   2   3   6        128.74        140.52         9.47 o
  -2  -3  -7        167.68        213.80         7.53 o
   2   3   8        485.06        493.77        14.03 o
  -2  -3  -9        747.00        724.31        11.96 o
  -2  -3 -10         10.28         11.15         8.28 o
  -2  -3 -11       1021.91        978.48        20.02 o
  -2  -3 -12         11.73         15.34         8.93 o
  -2  -3 -13        118.94        146.15        10.63 o
   2   3  14         54.06         51.80        13.53 o
   2   3  15        101.80        104.67        11.09 o
  -2  -3 -16         35.97         23.15        12.86 o
   2   3  16         41.48         47.90        23.49 o
  -2  -3 -17        240.78        246.25        11.89 o
  -2  -3 -18        354.96        332.42        14.69 o
  -2  -3 -19        624.75        593.93        19.16 o
  -2  -3 -20        103.24         96.51        11.19 o
   2   3  20        118.79        110.66        11.40 o
  -2  -3 -21          4.40          0.45         5.68 o
  -2  -3 -22         37.67         40.24         8.24 o
  -2  -4  20          6.20          3.56         4.79 o
   2   4 -19          3.13          2.14         4.38 o
   2   4 -18         60.86         52.86         7.64 o
   2   4 -17         17.58         20.37         6.16 o
   2   4 -16         90.56         68.07         6.95 o
   2   4 -15         43.78         29.68         9.00 o
   2   4 -14          2.29          1.47         6.59 o
   2   4 -13         43.45         43.72        10.36 o
   2   4 -12        376.25        402.08        17.96 o
   2   4 -11         69.45         73.23        10.01 o
   2   4 -10        244.81        280.63        11.35 o
   2   4  -9       1575.14       1722.54        20.33 o
   2   4  -8        239.17        221.31         7.00 o
   2   4  -7         23.10         34.82         5.81 o
   2   4  -6       2350.29       2436.73        14.09 o
   2   4  -6       2352.15       2284.75        33.18 o
   2   4  -5        921.86        942.93         7.20 o
   2   4  -4       6290.31       6784.07        25.07 o
   2   4  -4       6524.99       6354.69        16.32 o
   2   4  -3         21.55         18.43         4.29 o
   2   4  -2       1485.61       1467.12         8.48 o
   2   4  -1       2467.12       2362.13        13.73 o
  -2  -4   0         39.72         67.01         8.79 o
   2   4   1         14.79         10.12         5.71 o
  -2  -4  -2       2442.78       2353.99        20.93 o
  -2  -4  -3       2990.48       2703.48        15.55 o
   2   4   4      10703.77      10792.98        25.10 o
  -2  -4  -5        425.71        458.05         9.25 o
   2   4   6       1113.47       1176.43         9.28 o
   2   4   7         49.89         58.86         5.11 o
  -2  -4  -8        408.39        479.39        12.00 o
   2   4   9         21.99          9.76         7.53 o
  -2  -4 -10        589.54        626.31        15.06 o
   2   4  10        950.84       1032.16        25.62 o
  -2  -4 -11        516.62        519.77        13.99 o
   2   4  12          2.84         -4.92         8.30 o
  -2  -4 -13       1189.82       1296.04        20.22 o
  -2  -4 -14         37.03         35.29        11.67 o
   2   4  14        142.67        142.90        23.29 o
   2   4  15         99.01        112.68        10.69 o
   2   4  16        504.02        493.70        18.99 o
   2   4  17          0.31         -1.55         6.25 o
  -2  -4 -18        202.04        198.99         9.52 o
  -2  -4 -19        356.35        364.21         9.64 o
   2   4  20        111.08        107.23         7.81 o
  -2  -4 -21        134.12        136.01         7.05 o
  -2  -4 -21        138.97         81.46        15.52 o
  -2  -4 -22        247.65        281.39         9.25 o
   2   5 -19        122.55         97.84         4.41 o
   2   5 -18        135.23        114.95         8.98 o
   2   5 -17          7.72          9.01         6.96 o
   2   5 -16          0.48          0.00         6.27 o
   2   5 -15        181.88        199.86         9.75 o
   2   5 -14        299.37        250.20         7.61 o
   2   5 -13          3.74          1.89        19.21 o
   2   5 -12         75.98         50.88        19.83 o
   2   5 -11        103.59         72.93        19.71 o
   2   5 -10         39.17         66.97        24.09 o
   2   5  -9        891.30        775.16        17.30 o
   2   5  -8         91.63         65.39         8.29 o
   2   5  -7        199.86        195.06        12.07 o
   2   5  -6        284.65        318.62         9.64 o
   2   5  -5        337.28        319.21         6.73 o
   2   5  -4       2951.26       2815.64        17.13 o
  -2  -5   3        438.71        478.73         6.58 o
   2   5  -2       1771.91       1535.05         9.08 o
   2   5  -1        477.94        444.37         7.96 o
   2   5   0        116.11         82.91         4.70 o
  -2  -5  -1        903.25        923.85         6.29 o
   2   5   2         74.78         99.85         9.56 o
   2   5   2       1617.76       1702.74         9.35 o
   2   5   3        462.10        468.60         5.64 o
   2   5   4        634.91        685.37         7.02 o
   2   5   5         39.92         33.49         5.23 o
   2   5   6        300.53        296.87         6.38 o
   2   5   7        268.15        267.28         8.43 o
  -2  -5  -8        548.70        659.36         9.29 o
  -2  -5  -9        127.12        199.79         7.65 o
  -2  -5 -10        828.17        777.99        14.55 o
   2   5  11         15.30         20.66         7.06 o
  -2  -5 -12        306.97        272.61         9.37 o
   2   5  13        975.58       1033.75        18.72 o
   2   5  14         76.36         83.05         8.76 o
   2   5  15        171.91        189.87         9.80 o
  -2  -5 -16        430.34        438.37        17.80 o
   2   5  17          4.47          6.39         6.65 o
   2   5  18         47.02         59.02        10.97 o
  -2  -5 -19          0.87          6.10        10.46 o
  -2  -5 -20         25.90         33.91         7.51 o
   2   5  21        143.91        160.69         9.87 o
  -2  -5 -22        186.30        172.06         8.12 o
   2   6 -19         14.56         14.80         3.55 o
   2   6 -18         20.52          7.16         4.50 o
   2   6 -17         46.00         37.42         6.65 o
   2   6 -16        168.82        160.56        10.54 o
   2   6 -15          7.77          6.49         7.71 o
   2   6 -14          3.56          3.10         8.34 o
   2   6 -13        622.38        519.80        13.47 o
   2   6 -12         64.08         40.42        19.71 o
   2   6 -11        202.96        237.75        22.41 o
   2   6 -10        295.03        292.61        29.60 o
   2   6  -9         31.83         42.83        12.27 o
   2   6  -8        573.22        542.74        11.93 o
   2   6  -7        138.53        121.26        11.81 o
   2   6  -6          2.12          0.54         8.16 o
   2   6  -5          5.16          1.44         6.23 o
   2   6  -4       1081.65       1028.63        11.79 o
   2   6  -3       3686.32       3511.66        14.87 o
   2   6  -2        491.98        481.85         8.88 o
   2   6  -1         19.95         36.07         5.52 o
  -2  -6   0       2345.94       2385.24        11.85 o
   2   6   1        708.11        818.00         8.53 o
   2   6   2       3008.89       3155.81        11.74 o
   2   6   3       1405.08       1389.97         8.61 o
   2   6   4       1789.04       1791.17        12.63 o
  -2  -6  -5        109.96        141.24         5.41 o
   2   6   6        428.65        451.57         7.79 o
   2   6   7        560.11        652.75        11.63 o
   2   6   8       1651.43       1864.43        15.42 o
   2   6   9          2.01         -2.25         9.68 o
   2   6  10        866.49        920.52        20.60 o
   2   6  11       1271.56       1360.16        19.59 o
   2   6  12       1251.98       1365.89        22.50 o
   2   6  13        620.80        710.33        19.84 o
   2   6  14        612.59        580.84        17.16 o
   2   6  15        598.79        623.68        21.62 o
   2   6  16        111.86        101.46        10.19 o
   2   6  17        489.53        506.36        10.41 o
   2   6  18         81.98         80.64        10.95 o
   2   6  19        171.94        195.33         9.03 o
   2   6  20         50.37         71.21         7.36 o
   2   6  21         18.74         21.49         8.10 o
   2   6  22         73.01         87.72         5.65 o
   2   7 -18          1.87          1.55         3.88 o
   2   7 -17          0.09          0.61         4.61 o
   2   7 -16        165.59        162.93        10.31 o
   2   7 -15        142.79        126.42         8.11 o
   2   7 -14         29.41         22.86         8.28 o
   2   7 -13        282.80        275.59        12.56 o
   2   7 -12         16.56          6.79         7.73 o
   2   7 -11        186.12        225.40        21.94 o
   2   7 -10        461.85        491.29        25.10 o
   2   7  -9        136.87        141.29        13.52 o
   2   7  -8        270.22        275.66        13.41 o
   2   7  -7        434.45        416.78        11.54 o
   2   7  -6        161.00        150.52         9.50 o
   2   7  -5        124.41        117.31         9.79 o
   2   7  -4       1241.31       1225.20        12.24 o
   2   7  -3        122.20        136.80         7.25 o
   2   7  -2       1433.24       1411.59        16.35 o
   2   7  -1       1123.73       1175.66        12.42 o
   2   7   0         45.35         46.08         8.51 o
   2   7   1        506.50        565.43        10.08 o
   2   7   2        506.96        529.45         7.51 o
   2   7   3          0.03          3.77         5.45 o
   2   7   4        277.38        273.26         8.19 o
   2   7   5        349.91        438.52         7.26 o
   2   7   6        401.79        408.02         9.45 o
   2   7   6        753.32        777.13        14.15 o
   2   7   7       3627.09       4072.86        18.16 o
   2   7   8        155.13        198.22         9.14 o
   2   7   9        200.06        225.80        15.08 o
   2   7  10        626.12        670.61        15.32 o
   2   7  11         65.49         70.39        11.21 o
   2   7  12        102.95         87.89        16.07 o
   2   7  13         90.49         88.10        12.29 o
   2   7  14        367.80        370.38        15.44 o
   2   7  15        401.96        432.70        18.68 o
   2   7  16          1.61          3.60         8.05 o
   2   7  17          0.35          1.27         7.99 o
   2   7  18         39.50         39.79        10.25 o
   2   7  19         48.23         56.64         8.14 o
  -2  -7 -20          1.87          0.12        10.21 o
   2   7  20          6.07         19.53        12.15 o
   2   7  21          4.09          8.82         7.62 o
  -2  -8  17         55.37         46.58         4.20 o
   2   8 -16         44.81         33.73         4.89 o
   2   8 -15         90.18         84.34         7.51 o
   2   8 -14        106.04         71.73        10.76 o
   2   8 -13        111.98         81.08         7.09 o
   2   8 -12        500.22        414.22         8.21 o
   2   8 -11         94.50         64.97        13.08 o
   2   8 -10         27.41         30.83        13.40 o
   2   8  -9        126.70        101.51        13.94 o
   2   8  -8         86.50         89.54        13.70 o
   2   8  -7        120.22        124.60        10.18 o
   2   8  -6        118.23         91.03         9.76 o
   2   8  -5        317.90        300.26        14.24 o
   2   8  -4        308.62        330.75         9.14 o
   2   8  -3       2189.25       2208.77        16.07 o
   2   8  -2        541.99        581.33        15.51 o
   2   8  -1         65.34         76.58         9.43 o
   2   8   0        339.70        267.19        13.07 o
   2   8   1         40.38         45.71         6.05 o
   2   8   2        124.73        117.27         6.33 o
   2   8   3       1089.09       1094.44        11.74 o
   2   8   4        585.50        607.96         8.48 o
   2   8   5        945.57       1082.06         9.97 o
   2   8   6         92.73         95.26         8.19 o
   2   8   7        862.82        825.67        10.60 o
   2   8   8          0.47          4.19         8.24 o
   2   8   9        177.97        177.09        16.06 o
   2   8  10        209.45        229.03        12.79 o
   2   8  11        427.63        445.65        14.90 o
   2   8  12        345.15        351.68        19.10 o
   2   8  13        509.20        513.01        16.29 o
   2   8  14        381.60        383.35        18.79 o
   2   8  15         18.43         17.15         9.70 o
   2   8  16        105.87        102.03         6.68 o
   2   8  17        314.41        302.45         9.32 o
   2   8  18         33.81         34.07         9.56 o
  -2  -8 -19          1.65         10.40         7.46 o
   2   8  20        105.22        101.67         9.04 o
  -2  -8 -21         15.22         18.36         5.47 o
   2   8  21         30.37         43.65         9.62 o
   2   9 -17         71.70         79.01         6.18 o
   2   9 -16         32.70         36.33         5.66 o
   2   9 -15          6.71          6.12         5.23 o
   2   9 -14        328.48        298.09         9.44 o
   2   9 -13         47.35         34.78         6.66 o
   2   9 -12        562.53        478.70         8.77 o
   2   9 -11        641.39        637.90        11.21 o
   2   9 -10          2.50          4.40         5.42 o
   2   9  -9          2.08          5.04        13.36 o
   2   9  -8        201.89        222.47        23.32 o
   2   9  -8       1713.01       1720.83        26.00 o
   2   9  -7        145.87        130.99        11.20 o
   2   9  -6          1.58         -8.33        19.05 o
   2   9  -6         18.43          5.87        15.03 o
   2   9  -5        596.61        557.78        13.64 o
   2   9  -4        730.00        742.21        13.78 o
   2   9  -3         94.19         94.15        13.90 o
   2   9  -2        149.94        122.90        10.69 o
   2   9  -1         72.54         84.42        10.11 o
   2   9   0        256.17        197.32        14.60 o
   2   9   1        753.60        742.32        14.78 o
   2   9   2         37.08         39.81         6.19 o
   2   9   3        671.39        687.83        12.57 o
   2   9   4        101.16         92.78         6.61 o
   2   9   5         29.96         30.77         6.13 o
   2   9   6        385.66        402.86        10.03 o
   2   9   7          0.25          3.84         6.82 o
   2   9   8         56.68         38.27        14.11 o
   2   9   8         60.71         56.31        15.73 o
   2   9   9        138.35        136.52        12.89 o
   2   9  10         90.27         62.08        11.79 o
   2   9  11         60.50         41.26        15.80 o
   2   9  12        509.25        521.80        16.73 o
   2   9  13        910.71        929.49        19.91 o
   2   9  14        905.12        928.49        15.17 o
   2   9  15        163.13        189.05         8.04 o
   2   9  15        362.85        381.03        16.87 o
   2   9  16         72.84         63.41         6.42 o
   2   9  17        276.89        275.26         9.32 o
   2   9  18        202.71        221.45         6.16 o
   2   9  19         76.98         95.97         7.39 o
  -2  -9 -20         22.71         26.92         6.41 o
   2   9  21         99.05        115.04         4.06 o
   2  10 -16          0.91          4.13         4.53 o
   2  10 -15          2.66          1.90         4.47 o
   2  10 -14        145.28        120.45         6.03 o
   2  10 -13          1.21         -1.53         5.99 o
   2  10 -12         23.65         13.46         8.90 o
   2  10 -11         21.88         10.49         6.81 o
   2  10 -10         83.72         76.79         5.02 o
   2  10  -9        113.75        123.51         7.10 o
   2  10  -8         66.93         71.51        16.89 o
   2  10  -7         89.92         98.30        16.78 o
   2  10  -6        878.36        888.66        36.38 o
   2  10  -5        421.63        482.13        22.31 o
   2  10  -4         12.04         14.12        16.31 o
   2  10  -3       2730.61       2693.24        34.85 o
   2  10  -2          0.60         -0.03        10.08 o
   2  10  -1        599.45        556.28        15.03 o
   2  10   0        358.14        414.05        16.73 o
   2  10   1          3.40          6.35        10.16 o
   2  10   2        182.04        166.38        11.78 o
   2  10   2        298.70        238.45        20.99 o
   2  10   3        253.19        277.56         9.33 o
   2  10   3        353.92        366.26        22.20 o
   2  10   4        192.25        222.01         7.76 o
   2  10   5        121.61        138.60         9.33 o
   2  10   6          8.30          2.86         6.28 o
   2  10   7        296.93        357.91         9.85 o
   2  10   8        145.19        156.80        14.20 o
   2  10   9         75.47         91.78        10.36 o
   2  10  10        100.20        113.87        12.77 o
   2  10  11        206.11        179.03        18.37 o
   2  10  12        124.28        144.56        13.35 o
   2  10  13         16.62         31.44         6.93 o
   2  10  13        221.51        264.61        16.75 o
   2  10  14        295.27        334.34         9.99 o
   2  10  15        317.93        371.08         7.94 o
   2  10  16         56.03         44.26         9.91 o
   2  10  16        738.12        707.10        10.39 o
   2  10  17          3.00          5.98         6.42 o
   2  10  18         11.40         10.68         4.37 o
   2  10  19        290.21        308.72         6.45 o
   2  10  20          2.99          3.58         5.42 o
   2  11 -15         46.29         33.82         5.21 o
   2  11 -14          9.39          5.49         4.67 o
   2  11 -13         78.31         78.47         5.67 o
   2  11 -12         27.65         29.69         8.18 o
   2  11 -11          3.32          0.70         5.68 o
   2  11 -10         67.08         56.83         5.47 o
   2  11  -9        510.05        511.35         9.10 o
   2  11  -8        137.80        140.66         6.06 o
   2  11  -7         94.35         95.75         5.21 o
   2  11  -6        223.00        237.29        24.60 o
   2  11  -5        175.96        186.24        19.21 o
   2  11  -4        377.76        413.05        26.62 o
   2  11  -3          0.29         -0.22        16.74 o
   2  11  -2         73.80         66.99        17.60 o
   2  11  -1       1260.61       1388.08        26.74 o
   2  11   0        273.80        257.94        13.55 o
   2  11   1        587.69        537.07        15.95 o
   2  11   2         48.54         44.50        14.91 o
   2  11   3        197.78        183.12        10.44 o
   2  11   4         38.36         28.54         8.03 o
   2  11   5        124.58        130.73        10.39 o
   2  11   6         21.59         26.74         6.93 o
   2  11   7        118.99         96.36        10.72 o
   2  11   8       2177.01       2422.86        27.15 o
   2  11   9         19.87         10.33         9.95 o
   2  11  10        800.33        824.78        25.62 o
   2  11  10        800.73        912.61        34.66 o
   2  11  11        108.26         81.74        16.98 o
   2  11  12        455.14        508.14         7.80 o
   2  11  13        390.52        368.27        10.30 o
   2  11  14        186.68        164.45         9.04 o
   2  11  15          3.01          6.46         6.18 o
   2  11  16        174.68        197.93         8.77 o
   2  11  17         14.49          5.52         9.50 o
   2  11  17         24.00         28.48         8.53 o
   2  11  18         54.76         70.23         5.00 o
  -2 -11 -19        126.81        138.28         5.34 o
   2  12 -14        143.61        128.09         4.88 o
   2  12 -13          2.14          2.57         4.73 o
   2  12 -12         15.67          9.71         5.36 o
   2  12 -11         54.91         45.49         3.93 o
   2  12 -10          1.69         -1.64        11.56 o
   2  12 -10          7.39          1.91         7.45 o
   2  12  -9         10.13          3.93         5.25 o
   2  12  -8        146.30        143.62         5.93 o
   2  12  -7        119.74        129.49         7.27 o
   2  12  -6         79.97         88.89         5.17 o
   2  12  -5          1.15          1.33         4.57 o
   2  12  -4        269.33        283.68        28.62 o
   2  12  -3        291.10        326.62        21.70 o
   2  12  -2        102.24        112.37        18.72 o
   2  12  -1        508.05        493.31        31.75 o
   2  12   0        627.16        635.22        17.85 o
   2  12   1        133.27        122.74        12.86 o
   2  12   2        445.67        454.72        18.98 o
   2  12   3        330.03        330.49        14.61 o
   2  12   4        494.44        493.15        16.75 o
   2  12   4        496.08        501.76        26.29 o
   2  12   5        265.92        282.82        23.93 o
   2  12   5       1889.52       1887.61        25.76 o
   2  12   6          0.12          3.92        11.63 o
   2  12   7        505.92        527.16        17.51 o
   2  12   8        300.30        263.66        12.73 o
   2  12   9         64.02         40.20        10.85 o
   2  12  10        252.81        240.53         7.36 o
   2  12  11          0.62          1.97         5.53 o
   2  12  12         69.55         72.21         6.01 o
   2  12  13         27.48         20.81         7.77 o
   2  12  14         84.02        104.36         6.43 o
   2  12  15         15.75         21.68         5.89 o
   2  12  16         32.51         35.06         7.23 o
   2  12  17        136.10        166.41         5.24 o
  -2 -12 -18         17.39         18.42         9.54 o
   2  12  18         83.49         86.19         5.65 o
   2  13 -12          0.39          0.94         5.12 o
   2  13 -11        130.03        122.63         5.59 o
   2  13 -10        102.79         99.11         5.39 o
   2  13  -9        129.39        115.45         4.77 o
   2  13  -8        302.14        301.48         5.80 o
   2  13  -7        326.44        321.62         7.88 o
   2  13  -6        301.03        297.32         5.58 o
   2  13  -5         66.90         62.78         4.64 o
   2  13  -4          0.45         10.39        17.58 o
   2  13  -4          4.22         11.28         6.06 o
   2  13  -3        136.77        143.56         4.59 o
   2  13  -2          4.44         -6.74        13.83 o
   2  13  -2          4.66          7.12         5.48 o
   2  13  -1         25.39         21.86         3.70 o
   2  13   0         25.38         28.04        10.77 o
   2  13   1        494.48        554.49        30.63 o
   2  13   2        245.05        254.12        20.95 o
   2  13   3        171.49        203.04        19.36 o
   2  13   4       1231.60       1207.64        40.30 o
   2  13   5         89.54         77.62        16.66 o
   2  13   6         25.31         22.52         4.90 o
   2  13   7         76.83         85.05         6.70 o
   2  13   8          5.07          0.68         5.06 o
   2  13   9          4.82         -0.60         4.90 o
   2  13  10        121.78        116.83         7.34 o
   2  13  11        434.87        451.62         6.36 o
   2  13  12        507.27        515.22        14.64 o
   2  13  12        918.62        961.49        11.06 o
   2  13  13         29.50         35.67         7.96 o
   2  13  14        337.44        383.27         7.08 o
   2  13  15        329.79        333.15         7.86 o
   2  13  16          2.17          2.55         6.15 o
   2  13  17         59.06         69.97         3.85 o
   2  14 -11          2.50          3.66         4.70 o
   2  14 -10          0.12          1.93         4.84 o
   2  14  -9          0.05         -1.08         3.79 o
   2  14  -8         24.78         23.02        11.41 o
   2  14  -8        100.92         92.79         6.45 o
   2  14  -7         41.18         47.30         4.63 o
   2  14  -6          0.58          1.24         4.36 o
   2  14  -5        112.45        131.22         6.13 o
   2  14  -4        218.92        205.29         4.95 o
   2  14  -3         52.89         51.87         4.51 o
   2  14  -2        305.10        322.40         6.01 o
   2  14  -1         29.07         29.91         3.79 o
   2  14   0        440.71        447.60         4.77 o
   2  14   1        133.35        130.99         5.69 o
   2  14   2         12.18         11.90         4.31 o
   2  14   3          2.06          5.30         4.27 o
   2  14   4        524.67        555.05         6.74 o
   2  14   5         16.18         16.41         4.94 o
   2  14   6        210.65        222.28         7.82 o
   2  14   6        218.83        195.34        13.53 o
   2  14   7         28.25         38.97         6.57 o
   2  14   8          7.03          2.78         4.72 o
   2  14   9        177.77        179.85         7.30 o
   2  14  10         74.25         69.84         5.82 o
   2  14  10        128.70        123.61        13.56 o
   2  14  11        117.47        135.66         5.10 o
   2  14  12         19.43         17.67         5.92 o
   2  14  13         45.83         44.25         4.73 o
   2  14  14         84.71         93.54         5.28 o
   2  14  15         70.66         70.65         6.16 o
  -2 -14 -16        194.27        239.32         4.99 o
   2  15  -9        157.42        170.66         5.87 o
   2  15  -8         27.08         35.44         5.30 o
   2  15  -7         21.90         20.11         3.98 o
   2  15  -6         11.33         14.33         3.89 o
   2  15  -5         53.93         70.86         5.79 o
   2  15  -4         14.03         17.85         4.31 o
   2  15  -3        146.64        141.87         4.90 o
   2  15  -2         41.88         50.09         5.69 o
   2  15  -1         11.33         15.46         3.77 o
   2  15   0          0.01         -1.40         4.80 o
   2  15   0        186.76        195.25        10.47 o
   2  15   1         34.91         45.61         4.06 o
   2  15   1         53.49         47.52        16.89 o
   2  15   2        618.98        574.63         5.76 o
   2  15   3          2.20          7.72         5.81 o
   2  15   4         48.08         40.35         5.46 o
   2  15   5         42.27         36.11         5.42 o
   2  15   6         28.50         26.38         7.11 o
   2  15   7         72.48         61.96         5.34 o
   2  15   8          6.89          7.66         5.14 o
   2  15   9        358.29        364.47         8.90 o
   2  15  10          4.55          9.24         5.08 o
   2  15  11        274.60        305.72         5.84 o
   2  15  12        226.39        241.32         6.75 o
   2  15  13        286.01        312.43         5.87 o
   2  15  14          0.18         -1.98         5.44 o
   2  16  -7         56.74         56.72         3.77 o
   2  16  -6          0.81          1.51         3.81 o
   2  16  -5        150.19        134.05         4.15 o
   2  16  -4          0.20         -2.87         4.00 o
   2  16  -3         17.61         16.78         5.79 o
   2  16  -2         24.48         25.25         3.74 o
   2  16  -1         12.26         14.78         4.05 o
   2  16   0        197.78        197.89         5.89 o
   2  16   1        126.85        127.36         4.19 o
   2  16   2        100.22         99.36         4.64 o
   2  16   3         62.50         62.47         6.83 o
   2  16   4         63.91         61.56         5.10 o
   2  16   5         26.60         26.19         4.96 o
   2  16   6         37.84         42.46         6.51 o
   2  16   7         13.15         10.51         4.72 o
   2  16   8          0.87          4.36         4.48 o
   2  16   9        161.69        177.54         6.75 o
   2  16  10         52.79         53.49         4.53 o
   2  16  11        345.88        346.87         6.40 o
   2  16  12         47.73         45.21         3.70 o
   2  17  -4         51.12         63.02         5.22 o
   2  17  -3         10.04         14.90         7.61 o
   2  17  -2          1.23          4.91         5.93 o
   2  17  -1          2.53          3.60         6.19 o
   2  17   0         31.81         55.33         8.87 o
   2  17   1          3.08          7.83         5.32 o
   2  17   2         76.57         81.79         4.39 o
   2  17   3         14.29         19.11         4.21 o
   2  17   4         64.38         58.79         4.38 o
   2  17   5         13.74         15.35         5.57 o
   2  17   6          8.85          7.08         4.10 o
   2  17   7          2.21          3.98         3.94 o
   2  17   8          4.71          7.96         5.51 o
   2  17   9          8.82          4.61         3.88 o
   2  17  10         35.49         43.29         3.60 o
  -3  16   6         96.32         95.14         6.76 o
  -3  16   6        213.17        257.04         8.05 o
  -3  16   5         64.15         67.50         4.53 o
  -3  16   4         40.35         55.33         5.95 o
  -3  16   3         20.82         18.44         4.51 o
  -3  16   2         70.68         59.25         4.05 o
  -3  16   1         17.45         13.20         5.13 o
  -3  16   0          0.07          0.13         5.70 o
  -3  16  -1          4.27          9.78         5.60 o
  -3  16  -2         21.12         16.60         7.45 o
  -3  16  -3        154.79        156.38         5.82 o
  -3  16  -4         29.21         28.93         4.10 o
  -3  15  10         60.90          0.27         4.05 o
  -3  15   9         61.12         50.39         6.95 o
  -3  15   9         77.27         82.47         7.81 o
  -3  15   8         67.76         70.41         4.95 o
  -3  15   7         38.69         35.47         6.84 o
  -3  15   6          8.92          7.70         5.20 o
  -3  15   5         14.48         12.68         5.41 o
  -3  15   4         45.92         47.28         7.44 o
  -3  15   3         21.55         16.09         5.63 o
  -3  15   2         37.86         39.60         5.90 o
  -3  15   2         43.06         52.75        12.74 o
  -3  15   1          0.57          0.32         6.45 o
  -3  15   0          2.63          2.53         4.69 o
  -3  15  -1         98.02         95.79         9.46 o
  -3  15  -1        139.73        145.35        15.91 o
  -3  15  -2         27.02         23.70         8.50 o
  -3  15  -2         30.26         15.19        15.43 o
  -3  15  -3         61.59         50.78         5.64 o
  -3  15  -4         44.21         42.28         7.45 o
  -3  15  -5          0.10          1.44         5.22 o
  -3  15  -6        224.74        236.07         5.65 o
  -3  15  -7        328.51        344.03         7.37 o
  -3  15  -8          2.13          4.00         4.00 o
  -3  14  12          0.52         -4.30         4.32 o
  -3  14  12         38.42         27.63         8.65 o
  -3  14  11        203.77        180.58         8.61 o
  -3  14  11        236.19        248.99         6.20 o
  -3  14  10        275.20        308.50         6.67 o
  -3  14   9          0.10          3.61         4.37 o
  -3  14   8          6.05          9.81         9.03 o
  -3  14   8          6.29         17.21         7.12 o
  -3  14   7          5.61          2.14         8.08 o
  -3  14   6          0.05          0.26         6.11 o
  -3  14   5        199.14        182.85         8.90 o
  -3  14   4          8.59          5.38         8.47 o
  -3  14   3         49.56         47.47         6.46 o
  -3  14   2        295.41        311.74         8.75 o
  -3  14   1         72.30         64.71         6.78 o
  -3  14   1         72.30         92.14        14.09 o
  -3  14   0        101.44         92.44         5.76 o
  -3  14  -1         28.86         33.54        10.85 o
  -3  14  -2          0.16          0.51         7.87 o
  -3  14  -3         80.59         78.31         6.41 o
  -3  14  -4         63.22         65.06         8.53 o
  -3  14  -5        213.37        203.17         6.45 o
  -3  14  -6        256.13        249.31         6.36 o
  -3  14  -7         26.85         25.96         7.09 o
  -3  14  -8        394.49        373.36         7.71 o
  -3  14  -9          1.08          4.19         4.27 o
  -3  14 -10         23.24         25.27         4.27 o
  -3  14 -10         48.73         44.74        10.68 o
  -3  13  13        183.52        180.87         6.12 o
  -3  13  12          2.08          5.78         4.47 o
  -3  13  11        156.83        130.73         6.43 o
  -3  13  10        559.78        564.61         7.88 o
  -3  13   9          0.00          3.17         5.08 o
  -3  13   8        116.89        130.09         7.65 o
  -3  13   7         26.02         22.53         7.95 o
  -3  13   7        100.16        108.19        10.01 o
  -3  13   6        101.45         94.40         7.13 o
  -3  13   5         58.23         64.05         9.42 o
  -3  13   4         51.79         53.55         7.07 o
  -3  13   3        298.14        245.86         7.85 o
  -3  13   2         75.57         76.02         8.35 o
  -3  13   1         24.68         20.35         6.00 o
  -3  13   0         24.83         15.72         8.12 o
  -3  13   0         66.49         77.79        11.43 o
  -3  13  -1        276.87        269.22         7.84 o
  -3  13  -2          0.22          1.60         6.61 o
  -3  13  -3        541.50        544.97        14.42 o
  -3  13  -3        705.21        721.33        13.70 o
  -3  13  -4        352.93        344.34         9.69 o
  -3  13  -5          1.76         -1.30         6.08 o
  -3  13  -6         77.63         87.83         8.15 o
  -3  13  -7        318.97        293.72         7.01 o
  -3  13  -8          1.43          3.77         6.05 o
  -3  13  -9         26.47         30.49         7.74 o
  -3  13 -10          4.32          4.23         5.22 o
  -3  13 -11         18.31         22.12         4.24 o
  -3  13 -12          7.48          5.88         5.85 o
  -3  12  15         39.17         24.82         6.66 o
  -3  12  15         83.70         75.98         9.33 o
  -3  12  14          6.16          7.49         7.26 o
  -3  12  13        210.43        201.04        10.07 o
  -3  12  13        266.64        276.92         8.73 o
  -3  12  12          8.11          8.28         6.37 o
  -3  12  12          8.13          8.87        12.51 o
  -3  12  11         62.84         56.88         6.89 o
  -3  12  10         21.11         21.94         5.27 o
  -3  12   9        104.68         83.03        11.37 o
  -3  12   9        130.72        121.95         8.87 o
  -3  12   8        193.04        166.12         8.48 o
  -3  12   7        396.88        391.11         7.25 o
  -3  12   6         13.06          8.30        11.51 o
  -3  12   6         13.63          4.11         8.89 o
  -3  12   5        111.90        105.54         9.37 o
  -3  12   4         25.06         12.52         6.31 o
  -3  12   3         18.88         10.09         8.38 o
  -3  12   2        452.97        525.57         8.92 o
  -3  12   1        294.36        275.74         6.55 o
  -3  12   0       1597.44       1556.24        10.89 o
  -3  12  -1        297.97        265.08         7.54 o
  -3  12  -1        810.81        808.26        16.34 o
  -3  12  -2        181.00        173.02         6.77 o
  -3  12  -3         95.61        119.75         8.74 o
  -3  12  -4        374.23        368.70         7.46 o
  -3  12  -5        194.06        196.52         7.00 o
  -3  12  -6       1346.08       1346.60        14.71 o
  -3  12  -7         31.59         28.80         6.95 o
  -3  12  -8        136.18        108.60         7.05 o
  -3  12  -9        308.90        320.77        10.11 o
  -3  12 -10         38.45         35.29         6.14 o
  -3  12 -11          3.28          2.65         5.58 o
  -3  12 -12         92.27        110.16         9.11 o
  -3  12 -13          1.98          1.86         4.83 o
  -3  12 -14          9.62          5.32         6.05 o
  -3  12 -14        101.46         95.44         7.35 o
  -3  11  16          0.08         -4.04         6.68 o
  -3  11  16          0.17         -0.65         9.11 o
  -3  11  15          0.40          0.68         7.90 o
  -3  11  15          9.41          6.89        10.66 o
  -3  11  14         35.05         35.51         8.82 o
  -3  11  13          4.06          9.46         6.64 o
  -3  11  13        112.78        106.75        13.69 o
  -3  11  12         57.65         62.44         8.01 o
  -3  11  11         30.60         28.32         8.61 o
  -3  11  10          0.28          4.52         5.62 o
  -3  11   9        408.94        425.81         9.52 o
  -3  11   8         57.82         73.89         7.42 o
  -3  11   7         70.77         78.71         5.53 o
  -3  11   6        358.08        344.81        12.08 o
  -3  11   5        332.64        337.40        22.10 o
  -3  11   5        368.81        359.57        22.22 o
  -3  11   4        141.54        173.84        12.30 o
  -3  11   3         60.12         39.09        17.39 o
  -3  11   2        382.43        358.57        17.72 o
  -3  11   1       1858.73       1719.49        22.26 o
  -3  11   0       1101.64       1217.69        26.56 o
  -3  11  -1        354.92        318.20        14.12 o
  -3  11  -2        322.00        323.73        14.27 o
  -3  11  -3        842.85        903.98        28.84 o
  -3  11  -4        177.14        138.26        16.03 o
  -3  11  -5        851.86        763.24        24.99 o
  -3  11  -6        373.52        361.49        10.56 o
  -3  11  -7         21.31         18.55         6.37 o
  -3  11  -8        367.07        350.50         9.40 o
  -3  11  -9         19.86         14.78         8.25 o
  -3  11  -9        120.96        119.11        12.38 o
  -3  11 -10         16.95          6.92         5.92 o
  -3  11 -11        194.63        199.75         8.38 o
  -3  11 -12          4.05          7.39         6.23 o
  -3  11 -13         11.96         13.41         5.83 o
  -3  11 -14        233.97        246.48         7.94 o
  -3  11 -15         52.88         51.73         5.60 o
  -3  10  17         37.35         43.20         6.61 o
  -3  10  16          0.72          3.89         5.53 o
  -3  10  15          3.60          3.82         8.72 o
  -3  10  14         86.69         83.83         9.99 o
  -3  10  13          1.36          3.43         7.43 o
  -3  10  12         32.46         25.08         8.46 o
  -3  10  11        100.35         65.09         8.27 o
  -3  10  11        195.74        157.90        15.95 o
  -3  10  10         50.82         59.65         9.23 o
  -3  10  10        545.34        565.10        13.33 o
  -3  10   9       2602.48       2567.24        14.34 o
  -3  10   8        166.81        196.01        15.67 o
  -3  10   7        188.66        173.49        15.44 o
  -3  10   6        106.10        124.30        19.61 o
  -3  10   5        470.87        508.26        14.63 o
  -3  10   4        189.62        200.23        14.72 o
  -3  10   4        222.29        193.69        29.08 o
  -3  10   3        310.48        325.37        16.43 o
  -3  10   2        472.70        492.43        11.87 o
  -3  10   1       2352.99       2360.02        25.94 o
  -3  10   0        900.42        958.61        19.88 o
  -3  10  -1         11.98          9.10        10.89 o
  -3  10  -2          0.89          8.44        12.20 o
  -3  10  -3         47.91         51.85         9.45 o
  -3  10  -3         78.20         77.03        23.07 o
  -3  10  -4        570.72        490.80        12.60 o
  -3  10  -5        678.88        664.73        18.16 o
  -3  10  -6         70.16         78.00        10.16 o
  -3  10  -7        115.45        106.20        12.16 o
  -3  10  -8        506.12        482.96        13.13 o
  -3  10  -9        518.99        482.51         7.36 o
  -3  10 -10          6.06          1.95         6.12 o
  -3  10 -11        620.52        714.03        12.75 o
  -3  10 -12         53.66         47.73         6.88 o
  -3  10 -13          0.33         -3.22         6.64 o
  -3  10 -14        272.83        297.59         9.09 o
  -3  10 -15          3.06          5.08         5.50 o
  -3  10 -16          4.29         -4.82         9.16 o
  -3  10 -16          4.30         -2.52         7.15 o
  -3   9  17         74.25         29.77         7.82 o
  -3   9  17         33.80         21.58        10.43 o
  -3   9  16          3.66          2.18         9.08 o
  -3   9  16         14.18          2.67        11.96 o
  -3   9  15        103.99         91.53        14.33 o
  -3   9  14         30.87         33.57        11.11 o
  -3   9  13        284.91        265.89        13.15 o
  -3   9  12         80.32         79.70        16.37 o
  -3   9  11          4.93         -0.99         6.73 o
  -3   9  10        840.92        887.19        12.50 o
  -3   9   9        919.25       1024.10        26.98 o
  -3   9   8        422.80        444.83        18.11 o
  -3   9   7       2514.89       2695.05        36.41 o
  -3   9   6        800.02        766.00        23.05 o
  -3   9   5          2.12         -1.27         9.92 o
  -3   9   4        506.14        585.03        18.39 o
  -3   9   3        348.25        321.41        15.81 o
  -3   9   3        349.92        306.03        22.80 o
  -3   9   2       1067.98       1062.32        13.83 o
  -3   9   1        275.64        251.31        13.04 o
  -3   9   0          8.01         10.16         9.90 o
  -3   9  -1          6.11         12.77         8.39 o
  -3   9  -2        169.29        182.46        11.57 o
  -3   9  -3        112.54        106.53         8.12 o
  -3   9  -4        198.65        205.57        10.22 o
  -3   9  -5        229.73        209.59        13.44 o
  -3   9  -6          3.33          1.04         8.71 o
  -3   9  -7        138.25        111.53        14.99 o
  -3   9  -7        203.11        200.19        26.33 o
  -3   9  -8        591.35        498.82        23.38 o
  -3   9  -9       1924.34       1708.46        27.93 o
  -3   9 -10       1153.49       1203.18        11.96 o
  -3   9 -11          7.52         10.40         9.72 o
  -3   9 -11        438.89        531.35        13.51 o
  -3   9 -12         17.59         23.02         7.34 o
  -3   9 -13        133.01        126.89         9.93 o
  -3   9 -14          9.33          2.29         6.54 o
  -3   9 -15          1.45          2.02         6.01 o
  -3   9 -16        219.73        199.89         8.48 o
  -3   9 -17         55.22         54.26         4.92 o
  -3   8  18        334.85        341.92         8.67 o
   3  -8 -17          8.25         13.29         6.04 o
   3  -8 -16         70.14         54.63         9.97 o
  -3   8  16        190.97        196.10        14.35 o
   3  -8 -15        168.13        164.92        10.98 o
   3  -8 -14         11.49          9.30         7.95 o
   3  -8 -13         42.10         35.26        11.73 o
  -3   8  13         42.62         14.99        15.85 o
  -3   8  12        348.57        317.83        14.85 o
  -3   8  11        153.05        161.81        15.48 o
  -3   8  10          0.07          0.94        16.42 o
  -3   8   9        327.94        293.01        20.24 o
  -3   8   8        867.41        992.71        21.19 o
  -3   8   7         24.36         25.67        14.49 o
  -3   8   6          2.02         12.20        12.22 o
  -3   8   5         24.02         30.52         9.58 o
  -3   8   4        563.20        626.09        18.09 o
  -3   8   3          3.68         -0.65         8.89 o
  -3   8   2        670.39        723.54        21.36 o
  -3   8   2        690.16        719.38        15.84 o
  -3   8   1        301.18        324.53        12.02 o
  -3   8   0         11.96          6.64         6.41 o
  -3   8  -1        138.70        133.93        16.74 o
  -3   8  -1        200.45        209.06        11.28 o
  -3   8  -2          9.25         12.80         9.27 o
  -3   8  -3        984.74        998.10        11.73 o
  -3   8  -4        303.78        340.43        11.19 o
  -3   8  -5         68.15         66.85        12.64 o
  -3   8  -5        297.64        301.94        16.40 o
  -3   8  -6        115.74        118.80         8.79 o
  -3   8  -7         49.34         58.36        11.47 o
  -3   8  -8        209.76        183.58        15.27 o
  -3   8  -9        550.32        469.46        18.13 o
  -3   8 -10        594.86        580.39        25.98 o
  -3   8 -11         88.66         84.54        14.94 o
  -3   8 -12        219.32        201.77         7.79 o
  -3   8 -13        687.00        760.92        13.27 o
  -3   8 -14          5.27          5.45         7.05 o
  -3   8 -15          0.72          5.68         6.59 o
  -3   8 -16         23.80         19.68         8.33 o
  -3   8 -17         91.39         76.96         5.76 o
  -3   8 -18          2.80          2.08         6.16 o
   3  -7 -19         19.56         27.80         5.15 o
   3  -7 -18         35.70         37.69         8.66 o
  -3   7  18         59.86         78.27        11.13 o
   3  -7 -17         57.85         53.57         6.79 o
   3  -7 -16         48.80         58.13        10.55 o
   3  -7 -15        120.02        106.33         8.41 o
   3  -7 -14        288.94        271.84         9.66 o
  -3   7  13        525.71        524.52        10.68 o
  -3   7  12          6.56          5.85        20.11 o
  -3   7  11        657.97        672.75        22.33 o
  -3   7  10        805.45        904.03        28.41 o
  -3   7   9          0.54         10.63        12.87 o
  -3   7   8          2.69         -4.29        16.45 o
  -3   7   7        175.50        162.79        18.03 o
  -3   7   6         11.67          4.89        11.59 o
  -3   7   5         79.61         97.88        12.23 o
  -3   7   4        509.60        454.12        14.07 o
  -3   7   3         10.63          9.72         8.36 o
  -3   7   2        379.17        421.26        11.97 o
  -3   7   1        104.28        111.94         9.12 o
  -3   7   1        136.10        127.80        19.57 o
  -3   7   0        243.55        228.71         6.71 o
  -3   7  -1        268.68        272.25         9.18 o
  -3   7  -2          0.08          4.50         6.58 o
  -3   7  -3         44.06         39.34         6.69 o
  -3   7  -4        401.55        459.23        11.67 o
  -3   7  -5       1381.80       1485.66        14.43 o
  -3   7  -6         85.50        101.64         8.01 o
  -3   7  -7        765.80        748.83        15.53 o
  -3   7  -8        100.66         95.28        13.43 o
  -3   7  -9          3.38         -2.92        13.15 o
  -3   7 -10        633.55        605.65        22.72 o
  -3   7 -11        304.59        257.66        16.31 o
  -3   7 -12       1798.31       1876.46        46.06 o
  -3   7 -13        228.56        184.36        12.35 o
  -3   7 -14          1.35         -3.47         9.20 o
  -3   7 -15        367.73        393.37        14.43 o
  -3   7 -16          5.66          0.97         5.30 o
  -3   7 -17         32.91         30.36         5.04 o
  -3   7 -18         20.82         31.79         5.99 o
  -3   7 -19        228.14        205.73         4.23 o
   3  -6 -19        126.63        127.00         8.22 o
   3  -6 -18        228.81        244.33         7.50 o
   3  -6 -17          1.26          1.24         7.08 o
  -3   6  16         22.52         23.76        10.67 o
   3  -6 -15          7.15          6.06         8.26 o
   3  -6 -14        109.66         75.49        12.86 o
  -3   6  14        116.16        121.47        13.65 o
   3  -6 -13        138.20        133.32        10.09 o
   3  -6 -12        110.51        107.03        13.83 o
   3  -6 -11        154.90        200.52        14.46 o
   3  -6 -10         12.50          4.84        10.84 o
  -3   6  10         18.35         26.26        23.99 o
   3  -6  -9          0.01         -4.12         8.78 o
  -3   6   8        354.37        357.52        14.76 o
  -3   6   7        174.95        157.30         8.65 o
  -3   6   6          0.73          0.93         6.78 o
   3  -6  -5         12.86         18.74         8.11 o
  -3   6   4        318.14        311.17         7.80 o
  -3   6   3        109.50        129.42         6.62 o
  -3   6   2        765.28        709.90        10.83 o
  -3   6   1        231.13        258.00         7.91 o
  -3   6   0         96.01        135.31         5.79 o
  -3   6  -1         94.99         95.06         7.66 o
  -3   6  -2         51.78         25.09         6.29 o
  -3   6  -3        981.34       1155.73        11.65 o
  -3   6  -3       1032.53       1037.37        26.31 o
  -3   6  -4       2977.97       3243.91        16.46 o
  -3   6  -5        513.23        545.46         9.72 o
  -3   6  -6        386.77        420.50        11.55 o
  -3   6  -7        178.22        152.11        12.11 o
  -3   6  -7        190.01        213.34        22.38 o
  -3   6  -8         71.80         65.40        12.62 o
  -3   6  -9         23.10          7.53        16.13 o
  -3   6 -10        538.75        474.33        16.67 o
  -3   6 -11       1883.31       1661.38        25.09 o
  -3   6 -12        832.57        757.73        40.46 o
  -3   6 -13         30.74         18.56        20.46 o
   3  -6  14        327.40        259.74         7.60 o
   3  -6  15        214.63        187.46        10.43 o
  -3   6 -16          2.88          1.13         6.59 o
  -3   6 -17        114.80        104.83         6.79 o
  -3   6 -18        248.97        273.56         8.82 o
  -3   6 -19          7.73          5.62         4.21 o
   3  -6  20         24.58         20.77         4.75 o
  -3   6 -20        295.03        269.21         7.41 o
   3  -5 -19        263.99        247.58         9.12 o
  -3   5  18        130.19        115.15         6.07 o
   3  -5 -17          3.00          8.89        10.01 o
   3  -5 -16        683.52        627.81        11.13 o
   3  -5 -15         22.53         21.46         8.44 o
  -3   5  14       1163.74       1164.21        15.44 o
   3  -5 -13         47.28         35.26        13.13 o
   3  -5 -12         47.49         44.69        12.86 o
   3  -5 -11          3.66         11.50        12.96 o
   3  -5 -10         18.99         13.55        10.81 o
   3  -5  -9         44.06         45.08        10.37 o
   3  -5  -8         56.80         61.25        13.68 o
   3  -5  -7         92.30        107.49        10.32 o
   3  -5  -6        105.66        100.83        10.18 o
   3  -5  -5       1705.22       1808.64        18.79 o
   3  -5  -4        381.80        362.21         9.83 o
   3  -5  -3         55.52         74.80         7.77 o
  -3   5   3        110.92        154.25        18.35 o
   3  -5  -2        579.89        524.21        10.68 o
  -3   5   2       1158.56       1081.23        12.22 o
  -3   5   1        321.05        294.31         5.96 o
  -3   5   0        732.06        830.86         7.89 o
  -3   5  -1        390.20        419.80         6.09 o
  -3   5  -1        551.07        527.87        19.25 o
  -3   5  -2         57.31         64.46         4.40 o
  -3   5  -3        350.71        376.67         8.17 o
  -3   5  -4        110.78        110.43         5.33 o
  -3   5  -5       1246.71       1216.02         9.82 o
  -3   5  -6        128.93        121.97         6.83 o
  -3   5  -7          9.58         10.11         6.53 o
  -3   5  -8        206.57        197.13         9.27 o
  -3   5  -9        148.49        154.51        11.91 o
  -3   5 -10        923.48        952.65        13.95 o
  -3   5 -11        186.41        177.99         9.76 o
  -3   5 -12        940.09        926.69        21.09 o
  -3   5 -13          0.02         -6.18        10.78 o
  -3   5 -14        238.72        282.93        16.97 o
  -3   5 -14        294.93        267.33        30.65 o
  -3   5 -15        116.73         89.30        13.69 o
   3  -5  15        268.04        243.55         9.72 o
  -3   5 -16          0.80          1.24         6.78 o
   3  -5  17         63.65         66.01         9.17 o
  -3   5 -18         11.66         10.13        10.66 o
   3  -5  18         71.14         57.90        10.26 o
  -3   5 -19         26.52         29.17         5.47 o
  -3   5 -20         32.63         48.41         5.47 o
   3  -4 -20         64.85         75.08         7.20 o
   3  -4 -19         12.58          5.80         6.53 o
   3  -4 -18          8.72         10.03         7.56 o
   3  -4 -17        121.58        108.54        11.23 o
  -3   4  16        527.10        488.05        10.76 o
   3  -4 -15        200.14        201.76         8.23 o
   3  -4 -14        905.00        900.76        14.58 o
   3  -4 -13        317.94        320.51        16.86 o
   3  -4 -12        607.77        606.51        19.52 o
   3  -4 -11        252.14        257.75        17.42 o
   3  -4 -10          6.35         11.39        10.92 o
   3  -4  -9         26.76         10.55        13.61 o
   3  -4  -8          2.45          1.67         9.60 o
   3  -4  -7         28.63         18.04         9.29 o
   3  -4  -6       1039.76       1145.20        20.13 o
   3  -4  -5        115.29        152.38         8.12 o
  -3   4   4       2138.44       2440.41        16.96 o
   3  -4  -3        149.73        185.74        13.10 o
   3  -4  -2       1588.49       1542.31        12.57 o
  -3   4   1          8.28          5.05         5.42 o
  -3   4   0       2511.60       2964.88        20.91 o
   3  -4   1        107.29         90.51         4.63 o
  -3   4  -2       1917.12       1961.91         9.06 o
   3  -4   3       2793.92       2866.55        11.69 o
  -3   4  -4       3204.91       3335.95        11.42 o
   3  -4   5         40.43         32.64         5.00 o
  -3   4  -6        528.11        498.29        15.80 o
  -3   4  -6       2060.74       1912.01        13.24 o
  -3   4  -7        354.09        346.62         7.86 o
  -3   4  -8         71.96         91.88        10.60 o
  -3   4  -9         45.11         55.69         9.21 o
  -3   4  -9         52.40         57.17        22.56 o
  -3   4 -10          1.24          0.90         7.73 o
  -3   4 -11         62.37         60.86        13.57 o
  -3   4 -12          1.12          2.50        10.32 o
  -3   4 -13        442.72        350.06        14.01 o
  -3   4 -14         95.16         95.67        16.08 o
  -3   4 -15          4.80          5.11        10.78 o
  -3   4 -16        156.38        135.38         6.49 o
  -3   4 -17         79.96         86.58         9.73 o
  -3   4 -18         12.24         11.33         6.36 o
  -3   4 -19          0.06          6.54         6.52 o
  -3   4 -19         14.61          5.31        16.02 o
  -3   4 -20        168.90        155.68         9.65 o
   3  -4  21         12.22          9.12         5.32 o
   3  -3 -20         68.63         63.29         7.47 o
   3  -3 -19         22.82         19.75         7.03 o
   3  -3 -18         56.30         48.91         8.00 o
  -3   3  17        118.38        104.28        10.96 o
   3  -3 -16         11.18         11.71         8.20 o
   3  -3 -15         31.26         25.38         9.76 o
   3  -3 -14        359.68        376.76        18.47 o
   3  -3 -13         80.01         87.13        13.69 o
   3  -3 -12        344.45        345.75        20.54 o
   3  -3 -11         78.59         72.85        12.21 o
   3  -3 -10        427.50        466.28        16.21 o
   3  -3  -9        384.42        406.95        19.56 o
   3  -3  -8        529.87        565.09        15.25 o
   3  -3  -7       1436.80       1479.52        20.48 o
   3  -3  -6        248.52        226.08        14.99 o
   3  -3  -5        500.71        498.97        12.90 o
   3  -3  -4         99.58        122.62         9.29 o
   3  -3  -3        144.53        156.24        10.87 o
   3  -3  -2       3323.14       3401.81        19.16 o
   3  -3  -1        204.08        254.24         8.26 o
  -3   3   0       1249.18       1024.26        22.24 o
   3  -3   0       1357.84       1339.10        16.85 o
   3  -3   1        405.76        395.18         7.22 o
  -3   3  -2       1550.53       1739.66        19.58 o
   3  -3   2       3097.82       3000.31        14.47 o
   3  -3   3       1781.08       1763.64         9.06 o
   3  -3   4       4997.30       5408.94        17.02 o
  -3   3  -5        938.54       1044.73        10.45 o
  -3   3  -6        112.94        114.10         7.41 o
  -3   3  -7       1234.47       1198.70        19.60 o
  -3   3  -8        332.60        286.48        14.14 o
  -3   3  -9          2.49         -3.85         8.26 o
  -3   3 -10         58.44         60.69         8.03 o
  -3   3 -11       1445.78       1329.65        25.61 o
  -3   3 -12        897.81        892.27        17.31 o
  -3   3 -13        257.28        245.37        13.08 o
  -3   3 -14        740.84        608.25        20.10 o
  -3   3 -15          1.09          7.33        10.99 o
  -3   3 -16         73.62         68.13        14.06 o
  -3   3 -16         73.98         58.55         9.14 o
   3  -3  17         67.40         67.16         9.62 o
   3  -3  18         14.38          9.73         6.55 o
   3  -3  19          1.19          3.34        10.22 o
   3  -3  20          6.31         11.17         9.28 o
  -3   3 -21         40.33         29.39         6.08 o
   3  -2 -20         72.25         64.60         5.96 o
   3  -2 -20        174.53        148.41         8.74 o
   3  -2 -19         18.55         18.94         6.84 o
   3  -2 -18         80.89         79.71        11.10 o
   3  -2 -17          5.93          0.28         8.73 o
  -3   2  16         23.58         26.83         8.48 o
  -3   2  15        446.32        459.60        12.71 o
   3  -2 -14        206.98        212.82        15.83 o
   3  -2 -13         36.59         36.17        12.62 o
   3  -2 -12         90.81        128.34        17.68 o
   3  -2 -11        101.35         90.20        12.56 o
   3  -2 -10          4.83         17.76        10.60 o
   3  -2  -9        199.78        224.85        15.85 o
   3  -2  -8        662.67        826.21        17.25 o
   3  -2  -7        592.43        755.02        15.91 o
   3  -2  -6         10.45          5.43         8.94 o
   3  -2  -5       1041.43       1062.26        15.62 o
   3  -2  -4       2933.42       3205.46        20.08 o
  -3   2   3        531.62        508.02         9.54 o
   3  -2  -2         93.20        100.70         7.20 o
   3  -2  -1       8008.40       8293.11        32.98 o
  -3   2   0        215.89        171.01        13.57 o
   3  -2   1        118.15        104.87         9.18 o
   3  -2   2       1147.86       1180.16        21.21 o
   3  -2   3        726.24        684.71         8.09 o
   3  -2   4        168.57        229.40         7.38 o
  -3   2  -5         86.24         62.44        10.08 o
  -3   2  -6        396.64        359.72        11.06 o
  -3   2  -7        264.14        275.50        11.06 o
  -3   2  -8        486.73        439.95        17.97 o
  -3   2  -9        650.56        639.43        17.47 o
  -3   2 -10        275.74        302.44        15.32 o
  -3   2 -10        737.39        731.48        20.99 o
  -3   2 -11        258.25        220.93        18.25 o
  -3   2 -12        374.89        407.74        16.70 o
  -3   2 -13         75.90         59.99        14.73 o
  -3   2 -14        103.61         97.34        11.82 o
  -3   2 -15         81.43         74.05        11.75 o
  -3   2 -16         98.82         70.58        16.00 o
  -3   2 -17         29.76         28.20         7.00 o
   3  -2  17         97.78         99.02        15.59 o
  -3   2 -18         82.39         58.11         8.85 o
  -3   2 -19        705.73        628.86        14.83 o
   3  -2  20          3.19          2.53         7.20 o
   3  -2  21         82.35         65.88         8.53 o
  -3   2 -21         86.14         73.82        13.63 o
   3  -2  22        117.84        119.32         7.65 o
   3  -1 -20          1.64          4.60         3.32 o
   3  -1 -19        217.28        189.27         7.90 o
   3  -1 -18         41.74         32.78        10.97 o
   3  -1 -17         61.38         46.47         9.09 o
   3  -1 -16         70.84         69.62         9.67 o
   3  -1 -15        453.29        394.78        10.63 o
   3  -1 -14        181.37        177.12        15.06 o
   3  -1 -13        171.64        213.10        18.87 o
   3  -1 -12        134.33        113.96        13.67 o
   3  -1 -11          1.98          3.96        10.76 o
   3  -1 -10        360.73        366.71        18.66 o
   3  -1  -9        621.58        639.19        16.56 o
   3  -1  -8        263.85        279.03        12.51 o
   3  -1  -7        560.17        680.07        20.04 o
   3  -1  -6        133.26        116.11        10.00 o
  -3   1   5         29.98         31.00         7.71 o
  -3   1   4         62.42         81.31        10.09 o
  -3   1   3       1101.27       1076.59        11.49 o
  -3   1   2       3879.66       3896.85        17.99 o
  -3   1   1        622.49        767.93        19.80 o
   3  -1   0        649.01        462.79        13.93 o
   3  -1   1        765.34        618.12        14.98 o
   3  -1   2       1080.57       1379.76        16.89 o
   3  -1   2       3613.80       3471.92        41.84 o
   3  -1   3         29.13         39.96         8.81 o
  -3   1  -4       3668.91       3959.02        19.81 o
  -3   1  -5        933.32        976.90         9.10 o
  -3   1  -6       2330.34       2489.73        19.47 o
  -3   1  -7        652.12        624.84        16.00 o
  -3   1  -8          1.99          7.43         9.09 o
  -3   1  -9          0.50          0.43        10.70 o
  -3   1 -10        337.56        316.98        19.67 o
  -3   1 -11        740.10        732.46        19.30 o
  -3   1 -12        125.87        130.37        13.69 o
  -3   1 -13         62.46         57.69        17.99 o
  -3   1 -14        189.81        196.29        15.31 o
  -3   1 -15         71.05         60.17        11.76 o
  -3   1 -16        472.72        435.37        19.91 o
  -3   1 -17         93.22         88.47         6.37 o
   3  -1  18        620.34        634.23        11.71 o
  -3   1 -19         37.32         29.41        10.99 o
   3  -1  20         70.81         53.25         7.70 o
  -3   1 -21        115.65         88.72         9.35 o
   3  -1  22         19.56         18.31         7.58 o
   3   0 -20          0.68          3.64         3.39 o
   3   0 -19        160.52        153.69         7.37 o
   3   0 -18         18.52          9.69         7.95 o
   3   0 -18         18.52         33.76        11.09 o
   3   0 -17          2.67          3.46         8.84 o
   3   0 -16          8.87         16.28        12.57 o
   3   0 -15        508.07        475.65         9.48 o
   3   0 -14        242.62        229.95        13.47 o
   3   0 -13        315.86        307.17        22.44 o
   3   0 -12        293.28        295.98        16.00 o
   3   0 -11         32.20         26.20        11.29 o
   3   0 -10        524.05        590.73        21.78 o
   3   0  -9        111.69        113.71        11.20 o
   3   0  -8        922.31       1008.05        18.23 o
   3   0  -7       4208.61       4494.98        34.02 o
   3   0  -6        963.37       1006.56        16.16 o
  -3   0   5        233.25        265.81         8.71 o
  -3   0   4         37.14         35.87         6.74 o
   3   0  -3       3408.19       3370.76        17.33 o
   3   0  -2       4786.86       3884.73        42.99 o
  -3   0   2       4968.30       4236.46        42.66 o
   3   0  -1      10399.00       8680.92        38.04 o
   3   0   0        911.76        765.01        13.32 o
   3   0   1        360.69        372.77        18.92 o
  -3   0  -2        132.71        160.87         7.57 o
  -3   0  -3        115.81        149.22         5.88 o
  -3   0  -4        461.54        430.26        11.37 o
   3   0   5        837.97        968.01        10.18 o
  -3   0  -6          2.57         -0.43         7.70 o
  -3   0  -7       3847.68       3479.42        31.20 o
  -3   0  -8       4353.37       4765.01        29.35 o
  -3   0  -9       1185.83       1277.79        21.06 o
  -3   0 -10        837.26       1013.64        23.40 o
  -3   0 -11        123.86        117.39        12.69 o
  -3   0 -12        187.08        175.23        18.34 o
  -3   0 -13        110.12        121.94        17.48 o
  -3   0 -14         53.23         56.23        13.38 o
  -3   0 -15        928.53        880.69        27.26 o
  -3   0 -16        699.36        624.25        21.39 o
  -3   0 -17        238.40        254.74         7.41 o
  -3   0 -18         51.54         53.54         9.82 o
  -3   0 -19         96.39         87.23         8.43 o
  -3   0 -19        111.92         81.55        18.61 o
  -3   0 -20         78.05         62.44         8.01 o
   3   0  21        415.91        405.97        11.66 o
  -3   0 -22          1.15         -3.72         4.39 o
   3   1 -20          0.07          0.10         3.33 o
   3   1 -19          9.36         22.01         6.61 o
   3   1 -18        215.48        191.96         6.61 o
   3   1 -17         55.54         46.30         6.45 o
   3   1 -16        389.99        328.69        14.67 o
   3   1 -15         14.44         16.56         7.13 o
   3   1 -14        272.15        288.23        14.05 o
   3   1 -13        750.36        719.07        19.87 o
   3   1 -12        147.36        135.43        11.54 o
   3   1 -11        291.50        267.77        14.43 o
   3   1 -10        199.51        223.09        13.37 o
   3   1  -9         20.80         13.17        10.12 o
   3   1  -8       1731.55       1766.07        17.32 o
   3   1  -7         86.95         97.50        10.20 o
  -3  -1   6       1117.89       1034.50        14.48 o
   3   1  -5       1776.44       1673.20        19.15 o
   3   1  -4       1498.02       1475.20        12.39 o
  -3  -1   3        213.01        245.83         7.19 o
   3   1  -2       2439.15       2350.47        25.02 o
   3   1  -1        102.34         91.04         6.87 o
  -3  -1   0      16328.87      15374.65        29.76 o
   3   1   1      40579.96      39038.93        54.26 o
  -3  -1  -2      10161.94       9215.77        33.33 o
  -3  -1  -3       2010.08       2218.99        18.81 o
   3   1   4       1789.91       1886.24        26.07 o
   3   1   4       3500.60       3547.35        46.10 o
   3   1   5        229.68        247.01        13.37 o
   3   1   6        265.94        295.91        15.63 o
  -3  -1  -6        855.48        806.88        17.16 o
   3   1   7        261.57        218.56        27.23 o
  -3  -1  -7        482.46        441.69        16.45 o
  -3  -1  -8       1496.65       1536.20        20.44 o
  -3  -1  -9       2798.92       3012.29        33.41 o
  -3  -1 -10        516.61        591.88        16.48 o
  -3  -1 -11        187.42        228.12        13.68 o
  -3  -1 -12        726.20        623.82        24.84 o
  -3  -1 -13         21.22         24.32        12.15 o
  -3  -1 -14        152.27        133.17        14.46 o
  -3  -1 -15        296.99        295.71        23.45 o
   3   1  16        784.32        739.39        17.59 o
  -3  -1 -17        263.48        237.70         7.77 o
   3   1  18          8.12          5.40         7.32 o
  -3  -1 -19         57.10         56.16         6.95 o
   3   1  20        121.20        134.96        10.91 o
  -3  -1 -21        247.48        231.59        10.21 o
  -3  -1 -22         38.98         36.45         4.06 o
   3   2 -20         41.02         36.90         3.59 o
   3   2 -19         45.75         43.39         6.49 o
   3   2 -18         74.63         54.72         5.86 o
   3   2 -17          0.93         12.53         8.47 o
   3   2 -16        112.16         95.91        12.82 o
   3   2 -16        449.99        405.12        12.03 o
   3   2 -15        251.80        235.23         8.34 o
   3   2 -14        436.91        420.93        18.05 o
   3   2 -13        305.98        312.58        13.73 o
   3   2 -12        681.35        593.22        15.59 o
   3   2 -11        398.69        391.79        17.66 o
   3   2 -10        161.48        183.49        10.85 o
   3   2  -9          0.53         -3.10         8.40 o
   3   2  -8        187.42        173.23        11.32 o
   3   2  -7       1093.59       1124.85        13.33 o
   3   2  -6       1395.71       1350.07        13.35 o
   3   2  -5        271.31        294.05        11.26 o
   3   2  -4       1336.23       1300.22        12.47 o
   3   2  -3       1289.08       1232.59        11.00 o
  -3  -2   2         59.68         45.31         9.68 o
   3   2  -1       1277.12       1123.31        11.83 o
   3   2   0          0.03          7.22         9.15 o
  -3  -2  -1       2300.20       2771.91        17.07 o
   3   2   2       1306.07       1306.35        11.21 o
   3   2   3       3971.26       3869.94        24.77 o
   3   2   4       2442.70       2328.07        24.53 o
   3   2   5       1368.73       1238.84        21.72 o
  -3  -2  -6       1498.16       1458.69        19.05 o
   3   2   7        432.39        400.81        10.53 o
   3   2   8       2587.11       2558.71        21.76 o
   3   2   9       2446.50       2689.37        23.90 o
  -3  -2 -10        271.62        293.96        13.67 o
  -3  -2 -11          6.10          8.12        10.92 o
  -3  -2 -12        467.10        473.46        20.86 o
  -3  -2 -13         92.32         78.94        12.48 o
  -3  -2 -14         42.87         26.17        12.74 o
  -3  -2 -15         14.60          9.40        13.74 o
   3   2  16        259.21        287.08        13.61 o
  -3  -2 -17        343.86        363.13        12.91 o
  -3  -2 -18        209.56        210.98        10.42 o
   3   2  18        468.77        451.54        14.24 o
   3   2  19         17.41         14.63         6.61 o
  -3  -2 -20        261.17        240.67         9.55 o
   3   2  21          7.89         13.16         6.96 o
   3   2  22         21.61         16.81         4.71 o
  -3  -2 -23        369.47        338.08         8.33 o
   3   3 -19         62.03         55.59         4.61 o
   3   3 -18        209.96        193.13         6.20 o
   3   3 -17        266.23        244.17         9.59 o
   3   3 -16         65.52         59.13         5.65 o
   3   3 -15        169.55        139.12         7.41 o
   3   3 -14       1907.09       1730.33        14.41 o
   3   3 -13          0.18         -0.72        10.27 o
   3   3 -12         87.57         85.19        10.89 o
   3   3 -11        152.10        146.39        13.88 o
   3   3 -10        185.08        196.91        10.71 o
   3   3  -9          0.60         -3.70         8.04 o
   3   3  -8         99.37        133.68         7.53 o
   3   3  -7       2022.76       2119.43        15.16 o
   3   3  -6       1146.59       1111.05        12.19 o
   3   3  -5       1742.48       1750.49        12.46 o
   3   3  -4        206.91        265.01         6.30 o
   3   3  -3       1601.23       1597.54        15.71 o
   3   3  -2       6999.43       6674.13        19.94 o
  -3  -3   1        101.71        106.05         4.09 o
   3   3   0      24810.37      24992.62        74.14 o
  -3  -3  -1        146.40        197.53        12.59 o
   3   3   2       3210.03       3357.76        16.05 o
  -3  -3  -3       1574.37       1531.02        14.49 o
   3   3   4         50.32         49.59         5.71 o
   3   3   5       3580.11       3559.31        15.30 o
   3   3   6        191.86        179.44        21.64 o
  -3  -3  -6        270.01        238.14         8.20 o
   3   3   7        115.54        174.15         5.47 o
  -3  -3  -8       2102.21       2183.31        14.06 o
  -3  -3  -9        287.46        395.43        12.73 o
  -3  -3 -10         37.54         25.26         8.41 o
  -3  -3 -11       1256.21       1333.38        19.82 o
  -3  -3 -12         65.86         65.98        12.20 o
   3   3  12        159.19        169.79        22.53 o
  -3  -3 -13         41.52         22.51         9.56 o
   3   3  14        223.63        228.60        15.70 o
  -3  -3 -15          0.06          1.29         9.90 o
   3   3  16         19.65         27.78        10.74 o
  -3  -3 -17         89.15         94.36        15.46 o
   3   3  18         26.19         23.47         6.80 o
   3   3  19        328.70        312.36         8.77 o
   3   3  20        209.53        203.84         9.27 o
   3   3  21         10.66          6.76         7.53 o
  -3  -3 -22         80.48         79.64         8.83 o
   3   3  23          5.01          7.44         6.72 o
   3   4 -19        117.62        111.68         4.52 o
   3   4 -18         42.49         44.97         5.19 o
   3   4 -17        119.18        126.25         8.01 o
   3   4 -16        327.42        269.72         6.21 o
   3   4 -15          9.91         -1.33         8.95 o
   3   4 -15        248.63        206.11        10.44 o
   3   4 -14         11.10          7.49         6.46 o
   3   4 -14        307.67        345.07        16.08 o
   3   4 -13          1.62          0.44         9.73 o
   3   4 -12       1007.79       1081.24        20.25 o
   3   4 -11        135.66        147.39        10.89 o
   3   4 -10        113.06        119.99         9.74 o
   3   4  -9        127.08        127.06        12.46 o
   3   4  -8        111.58        127.92         7.33 o
   3   4  -7         27.46         16.86         5.93 o
   3   4  -6       1382.35       1412.52        16.49 o
   3   4  -5       1094.98       1041.49         9.21 o
   3   4  -4       1824.42       1757.31         8.95 o
   3   4  -3        230.44        215.00         8.11 o
  -3  -4   2         39.41         26.26         4.12 o
  -3  -4   1        324.31        286.03         5.30 o
   3   4   0        389.56        396.14         9.47 o
   3   4   0        420.04        399.78         8.60 o
   3   4   1        623.38        559.74         5.90 o
   3   4   2        372.22        347.26         5.45 o
  -3  -4  -3        407.83        346.41         6.10 o
   3   4   4       1080.83       1055.95         9.49 o
  -3  -4  -5       4372.21       4233.48        15.37 o
   3   4   6        682.37        690.76         8.02 o
   3   4   7        264.84        254.24         5.66 o
   3   4   8        594.98        596.62        10.25 o
   3   4   9        477.10        490.76         9.15 o
   3   4  10         93.21         90.95         7.30 o
   3   4  11        894.04        910.45        16.04 o
   3   4  12        138.25        145.97         9.86 o
   3   4  13        639.24        674.40        14.31 o
   3   4  14        242.09        264.41        15.72 o
   3   4  15        380.74        340.86        12.93 o
  -3  -4 -16          5.51         -6.54        12.09 o
   3   4  16         41.41         25.04        23.29 o
  -3  -4 -17        241.24        251.37        12.29 o
  -3  -4 -18         84.77         73.37        13.40 o
  -3  -4 -19        116.42        130.73        16.55 o
  -3  -4 -20        787.34        843.56        13.10 o
  -3  -4 -21         72.84         71.40         7.87 o
   3   4  22        211.66        243.95         9.80 o
   3   5 -19         48.55         49.32         3.78 o
   3   5 -18         91.16         75.33         7.96 o
   3   5 -17        101.43         95.28         7.26 o
   3   5 -16          0.96          0.74         4.92 o
   3   5 -15        254.19        243.21         8.50 o
   3   5 -14        189.14        156.27         6.29 o
   3   5 -13         15.15          8.41         6.21 o
   3   5 -12        331.28        427.23        34.06 o
   3   5 -11         17.16         31.21        19.50 o
   3   5 -10          0.87          1.12        18.85 o
   3   5  -9        357.42        383.57        28.10 o
   3   5  -8        104.62        116.83        10.47 o
   3   5  -7         35.64         37.43        10.21 o
   3   5  -6          0.02          2.08        10.03 o
   3   5  -6       1253.13       1216.23        25.44 o
   3   5  -5        166.07        153.06         8.63 o
   3   5  -4        238.67        202.91        15.69 o
   3   5  -4        246.23        239.97         9.36 o
   3   5  -3       1080.56       1072.00         9.87 o
   3   5  -2       1222.03       1051.63         9.52 o
   3   5  -1        166.54        131.23         8.23 o
   3   5   0        127.65        128.31         5.00 o
  -3  -5  -1        755.03        695.03         6.50 o
   3   5   2       2232.13       2210.33        12.19 o
  -3  -5  -3       1091.20       1143.76         7.28 o
  -3  -5  -4       3441.16       3513.61        11.33 o
  -3  -5  -5       1779.00       1639.94        12.88 o
   3   5   6          0.50          1.44         5.28 o
   3   5   7       1502.41       1668.61        13.03 o
   3   5   8       2106.24       2144.45        16.45 o
   3   5   9        161.04        188.79        10.87 o
  -3  -5 -10       1191.68       1159.20        14.34 o
   3   5  10       1256.04       1164.51        27.70 o
  -3  -5 -11        181.32        174.49        10.07 o
   3   5  12         31.48         37.34         7.38 o
  -3  -5 -13         30.81         46.88        12.38 o
  -3  -5 -14        593.37        642.08        18.37 o
   3   5  14        778.26        734.61        29.75 o
  -3  -5 -15         86.36         92.70        10.49 o
  -3  -5 -16        271.45        306.33        16.81 o
   3   5  17        259.88        257.47         8.96 o
  -3  -5 -18         27.24         30.62         9.33 o
  -3  -5 -19        356.42        385.51        11.78 o
  -3  -5 -20         10.37          3.07         7.71 o
  -3  -5 -21          1.90         -1.52         9.74 o
  -3  -5 -21          3.81          4.65         9.79 o
  -3  -5 -22          7.88         19.36         8.17 o
   3   6 -18        111.22         98.45         5.89 o
   3   6 -17         17.69         20.04         6.30 o
   3   6 -16          6.28          4.19         7.19 o
   3   6 -15        218.92        206.28         8.50 o
   3   6 -14          5.75          9.09         6.37 o
   3   6 -13          1.63         -1.32         7.50 o
   3   6 -13         38.51         35.40        13.89 o
   3   6 -12         43.02         48.09        19.49 o
   3   6 -11        295.12        277.74        23.44 o
   3   6 -10         70.62         62.95        25.63 o
   3   6  -9         19.16         12.09        17.80 o
   3   6  -8        185.33        200.38        12.60 o
   3   6  -7         72.52         96.96        11.84 o
   3   6  -6        103.46         70.31         8.82 o
   3   6  -5        529.10        500.37         8.87 o
   3   6  -4          1.93          5.60         7.42 o
   3   6  -3       1529.37       1461.49        11.86 o
   3   6  -2       2581.96       2442.58        14.05 o
   3   6  -1        931.10        948.41        13.84 o
   3   6   0          5.38         13.74         5.71 o
   3   6   1          0.89          8.12         6.44 o
   3   6   2        625.42        637.62         9.49 o
   3   6   3         63.88         68.94         5.95 o
   3   6   4         71.43         63.08         5.58 o
   3   6   4        100.18         68.09        13.59 o
   3   6   5        974.27       1065.72         7.90 o
   3   6   6         40.16         57.92         6.12 o
   3   6   7       4216.04       4664.56        19.61 o
   3   6   8        584.19        624.97        10.17 o
   3   6   9        196.62        192.15        11.22 o
   3   6  10        351.97        396.73        17.31 o
   3   6  11        227.53        232.42        12.31 o
   3   6  12          1.75         -0.97        10.49 o
   3   6  13       1005.36       1085.84        26.46 o
   3   6  14        260.58        290.82        20.32 o
   3   6  15        338.31        311.32        21.15 o
   3   6  16        403.47        413.28        29.65 o
   3   6  17          0.25         -1.02         7.21 o
  -3  -6 -18         60.68         74.87        12.05 o
   3   6  19         18.65          7.23        10.96 o
   3   6  20         13.33         13.39         7.59 o
   3   6  21        143.77        155.19         9.31 o
  -3  -6 -22        186.19        175.53         6.60 o
  -3  -7  18         14.16         15.03         3.47 o
  -3  -7  17          3.45         -1.34         4.42 o
   3   7 -16        215.09        186.60         9.69 o
   3   7 -15         26.13         18.25         5.62 o
   3   7 -14          0.13          1.59         5.92 o
   3   7 -13        145.67        163.43         9.54 o
   3   7 -12        121.40        126.38         6.70 o
   3   7 -11        114.19        103.18        20.87 o
   3   7 -10       1937.02       1950.16        52.89 o
   3   7  -9         46.85         72.29        19.32 o
   3   7  -8         51.80         59.93        11.34 o
   3   7  -7        439.02        425.88        14.83 o
   3   7  -6        127.45        138.77         9.54 o
   3   7  -5         18.91         22.54         6.82 o
   3   7  -4        399.25        333.10        13.30 o
   3   7  -4        450.48        432.60        13.80 o
   3   7  -3       3787.45       3703.57        18.69 o
   3   7  -2         14.48         35.69        14.18 o
   3   7  -2         63.14         72.96        11.57 o
   3   7  -1        422.96        378.29         9.34 o
   3   7   0         32.41         23.36         8.66 o
   3   7   1       1857.61       1886.73        16.69 o
   3   7   2        232.60        208.38         7.01 o
   3   7   3        590.17        619.64         8.63 o
   3   7   4         51.51         64.63         7.56 o
   3   7   5        108.42        188.27         6.11 o
   3   7   6          7.73          3.62         6.32 o
   3   7   7        971.48       1076.79        14.60 o
   3   7   8       1162.21       1303.91        13.56 o
   3   7   9          2.67          4.03         9.52 o
   3   7  10        360.09        336.55        16.29 o
   3   7  11          9.85          4.77        10.90 o
   3   7  12        304.77        284.11        18.66 o
   3   7  12        345.09        381.62        24.70 o
   3   7  13        584.39        577.02        18.98 o
   3   7  14         20.32         33.20        12.31 o
   3   7  15        212.36        253.93        25.92 o
   3   7  16         41.23         38.29        13.25 o
   3   7  17         30.14         32.76         8.02 o
   3   7  18         34.21         27.82        10.11 o
  -3  -7 -19         36.21         35.06         8.39 o
   3   7  20          2.60          1.15         7.36 o
   3   7  21        206.62        220.27         9.73 o
  -3  -7 -22         15.36         16.63         4.34 o
   3   7  22         77.18         74.64         9.36 o
  -3  -8  17         28.95         27.59         3.75 o
   3   8 -16          1.31         15.99         6.12 o
   3   8 -15          0.55         -1.88         6.88 o
   3   8 -14          0.03          0.28         5.67 o
   3   8 -13          7.55         14.98         8.18 o
   3   8 -12          3.53          2.85         6.43 o
   3   8 -11         33.10         36.94         5.67 o
   3   8 -10       1055.97       1041.90        31.97 o
   3   8  -9          0.15          6.43        18.58 o
   3   8  -8         41.61         21.78        13.31 o
   3   8  -7         39.39         30.44         9.69 o
   3   8  -6          4.63         -0.11         9.38 o
   3   8  -5        825.81        799.23        14.65 o
   3   8  -4        697.90        689.46        12.29 o
   3   8  -3          1.94          3.72         7.63 o
   3   8  -2        521.27        465.52        14.19 o
   3   8  -1        435.75        400.74        12.04 o
   3   8   0          1.09          6.40         8.78 o
   3   8   1        530.27        543.03        13.19 o
   3   8   2          0.00          5.33         6.42 o
   3   8   3         22.21         30.80         6.44 o
   3   8   4        618.08        589.86        10.76 o
   3   8   5        147.44        159.96         6.32 o
   3   8   6       1087.52       1161.18        11.95 o
   3   8   7        333.87        332.78         9.52 o
   3   8   7        535.12        540.91        24.04 o
   3   8   8       2171.41       2470.22        16.18 o
   3   8   9         33.42          7.30        13.84 o
   3   8  10          1.60          3.36        10.75 o
   3   8  11        143.78        149.00        12.54 o
   3   8  12         90.66        119.29        16.91 o
   3   8  13        272.15        266.92        14.40 o
   3   8  14          0.37          7.65        11.84 o
   3   8  15        346.04        293.87        15.68 o
   3   8  16         98.39        111.45        10.61 o
   3   8  17         32.01         36.68        12.39 o
   3   8  18        139.93        140.85        10.53 o
   3   8  19          7.91         12.95         7.96 o
  -3  -8 -20         10.80         17.60        10.66 o
   3   8  20         33.12         17.94        12.30 o
  -3  -8 -21        136.22        140.15         6.76 o
   3   9 -16         75.36         70.43         5.29 o
   3   9 -15          0.83          1.23         6.00 o
   3   9 -14          2.73         13.34         9.45 o
   3   9 -13         10.49          6.59         6.15 o
   3   9 -12        191.47        202.41         7.56 o
   3   9 -11        123.37        143.15         7.40 o
   3   9 -10         61.97         68.49         5.20 o
   3   9  -9        865.73        876.92        29.80 o
   3   9  -8        282.37        277.48        20.05 o
   3   9  -7        401.43        396.50        15.80 o
   3   9  -6          4.52          0.29        11.58 o
   3   9  -5         93.68        127.42        16.28 o
   3   9  -4          1.37          2.42         8.32 o
   3   9  -3       1109.08       1174.43        18.66 o
   3   9  -2        578.62        621.36        17.25 o
   3   9  -1         91.89         82.87         9.98 o
   3   9   0         13.94          8.96        12.19 o
   3   9   0         20.59         17.25        18.68 o
   3   9   1        693.01        715.12        14.85 o
   3   9   2        199.92        190.50         8.69 o
   3   9   3        260.65        289.02        10.47 o
   3   9   4         12.61         15.24         6.39 o
   3   9   5        141.11        122.90         6.70 o
   3   9   6         76.16         69.92         8.56 o
   3   9   7         13.16         12.80         7.12 o
   3   9   8          3.95          4.69         6.85 o
   3   9   9        511.86        575.06        21.30 o
   3   9  10          3.57         15.24        11.43 o
   3   9  11        485.13        479.81        15.99 o
   3   9  12         84.02         69.06        16.58 o
   3   9  13         10.79          2.27        12.10 o
   3   9  14        491.24        554.79        20.44 o
   3   9  15         31.22         24.37         9.62 o
   3   9  16        141.44        161.18         8.78 o
   3   9  17        258.29        285.39        17.07 o
   3   9  18        545.85        584.14        17.25 o
   3   9  19         63.44         68.95         6.17 o
   3   9  20         55.91         64.24         7.07 o
   3   9  21          4.55          8.29         5.47 o
   3   9  21         76.95         85.58         9.52 o
   3  10 -15         49.70         47.70         5.38 o
   3  10 -14         26.76         21.45         8.48 o
   3  10 -13          2.08          2.95         5.61 o
   3  10 -12        191.43        174.45         7.01 o
   3  10 -11        234.35        231.08         8.43 o
   3  10 -10         73.30         59.26         6.15 o
   3  10  -9        253.75        233.57         5.47 o
   3  10  -8        531.71        547.04        25.92 o
   3  10  -8       1215.36       1230.57         8.90 o
   3  10  -7          1.19          8.15        16.36 o
   3  10  -6        468.99        457.55        26.60 o
   3  10  -5        771.84        853.70        26.56 o
   3  10  -4          0.00         -2.29        10.71 o
   3  10  -3       1452.58       1456.78        25.81 o
   3  10  -2        167.99        167.64        12.21 o
   3  10  -1          1.39          7.07        10.01 o
   3  10   0         81.61         55.31        14.18 o
   3  10   1       1454.78       1455.37        20.23 o
   3  10   2         57.53         46.16         9.97 o
   3  10   3         36.55         20.94         9.66 o
   3  10   4          4.51          6.10         7.17 o
   3  10   5         57.63         53.15         7.26 o
   3  10   6         42.61         41.83        11.51 o
   3  10   7        873.42       1002.97        13.04 o
   3  10   8        310.89        298.62        11.71 o
   3  10   9        368.32        411.62        18.84 o
   3  10  10         12.51         16.79        12.08 o
   3  10  11        992.96       1032.53        23.70 o
   3  10  12        350.43        346.85        15.82 o
   3  10  13        648.96        727.13         8.49 o
   3  10  14        214.83        234.27         9.00 o
   3  10  15         92.30         94.51         6.99 o
   3  10  16        105.34        115.73         6.76 o
   3  10  17        121.57        120.52         8.38 o
   3  10  18          8.41         14.66         7.07 o
  -3 -10 -19        299.82        331.79         8.42 o
   3  10  19        430.76        452.24        13.65 o
  -3 -10 -20        174.19        193.09         7.04 o
   3  11 -14        171.05        144.57         4.75 o
   3  11 -13          1.62          0.96         5.14 o
   3  11 -12         68.75         63.01         7.99 o
   3  11 -11        109.64        118.79         6.78 o
   3  11 -10          7.02          5.90         5.09 o
   3  11  -9        360.05        335.59         7.84 o
   3  11  -8         69.41         77.56         5.19 o
   3  11  -7        315.89        324.80         5.46 o
   3  11  -6         34.21         39.61        23.84 o
   3  11  -5        216.48        237.53        20.99 o
   3  11  -4         40.70         45.25        16.97 o
   3  11  -3        428.04        436.74        29.24 o
   3  11  -2        503.45        490.92        16.17 o
   3  11  -1        262.87        287.11        14.05 o
   3  11   0        405.30        398.18        17.65 o
   3  11   1          0.20          1.67        10.42 o
   3  11   2          5.29          0.09        14.66 o
   3  11   2        290.18        246.62        22.88 o
   3  11   3          5.12          6.94        10.80 o
   3  11   4        153.75        177.09         8.73 o
   3  11   5        103.09        113.49        10.59 o
   3  11   6         16.93         30.56         9.21 o
   3  11   7         74.01         86.67         9.61 o
   3  11   8       1155.79       1300.41        29.57 o
   3  11   9         10.97         10.81        11.87 o
   3  11  10       2639.13       2887.30        31.26 o
   3  11  11        822.73        912.91        27.60 o
   3  11  12        750.15        869.74         8.91 o
   3  11  13          0.07         -0.39         5.86 o
   3  11  14        110.32        136.58         9.29 o
   3  11  15          3.01          4.08         6.25 o
   3  11  16        228.79        225.95         8.75 o
   3  11  17         58.88         65.75         7.62 o
   3  11  18          0.34         -0.92         4.55 o
   3  11  19        264.43        284.75         7.26 o
  -3 -11 -20         59.90         80.60         5.31 o
   3  12 -13          5.88          7.23         5.11 o
   3  12 -12         55.14         59.57         5.66 o
   3  12 -11          2.31          4.87         4.33 o
   3  12 -10         21.39         19.51         4.83 o
   3  12  -9        116.24        105.90         7.26 o
   3  12  -8          1.24         -0.06         5.31 o
   3  12  -7          1.87         -1.24         5.07 o
   3  12  -6          0.17         -6.28        16.27 o
   3  12  -6        143.81        134.41         7.26 o
   3  12  -5          2.84          7.44         4.64 o
   3  12  -4         16.75         11.91         4.89 o
   3  12  -4         41.27         22.19        24.23 o
   3  12  -3         65.73         92.70        18.67 o
   3  12  -2        736.73        833.26        28.32 o
   3  12  -1       1264.28       1391.75        27.55 o
   3  12   0         63.98         69.71        12.49 o
   3  12   1          9.92          9.68        11.36 o
   3  12   2        206.53        195.93        18.16 o
   3  12   3        254.69        246.31        13.73 o
   3  12   4         71.80         80.37        11.92 o
   3  12   5        669.01        653.51        22.07 o
   3  12   6         81.60         73.57        10.18 o
   3  12   7        129.31        165.86        11.11 o
   3  12   8       1254.46       1300.39        26.57 o
   3  12   9         49.40         50.09        12.98 o
   3  12  10       1998.04       2064.30        13.60 o
   3  12  10       2000.16       2178.67        14.75 o
   3  12  11        326.44        306.29         7.99 o
   3  12  12        268.34        273.64         6.84 o
   3  12  13         75.09         79.60         9.07 o
   3  12  14         15.74         16.06        11.54 o
   3  12  14         42.40         36.30        10.11 o
   3  12  15         13.12         10.66         5.87 o
   3  12  16        393.28        399.16         9.27 o
   3  12  17          9.09          7.70         5.05 o
   3  12  18        256.58        308.39         4.87 o
  -3 -12 -19         43.22         46.66         5.58 o
   3  13 -12         15.60         15.87         4.95 o
   3  13 -11         45.73         46.56         4.33 o
   3  13 -10          6.51         10.48         6.53 o
   3  13 -10        136.19        122.69         6.96 o
   3  13  -9          0.49          2.87         4.24 o
   3  13  -8         10.23         10.08         5.60 o
   3  13  -7         83.85         77.62         8.21 o
   3  13  -6        166.22        174.67         5.98 o
   3  13  -5         37.43         44.89         5.32 o
   3  13  -4        187.07        214.41         6.72 o
   3  13  -3          1.37         -0.08         3.71 o
   3  13  -2        176.98        188.51         4.16 o
   3  13  -1        623.06        657.37         6.77 o
   3  13   0        334.46        342.71         5.05 o
   3  13   1        787.89        781.30        19.27 o
   3  13   2         52.88         60.70        16.55 o
   3  13   3        653.07        608.23        17.51 o
   3  13   4        957.38        868.93        27.66 o
   3  13   4        964.51        921.30        30.32 o
   3  13   5         28.39         32.53        11.50 o
   3  13   6         14.65         11.91         4.29 o
   3  13   7        109.82         94.62         6.72 o
   3  13   8         61.59         67.99         5.05 o
   3  13   9        200.18        221.92         5.22 o
   3  13  10         36.53         45.73         7.15 o
   3  13  11         86.33         68.95         6.11 o
   3  13  12         43.42         42.38         5.67 o
   3  13  13         72.01         82.38         7.95 o
   3  13  14        141.16        155.56         6.54 o
   3  13  15         58.08         62.84         5.63 o
   3  13  16        165.50        178.76         7.47 o
   3  13  17          0.29          1.24         4.01 o
   3  13  18         35.86         39.57         3.99 o
   3  13  18        150.12        147.81         8.79 o
   3  14 -10        134.13        137.08         5.10 o
   3  14  -9          0.46          2.70         3.68 o
   3  14  -8         84.60        100.47         4.47 o
   3  14  -7         76.53         83.54         6.30 o
   3  14  -6         23.30         19.50         4.80 o
   3  14  -5        217.01        208.25         5.20 o
   3  14  -4         64.88         48.07        12.82 o
   3  14  -4        293.23        262.23         6.42 o
   3  14  -3        117.45        125.56         4.23 o
   3  14  -2         10.33         10.05         4.61 o
   3  14  -2         41.80         31.57         9.15 o
   3  14  -1          1.96          3.05         3.75 o
   3  14   0         89.99         83.56         4.02 o
   3  14   1        169.98        154.14         5.14 o
   3  14   2          0.21          1.12         3.67 o
   3  14   3        154.73        173.83         4.40 o
   3  14   4        234.02        213.34         6.16 o
   3  14   5        188.22        192.99         4.70 o
   3  14   6          0.00          2.97         5.00 o
   3  14   7         15.58         15.16         6.48 o
   3  14   8         22.50         22.22         4.96 o
   3  14   9         39.59         41.02         4.95 o
   3  14  10        812.26        879.18         9.40 o
   3  14  11        325.11        362.86         5.93 o
   3  14  12        123.75        131.07         8.13 o
   3  14  12        227.07        226.12        10.56 o
   3  14  13        501.59        549.68         7.98 o
   3  14  14         11.04          6.57         5.33 o
  -3 -14 -15          3.14         -1.23         9.40 o
   3  14  15         40.33         46.89         6.52 o
  -3 -14 -16         75.99         79.10         4.68 o
   3  14  16         98.83         97.10         9.26 o
   3  15  -8         52.66         60.81         4.40 o
   3  15  -7        188.34        213.63         4.52 o
   3  15  -6         57.63         58.53         4.34 o
   3  15  -5         68.98         67.59         6.16 o
   3  15  -4          5.27          7.31         3.96 o
   3  15  -3        180.39        205.50         4.12 o
   3  15  -2         28.29         32.58         4.93 o
   3  15  -1          1.82          1.92         3.56 o
   3  15   0        141.02        137.11         3.97 o
   3  15   1        146.75        163.26         5.25 o
   3  15   2        148.35        140.91         4.40 o
   3  15   3        330.19        370.05         4.96 o
   3  15   4         12.06         15.96         5.41 o
   3  15   5         12.48         12.52         4.81 o
   3  15   6          1.23          4.17         4.74 o
   3  15   7         13.73         11.79        12.03 o
   3  15   7         65.75         48.27         7.04 o
   3  15   8        166.08        176.34         5.17 o
   3  15   9        153.58        147.31         6.38 o
   3  15  10        105.19         98.47         4.96 o
   3  15  11        567.26        587.35         5.99 o
   3  15  12         11.11          6.13         6.22 o
   3  15  13         83.60         70.45         4.40 o
   3  15  14        205.61        219.88         5.11 o
   3  15  15          0.67          0.94         4.54 o
   3  16  -6          2.15          5.40         4.07 o
   3  16  -5        104.57        133.46         5.85 o
   3  16  -4          1.76          0.11         3.67 o
   3  16  -3         52.25         48.10         4.04 o
   3  16  -2         11.81         12.90         4.80 o
   3  16  -1          6.68         11.46         3.55 o
   3  16   0         39.69         43.00         3.71 o
   3  16   1        606.75        655.05         4.74 o
   3  16   2        248.53        245.83         4.20 o
   3  16   3         41.67         65.41         6.03 o
   3  16   4         71.41         62.40         4.59 o
   3  16   5         11.89         10.56         4.41 o
   3  16   6        130.72        142.90         6.30 o
   3  16   7         12.21          8.90         4.27 o
   3  16   8          7.31         11.81         4.17 o
   3  16   9        418.71        439.78         7.29 o
   3  16  10        136.25        134.44         4.36 o
   3  16  11          8.88          6.91         3.69 o
   3  16  12        169.48        172.89         5.57 o
   3  16  13          1.29          1.89         4.13 o
   3  17  -3         97.22        102.58         5.84 o
   3  17  -2        164.81        163.34         4.35 o
   3  17  -1        221.29        220.32         5.70 o
   3  17   0        194.72        202.09         6.74 o
   3  17   1        154.27        159.59         6.06 o
   3  17   2         20.00         21.96         4.35 o
   3  17   3         29.02         36.93         5.87 o
   3  17   4        120.29        105.35         4.56 o
   3  17   5         21.46         15.37         4.38 o
   3  17   6         78.45         88.85         5.87 o
   3  17   7         19.88         22.60         4.17 o
   3  17   8          0.89          2.63         4.25 o
   3  17   9         16.96         23.60         4.87 o
   3  17   9         27.41         44.19        10.46 o
   3  17  10        108.34        118.37         4.07 o
   3  18   3          7.38          8.21         3.60 o
   3  18   4         56.69         58.27         3.88 o
  -4  16   3         17.23         20.54         5.16 o
  -4  16   2          0.12         -0.48         3.73 o
  -4  16   1         11.66         12.34         6.58 o
  -4  16   1         24.18         32.63         4.91 o
  -4  16   0         10.11         12.67         6.71 o
  -4  16   0        153.33        182.98        11.47 o
  -4  16  -1        230.10        210.55         5.83 o
  -4  16  -2          0.06         -4.08         6.53 o
  -4  15   8         55.92         63.86         4.24 o
  -4  15   7         10.30         17.79         5.92 o
  -4  15   6          5.02          9.89         6.45 o
  -4  15   5          0.71          2.26         4.99 o
  -4  15   4         34.87         36.23         6.83 o
  -4  15   3         14.68         19.62         6.37 o
  -4  15   3        171.80        201.49        12.64 o
  -4  15   2          4.78          2.16         5.00 o
  -4  15   1        293.25        331.44         7.21 o
  -4  15   0        113.45         99.12         4.63 o
  -4  15  -1         72.31         70.52         6.74 o
  -4  15  -2        203.78        222.27        10.14 o
  -4  15  -3         58.11         65.38         6.61 o
  -4  15  -4        165.06        148.45         5.47 o
  -4  15  -5         47.96         63.79         6.85 o
  -4  15  -6         48.77         48.99         4.78 o
  -4  15  -7        101.71        100.27         5.33 o
  -4  15  -7        101.71        162.48        11.27 o
  -4  14  10         16.80         24.97         5.80 o
  -4  14   9        244.79        226.56         9.38 o
  -4  14   9        271.84        292.74         9.07 o
  -4  14   8          2.46          2.11         5.19 o
  -4  14   7        163.16        155.97         8.31 o
  -4  14   6          0.02          8.26         5.54 o
  -4  14   5        111.84         84.87         7.48 o
  -4  14   5        117.65         92.83        13.79 o
  -4  14   4        118.66        120.84         8.65 o
  -4  14   3        122.93        125.00         6.44 o
  -4  14   2          4.25          5.68        10.24 o
  -4  14   2         55.22         73.49        10.08 o
  -4  14   1        273.15        302.68         8.05 o
  -4  14   0         15.71         16.57         5.11 o
  -4  14  -1        418.48        402.31         9.31 o
  -4  14  -2        109.56        113.73        10.78 o
  -4  14  -3         35.56         31.87         7.55 o
  -4  14  -4        135.87        156.35        10.29 o
  -4  14  -5        134.59        146.39         7.83 o
  -4  14  -6        288.18        270.81         7.94 o
  -4  14  -7         35.17         55.03         9.00 o
  -4  14  -8        537.50        499.23         7.85 o
  -4  14  -9        197.23        173.23         5.23 o
  -4  14 -10        378.71        348.82         6.79 o
  -4  13  12         45.63         39.17         7.48 o
  -4  13  12         80.39         86.95         6.46 o
  -4  13  11         12.69         13.97         8.09 o
  -4  13  11        123.56        137.31         6.21 o
  -4  13  10          0.83          1.91         5.70 o
  -4  13   9          1.73          0.02         4.56 o
  -4  13   8         42.57         48.42         8.14 o
  -4  13   7        129.26        129.95         8.97 o
  -4  13   6          5.43         10.77         6.42 o
  -4  13   5        120.92        128.91         9.06 o
  -4  13   4          2.03          8.91         8.79 o
  -4  13   3        203.23        192.91         7.54 o
  -4  13   2         29.80         38.85         8.80 o
  -4  13   1        237.91        200.28         9.35 o
  -4  13   1        272.96        248.83        11.95 o
  -4  13   0         53.45         53.89         5.74 o
  -4  13  -1        587.63        712.64        12.54 o
  -4  13  -2         32.77         29.00         8.39 o
  -4  13  -3          0.00          3.70         8.01 o
  -4  13  -4         82.85        103.03        11.53 o
  -4  13  -5        543.77        522.51        10.41 o
  -4  13  -6         66.02         56.00         8.07 o
  -4  13  -7         11.38          7.84        10.11 o
  -4  13  -8        367.74        328.72         8.68 o
  -4  13  -9          3.92          1.41         6.60 o
  -4  13 -10         80.75         91.18         7.12 o
  -4  13 -11         43.28         40.76         4.67 o
  -4  13 -12         28.56        121.71         5.73 o
  -4  12  14         10.80          7.94         6.15 o
  -4  12  13         93.11         86.83         5.98 o
  -4  12  12          0.03          5.27         4.64 o
  -4  12  11         19.75         28.31         6.03 o
  -4  12  10         60.05         51.62         6.65 o
  -4  12   9         24.75         28.63         5.18 o
  -4  12   8         89.56        101.67         7.65 o
  -4  12   7         77.61         77.12        11.52 o
  -4  12   7        166.29        173.20        12.08 o
  -4  12   6         41.16         48.54         6.96 o
  -4  12   5         11.44         19.57         8.55 o
  -4  12   4        293.61        286.26         8.21 o
  -4  12   3        326.57        302.74         9.45 o
  -4  12   3        357.01        335.23        18.03 o
  -4  12   2        688.21        716.24        11.78 o
  -4  12   1        117.92        105.25         5.90 o
  -4  12   0        288.60        294.21        11.49 o
  -4  12   0        300.06        321.05        10.01 o
  -4  12  -1       2146.70       2057.01        14.46 o
  -4  12  -2        167.85        165.50         6.73 o
  -4  12  -3        151.56        147.14         9.37 o
  -4  12  -4        331.55        323.93        12.63 o
  -4  12  -5        155.80        111.53         9.04 o
  -4  12  -6        274.63        258.80        12.49 o
  -4  12  -7          0.01          5.58        10.30 o
  -4  12  -7         63.48         84.61        18.07 o
  -4  12  -8          0.51          9.50         7.82 o
  -4  12  -9        253.69        312.89         9.93 o
  -4  12 -10        105.70         95.12         6.28 o
  -4  12 -11         71.11         56.78         5.70 o
  -4  12 -12         38.83         47.39         6.93 o
  -4  12 -13         96.89        101.36         5.75 o
  -4  12 -14         37.77         44.43         3.96 o
  -4  11  15          0.58          3.02         6.85 o
  -4  11  15          1.16         -0.04         8.88 o
  -4  11  14         68.66         61.99         8.04 o
  -4  11  13         16.19         24.40         9.13 o
  -4  11  13         32.35         33.94         7.96 o
  -4  11  12         17.75         17.38        10.06 o
  -4  11  12         27.79         25.73         8.55 o
  -4  11  11        722.56        727.17        10.19 o
  -4  11  10         60.73         52.82         6.34 o
  -4  11  10         73.88         91.86        14.31 o
  -4  11   9         23.82         10.80        11.12 o
  -4  11   9        143.67        117.66         9.01 o
  -4  11   8         29.83         31.80         7.76 o
  -4  11   7         47.17         43.90         5.42 o
  -4  11   6         14.04         18.28        11.95 o
  -4  11   6        156.22        185.86        10.28 o
  -4  11   5        312.05        299.34         9.34 o
  -4  11   4          1.64          4.86         5.84 o
  -4  11   3        829.08        838.75        25.97 o
  -4  11   2        792.06        807.64        26.12 o
  -4  11   1        192.05        192.34        16.35 o
  -4  11   0        493.96        544.01        20.59 o
  -4  11  -1        308.97        277.72        17.25 o
  -4  11  -2        276.43        306.39        13.71 o
  -4  11  -3        655.78        725.96        28.60 o
  -4  11  -4         39.79         34.34         7.71 o
  -4  11  -5         11.29          9.58         7.34 o
  -4  11  -6        221.44        233.97        11.29 o
  -4  11  -7        267.49        265.08         9.93 o
  -4  11  -8        865.48        814.30         9.93 o
  -4  11  -9         50.04         53.91         9.44 o
  -4  11 -10         98.61         91.95         7.05 o
  -4  11 -11        273.32        224.42         7.14 o
  -4  11 -12         34.92         33.43         7.92 o
  -4  11 -13          3.22          3.63         6.63 o
  -4  11 -14        290.76        302.34         9.08 o
   4 -11  15          0.02         -0.26         3.84 o
  -4  11 -15         71.52         86.87        11.71 o
  -4  10  16         11.39         15.77         6.92 o
  -4  10  16         55.26         56.31         9.12 o
  -4  10  15          9.03          4.45         8.08 o
  -4  10  15          9.42         15.80        10.51 o
  -4  10  14         35.02         41.00         8.78 o
  -4  10  13        108.95        102.76         7.45 o
  -4  10  13        113.00        112.49        12.23 o
  -4  10  12         36.66         59.97         8.23 o
  -4  10  11          2.05         -0.12         8.31 o
  -4  10  10         28.96         31.11         5.85 o
  -4  10   9         56.72         56.12         7.88 o
  -4  10   8         17.73         21.77         6.85 o
  -4  10   7          7.06          8.82         4.98 o
  -4  10   6        396.58        436.56        23.17 o
  -4  10   5        655.15        669.81        23.68 o
  -4  10   4         27.63         28.60        14.85 o
  -4  10   3        149.72        154.89        21.66 o
  -4  10   2        607.98        648.50        20.52 o
  -4  10   1          0.16          3.34        13.97 o
  -4  10   0       1915.38       2250.09        32.05 o
  -4  10  -1         32.96         30.72        11.12 o
  -4  10  -2         17.28          6.16        19.16 o
  -4  10  -2         37.13         52.63        18.31 o
  -4  10  -3        343.53        322.90        23.28 o
  -4  10  -4         78.81         79.34        12.08 o
  -4  10  -5        438.83        412.72        18.07 o
  -4  10  -6         27.97         10.50        15.62 o
  -4  10  -7        521.82        403.34        14.91 o
  -4  10  -8        397.00        397.84         9.91 o
  -4  10  -9          0.24         -1.24         8.83 o
  -4  10  -9        270.27        254.26        13.32 o
  -4  10 -10         18.36         14.02         6.93 o
  -4  10 -11        367.86        353.08        10.78 o
  -4  10 -12        119.81        105.51         6.98 o
  -4  10 -13         21.93         28.62         6.19 o
  -4  10 -14         82.87         81.59         8.11 o
  -4  10 -15         32.28         32.84         5.25 o
  -4  10 -16         79.31         82.82         5.87 o
  -4   9  17        156.71        136.97         6.79 o
  -4   9  16          2.13          4.43         5.52 o
   4  -9 -15         69.81         60.17         9.44 o
  -4   9  15         71.00         77.06         8.82 o
   4  -9 -14          7.53          4.68        10.11 o
  -4   9  14        179.22        174.41        14.31 o
  -4   9  13         37.20         32.25         7.75 o
  -4   9  12         32.45         29.10        10.28 o
  -4   9  11         95.59         83.06        12.21 o
  -4   9  11        195.73        163.79        15.94 o
  -4   9  10        561.91        543.52         8.86 o
  -4   9  10       1122.64       1228.43        39.40 o
  -4   9   9       1176.75       1127.65        12.52 o
  -4   9   8        191.92        201.71        15.60 o
  -4   9   7        155.96        177.06        15.16 o
  -4   9   6       2596.37       2693.10        42.02 o
  -4   9   5        655.12        622.90        15.29 o
  -4   9   4        218.01        237.91        19.27 o
  -4   9   4        992.30       1070.99        25.08 o
  -4   9   3       1022.50       1036.21        28.15 o
  -4   9   2         49.41         49.37        13.71 o
  -4   9   1        836.91        856.60        18.68 o
  -4   9   0        553.36        625.81        17.69 o
  -4   9  -1        496.24        512.08        14.06 o
  -4   9  -2        105.25        111.67        14.76 o
  -4   9  -3         20.81         15.55        11.41 o
  -4   9  -3        102.53         90.07        18.88 o
  -4   9  -4         14.67         19.20        11.03 o
  -4   9  -5        850.58        863.43        22.46 o
  -4   9  -6         88.07         67.08        11.56 o
  -4   9  -7        537.63        498.87        15.20 o
  -4   9  -8        188.58        229.32        22.53 o
  -4   9  -9          0.51         -6.42        14.31 o
  -4   9 -10         86.72         57.76         6.74 o
  -4   9 -11        214.15        273.86         9.78 o
  -4   9 -12        218.63        216.76         9.57 o
  -4   9 -13        165.22        154.54        11.88 o
  -4   9 -13        185.76        171.84        12.27 o
  -4   9 -14        118.92        136.27         9.12 o
  -4   9 -15         69.14         70.43         6.19 o
  -4   9 -16        559.99        555.58         8.53 o
  -4   9 -17        142.76        127.12         8.22 o
  -4   9 -17        142.93        124.13        12.73 o
   4  -8 -17        112.21        106.39         5.77 o
  -4   8  17        129.64        117.22        10.41 o
   4  -8 -16        138.52        143.50         6.98 o
   4  -8 -15        177.84        160.92        10.49 o
  -4   8  14          6.75          0.50         7.74 o
   4  -8 -13         93.63         98.43         8.48 o
   4  -8 -12        348.85        333.92        10.60 o
  -4   8  11        109.32         95.29         7.61 o
   4  -8 -10        388.33        381.64        14.75 o
  -4   8  10        840.79        851.37        13.25 o
  -4   8   9        917.39        876.52        28.37 o
  -4   8   8        587.64        719.78        20.13 o
  -4   8   7        292.90        376.46        21.33 o
  -4   8   6       2450.15       2623.05        32.54 o
  -4   8   5        179.93        178.42        11.19 o
  -4   8   4        577.09        570.78        17.89 o
  -4   8   3          1.61          1.84        12.36 o
  -4   8   3        229.32        190.31        20.22 o
  -4   8   2        148.81        160.22        13.72 o
  -4   8   1        221.47        248.43        15.22 o
  -4   8   0        445.95        449.49        12.61 o
  -4   8  -1         76.48         69.06        10.01 o
  -4   8  -2        189.85        234.14        15.03 o
  -4   8  -3         54.90         53.46         8.46 o
  -4   8  -4        550.06        544.05        13.92 o
  -4   8  -5        711.47        690.11        19.57 o
  -4   8  -6         41.94         37.84        10.79 o
  -4   8  -7        676.82        726.75        28.00 o
  -4   8  -7        968.18       1009.02        23.64 o
  -4   8  -8        288.36        275.41        21.61 o
  -4   8  -9          1.14          2.89        14.39 o
  -4   8 -10        894.98        870.53        27.05 o
  -4   8 -11        444.39        389.91        14.43 o
  -4   8 -11        810.12        748.31        24.20 o
  -4   8 -12          2.58         -0.42         7.25 o
  -4   8 -13        550.09        472.07        14.18 o
  -4   8 -14         12.50         13.05         8.53 o
  -4   8 -15        287.92        233.46         7.38 o
  -4   8 -16          4.58          3.11         7.96 o
  -4   8 -17         61.56         57.14         5.57 o
  -4   8 -18         49.31         43.78         4.71 o
   4  -7 -18         67.53         75.49         9.82 o
  -4   7  17          2.30          5.85         5.85 o
   4  -7 -16          2.42         -3.76         9.91 o
  -4   7  16         86.98         77.82        12.94 o
   4  -7 -15         71.71         64.81        10.33 o
   4  -7 -14        550.11        518.41        10.62 o
  -4   7  13        296.37        284.21        12.45 o
   4  -7 -12          2.16          0.65        12.45 o
  -4   7  12        159.58        177.20        14.32 o
  -4   7  11        129.59        102.48         6.97 o
  -4   7  10         64.21         48.24        19.12 o
  -4   7   9        650.28        635.52        22.69 o
  -4   7   8       1281.58       1357.25        23.93 o
  -4   7   7         24.34         17.79        15.01 o
  -4   7   6          6.08         -0.09        12.13 o
  -4   7   5        187.29        189.95        13.12 o
  -4   7   5        374.19        388.96        23.97 o
  -4   7   4         81.99         69.76        12.50 o
  -4   7   3         58.69         71.90         9.16 o
  -4   7   2         48.11         48.95        10.46 o
  -4   7   2        616.63        647.60        28.02 o
  -4   7   1         35.17         48.63        12.26 o
  -4   7   0          3.09         -2.60         8.59 o
  -4   7  -1         12.74         11.18        16.36 o
  -4   7  -1         23.05         39.04        14.61 o
  -4   7  -2       1391.95       1529.72        15.93 o
  -4   7  -3        138.49        131.63         8.46 o
  -4   7  -4         83.41         99.71        13.40 o
  -4   7  -5        329.87        364.63        14.74 o
  -4   7  -5       1178.41       1383.70        32.09 o
  -4   7  -6        294.38        312.99         9.74 o
  -4   7  -7        113.82        107.16        14.02 o
  -4   7  -8         68.54         69.05        13.64 o
  -4   7  -9        308.47        311.17        16.73 o
  -4   7 -10        112.78        101.12        19.70 o
  -4   7 -11        140.38        104.32        14.71 o
  -4   7 -12        796.13        718.81        20.27 o
  -4   7 -13       1075.32       1016.13        16.27 o
  -4   7 -14         51.68         29.99         7.16 o
  -4   7 -15        165.26        141.31        11.86 o
  -4   7 -15        466.95        457.40        13.34 o
  -4   7 -16        113.79        121.83         9.18 o
  -4   7 -17          0.39          1.26         4.70 o
   4  -7  18          1.08          4.06         7.30 o
  -4   7 -18          6.89          7.82         7.03 o
  -4   7 -19         34.08         39.33         4.88 o
   4  -6 -18         66.23         61.75         8.40 o
  -4   6  17          5.86          3.78         6.58 o
  -4   6  16         87.82         88.99        10.30 o
  -4   6  15         21.47         21.63         8.11 o
  -4   6  14         83.72         80.80         8.80 o
   4  -6 -13        233.99        247.37        10.66 o
  -4   6  12        650.12        650.46         9.56 o
   4  -6 -11          7.33         -5.68        12.31 o
  -4   6  11         14.53         21.07        18.03 o
   4  -6 -10        133.05        138.20        15.61 o
  -4   6   9        158.95        136.20        11.21 o
   4  -6  -8         22.64         24.56        10.90 o
  -4   6   8         46.93         63.49        25.74 o
   4  -6  -7        165.93        176.12        13.51 o
  -4   6   6        565.98        695.86        12.33 o
   4  -6  -5         64.57         61.37        10.81 o
  -4   6   5         79.71        100.11        12.27 o
   4  -6  -4        251.79        241.17        12.30 o
  -4   6   4        509.59        472.61        14.07 o
   4  -6  -3         77.21         81.53         6.77 o
  -4   6   2        296.16        336.97         9.95 o
  -4   6   1          0.96          2.05         6.04 o
  -4   6   1          1.92         -4.98        17.14 o
  -4   6   0          0.46         -1.65         6.32 o
  -4   6  -1        420.46        487.14        11.79 o
  -4   6  -2        777.16        776.50         8.07 o
  -4   6  -3        230.57        227.54         6.97 o
  -4   6  -4        823.43        828.00        14.41 o
  -4   6  -5        251.58        287.99         7.52 o
  -4   6  -6        416.24        432.43         8.22 o
  -4   6  -7        178.08        179.21        10.76 o
  -4   6  -8        566.90        518.84        11.83 o
  -4   6  -9          1.37          6.12         9.72 o
  -4   6  -9        236.04        237.47        24.31 o
  -4   6 -10        498.29        483.04        15.16 o
  -4   6 -11        638.58        592.15        13.36 o
  -4   6 -12       1449.53       1376.76        26.80 o
  -4   6 -13        879.78        749.66        35.47 o
   4  -6  14         10.03          3.57         7.48 o
   4  -6  15        263.55        258.00        10.42 o
  -4   6 -16        121.58        103.15         9.14 o
  -4   6 -17        108.03        108.84         5.63 o
   4  -6  18          6.27          8.23         6.51 o
   4  -6  19        207.43        208.83         4.80 o
  -4   6 -20         19.45         14.15         3.37 o
   4  -5 -19         43.30         50.86        10.46 o
   4  -5 -18        204.19        199.49        10.61 o
  -4   5  17          9.53         14.32         6.86 o
  -4   5  16        174.72        193.87        11.35 o
  -4   5  15          0.02         -1.67         8.14 o
   4  -5 -14        179.85        154.40         9.27 o
   4  -5 -13        275.17        303.02        10.96 o
   4  -5 -12         31.29         29.80        12.68 o
   4  -5 -11        266.90        293.36        16.25 o
   4  -5 -10         48.71         47.42        12.40 o
   4  -5  -9          0.27         -3.84        11.06 o
   4  -5  -8         31.32         44.11        14.98 o
   4  -5  -7        176.65        207.41        12.67 o
   4  -5  -6       1247.76       1549.96        22.49 o
   4  -5  -5        737.89        960.27        18.68 o
   4  -5  -4         44.96         61.72         8.27 o
   4  -5  -3         33.76         28.36         6.83 o
  -4   5   2        766.33        766.02        14.07 o
  -4   5   1          0.02          2.23         5.66 o
  -4   5   0         71.32         63.40         6.41 o
   4  -5   1         24.11         25.06         8.59 o
  -4   5  -2        238.93        291.97         5.98 o
   4  -5   3          0.08          2.25         6.03 o
  -4   5  -3        418.18        531.78        14.83 o
  -4   5  -4       1254.38       1312.01        13.12 o
  -4   5  -5        429.39        495.24         7.86 o
  -4   5  -6        741.63        842.07        10.66 o
  -4   5  -7        195.82        227.53        10.81 o
  -4   5  -7        812.65        974.05        19.01 o
  -4   5  -8        102.16        122.31         8.96 o
  -4   5  -9        483.34        431.74        14.58 o
  -4   5 -10         60.08         48.28         8.74 o
  -4   5 -11        532.52        506.90        12.55 o
  -4   5 -12        981.17        944.12        20.72 o
  -4   5 -13          0.54         -3.48        11.30 o
  -4   5 -14        194.14        163.43        13.15 o
  -4   5 -15        421.74        429.88        10.24 o
  -4   5 -16        223.07        189.58         7.71 o
   4  -5  17          7.80          6.69         7.72 o
  -4   5 -17         83.07         94.61        16.50 o
  -4   5 -18         12.45         14.46         8.30 o
  -4   5 -19         16.53         23.92         5.53 o
  -4   5 -20        153.54        186.73         5.70 o
   4  -4 -19        276.04        101.88        11.29 o
   4  -4 -18         56.64         48.57        10.00 o
   4  -4 -17         58.77         61.68         8.10 o
   4  -4 -16        162.64        159.47         8.57 o
   4  -4 -15          5.59          4.58         8.17 o
   4  -4 -14        295.38        311.66        11.50 o
   4  -4 -13        205.32        222.55         8.36 o
   4  -4 -12          4.82          3.61        12.85 o
   4  -4 -11         35.40         40.80        17.42 o
   4  -4 -10         30.37         42.50        11.74 o
   4  -4  -9         96.72         91.80        12.47 o
   4  -4  -8        170.81        181.55        17.03 o
   4  -4  -7          0.86         -7.08        10.28 o
   4  -4  -6        108.75        129.79        11.19 o
   4  -4  -5        675.50        706.74        18.46 o
   4  -4  -4         34.60         31.59         9.62 o
   4  -4  -3         89.30        104.63        10.19 o
   4  -4  -2         25.61         19.20         9.03 o
  -4   4   1        121.93        119.07         6.57 o
   4  -4   0        732.14        841.56        10.76 o
   4  -4   1        161.21        171.86         7.99 o
   4  -4   2          5.46          0.57         5.54 o
  -4   4  -3          0.02          9.15         6.70 o
   4  -4   4       1451.28       1307.73         9.92 o
  -4   4  -5        266.53        318.99         7.87 o
  -4   4  -6       1037.37       1136.26        13.99 o
  -4   4  -7        398.17        416.09         8.85 o
  -4   4  -8        229.96        258.87         9.69 o
  -4   4  -9        279.69        297.29        13.49 o
  -4   4 -10         15.04         11.89         8.01 o
  -4   4 -11         31.11         28.99         9.57 o
  -4   4 -11        100.84        101.91        25.15 o
  -4   4 -12        447.95        391.50        18.08 o
  -4   4 -13        193.38        194.08        13.15 o
  -4   4 -14        360.75        299.39        17.62 o
  -4   4 -15        253.50        224.86        17.07 o
  -4   4 -16         36.92         34.81         5.98 o
   4  -4  17         41.76         23.17         9.03 o
  -4   4 -18        247.79        240.37         9.37 o
  -4   4 -19          0.00         -3.09         5.71 o
  -4   4 -20         11.53         18.19         6.83 o
  -4   4 -21        103.85         78.51         4.49 o
   4  -3 -19         17.40         13.37         5.21 o
   4  -3 -18         37.83         39.74         6.80 o
   4  -3 -17         18.75         24.36        10.55 o
   4  -3 -16         85.45         86.48         8.14 o
   4  -3 -15        442.70        408.12        10.41 o
   4  -3 -14        215.10        210.94        11.02 o
   4  -3 -13         53.60         37.15        13.59 o
   4  -3 -12         55.96         57.54        13.73 o
   4  -3 -11         60.52         63.41        16.78 o
   4  -3 -10          2.60          1.49        11.24 o
   4  -3  -9        313.69        333.63        17.34 o
   4  -3  -8         67.09         82.72        11.62 o
   4  -3  -7       1125.89       1223.04        20.67 o
   4  -3  -6       1489.72       1702.33        24.10 o
   4  -3  -5        845.66        841.99        16.27 o
   4  -3  -4        498.27        505.03        13.48 o
   4  -3  -3       3359.03       3869.34        36.61 o
   4  -3  -2       2700.21       2911.92        23.94 o
  -4   3   1          0.00         10.59         6.69 o
   4  -3   0       1724.91       1875.83        24.01 o
  -4   3  -1         49.41         55.91         7.10 o
   4  -3   2        751.96        679.69         9.42 o
   4  -3   3       2798.08       3073.09        17.94 o
   4  -3   4       1746.65       1777.00        12.89 o
  -4   3  -5         91.64         88.70        11.01 o
  -4   3  -6        961.98       1136.45        15.90 o
  -4   3  -7       1627.58       1606.92        15.98 o
  -4   3  -8         89.12        111.12        16.04 o
  -4   3  -9          0.04         -5.74        11.68 o
  -4   3 -10         69.56         74.37         9.69 o
  -4   3 -11        277.25        266.92        12.99 o
  -4   3 -12          9.06         20.49        10.73 o
  -4   3 -13        121.93        138.35        12.37 o
  -4   3 -14        188.41        153.10        17.44 o
  -4   3 -15        145.12        112.66        12.38 o
  -4   3 -16        240.17        224.31         6.88 o
  -4   3 -17        452.81        428.24        11.78 o
  -4   3 -18          1.09         -1.38         6.57 o
  -4   3 -19        160.04        138.82        11.14 o
  -4   3 -19        167.76        136.10        10.74 o
  -4   3 -20         90.90         87.71         7.74 o
   4  -3  21         18.62         12.98         5.76 o
   4  -2 -19         33.08         29.19         5.35 o
   4  -2 -18        163.67        134.10         7.55 o
   4  -2 -17        284.98        276.44        11.61 o
   4  -2 -16         29.15         25.09         6.68 o
   4  -2 -15        130.28        128.29        11.72 o
   4  -2 -14        158.60        150.30         7.90 o
   4  -2 -13        365.56        372.56        18.10 o
   4  -2 -12         84.00         60.73        17.65 o
   4  -2 -11        363.74        343.84        16.63 o
   4  -2 -10        167.58        145.98        13.27 o
   4  -2  -9        177.62        175.25        17.05 o
   4  -2  -8        277.69        270.93        13.44 o
   4  -2  -7        145.33        125.00        11.17 o
   4  -2  -6       3177.84       3445.36        38.82 o
   4  -2  -5        857.08       1043.16        17.10 o
   4  -2  -4        483.80        605.27        13.82 o
   4  -2  -3       1115.85       1278.03        16.03 o
   4  -2  -2       2454.99       2625.80        18.30 o
   4  -2  -1       1032.60       1139.70        12.85 o
  -4   2   0       1367.10       1286.98        23.45 o
   4  -2   0       1368.37       1432.85        18.35 o
   4  -2   1        955.55       1044.67        10.80 o
  -4   2  -2         10.93          3.58         5.42 o
   4  -2   2        356.05        313.66        10.27 o
   4  -2   3         32.54         33.69         7.11 o
   4  -2   4       1787.99       1835.06        12.58 o
  -4   2  -5        937.36        958.18        21.79 o
  -4   2  -6        497.90        420.60        14.29 o
  -4   2  -7         42.29         34.34        11.27 o
  -4   2  -8          0.06          9.65        15.67 o
  -4   2  -9         31.96         31.79        12.14 o
  -4   2 -10         33.07         23.28        11.70 o
  -4   2 -11         51.66         64.43        12.88 o
  -4   2 -12         33.24         32.99        13.01 o
  -4   2 -13        351.26        362.34        17.85 o
  -4   2 -14        586.10        586.25        20.54 o
  -4   2 -15        266.40        224.98        13.66 o
  -4   2 -16        306.37        314.03        18.00 o
  -4   2 -16        349.03        313.53        29.01 o
  -4   2 -17         79.05         57.82         8.24 o
   4  -2  18        145.39        116.73         7.11 o
  -4   2 -19        225.43        227.65         9.46 o
  -4   2 -20        243.47        250.11        10.42 o
  -4   2 -21          8.13          9.70         6.09 o
  -4   2 -22         42.71         42.25         6.98 o
   4  -1 -19          0.17         -0.27         3.59 o
   4  -1 -18         53.12         57.94         9.59 o
   4  -1 -17         44.50         37.86         8.14 o
   4  -1 -16         10.82         10.81         8.56 o
  -4   1  15        386.53        381.68        11.51 o
   4  -1 -14        696.13        743.80        10.41 o
   4  -1 -13        335.81        354.82        17.63 o
   4  -1 -12        345.90        372.59        22.71 o
   4  -1 -11        179.02        185.00        14.69 o
   4  -1 -10          7.48          7.12        11.31 o
   4  -1  -9         33.44         13.12        13.55 o
   4  -1  -8        560.12        619.94        16.33 o
   4  -1  -7        990.67       1081.64        18.98 o
   4  -1  -6        352.26        354.05        12.65 o
   4  -1  -5          9.34          5.40         8.68 o
  -4   1   4       5657.78       6376.86        28.57 o
   4  -1  -3       1110.36       1085.90        12.88 o
   4  -1  -2       1952.45       1922.64        15.22 o
   4  -1  -1        170.94        192.32        10.11 o
  -4   1   0       9116.01       8371.47        27.29 o
   4  -1   1        200.65        201.16         7.93 o
   4  -1   2       4063.51       4016.35        21.24 o
   4  -1   3        176.85        227.29         6.86 o
   4  -1   4        114.41         78.92         6.94 o
  -4   1  -5        602.90        516.37        11.39 o
  -4   1  -6       2433.42       2523.49        19.51 o
  -4   1  -7          7.02         11.07        10.61 o
  -4   1  -8        487.27        455.06        18.30 o
  -4   1  -9         22.95          9.23        11.19 o
  -4   1 -10        162.41        134.91        17.36 o
  -4   1 -11        119.95        108.80        18.14 o
  -4   1 -12        464.35        474.27        18.28 o
  -4   1 -13        536.04        461.76        22.93 o
  -4   1 -14         47.84         54.19        14.10 o
  -4   1 -15         95.06         95.90        15.19 o
  -4   1 -16         48.68         35.94        15.68 o
  -4   1 -17        627.12        539.24         9.35 o
   4  -1  17        628.01        589.95        18.04 o
  -4   1 -18         91.01         79.52         7.21 o
  -4   1 -19        852.39        782.78        15.92 o
   4  -1  20          0.96         -1.07         7.27 o
  -4   1 -21        104.24         89.92         9.04 o
   4  -1  22          6.29         -0.92         7.37 o
   4   0 -19         20.70         15.60         3.57 o
   4   0 -18         15.46         13.38         7.00 o
   4   0 -17         19.09         18.80         7.99 o
   4   0 -16         37.67         30.78         8.80 o
   4   0 -15         51.92         59.43        12.40 o
   4   0 -14        153.61        161.81         7.36 o
   4   0 -13        834.27        681.08        30.73 o
   4   0 -13        845.47        897.39        25.63 o
   4   0 -12        220.98        231.05        15.59 o
   4   0 -11         79.10         69.38        12.95 o
   4   0 -10        189.29        190.27        17.31 o
   4   0  -9         47.86         39.26        10.93 o
   4   0  -8         54.73         50.90        10.12 o
   4   0  -7        970.21       1053.45        24.05 o
   4   0  -6        114.51        147.34        10.91 o
   4   0  -5        272.36        258.87         9.18 o
  -4   0   4       1788.63       1864.73        21.20 o
   4   0  -3       2147.48       2214.52        15.99 o
   4   0  -2       1043.68       1128.60        11.61 o
   4   0  -1       4724.44       4866.30        22.07 o
   4   0   0        912.33        847.04         9.90 o
   4   0   1        711.86        789.86         8.20 o
   4   0   2          4.12         -4.09        13.49 o
   4   0   2        560.34        502.23        10.87 o
   4   0   3        157.96        157.44         6.49 o
   4   0   4       1038.72        971.06        27.89 o
   4   0   4      10793.18      10647.39        28.49 o
  -4   0  -5        236.48        306.08         7.89 o
  -4   0  -6        317.85        339.55         9.61 o
  -4   0  -7        231.60        202.06        16.49 o
  -4   0  -8        364.95        382.12        14.34 o
  -4   0  -9         32.14         40.39        11.48 o
  -4   0 -10        337.43        357.39        21.26 o
  -4   0 -11        698.14        712.23        19.61 o
  -4   0 -12        287.98        268.32        15.98 o
  -4   0 -13       1289.60       1106.35        32.55 o
  -4   0 -14        529.84        539.73        20.28 o
  -4   0 -15          0.00         -0.07        13.54 o
  -4   0 -16         33.50         41.80        19.08 o
  -4   0 -17         60.15         39.45         6.15 o
  -4   0 -18        273.70        232.99        12.45 o
  -4   0 -19        111.72         77.18        11.41 o
  -4   0 -20         21.27         14.37         7.47 o
  -4   0 -21        158.69        145.10         9.70 o
  -4   0 -22         11.29          3.92         7.52 o
   4   1 -19         38.48         24.46         7.62 o
   4   1 -19         43.74         33.45         7.14 o
   4   1 -18         10.21          8.09         4.27 o
   4   1 -17          0.18          4.25         5.99 o
   4   1 -16         20.86         17.87        11.64 o
   4   1 -15         83.54         87.46         9.50 o
   4   1 -14         80.44         61.49         7.29 o
   4   1 -13        267.90        286.13        18.63 o
   4   1 -12        925.95        985.00        18.88 o
   4   1 -11         97.49         89.68        13.12 o
   4   1 -10        455.87        472.44        21.51 o
   4   1  -9       2132.02       2320.77        28.10 o
   4   1  -8        811.30        821.33        17.74 o
   4   1  -7        215.55        238.38        14.80 o
   4   1  -6       2431.83       2576.12        24.62 o
   4   1  -5        505.76        536.21        12.75 o
   4   1  -4         28.81         21.13         6.30 o
   4   1  -3        161.38        114.86         6.60 o
  -4  -1   2       1546.22       1649.66        17.13 o
   4   1  -2       1620.85       1857.37        17.50 o
  -4  -1   1       1920.01       1992.39        11.55 o
   4   1   0        529.95        485.88         8.45 o
   4   1   1        400.44        357.15         9.49 o
  -4  -1  -2       1543.45       1454.89        16.35 o
  -4  -1  -3          6.36         10.41         8.14 o
  -4  -1  -4       1872.91       1814.58        14.66 o
  -4  -1  -5       2187.38       2408.00        13.20 o
   4   1   6       1539.77       1708.19        13.06 o
  -4  -1  -7        847.00        915.84        17.01 o
  -4  -1  -8          4.30         18.16        10.81 o
  -4  -1  -9         95.40        116.17        12.45 o
  -4  -1 -10        221.09        223.51        17.85 o
  -4  -1 -11       1039.68       1018.86        21.20 o
  -4  -1 -12         83.17         94.05        12.70 o
  -4  -1 -13        109.91        102.05        17.46 o
  -4  -1 -14        501.56        472.69        18.61 o
  -4  -1 -15        284.86        202.68        20.57 o
  -4  -1 -16         20.33         22.89        14.02 o
   4   1  16         40.62         46.40        26.58 o
  -4  -1 -17        510.31        435.47         7.80 o
  -4  -1 -18        314.56        334.18         9.71 o
   4   1  19        140.03        120.36        11.18 o
  -4  -1 -19        140.03         91.58        17.95 o
   4   1  20         41.48         39.37         7.73 o
   4   1  21         54.66         36.74         9.27 o
  -4  -1 -22         94.23         67.31         5.16 o
   4   1  22        134.27        152.63        10.84 o
   4   1  23         15.58         17.90         5.53 o
  -4  -1 -23         21.29         26.72         4.89 o
   4   2 -19         78.01         74.65         5.78 o
   4   2 -18          9.55          7.30         4.12 o
   4   2 -17         90.76        101.51         5.16 o
   4   2 -16        165.64        158.66         9.26 o
   4   2 -15          0.03         -0.87         8.80 o
   4   2 -14        284.15        259.98         8.34 o
   4   2 -13        285.39        319.03        16.85 o
   4   2 -12          1.51         -6.97        10.45 o
   4   2 -11          0.51          3.01         9.71 o
   4   2 -10          5.85         11.90         9.24 o
   4   2  -9          9.89          9.56         8.55 o
   4   2  -8        950.76       1019.88        15.70 o
   4   2  -7         52.93         68.21         7.92 o
   4   2  -6       1451.12       1484.25        19.19 o
   4   2  -5       1210.93       1238.58        21.07 o
   4   2  -4        353.11        359.75        10.69 o
  -4  -2   3        279.88        330.17         7.86 o
   4   2  -2       2227.62       2195.65        15.73 o
   4   2  -1        338.06        367.02         6.26 o
   4   2   0         61.21         63.82        12.90 o
  -4  -2  -1       2468.78       2510.95        25.08 o
   4   2   2          3.31         15.68         3.54 o
  -4  -2  -3       2933.39       3257.45        16.76 o
   4   2   4        148.44        156.56         7.55 o
   4   2   4        176.66        165.05        21.18 o
   4   2   5       1546.41       1580.97        11.27 o
   4   2   6        662.52        690.18        18.79 o
  -4  -2  -6       2947.24       2942.08        24.60 o
   4   2   7         25.39         34.39         8.16 o
  -4  -2  -8        214.78        225.14        12.61 o
  -4  -2  -9        543.07        552.82        19.56 o
  -4  -2 -10         19.99          4.12        11.22 o
  -4  -2 -11        781.56        861.63        19.43 o
  -4  -2 -12         90.66         87.92        17.29 o
  -4  -2 -13         28.28         29.20        12.06 o
   4   2  14         92.81         80.09        10.94 o
  -4  -2 -15        297.54        270.26        17.92 o
   4   2  16         80.31         78.20        11.76 o
   4   2  17        238.26        259.58         9.91 o
   4   2  18       1603.11       1653.39        15.98 o
  -4  -2 -19          0.17         -1.99         6.46 o
  -4  -2 -20         57.34         52.13        10.14 o
  -4  -2 -21        102.07        102.51         7.60 o
  -4  -2 -22          0.07         -0.03         3.95 o
   4   2  23         36.26         40.33         4.10 o
   4   3 -19          0.98          5.45         6.42 o
   4   3 -19         82.68         82.76         8.33 o
   4   3 -18         27.63         30.14         4.03 o
   4   3 -17         35.12         24.23         7.44 o
   4   3 -17        110.76        111.90         8.56 o
   4   3 -16         91.50         78.42         5.55 o
   4   3 -15         52.21         40.44         6.78 o
   4   3 -14         12.23          1.79         7.74 o
   4   3 -13         93.68         84.75        11.16 o
   4   3 -12        354.01        348.95        13.70 o
   4   3 -11        159.76        187.69        15.93 o
   4   3 -10         39.18         49.06         9.46 o
   4   3  -9        510.87        509.56        10.87 o
   4   3  -8        102.48        131.52        10.54 o
   4   3  -7         89.56         74.91         7.06 o
   4   3  -6         12.44          7.78         6.44 o
   4   3  -5       1157.41       1193.23        13.04 o
   4   3  -4         17.96         12.38         5.90 o
   4   3  -3       1948.25       2075.42        12.18 o
   4   3  -2        419.98        429.15         6.12 o
   4   3  -1        461.59        465.12         8.38 o
   4   3   0         30.55         22.40         6.47 o
   4   3   1        272.26        256.06         7.14 o
  -4  -3  -2       2433.40       2738.96        17.21 o
   4   3   3       5273.38       5264.76        20.02 o
   4   3   4        109.72        135.66         5.45 o
   4   3   5       1079.73       1164.84        11.02 o
  -4  -3  -6       1588.25       1654.07        14.29 o
   4   3   7       1801.36       1952.48        12.00 o
   4   3   8        528.96        530.29         8.75 o
   4   3   9        166.27        186.86        10.47 o
   4   3  10       1290.09       1320.99        12.82 o
   4   3  11        234.85        271.65        10.85 o
  -4  -3 -12        254.90        252.98        14.64 o
   4   3  13        219.78        235.83        11.53 o
   4   3  14         19.18         20.16        16.23 o
  -4  -3 -14         48.63         30.05        16.77 o
   4   3  15        788.26        704.27        18.72 o
  -4  -3 -16         81.32         85.11        11.48 o
   4   3  17        344.16        339.58        17.44 o
  -4  -3 -18        259.76        261.76        16.44 o
   4   3  18        468.88        451.16        11.32 o
   4   3  19          0.15         -6.16         6.16 o
   4   3  20         47.83         62.53        10.14 o
   4   3  21         19.25         19.13         7.94 o
  -4  -3 -21         38.46         32.85         7.77 o
  -4  -3 -22         20.51         24.70         6.62 o
   4   3  22         20.96         22.65         9.48 o
   4   3  23         59.67         52.43         7.22 o
   4   4 -18        142.62        120.06         5.95 o
   4   4 -17         83.90         89.64         6.31 o
   4   4 -16         82.05         83.22         5.24 o
   4   4 -15         14.14         10.56         5.36 o
   4   4 -14        183.89        169.52         8.41 o
   4   4 -13        148.73        145.64         7.14 o
   4   4 -12        104.11        101.06        11.14 o
   4   4 -11        949.18        992.44        19.80 o
   4   4 -10         28.07         21.51         9.01 o
   4   4  -9        283.88        255.28         9.08 o
   4   4  -8         15.79         13.05         6.68 o
   4   4  -7        101.23         92.95         7.07 o
   4   4  -6        101.05        117.95         8.62 o
   4   4  -5        212.97        240.60         7.23 o
   4   4  -4        643.81        672.11         9.03 o
   4   4  -3       1060.23       1134.12        10.22 o
   4   4  -2        264.88        290.72         7.28 o
   4   4  -1        489.45        509.23         7.56 o
   4   4   0       6169.38       6350.18        17.18 o
   4   4   1         36.13         25.22         4.51 o
  -4  -4  -2         26.66         33.27         5.30 o
   4   4   3       1604.57       1553.02         9.47 o
  -4  -4  -4       1222.68       1194.83         8.24 o
   4   4   5         11.23         27.26         5.49 o
   4   4   6       3940.08       3779.88        31.19 o
   4   4   6       4149.74       4454.82        20.19 o
   4   4   7         96.97        106.97         5.43 o
   4   4   8        633.74        735.04        12.67 o
  -4  -4  -8       1064.10       1253.50        19.30 o
  -4  -4  -9        542.49        588.63        14.42 o
   4   4   9        584.90        632.98        14.68 o
   4   4  10         39.45         56.14         8.82 o
   4   4  11        923.21       1015.57        17.69 o
   4   4  12         30.38         33.45         9.09 o
   4   4  13        371.45        359.49        12.27 o
  -4  -4 -14         36.68         26.50        13.28 o
  -4  -4 -15          6.94          3.99        10.11 o
   4   4  16        272.77        246.63        12.75 o
   4   4  17        437.65        462.75        12.81 o
  -4  -4 -18          0.29         -3.03        13.47 o
  -4  -4 -19         47.74         39.02        12.72 o
   4   4  19        375.74        363.53        16.52 o
   4   4  20        209.13        202.51         9.32 o
  -4  -4 -21          6.88         12.10         4.92 o
   4   4  22        125.09        103.33         9.04 o
   4   4  23         59.37         67.53         6.96 o
   4   5 -18        142.24        112.34         5.39 o
   4   5 -17        460.01        425.73         7.28 o
   4   5 -16        143.85        151.51         5.92 o
   4   5 -15          7.42          3.65         7.64 o
   4   5 -15        249.12        230.65        14.31 o
   4   5 -14          0.44         -1.55         6.37 o
   4   5 -13          5.28          6.14         6.15 o
   4   5 -12        104.92         55.48        28.03 o
   4   5 -11          4.49          6.84        19.04 o
   4   5 -10        171.96        179.85        22.51 o
   4   5  -9         16.45         12.92        14.54 o
   4   5  -8          0.28         -3.10        10.47 o
   4   5  -7        399.59        350.38        13.22 o
   4   5  -6         36.18         50.38        14.10 o
   4   5  -5         41.94         46.32        10.10 o
   4   5  -4        502.33        543.29         9.49 o
   4   5  -3         95.95         97.84         9.35 o
   4   5  -2        535.60        502.20         9.05 o
   4   5  -1        289.84        354.69         8.16 o
  -4  -5   0        190.80        164.13         9.48 o
   4   5   0        269.70        281.42         9.74 o
  -4  -5  -1          0.26          0.45         5.03 o
  -4  -5  -2        373.48        392.06         8.67 o
   4   5   2        792.58        767.27        18.64 o
  -4  -5  -3        263.07        300.12         6.16 o
   4   5   4         18.46         13.39         4.91 o
  -4  -5  -5        271.49        288.90         9.22 o
   4   5   6        273.32        287.56         8.16 o
   4   5   7         30.77         29.77         6.88 o
   4   5   8        401.81        417.20        12.12 o
   4   5   9       2010.64       2413.00        16.29 o
   4   5  10        347.21        378.06        18.85 o
  -4  -5 -11        324.18        369.40        14.94 o
  -4  -5 -12          4.81         14.18         8.21 o
   4   5  13        237.38        206.06        10.65 o
  -4  -5 -14         65.38         77.01        13.71 o
   4   5  15        126.64        148.93        10.93 o
   4   5  16        384.80        449.99        29.48 o
  -4  -5 -17        587.00        629.48        13.38 o
   4   5  18          6.89          9.62         6.96 o
   4   5  19        624.63        680.50        11.60 o
   4   5  20        118.60        121.78         8.40 o
  -4  -5 -21         17.14         13.09         5.95 o
  -4  -5 -22        211.27        234.24         7.54 o
   4   6 -17        126.88        102.58         4.42 o
   4   6 -16         44.03         36.41         5.21 o
   4   6 -15          6.07          8.85         7.63 o
   4   6 -14         53.71         55.40         6.35 o
   4   6 -13          2.70          3.29         6.36 o
   4   6 -12         34.97         29.70         8.51 o
   4   6 -11          3.30         -5.01        19.07 o
   4   6 -10         53.62         48.09        20.50 o
   4   6  -9        123.92        132.31        16.54 o
   4   6  -8        135.05        146.98        12.75 o
   4   6  -7         47.16         57.50        11.14 o
   4   6  -6        264.01        269.97        12.76 o
   4   6  -5        183.45        158.46        11.78 o
   4   6  -4        478.61        449.94        19.81 o
   4   6  -4        634.86        692.45        13.94 o
   4   6  -3       2848.37       2895.61        18.08 o
   4   6  -2         32.73         41.87         7.08 o
   4   6  -1       6523.69       6664.93        28.97 o
   4   6   0         36.25         14.56         5.74 o
   4   6   1         60.56         64.35         5.81 o
   4   6   2         26.06         24.09         7.82 o
   4   6   3        456.70        410.31         7.48 o
   4   6   4        362.30        388.69         7.35 o
   4   6   5       1213.43       1211.00        13.11 o
   4   6   6       1903.64       2124.88        15.27 o
   4   6   7         26.06         23.11         7.18 o
   4   6   8       1733.04       1828.41        16.89 o
   4   6   9        440.12        525.78        10.30 o
   4   6  10        679.32        672.56        14.52 o
   4   6  11        118.13        123.73        20.18 o
   4   6  12        271.83        310.02        20.15 o
   4   6  13        139.04        115.53        24.35 o
   4   6  14        334.18        329.22        21.12 o
   4   6  15        127.63         90.66        18.44 o
   4   6  16        350.15        383.16        30.42 o
   4   6  17        260.02        278.99         9.55 o
   4   6  17        699.44        744.37        18.94 o
  -4  -6 -18         16.11         33.67         7.04 o
   4   6  19         27.91         26.55        11.59 o
  -4  -6 -20          6.15          2.94         7.77 o
  -4  -6 -21          4.86          1.26         6.87 o
  -4  -6 -22        247.33        273.68         7.65 o
   4   7 -17          1.75          1.16         3.88 o
   4   7 -16         87.19         86.09         6.42 o
   4   7 -15         52.44         57.80         7.11 o
   4   7 -14         31.81         41.28         5.92 o
   4   7 -13        215.38        186.34         7.19 o
   4   7 -12        147.24        137.74         7.12 o
   4   7 -11         56.42         65.84         6.42 o
   4   7 -10        237.53        203.80        28.75 o
   4   7  -9        342.03        352.82        15.20 o
   4   7  -8          1.79          4.95        11.33 o
   4   7  -7         93.73         65.35        15.82 o
   4   7  -6         42.33         41.18        11.21 o
   4   7  -5        566.84        604.93        15.40 o
   4   7  -4         77.72         78.29        10.79 o
   4   7  -3          8.78          6.16         7.27 o
   4   7  -2       1036.11       1125.30        13.13 o
   4   7  -1       1931.58       1982.24        19.50 o
   4   7   0        400.19        474.72         9.74 o
   4   7   1        190.65        182.81         7.90 o
   4   7   2         26.74         15.31         9.19 o
   4   7   3        362.42        341.51         7.64 o
   4   7   4         32.38         34.13         6.11 o
   4   7   5       1266.79       1315.60        10.98 o
   4   7   6        429.49        435.33         9.79 o
   4   7   7        215.95        247.51        10.83 o
   4   7   8         43.61         46.53         7.52 o
   4   7   9        118.50        154.68         8.34 o
   4   7  10        523.11        596.42        19.31 o
   4   7  11         58.00         64.58        10.65 o
   4   7  12         15.35         13.17        10.85 o
   4   7  13         27.69         42.82        21.89 o
   4   7  14        334.86        328.53        21.97 o
   4   7  15        636.61        640.12        25.69 o
   4   7  16       3583.36       3967.28        33.38 o
   4   7  17          6.68          3.93        12.78 o
  -4  -7 -18        137.71        111.10        12.23 o
  -4  -7 -19         22.45         15.93        11.04 o
   4   7  20          0.37         -2.14         7.65 o
   4   7  21          6.92          7.62         8.80 o
  -4  -7 -22         52.67         48.78         5.30 o
   4   8 -16        109.95        127.49         7.60 o
   4   8 -15          9.04          7.37         6.23 o
   4   8 -14          1.76          0.31         5.38 o
   4   8 -13         24.27         22.09         8.25 o
   4   8 -12        162.03        160.78         7.06 o
   4   8 -11          0.29          2.41         5.33 o
   4   8 -10        533.20        535.54         9.81 o
   4   8  -9         57.71         64.12        19.70 o
   4   8  -8        238.07        275.92        14.68 o
   4   8  -7        551.33        514.10        20.23 o
   4   8  -6         39.93         58.26        11.87 o
   4   8  -5         17.52         18.09         7.95 o
   4   8  -4        333.16        344.52        20.13 o
   4   8  -4        519.63        540.33        15.97 o
   4   8  -3        593.01        643.24        12.11 o
   4   8  -2       1236.45       1230.84        17.65 o
   4   8  -2       1576.03       1659.98        30.86 o
   4   8  -1        251.29        235.22         9.25 o
   4   8   0          4.87         -2.03         9.05 o
   4   8   1        176.76        141.31        10.47 o
   4   8   2        241.62        213.80         8.44 o
   4   8   3       1348.49       1389.36        12.36 o
   4   8   4        174.82        186.67         9.86 o
   4   8   5       1374.65       1451.30        12.31 o
   4   8   6          2.30          1.16         7.31 o
   4   8   7        513.97        524.94        14.62 o
   4   8   8          1.64          5.98         7.59 o
   4   8   9          2.79          1.69         7.82 o
   4   8  10        188.92        205.72        16.08 o
   4   8  11         33.86         26.63        11.50 o
   4   8  12         16.33         15.75        15.94 o
   4   8  12        150.38        144.12        22.63 o
   4   8  13        171.60        192.83        25.02 o
   4   8  14          0.94         17.24        17.88 o
   4   8  15         35.63         45.46        23.64 o
   4   8  16        308.80        393.24        12.35 o
   4   8  17        309.36        351.97        14.68 o
  -4  -8 -18        506.31        504.81        14.66 o
  -4  -8 -19          3.52          1.01         8.15 o
  -4  -8 -20        167.65        196.57         8.29 o
   4   8  21         66.57         82.91         7.05 o
  -4  -8 -22          1.10         -2.95         3.59 o
   4   9 -16          4.80         18.15         5.87 o
   4   9 -15         17.76         20.52         7.09 o
   4   9 -14         47.07         50.80         6.78 o
   4   9 -13        283.30        299.78        10.72 o
   4   9 -12          1.28         -0.54         5.03 o
   4   9 -11         48.18         46.65         5.76 o
   4   9 -10        823.34        749.74         9.20 o
   4   9 -10       1044.67       1025.49        14.14 o
   4   9  -9         36.11         50.26         5.27 o
   4   9  -8        305.03        270.35        18.83 o
   4   9  -7         25.96         41.73        12.91 o
   4   9  -6        390.76        401.81        15.70 o
   4   9  -5        873.02        885.57        18.35 o
   4   9  -4          0.00         -2.26         8.48 o
   4   9  -3         78.69         76.17         8.87 o
   4   9  -2        301.91        251.52        16.18 o
   4   9  -1        536.27        550.81        14.27 o
   4   9   0         56.89         47.67         9.84 o
   4   9   1        548.99        500.64        17.64 o
   4   9   2        351.67        348.32        10.05 o
   4   9   3        186.68        184.67         8.89 o
   4   9   4        387.43        348.32        10.55 o
   4   9   5         52.04         40.75         6.66 o
   4   9   6        236.02        228.62         9.73 o
   4   9   7        365.99        402.71        10.73 o
   4   9   8         50.30         61.83         8.60 o
   4   9   9        290.63        298.70        12.60 o
   4   9  10        125.74        147.68        12.98 o
   4   9  11        817.07        798.47        18.13 o
   4   9  12        345.27        371.43        20.40 o
   4   9  13         10.60         15.80        11.96 o
   4   9  14        202.10        236.50        20.24 o
   4   9  15        446.17        478.71        17.38 o
   4   9  16         10.37         11.89        12.08 o
   4   9  17        275.18        330.22        13.87 o
  -4  -9 -18         65.19         69.18        11.57 o
   4   9  19        136.06        155.62         6.63 o
  -4  -9 -20        117.65        118.94        11.44 o
   4   9  20        384.34        368.58         9.56 o
  -4  -9 -21        160.13        182.23         6.78 o
   4  10 -15         11.02         14.65         4.66 o
   4  10 -14        187.10        181.79         8.44 o
   4  10 -13          9.37          8.99         6.64 o
   4  10 -12        119.63        121.84         6.44 o
   4  10 -11        280.63        290.46         8.63 o
   4  10 -10          0.89          3.21         5.84 o
   4  10  -9        375.17        400.74         6.47 o
   4  10  -8         51.47         51.15         5.63 o
   4  10  -7        197.93        225.07        15.11 o
   4  10  -6        717.10        760.83        19.18 o
   4  10  -5         60.48         66.24        23.16 o
   4  10  -4        828.56        831.41        17.97 o
   4  10  -3        589.17        648.07        16.47 o
   4  10  -2        227.88        209.76        15.69 o
   4  10  -1        783.45        802.20        17.35 o
   4  10   0        186.10        182.19        11.97 o
   4  10   1        116.75        116.51        11.17 o
   4  10   2          1.74          2.25         9.99 o
   4  10   3        459.41        408.23        13.45 o
   4  10   4        127.09        140.16         9.00 o
   4  10   5          1.35          3.09         7.21 o
   4  10   6         41.43         38.61        11.72 o
   4  10   7        478.82        454.95        11.88 o
   4  10   8         15.19         17.49         8.70 o
   4  10   9         12.76          4.32        14.58 o
   4  10  10        733.24        774.55        18.75 o
   4  10  11        188.52        209.22        14.64 o
   4  10  12        298.74        294.66        20.15 o
   4  10  13         30.45         33.22        12.46 o
   4  10  14          3.45          9.91        16.76 o
   4  10  14        161.72        135.97         9.13 o
   4  10  15        130.55        151.93        11.56 o
   4  10  16         20.40         22.91         8.24 o
   4  10  17        118.62        125.59        10.92 o
   4  10  18         77.42         63.47         8.37 o
  -4 -10 -19        116.32        121.96         6.02 o
   4  10  20         26.00         30.46         6.66 o
  -4 -10 -21         77.40         97.74         4.33 o
   4  11 -14          2.02          2.36         8.17 o
   4  11 -13          6.60          4.99         5.72 o
   4  11 -12         12.12         13.27         5.35 o
   4  11 -11          6.37          2.42         7.96 o
   4  11 -10         90.32         85.44         5.00 o
   4  11  -9        184.32        162.16         5.17 o
   4  11  -8        176.43        152.58         6.81 o
   4  11  -8        353.67        313.07        12.34 o
   4  11  -7        110.71        113.38         4.87 o
   4  11  -6        414.54        408.46         6.62 o
   4  11  -5        598.68        630.54        26.46 o
   4  11  -4        795.17        852.11        27.89 o
   4  11  -3        247.02        252.55        17.97 o
   4  11  -2        105.23        111.65        12.67 o
   4  11  -1        587.13        579.69        16.60 o
   4  11   0        532.67        515.89        21.66 o
   4  11   1          0.02         -5.33        10.53 o
   4  11   2         21.84         21.93        10.54 o
   4  11   3       1115.31       1179.26        26.07 o
   4  11   4         13.27         16.88         8.80 o
   4  11   5        130.82        120.47         9.32 o
   4  11   6        131.25        129.60        13.23 o
   4  11   7          3.88          1.36         9.07 o
   4  11   8          1.40         -2.33         9.23 o
   4  11   9         51.39         47.41        17.51 o
   4  11   9         60.63         55.29        25.00 o
   4  11  10         20.75         17.88        12.45 o
   4  11  11        340.79        376.23        19.71 o
   4  11  12        453.09        473.02         7.77 o
   4  11  13        243.47        274.83         6.94 o
   4  11  14        170.34        191.00         9.91 o
   4  11  15        101.29        115.54         6.78 o
   4  11  16          7.86          9.53         6.05 o
   4  11  17         18.71         29.62         9.77 o
  -4 -11 -18          2.02          2.86         5.70 o
  -4 -11 -19         62.51         70.98         5.32 o
   4  11  20         64.92         68.31         6.00 o
   4  12 -13         46.78         43.35         3.88 o
   4  12 -12          0.04          2.42         5.56 o
   4  12 -11          2.51          4.26         5.26 o
   4  12 -10         35.21         24.74         5.09 o
   4  12  -9         73.70         67.32         6.85 o
   4  12  -8        144.28        139.99         5.67 o
   4  12  -7          7.11         11.81         4.86 o
   4  12  -6        287.85        286.68         6.49 o
   4  12  -5          0.12          1.34         4.35 o
   4  12  -4         56.86         65.36         4.21 o
   4  12  -3        302.63        336.78        28.89 o
   4  12  -2         43.80         55.11        12.59 o
   4  12  -1          0.37         -1.97        11.77 o
   4  12   0         98.12        127.67        16.78 o
   4  12   1        391.26        397.08        15.67 o
   4  12   2        181.73        174.67        13.22 o
   4  12   3          0.17          3.66        11.57 o
   4  12   4        128.36        128.13        12.49 o
   4  12   5        299.22        261.62        16.54 o
   4  12   6          9.57          4.99        11.39 o
   4  12   7          6.36          3.30         9.37 o
   4  12   8        493.12        551.52        18.31 o
   4  12   9          0.63         -0.45        12.60 o
   4  12  10        376.47        418.51         6.84 o
   4  12  11        530.97        537.82         9.61 o
   4  12  12        319.66        366.69         7.09 o
   4  12  13          4.65          8.44         6.57 o
   4  12  14         17.35         21.03         8.58 o
   4  12  15          5.73          4.54         6.17 o
   4  12  16         70.44         84.60         7.16 o
   4  12  16        105.81        128.10        13.83 o
   4  12  17        149.72        156.32         6.67 o
  -4 -12 -18          2.83         -0.14         5.08 o
   4  12  19        107.72        113.72         6.19 o
   4  13 -11          0.02          0.98         4.32 o
   4  13 -10          1.51          2.66         4.03 o
   4  13  -9          5.54          5.81         7.28 o
   4  13  -8         19.47         17.26         5.37 o
   4  13  -7        150.68        154.07         6.20 o
   4  13  -6          8.90          5.07         8.03 o
   4  13  -6        100.79         95.13         9.78 o
   4  13  -5         74.82         73.76         5.26 o
   4  13  -4          0.51         -2.03         7.09 o
   4  13  -4         43.97         26.82         8.58 o
   4  13  -3          5.22          3.93         4.23 o
   4  13  -2         27.68         29.63         4.11 o
   4  13  -1        394.99        407.13         5.85 o
   4  13   0        503.05        484.33         4.71 o
   4  13   1       1147.20       1188.68         5.92 o
   4  13   2        541.98        590.48        23.71 o
   4  13   3        125.54        120.15        13.39 o
   4  13   4        373.41        402.91        15.71 o
   4  13   5        387.15        407.17        28.77 o
   4  13   6         68.36         73.00         4.57 o
   4  13   7        114.54        117.54         4.59 o
   4  13   8          8.58          7.96         6.36 o
   4  13   9         75.11         67.21         4.83 o
   4  13  10        113.59        119.72         5.99 o
   4  13  10        119.64        107.83        15.71 o
   4  13  11        149.53        132.89         8.12 o
   4  13  12        536.92        564.31         7.46 o
   4  13  13         70.80         76.50         8.65 o
   4  13  14         68.73         81.15         6.45 o
   4  13  15          2.49          4.52         5.61 o
  -4 -13 -16         20.35         17.71         6.16 o
  -4 -13 -17          3.79         -0.56         4.13 o
   4  13  18         99.98        117.34         4.74 o
   4  14 -10          0.06          1.52         3.68 o
   4  14  -9         23.12         24.17         3.92 o
   4  14  -8          6.75          6.47         4.23 o
   4  14  -7        203.28        210.47         6.53 o
   4  14  -6          1.18          0.49         4.53 o
   4  14  -5          7.59          8.80         4.16 o
   4  14  -4          7.55         12.78         5.45 o
   4  14  -3          0.11         -0.07         3.95 o
   4  14  -2         22.10         20.02         3.86 o
   4  14  -1        402.56        442.74         6.28 o
   4  14   0         92.32         91.39         3.99 o
   4  14   1        146.39        131.84         3.92 o
   4  14   2         78.91         84.02         4.98 o
   4  14   3          2.55          3.48         3.96 o
   4  14   4        341.86        347.46         4.78 o
   4  14   5          2.11          1.02         4.81 o
   4  14   5        691.42        691.98        11.46 o
   4  14   6        111.78        119.51         4.79 o
   4  14   7         34.88         40.17         6.75 o
   4  14   8          3.55          1.74         4.93 o
   4  14   9        144.37        146.89         5.33 o
   4  14  10        240.82        242.28         7.69 o
   4  14  11         10.60         14.20         4.92 o
   4  14  12         69.41         61.75         5.52 o
   4  14  13         58.84         61.37         6.94 o
   4  14  14         77.41         81.55         5.75 o
   4  14  15        107.36        134.23         5.42 o
   4  14  16         30.93         39.67         5.25 o
   4  14  17         17.95         20.79         4.04 o
   4  15  -8         58.16         61.41         3.71 o
   4  15  -7         25.85         30.21         5.42 o
   4  15  -6          2.05         -1.56         4.35 o
   4  15  -5        107.38         98.35         4.59 o
   4  15  -4          0.00          4.30         7.15 o
   4  15  -4          0.57          6.39         6.80 o
   4  15  -3          0.82         -2.39         3.64 o
   4  15  -2         46.62         42.44         3.81 o
   4  15  -1          1.01          2.38         3.62 o
   4  15   0         75.63         82.15         3.79 o
   4  15   1        130.80        152.14         5.13 o
   4  15   2         20.59         25.39         3.75 o
   4  15   3        480.02        493.94         5.25 o
   4  15   4        581.78        641.82         7.43 o
   4  15   5          2.13          2.94         4.38 o
   4  15   6         26.88         32.42         4.99 o
   4  15   7         60.37         64.45         6.61 o
   4  15   8          9.93         13.26         4.72 o
   4  15   9        291.90        325.43         5.51 o
   4  15  10        475.40        501.76         7.70 o
   4  15  11         81.77         87.14         4.74 o
   4  15  12          4.10          2.53         4.82 o
   4  15  13        115.49        120.16         6.15 o
   4  15  14         41.47         46.45         4.81 o
   4  15  15         56.39         47.69         5.67 o
   4  16  -6         28.16         32.41         3.89 o
   4  16  -5         71.13         78.37         5.98 o
   4  16  -4          0.42          0.18         4.57 o
   4  16  -3         14.76         12.90         4.03 o
   4  16  -2         37.86         39.48         4.98 o
   4  16  -1         11.18          8.72         3.68 o
   4  16   0          0.90          5.25         3.78 o
   4  16   1         12.01         12.50         4.57 o
   4  16   2         42.84         41.94         3.76 o
   4  16   3         55.35         53.39         3.85 o
   4  16   4          5.30         19.71         6.03 o
   4  16   5        103.91        111.86         4.78 o
   4  16   6         19.82         19.44         4.46 o
   4  16   7         37.77         34.27         4.47 o
   4  16   8        189.11        203.05         4.85 o
   4  16   9         54.86         58.50         5.89 o
   4  16  10         52.83         73.23         4.31 o
   4  16  11        215.42        250.20         4.53 o
   4  16  12         59.73         64.61         5.68 o
   4  16  13          6.21          6.03         3.67 o
   4  17  -3          0.11         -0.52         3.74 o
   4  17  -2         24.00         22.86         4.28 o
   4  17  -1         18.32         20.88         3.35 o
   4  17   0         12.47         16.34         3.45 o
   4  17   1        108.82         93.45         5.02 o
   4  17   2         80.53         82.90         4.07 o
   4  17   3         26.04         24.80         5.33 o
   4  17   4         16.43         19.62         3.97 o
   4  17   5          4.14          1.98         3.86 o
   4  17   6         43.05         38.66         5.25 o
   4  17   7         19.79         25.22         3.95 o
   4  17   8          0.00         -0.67         3.72 o
   4  17   9         23.52         29.95         4.85 o
   4  17  10        152.20        171.04         3.75 o
   4  17  11         20.30         22.28         3.00 o
  -5  15   5          1.21          1.51         4.21 o
  -5  15   4         25.66         24.19         7.66 o
  -5  15   4         30.13         31.29         7.30 o
  -5  15   3        243.01        249.11         6.80 o
  -5  15   2          0.93          0.85         4.41 o
  -5  15   1        300.22        337.63         6.67 o
  -5  15   0         26.02         39.02         6.24 o
  -5  15  -1        462.17        437.69         7.49 o
  -5  15  -2         25.35         29.90         8.01 o
  -5  15  -3          1.53          4.51         7.63 o
  -5  15  -3         46.00         45.16        12.30 o
  -5  15  -4        145.17        127.46         6.01 o
  -5  15  -5         12.54         12.37         5.66 o
  -5  14   9          3.90          3.21         5.02 o
  -5  14   8          0.57         -1.54         4.48 o
  -5  14   7         63.47         76.80         6.73 o
  -5  14   6         51.72         60.25         7.08 o
  -5  14   5         21.17         24.81         5.31 o
  -5  14   4        161.94        189.16         8.18 o
  -5  14   3         65.11         61.79         7.28 o
  -5  14   3        142.61        164.58        13.37 o
  -5  14   2          4.76          3.88         5.40 o
  -5  14   1        175.28        185.62         8.26 o
  -5  14   0        215.56        187.22         6.35 o
  -5  14   0        234.12        212.30        12.13 o
  -5  14  -1         33.08         36.72         5.64 o
  -5  14  -2         38.81         35.77         9.89 o
  -5  14  -3          6.14          6.40         6.97 o
  -5  14  -4          1.37          2.48         9.08 o
  -5  14  -4          8.69         20.33        14.36 o
  -5  14  -5         31.53         33.19         9.18 o
  -5  14  -6        123.03        109.23         6.93 o
  -5  14  -7          1.03         -1.15         7.85 o
  -5  14  -7         62.67         79.40        13.06 o
  -5  14  -8        338.42        399.68         8.77 o
  -5  14  -9          7.74          3.51         4.27 o
  -5  13  11         15.10         18.49         4.78 o
  -5  13  11         40.37         55.16         7.95 o
  -5  13  10         43.64         39.43         6.14 o
  -5  13   9         53.38         56.30         8.97 o
  -5  13   9         92.12        106.00         8.52 o
  -5  13   8          1.66          3.17         5.29 o
  -5  13   7         58.84         56.93         7.13 o
  -5  13   6         60.16         55.59         7.54 o
  -5  13   6         62.71         65.89        14.09 o
  -5  13   5          1.05         -4.40         9.86 o
  -5  13   5          1.25          9.96        10.31 o
  -5  13   4         10.66         14.11         8.33 o
  -5  13   3          3.20         -1.59         6.22 o
  -5  13   2          6.08          9.50        10.57 o
  -5  13   2        420.29        428.98        11.91 o
  -5  13   1         28.65         37.16         8.33 o
  -5  13   0         28.00         29.65         5.47 o
  -5  13  -1        309.98        325.60         9.68 o
  -5  13  -2         65.86         98.91        11.10 o
  -5  13  -3         52.35         55.45         8.24 o
  -5  13  -4        480.75        464.97        12.64 o
  -5  13  -5        195.80        193.52        11.33 o
  -5  13  -5        197.95        175.27        17.26 o
  -5  13  -6          0.11          0.93         7.31 o
  -5  13  -7        137.73        137.90        10.49 o
  -5  13  -8          5.20          3.10         6.89 o
  -5  13  -9        100.41         83.53         6.81 o
  -5  13 -10         91.17         98.40         8.42 o
  -5  13 -11         48.70         43.79         5.23 o
  -5  12  12          6.46          7.40         7.39 o
  -5  12  12         12.90          9.05         6.15 o
  -5  12  11         18.83         14.40         8.59 o
  -5  12  11         23.84         22.10         5.79 o
  -5  12  10         10.34         11.19         5.81 o
  -5  12   9         52.34         44.88         7.10 o
  -5  12   9         98.05        116.56        13.99 o
  -5  12   8          0.26          0.88        10.22 o
  -5  12   8          6.75          6.59        10.25 o
  -5  12   7        127.33        118.64         9.16 o
  -5  12   6          7.16          5.64         6.54 o
  -5  12   5          6.02          9.60         8.92 o
  -5  12   4         43.53         48.35         8.31 o
  -5  12   3          0.06          3.45         5.94 o
  -5  12   2         69.65         59.35         9.27 o
  -5  12   1         25.53         23.65        11.69 o
  -5  12   1        237.62        236.75        12.08 o
  -5  12   0         21.70         24.49         5.88 o
  -5  12  -1        379.61        421.18        11.55 o
  -5  12  -2        714.64        635.75        11.41 o
  -5  12  -3         72.47         76.89         8.72 o
  -5  12  -4        213.55        233.95        12.90 o
  -5  12  -5         37.71         40.69         8.55 o
  -5  12  -6        432.24        347.05        10.01 o
  -5  12  -7         64.09         70.39        11.18 o
  -5  12  -8         12.25         10.25         7.63 o
  -5  12  -9         33.75         29.10         9.88 o
  -5  12  -9         56.18         65.71        15.63 o
  -5  12 -10         58.88         44.95         9.52 o
  -5  12 -11          8.80          4.40         5.14 o
  -5  12 -12        145.91        145.42         6.49 o
  -5  12 -13          0.05          2.53         6.73 o
  -5  12 -13          0.06         -1.08        10.40 o
  -5  11  14         10.79         10.18         6.08 o
  -5  11  13         93.06         91.61         5.97 o
  -5  11  12         10.78          7.75         4.75 o
  -5  11  11         72.48         65.61         7.36 o
  -5  11  10         15.07         13.58         6.47 o
  -5  11   9         38.60         36.93         5.33 o
  -5  11   8        153.92        147.12         9.65 o
  -5  11   7          1.38         -0.56        11.17 o
  -5  11   7         29.46         29.87        10.00 o
  -5  11   6          6.00          4.05         7.26 o
  -5  11   6        438.98        480.74        20.18 o
  -5  11   5         85.44         80.83         8.40 o
  -5  11   4        334.02        320.24         8.32 o
  -5  11   4        963.49       1010.01        18.61 o
  -5  11   3        219.47        196.11         7.75 o
  -5  11   3        226.49        233.25        15.06 o
  -5  11   2       3186.11       3338.26        19.98 o
  -5  11   1          4.41          2.29         6.21 o
  -5  11   0        115.20        118.54        12.55 o
  -5  11   0       1554.05       1671.33        12.43 o
  -5  11  -1       1514.43       1526.98        13.28 o
  -5  11  -2       1282.45       1148.09        10.11 o
  -5  11  -3        387.05        419.56        11.50 o
  -5  11  -4        161.40        123.78        10.53 o
  -5  11  -5        133.87        114.81         8.03 o
  -5  11  -6         22.85         31.39        11.67 o
  -5  11  -7         79.13         59.08        11.04 o
  -5  11  -7         79.14         58.02        18.36 o
  -5  11  -8          1.16         -3.80         8.37 o
  -5  11  -9         23.34         18.83        11.10 o
  -5  11 -10          5.82          5.30         7.67 o
  -5  11 -10        180.42        226.47        15.91 o
  -5  11 -11         24.63         22.57         6.07 o
  -5  11 -12         14.20         10.55         6.37 o
   5 -11  13          0.99         -2.17         4.27 o
  -5  11 -14         26.68         28.80         4.56 o
  -5  11 -15         42.86         37.03         4.48 o
  -5  10  15         44.62         48.01         6.82 o
  -5  10  15         83.71         71.56         8.74 o
  -5  10  14          6.16          3.81         7.31 o
  -5  10  13         56.32         48.46         9.38 o
  -5  10  13        266.31        268.18         8.73 o
  -5  10  12         10.05         11.03         9.74 o
  -5  10  12         27.77         26.08         8.61 o
  -5  10  11        722.48        734.67        11.33 o
  -5  10  10         13.17         13.98        10.72 o
  -5  10  10         73.78         70.41         8.31 o
  -5  10   9         26.06         29.13        11.77 o
  -5  10   9         52.07         43.20         8.49 o
  -5  10   8        113.71         88.67         7.54 o
  -5  10   7        116.23        110.02         6.50 o
  -5  10   6        271.32        273.31        13.67 o
  -5  10   6        308.56        326.98        11.03 o
  -5  10   5        172.36        205.93         9.09 o
  -5  10   4        746.59        836.46        21.82 o
  -5  10   3       1998.02       2155.41        35.18 o
  -5  10   2        252.83        270.96        22.15 o
  -5  10   1          0.88         -2.74        14.13 o
  -5  10   0          0.73          2.19        18.75 o
  -5  10  -1         65.37         59.24        15.27 o
  -5  10  -2          2.06         -2.77        10.67 o
  -5  10  -3        106.16        104.20        21.03 o
  -5  10  -4         99.57         97.64        15.27 o
  -5  10  -5        118.94         79.12        14.95 o
  -5  10  -6         45.93         49.05        10.36 o
  -5  10  -7         42.87         26.64         6.96 o
  -5  10  -8        336.65        282.87         8.61 o
  -5  10  -9        331.19        325.40        10.87 o
  -5  10 -10         29.67         25.53         6.89 o
  -5  10 -11        113.75         91.67         9.17 o
  -5  10 -12        376.93        384.26         9.80 o
  -5  10 -13          4.39          0.07         5.86 o
  -5  10 -14        319.43        277.68        10.07 o
  -5  10 -15          5.26         -0.56         7.86 o
  -5  10 -15          7.99          1.69        12.86 o
   5 -10  16         48.85         50.48         4.33 o
  -5   9  15         12.86         11.48         5.41 o
  -5   9  15         99.80         89.43        10.84 o
   5  -9 -14          7.05         14.56         6.39 o
   5  -9 -13          8.01          3.36         7.12 o
  -5   9  13        103.12        116.03        11.96 o
   5  -9 -12          8.80          2.05        10.81 o
  -5   9  12         57.56         53.38         9.82 o
   5  -9 -11         30.55         21.38         8.85 o
  -5   9  10        213.37        194.77         6.88 o
   5  -9  -9         56.62         50.44         8.56 o
   5  -9  -8         17.57         16.81        12.84 o
  -5   9   8         17.76         27.10         8.70 o
  -5   9   7        236.21        208.92         6.89 o
  -5   9   6        122.22        156.01        31.24 o
  -5   9   5         29.59         34.19        20.33 o
  -5   9   4        233.36        211.08        16.63 o
  -5   9   3        654.54        627.06        26.84 o
  -5   9   2        650.66        686.53        20.15 o
  -5   9   1          0.09         -1.32        13.97 o
  -5   9   0        284.35        306.14        17.28 o
  -5   9  -1        150.37        142.17        11.83 o
  -5   9  -2        386.38        381.14        16.21 o
  -5   9  -3        166.24        162.06        20.41 o
  -5   9  -4         20.63         15.36        13.58 o
  -5   9  -5         65.32         58.20        19.16 o
  -5   9  -6         67.45         77.23        15.57 o
  -5   9  -7          0.69          7.68        11.18 o
  -5   9  -8         67.27         16.36        19.86 o
  -5   9  -9        256.35        234.78        13.13 o
  -5   9  -9        319.32        292.75        11.39 o
  -5   9 -10         25.16         30.92         6.47 o
  -5   9 -11         92.77        113.10        10.17 o
  -5   9 -12         33.37         24.10         8.12 o
  -5   9 -12        169.28        201.58        17.98 o
  -5   9 -13         40.84         29.73         6.62 o
  -5   9 -14        247.36        266.03        11.94 o
  -5   9 -15         78.63         76.10         7.28 o
  -5   9 -16         16.12          8.19         6.24 o
  -5   9 -17         64.60         66.30         7.64 o
  -5   8  16         12.83         13.02         4.34 o
  -5   8  15          9.06         13.99         8.56 o
   5  -8 -14          3.57          4.79        10.54 o
  -5   8  14        149.64        157.75        13.29 o
   5  -8 -13         21.33         22.99         7.80 o
  -5   8  12        409.65        415.35        10.60 o
   5  -8 -11         62.84         40.15         8.55 o
  -5   8  10        495.55        466.83         8.87 o
  -5   8  10        546.27        614.72        34.31 o
  -5   8   9       2597.14       2634.51        16.57 o
  -5   8   8         67.60         71.03        14.04 o
  -5   8   7        297.97        353.13        21.88 o
  -5   8   7        453.60        500.63        33.37 o
  -5   8   6       2597.73       2754.41        41.67 o
  -5   8   5        607.83        608.58        18.97 o
  -5   8   4        124.97        129.62        19.05 o
  -5   8   3         28.79         32.14        18.08 o
  -5   8   2         11.75         16.51        13.12 o
  -5   8   1         94.14         84.36        18.22 o
  -5   8   0        136.71        172.64        14.27 o
  -5   8  -1        499.71        485.89        13.52 o
  -5   8  -2        398.67        371.23        16.63 o
  -5   8  -3        237.81        219.49        21.96 o
  -5   8  -3        392.59        395.54        27.92 o
  -5   8  -4          6.65         13.35        12.79 o
  -5   8  -5         68.14         73.28        14.82 o
  -5   8  -6         72.95         69.11        11.14 o
  -5   8  -7          0.03          1.31        10.96 o
  -5   8  -8        124.62        122.40        20.63 o
  -5   8  -9         50.61         42.14        14.73 o
  -5   8 -10         45.18         35.97        14.55 o
  -5   8 -11        145.26        167.68         9.48 o
  -5   8 -12        615.82        576.95         9.36 o
  -5   8 -13        320.70        309.35         8.04 o
  -5   8 -14        268.73        274.33        12.36 o
  -5   8 -15         11.08         10.78         7.69 o
  -5   8 -16        271.34        277.50        10.45 o
  -5   8 -17        266.78        394.89         9.98 o
  -5   8 -18        199.19        175.03         6.15 o
   5  -7 -17         25.48         21.41         5.15 o
   5  -7 -16         15.63         12.95         6.06 o
   5  -7 -15         69.86         73.17         9.67 o
   5  -7 -14        146.25        142.79         8.21 o
   5  -7 -13          9.99         -0.58         7.96 o
  -5   7  12        284.76        253.06        12.90 o
  -5   7  11        100.15         99.22         6.86 o
   5  -7 -10        186.18        178.06        14.42 o
  -5   7  10        186.69        193.77        10.89 o
  -5   7   9        147.99        135.97        20.11 o
  -5   7   8          2.89         12.41        13.08 o
  -5   7   7       2513.90       2714.42        36.58 o
  -5   7   6        801.09        817.04        23.22 o
  -5   7   5        494.44        510.53        13.62 o
  -5   7   4        577.49        614.63        17.84 o
  -5   7   3        228.18        230.77        20.01 o
  -5   7   3        229.79        189.96        26.31 o
  -5   7   2        126.78        131.92        13.36 o
  -5   7   1        395.64        382.68        21.08 o
  -5   7   0         40.35         71.26         9.81 o
  -5   7  -1         16.76         16.02         9.30 o
  -5   7  -2        269.32        276.66        14.99 o
  -5   7  -3         40.56         43.05         9.30 o
  -5   7  -4         59.77         64.83        10.22 o
  -5   7  -5         17.40         33.92        13.29 o
  -5   7  -6        104.81         99.92        10.67 o
  -5   7  -7         37.92         31.48        12.31 o
  -5   7  -7         82.85         88.94        25.39 o
  -5   7  -8         50.67         41.17        18.36 o
  -5   7  -9         20.69         26.03        13.71 o
  -5   7 -10        689.32        588.34        23.16 o
  -5   7 -11        272.23        237.52        20.48 o
  -5   7 -12        134.31        121.85         6.86 o
  -5   7 -13       1056.74       1243.87        16.88 o
  -5   7 -14        427.58        333.58        13.87 o
  -5   7 -14        450.18        409.67        20.12 o
  -5   7 -15        226.61        184.83         9.21 o
  -5   7 -16        347.67        344.90        10.74 o
  -5   7 -17          2.59          8.51         7.08 o
  -5   7 -18         43.68         36.02         6.39 o
  -5   7 -19         58.41         53.34         7.35 o
  -5   6  17        100.38         99.15         5.92 o
  -5   6  16         35.46         33.96         9.05 o
   5  -6 -16        117.11        108.78        13.95 o
   5  -6 -15        266.45        264.36        10.80 o
  -5   6  14        240.13        182.27         8.85 o
   5  -6 -13        406.54        374.70        12.50 o
   5  -6 -12          1.54         -1.14        12.53 o
  -5   6  12         33.04         75.89        15.39 o
   5  -6 -11          0.72          0.47         5.82 o
  -5   6  10        202.80        202.01        14.45 o
   5  -6  -9         89.10         84.34        13.65 o
  -5   6   9         89.95        123.99        18.86 o
   5  -6  -8          1.18          1.90         8.76 o
  -5   6   7        752.50        760.09        21.00 o
  -5   6   6        238.67        253.07        10.25 o
   5  -6  -5        767.21        759.57        12.92 o
  -5   6   5        791.18        817.39        27.60 o
  -5   6   4        563.66        698.87        14.40 o
  -5   6   3          0.84         10.14         7.91 o
   5  -6  -2        569.72        664.05        12.34 o
  -5   6   1         35.17         37.30        10.92 o
  -5   6   0        168.68        154.73         7.72 o
   5  -6   1          0.00          4.07        10.95 o
  -5   6  -1          0.00         -5.07        11.63 o
  -5   6  -2       3213.36       3578.12        17.73 o
  -5   6  -3          0.42          3.79         5.78 o
  -5   6  -4        465.41        529.32        11.98 o
  -5   6  -5         59.42         78.86         9.67 o
  -5   6  -5        145.39        161.41        16.29 o
  -5   6  -6        885.03        892.94        12.13 o
  -5   6  -7        328.40        343.93        12.51 o
  -5   6  -8        586.89        557.62        12.79 o
  -5   6  -9        550.01        551.35        12.94 o
  -5   6 -10        162.11        139.39        14.22 o
  -5   6 -11        181.10        169.16        10.67 o
  -5   6 -12       1098.01       1095.28        16.96 o
  -5   6 -13       1313.52       1387.02        24.83 o
  -5   6 -14        131.04        125.18         6.74 o
  -5   6 -15         75.25         81.88         7.70 o
  -5   6 -15         83.24         86.22        18.06 o
  -5   6 -16          4.99          5.19         8.45 o
  -5   6 -17          3.95          2.25         5.79 o
  -5   6 -18         67.43         67.99         7.17 o
  -5   6 -19          4.10          8.47         6.30 o
  -5   6 -20        111.92        111.65         4.12 o
   5  -5 -18        114.50        112.47         8.39 o
   5  -5 -17        160.41        161.13        10.39 o
  -5   5  16         32.53         30.10         9.39 o
   5  -5 -15        733.64        716.28        10.89 o
   5  -5 -14        155.18        148.88         8.85 o
   5  -5 -13        720.46        628.39        15.53 o
   5  -5 -12        413.55        417.31         9.35 o
   5  -5 -11         77.86         65.82        14.61 o
  -5   5  11        700.93        723.71        33.41 o
   5  -5 -10         22.96         37.15        17.90 o
   5  -5  -9         52.05         40.90        12.53 o
   5  -5  -8         19.38         14.73        12.04 o
   5  -5  -7        185.15        203.74        17.33 o
   5  -5  -6         25.66         22.98        11.07 o
   5  -5  -5        356.21        444.58        15.53 o
  -5   5   5        370.61        499.26        23.55 o
   5  -5  -4        333.95        317.91        14.47 o
  -5   5   4        784.31        895.16        27.10 o
  -5   5   3         41.93         37.93         7.12 o
   5  -5  -2        379.44        436.73        17.55 o
  -5   5   1         31.89         28.58         7.89 o
  -5   5   0        384.75        373.10         9.60 o
  -5   5  -1        419.67        444.20        11.92 o
  -5   5  -2       4582.64       4800.41        20.90 o
  -5   5  -3         12.58          9.79         5.09 o
  -5   5  -4         90.49        100.02         9.22 o
  -5   5  -5        972.81       1012.88        11.65 o
  -5   5  -6         59.51         69.16         7.29 o
  -5   5  -7         80.59        111.14        10.41 o
  -5   5  -8        351.02        330.87        10.71 o
  -5   5  -9        128.01        120.95        13.93 o
  -5   5  -9        350.60        363.78        18.78 o
  -5   5 -10        271.08        263.51        14.15 o
  -5   5 -11          6.85          5.31         9.38 o
  -5   5 -12       2719.85       2412.69        23.94 o
  -5   5 -13       1783.80       1689.57        26.09 o
  -5   5 -14        657.74        733.91         9.94 o
  -5   5 -15       1026.52       1087.18        15.74 o
   5  -5  16        123.81        126.41        11.48 o
   5  -5  17          0.77         -0.81         7.52 o
  -5   5 -18         17.91         14.28         7.88 o
  -5   5 -19         53.59         41.32         5.34 o
  -5   5 -20          0.95          2.42         4.47 o
   5  -4 -18          2.49          0.41         8.73 o
   5  -4 -17         59.64         61.62        10.20 o
   5  -4 -16        393.85        412.76        11.59 o
   5  -4 -15         66.14         51.71         7.82 o
  -5   4  14        153.70        140.13         8.87 o
   5  -4 -13        391.09        353.26        12.83 o
   5  -4 -12        170.49        159.51         8.13 o
   5  -4 -11         91.97         71.54        18.45 o
   5  -4 -10          0.59         -5.70        12.69 o
   5  -4  -9         11.68          9.03        12.24 o
   5  -4  -8        206.86        244.96        18.52 o
   5  -4  -7          2.02          9.87        10.86 o
   5  -4  -6        503.42        582.71        17.15 o
   5  -4  -5       1725.38       1824.08        32.67 o
   5  -4  -4         17.79          6.90        10.14 o
   5  -4  -3         25.07         24.45        10.09 o
   5  -4  -2       1987.70       2029.64        31.94 o
  -5   4   1        294.17        339.04         9.75 o
   5  -4   0        146.17        165.56         8.97 o
  -5   4  -1         94.99        101.41        11.76 o
  -5   4  -2       1036.73       1152.48        12.84 o
   5  -4   3        418.97        467.96        10.84 o
  -5   4  -3        419.06        526.62        14.15 o
  -5   4  -4       1253.76       1305.24        14.03 o
  -5   4  -5         31.91         34.11         7.58 o
  -5   4  -6       1051.52       1219.17        15.66 o
  -5   4  -7        289.01        329.43        11.24 o
  -5   4  -7        577.42        673.16        25.66 o
  -5   4  -8       1146.07       1166.29        14.88 o
  -5   4  -9         18.22         18.69        11.40 o
  -5   4 -10          0.53         -2.12         8.49 o
  -5   4 -11         67.18         44.38         9.32 o
  -5   4 -12        186.58        195.09        14.59 o
  -5   4 -13        511.05        421.14        15.72 o
  -5   4 -14         14.03         10.55        12.00 o
  -5   4 -15        545.38        605.05        12.95 o
   5  -4  16        269.37        261.15         9.68 o
  -5   4 -17          3.26          0.53        12.51 o
   5  -4  17         76.80         58.18        14.45 o
  -5   4 -18         29.40         22.29        10.27 o
  -5   4 -19         14.23         14.06         6.96 o
  -5   4 -20          2.40          0.53         6.59 o
  -5   4 -21         28.65         27.41         5.49 o
   5  -3 -18         18.15         13.82         8.62 o
   5  -3 -17        150.00        139.32        14.65 o
   5  -3 -16         35.45         34.10         7.15 o
  -5   3  15        156.44        153.60         8.63 o
  -5   3  14        110.25        108.57        11.79 o
   5  -3 -13        132.47        136.96         7.95 o
   5  -3 -12          4.79          3.69        12.85 o
   5  -3 -11        206.12        201.12        21.64 o
   5  -3 -10          7.06          6.78        12.22 o
   5  -3  -9          3.18          2.89        11.62 o
   5  -3  -8        313.24        316.38        19.93 o
   5  -3  -7          0.10         -0.49        10.60 o
   5  -3  -6          0.67          6.62        10.31 o
   5  -3  -5       1302.26       1528.92        24.61 o
   5  -3  -4         54.62         50.08        10.80 o
   5  -3  -3          2.22          2.85         9.54 o
   5  -3  -2       2423.47       2599.68        26.07 o
   5  -3  -1        333.90        316.06        13.06 o
   5  -3   0       3966.17       4561.82        33.16 o
   5  -3   1          0.08         -0.06        10.47 o
   5  -3   2        135.87        106.90        11.85 o
   5  -3   3        350.14        389.41        13.64 o
   5  -3   4          3.11          1.17         6.77 o
  -5   3  -5         47.33         55.13         9.00 o
  -5   3  -6       1039.54       1111.04        20.65 o
  -5   3  -7         89.96         69.43         9.02 o
  -5   3  -8          4.02          0.16        11.52 o
  -5   3  -9         23.37          9.50        16.73 o
  -5   3 -10        127.37        115.92        10.89 o
  -5   3 -11         83.15         77.13        14.00 o
  -5   3 -11        206.12        165.44        16.89 o
  -5   3 -12        550.40        493.26        15.91 o
  -5   3 -13       1050.98        995.98        19.77 o
  -5   3 -14        446.41        412.22        18.46 o
  -5   3 -15        400.69        384.95        19.12 o
  -5   3 -16        146.78        142.40         7.51 o
  -5   3 -17        179.82        179.21        12.24 o
  -5   3 -18         10.05          3.89        10.56 o
  -5   3 -19          6.21          6.83         7.21 o
   5  -3  20        229.97        240.71        10.20 o
  -5   3 -21          6.67          2.29         7.67 o
   5  -3  21        182.46        190.40        11.38 o
   5  -2 -18         22.29         23.51         9.30 o
   5  -2 -17         41.93         42.29        14.45 o
   5  -2 -16         19.15         18.68        11.95 o
   5  -2 -15          2.25          1.55         7.70 o
   5  -2 -14        169.98        181.69        12.04 o
  -5   2  13        478.21        498.58         9.62 o
   5  -2 -12       1188.98       1276.65        27.32 o
   5  -2 -11        992.45       1013.53        26.51 o
   5  -2 -10         94.31         74.53        13.50 o
   5  -2  -9          0.31         -0.37        11.65 o
   5  -2  -8          4.04          2.09        11.30 o
   5  -2  -7        164.62        141.10        12.43 o
   5  -2  -6        329.49        322.22        16.78 o
   5  -2  -5       1656.06       1857.97        23.69 o
   5  -2  -4       3909.90       4559.79        33.40 o
   5  -2  -3        122.27        139.91        14.40 o
   5  -2  -2        365.18        435.08        13.39 o
   5  -2  -1         93.49        106.22        10.04 o
   5  -2   0       1682.29       1633.98        21.77 o
   5  -2   1        213.26        184.88         9.20 o
   5  -2   2       2581.56       2512.97        21.81 o
   5  -2   3       3722.32       4002.74        38.22 o
   5  -2   4        796.03        760.88        11.87 o
   5  -2   5         73.01         63.03         8.59 o
  -5   2  -6       2062.85       1789.86        25.38 o
  -5   2  -7        204.85        224.05        13.96 o
  -5   2  -8         88.94         97.12        16.62 o
  -5   2  -9         53.82         45.10        12.20 o
  -5   2 -10         15.00         30.80        12.47 o
  -5   2 -11        169.93        176.42        19.67 o
  -5   2 -12         58.35         60.48        10.42 o
  -5   2 -13        239.71        256.15        16.99 o
  -5   2 -14        444.80        415.83        21.00 o
  -5   2 -15       1261.96       1111.56        20.81 o
   5  -2  16        498.20        550.45         9.31 o
  -5   2 -17         81.23         63.36         9.48 o
  -5   2 -18        155.58        150.28         8.77 o
   5  -2  19          6.66         22.99        10.07 o
   5  -2  20        297.24        279.49        10.77 o
   5  -2  21         52.06         48.01         6.01 o
   5  -2  22         54.26         46.19         6.58 o
   5  -1 -18         22.89         21.38         9.13 o
   5  -1 -18         49.43         45.89         9.98 o
   5  -1 -17         41.51         37.51        14.17 o
   5  -1 -16          3.33          0.38        11.32 o
   5  -1 -15          4.89         -2.96        16.86 o
   5  -1 -14        154.41        154.53        14.07 o
   5  -1 -13        400.30        406.91        12.33 o
   5  -1 -12        298.68        296.91        21.69 o
   5  -1 -11          8.83          2.54        13.02 o
   5  -1 -10         95.31        101.53        13.31 o
   5  -1  -9        510.99        508.01        23.17 o
   5  -1  -8        169.66        143.55        12.70 o
   5  -1  -7          2.51          3.40        10.62 o
   5  -1  -6         92.63         86.36        14.33 o
   5  -1  -5       1069.99       1166.03        19.09 o
   5  -1  -4       1160.79       1205.36        18.68 o
   5  -1  -3       1281.72       1442.38        21.26 o
   5  -1  -2       1112.00       1132.13        13.87 o
   5  -1  -1         61.31         51.94         7.50 o
   5  -1   0        472.76        531.91        10.38 o
   5  -1   1         13.88          5.73         7.26 o
   5  -1   2         99.41        113.34        17.70 o
   5  -1   2       1090.94       1033.91        18.85 o
   5  -1   3        297.15        286.76        11.15 o
   5  -1   4        707.91        758.65        10.74 o
  -5   1  -5        245.54        210.07        12.02 o
  -5   1  -6       1159.86       1149.05        19.83 o
  -5   1  -7        337.88        359.37        14.86 o
  -5   1  -8        333.29        314.51        15.19 o
  -5   1  -9         20.29         17.37        11.81 o
  -5   1 -10        349.76        325.62        15.98 o
  -5   1 -11         51.65         34.07        17.68 o
  -5   1 -12        496.69        447.84        18.43 o
  -5   1 -13         45.13         36.03        13.62 o
  -5   1 -14          0.06         -0.07        18.92 o
  -5   1 -15        316.12        281.71        18.05 o
  -5   1 -16         67.58         72.38        16.44 o
  -5   1 -17         11.50         13.98         8.98 o
  -5   1 -18         99.11         97.58         8.56 o
  -5   1 -19        115.25        125.27        10.91 o
  -5   1 -20         26.28          8.33        11.13 o
   5  -1  20         54.14         60.65         9.52 o
   5  -1  21         10.69          7.68         6.29 o
   5  -1  22        245.77        249.84        11.80 o
   5   0 -18         21.80         16.61         6.01 o
   5   0 -17          0.15         -1.64         6.35 o
   5   0 -16          6.81          7.76        11.40 o
   5   0 -15        108.04         82.83        17.52 o
   5   0 -14        345.13        278.71        15.49 o
   5   0 -13          2.78          3.43         8.42 o
   5   0 -12        318.13        286.24        18.19 o
   5   0 -11         29.85         26.26        12.48 o
   5   0 -10         15.28         21.57        11.76 o
   5   0  -9        291.24        315.76        18.22 o
   5   0  -8        199.43        201.92        13.21 o
   5   0  -7        201.67        185.06        12.14 o
   5   0  -6         12.42         13.25         9.77 o
   5   0  -5         71.34         96.02        10.36 o
   5   0  -4        277.16        272.82        13.88 o
   5   0  -3        932.16        996.28        14.66 o
   5   0  -2        510.64        504.41         9.27 o
   5   0  -1       1141.64       1212.38        14.42 o
   5   0   0          1.33          1.98         5.61 o
   5   0   1       1695.50       1885.27        12.18 o
   5   0   2        612.73        622.95        11.65 o
   5   0   3        226.99        209.12         7.24 o
   5   0   4        170.18        184.36         7.71 o
   5   0   5         87.71         81.11         9.88 o
  -5   0  -6        954.58        798.97        15.12 o
  -5   0  -7        331.29        372.51        14.54 o
  -5   0  -8        293.30        241.28        17.61 o
  -5   0  -9          5.99          6.84        11.61 o
  -5   0 -10        737.78        718.56        22.20 o
  -5   0 -11        227.96        237.57        15.13 o
  -5   0 -12         50.25         63.75        13.40 o
  -5   0 -13        536.34        496.20        23.79 o
  -5   0 -14        219.78        208.77        16.61 o
  -5   0 -15       3029.82       3020.20        39.49 o
  -5   0 -16          4.21         -2.80        18.74 o
  -5   0 -17          2.54          9.35        11.12 o
  -5   0 -17          5.08         10.51        11.30 o
   5   0  18        147.70        127.19        11.80 o
  -5   0 -18        172.80        147.49        17.07 o
  -5   0 -19        570.87        548.63        13.84 o
  -5   0 -20          1.15          3.01         7.18 o
   5   0  21         17.44         15.70         8.80 o
  -5   0 -21        115.72        132.79        13.87 o
   5   0  22        228.95        209.37        11.70 o
   5   1 -18        206.91        206.22         6.51 o
   5   1 -17          2.43          2.12         5.14 o
   5   1 -16          0.32         -4.65         7.30 o
   5   1 -15        233.11        225.54        17.44 o
   5   1 -14        236.17        186.59        13.98 o
   5   1 -13        144.98        123.63         9.97 o
   5   1 -13        477.16        477.33        32.88 o
   5   1 -12        273.41        277.16        14.03 o
   5   1 -11        832.11        793.21        17.71 o
   5   1 -10        567.80        612.58        22.10 o
   5   1  -9          6.01          5.89         8.64 o
   5   1  -8          0.77          3.31         9.95 o
   5   1  -7        512.99        503.07        19.93 o
   5   1  -6         14.84         14.86         9.31 o
   5   1  -5       1247.01       1436.63        19.88 o
   5   1  -4         51.43         83.03        12.70 o
   5   1  -3        891.42       1046.45        14.43 o
   5   1  -2        491.61        492.44        10.68 o
   5   1  -1        707.24        784.84        10.35 o
   5   1   0       4264.15       4577.28        14.76 o
   5   1   1       2264.36       2597.62        13.09 o
   5   1   2         49.57         51.77         8.46 o
   5   1   2        128.03        111.28        12.84 o
   5   1   3       4502.70       4284.12        20.10 o
  -5  -1  -4        103.77         99.17         9.43 o
   5   1   4        416.68        415.38        11.13 o
   5   1   5        786.37        785.61        10.23 o
  -5  -1  -6         16.71         22.26         9.40 o
  -5  -1  -7       1094.43       1011.31        23.22 o
  -5  -1  -8       9057.54       9359.37        49.13 o
  -5  -1  -9          3.79          9.32        12.08 o
  -5  -1 -10        580.48        623.49        24.24 o
  -5  -1 -11         93.22         85.36        13.53 o
  -5  -1 -12         34.54         40.71        13.00 o
  -5  -1 -13         62.41         82.37        18.47 o
  -5  -1 -14        344.37        327.26        17.27 o
  -5  -1 -15       1377.04       1368.11        28.34 o
   5   1  16         33.56         34.16        15.62 o
   5   1  17       2231.06       2115.28        13.82 o
   5   1  18        180.03        187.19        11.30 o
   5   1  19        624.96        557.50        18.44 o
  -5  -1 -20         10.86         19.88         7.41 o
  -5  -1 -21        116.32         85.26         9.25 o
   5   1  22          0.52          9.02         6.11 o
   5   1  23          0.00          4.09         3.53 o
   5   2 -18         31.65         32.06         4.21 o
   5   2 -17         60.43         54.48         5.07 o
   5   2 -16         51.08         46.71         9.71 o
   5   2 -15          1.96          0.56         7.64 o
   5   2 -14         19.36         21.81        12.65 o
   5   2 -13        475.81        460.65        14.95 o
   5   2 -12        702.56        697.77        17.04 o
   5   2 -11        631.28        640.54        16.52 o
   5   2 -10        365.98        430.97        18.55 o
   5   2  -9         37.99         42.24         7.80 o
   5   2  -8       1039.52       1088.17        13.98 o
   5   2  -7        756.58        784.84        13.70 o
   5   2  -6          4.97          6.21         7.86 o
   5   2  -5         24.72         23.95         8.95 o
   5   2  -4        790.57        803.32        14.81 o
   5   2  -3        129.16        128.20         7.28 o
   5   2  -2        626.19        917.17        29.18 o
   5   2  -2        626.73        637.23        11.83 o
   5   2  -1        374.80        478.01         6.81 o
   5   2   0        244.73        299.50         6.93 o
   5   2   1          1.53          3.48         4.56 o
   5   2   1        476.95        405.98         8.32 o
   5   2   2       2593.75       2657.03        10.65 o
   5   2   3         36.92         21.25         4.71 o
   5   2   4        966.89        991.07         8.84 o
   5   2   5       1037.77        953.49        10.50 o
   5   2   6        733.94        812.81         9.99 o
   5   2   7       3518.11       3686.08        26.29 o
  -5  -2  -8       3470.23       3850.03        31.49 o
  -5  -2  -9       1021.70        995.73        19.35 o
  -5  -2 -10       2223.47       2217.51        29.93 o
   5   2  11         20.55         12.88         8.53 o
  -5  -2 -12        813.41        798.67        22.88 o
  -5  -2 -13        169.09        166.26        14.72 o
  -5  -2 -14         33.74         31.69        10.49 o
  -5  -2 -15        930.29        888.34        21.85 o
  -5  -2 -16         13.78         14.31        13.54 o
   5   2  16        711.68        645.25        31.81 o
   5   2  17        861.51        851.00        10.21 o
  -5  -2 -18        314.00        345.94        10.96 o
  -5  -2 -19          0.00          4.53        12.08 o
   5   2  19        139.74         97.76        14.54 o
   5   2  20         41.94         34.36         7.58 o
  -5  -2 -21        100.69         96.10         7.79 o
  -5  -2 -22          0.81          2.15         4.69 o
   5   2  22          1.63         -3.21        10.88 o
   5   2  23         19.28         15.11         5.47 o
   5   2  23         54.04         40.31         6.35 o
   5   3 -18          0.37          6.22         3.73 o
   5   3 -17         34.52         33.07         4.78 o
   5   3 -16         12.64         18.52         7.23 o
   5   3 -15          1.78         -0.50         5.92 o
   5   3 -14         78.02         62.44         8.38 o
   5   3 -13          0.40         -7.29        12.40 o
   5   3 -13        123.85        134.58        14.41 o
   5   3 -12         88.63        100.80        11.40 o
   5   3 -11          5.55          5.84         9.98 o
   5   3 -10          1.56          0.40         9.61 o
   5   3  -9          6.56          6.03         7.66 o
   5   3  -8        743.07        707.41        13.49 o
   5   3  -7        201.19        202.53         8.58 o
   5   3  -6       2670.11       2828.08        18.75 o
   5   3  -5       1337.53       1412.46        16.87 o
   5   3  -4       1389.36       1404.27        12.67 o
   5   3  -3       1081.23       1067.59        12.53 o
   5   3  -2         26.03         17.44         6.13 o
   5   3  -1        119.56        116.14         5.18 o
   5   3   0        326.42        303.50         5.84 o
   5   3   1        166.88        144.23         8.33 o
   5   3   2        462.76        481.14         7.17 o
   5   3   3        268.90        299.88         5.40 o
   5   3   4        235.18        188.61        10.78 o
   5   3   4       6512.30       6700.11        19.07 o
   5   3   5       2987.85       3097.62        14.14 o
   5   3   6       2639.30       2712.98        16.42 o
  -5  -3  -6       2682.18       2677.29        24.56 o
   5   3   7        176.32        220.77         7.38 o
   5   3   8       3665.39       4064.20        19.57 o
  -5  -3  -9       3242.50       3561.58        21.91 o
   5   3  10         82.92         75.95         7.60 o
   5   3  11        387.87        363.40         9.56 o
   5   3  12        738.70        721.27        20.04 o
   5   3  13        121.57        118.84        10.71 o
  -5  -3 -14          2.92          3.47         9.92 o
  -5  -3 -15         37.06         43.36        12.70 o
   5   3  16        170.54        170.88        12.44 o
  -5  -3 -17         42.07         48.03         6.74 o
  -5  -3 -18          8.13          3.63         8.65 o
  -5  -3 -19         73.66         67.73         6.90 o
  -5  -3 -20          1.17          2.77        11.63 o
  -5  -3 -20         57.22         49.76         9.96 o
   5   3  21        102.22        111.50         5.87 o
  -5  -3 -22         35.25         31.36         4.05 o
  -5  -3 -23         24.90         23.01         5.19 o
   5   4 -18         91.96         88.54         4.41 o
   5   4 -17         48.46         51.83         5.60 o
   5   4 -17         50.65         54.16        10.19 o
   5   4 -16         98.41         89.06         5.49 o
   5   4 -15         28.04         23.26         5.94 o
   5   4 -14        366.37        318.38        11.42 o
   5   4 -13          2.77          3.64         7.80 o
   5   4 -12          0.91         -0.94         9.43 o
   5   4 -11        112.90         81.39        28.95 o
   5   4 -10         33.37         31.97         9.67 o
   5   4  -9        110.06        112.82         8.58 o
   5   4  -8        167.47        192.47        11.68 o
   5   4  -7        187.71        202.20         8.59 o
   5   4  -6         42.97         57.46         7.01 o
   5   4  -5         43.25         57.41         8.45 o
   5   4  -4        115.36        118.23         6.61 o
   5   4  -3        113.78        148.24         6.43 o
   5   4  -2        660.81        711.52         9.83 o
   5   4  -1          8.58          9.06         5.87 o
   5   4   0         79.07        110.76         6.04 o
   5   4   0        269.47        288.31        12.24 o
   5   4   1          2.30          4.50         4.48 o
   5   4   2       1170.21       1213.48         9.65 o
   5   4   3        230.84        207.59         8.78 o
   5   4   4        287.01        321.20         7.15 o
   5   4   5       1019.72       1135.35        12.90 o
   5   4   6        807.53        803.25        12.87 o
   5   4   7       2319.68       2580.03        15.26 o
   5   4   8        923.31       1052.28        11.33 o
  -5  -4  -9         75.50         72.37         9.51 o
   5   4  10         11.35          8.17         6.68 o
   5   4  11         76.18         89.18         7.75 o
  -5  -4 -12        257.96        235.81        14.11 o
   5   4  13        168.81        176.05        10.88 o
  -5  -4 -14          1.89          2.55        11.62 o
   5   4  14        298.43        321.21        26.53 o
  -5  -4 -15         79.31         67.51        14.23 o
   5   4  16          4.58         10.76        10.17 o
  -5  -4 -17        231.43        240.59        12.28 o
  -5  -4 -18        141.03        164.52        18.53 o
   5   4  19         51.65         69.67         8.80 o
   5   4  20        260.82        256.00         8.60 o
  -5  -4 -21          3.81          4.55         7.10 o
  -5  -4 -21          7.89         15.84         9.39 o
  -5  -4 -22          0.45          0.03         5.09 o
   5   4  22         20.92         14.41        10.12 o
   5   4  23         59.70         58.89         5.13 o
   5   5 -17         24.56         27.00         6.63 o
   5   5 -16        258.27        252.50         7.04 o
   5   5 -15          3.23          5.63         6.56 o
   5   5 -14         54.31         47.94         9.99 o
   5   5 -13          0.01          5.28         7.54 o
   5   5 -12        121.28        109.55         7.81 o
   5   5 -11        475.79        463.15        32.26 o
   5   5 -10         51.88         58.98        20.49 o
   5   5  -9          3.39         -0.97        11.39 o
   5   5  -8          0.44         -0.76        11.07 o
   5   5  -7         17.86         14.67        10.73 o
   5   5  -6        521.09        512.99        17.65 o
   5   5  -5         37.34         48.35        10.65 o
   5   5  -4        106.38        120.31        11.04 o
   5   5  -3       2814.96       2742.99        21.09 o
   5   5  -2          2.34          0.76         6.67 o
   5   5  -1       1426.88       1481.92        12.96 o
   5   5   0       4478.23       4605.88        17.46 o
   5   5   1        288.58        264.06         6.25 o
   5   5   2        164.15        125.90         5.73 o
   5   5   3       1059.32       1073.97        13.54 o
   5   5   4        486.31        565.98         8.78 o
   5   5   5        310.57        295.83         6.52 o
   5   5   6       1145.63       1187.86        12.99 o
   5   5   7          9.85          9.23         8.85 o
   5   5   8       1265.37       1364.14        16.83 o
   5   5   9        249.89        260.77        17.19 o
   5   5   9       1312.97       1583.82        26.51 o
   5   5  10         15.48         12.95         8.89 o
   5   5  11         62.54         61.77        20.31 o
   5   5  12          1.90          8.43        16.13 o
   5   5  13          1.55          5.11        16.74 o
   5   5  14        167.23        166.15        26.15 o
   5   5  15          0.13          8.59        17.42 o
   5   5  16         75.66         86.40        20.36 o
  -5  -5 -17        305.93        372.67        13.54 o
  -5  -5 -18          0.49         -4.11         7.31 o
  -5  -5 -19        363.98        397.06        10.85 o
   5   5  19        617.03        696.24        18.25 o
   5   5  20        329.68        423.29        10.48 o
  -5  -5 -21          2.99          1.60         4.91 o
  -5  -5 -22         11.54         14.42         8.88 o
  -5  -5 -22         80.36         78.60         6.57 o
  -5  -5 -23          5.00          2.19         4.21 o
   5   6 -17        600.60        616.85        10.67 o
   5   6 -16          1.94          1.18         5.29 o
   5   6 -15          1.07         -0.70         8.83 o
   5   6 -15          1.14          9.84        11.34 o
   5   6 -14          4.85          6.61         6.70 o
   5   6 -13         68.42         59.68         7.58 o
   5   6 -12        170.00        184.13        10.92 o
   5   6 -11         24.57         15.16         6.18 o
   5   6 -10          1.03          4.09        19.32 o
   5   6  -9        155.28        162.12        17.91 o
   5   6  -8        155.35        141.71        13.30 o
   5   6  -7         59.81         64.17        11.80 o
   5   6  -6        276.64        264.30        18.29 o
   5   6  -5        127.44        175.38        12.06 o
   5   6  -4        145.78        124.09        11.22 o
   5   6  -3        520.72        577.78        12.80 o
   5   6  -2        894.27        883.21        11.77 o
   5   6  -1        224.81        235.51         8.51 o
   5   6   0         16.33         12.47        12.09 o
   5   6   0        997.16        956.91        15.77 o
   5   6   1         20.26         29.31         5.80 o
   5   6   2        409.22        366.40         8.55 o
   5   6   3        399.30        391.05         8.58 o
   5   6   4       2001.70       1943.28        14.14 o
   5   6   5       1156.80       1179.33        11.62 o
   5   6   6        111.59        135.78         7.52 o
   5   6   7         98.03         82.87         7.58 o
   5   6   8        187.80        194.60        11.14 o
   5   6   9        530.74        590.47        13.55 o
   5   6  10         82.74         86.95        10.02 o
   5   6  11         78.96        120.10        22.49 o
   5   6  12        162.22        137.98        17.37 o
   5   6  13        291.92        293.42        20.33 o
   5   6  14         74.05         80.12        25.30 o
   5   6  15          1.86         20.26        17.34 o
   5   6  16        692.25        678.17        31.26 o
   5   6  17        360.66        338.36        10.23 o
  -5  -6 -18          2.45         -1.58         7.10 o
   5   6  19        676.19        715.85        11.78 o
   5   6  20        487.10        505.70         9.75 o
  -5  -6 -21         67.38         70.52         4.95 o
  -5  -6 -22         37.61         30.55         6.60 o
   5   7 -16          0.20          0.64         6.93 o
   5   7 -15        156.62        153.53         7.15 o
   5   7 -14         78.05         71.11         5.72 o
   5   7 -13         47.67         43.84         6.07 o
   5   7 -12        156.73        139.31         8.78 o
   5   7 -11          4.09          7.41         5.87 o
   5   7 -10        393.02        398.64         7.57 o
   5   7  -9        708.82        717.53        21.67 o
   5   7  -8         15.67         13.01        12.40 o
   5   7  -7        107.26        103.43        12.56 o
   5   7  -6        204.65        193.62        13.20 o
   5   7  -5         12.47         13.39        11.02 o
   5   7  -4        237.57        216.39        15.97 o
   5   7  -3         33.23         24.36         7.44 o
   5   7  -2        259.76        219.47         8.79 o
   5   7  -1       1064.27       1136.28        15.97 o
   5   7   0         90.11         95.31         7.74 o
   5   7   1        761.86        765.80        10.96 o
   5   7   2        739.80        702.78        14.25 o
   5   7   3       2297.88       2251.56        16.15 o
   5   7   4       1517.90       1575.67        13.79 o
   5   7   5       1339.60       1412.43        15.23 o
   5   7   6       1143.42       1226.65        13.42 o
   5   7   7         92.73         97.75         7.88 o
   5   7   8        948.78        995.04        14.60 o
   5   7   9         50.60         68.05         7.92 o
   5   7  10         49.31         44.67         9.91 o
   5   7  11        372.80        344.14        19.20 o
   5   7  12          0.47          3.06        16.87 o
   5   7  13        745.50        732.75        29.99 o
   5   7  14         52.23         57.06        17.56 o
   5   7  15        708.46        682.07        26.97 o
   5   7  16        459.82        552.07        13.68 o
   5   7  17         72.22         85.50         7.54 o
   5   7  18         60.19         56.57         7.12 o
  -5  -7 -19        489.37        528.14        11.56 o
  -5  -7 -20        147.69        162.41         6.52 o
  -5  -7 -21        126.30        148.26         7.60 o
  -5  -7 -22        587.11        614.44         7.26 o
  -5  -8  16         18.14         21.80         4.05 o
   5   8 -15          2.18         -0.81        10.03 o
   5   8 -14          1.86          4.40         4.99 o
   5   8 -13        292.27        303.40         6.84 o
   5   8 -12         23.91         31.46         5.35 o
   5   8 -11          1.56          1.65         5.51 o
   5   8 -10        497.57        490.11         9.64 o
   5   8  -9        411.71        413.64         7.64 o
   5   8  -8          0.41          4.82        12.11 o
   5   8  -7         78.17         61.35        17.09 o
   5   8  -6         69.03         85.05        13.02 o
   5   8  -5          0.93          5.23        11.30 o
   5   8  -4        279.93        257.67        13.50 o
   5   8  -3          0.98         -0.08         7.94 o
   5   8  -2         13.99          9.82         7.87 o
   5   8  -1        335.05        314.14        12.67 o
   5   8   0        119.21        105.19        10.08 o
   5   8   1        528.54        507.84        12.93 o
   5   8   2        508.56        567.74        12.49 o
   5   8   3          1.65          2.65         7.04 o
   5   8   4         39.01         52.18         9.61 o
   5   8   4         76.72         60.23        16.73 o
   5   8   5          2.22          2.66         6.03 o
   5   8   6        109.09        103.01         8.31 o
   5   8   7        757.95        864.86        14.77 o
   5   8   8        127.14        131.20         8.91 o
   5   8   9        722.17        793.55        12.71 o
   5   8  10        455.33        500.95        15.24 o
   5   8  11        301.60        267.82        20.08 o
   5   8  12          8.04         -9.90        16.87 o
   5   8  13        316.05        310.17        28.53 o
   5   8  14         87.90         87.84        17.96 o
   5   8  15        265.96        298.73        12.43 o
   5   8  16        173.10        188.93        11.35 o
   5   8  17         59.80         74.10         7.36 o
  -5  -8 -18         65.61         57.76        13.59 o
   5   8  18        300.96        289.71        11.47 o
  -5  -8 -19         68.70         63.29        11.11 o
  -5  -8 -20          0.02         -1.26         7.38 o
   5   8  21          0.26          4.43         6.76 o
   5   8  22        347.13        371.02         5.53 o
   5   9 -15          1.30          3.97         6.46 o
   5   9 -14          6.09          4.78         5.68 o
   5   9 -13         30.22         41.02         9.05 o
   5   9 -12        290.47        339.93         6.07 o
   5   9 -11         45.44         52.72         5.56 o
   5   9 -10        103.94        107.18         8.07 o
   5   9  -9         52.59         48.06         5.57 o
   5   9  -8          1.02          2.61         4.57 o
   5   9  -7        203.42        194.69        18.42 o
   5   9  -6          0.05          3.40        12.22 o
   5   9  -5        134.44        147.62        13.62 o
   5   9  -4         18.79         15.91         8.98 o
   5   9  -3       1309.78       1371.78        16.80 o
   5   9  -2        135.44        139.11        12.11 o
   5   9  -2        268.72        232.42        19.51 o
   5   9  -1          1.28         -1.95         9.81 o
   5   9   0        814.37        826.15        16.32 o
   5   9   1         99.52         88.23        13.95 o
   5   9   2         30.10         32.67         7.90 o
   5   9   3         18.77         12.15         7.49 o
   5   9   4        299.63        288.77        12.81 o
   5   9   5          2.92          1.43         7.53 o
   5   9   6         10.22          4.33         7.99 o
   5   9   7        354.37        337.18        14.29 o
   5   9   8         41.33         27.99         8.51 o
   5   9   9        501.24        466.53        11.77 o
   5   9  10        566.62        575.29        15.42 o
   5   9  11         93.20        119.37        12.43 o
   5   9  12         54.36         51.72        17.16 o
   5   9  13        843.75        953.57        32.67 o
   5   9  14         76.81         66.78        18.50 o
   5   9  15        453.94        479.08        12.38 o
   5   9  16          1.64          8.62        12.24 o
   5   9  16         72.33         61.29        15.30 o
   5   9  17          6.58         -0.91         6.86 o
   5   9  18         47.14         63.96         9.14 o
  -5  -9 -19        125.00        149.31         6.70 o
   5   9  20         17.38         18.07         5.58 o
   5   9  21         41.31         57.31         6.58 o
   5  10 -14          1.88         -0.77         4.79 o
   5  10 -13          4.41          4.59         7.57 o
   5  10 -12          5.09          3.33         5.29 o
   5  10 -11        487.27        505.04         7.86 o
   5  10 -10        383.91        376.30         6.75 o
   5  10  -9         12.61         14.60         5.10 o
   5  10  -8        500.81        441.95        13.42 o
   5  10  -8        520.09        538.64         7.61 o
   5  10  -7         89.63         72.33         4.19 o
   5  10  -6          1.81          4.33        12.42 o
   5  10  -5        137.27        182.14        18.42 o
   5  10  -4        418.69        413.35        15.18 o
   5  10  -3        142.84        146.38        12.39 o
   5  10  -2        710.86        636.61        22.14 o
   5  10  -1        778.44        808.83        17.42 o
   5  10   0         69.73         59.80        11.36 o
   5  10   1        709.50        714.55        21.22 o
   5  10   2         20.11         20.40        10.31 o
   5  10   3        544.38        507.51        11.73 o
   5  10   4        300.17        285.93        12.72 o
   5  10   5        120.19        132.42         8.75 o
   5  10   6          0.74          5.31         8.92 o
   5  10   7        349.31        339.50        11.41 o
   5  10   8         93.54         77.99         9.48 o
   5  10   9       1315.70       1354.03        18.87 o
   5  10  10         33.40         32.90        12.61 o
   5  10  11        563.69        574.30        17.09 o
   5  10  12        317.52        312.35        28.68 o
   5  10  13        364.82        434.45         9.75 o
   5  10  14         28.96         25.19         6.41 o
   5  10  15        387.22        447.86        11.47 o
   5  10  16        259.86        323.05         9.88 o
  -5 -10 -17          0.34         -0.41         6.62 o
   5  10  18         80.96         89.31         8.65 o
  -5 -10 -19          7.23          9.73         5.83 o
  -5 -10 -20        209.88        242.15         7.58 o
   5  10  20        212.60        240.73        12.15 o
  -5 -10 -21         29.49         36.12         5.67 o
   5  11 -13          0.11         -2.76         6.78 o
   5  11 -12        103.73        111.79         6.22 o
   5  11 -11        707.07        762.79        10.00 o
   5  11 -10          0.69          0.45         4.53 o
   5  11  -9         53.19         54.06         5.01 o
   5  11  -8        123.77        147.80         6.60 o
   5  11  -7         94.17         94.80         4.88 o
   5  11  -6        212.78        231.00         4.93 o
   5  11  -5        106.33         92.16         6.03 o
   5  11  -4          2.01         -3.17        11.45 o
   5  11  -3        913.32        989.59        19.87 o
   5  11  -2          3.02         -6.84        15.78 o
   5  11  -2        329.14        335.09        25.79 o
   5  11  -1          2.81          6.55        11.23 o
   5  11   0          1.77          7.86        11.01 o
   5  11   1          0.20          8.21        11.23 o
   5  11   2         97.04         98.69        11.77 o
   5  11   3         52.22         45.23        14.68 o
   5  11   4        307.27        270.00        10.90 o
   5  11   5          0.48          0.67         8.40 o
   5  11   6        707.37        709.36        22.74 o
   5  11   7        110.72        130.82        12.09 o
   5  11   8        631.96        655.79        14.28 o
   5  11   9        294.33        301.00        15.94 o
   5  11  10         91.14        107.43        13.70 o
   5  11  11        319.09        348.88        15.71 o
   5  11  12        331.76        330.09         8.56 o
   5  11  13        156.86        176.75         6.09 o
   5  11  14         74.37         76.10         6.75 o
   5  11  15          4.90          8.77        10.75 o
   5  11  16          0.00          4.64         6.69 o
  -5 -11 -17        285.49        336.43         9.54 o
   5  11  18          1.78          3.39         7.41 o
   5  11  18        165.11        171.84        13.13 o
  -5 -11 -19          6.81          4.42         5.22 o
   5  11  20         68.50         66.47         6.21 o
   5  12 -12          5.68          1.78         6.24 o
   5  12 -11          2.84         -0.81         7.50 o
   5  12 -10         37.72         42.09         5.34 o
   5  12  -9          6.52          5.75         4.96 o
   5  12  -8          5.51          2.40         4.90 o
   5  12  -7         18.58         18.00         4.71 o
   5  12  -6        105.53         92.86         6.52 o
   5  12  -6        132.39        127.97         9.81 o
   5  12  -5        104.06        106.82         5.09 o
   5  12  -4         68.51         69.08         4.54 o
   5  12  -3        100.49        104.72         6.05 o
   5  12  -2        127.39        123.97         8.34 o
   5  12  -1          1.81          4.19        11.73 o
   5  12   0        298.57        324.15        17.35 o
   5  12   1         37.40         26.54        12.09 o
   5  12   2        739.22        711.69        17.93 o
   5  12   3        394.05        419.83        20.44 o
   5  12   4         44.56         54.95        11.22 o
   5  12   5          0.81         -4.89        16.26 o
   5  12   6        131.47        145.01        16.68 o
   5  12   7        115.39        107.58        12.47 o
   5  12   8        661.45        675.60        17.51 o
   5  12   9         56.13         58.24        13.34 o
   5  12  10        526.88        511.86         6.13 o
   5  12  11        104.86        114.20         6.81 o
   5  12  12        599.34        660.77         8.01 o
   5  12  13        103.08        111.42         7.07 o
   5  12  14         75.08         81.80         8.72 o
   5  12  15          4.90          7.52         5.24 o
   5  12  16          3.32          3.89         6.16 o
   5  12  17         41.91         53.39         7.91 o
   5  12  18         45.69         43.81         5.34 o
   5  12  19         34.27         42.29         4.69 o
   5  13 -11         43.10         45.68         4.25 o
   5  13 -10         47.81         54.69         4.21 o
   5  13  -9        105.85        106.99         7.27 o
   5  13  -8         22.67         25.92         5.63 o
   5  13  -7         96.51         78.14         6.42 o
   5  13  -6        195.83        195.09         7.94 o
   5  13  -5         37.97         30.46         5.07 o
   5  13  -4         66.19         65.21         4.90 o
   5  13  -3        262.20        271.64         7.24 o
   5  13  -2          4.57         11.34         4.26 o
   5  13  -1          6.11          6.89         3.94 o
   5  13   0         52.16         54.42         4.96 o
   5  13   1        755.26        687.17         4.53 o
   5  13   2        293.77        327.07         4.13 o
   5  13   3         37.52         36.44         3.95 o
   5  13   4        570.34        618.61         5.55 o
   5  13   5        429.21        474.72         7.63 o
   5  13   6        300.05        318.18         4.92 o
   5  13   7        170.90        171.77         4.56 o
   5  13   8         82.05         88.55         6.08 o
   5  13   9         82.50         83.21         4.70 o
   5  13  10          0.62          5.20         5.33 o
   5  13  11         96.20        107.64         8.43 o
   5  13  12         63.09         72.30         5.92 o
   5  13  13         84.19         91.99         5.73 o
   5  13  14         13.69         16.90         7.96 o
   5  13  15          0.23         -1.16         4.94 o
   5  13  16          1.39          3.77         4.59 o
  -5 -13 -17          1.04          7.78         6.58 o
  -5 -13 -18          2.96          2.50         4.43 o
   5  14  -9         29.79         46.12         4.73 o
   5  14  -8          0.11          1.10         4.03 o
   5  14  -7         16.47         14.26         4.46 o
   5  14  -6          7.42         10.68         4.71 o
   5  14  -5        273.93        267.44         5.54 o
   5  14  -4         80.47         93.26         4.33 o
   5  14  -3         97.96         95.19         4.41 o
   5  14  -2         69.63         60.14         4.10 o
   5  14  -1        103.14         99.80         5.31 o
   5  14   0         11.87          7.41         3.81 o
   5  14   1        903.91        834.79         5.28 o
   5  14   2        161.96        193.39         5.86 o
   5  14   3        176.20        194.15         4.51 o
   5  14   4        462.00        498.87         5.61 o
   5  14   5        385.10        394.76         7.08 o
   5  14   6        109.12        112.95         4.52 o
   5  14   7         49.72         46.21         4.84 o
   5  14   8        196.31        218.79         6.72 o
   5  14   9         78.98         93.03         4.78 o
   5  14  10         25.36         20.40         5.06 o
   5  14  11         56.86         63.93         7.52 o
   5  14  12        246.12        243.25         6.17 o
   5  14  13        196.29        194.45         7.28 o
   5  14  14          0.70          3.71         5.51 o
   5  14  15          4.52          6.68         4.98 o
   5  14  16         26.40         47.10         6.10 o
   5  14  17         25.08         30.28         5.15 o
   5  15  -7         29.66         31.88         5.09 o
   5  15  -6         91.80        103.79         4.44 o
   5  15  -5         14.22         18.39         4.47 o
   5  15  -4         18.23         28.01         5.28 o
   5  15  -3        292.92        291.24         4.65 o
   5  15  -2          2.72          4.16         3.85 o
   5  15  -1         58.32         49.89         5.38 o
   5  15   0          4.42          3.15         3.86 o
   5  15   1         79.41         66.80         3.86 o
   5  15   2         13.97         24.10         5.00 o
   5  15   3        209.24        214.36         4.53 o
   5  15   4        189.82        192.67         4.94 o
   5  15   5          3.90          4.81         4.09 o
   5  15   6         18.82         15.55         4.51 o
   5  15   7         79.81         84.00         6.12 o
   5  15   8          0.33          0.62         4.30 o
   5  15   9         16.52         22.09         4.83 o
   5  15  10        211.21        239.11         7.14 o
   5  15  11          0.00          3.78         4.49 o
   5  15  12        182.91        209.51         5.52 o
   5  15  13         66.82         75.45         6.41 o
   5  15  14          2.24         -0.63         4.75 o
   5  15  15         16.39         15.92         4.24 o
   5  16  -5         44.92         30.37         3.98 o
   5  16  -4          4.86          7.57         4.26 o
   5  16  -3          0.04          1.40         4.52 o
   5  16  -2          0.33          0.27         3.47 o
   5  16  -1          6.46         11.82         3.63 o
   5  16   0          5.44          7.62         3.70 o
   5  16   1         33.28         34.29         4.89 o
   5  16   2          4.88          6.15         3.40 o
   5  16   3        258.77        287.78         4.36 o
   5  16   4        273.12        309.79         6.40 o
   5  16   5         26.67         24.33         4.66 o
   5  16   6         52.83         55.97         4.62 o
   5  16   7         72.96         75.05         6.15 o
   5  16   8          9.42         13.30         4.54 o
   5  16   9        324.21        353.12         5.42 o
   5  16  10         95.50        104.52         5.83 o
   5  16  11        150.42        157.91         5.02 o
   5  16  12        163.05        177.95         4.68 o
   5  16  13         14.31         19.07         8.06 o
   5  16  13         29.13         28.02         5.70 o
   5  17  -2         15.30         17.36         4.93 o
   5  17  -1         54.65         62.24         3.50 o
   5  17   0          0.03         -0.06         3.07 o
   5  17   1         38.40         36.65         4.87 o
   5  17   2          1.92         -0.42         4.21 o
   5  17   3         17.13         17.21         4.03 o
   5  17   4         74.55         73.63         5.40 o
   5  17   5         17.98         21.93         3.96 o
   5  17   6          1.24         -0.11         4.08 o
   5  17   7        179.47        208.36         4.61 o
   5  17   8         93.71        104.86         4.19 o
   5  17   9         90.19         94.48         5.31 o
   5  17   9         90.98        101.84         7.70 o
   5  17  10        139.55        157.42         3.82 o
   5  17  11        293.17        324.96         3.79 o
  -6  15   1         46.25          3.35         4.66 o
  -6  15   0          1.94          4.23         6.06 o
  -6  15  -1         57.52         56.84         6.99 o
  -6  15  -2         63.70         72.63         6.98 o
  -6  15  -2         63.70         97.52         9.56 o
  -6  14   6        126.94        134.03         6.40 o
  -6  14   5          0.16         -1.10         5.65 o
  -6  14   5         93.69         85.23        10.68 o
  -6  14   4         24.87         21.71         8.13 o
  -6  14   4         78.40         80.34         8.10 o
  -6  14   3         79.17         83.16         6.86 o
  -6  14   2         18.56         13.06         4.87 o
  -6  14   1         46.18         36.69         6.50 o
  -6  14   0        258.70        298.06         9.34 o
  -6  14  -1        179.87        155.30         5.58 o
  -6  14  -2        500.72        569.02        10.94 o
  -6  14  -3         10.83         12.17         8.58 o
  -6  14  -3         19.07         14.64        13.13 o
  -6  14  -4         27.37         24.01         6.36 o
  -6  14  -5        113.71        112.61         8.68 o
  -6  14  -6          6.62         -0.97         5.68 o
  -6  14  -7         16.29         23.05         5.50 o
  -6  13   9         56.47         63.99         5.73 o
  -6  13   8         51.30         43.39         4.75 o
  -6  13   7        240.60        291.66         7.83 o
  -6  13   6          0.71         -2.37         7.17 o
  -6  13   5         33.20         32.11         5.57 o
  -6  13   4        165.19        196.82         8.61 o
  -6  13   3        191.26        194.83        11.25 o
  -6  13   3        191.79        197.77        10.34 o
  -6  13   2          4.04          0.45         7.31 o
  -6  13   2        190.16        218.38        13.42 o
  -6  13   1         29.07         34.35         7.89 o
  -6  13   0        108.07         97.36         7.88 o
  -6  13   0        233.20        249.72        12.82 o
  -6  13  -1          1.77         -1.83         6.98 o
  -6  13  -1          4.25         -3.00        14.37 o
  -6  13  -2         46.75         36.79        10.15 o
  -6  13  -3         19.46         14.03         7.43 o
  -6  13  -4         87.88         71.38        10.05 o
  -6  13  -4         90.31        101.14        15.63 o
  -6  13  -5        113.79        106.19        10.27 o
  -6  13  -6          0.34          2.29         6.75 o
  -6  13  -7        177.59        228.44         9.74 o
  -6  13  -8        159.73        153.90         9.05 o
  -6  13  -9          1.86          5.08         5.89 o
  -6  13 -10        104.65         97.07         7.41 o
  -6  12  11          0.63          1.20         6.92 o
  -6  12  11          1.27          6.13         8.56 o
  -6  12  10         37.29         45.45         6.19 o
  -6  12   9          0.24         -2.59         8.70 o
  -6  12   9          0.49          2.54         8.19 o
  -6  12   8          9.38          7.93         9.10 o
  -6  12   8         18.52         18.64         9.16 o
  -6  12   7         98.23        120.51         8.52 o
  -6  12   6         34.02         29.73         7.13 o
  -6  12   6         61.17         66.20        15.32 o
  -6  12   5          0.78          1.56        10.67 o
  -6  12   5        146.60        149.63        11.06 o
  -6  12   4        264.00        273.17         8.96 o
  -6  12   3          2.65          3.24         5.70 o
  -6  12   2          0.43          4.02        10.80 o
  -6  12   2         16.59         38.03        10.79 o
  -6  12   1        174.65        204.93         9.57 o
  -6  12   0        185.67        205.91         7.29 o
  -6  12  -1        291.72        307.17         9.85 o
  -6  12  -2        411.89        464.06        10.30 o
  -6  12  -3        504.12        464.24        10.36 o
  -6  12  -4         73.62         78.21        11.28 o
  -6  12  -5        209.32        193.36        11.56 o
  -6  12  -5        215.11        195.08        17.82 o
  -6  12  -6         59.77         63.42         8.11 o
  -6  12  -7        103.03        111.05        11.06 o
  -6  12  -8          0.18         -4.41         7.27 o
  -6  12  -9         57.65         44.89         7.19 o
  -6  12 -10        233.71        243.73        10.17 o
  -6  12 -11          5.53          5.45         5.98 o
  -6  12 -12         91.77         73.09         5.46 o
  -6  11  12         34.83         32.23         7.33 o
  -6  11  12         80.36         73.56         6.17 o
  -6  11  11          5.02          0.94         8.14 o
  -6  11  11         23.81         17.62         6.95 o
  -6  11  10         10.36          9.37         6.51 o
  -6  11   9         45.80         37.35         6.99 o
  -6  11   9         98.04        104.73        14.16 o
  -6  11   8          4.77         -0.17         8.16 o
  -6  11   7        191.51        182.64         8.52 o
  -6  11   6         11.87          9.23         6.00 o
  -6  11   5         40.23         57.61         8.34 o
  -6  11   4        264.09        276.76         9.20 o
  -6  11   3          7.07         10.58         6.29 o
  -6  11   2        205.94        210.54         9.32 o
  -6  11   1         64.50         49.93        11.42 o
  -6  11   1        119.36        125.80        11.81 o
  -6  11   0        427.08        430.22         8.53 o
  -6  11  -1        202.97        192.66        10.43 o
  -6  11  -2        673.89        639.15        11.24 o
  -6  11  -2        770.99        755.79        20.93 o
  -6  11  -3        385.38        381.31        10.28 o
  -6  11  -4          7.41         11.48        10.34 o
  -6  11  -5          0.35          0.03         8.21 o
  -6  11  -6         55.70         47.99        11.03 o
  -6  11  -6         90.39         73.07        18.27 o
  -6  11  -7         95.84         96.47        11.71 o
  -6  11  -8          6.93          4.38         8.10 o
  -6  11  -9         68.65         61.48        10.69 o
  -6  11 -10          0.26          4.22        10.09 o
  -6  11 -11         43.14         39.10         7.12 o
   6 -11  12         22.29         28.20         5.91 o
  -6  11 -13          6.05          3.59         5.54 o
  -6  11 -13         57.67         75.73         7.72 o
  -6  11 -14         28.25         31.00         3.98 o
  -6  10  13        183.18        187.44         5.17 o
   6 -10 -12         23.19         23.58         4.80 o
  -6  10  12         23.22         24.00        10.99 o
  -6  10  11         19.72         25.03         6.06 o
   6 -10 -10         14.56         10.62        10.32 o
  -6  10  10         59.99         55.35         6.54 o
   6 -10  -9          5.45          5.89         6.13 o
  -6  10   9         43.97         45.02        14.92 o
  -6  10   8        154.24        140.15         7.69 o
   6 -10  -7         28.14         23.11         8.19 o
[truncated: 925,059 more chars]
