# Supplementary material for: Insights into molecular recognition from the crystal structures of p-tert-butyl­calix[6]arene complexed with different solvents
Source: IUCrJ. 2021 Nov 16;9(Pt 1):55–64. doi: 10.1107/S2052252521010678 (PMC8733874; doi:10.1107/S2052252521010678)
Supplement: Supplementary file 3 [file m-09-00055--3-DCM-1-3sup3.hkl]

#
# h,k,l, Fc-squared, Fo-squared, sigma(Fo-squared), status flag
#
data_x6_DCM_13_3
_shelx_title ' 2017_11_05_MM_X[6]@CI_MM13 in P21/c #14'
_shelx_refln_list_code          4
_shelx_F_calc_maximum      425.87
_exptl_crystal_F_000      2616.00
_reflns_d_resolution_high  0.8001

loop_
 _space_group_symop_operation_xyz
 'x, y, z'
 '-x, y+1/2, -z+1/2'
 '-x, -y, -z'
 'x, -y-1/2, z-1/2'

_cell_length_a    17.8792
_cell_length_b    19.6559
_cell_length_c    18.9669
_cell_angle_alpha  90.000
_cell_angle_beta   96.732
_cell_angle_gamma  90.000

_shelx_F_squared_multiplier     1.000

loop_
 _refln_index_h
 _refln_index_k
 _refln_index_l
 _refln_F_squared_calc
 _refln_F_squared_meas
 _refln_F_squared_sigma
 _refln_observed_status
   2   0   0       5476.29       5404.27      4242.03 o
   3   0   0       2233.18       1448.62       113.32 o
   4   0   0       9158.85       8953.49       350.18 o
   5   0   0       3471.05       2296.49       168.13 o
   6   0   0      43552.89      36337.18       752.51 o
   7   0   0      16981.27      19578.75       832.68 o
   8   0   0        280.37        706.00       159.69 o
   9   0   0        667.62        760.35       194.58 o
  10   0   0        971.90        791.91       206.96 o
  11   0   0        747.11        667.23       140.62 o
  12   0   0        234.93        100.04       150.80 o
  13   0   0        400.61        217.49       225.64 o
  14   0   0       4966.07       5204.73       470.24 o
  15   0   0         24.87        837.52       256.49 o
  16   0   0       1648.63       1373.24       269.13 o
  17   0   0         87.42        300.82       144.02 o
  18   0   0        125.96         26.04        76.36 o
  19   0   0        549.46        667.45       217.69 o
  20   0   0       1377.89       1525.13       320.47 o
  21   0   0       1321.11       2304.50       656.72 o
  22   0   0          8.08        227.56       226.38 o
   2   1   0       1873.95       1763.39        62.02 o
   3   1   0        487.95        259.37        29.01 o
   4   1   0        126.66        687.10       107.50 o
   5   1   0       1650.83       1650.51       102.28 o
   6   1   0       1148.69       1827.13       116.46 o
   7   1   0        305.53        909.49       148.81 o
   8   1   0       6098.80       7585.72       933.31 o
   9   1   0       2484.70       1889.30       183.71 o
  10   1   0        302.99        220.08        47.00 o
  11   1   0        742.52        953.55       244.42 o
  12   1   0        458.14        409.75       133.79 o
  13   1   0       2094.61       2219.12       238.59 o
  14   1   0       1103.69        812.45       131.69 o
  15   1   0       8731.09       8399.08       447.36 o
  16   1   0        398.71        370.08       105.51 o
  17   1   0       3361.51       2889.78       285.95 o
  18   1   0        101.30        103.53        77.61 o
  19   1   0       1334.59       1041.02       212.74 o
  20   1   0          7.37         45.89        78.76 o
  21   1   0        220.83        155.05       105.59 o
  22   1   0        189.58        242.81       154.23 o
   0   2   0      74986.41      34792.69     54640.59 o
   1   2   0       3058.43       2164.23        93.84 o
   2   2   0       2753.50       2783.87        99.98 o
   3   2   0        695.19        545.18        48.23 o
   4   2   0       6113.96       5508.44       152.26 o
   5   2   0        960.69       3116.74       337.22 o
   6   2   0      14583.33      11582.60       323.79 o
   7   2   0       4563.11       7782.98       992.08 o
   8   2   0       1520.14       2673.01       218.58 o
   9   2   0        103.77         39.79        62.47 o
  10   2   0       2548.29       2749.97       329.33 o
  11   2   0       1412.57       1411.86       187.10 o
  12   2   0          4.00        -31.60        31.60 o
  13   2   0       4426.43       2593.68       424.68 o
  14   2   0        113.08         78.16        55.81 o
  15   2   0        621.59        559.61       139.34 o
  16   2   0       7179.97       7384.35       436.73 o
  17   2   0       1392.69       1643.17       258.04 o
  18   2   0        303.43        430.39       127.93 o
  19   2   0         25.55          8.92        55.70 o
  20   2   0        297.09        468.55       158.74 o
  21   2   0        256.14        209.46       113.65 o
  22   2   0         65.86        132.77       137.72 o
   1   3   0        480.33        704.13        55.90 o
   2   3   0       1312.13       1596.63        66.20 o
   3   3   0       2225.92       1972.87       105.99 o
   4   3   0       4043.18       5335.15       167.24 o
   5   3   0      20184.81      18779.34       411.32 o
   6   3   0      10493.46      10239.48       273.63 o
   7   3   0         28.24        119.85        38.53 o
   8   3   0       5004.33       6930.86       331.67 o
   9   3   0      15218.00      15723.46       525.50 o
  10   3   0       1337.59       1044.52       150.44 o
  11   3   0       2274.89       1929.26       205.61 o
  12   3   0          1.85        131.02        56.01 o
  13   3   0        360.33        538.16       122.49 o
  14   3   0        562.26        452.53       157.71 o
  15   3   0       1502.80       1104.22       232.68 o
  16   3   0          0.00        865.37       323.73 o
  17   3   0       4636.72       4074.47       481.05 o
  18   3   0         95.85        254.57       106.64 o
  19   3   0         42.69        216.06        97.43 o
  20   3   0        232.99        240.70       100.55 o
  21   3   0         67.31        116.21       146.65 o
  22   3   0        976.68        860.81       225.75 o
   0   4   0      42586.35      55596.19      2472.35 o
   1   4   0       3021.72       2556.15       114.00 o
   2   4   0      59269.85      67442.97      2066.60 o
   3   4   0        768.19       1385.76        77.84 o
   4   4   0       6103.93       5698.66       511.49 o
   5   4   0      27065.45      32429.70      1067.22 o
   6   4   0       1921.95       1323.13       101.03 o
   7   4   0       1041.05       1653.38       210.63 o
   8   4   0       1137.21        810.13        75.30 o
   9   4   0      10451.88      10154.64       527.62 o
  10   4   0         20.62         44.76        54.24 o
  11   4   0          0.32          5.99        70.66 o
  12   4   0       1487.87       1476.95       241.41 o
  13   4   0       1863.39       1993.83       305.52 o
  14   4   0       1040.67       1744.49       345.32 o
  15   4   0        852.46       1159.89       240.36 o
  16   4   0       5733.86       5778.38       546.74 o
  17   4   0        202.24        426.14       185.23 o
  18   4   0         68.02         97.05        76.92 o
  19   4   0        183.70        153.06        74.96 o
  20   4   0         46.06         69.67        85.57 o
  21   4   0        450.97        411.90       159.21 o
   1   5   0       4230.47       6994.33       322.55 o
   2   5   0       1460.47       1058.50        59.63 o
   3   5   0       8943.70       8185.61       547.12 o
   4   5   0        126.61        827.65        75.30 o
   5   5   0       2412.21       1847.60       117.84 o
   6   5   0         75.22        214.64        66.88 o
   7   5   0      10714.44      12050.96       590.66 o
   8   5   0         10.77         90.58        67.93 o
   9   5   0       1724.17       1644.82       139.04 o
  10   5   0        908.73        524.17       156.22 o
  11   5   0       1610.52       1266.00       208.59 o
  12   5   0       3511.75       2990.20       330.95 o
  13   5   0      15780.21      17114.51       836.24 o
  14   5   0        829.58       1043.61       222.56 o
  15   5   0          0.18         94.17       139.00 o
  16   5   0        795.20       1216.24       292.19 o
  17   5   0       2625.45       2250.44       353.47 o
  18   5   0        833.40        745.96       209.47 o
  19   5   0        333.58        411.50       232.68 o
  20   5   0        498.50        683.82       207.53 o
  21   5   0        393.93        359.84       154.71 o
   0   6   0      64939.12      89164.25      2160.98 o
   2   6   0        220.26       1113.92       133.02 o
   3   6   0        401.75       1569.43       483.51 o
   4   6   0       6692.42       7680.24       208.86 o
   5   6   0        161.59        248.98        44.03 o
   6   6   0        433.89        720.33       103.35 o
   7   6   0        676.42       3135.79       670.57 o
   8   6   0        113.77        413.62       223.79 o
   9   6   0         13.89         61.07        53.53 o
  10   6   0         54.74         46.36        30.65 o
  11   6   0        616.36        547.45        89.84 o
  12   6   0        978.84       1510.58       245.11 o
  13   6   0        220.32        447.45       152.41 o
  14   6   0       2595.28       3389.17       396.72 o
  15   6   0         63.70        619.24       214.09 o
  16   6   0         80.93        329.49       226.67 o
  17   6   0        105.84        -30.67       114.35 o
  18   6   0          6.06         30.56       159.30 o
  19   6   0        127.84        302.46       142.90 o
  20   6   0        943.71        964.25       253.98 o
  21   6   0         54.02         75.63       105.78 o
   1   7   0       1429.76       1305.02       135.95 o
   2   7   0       3554.74       2557.70       151.29 o
   3   7   0        491.23       2137.91       396.52 o
   4   7   0       1275.68       1115.35       101.34 o
   5   7   0       2679.97       2913.18       172.69 o
   6   7   0       2183.34       2295.47       184.11 o
   7   7   0        184.24        123.98        52.62 o
   8   7   0       7793.40       8362.33       954.73 o
   9   7   0        167.97        179.59        64.75 o
  10   7   0        965.73        915.38       110.39 o
  11   7   0        184.80        455.78        85.28 o
  12   7   0        781.44        531.22        82.37 o
  13   7   0        177.74        626.65       189.27 o
  14   7   0       1096.10       1140.73       231.05 o
  15   7   0          3.42        217.53       117.62 o
  16   7   0        402.37        627.35       188.87 o
  17   7   0        226.45        391.79       134.05 o
  18   7   0          1.41         62.03       120.66 o
  19   7   0        137.97        317.85       201.34 o
  20   7   0       1101.76       1384.78       303.93 o
  21   7   0          1.62         58.45       125.22 o
   0   8   0       1207.19       1429.92       334.61 o
   1   8   0       1331.85       1455.59       236.19 o
   2   8   0        927.71       1176.73       186.00 o
   3   8   0       3335.89       3944.57       370.09 o
   4   8   0      20515.58      20751.39       456.27 o
   5   8   0        268.66        245.58        95.01 o
   6   8   0       1641.49       1632.43       140.69 o
   7   8   0       3609.13       2994.86       204.31 o
   8   8   0        744.50       1064.37       136.53 o
   9   8   0       3493.97       3900.71       355.44 o
  10   8   0         76.70        139.11       134.63 o
  11   8   0        599.28        548.42        83.92 o
  12   8   0         74.97        133.07       100.06 o
  13   8   0       1107.86       1301.79       231.81 o
  14   8   0        406.72        229.67       270.77 o
  15   8   0         46.59        -31.46        96.54 o
  16   8   0          5.55        105.89       106.08 o
  17   8   0         19.54        257.97       134.44 o
  18   8   0        635.70        478.54       180.49 o
  19   8   0          3.88        169.06       156.68 o
  20   8   0        219.85         72.02        60.15 o
   1   9   0       1212.07       1237.76       171.76 o
   2   9   0        673.44       1003.48       127.62 o
   3   9   0      14780.81      16591.55       986.02 o
   4   9   0       8459.95       8183.31       883.82 o
   5   9   0        618.06        617.77        80.71 o
   6   9   0       1003.62       1277.85       136.78 o
   7   9   0       4990.75       3997.03       241.21 o
   8   9   0       1232.77       1566.58       157.07 o
   9   9   0        793.80        995.92       178.11 o
  10   9   0       1213.33       1212.20       213.54 o
  11   9   0         38.14        187.89        83.19 o
  12   9   0       1690.03       1641.78       197.85 o
  13   9   0       2702.91       2653.00       338.78 o
  14   9   0        162.26       -128.00       128.00 o
  15   9   0        132.23        169.30       111.22 o
  16   9   0        185.08        243.11       137.18 o
  17   9   0        288.26        193.00       142.98 o
  18   9   0        364.06        258.80       113.04 o
  19   9   0        802.64        885.71       237.17 o
  20   9   0         75.93        -44.53       172.18 o
   0  10   0        151.49        239.45       203.39 o
   1  10   0        348.41        248.25       100.99 o
   2  10   0        874.47       1101.79       152.30 o
   3  10   0      18713.38      15241.54       555.80 o
   4  10   0        833.14        913.42       154.80 o
   5  10   0       2758.06       2502.06       271.97 o
   6  10   0        853.73        876.55       180.18 o
   7  10   0        369.64        437.63       226.73 o
   8  10   0         65.79        185.98       163.93 o
   9  10   0        330.13        316.16       108.69 o
  10  10   0         27.39        -23.32        66.58 o
  11  10   0        332.50        535.05       139.03 o
  12  10   0        714.22        826.80       269.41 o
  13  10   0        722.81        508.90       129.04 o
  14  10   0          7.45         -2.17        81.44 o
  15  10   0         49.84         66.64        82.02 o
  16  10   0        168.99        415.39       162.10 o
  17  10   0         12.84        226.99       116.49 o
  18  10   0        300.81        248.06       127.84 o
  19  10   0        451.90        543.65       189.10 o
  20  10   0        236.90        337.42       182.79 o
   1  11   0        881.90        590.56        94.14 o
   2  11   0       3474.20       2842.56       248.58 o
   3  11   0        468.08        181.37        72.49 o
   4  11   0       2631.97       2505.41       267.61 o
   5  11   0        205.96         79.78        59.56 o
   6  11   0         62.14        295.75       162.49 o
   7  11   0       2775.41       2100.40       181.99 o
   8  11   0       1708.07       1886.80       219.94 o
   9  11   0       3899.09       3863.97       387.69 o
  10  11   0       1074.06       1057.19       234.14 o
  11  11   0        184.33        105.72        66.37 o
  12  11   0       2030.39       2057.48       311.73 o
  13  11   0        834.67        985.06       207.63 o
  14  11   0       1079.19        947.69       209.55 o
  15  11   0        188.73        104.85       113.24 o
  16  11   0         51.71        114.00       101.56 o
  17  11   0          1.30         -7.22       107.73 o
  18  11   0        169.91        412.27       173.42 o
  19  11   0        435.33        584.80       206.45 o
   0  12   0          5.01        140.57       180.93 o
   1  12   0        861.56        662.31       132.43 o
   2  12   0        484.78        516.30       137.53 o
   3  12   0        382.17        323.72       125.31 o
   4  12   0        256.60        498.67       146.26 o
   5  12   0        405.54        800.81       178.69 o
   6  12   0        998.37        917.15       166.30 o
   7  12   0         92.25        -44.89       108.84 o
   8  12   0       1229.32       1346.02       154.14 o
   9  12   0         51.93         69.92        86.21 o
  10  12   0       2845.15       3428.78       377.67 o
  11  12   0        154.63        119.53        64.34 o
  12  12   0         31.59        271.03       124.89 o
  13  12   0         40.01        -47.09       104.48 o
  14  12   0        141.95        116.18       124.73 o
  15  12   0         68.54          1.73       116.18 o
  16  12   0        118.12        186.65       136.49 o
  17  12   0        298.70        176.47       216.64 o
  18  12   0          3.50         33.29       222.19 o
  19  12   0        341.38        440.42       172.05 o
   1  13   0       1219.84        817.08       135.25 o
   2  13   0        230.51        360.56       149.66 o
   3  13   0       1089.54       1050.30       165.10 o
   4  13   0       4071.21       4040.05       369.38 o
   5  13   0         27.06        216.08       155.92 o
   6  13   0       5382.09       5543.55       449.49 o
   7  13   0       1126.06       1212.48       214.76 o
   8  13   0       1130.83       1027.52       203.35 o
   9  13   0          0.40         67.13       177.47 o
  10  13   0       1739.42       2006.99       297.00 o
  11  13   0          1.76        -32.10        52.92 o
  12  13   0       1943.71       1816.69       292.97 o
  13  13   0        303.04        427.33       135.10 o
  14  13   0        120.28         16.88       169.85 o
  15  13   0         24.30         40.92       132.48 o
  16  13   0        347.97        396.79       133.35 o
  17  13   0        439.63        635.93       222.72 o
  18  13   0        206.50        266.71       102.76 o
   0  14   0       1761.79       1672.40       470.56 o
   1  14   0        320.92        266.24        72.98 o
   2  14   0        375.92        320.68        65.26 o
   3  14   0        198.71        314.16        82.98 o
   4  14   0        128.25         57.88       124.95 o
   5  14   0       1212.65       1208.80       211.46 o
   6  14   0       2609.94       2692.34       330.59 o
   7  14   0        803.54       1049.81       221.56 o
   8  14   0         22.30         45.13        58.27 o
   9  14   0        811.71        783.20       284.18 o
  10  14   0         97.63        399.26       156.06 o
  11  14   0        301.67        106.46       105.30 o
  12  14   0          0.52        236.48       132.42 o
  13  14   0        404.74        299.07       112.69 o
  14  14   0        234.45         71.41       113.16 o
  15  14   0        226.60        128.21       227.38 o
  16  14   0          0.07        -92.96       127.99 o
  17  14   0        608.22        965.86       334.63 o
  18  14   0        353.31        519.57       184.64 o
   1  15   0         66.03        150.58       140.75 o
   2  15   0         70.23        -14.57        83.56 o
   3  15   0        128.87        344.35       114.87 o
   4  15   0        932.25        999.59       202.95 o
   5  15   0        485.08        339.56       139.83 o
   6  15   0        512.01        551.92       221.59 o
   7  15   0          8.38        -55.18       107.70 o
   8  15   0        245.42        335.58       129.94 o
   9  15   0          0.15         16.58       227.75 o
  10  15   0       2226.97       2898.99       383.70 o
  11  15   0        747.22        675.61       190.23 o
  12  15   0         65.48         66.48        78.39 o
  13  15   0        221.69        172.01       117.21 o
  14  15   0        792.40        606.18       165.72 o
  15  15   0        148.41        194.14       200.31 o
  16  15   0        543.26       1064.59       275.35 o
  17  15   0         14.17        193.03       184.78 o
   0  16   0       3518.72       3331.53       381.13 o
   1  16   0         13.20        126.81        78.15 o
   2  16   0       1872.70       2115.57       277.88 o
   3  16   0        256.95        216.36       122.21 o
   4  16   0        492.81        619.05       151.72 o
   5  16   0        127.44        241.20       104.90 o
   6  16   0          1.46        -81.87       115.71 o
   7  16   0         38.55         48.16       248.64 o
   8  16   0        597.00        452.69       184.63 o
   9  16   0         79.08         69.73       112.44 o
  10  16   0         16.79         58.85        69.99 o
  11  16   0       1608.93       1965.54       329.76 o
  12  16   0        122.47        147.39        68.10 o
  13  16   0        136.96        -63.38       103.40 o
  14  16   0        186.09         74.79       108.11 o
  15  16   0        109.61        -85.83       140.43 o
  16  16   0         78.71        -33.42       269.14 o
   1  17   0        884.17        775.39       162.14 o
   2  17   0       1445.78       1670.69       239.82 o
   3  17   0        192.49        160.66       105.22 o
   4  17   0       1232.91       1522.84       266.18 o
   5  17   0       1021.05       1002.90       184.13 o
   6  17   0        124.36         66.81        60.64 o
   7  17   0          0.95        -92.91        92.91 o
   8  17   0          0.00        -77.31       111.87 o
   9  17   0        260.51        167.90        82.69 o
  10  17   0        149.54        209.01       121.65 o
  11  17   0        159.04        194.60       192.17 o
  12  17   0         14.02        -97.71        97.71 o
  13  17   0          9.20        -44.27       172.68 o
  14  17   0         52.85       -112.36       138.88 o
  15  17   0         94.64        -38.86        83.86 o
  16  17   0         78.50        184.32       247.01 o
   0  18   0        568.20        774.21       164.83 o
   1  18   0        310.83        163.10        74.70 o
   2  18   0        153.73        195.83        86.69 o
   3  18   0        601.79        670.44       243.96 o
   4  18   0        171.07        143.29       118.63 o
   5  18   0        437.54        693.94       191.49 o
   6  18   0       2898.11       3500.90       355.29 o
   7  18   0        818.52       1007.35       234.89 o
   8  18   0        347.86        377.95       116.61 o
   9  18   0        372.79        371.63       189.94 o
  10  18   0        150.48        123.92       224.14 o
  11  18   0          0.03       -106.37       112.80 o
  12  18   0          4.30        111.40       111.89 o
  13  18   0        121.24        160.61       130.51 o
  14  18   0         44.82        221.71       108.02 o
  15  18   0          0.07         62.34        74.17 o
   1  19   0         17.13         38.11        64.09 o
   2  19   0         97.67        257.36       203.46 o
   3  19   0          7.32          4.07        86.54 o
   4  19   0        680.26        958.46       212.98 o
   5  19   0       2342.18       2684.14       377.16 o
   6  19   0          0.96        158.96       131.65 o
   7  19   0        224.42        361.81       132.53 o
   8  19   0        585.80        742.97       231.24 o
   9  19   0          5.95        112.17        85.94 o
  10  19   0         67.96        162.56        78.77 o
  11  19   0         11.66        136.37        83.90 o
  12  19   0         37.14         65.99       184.01 o
  13  19   0         92.49        157.74       142.98 o
  14  19   0        230.19        284.63       173.61 o
   0  20   0          6.52         83.74       125.25 o
   1  20   0         34.78        224.10       174.86 o
   2  20   0        634.99        694.86       162.65 o
   3  20   0          6.09        -56.19        83.11 o
   4  20   0        953.62       1269.55       434.34 o
   5  20   0         61.26        241.15       178.29 o
   6  20   0        207.02        468.20       245.93 o
   7  20   0        776.13        893.24       241.55 o
   8  20   0        236.14        316.36       148.75 o
   9  20   0         76.34        185.59       154.08 o
  10  20   0         84.79         70.96       100.80 o
  11  20   0          6.74         69.29       134.66 o
  12  20   0         70.39         17.65       108.21 o
   1  21   0        355.40        363.55       254.97 o
   2  21   0          1.18       -151.86       151.86 o
   3  21   0         16.27         81.54        69.38 o
   4  21   0         18.34         22.89        79.52 o
   5  21   0         17.82        204.29       101.63 o
   6  21   0         45.70        172.55       119.83 o
   7  21   0        176.27        319.35       114.79 o
   8  21   0        334.87        438.13       178.65 o
   9  21   0         13.61        128.90        83.46 o
  10  21   0        531.86        993.80       417.00 o
  11  21   0          0.40       -222.01       222.01 o
   0  22   0         77.61        145.80       140.95 o
   1  22   0         72.23        255.52       219.12 o
   2  22   0         30.70        373.22       258.66 o
   3  22   0         43.20        148.37       249.32 o
   4  22   0         17.53       -128.26       128.26 o
   5  22   0        111.68        218.02       241.09 o
   6  22   0         19.61         -0.66       204.78 o
   7  22   0       1050.19       1653.43       607.50 o
   8  22   0          1.83       -167.88       278.63 o
   9  22   0       1113.60       2063.95       726.59 o
   1  23   0         15.71        -86.93       201.88 o
   2  23   0         95.44        250.58       208.29 o
   3  23   0         94.02       -259.92       259.92 o
   4  23   0         33.28        -25.20       124.73 o
   5  23   0          9.06        798.45       475.39 o
   6  23   0         75.94       -214.72       248.76 o
   7  23   0        221.44       -318.24       351.82 o
   0  24   0        231.60        548.19       473.01 o
   1  24   0        501.38       1000.96       384.21 o
   2  24   0         83.04         20.96       184.70 o
   3  24   0         52.80       -191.97       251.45 o
   4  24   0         47.69         -0.39       294.74 o
 -22   1   1       1122.91       1138.50       311.23 o
 -21   1   1        349.35        487.99       234.33 o
 -20   1   1        113.53         94.99       163.12 o
 -19   1   1         15.97         -3.07        78.99 o
 -18   1   1       1228.65       1117.04       214.36 o
 -17   1   1       1987.27       2118.07       336.58 o
 -16   1   1         19.80        -57.12        62.11 o
 -15   1   1        174.77        157.21        68.53 o
 -14   1   1       3988.31       3392.26       275.90 o
 -13   1   1       2135.73       1775.20       189.03 o
 -12   1   1        515.96        493.40       104.25 o
 -11   1   1       1785.27       1271.70       134.99 o
 -10   1   1       1343.97       1190.40        96.61 o
  -9   1   1       1576.87       1319.18        96.55 o
  -8   1   1       1444.30       3339.50       385.01 o
  -7   1   1       4870.30       4390.73       239.40 o
  -6   1   1        244.57        708.94        71.04 o
  -5   1   1       2768.86       2370.60       116.33 o
  -4   1   1       4462.64       2850.50       116.68 o
  -3   1   1      15474.42      29747.35      2073.41 o
  -2   1   1        651.78        629.88        49.09 o
   0   1   1       1617.21         -1.24         3.17 o
   2   1   1         31.19        336.13        30.14 o
   3   1   1      11590.90       8388.84       454.85 o
   4   1   1        877.40       1195.93        71.64 o
   5   1   1        497.14       1070.83       219.04 o
   6   1   1        932.01        847.99       118.23 o
   7   1   1       5944.62       4911.46       352.45 o
   8   1   1       7471.47       6149.28       308.68 o
   9   1   1        303.61        431.94        77.60 o
  10   1   1          2.53         35.05        16.81 o
  11   1   1        343.28        227.69        37.73 o
  12   1   1        734.58        527.07        81.92 o
  13   1   1          6.92         -9.12        34.07 o
  14   1   1        440.31        369.23        96.39 o
  15   1   1        532.58        738.80       138.54 o
  16   1   1          3.79          1.88        70.01 o
  17   1   1        298.48        239.36        96.21 o
  18   1   1        878.40        754.73       152.98 o
  19   1   1         28.50          0.34        66.00 o
  20   1   1        138.25         27.77        68.98 o
  21   1   1        357.30        404.69       130.48 o
  22   1   1        605.85        611.97       187.17 o
 -22   2   1         78.39        204.65       358.23 o
 -21   2   1          8.07        112.28        87.46 o
 -20   2   1        282.69        323.35       135.02 o
 -19   2   1         35.38        149.01        60.42 o
 -18   2   1          3.00         -8.89        82.38 o
 -17   2   1        434.92        357.56       209.83 o
 -16   2   1       1645.35       1696.56       233.13 o
 -15   2   1        588.62        377.92       142.96 o
 -14   2   1       2714.22       2124.30       413.96 o
 -13   2   1       3868.01       2699.16       304.96 o
 -12   2   1        142.18        120.03        31.21 o
 -11   2   1       1898.27       1661.14       126.21 o
 -10   2   1        371.52        582.66       103.46 o
  -9   2   1       1648.95       1640.44       165.92 o
  -8   2   1        553.72        466.49        74.61 o
  -7   2   1      13649.16      14745.56       889.94 o
  -6   2   1       1141.77       2225.95       146.44 o
  -5   2   1        496.61        287.79        44.70 o
  -4   2   1       2535.09       2700.63       244.12 o
  -3   2   1         20.24        211.51        39.97 o
  -2   2   1      26670.61      35446.36       369.56 o
  -1   2   1        840.54        493.52        68.65 o
   0   2   1      11943.79      16952.12       356.77 o
   1   2   1        151.01        578.25        34.80 o
   2   2   1        254.32        321.14        24.75 o
   3   2   1      50885.68      60453.95       905.00 o
   4   2   1       7596.86       5047.43       132.39 o
   5   2   1      23462.92      32450.06      1296.44 o
   6   2   1       2637.26       3364.72       230.18 o
   7   2   1       5640.82       5169.04       263.67 o
   8   2   1       1712.31       1996.62       170.10 o
   9   2   1        632.05        885.28       126.20 o
  10   2   1         82.47         54.91        30.00 o
  11   2   1        191.11        301.07       101.52 o
  12   2   1       2411.49       2014.90       138.70 o
  13   2   1        396.82        380.77        78.96 o
  14   2   1        907.90        499.21        99.28 o
  15   2   1         31.73        123.21        71.60 o
  16   2   1         75.61        106.11        73.69 o
  17   2   1        450.86        368.34        97.14 o
  18   2   1          1.80         73.61        78.74 o
  19   2   1         92.41         98.23        97.56 o
  20   2   1        369.59         63.71       100.53 o
  21   2   1       1006.81        787.86       194.34 o
 -22   3   1        406.09        388.05       149.86 o
 -21   3   1         59.86         -9.84       119.84 o
 -20   3   1        164.29        165.55       106.19 o
 -19   3   1        142.65        161.41        66.05 o
 -18   3   1        612.57        596.87       179.28 o
 -17   3   1       2462.05       2468.80       308.19 o
 -16   3   1        514.68        650.67       506.54 o
 -15   3   1         63.28        -24.72        80.05 o
 -14   3   1        673.38        722.77       227.84 o
 -13   3   1       2612.87       3257.48       223.58 o
 -12   3   1         68.24         48.35       100.34 o
 -11   3   1        816.38        773.23       153.59 o
 -10   3   1        964.95       1226.01       189.21 o
  -9   3   1        967.05        892.42       164.22 o
  -8   3   1       2486.48       2625.94       250.61 o
  -7   3   1       1107.94       1025.85       221.46 o
  -6   3   1       1053.56        953.75       126.41 o
  -5   3   1       8039.74       6682.85       310.78 o
  -4   3   1        247.69        198.50        41.34 o
  -3   3   1        803.44       1443.90       179.28 o
  -2   3   1          0.67         43.04        16.76 o
  -1   3   1      11108.69      10661.47       161.90 o
   0   3   1       1031.46       1753.02       106.59 o
   1   3   1      13007.45      11876.47       278.72 o
   2   3   1       1280.04       1694.88        97.11 o
   3   3   1        272.11        699.85       108.05 o
   4   3   1       3816.87       6752.76       261.31 o
   5   3   1       1844.83       1212.81        76.34 o
   6   3   1      10441.48      10083.22       270.16 o
   7   3   1         27.60         12.74        23.07 o
   8   3   1       3751.28       3384.51       336.48 o
   9   3   1      10962.14      11765.32       450.74 o
  10   3   1        435.47        342.07        75.81 o
  11   3   1        879.80        861.35       137.85 o
  12   3   1        410.96        552.11       121.11 o
  13   3   1       3079.31       2637.17       261.95 o
  14   3   1        277.96        221.02        78.08 o
  15   3   1          1.22         54.01       130.84 o
  16   3   1       1140.56       1247.21       206.40 o
  17   3   1        112.66        186.17       173.19 o
  18   3   1         60.03        158.35        96.29 o
  19   3   1        105.99        328.99       119.31 o
  20   3   1         46.87        190.22       114.16 o
  21   3   1        184.03        273.23       111.78 o
 -21   4   1       1114.18       1549.18       270.02 o
 -20   4   1         17.52        124.44        91.95 o
 -19   4   1        153.07        354.07       128.54 o
 -18   4   1       1096.39       1020.26       260.28 o
 -17   4   1       1968.78       2408.46       367.58 o
 -16   4   1       1207.88       1329.89       368.17 o
 -15   4   1       1268.70       1258.18       148.87 o
 -14   4   1        201.90        172.35       106.95 o
 -13   4   1        100.38        112.12        91.24 o
 -12   4   1         34.34        125.74       106.98 o
 -11   4   1       6820.11       6549.66      1032.79 o
 -10   4   1       1222.14       1285.24       197.32 o
  -9   4   1       3027.94       3645.32       541.05 o
  -8   4   1       4426.88       4248.96       321.81 o
  -7   4   1       1692.39       1749.04       193.07 o
  -6   4   1        158.26        681.93       141.57 o
  -5   4   1        865.79       1770.18       484.72 o
  -4   4   1       4046.70       5375.60       704.27 o
  -3   4   1         35.41        156.13        36.42 o
  -2   4   1     181363.03     218939.03      3680.62 o
  -1   4   1       9968.36       8712.16       370.96 o
   0   4   1        287.35        533.55        73.05 o
   1   4   1        413.68        485.28        70.19 o
   2   4   1       1681.96       2205.60        78.86 o
   3   4   1      31515.74      45245.77      1847.26 o
   4   4   1          1.50        145.65        78.87 o
   5   4   1        331.92        428.80        45.63 o
   6   4   1       7628.07       7161.79       242.67 o
   7   4   1          0.30         38.71        19.42 o
   8   4   1         93.95        353.57        78.07 o
   9   4   1        359.88        302.78        99.79 o
  10   4   1        436.05        672.42       107.71 o
  11   4   1         44.96         66.03        37.25 o
  12   4   1        117.04        200.15        70.20 o
  13   4   1        514.83       1075.99       233.90 o
  14   4   1        402.97        243.11       213.63 o
  15   4   1        236.35        674.86       494.78 o
  16   4   1       4830.65       5029.16       505.05 o
  17   4   1        169.16        165.07       130.76 o
  18   4   1          2.38         20.46       106.43 o
  19   4   1       1724.90       1956.16       356.70 o
  20   4   1        140.14         57.82       118.32 o
  21   4   1        101.04         93.62        87.49 o
 -21   5   1       1810.80       1495.76       279.02 o
 -20   5   1        972.75       1237.08       238.75 o
 -19   5   1         84.60        104.52       121.39 o
 -18   5   1          5.41        233.89       118.25 o
 -17   5   1       6186.39       6208.33       592.50 o
 -16   5   1          5.92        220.35       172.71 o
 -15   5   1         11.03        263.47        96.31 o
 -14   5   1        332.75        343.99       140.14 o
 -13   5   1         29.27        266.65       126.93 o
 -12   5   1          3.08         74.11        73.84 o
 -11   5   1       2243.32       2122.95       271.06 o
 -10   5   1         28.77        126.91        57.26 o
  -9   5   1        653.58        732.62       250.70 o
  -8   5   1      14385.45      12912.73       566.30 o
  -7   5   1       2854.41       3136.34       266.72 o
  -6   5   1        178.05        195.97        51.95 o
  -5   5   1      28955.21      30523.97      1030.06 o
  -4   5   1       4274.45       4017.09       178.55 o
  -3   5   1        261.50        532.07        51.84 o
  -2   5   1       7555.01       7355.94       194.53 o
  -1   5   1      30729.23      31673.68       919.61 o
   0   5   1       7794.88       7531.98       270.01 o
   1   5   1      10997.49       8889.90       288.02 o
   2   5   1       5322.19       4305.23       332.11 o
   3   5   1      12701.28      12597.63       597.08 o
   4   5   1       8784.44       9140.36       398.65 o
   5   5   1        177.52        537.42        58.43 o
   6   5   1       3025.43       3198.99       170.81 o
   7   5   1       1019.16       1066.23       120.31 o
   8   5   1       4274.74       4025.19       171.24 o
   9   5   1       1950.90       1599.84       184.40 o
  10   5   1       3498.06       2813.16       363.26 o
  11   5   1        981.45        935.82       167.44 o
  12   5   1       3196.04       2399.63       300.36 o
  13   5   1      17283.78      17200.29      1009.15 o
  14   5   1        476.66       1239.03       349.73 o
  15   5   1      11019.50      10610.70       715.72 o
  16   5   1        532.05        580.42       179.82 o
  17   5   1        478.20        407.86       134.18 o
  18   5   1          6.89         55.70        76.84 o
  19   5   1       1366.56       1699.40       322.20 o
  20   5   1        408.36        294.53       148.53 o
  21   5   1         14.44        -21.60        67.55 o
 -21   6   1         42.24        323.43       123.43 o
 -20   6   1       1076.56       1171.52       281.90 o
 -19   6   1         76.19        170.78       124.72 o
 -18   6   1        121.28        234.52       379.48 o
 -17   6   1        288.97        516.68       174.19 o
 -16   6   1        128.46        625.69       208.83 o
 -15   6   1       4385.93       4282.42       462.36 o
 -14   6   1         11.71        198.23       127.59 o
 -13   6   1        137.78        265.38        97.81 o
 -12   6   1         62.16         42.65        84.90 o
 -11   6   1        121.45        222.60        55.10 o
 -10   6   1         41.64         95.74        97.08 o
  -9   6   1         37.65        123.00        74.06 o
  -8   6   1          0.64         27.15        47.01 o
  -7   6   1       2429.45       2944.27       740.75 o
  -6   6   1        331.52        343.10        92.98 o
  -5   6   1       4526.46       4038.99       220.67 o
  -4   6   1      16855.39      23674.00      1878.22 o
  -3   6   1         57.14       1482.97       593.92 o
  -2   6   1       4255.15       6447.68       254.04 o
  -1   6   1       3652.12       3387.09       219.45 o
   0   6   1       1851.59       2835.06       451.10 o
   1   6   1      39053.36      32570.84      1684.39 o
   2   6   1      19154.62      17148.00       512.02 o
   3   6   1          0.48        995.90       349.96 o
   4   6   1       2925.79       2272.23       116.73 o
   5   6   1       5738.65       5239.80       533.10 o
   6   6   1       1994.59       1866.42       133.05 o
   7   6   1       8813.16       9598.20       370.70 o
   8   6   1       6436.96       6717.30       425.41 o
   9   6   1         25.79         89.38        33.67 o
  10   6   1       1529.58       2137.59       168.00 o
  11   6   1        254.04        274.95        60.29 o
  12   6   1       4987.59       5044.04       439.52 o
  13   6   1       1443.72       2158.98       308.81 o
  14   6   1      13706.47      13087.98       766.75 o
  15   6   1        558.32       1205.95       635.19 o
  16   6   1       1000.23       1151.02       249.06 o
  17   6   1        411.84        438.77       148.95 o
  18   6   1         17.65         56.07        78.29 o
  19   6   1        231.18        457.68       186.05 o
  20   6   1         44.76         67.58        90.85 o
  21   6   1         24.07        -47.96       153.03 o
 -21   7   1        627.11        484.29       179.09 o
 -20   7   1        449.55        468.44       193.36 o
 -19   7   1        714.53        686.24       215.49 o
 -18   7   1        102.74        187.29       100.18 o
 -17   7   1        223.87        269.25       133.89 o
 -16   7   1       2899.97       2201.53       334.59 o
 -15   7   1        297.55        465.84       167.82 o
 -14   7   1         42.22        328.19       155.85 o
 -13   7   1       1635.53       1669.57       270.58 o
 -12   7   1          9.04         11.57        15.36 o
 -11   7   1       2733.55       2492.07       294.21 o
 -10   7   1         33.01        212.91        94.20 o
  -9   7   1        591.73        666.78       140.16 o
  -8   7   1       4848.37       7594.91       734.37 o
  -7   7   1      10079.52       9209.29       482.43 o
  -6   7   1       3228.68       3372.48       291.21 o
  -5   7   1        874.37        921.22        95.32 o
  -4   7   1        136.27        682.84        67.57 o
  -3   7   1        282.06       1674.89       353.14 o
  -2   7   1       1063.07        923.50        87.05 o
  -1   7   1          6.07         84.46        33.48 o
   0   7   1      10398.34       8471.38       337.09 o
   1   7   1        565.16        311.77        63.98 o
   2   7   1        389.69        936.58       133.91 o
   3   7   1        109.66        113.75        47.79 o
   4   7   1       1345.09       1551.76       226.63 o
   5   7   1       2240.64       2569.69       154.89 o
   6   7   1       5568.35       5994.63       377.03 o
   7   7   1      10263.00      10529.21       393.71 o
   8   7   1        511.94       1081.60       188.29 o
   9   7   1         66.21        593.86       156.64 o
  10   7   1        656.59        679.00        77.22 o
  11   7   1         76.03         59.02        37.69 o
  12   7   1        851.31        760.57       181.90 o
  13   7   1        878.06        644.78       156.59 o
  14   7   1        127.49        391.63       147.09 o
  15   7   1       1151.90       1338.94       257.40 o
  16   7   1        137.67         62.19       238.93 o
  17   7   1        129.45        244.06       127.93 o
  18   7   1        499.52        535.55       177.11 o
  19   7   1         45.48        364.15       164.64 o
  20   7   1        327.09        218.54       173.42 o
  21   7   1         32.92         28.82       145.75 o
 -21   8   1       1191.64       1839.41       426.44 o
 -20   8   1         44.41        351.10       173.23 o
 -19   8   1        162.56        109.68       133.08 o
 -18   8   1        239.40        354.27       151.89 o
 -17   8   1          2.60        -44.15       117.91 o
 -16   8   1         56.68         79.11        91.94 o
 -15   8   1        890.68        880.85       240.55 o
 -14   8   1         11.25        153.42        90.90 o
 -13   8   1        131.16         79.27        47.23 o
 -12   8   1        444.22        605.11       181.24 o
 -11   8   1       2726.45       2087.36       323.03 o
 -10   8   1       1173.92       1283.82       200.06 o
  -9   8   1        920.58        993.62       230.99 o
  -8   8   1        549.63        756.37       109.70 o
  -7   8   1       3188.15       2874.43       357.05 o
  -6   8   1      17176.87      15904.50       447.60 o
  -5   8   1       4733.39       4360.14       182.45 o
  -4   8   1       8552.84      10927.71       568.71 o
  -3   8   1       1916.17       2237.46       225.08 o
  -2   8   1       2990.91       3399.35       217.69 o
  -1   8   1      18344.64      14424.36       727.20 o
   0   8   1        229.82       1484.97       316.22 o
   1   8   1       6141.82       5187.07       324.40 o
   2   8   1       2924.21       2994.39       137.13 o
   3   8   1        406.11        237.17        70.26 o
   4   8   1      11218.08      11098.68       689.30 o
   5   8   1       5089.23       6755.51       286.83 o
   6   8   1       2466.57       1741.36       153.05 o
   7   8   1        717.48        885.45       119.50 o
   8   8   1       8082.67       8876.31       768.84 o
   9   8   1        308.23        298.22        90.32 o
  10   8   1        144.82        139.74        47.20 o
  11   8   1        122.05        185.27        70.53 o
  12   8   1        250.23        329.23        72.05 o
  13   8   1       1031.08       1182.11       217.24 o
  14   8   1          0.37       -125.29       125.74 o
  15   8   1         20.20         40.05        86.49 o
  16   8   1          7.61        107.99        81.00 o
  17   8   1        362.05        562.58       186.15 o
  18   8   1         66.30         54.20        70.57 o
  19   8   1        896.09        869.11       223.68 o
  20   8   1          1.50        151.42       125.48 o
 -20   9   1         67.42        128.63       179.48 o
 -19   9   1       1215.85       1231.43       300.80 o
 -18   9   1        154.58        195.38       307.52 o
 -17   9   1       1005.59       1214.44       259.60 o
 -16   9   1        741.45       1171.71       421.08 o
 -15   9   1       1363.04       1743.47       306.35 o
 -14   9   1        761.91        456.49       190.17 o
 -13   9   1        338.61        143.69        66.91 o
 -12   9   1       1904.46       2036.83       275.87 o
 -11   9   1        342.83        334.13       111.12 o
 -10   9   1        306.53        330.59       116.34 o
  -9   9   1        358.68        419.91       104.18 o
  -8   9   1        162.88        291.24        69.02 o
  -7   9   1       1690.60       1902.19       164.32 o
  -6   9   1        308.22        784.43       215.79 o
  -5   9   1        184.64        288.28       133.68 o
  -4   9   1         19.40        179.26        69.40 o
  -3   9   1       2080.66       1990.30       322.62 o
  -2   9   1       1754.74       2421.70       218.79 o
  -1   9   1       2219.04       2199.77       326.62 o
   0   9   1        287.92        178.18        73.68 o
   1   9   1        461.44        280.03        63.11 o
   2   9   1       1749.35       1677.82       111.29 o
   3   9   1       5603.85       5627.60       213.59 o
   4   9   1       2384.35       2209.76       236.36 o
   5   9   1        787.04        656.20       137.82 o
   6   9   1       1467.91       1406.81       138.39 o
   7   9   1        343.02        210.71        65.43 o
   8   9   1          0.20        277.70       252.91 o
   9   9   1        244.96        250.36        98.69 o
  10   9   1         61.26        -21.46        77.10 o
  11   9   1       2975.98       3600.21       336.99 o
  12   9   1        326.23        142.69       113.50 o
  13   9   1       1298.30       1126.04       241.62 o
  14   9   1        287.54        412.34       150.21 o
  15   9   1        370.71        295.37       128.84 o
  16   9   1         98.32        -51.53        89.02 o
  17   9   1        322.51        563.21       200.11 o
  18   9   1        134.01         68.99       216.27 o
  19   9   1         15.80        -56.86        89.46 o
  20   9   1        164.52         33.72        76.88 o
 -20  10   1        172.99        494.20       206.72 o
 -19  10   1        689.81        738.55       278.34 o
 -18  10   1        109.85         96.18       190.92 o
 -17  10   1          9.78        133.50       130.35 o
 -16  10   1         67.97        -20.30        63.84 o
 -15  10   1        812.01        621.49       204.80 o
 -14  10   1         16.34        -23.24        87.99 o
 -13  10   1        104.97        -37.94        51.84 o
 -12  10   1        420.96        439.50       145.50 o
 -11  10   1        314.77        185.47        35.89 o
 -10  10   1       2430.70       2289.67       299.90 o
  -9  10   1         63.16          8.38        81.10 o
  -8  10   1       7422.80       6613.72       343.14 o
  -7  10   1       5523.49       5010.99       263.40 o
  -6  10   1        501.06        674.70       241.85 o
  -5  10   1        528.78        677.22       114.09 o
  -4  10   1      17026.59      20669.91      1970.63 o
  -3  10   1          7.51         75.73        58.83 o
  -2  10   1       8813.12      11988.35       472.29 o
  -1  10   1       2852.72       2481.91       228.49 o
   0  10   1        460.96        465.12        58.48 o
   1  10   1         32.15         65.55        57.93 o
   2  10   1      17065.44      15686.18       937.36 o
   3  10   1         11.41        182.49       127.96 o
   4  10   1         98.63        219.65       165.76 o
   5  10   1       4275.04       5794.13      1034.22 o
   6  10   1       1163.77       1108.08       126.54 o
   7  10   1        101.44         60.13        44.15 o
   8  10   1       3608.05       3517.42       253.86 o
   9  10   1        889.74        913.62       195.88 o
  10  10   1       2538.86       2220.96       286.11 o
  11  10   1         91.77        365.81       125.28 o
  12  10   1       1037.61       1404.14       164.98 o
  13  10   1         59.50         96.80        76.58 o
  14  10   1        853.23        700.24       158.06 o
  15  10   1        117.76         70.61       114.62 o
  16  10   1        283.98        273.99       133.90 o
  17  10   1         29.68        154.78       115.51 o
  18  10   1         36.55         61.33        71.47 o
  19  10   1         26.79         46.95       201.57 o
  20  10   1        418.19        534.99       294.35 o
 -19  11   1         85.08        107.27        96.97 o
 -18  11   1          0.06        198.87       106.09 o
 -17  11   1         71.84        139.88       211.35 o
 -16  11   1         25.24         31.16       170.64 o
 -15  11   1        175.28        411.59       112.66 o
 -14  11   1        302.29        145.99       100.82 o
 -13  11   1         74.45         12.66        52.59 o
 -12  11   1         37.63         69.68       190.65 o
 -11  11   1        571.75        356.76       101.86 o
 -10  11   1        962.58       1427.54       242.93 o
  -9  11   1       3078.13       2640.95       225.58 o
  -8  11   1       2403.89       2329.14       356.16 o
  -7  11   1        345.57        388.46        71.60 o
  -6  11   1       1596.32       1934.13       296.31 o
  -5  11   1        715.77        995.86       216.79 o
  -4  11   1        587.55        589.86       206.24 o
  -3  11   1         17.15        517.32       112.30 o
  -2  11   1        130.43        254.57        84.25 o
  -1  11   1        303.39        217.57        85.08 o
   0  11   1        486.10        578.80       273.04 o
   1  11   1        169.98        109.95       157.11 o
   2  11   1        548.94        548.26        75.61 o
   3  11   1       2212.94       2361.35       233.48 o
   4  11   1        247.86        468.35       116.20 o
   5  11   1       3008.70       2945.16       303.07 o
   6  11   1        286.09        438.82       261.86 o
   7  11   1        187.29        258.46        83.00 o
   8  11   1         61.83        -32.92        32.92 o
   9  11   1         78.53        248.52       106.33 o
  10  11   1        362.93        529.46       165.08 o
  11  11   1       5099.93       5650.25       500.99 o
  12  11   1          8.70        -11.57        70.47 o
  13  11   1        988.10        906.40       203.91 o
  14  11   1         53.78         17.28        61.24 o
  15  11   1         29.18         -6.42        65.12 o
  16  11   1         50.66         17.35       169.76 o
  17  11   1         48.07        107.12       143.01 o
  18  11   1        305.55        394.70       186.81 o
  19  11   1        221.21        488.35       170.90 o
 -19  12   1          9.39        183.79        67.18 o
 -18  12   1         11.62         83.54       104.57 o
 -17  12   1         87.68        -28.02        96.22 o
 -16  12   1        673.62        770.23       215.40 o
 -15  12   1         67.52         92.87        63.39 o
 -14  12   1        212.26         49.27       166.30 o
 -13  12   1        193.88        134.89       104.40 o
 -12  12   1        445.03        365.91       116.85 o
 -11  12   1        214.60        123.63        49.58 o
 -10  12   1       1640.00       1640.99       252.60 o
  -9  12   1        407.72        977.20       257.69 o
  -8  12   1          3.76        162.36        53.55 o
  -7  12   1        211.08        106.84        37.60 o
  -6  12   1        353.81        392.39       115.63 o
  -5  12   1         18.80        263.28       103.73 o
  -4  12   1          6.38        330.22        90.24 o
  -3  12   1       4197.20       3250.13       276.16 o
  -2  12   1         13.13         91.23       180.35 o
  -1  12   1        434.36        357.65        88.46 o
   0  12   1        147.09        180.08       130.14 o
   1  12   1         79.40         80.85        41.12 o
   2  12   1         66.97        128.76        57.89 o
   3  12   1        204.29        426.57       157.37 o
   4  12   1        495.37        309.62        75.93 o
   5  12   1          2.00         79.61        85.27 o
   6  12   1        724.10        610.90       132.73 o
   7  12   1         89.94         47.81        65.65 o
   8  12   1        848.76        915.93       179.56 o
   9  12   1       1622.84       1497.47       316.01 o
  10  12   1       1692.55       1714.92       274.65 o
  11  12   1        359.41        398.71       147.19 o
  12  12   1        701.83        690.68       179.18 o
  13  12   1        118.41         37.75        54.12 o
  14  12   1        287.54        293.69        71.70 o
  15  12   1        360.66        285.50        99.35 o
  16  12   1         72.80        -46.78       102.46 o
  17  12   1         21.81        103.27        94.65 o
  18  12   1        541.13        567.48       187.09 o
  19  12   1         36.76         98.13       261.94 o
 -18  13   1          6.65          3.61       155.74 o
 -17  13   1         54.32         46.32       182.64 o
 -16  13   1        243.59        327.87       138.81 o
 -15  13   1          5.75        -84.66        84.66 o
 -14  13   1         45.40         -4.11        66.81 o
 -13  13   1        116.08         27.61       102.50 o
 -12  13   1        104.22        -18.65        49.07 o
 -11  13   1         34.82         75.31        57.50 o
 -10  13   1        881.51       1058.86       207.27 o
  -9  13   1       6053.47       5866.83       504.45 o
  -8  13   1        161.09         29.16        97.31 o
  -7  13   1       1772.35       1517.01       237.16 o
  -6  13   1        594.31        888.14       185.18 o
  -5  13   1         11.22          8.66       145.00 o
  -4  13   1       3379.27       3521.72       342.82 o
  -3  13   1          0.57         90.30        42.21 o
  -2  13   1         38.86        592.29       203.21 o
  -1  13   1          0.33         33.91        83.12 o
   0  13   1        165.65        105.37       141.55 o
   1  13   1        506.31        447.15        48.92 o
   2  13   1         98.06        788.49       276.39 o
   3  13   1        942.25        687.36       116.45 o
   4  13   1        198.14        243.52        87.45 o
   5  13   1       3495.49       3121.09       330.23 o
   6  13   1       1824.12       1649.33       252.13 o
   7  13   1        305.44        300.53       120.47 o
   8  13   1        318.11        264.44       191.49 o
   9  13   1        222.95        378.89       435.63 o
  10  13   1       1135.67       1250.39       248.73 o
  11  13   1        419.06        483.59       147.53 o
  12  13   1        258.01        366.18       272.02 o
  13  13   1        721.57        925.60       228.66 o
  14  13   1        460.38        289.72        81.46 o
  15  13   1          9.97        -57.23       112.00 o
  16  13   1        351.08        280.50       134.56 o
  17  13   1         96.97         85.55       111.39 o
  18  13   1        188.23        375.48       192.42 o
 -18  14   1         31.89        -58.88       118.89 o
 -17  14   1        762.98        916.91       276.96 o
 -16  14   1        494.71        575.61       208.28 o
 -15  14   1         56.59         66.79       181.33 o
 -14  14   1        407.10        518.28       227.39 o
 -13  14   1         29.74        161.39        97.03 o
 -12  14   1         76.53         67.52       100.50 o
 -11  14   1        116.70        184.20       119.00 o
 -10  14   1        262.09        235.99       124.59 o
  -9  14   1        204.08        256.30        79.84 o
  -8  14   1       2349.46       2833.53       351.93 o
  -7  14   1          8.37        207.30       326.94 o
  -6  14   1       1754.60       1769.62       264.37 o
  -5  14   1        250.34        202.55       111.21 o
  -4  14   1       3694.72       4784.65       752.74 o
  -3  14   1        532.13        303.63        82.55 o
  -2  14   1        330.10        269.18        77.71 o
  -1  14   1        547.85        548.46       113.80 o
   0  14   1        944.87       1073.87       240.43 o
   1  14   1        664.46        620.23        59.36 o
   2  14   1        265.70        122.97        45.81 o
   3  14   1          3.42        -18.98        83.66 o
   4  14   1        540.12        627.85       141.76 o
   5  14   1       1384.29       2071.58       474.09 o
   6  14   1          0.50         82.39        61.58 o
   7  14   1         95.38        117.10        92.83 o
   8  14   1       1322.08       1428.01       249.11 o
   9  14   1       3179.88       2795.50       360.43 o
  10  14   1        486.39        589.48       197.58 o
  11  14   1       4850.07       4746.92       491.19 o
  12  14   1          9.83        -35.92        89.28 o
  13  14   1       1542.46       1905.72       337.94 o
  14  14   1        324.83        429.47       178.65 o
  15  14   1          1.63        132.31        84.51 o
  16  14   1        337.29        218.13       103.71 o
  17  14   1        225.63        378.30       167.05 o
  18  14   1         89.42          5.87       232.42 o
 -17  15   1        137.07        133.10       155.95 o
 -16  15   1        251.72        176.87       154.11 o
 -15  15   1          0.33       -119.96       119.96 o
 -14  15   1         59.72         -5.52        82.56 o
 -13  15   1         21.87         60.75        62.82 o
 -12  15   1        605.00        742.29       203.09 o
 -11  15   1        185.30        278.09       124.30 o
 -10  15   1       1162.68       1319.60       247.86 o
  -9  15   1          1.29         27.55        59.84 o
  -8  15   1         95.72        111.19       198.49 o
  -7  15   1        227.19        643.59       175.23 o
  -6  15   1       1594.19       1723.17       265.16 o
  -5  15   1        299.66        337.95       255.41 o
  -4  15   1        779.33        637.85       137.67 o
  -3  15   1          4.08         80.66        50.72 o
  -2  15   1          8.32        -27.20       141.52 o
  -1  15   1         27.19         -6.56        91.25 o
   0  15   1          1.11        196.69       213.42 o
   1  15   1          7.48         -7.14        44.97 o
   2  15   1       1089.26       1319.81       130.34 o
   3  15   1       2306.95       2482.31       457.34 o
   4  15   1       1607.17       1552.47       224.00 o
   5  15   1        370.66        365.04       130.45 o
   6  15   1        621.53       1037.63       489.16 o
   7  15   1        475.94        234.03        63.64 o
   8  15   1       1887.07       1927.18       326.56 o
   9  15   1       2569.95       2591.89       357.50 o
  10  15   1       1404.43       1477.35       271.38 o
  11  15   1        142.82        134.31       109.27 o
  12  15   1          9.56        115.73       125.41 o
  13  15   1        467.56        236.33       123.14 o
  14  15   1          3.52        152.82       119.41 o
  15  15   1        242.98        149.99       128.93 o
  16  15   1         66.54         36.14       131.88 o
  17  15   1         14.03       -111.77       111.77 o
 -16  16   1          4.29        106.65       153.35 o
 -15  16   1          0.60        -83.39       107.49 o
 -14  16   1        127.09         29.61       111.89 o
 -13  16   1        186.59         54.01       114.51 o
 -12  16   1         41.42          3.43       139.62 o
 -11  16   1        303.35        513.57       152.58 o
 -10  16   1         15.97         96.96        62.36 o
  -9  16   1         41.64         14.47       169.17 o
  -8  16   1        187.32        147.47        75.86 o
  -7  16   1        914.56        824.26       199.44 o
  -6  16   1          2.70         35.46        55.60 o
  -5  16   1         14.61         46.71        53.11 o
  -4  16   1       2331.78       2066.58       293.07 o
  -3  16   1         31.27        -14.89        57.64 o
  -2  16   1          7.28         81.56        85.85 o
  -1  16   1        384.59        257.65       162.25 o
   0  16   1       1334.23       1227.36       170.94 o
   1  16   1        966.35        981.69       178.82 o
   2  16   1          2.78        -38.62        63.54 o
   3  16   1        701.52        966.27       185.34 o
   4  16   1       1736.44       1630.39       268.80 o
   5  16   1       3656.26       3584.01       344.34 o
   6  16   1       2639.02       2858.04       364.02 o
   7  16   1       1056.94       1314.27       245.82 o
   8  16   1        417.52        485.24       122.44 o
   9  16   1        228.37        236.32       140.21 o
  10  16   1         33.30        293.96       123.59 o
  11  16   1          0.32         73.51        87.60 o
  12  16   1        234.66       -110.20       153.29 o
  13  16   1       1048.35       1315.50       281.68 o
  14  16   1       1010.61       1101.92       375.80 o
  15  16   1        136.02        161.33       110.13 o
  16  16   1         76.49        -87.50        87.50 o
 -16  17   1         14.68       -103.01       103.01 o
 -15  17   1        204.28        276.73       209.84 o
 -14  17   1        577.15        811.86       218.41 o
 -13  17   1        135.80        268.75       101.35 o
 -12  17   1        182.42        179.83       207.50 o
 -11  17   1        417.59        296.89       134.86 o
 -10  17   1         18.02          4.65        76.70 o
  -9  17   1        519.97        232.99       122.31 o
  -8  17   1        259.98        199.29       134.01 o
  -7  17   1        262.35        502.86       159.11 o
  -6  17   1        243.73        139.29        54.86 o
  -5  17   1         83.29        102.67        65.69 o
  -4  17   1        231.08        304.98       166.24 o
  -3  17   1       2069.26       2166.81       272.89 o
  -2  17   1         90.98         62.74       118.34 o
  -1  17   1        356.64        607.93       132.04 o
   0  17   1        268.27        205.66       128.68 o
   1  17   1       1493.34       1380.93       224.12 o
   2  17   1          0.00        -16.97       110.78 o
   3  17   1         31.86         99.36       138.32 o
   4  17   1         64.42        393.03       144.20 o
   5  17   1         44.97        -34.43        63.70 o
   6  17   1         77.51         87.86        75.25 o
   7  17   1        544.71        239.91       169.88 o
   8  17   1        456.71        228.15        79.59 o
   9  17   1        657.93        660.65       201.41 o
  10  17   1        161.03        375.29       144.32 o
  11  17   1         11.57         73.08        84.53 o
  12  17   1        178.22        484.18       162.76 o
  13  17   1         22.21        152.41       110.52 o
  14  17   1        164.01        189.26       162.93 o
  15  17   1          4.67        -40.20        77.67 o
 -15  18   1         25.19       -121.64       162.13 o
 -14  18   1          0.77        -92.75        92.75 o
 -13  18   1         24.05        -63.48       119.56 o
 -12  18   1         61.67        256.34       130.64 o
 -11  18   1        128.41        -44.81       152.82 o
 -10  18   1        279.13        191.28        91.82 o
  -9  18   1       1217.89       1811.44       323.31 o
  -8  18   1       1877.10       2155.61       501.34 o
  -7  18   1        252.24        351.97       143.58 o
  -6  18   1         50.27        154.19       233.84 o
  -5  18   1        130.76        233.22       112.84 o
  -4  18   1       1643.96       1765.88       287.33 o
  -3  18   1          5.53        -44.37        81.28 o
  -2  18   1       3885.02       3460.43       356.95 o
  -1  18   1       1067.00        968.24       186.25 o
   0  18   1       1293.36       1434.27       172.61 o
   1  18   1          4.56        -63.76        63.76 o
   2  18   1       1053.62       1040.80       198.43 o
   3  18   1         85.30        256.53        86.10 o
   4  18   1         67.37         71.74       119.97 o
   5  18   1        305.52        302.87       171.38 o
   6  18   1        191.89        472.76       247.39 o
   7  18   1        679.33        636.02       172.24 o
   8  18   1         35.75        -86.55       108.76 o
   9  18   1        224.89        424.89       162.49 o
  10  18   1         49.93         19.89       108.80 o
  11  18   1        294.31        364.39       142.49 o
  12  18   1         40.00         78.77       141.15 o
  13  18   1        480.70        312.76       162.52 o
  14  18   1          2.64         82.39        84.82 o
 -14  19   1        378.46        694.86       207.57 o
 -13  19   1          0.30        -50.55       158.22 o
 -12  19   1         19.91        -67.55       215.03 o
 -11  19   1        109.93        177.89       208.26 o
 -10  19   1          0.21         64.24       164.99 o
  -9  19   1        344.58        201.78       136.81 o
  -8  19   1        816.26       1197.28       267.46 o
  -7  19   1        834.95        816.18       205.67 o
  -6  19   1        190.35         40.13       110.81 o
  -5  19   1       2051.05       2304.32       348.80 o
  -4  19   1        641.04        613.04       240.72 o
  -3  19   1         13.70          1.40        60.73 o
  -2  19   1        298.26        141.46       159.87 o
  -1  19   1         19.96         29.12        58.75 o
   0  19   1          5.68        -49.42        55.55 o
   1  19   1        242.62        191.02       112.59 o
   2  19   1        129.18         -9.85       105.56 o
   3  19   1       1513.70       1872.05       277.98 o
   4  19   1        726.24        914.68       214.50 o
   5  19   1        756.21        899.60       214.62 o
   6  19   1        600.31        678.46       465.80 o
   7  19   1       1936.64       2628.81       389.80 o
   8  19   1        209.44        439.57       136.28 o
   9  19   1       1406.65       2101.01       386.06 o
  10  19   1         23.24        -12.13        78.15 o
  11  19   1        128.42        119.16        74.75 o
  12  19   1          3.61        -84.42        84.42 o
  13  19   1         28.12        -81.21        81.21 o
 -12  20   1          4.00        -90.23       107.89 o
 -11  20   1          0.06         64.28        83.54 o
 -10  20   1         39.34         80.05        92.63 o
  -9  20   1        224.71        259.23       125.56 o
  -8  20   1        729.09        817.11       226.51 o
  -7  20   1        128.85        271.62       131.48 o
  -6  20   1        707.38        689.88       234.81 o
  -5  20   1        557.89        674.81       373.99 o
  -4  20   1        619.27        675.78       527.13 o
  -3  20   1         32.84        139.44        76.57 o
  -2  20   1        171.65        252.71       151.88 o
  -1  20   1         12.86        -17.29        58.49 o
   0  20   1        210.30        278.90        93.07 o
   1  20   1         18.12        -30.22       104.31 o
   2  20   1         17.70        -82.98        82.98 o
   3  20   1        622.75        469.61       138.44 o
   4  20   1        230.67        542.69       326.11 o
   5  20   1       1287.53       1407.57       268.01 o
   6  20   1          0.25        128.94       164.66 o
   7  20   1          0.06        243.98       146.17 o
   8  20   1         46.91        246.18       155.77 o
   9  20   1         36.77        425.57       150.78 o
  10  20   1          7.88         30.24       102.49 o
  11  20   1          0.49        212.93       181.29 o
  12  20   1         22.88        -61.00       189.20 o
 -11  21   1         93.04        100.73       139.56 o
 -10  21   1         17.01        245.41       226.75 o
  -9  21   1         91.76       -187.31       245.93 o
  -8  21   1         20.58        163.38       165.18 o
  -7  21   1       1030.84       1569.57       585.75 o
  -6  21   1         63.91        185.07       224.24 o
  -5  21   1          2.22        471.90       381.81 o
  -4  21   1          0.66        165.26       212.84 o
  -3  21   1        113.08        -57.24       185.05 o
  -2  21   1        796.72        836.39       236.51 o
  -1  21   1        575.30        298.90       104.23 o
   0  21   1        159.29         73.96       126.53 o
   1  21   1         68.44        120.84       186.11 o
   2  21   1         55.60         34.19       110.93 o
   3  21   1         52.62         -9.03       212.07 o
   4  21   1          7.47          7.00       200.63 o
   5  21   1         37.46        200.20       163.44 o
   6  21   1        820.75        816.16       219.97 o
   7  21   1         25.97         25.64       124.78 o
   8  21   1        267.19        231.61       113.15 o
   9  21   1          0.58        -89.17       129.55 o
  10  21   1         42.25        -46.10        66.23 o
  11  21   1         64.21        195.90       106.33 o
  -9  22   1         43.12        121.84       266.46 o
  -8  22   1        152.72        525.30       377.28 o
  -7  22   1          0.25        204.05       277.17 o
  -6  22   1          0.01       -113.72       161.36 o
  -5  22   1        154.86        547.46       381.81 o
  -4  22   1          0.71        174.98       222.30 o
  -3  22   1         78.80        -46.60        99.78 o
  -2  22   1        462.82        595.21       263.78 o
  -1  22   1        117.86        165.07       206.18 o
   0  22   1        128.51        175.56       349.99 o
   1  22   1          0.21        -29.16       391.65 o
   2  22   1        102.97        398.65       147.44 o
   3  22   1        162.15         26.21       153.09 o
   4  22   1         24.58        215.45       255.39 o
   5  22   1          8.42        394.69       357.77 o
   6  22   1        302.78        605.66       371.11 o
   7  22   1         11.07       -115.85       180.03 o
   8  22   1         21.38       -146.06       174.64 o
   9  22   1        614.14        735.44       452.97 o
  -7  23   1          8.55       -109.56       126.74 o
  -6  23   1         35.53        143.43       251.86 o
  -5  23   1          2.13        112.60       221.58 o
  -4  23   1          0.06          0.71       163.02 o
  -3  23   1          0.13          7.35       293.77 o
  -2  23   1          5.40        270.75       365.86 o
  -1  23   1         67.40         73.62       114.36 o
   0  23   1         51.05        227.83       217.95 o
   1  23   1         74.37        228.52       328.17 o
   2  23   1         90.67         98.12       318.14 o
   3  23   1         16.78        286.24       332.59 o
   4  23   1        101.91        -93.25       152.97 o
   5  23   1        142.04         76.84       278.62 o
   6  23   1         34.16        163.03       171.90 o
   7  23   1        100.74        306.13       241.43 o
  -4  24   1         48.67       -156.31       317.45 o
  -3  24   1         57.36        -60.38       117.99 o
  -2  24   1         29.56        363.45       430.59 o
  -1  24   1         33.10         58.26       179.93 o
   0  24   1         91.50        204.68       202.32 o
   1  24   1          0.01       -149.30       149.30 o
   2  24   1          6.59        128.98       131.29 o
   3  24   1         18.62         96.10       355.76 o
   4  24   1         18.10       -305.36       393.40 o
 -22   0   2         75.21        115.57        84.88 o
 -21   0   2         22.44       -141.31       204.49 o
 -20   0   2         26.08         36.66       135.30 o
 -19   0   2        512.40        745.18       344.75 o
 -18   0   2        556.13       1341.19       427.56 o
 -17   0   2        863.56        633.78       345.17 o
 -16   0   2       7274.30       6768.14       597.94 o
 -15   0   2       1312.43       1027.93       213.05 o
 -14   0   2         83.74        168.49       168.40 o
 -13   0   2      20693.16      18943.29       876.90 o
 -12   0   2         45.94        147.54       102.55 o
 -11   0   2       7495.86      10416.52       706.38 o
 -10   0   2      23167.67      24016.76      1226.62 o
  -9   0   2       7415.36       6453.31       396.01 o
  -8   0   2       4605.64       5616.00       218.77 o
  -7   0   2        112.26        170.68       130.80 o
  -6   0   2      12162.27      12731.46       284.81 o
  -5   0   2       3329.40       3024.35       170.18 o
  -4   0   2      83263.03     113378.01      2308.27 o
  -3   0   2       6138.57       5965.73       302.15 o
  -2   0   2       6026.51       6081.38       194.52 o
  -1   0   2      13047.43       9815.94       615.75 o
   0   0   2       4500.43       1931.29       197.64 o
   1   0   2        329.58        157.34        16.11 o
   2   0   2       6990.13       5159.16       192.49 o
   3   0   2      78380.94      96755.30      2303.07 o
   4   0   2      16331.75      16071.93       555.32 o
   5   0   2      28604.78      28073.88       465.08 o
   6   0   2      27581.78      30699.07       602.12 o
   7   0   2          2.71        196.20       277.02 o
   8   0   2        770.05        735.38        87.87 o
   9   0   2       1414.73       1403.69       254.69 o
  10   0   2        921.54        822.64        94.69 o
  11   0   2       4450.15       3348.62       506.17 o
  12   0   2        406.85        242.39       133.89 o
  13   0   2        179.41        174.79        81.51 o
  14   0   2       1767.30       1854.80       199.94 o
  15   0   2       1718.90       1381.06       263.88 o
  16   0   2          0.11         53.31       259.08 o
  17   0   2         31.30         15.85        87.07 o
  18   0   2        516.22        414.80       161.34 o
  19   0   2         17.45        135.71       114.53 o
  20   0   2         85.12        134.52       173.21 o
  21   0   2        136.25        324.22       185.11 o
 -22   1   2         28.66         21.99       115.28 o
 -21   1   2         12.17         15.99       115.58 o
 -20   1   2         29.04         52.98       121.06 o
 -19   1   2       1930.54       2062.23       381.35 o
 -18   1   2        373.06        358.52       140.69 o
 -17   1   2        368.82        238.28        75.60 o
 -16   1   2       2675.12       2272.63       286.14 o
 -15   1   2        100.32         38.76        63.63 o
 -14   1   2          4.32         11.82        67.04 o
 -13   1   2        112.24        323.59       104.95 o
 -12   1   2        457.66        632.69       101.00 o
 -11   1   2        419.21        427.78        63.89 o
 -10   1   2       6393.67      10107.45       700.52 o
  -9   1   2       3158.17       3374.42       171.52 o
  -8   1   2          3.18         84.43        36.42 o
  -7   1   2       7516.26       7933.39       326.65 o
  -6   1   2        454.84        304.86        28.12 o
  -5   1   2       7117.50       9857.47       807.40 o
  -4   1   2       5619.92       4731.66       276.93 o
  -3   1   2      59921.96      62832.95      1277.41 o
  -2   1   2        519.50        530.57        31.88 o
  -1   1   2      10968.57       6735.42       120.59 o
   0   1   2       3087.25       1703.73       212.37 o
   1   1   2          3.59         30.95         7.32 o
   2   1   2      71001.76      85005.44       608.82 o
   3   1   2       3201.17       3266.08       289.76 o
   4   1   2        154.50        432.15       120.42 o
   5   1   2       1035.47       1449.79       154.17 o
   6   1   2       8703.25       7536.95       408.95 o
   7   1   2       6155.14       7990.10      1312.67 o
   8   1   2         94.62        191.74        30.49 o
   9   1   2         43.13        204.28        45.57 o
  10   1   2         54.34        159.90        36.33 o
  11   1   2       2062.61       1930.90       121.55 o
  12   1   2        214.92        154.50        38.02 o
  13   1   2        181.54         97.71        53.66 o
  14   1   2       1490.13       1682.73       225.50 o
  15   1   2       1811.61       1400.45       183.70 o
  16   1   2       3279.89       3131.89       288.98 o
  17   1   2        584.18        557.77       127.49 o
  18   1   2        614.00        616.19       142.88 o
  19   1   2         19.68         60.39        59.33 o
  20   1   2        362.86        268.85        57.21 o
  21   1   2        630.81        816.13       173.54 o
 -22   2   2        110.46        327.12       183.74 o
 -21   2   2          6.63        212.41       135.08 o
 -20   2   2          3.99        -33.58       154.98 o
 -19   2   2        745.74        903.12       203.30 o
 -18   2   2       1149.93       1293.39       233.50 o
 -17   2   2         96.36        109.32        80.24 o
 -16   2   2       3804.24       3611.85       357.18 o
 -15   2   2        172.47        398.87       132.22 o
 -14   2   2         77.33         26.44        81.55 o
 -13   2   2        832.99        521.97       102.85 o
 -12   2   2        663.22        443.92        96.79 o
 -11   2   2       3962.91       4197.49       233.89 o
 -10   2   2        155.40        162.40        46.21 o
  -9   2   2        953.26       1480.76       375.73 o
  -8   2   2       3366.76       3189.58       229.92 o
  -7   2   2      12967.79      11616.68       693.21 o
  -6   2   2       1233.41       1373.12       113.29 o
  -5   2   2       2307.60       2061.71        96.49 o
  -4   2   2       1079.19       2033.05       352.86 o
  -3   2   2       6498.93       5467.21       167.62 o
  -2   2   2       3737.80       3419.19        99.35 o
  -1   2   2       4105.27       3905.87       154.60 o
   0   2   2        938.04        578.68        46.18 o
   1   2   2       5292.93       5714.53       111.61 o
   2   2   2        124.48        188.13        20.38 o
   3   2   2      88362.28     102654.80      1110.37 o
   4   2   2      17454.13      16927.90       322.45 o
   5   2   2      23877.73      22184.84       255.18 o
   6   2   2       3357.11       5011.82       402.61 o
   7   2   2      12396.80       9578.02       850.14 o
   8   2   2         81.44        185.66        52.22 o
   9   2   2        349.51        397.05        90.01 o
  10   2   2        149.00        183.39        50.59 o
  11   2   2       1161.95        848.42        88.37 o
  12   2   2         61.19         57.56        30.24 o
  13   2   2       1071.43       1183.75       113.58 o
  14   2   2       2156.77       1770.17       230.23 o
  15   2   2       1984.97       2041.06       249.26 o
  16   2   2       2688.21       2653.30       304.14 o
  17   2   2          0.69         87.01        78.15 o
  18   2   2         15.60         53.44        87.21 o
  19   2   2         48.54         50.79        63.59 o
  20   2   2         25.29         49.88       118.26 o
  21   2   2       1671.39       1512.16       340.35 o
 -22   3   2         31.67       -102.76       102.76 o
 -21   3   2        394.47        324.43       255.41 o
 -20   3   2         22.56        -25.36        89.46 o
 -19   3   2        773.81        682.88       188.40 o
 -18   3   2       1183.34       1185.39       230.45 o
 -17   3   2        642.92        642.89       160.22 o
 -16   3   2        787.17        829.04       203.61 o
 -15   3   2        624.94        690.23       173.40 o
 -14   3   2       3838.87       3705.84       418.86 o
 -13   3   2        134.65        101.98        78.62 o
 -12   3   2       1976.47       2720.79       272.03 o
 -11   3   2       1098.79        994.64       120.40 o
 -10   3   2       5707.19       5450.06       277.49 o
  -9   3   2       4980.82       4680.27       355.96 o
  -8   3   2        672.72        836.55       238.43 o
  -7   3   2      10545.18      12008.16       715.44 o
  -6   3   2      10539.90       8831.07       211.01 o
  -5   3   2       5662.82       9336.03       270.63 o
  -4   3   2       9797.08       9235.74       247.63 o
  -3   3   2      21107.91      21444.76      1309.44 o
  -2   3   2        680.62       1457.33        89.79 o
  -1   3   2        773.27       1631.02       130.70 o
   0   3   2      13801.40      23451.57      1179.49 o
   1   3   2       5413.70       4406.29       112.91 o
   2   3   2       3464.28       3283.21        69.06 o
   3   3   2       2004.45       1815.86        82.06 o
   4   3   2      12245.25      13009.75       230.06 o
   5   3   2      23817.71      23274.55       437.24 o
   6   3   2      13679.57      14702.27       268.32 o
   7   3   2      14772.38      19001.73       651.80 o
   8   3   2       5035.10       4188.57       257.14 o
   9   3   2       6474.12       5901.85       322.33 o
  10   3   2       2516.29       2632.20       245.70 o
  11   3   2          7.16        -21.01        31.81 o
  12   3   2       1562.35       1334.25       175.00 o
  13   3   2         62.43         15.83        64.27 o
  14   3   2        181.88       1088.57       338.55 o
  15   3   2       1252.31       1555.06       227.87 o
  16   3   2       4384.30       4569.84       390.87 o
  17   3   2        353.66        375.43       143.81 o
  18   3   2        112.28        129.34        58.81 o
  19   3   2        108.36        267.41       112.06 o
  20   3   2        707.31        641.03       150.99 o
  21   3   2         33.19        252.50       142.93 o
 -22   4   2        476.08        327.48       145.99 o
 -21   4   2          2.53        -79.52       131.11 o
 -20   4   2        333.34        161.86       101.62 o
 -19   4   2          9.86         88.36        87.44 o
 -18   4   2       5210.22       5085.37       460.70 o
 -17   4   2        406.30        446.03       245.34 o
 -16   4   2        571.65        819.90       654.98 o
 -15   4   2         14.17        -35.16        48.14 o
 -14   4   2        341.23        366.81        80.59 o
 -13   4   2        128.56        202.89        57.15 o
 -12   4   2       5794.08       4564.46       285.72 o
 -11   4   2          3.22        156.25        91.32 o
 -10   4   2        335.42        255.90        95.05 o
  -9   4   2         57.28        406.09        68.29 o
  -8   4   2      12284.21      13021.15       358.95 o
  -7   4   2       7934.43      10041.64       479.79 o
  -6   4   2      11610.74      11139.63       787.39 o
  -5   4   2         29.39        120.10        48.86 o
  -4   4   2       4012.24       5738.29       301.13 o
  -3   4   2       9384.37       8169.58       413.26 o
  -2   4   2      43608.43      42535.40       786.10 o
  -1   4   2       1580.41       3446.75       203.99 o
   0   4   2       1349.75       1051.98        64.25 o
   1   4   2      69263.86      71822.91      2058.54 o
   2   4   2        102.99        183.89        27.37 o
   3   4   2       9892.67       8542.20       160.51 o
   4   4   2        891.19        653.98        47.56 o
   5   4   2       5773.75       5502.78       272.72 o
   6   4   2        179.48        461.72        93.11 o
   7   4   2       2609.70       2059.53       115.64 o
   8   4   2       5257.68       6177.44       332.99 o
   9   4   2       1164.14       1065.16        95.01 o
  10   4   2       4388.90       3852.13       235.12 o
  11   4   2        842.02       1887.33       360.48 o
  12   4   2       1917.57       1651.60       202.58 o
  13   4   2        726.43       1063.30       242.87 o
  14   4   2       4186.96       4498.83       365.22 o
  15   4   2        949.79       1742.88       236.62 o
  16   4   2        489.53        727.83       217.99 o
  17   4   2        245.53        347.39       154.35 o
  18   4   2         62.81         28.10        86.56 o
  19   4   2       1335.41       1347.14       339.70 o
  20   4   2         52.39         63.65        66.29 o
  21   4   2        157.22        139.94        76.08 o
 -21   5   2          3.29        215.48       112.89 o
 -20   5   2        499.33        480.04       115.20 o
 -19   5   2        290.57        424.90       193.25 o
 -18   5   2       2980.37       2687.28       399.72 o
 -17   5   2       1286.63       1644.18       291.84 o
 -16   5   2       3261.15       3187.05       418.22 o
 -15   5   2        685.27        671.72       188.04 o
 -14   5   2         60.46         74.42        45.54 o
 -13   5   2        979.44        953.60       146.59 o
 -12   5   2       3276.43       2858.67       334.00 o
 -11   5   2        164.83        166.23        63.30 o
 -10   5   2       4606.89       4221.07       214.66 o
  -9   5   2       3055.79       2777.27       178.84 o
  -8   5   2        642.14        641.73       132.99 o
  -7   5   2      10352.42      12997.01      1869.87 o
  -6   5   2       7529.22       7304.70       313.35 o
  -5   5   2       9544.45      12532.82       363.84 o
  -4   5   2        192.48        392.73        57.62 o
  -3   5   2      13200.13      15151.67       416.30 o
  -2   5   2        766.14       1177.99        81.05 o
  -1   5   2       6992.26       5132.81       302.29 o
   0   5   2      19913.36      24049.59       927.21 o
   1   5   2       1254.88       1021.54        70.18 o
   2   5   2        124.68        138.28        38.01 o
   3   5   2      12941.02      11098.21       193.79 o
   4   5   2       3602.37       4977.39       215.88 o
   5   5   2        284.03       1455.97       237.06 o
   6   5   2       2748.57       2249.04       116.58 o
   7   5   2       3627.90       4326.44       307.51 o
   8   5   2         21.33        102.85        26.66 o
   9   5   2        847.54       1415.61       134.15 o
  10   5   2        755.22       1024.47       108.33 o
  11   5   2       6645.96       4658.68       891.72 o
  12   5   2        946.30       1128.76       210.89 o
  13   5   2       1945.66       1690.76       280.29 o
  14   5   2       3675.45       4157.36       434.58 o
  15   5   2       2624.25       2362.16       335.69 o
  16   5   2       1613.16       1593.81       280.02 o
  17   5   2        248.61        143.82        91.03 o
  18   5   2        190.15         75.18        54.26 o
  19   5   2        479.64        383.90       203.36 o
  20   5   2          0.27        210.43       135.62 o
  21   5   2        173.08         64.09        92.48 o
 -21   6   2         10.77        172.02       104.22 o
 -20   6   2          0.67        206.04       152.13 o
 -19   6   2        256.12        286.07       144.08 o
 -18   6   2        193.88        557.82       206.80 o
 -17   6   2        461.43        684.85       199.61 o
 -16   6   2        157.57        154.64       134.90 o
 -15   6   2       2804.39       2393.58       374.32 o
 -14   6   2          0.96        265.57       140.56 o
 -13   6   2        642.51        539.96       146.48 o
 -12   6   2        596.44        336.57        93.14 o
 -11   6   2       1803.29       1661.62       142.94 o
 -10   6   2        221.59        456.94       137.58 o
  -9   6   2       2380.04       2443.06       257.17 o
  -8   6   2       2521.38       2223.74       235.79 o
  -7   6   2       6552.72       6507.40       394.03 o
  -6   6   2        423.72       1250.24       188.96 o
  -5   6   2          8.32         68.91        32.31 o
  -4   6   2       6428.82       6217.35       228.83 o
  -3   6   2         15.37        403.25        73.42 o
  -2   6   2      14232.53      12517.91       673.29 o
  -1   6   2      14873.00      15260.87       305.94 o
   0   6   2      18370.37      13969.86       294.25 o
   1   6   2       2703.44       3017.92       172.56 o
   2   6   2       2865.02       2657.88       110.80 o
   3   6   2       2509.47       5047.98       327.54 o
   4   6   2       4492.05       5277.83       449.66 o
   5   6   2       2949.91       2584.54       134.88 o
   6   6   2        173.38       2024.57       356.96 o
   7   6   2       7281.77       7359.77       306.08 o
   8   6   2       1041.44       1249.97       106.66 o
   9   6   2        920.53        883.40        91.84 o
  10   6   2       1254.59       1655.56       159.56 o
  11   6   2        520.42        387.25        68.93 o
  12   6   2       1062.51        707.51       149.87 o
  13   6   2       1725.06       1735.94       265.57 o
  14   6   2       5438.93       5430.16       574.56 o
  15   6   2          0.00         63.22        85.25 o
  16   6   2       1725.49       1478.88       275.58 o
  17   6   2        128.51        206.51       127.04 o
  18   6   2         95.79        174.55       115.07 o
  19   6   2        286.56         91.87        86.51 o
  20   6   2       1000.98        910.11       254.37 o
  21   6   2        120.97        152.41        88.02 o
 -21   7   2        440.41        385.72       133.39 o
 -20   7   2          5.28        255.83       131.01 o
 -19   7   2       1127.04       1494.08       310.60 o
 -18   7   2         52.56        124.25        71.25 o
 -17   7   2        826.33        884.96       228.43 o
 -16   7   2          6.56         29.02        87.45 o
 -15   7   2         32.79        294.01       145.77 o
 -14   7   2       5367.68       5291.90       503.49 o
 -13   7   2         19.89         32.02        90.98 o
 -12   7   2         71.11         11.49        25.32 o
 -11   7   2         23.00        122.50        95.08 o
 -10   7   2         31.03        -12.14        42.97 o
  -9   7   2        483.72        354.28        99.25 o
  -8   7   2       2370.87       2283.65       247.33 o
  -7   7   2       9924.90      10058.60       501.24 o
  -6   7   2        241.72        327.23        92.65 o
  -5   7   2         22.26        136.08        36.03 o
  -4   7   2       1442.69       2162.67       261.24 o
  -2   7   2       1473.46       1310.25       163.08 o
  -1   7   2        689.38        848.60        82.76 o
   0   7   2        523.62        538.31        84.97 o
   1   7   2        143.96         95.56        40.19 o
   2   7   2       6974.63       8429.85       265.79 o
   3   7   2        978.11        854.65        80.72 o
   4   7   2        292.35        266.62        47.39 o
   5   7   2       2496.31       2768.97       163.17 o
   6   7   2        234.50         90.51        29.87 o
   7   7   2        110.09        107.00        67.12 o
   8   7   2        297.17        254.80        98.22 o
   9   7   2        231.37        296.40       117.71 o
  10   7   2        201.82        188.72        46.51 o
  11   7   2          5.64         -0.67        26.95 o
  12   7   2       2294.39       2986.27       214.16 o
  13   7   2        796.02        582.54       151.76 o
  14   7   2       1044.99        602.11       172.23 o
  15   7   2        210.72        211.99        96.71 o
  16   7   2        245.26        404.98       150.17 o
  17   7   2        216.59        343.46       122.57 o
  18   7   2        457.11        737.64       203.01 o
  19   7   2        633.26        705.57       227.09 o
  20   7   2        167.86        437.57       178.29 o
 -21   8   2          2.34        227.65       137.56 o
 -20   8   2          7.89          0.73       112.58 o
 -19   8   2        799.15        999.45       270.74 o
 -18   8   2         44.14        167.29       131.07 o
 -17   8   2          0.02        -17.97       158.79 o
 -16   8   2         55.47        -66.04        72.27 o
 -15   8   2       4398.12       3967.00       440.87 o
 -14   8   2       1726.51       1889.17       297.49 o
 -13   8   2       1444.71       1460.35       257.78 o
 -12   8   2       1347.26       1520.65       250.78 o
 -11   8   2         13.44         -4.82        50.66 o
 -10   8   2        979.09        949.61       176.59 o
  -9   8   2       1641.18       1816.63       237.68 o
  -8   8   2       1198.00       1432.70       303.17 o
  -7   8   2        773.45        791.35       148.90 o
  -6   8   2        201.19        751.11       145.50 o
  -5   8   2        419.61        725.96       107.06 o
  -4   8   2       1190.96       1208.88        88.30 o
  -3   8   2       1844.52       2147.88       193.41 o
  -2   8   2       4458.73       5517.88       438.96 o
  -1   8   2       1300.58       2333.63       225.50 o
   0   8   2        191.38        225.25        59.95 o
   1   8   2         53.80        245.35        55.21 o
   2   8   2       2966.49       2459.12       260.12 o
   3   8   2         98.55        128.68        42.00 o
   4   8   2         39.97         76.72        62.83 o
   5   8   2       4747.35       4986.86       224.45 o
   6   8   2       3123.08       3034.42       211.22 o
   7   8   2         65.25         -5.75        37.97 o
   8   8   2       1758.12       2253.36       263.77 o
   9   8   2       1725.46       1921.12       179.12 o
  10   8   2       1983.78       1613.90       139.42 o
  11   8   2         85.51        119.77        30.65 o
  12   8   2         22.38         38.09        27.92 o
  13   8   2          6.56       -100.32       100.32 o
  14   8   2         21.30        129.74        52.69 o
  15   8   2         42.57         50.86        71.39 o
  16   8   2       1296.22       1308.93       277.49 o
  17   8   2        415.50        376.48       147.38 o
  18   8   2        313.00        421.69       161.38 o
  19   8   2        800.45        584.56       178.80 o
  20   8   2          1.83        -46.50        86.14 o
 -20   9   2         22.24        125.24        64.14 o
 -19   9   2         58.26        -84.67       193.37 o
 -18   9   2        392.67        653.78       208.51 o
 -17   9   2          2.67        -59.31       115.47 o
 -16   9   2        392.45        577.35       172.56 o
 -15   9   2        402.40        241.81       112.31 o
 -14   9   2       2415.44       1824.08       554.36 o
 -13   9   2        306.47        317.35       108.03 o
 -12   9   2       2177.17       1885.59       324.93 o
 -11   9   2        774.51        674.73       155.75 o
 -10   9   2       1104.70       1108.29       194.56 o
  -9   9   2        289.55        354.28       105.99 o
  -8   9   2        680.26        808.05       218.34 o
  -7   9   2       4082.57       4437.97       354.90 o
  -6   9   2       4763.33       5372.83       244.46 o
  -5   9   2       7152.53       8823.83       735.40 o
  -4   9   2         42.48        174.81        66.00 o
  -3   9   2       3833.74       5790.56      1785.08 o
  -2   9   2        375.48        501.21        85.88 o
  -1   9   2        505.70        777.94       158.25 o
   0   9   2       2140.56       1560.30       523.55 o
   1   9   2       1758.14       1433.62       125.65 o
   2   9   2         98.34        191.57        35.76 o
   3   9   2        267.09        221.22        51.99 o
   4   9   2       1315.03       1223.21       166.25 o
   5   9   2          0.52         -5.53        48.49 o
   6   9   2        294.50        387.18        85.53 o
   7   9   2        357.28        349.29        80.64 o
   8   9   2        436.57        513.31       141.05 o
   9   9   2       3480.94       3282.52       341.20 o
  10   9   2         13.31         32.21        38.95 o
  11   9   2         21.60         -1.97        60.04 o
  12   9   2       1844.26       1609.47       174.69 o
  13   9   2         81.79        194.36        72.74 o
  14   9   2          0.25        136.42        64.96 o
  15   9   2         27.96        -33.87        63.03 o
  16   9   2          7.30         80.27        88.12 o
  17   9   2        494.48        362.97       167.75 o
  18   9   2          3.39         97.79       115.14 o
  19   9   2         26.94         44.50       124.82 o
  20   9   2          0.12        -36.96        96.03 o
 -20  10   2         62.98         -5.19        89.67 o
 -19  10   2        126.22        132.91       146.16 o
 -18  10   2       1166.79       1054.11       246.62 o
 -17  10   2        105.48         53.26        57.62 o
 -16  10   2        928.24       1010.39       256.53 o
 -15  10   2        196.96        108.85       138.99 o
 -14  10   2        852.40        824.53       197.85 o
 -13  10   2       1781.31       1877.33       295.00 o
 -12  10   2      10074.33      10216.46       658.65 o
 -11  10   2          8.05         30.26       104.65 o
 -10  10   2       5244.44       5064.36       429.06 o
  -9  10   2       1210.04       1258.48       208.91 o
  -8  10   2       1280.44       1299.05       140.45 o
  -7  10   2       6442.36       6327.94       285.43 o
  -6  10   2        228.21        378.23        70.92 o
  -5  10   2        757.43        385.47       105.28 o
  -4  10   2       3012.84       2919.98       480.69 o
  -3  10   2         27.12        187.61        78.27 o
  -2  10   2       1109.03        951.70       153.02 o
  -1  10   2      12159.80      12171.07       440.00 o
   0  10   2       9221.75       8421.18       496.03 o
   1  10   2        389.86        347.39        90.30 o
   2  10   2       4135.69       3700.57       159.19 o
   3  10   2        152.94        142.92        73.65 o
   4  10   2       3035.74       2654.00       180.15 o
   5  10   2       3648.29       3232.39       310.85 o
   6  10   2       1129.80       1636.14       572.81 o
   7  10   2        331.11        199.34        47.12 o
   8  10   2       1758.96       1918.14       263.07 o
   9  10   2         25.79        147.50        91.24 o
  10  10   2       1017.68        826.92       126.52 o
  11  10   2        247.26        233.89        80.31 o
  12  10   2        888.06        750.26       124.26 o
  13  10   2        217.42        317.56       136.88 o
  14  10   2        108.18        -46.92        71.50 o
  15  10   2        374.21        352.46       180.64 o
  16  10   2         45.26        139.68        99.09 o
  17  10   2         70.92         25.99        80.22 o
  18  10   2          7.74         20.13       138.44 o
  19  10   2         54.51         32.11        96.71 o
 -19  11   2        687.27        836.33       248.60 o
 -18  11   2         86.88         26.82       141.82 o
 -17  11   2        107.79        379.57       158.65 o
 -16  11   2        683.59        740.50       218.48 o
 -15  11   2          1.56         55.36       151.94 o
 -14  11   2         85.46        220.75        92.28 o
 -13  11   2        118.29        107.31       111.88 o
 -12  11   2       1758.58       1940.26       291.27 o
 -11  11   2        114.30         30.18        41.42 o
 -10  11   2         25.51        -72.26        88.76 o
  -9  11   2         87.62        268.01        72.53 o
  -8  11   2       1065.02        941.54       113.12 o
  -7  11   2          4.94        309.54       116.61 o
  -6  11   2         50.34         51.03        15.86 o
  -5  11   2        150.78        518.40       122.59 o
  -4  11   2       1730.83       1268.68       183.84 o
  -3  11   2       5978.93       6307.51       807.85 o
  -2  11   2       1820.26       1783.36       177.80 o
  -1  11   2         79.98         55.42        51.91 o
   0  11   2       2776.10       2155.03       311.18 o
   1  11   2        125.00        149.37        45.19 o
   2  11   2        818.55       1064.75        87.89 o
   3  11   2        442.66        528.81        72.55 o
   4  11   2         50.54        108.72       266.71 o
   5  11   2          8.82        113.12        64.94 o
   6  11   2        313.34        400.13       899.38 o
   7  11   2         52.93         11.90        66.59 o
   8  11   2       1550.39       1522.41       248.36 o
   9  11   2        771.77        641.84       176.56 o
  10  11   2       3044.80       3415.35       376.29 o
  11  11   2       6281.85       7050.81       410.97 o
  12  11   2         55.29        128.01        65.63 o
  13  11   2         74.42        -34.97        73.22 o
  14  11   2        151.45        279.13        99.53 o
  15  11   2         46.16        129.75       150.07 o
  16  11   2         42.07         92.27        55.94 o
  17  11   2        322.95        437.09       184.71 o
  18  11   2        108.21        -15.10        59.49 o
  19  11   2        289.41        346.84       195.86 o
 -19  12   2        133.49         46.94        65.70 o
 -18  12   2        425.65        432.56       183.03 o
 -17  12   2        128.05        227.25       130.23 o
 -16  12   2         56.15         24.37        66.85 o
 -15  12   2          6.59        160.67        77.81 o
 -14  12   2          1.56         53.76        46.73 o
 -13  12   2       1116.99       1126.55       230.92 o
 -12  12   2         84.99        113.06       137.56 o
 -11  12   2          2.31         -9.59        63.41 o
 -10  12   2        109.96         20.55        77.79 o
  -9  12   2        633.08       1820.15       630.47 o
  -8  12   2       1928.63       1566.07       148.82 o
  -7  12   2       1018.19        754.58       104.79 o
  -6  12   2       1445.49       1425.79       216.93 o
  -5  12   2        817.60        739.65       144.59 o
  -4  12   2       1423.29       1226.45       191.51 o
  -3  12   2        241.26        538.04       617.65 o
  -2  12   2        947.45        888.21       132.88 o
  -1  12   2       1171.65        799.94       175.34 o
   0  12   2       2442.68       1846.10       303.67 o
   1  12   2          4.87        -30.06        56.98 o
   2  12   2        594.86        436.94        85.49 o
   3  12   2        523.53        574.35        82.54 o
   4  12   2        360.49        250.27        82.25 o
   5  12   2        403.31        562.19       142.89 o
   6  12   2       2421.73       2403.44       296.31 o
   7  12   2       1414.48       1329.06       219.92 o
   8  12   2         86.07        114.89       122.99 o
   9  12   2         20.91         94.60       135.56 o
  10  12   2          1.17        -44.42        70.75 o
  11  12   2        687.39        678.53       134.05 o
  12  12   2        947.37       1071.38       167.73 o
  13  12   2        644.76        729.24       201.12 o
  14  12   2         54.55        -42.47       201.68 o
  15  12   2        169.59        172.55       300.98 o
  16  12   2         70.23         43.34       373.10 o
  17  12   2          1.88         18.89       149.96 o
  18  12   2        161.60        468.92       168.36 o
  19  12   2        282.33        228.34       261.23 o
 -18  13   2        110.60         47.49       258.14 o
 -17  13   2          1.20        -24.09       111.45 o
 -16  13   2          6.16         47.09       140.98 o
 -15  13   2         69.63        116.27       113.36 o
 -14  13   2        173.89        400.03       149.04 o
 -13  13   2       1728.77       2005.74       415.20 o
 -12  13   2        155.31         86.09       175.97 o
 -11  13   2        309.41        190.03        83.55 o
 -10  13   2        208.07        317.16       111.33 o
  -9  13   2       3353.90       2953.35       354.06 o
  -8  13   2       1185.23       1188.73       208.27 o
  -7  13   2         95.08        339.61       122.16 o
  -6  13   2        667.23        689.66       154.71 o
  -5  13   2        818.42        953.40       178.91 o
  -4  13   2        457.16        395.77       115.18 o
  -3  13   2       9445.86       8617.36       542.04 o
  -2  13   2        165.35         92.25        95.12 o
  -1  13   2        448.94        542.59       110.80 o
   0  13   2       3300.22       3732.69       538.36 o
   1  13   2        207.55        134.23        44.94 o
   2  13   2        157.84        133.63        55.25 o
   3  13   2        270.92        355.29        48.84 o
   4  13   2        782.86        520.82       139.28 o
   5  13   2       1370.71       1649.96       253.52 o
   6  13   2         54.19         46.86       148.09 o
   7  13   2        272.72        140.49        53.87 o
   8  13   2       1004.48        918.20       189.55 o
   9  13   2          2.53          4.26        90.08 o
  10  13   2       1257.91       1240.32       246.44 o
  11  13   2        315.80        439.43       109.33 o
  12  13   2       2159.26       2365.47       350.18 o
  13  13   2        544.13        828.44       250.45 o
  14  13   2         53.63         14.41        53.27 o
  15  13   2         41.35         14.75       246.42 o
  16  13   2          2.44        -61.48       150.69 o
  17  13   2        716.47       1026.22       263.24 o
  18  13   2         87.06        120.66        79.44 o
 -18  14   2         79.65        154.30       123.64 o
 -17  14   2         19.61        166.67       256.61 o
 -16  14   2         27.06        142.76       116.04 o
 -15  14   2         20.24         32.29        62.72 o
 -14  14   2        144.23        -19.58        85.82 o
 -13  14   2          0.06         90.99        49.19 o
 -12  14   2        726.76        621.94       150.43 o
 -11  14   2        405.21        344.83       129.36 o
 -10  14   2          3.72        103.65        99.82 o
  -9  14   2       1703.34       1218.58       215.80 o
  -8  14   2         83.75         -9.16        65.70 o
  -7  14   2        247.06        314.64       136.55 o
  -6  14   2        410.03        284.13       115.11 o
  -5  14   2         69.00         16.30       101.83 o
  -4  14   2       1637.09       1970.93       249.10 o
  -3  14   2        495.63        534.07       132.69 o
  -2  14   2        455.16        296.97        91.98 o
  -1  14   2         50.54         37.75        57.74 o
   0  14   2        320.37        277.83       160.64 o
   1  14   2        635.94        594.06        91.40 o
   2  14   2         67.08         42.62        39.37 o
   3  14   2        431.27        556.59        88.00 o
   4  14   2        386.20       1173.50       350.27 o
   5  14   2        278.45        373.80       253.32 o
   6  14   2          0.07         45.85        80.79 o
   7  14   2         33.59         90.63        78.88 o
   8  14   2       1300.40       1051.84       287.57 o
   9  14   2        244.55        209.47       110.72 o
  10  14   2          2.70        108.19       118.80 o
  11  14   2        979.67        760.32       208.88 o
  12  14   2          2.70         99.34        77.21 o
  13  14   2        742.68        697.09       191.64 o
  14  14   2        310.01        296.99       145.39 o
  15  14   2        243.96        104.15        75.85 o
  16  14   2        177.09        172.72        85.91 o
  17  14   2         16.36         41.60       110.67 o
 -17  15   2          2.83         65.51       161.50 o
 -16  15   2         38.69        -18.94       157.48 o
 -15  15   2        573.33        662.81       305.57 o
 -14  15   2        140.18        220.40       129.59 o
 -13  15   2        595.37        470.90       146.62 o
 -12  15   2        169.74        329.58       113.30 o
 -11  15   2       1394.52       1478.45       270.35 o
 -10  15   2         39.20         91.44       133.09 o
  -9  15   2        242.93        235.01       107.74 o
  -8  15   2         12.30         71.24        55.15 o
  -7  15   2        211.17        411.62       490.42 o
  -6  15   2         12.77         35.92       164.55 o
  -5  15   2        275.92        486.95       175.79 o
  -4  15   2         10.41        -13.03       278.93 o
  -3  15   2        904.15       1117.32       197.48 o
  -2  15   2        487.04        608.30       176.92 o
  -1  15   2         58.44         -8.24       141.12 o
   0  15   2          0.11         28.43        60.92 o
   1  15   2       1014.72        710.31       110.41 o
   2  15   2         27.60         48.91        57.23 o
   3  15   2          5.35         53.88        74.77 o
   4  15   2         51.48        363.56       140.11 o
   5  15   2        324.56        200.18       114.72 o
   6  15   2        308.28         85.03        96.36 o
   7  15   2         75.58         51.51       132.07 o
   8  15   2         52.98        104.10       103.97 o
   9  15   2         62.42         99.99        69.44 o
  10  15   2         25.45         99.87       130.54 o
  11  15   2       1698.29       2146.07       356.70 o
  12  15   2        563.95        487.54       172.55 o
  13  15   2          2.06        157.72        70.57 o
  14  15   2        259.78        217.77       106.62 o
  15  15   2        235.31        238.87        72.54 o
  16  15   2          3.42        -96.97        98.72 o
  17  15   2         47.99        -96.66       198.31 o
 -16  16   2         60.73        131.82       309.08 o
 -15  16   2         19.83         81.52        78.50 o
 -14  16   2         13.76        -32.10        93.46 o
 -13  16   2        558.27        571.60       172.05 o
 -12  16   2          0.22         63.07       165.34 o
 -11  16   2        268.59        568.65       164.20 o
 -10  16   2        100.61        171.64       107.67 o
  -9  16   2         57.62        188.51       107.51 o
  -8  16   2        155.00         46.95        44.48 o
  -7  16   2        404.38        599.43       176.32 o
  -6  16   2        652.85        770.56       193.38 o
  -5  16   2       2698.08       2721.02       325.77 o
  -4  16   2       2310.39       2085.38       272.62 o
  -3  16   2        834.01        897.63       208.30 o
  -2  16   2       2329.06       2242.82       258.26 o
  -1  16   2       1470.56       1303.37       267.00 o
   0  16   2          1.58        -37.96        82.38 o
   1  16   2       1457.70       1267.27       128.41 o
   2  16   2       2992.60       2667.28       313.83 o
   3  16   2        919.47       1083.24       198.74 o
   4  16   2       2848.27       2932.46       335.28 o
   5  16   2        147.61        140.39       144.39 o
   6  16   2        344.79        423.16       129.36 o
   7  16   2       1972.75       2149.20       417.48 o
   8  16   2        312.40        406.43       375.02 o
   9  16   2         42.09        -26.59       170.44 o
  10  16   2        646.46        928.62       250.43 o
  11  16   2          1.17         52.84       124.77 o
  12  16   2          1.08          7.59        69.51 o
  13  16   2        315.38        157.85       133.17 o
  14  16   2        189.32        223.36       188.31 o
  15  16   2         81.04        120.84        82.96 o
  16  16   2         49.74          5.04        79.49 o
 -16  17   2        260.13        171.81       292.85 o
 -15  17   2         87.44        128.79        85.64 o
 -14  17   2          1.24         75.74       166.27 o
 -13  17   2          2.96       -145.43       145.43 o
 -12  17   2         83.16        159.60       124.99 o
 -11  17   2          2.65         52.79       180.07 o
 -10  17   2         18.32         84.77        93.02 o
  -9  17   2         77.93         64.50        63.18 o
  -8  17   2         96.28         45.11        42.72 o
  -7  17   2         24.27         26.56       107.59 o
  -6  17   2         17.07        -43.61        43.61 o
  -5  17   2        166.53        138.08        92.27 o
  -4  17   2        866.36        894.12       176.95 o
  -3  17   2         85.57        127.35       103.30 o
  -2  17   2        960.70        914.88       259.56 o
  -1  17   2        806.42        775.00       150.59 o
   0  17   2        616.03        371.71        72.38 o
   1  17   2        380.80        377.70        98.83 o
   2  17   2        192.61        140.68        54.32 o
   3  17   2         60.10         27.18        87.28 o
   4  17   2          8.00         51.64        65.77 o
   5  17   2         46.07        107.38       129.31 o
   6  17   2        383.04        420.50       136.04 o
   7  17   2         93.05        107.80        70.81 o
   8  17   2        231.98        224.01       125.93 o
   9  17   2         31.64         15.89       108.53 o
  10  17   2        373.17        712.16       246.43 o
  11  17   2       1167.16       1340.05       294.95 o
  12  17   2         62.21        145.39        89.77 o
  13  17   2          0.53       -185.78       185.78 o
  14  17   2        124.90        311.47       172.84 o
  15  17   2         78.15        216.50       201.32 o
 -15  18   2          7.21        116.64       142.55 o
 -14  18   2          6.04         58.45        73.24 o
 -13  18   2         41.26        -61.48       165.36 o
 -12  18   2        164.08        243.52       127.40 o
 -11  18   2        444.05        391.19       139.41 o
 -10  18   2        165.66         35.90        47.09 o
  -9  18   2        645.07        572.58       198.70 o
  -8  18   2          8.50         15.32       186.71 o
  -7  18   2        117.01        876.63       510.48 o
  -6  18   2          0.45        210.15       129.36 o
  -5  18   2        895.50        874.26       216.36 o
  -4  18   2         29.58         24.30        82.21 o
  -3  18   2        164.37        108.25       116.50 o
  -2  18   2         45.76         47.93        90.68 o
  -1  18   2        559.06        618.62       142.75 o
   0  18   2         13.16         -1.71        67.38 o
   1  18   2       1248.45       1220.16       163.36 o
   2  18   2        647.39        594.90       162.77 o
   3  18   2        602.07        479.29       148.06 o
   4  18   2        128.84         28.46       147.91 o
   5  18   2          7.88         82.57        97.78 o
   6  18   2        144.04        156.91       103.64 o
   7  18   2         16.90         53.81        62.32 o
   8  18   2        416.48        298.78       128.43 o
   9  18   2        455.06        185.27       115.01 o
  10  18   2        372.13        367.52       152.60 o
  11  18   2          8.70         22.30       159.53 o
  12  18   2          2.52        102.00       236.61 o
  13  18   2        668.19        338.40       195.93 o
  14  18   2        120.06        160.19       263.65 o
 -14  19   2        163.71        282.52       172.76 o
 -13  19   2         69.74        154.05       484.37 o
 -12  19   2         28.53         98.34       145.01 o
 -11  19   2        273.54        291.28        97.92 o
 -10  19   2         90.02         89.53        82.82 o
  -9  19   2         37.74         69.36        81.45 o
  -8  19   2        366.82        341.74       177.81 o
  -7  19   2          1.75        243.97       286.94 o
  -6  19   2        320.82        463.28       172.69 o
  -5  19   2        713.63        976.12       285.60 o
  -4  19   2        260.78        221.86        89.42 o
  -3  19   2        423.02        439.76       152.79 o
  -2  19   2        301.02        515.76       142.04 o
  -1  19   2        161.09        241.96       137.69 o
   0  19   2         58.08         97.04        90.74 o
   1  19   2        186.86        230.99        82.85 o
   2  19   2         13.91        113.84        65.07 o
   3  19   2        184.61        156.86        65.56 o
   4  19   2        313.60        324.71       118.93 o
   5  19   2        394.50        676.59       216.90 o
   6  19   2       1009.52        804.99       183.51 o
   7  19   2         77.55         58.47       149.95 o
   8  19   2          4.69         25.14        96.09 o
   9  19   2        188.25        228.86       120.82 o
  10  19   2         61.50        190.16        91.94 o
  11  19   2         65.90        122.74       132.94 o
  12  19   2         14.28        -70.14        70.14 o
  13  19   2          0.05        -51.93        88.85 o
 -12  20   2        281.88        372.39       219.87 o
 -11  20   2         80.71        111.90       133.37 o
 -10  20   2         55.55         73.25       116.72 o
  -9  20   2        324.50        751.78       376.95 o
  -8  20   2          2.88        150.09       234.21 o
  -7  20   2         12.64       -247.33       247.33 o
  -6  20   2        455.32        454.13       216.90 o
  -5  20   2         38.10        785.09       421.09 o
  -4  20   2        594.34        767.29       458.42 o
  -3  20   2        216.05        306.78       251.35 o
  -2  20   2        240.94        485.10       278.25 o
  -1  20   2          0.03         15.56       103.66 o
   0  20   2        585.00        463.25       193.37 o
   1  20   2        606.47        491.09       144.57 o
   2  20   2         32.80       -104.74       113.21 o
   3  20   2          4.90        -58.61        68.43 o
   4  20   2         74.24        101.94        68.58 o
   5  20   2         96.22         16.15       186.21 o
   6  20   2          0.28        -43.91       150.72 o
   7  20   2         89.23        124.19       116.85 o
   8  20   2        712.08        917.07       235.04 o
   9  20   2         41.93        183.28       166.80 o
  10  20   2        187.96        295.78       233.37 o
  11  20   2         59.11         85.52       104.48 o
  12  20   2         42.65          0.60       121.74 o
 -11  21   2         12.07       -118.58       125.87 o
 -10  21   2         34.70       -313.19       359.28 o
  -9  21   2        447.04        592.81       374.25 o
  -8  21   2         27.40       -275.59       275.59 o
  -7  21   2        833.64       1019.78       306.95 o
  -6  21   2         49.45       -132.58       238.33 o
  -5  21   2       2150.41       2621.29       791.73 o
  -4  21   2        552.91        734.78       489.37 o
  -3  21   2         57.26       1127.09       455.97 o
  -2  21   2        371.60        624.57       355.03 o
  -1  21   2        554.50        923.82       212.58 o
   0  21   2         11.79         21.98        71.26 o
   1  21   2         12.01          7.13       143.91 o
   2  21   2        256.45        273.51       154.42 o
   3  21   2         33.70         61.24       128.59 o
   4  21   2         48.35         36.69        67.05 o
   5  21   2        133.24        167.57       456.47 o
   6  21   2        529.34        496.62       142.39 o
   7  21   2          0.88        -17.04       171.47 o
   8  21   2       2094.15       2745.27       440.12 o
   9  21   2        406.53        355.55       189.79 o
  10  21   2         89.43        195.04        80.51 o
  11  21   2          2.09         22.66       104.27 o
  -9  22   2        521.07        313.40       144.89 o
  -8  22   2         48.25        241.34       176.46 o
  -7  22   2        235.11        458.34       275.33 o
  -6  22   2        178.80        655.65       511.44 o
  -5  22   2        255.05        245.49       233.44 o
  -4  22   2        467.14        348.12       254.30 o
  -3  22   2        304.13        624.89       395.83 o
  -2  22   2        254.17        474.04       190.63 o
  -1  22   2        245.51        246.67       178.59 o
   0  22   2          2.72         52.59        63.23 o
   1  22   2          7.46        110.63       116.53 o
   2  22   2        107.92        108.04       120.68 o
   3  22   2        176.71        372.00       174.45 o
   4  22   2        100.00        207.63       146.88 o
   5  22   2          8.61         39.08       171.14 o
   6  22   2        255.22        313.25       104.60 o
   7  22   2        381.31        801.43       319.16 o
   8  22   2        327.63        486.89       198.38 o
   9  22   2        280.58        274.78       155.80 o
  -7  23   2         50.11        459.21       288.90 o
  -6  23   2        137.32        681.76       453.49 o
  -5  23   2         33.72        458.17       331.11 o
  -4  23   2         20.73        135.15       181.91 o
  -3  23   2         79.98        209.31       333.62 o
  -2  23   2         89.55        107.99       168.75 o
  -1  23   2         84.31        161.96       159.50 o
   0  23   2          3.85        634.76       650.56 o
   1  23   2          5.64         84.44       114.10 o
   2  23   2         70.65        357.91       254.43 o
   3  23   2         35.14        529.58       317.22 o
   4  23   2        241.53        579.59       431.18 o
   5  23   2          7.40         86.94       345.29 o
   6  23   2         60.55        407.92       328.13 o
   7  23   2        168.00        -35.27       220.63 o
  -4  24   2        152.72          1.55       301.61 o
  -3  24   2        131.73        656.59       446.65 o
  -2  24   2         19.80       -180.14       180.14 o
  -1  24   2         15.18        104.35       192.07 o
   0  24   2        140.19        158.14       275.67 o
   1  24   2        339.72        339.39       242.10 o
   2  24   2        577.09        992.55       409.82 o
   3  24   2         86.79        248.00       333.11 o
   4  24   2        494.22       1298.08       689.30 o
 -22   1   3         24.42          7.52       112.58 o
 -21   1   3        137.48        152.03       131.58 o
 -20   1   3        413.01        205.66       105.06 o
 -19   1   3       1363.56        900.61       265.50 o
 -18   1   3         54.64        102.03       145.62 o
 -17   1   3       1218.84       1017.38       236.27 o
 -16   1   3        840.83        542.83       252.51 o
 -15   1   3       1553.83       1441.38       217.60 o
 -14   1   3         18.57         -0.94        92.02 o
 -13   1   3       2198.85       1605.66       137.77 o
 -12   1   3       2023.05       2121.68       154.11 o
 -11   1   3       1629.31       1243.47       115.75 o
 -10   1   3       1558.38       1175.68       166.17 o
  -9   1   3        239.71        363.11        54.07 o
  -8   1   3         68.22         69.82        13.55 o
  -7   1   3         47.57       1485.05       189.29 o
  -6   1   3         62.46         53.90        14.83 o
  -5   1   3        394.72        732.95       156.58 o
  -4   1   3        864.18        921.94        50.84 o
  -3   1   3        987.86        669.59        41.71 o
  -2   1   3      23650.27      37122.81      1373.99 o
  -1   1   3         57.49        247.82        31.69 o
   0   1   3      28452.18      28365.29       266.69 o
   1   1   3       2283.87       1857.54        53.87 o
   2   1   3        243.05        584.46        48.18 o
   3   1   3      23290.17      24159.40       258.43 o
   4   1   3       3071.39       2222.19        89.54 o
   5   1   3      10975.43      15002.90       337.28 o
   6   1   3        262.69        507.04        50.52 o
   7   1   3       4435.53       5259.17       337.19 o
   8   1   3       2354.82       1870.15       101.45 o
   9   1   3       1279.08       1201.54        80.71 o
  10   1   3        246.21        244.59        35.64 o
  11   1   3        125.56        110.16        25.73 o
  12   1   3       1030.02        835.55        85.09 o
  13   1   3       2144.29       1439.19       114.97 o
  14   1   3         67.40          7.01        97.19 o
  15   1   3        161.23        231.21        69.66 o
  16   1   3        722.66       1009.94       157.00 o
  17   1   3        280.58        258.64        74.07 o
  18   1   3        149.22        189.50        75.97 o
  19   1   3        627.21        632.18       129.85 o
  20   1   3        386.66        431.15       110.15 o
  21   1   3        637.67        868.28       179.64 o
 -22   2   3         45.76       -140.34       158.85 o
 -21   2   3         32.66        117.09       103.92 o
 -20   2   3        378.58        603.15       215.80 o
 -19   2   3         13.91        237.26       189.35 o
 -18   2   3        128.07        126.56        87.72 o
 -17   2   3          7.71         94.20       106.80 o
 -16   2   3        118.56         81.77        75.79 o
 -15   2   3        610.06        454.20       167.46 o
 -14   2   3        270.00        177.58        40.64 o
 -13   2   3       5704.63       5907.99       299.23 o
 -12   2   3         16.80         48.07        35.85 o
 -11   2   3         37.46        235.14        56.88 o
 -10   2   3         54.71        154.98        74.48 o
  -9   2   3        433.49        467.46        56.45 o
  -8   2   3       2486.64       3149.05       165.34 o
  -7   2   3       1624.51       1654.08       105.13 o
  -6   2   3       4029.81       5292.96       529.83 o
  -5   2   3        287.75        335.50        44.50 o
  -4   2   3       4817.77       4481.40       123.32 o
  -3   2   3        214.92        436.20        43.61 o
  -2   2   3        461.17        634.56        48.96 o
  -1   2   3      18628.78      15829.82       249.48 o
   0   2   3       3248.94       2882.86       184.30 o
   1   2   3      10615.29       9940.62       157.38 o
   2   2   3       4173.34       4443.64       284.54 o
   3   2   3      23631.30      20671.47       245.07 o
   4   2   3      14144.74      17938.82       294.56 o
   5   2   3        179.88        406.17        37.06 o
   6   2   3       3896.80       4010.84       324.11 o
   7   2   3       2406.14       2237.32       143.76 o
   8   2   3       8449.18       7539.96       308.13 o
   9   2   3          1.26         95.51        30.28 o
  10   2   3          0.41        -24.68        39.93 o
  11   2   3         82.79        125.84        44.63 o
  12   2   3        413.52        329.50        54.73 o
  13   2   3       2063.72       1811.02       153.94 o
  14   2   3        149.13         23.20        88.11 o
  15   2   3       6462.81       5782.42       415.09 o
  16   2   3        193.18        107.91        95.94 o
  17   2   3        155.43        110.55        58.21 o
  18   2   3         75.23        196.52        94.40 o
  19   2   3        265.81         74.09        77.84 o
  20   2   3         20.83         52.15       109.83 o
  21   2   3        167.38        175.49       100.71 o
 -22   3   3         75.41         43.68       109.34 o
 -21   3   3         27.54         -5.00       200.93 o
 -20   3   3         42.89        243.42       151.01 o
 -19   3   3         22.28        104.53       114.33 o
 -18   3   3        737.70        658.52       144.38 o
 -17   3   3        268.45         72.64       106.02 o
 -16   3   3        110.17         29.67        53.93 o
 -15   3   3        160.47         89.51        51.02 o
 -14   3   3        823.67        774.60       114.83 o
 -13   3   3        254.51        226.79        64.74 o
 -12   3   3          5.91        120.97        99.10 o
 -11   3   3       3379.68       2644.71       207.21 o
 -10   3   3       1401.69       1349.92       112.31 o
  -9   3   3       3434.37       3656.74       169.82 o
  -8   3   3       1310.69       1165.58        95.03 o
  -7   3   3      15188.03      24369.73       558.28 o
  -6   3   3         57.09        353.43        47.05 o
  -5   3   3       1443.50       1374.74        83.64 o
  -4   3   3       5632.76       5727.34       156.47 o
  -3   3   3        241.36        372.97        46.61 o
  -2   3   3       7204.68      11575.57       264.95 o
  -1   3   3       1203.61       2138.16       130.32 o
   0   3   3      87204.52      96974.15      2758.02 o
   1   3   3      11570.96      11667.31       391.61 o
   2   3   3      76429.57      66589.69       885.30 o
   3   3   3       2112.41       3489.57       369.88 o
   4   3   3       1584.83       1039.28        48.30 o
   5   3   3        445.59        462.08        38.11 o
   6   3   3        658.98        576.58        61.50 o
   7   3   3         47.39        368.68       110.52 o
   8   3   3       4948.41       4787.92       524.00 o
   9   3   3        133.49        248.36        48.57 o
  10   3   3       1125.95        749.95       116.16 o
  11   3   3        257.84        260.08        50.68 o
  12   3   3          0.02         48.54        32.63 o
  13   3   3        196.40        178.44        42.51 o
  14   3   3         17.28         66.52        68.24 o
  15   3   3         25.90        254.56       120.84 o
  16   3   3        957.41       1185.73       203.25 o
  17   3   3        221.33        175.99        84.78 o
  18   3   3          7.93         32.16        52.69 o
  19   3   3        352.58        419.11       129.58 o
  20   3   3        112.45         30.16        86.58 o
  21   3   3        570.26        476.13       162.54 o
 -22   4   3        100.67        -29.93       112.57 o
 -21   4   3        110.84        360.20       196.17 o
 -20   4   3         90.82        -62.74        98.54 o
 -19   4   3        821.86        641.85       161.38 o
 -18   4   3         30.87         32.78       100.96 o
 -17   4   3         14.36        150.11        93.87 o
 -16   4   3        110.13        -79.09        99.32 o
 -15   4   3         61.73         23.90        53.85 o
 -14   4   3        270.84         96.20        79.20 o
 -13   4   3          7.02         20.81        41.90 o
 -12   4   3         77.06         -4.56        49.27 o
 -11   4   3        189.48        453.44       123.71 o
 -10   4   3        148.76        106.74        33.17 o
  -9   4   3        492.50        617.72        74.18 o
  -8   4   3        158.15        460.58        75.03 o
  -7   4   3       1187.05       1163.65       116.46 o
  -6   4   3       3186.01       4323.85       214.31 o
  -5   4   3        779.70       1046.03       100.04 o
  -4   4   3       1524.55       1414.28        99.98 o
  -3   4   3      17274.93      15316.90       484.76 o
  -2   4   3       2996.31       2753.17       162.47 o
  -1   4   3       8057.19      15261.16       416.00 o
   0   4   3      16848.32      12830.22       249.98 o
   1   4   3     107058.19     103320.30      1187.23 o
   2   4   3       4432.08       6140.96       135.22 o
   3   4   3       2430.53       2261.34        93.05 o
   4   4   3       3551.79       3730.68       129.13 o
   5   4   3      18321.53      17483.98       339.60 o
   6   4   3      11968.57      13633.30       319.41 o
   7   4   3          0.85        138.32        54.87 o
   8   4   3       1160.72        926.72        89.18 o
   9   4   3          1.41        168.75        47.15 o
  10   4   3         40.84          0.15        63.60 o
  11   4   3          4.70         18.50        69.55 o
  12   4   3          0.33        101.40        68.06 o
  13   4   3        165.94        112.64        34.32 o
  14   4   3       4472.96       4368.11       356.50 o
  15   4   3        338.55        265.40        93.36 o
  16   4   3          1.32        398.74       127.48 o
  17   4   3         61.82       -104.37       104.37 o
  18   4   3        333.72        514.48       166.72 o
  19   4   3       1096.63       1053.10       268.65 o
  20   4   3         10.61        -22.75       103.22 o
  21   4   3        705.43        900.81       216.02 o
 -21   5   3        212.81        369.73       110.57 o
 -20   5   3          7.47         71.70        71.79 o
 -19   5   3          3.61          3.17        86.11 o
 -18   5   3        605.30        369.57       134.26 o
 -17   5   3        649.50        734.30       212.49 o
 -16   5   3       2133.10       1942.98       329.81 o
 -15   5   3        314.54        191.36        92.57 o
 -14   5   3       1829.56       1458.38       181.68 o
 -13   5   3         52.71         24.85        69.27 o
 -12   5   3         65.43        148.24        78.73 o
 -11   5   3       5699.76       5855.19       244.71 o
 -10   5   3        161.06        207.87        40.66 o
  -9   5   3        378.55        486.38        73.53 o
  -8   5   3       3800.18       3464.69       207.88 o
  -7   5   3          1.49        409.64       118.11 o
  -6   5   3        427.52        467.69        84.54 o
  -5   5   3      14316.52      12996.90       633.16 o
  -4   5   3      11355.55      17720.12      2261.76 o
  -3   5   3         38.19        545.92       171.38 o
  -2   5   3      55058.65      62361.53      1807.41 o
  -1   5   3       3984.55       3970.00       460.75 o
   0   5   3       4256.30       6917.24       740.65 o
   1   5   3      23401.42      19295.79       467.46 o
   2   5   3          2.98        148.72        25.38 o
   3   5   3         50.64        592.50       149.48 o
   4   5   3       4180.33       4561.48       279.68 o
   5   5   3       1825.19       3321.14       536.95 o
   6   5   3        462.76        502.27        49.77 o
   7   5   3       2034.03       1726.85       115.01 o
   8   5   3       2586.47       2728.08       150.66 o
   9   5   3      14169.53      15608.64       596.19 o
  10   5   3        476.81        476.79        98.98 o
  11   5   3         42.96         35.61        55.77 o
  12   5   3       4114.49       3685.71       297.79 o
  13   5   3       1156.86       1222.25       171.57 o
  14   5   3        117.00        106.32        59.09 o
  15   5   3       1769.10       1840.54       373.47 o
  16   5   3         98.99         74.69       103.92 o
  17   5   3        120.36        185.27       134.17 o
  18   5   3        881.99        910.33       239.22 o
  19   5   3        331.71        377.98       140.98 o
  20   5   3         54.59        183.49       137.86 o
  21   5   3          3.19         42.71       124.71 o
 -21   6   3         29.33         10.54       116.57 o
 -20   6   3         17.32        138.89       111.39 o
 -19   6   3        111.00        -32.89       165.71 o
 -18   6   3        260.88        405.46       186.07 o
 -17   6   3         97.90        240.61       144.42 o
 -16   6   3         15.44        114.13       116.83 o
 -15   6   3       3723.89       3801.72       307.08 o
 -14   6   3        755.98        656.50       134.16 o
 -13   6   3          5.60         74.71        76.19 o
 -12   6   3       1882.91       1322.46       140.52 o
 -11   6   3        259.62        320.75        83.03 o
 -10   6   3        102.80         80.15        32.96 o
  -9   6   3         60.55         84.97        81.56 o
  -8   6   3        263.01        396.56       155.78 o
  -7   6   3         54.61        177.98        81.31 o
  -6   6   3      24483.98      28312.59       895.76 o
  -5   6   3          7.65       1665.67       506.61 o
  -4   6   3      17522.48      18423.80       415.84 o
  -3   6   3       1124.92       1657.10        99.72 o
  -2   6   3       5611.74       4630.76       149.59 o
  -1   6   3        191.05       2380.75       471.79 o
   0   6   3      10966.97       6387.08       185.33 o
   1   6   3       8465.36       7959.54       286.53 o
   2   6   3       4700.92       6995.59       752.28 o
   3   6   3       1927.96       1529.88        94.90 o
   4   6   3      19400.22      22261.65       577.23 o
   5   6   3       1966.54       2301.62        97.89 o
   6   6   3       4837.83       4295.50       165.01 o
   7   6   3        208.76        332.73        77.00 o
   8   6   3       1077.36       1383.81       149.21 o
   9   6   3         93.27        519.78        88.23 o
  10   6   3        216.17        217.34        59.38 o
  11   6   3        864.05       1126.84       129.08 o
  12   6   3       2565.55       2013.16       227.09 o
  13   6   3        858.69        847.43       183.16 o
  14   6   3         45.40        163.65       225.32 o
  15   6   3        807.51        746.12       200.31 o
  16   6   3        441.67        570.92       172.51 o
  17   6   3        751.60        608.98       200.38 o
  18   6   3        343.69        463.49       204.24 o
  19   6   3          7.45         48.07        96.28 o
  20   6   3         12.40        -20.38        53.37 o
  21   6   3          0.54       -102.88       102.88 o
 -21   7   3        830.02        736.69       191.61 o
 -20   7   3          3.56       -108.72       108.72 o
 -19   7   3        453.09        698.45       202.81 o
 -18   7   3          8.43        114.41       101.36 o
 -17   7   3        170.64        360.35       123.56 o
 -16   7   3        623.04        560.96       170.80 o
 -15   7   3       2434.63       2853.82       279.40 o
 -14   7   3       7000.11       8214.82       462.48 o
 -13   7   3        686.07        605.72       159.59 o
 -12   7   3       2132.44       2430.27       207.58 o
 -11   7   3         66.22        -11.12        40.12 o
 -10   7   3        746.58        960.10       172.02 o
  -9   7   3        245.21        289.17       127.53 o
  -8   7   3       1496.89       1237.07       184.41 o
  -7   7   3       1796.46       2824.29       480.06 o
  -6   7   3        394.64        717.96        96.14 o
  -5   7   3       2816.88       3976.52       217.12 o
  -4   7   3        513.26        571.94        91.50 o
  -3   7   3      10329.80      10837.66       291.91 o
  -2   7   3        949.96        607.35       131.00 o
  -1   7   3       6905.46       4016.67       148.48 o
   0   7   3          6.75        120.84        57.25 o
   1   7   3       6936.80       4225.81       186.36 o
   2   7   3         58.73        208.29        62.10 o
   3   7   3        505.48        752.33       132.01 o
   4   7   3       5530.29       5402.97       175.67 o
   5   7   3       1240.91       1136.43        83.55 o
   6   7   3        261.43        561.06        98.59 o
   7   7   3       4298.99       4709.97       300.26 o
   8   7   3        401.61        404.73       156.94 o
   9   7   3       3400.15       3397.92       208.15 o
  10   7   3        170.18         85.01        35.91 o
  11   7   3          5.32        -42.51        42.51 o
  12   7   3          4.98         51.93        42.70 o
  13   7   3        395.35        665.12       166.63 o
  14   7   3          0.39        -27.45        47.62 o
  15   7   3        197.73        189.47        81.22 o
  16   7   3       1621.97       1597.87       306.60 o
  17   7   3         57.25        469.01       180.41 o
  18   7   3         16.62        -13.37        82.26 o
  19   7   3        169.37        410.91       183.78 o
  20   7   3         19.48        -62.36       233.97 o
 -21   8   3         59.81         65.68       145.80 o
 -20   8   3       1563.29       1412.29       327.08 o
 -19   8   3         72.72        110.68       110.79 o
 -18   8   3         47.50         54.61       124.02 o
 -17   8   3        171.44        133.58        85.38 o
 -16   8   3          1.63        158.95        89.65 o
 -15   8   3          2.48        165.99        86.98 o
 -14   8   3       8135.91       8041.06       610.72 o
 -13   8   3        852.85        607.37       292.39 o
 -12   8   3          0.02         -4.10        47.21 o
 -11   8   3        226.74        172.10       139.11 o
 -10   8   3        138.63         88.77        73.92 o
  -9   8   3       2648.32       2681.34       286.89 o
  -8   8   3       1110.76       1048.89       162.65 o
  -7   8   3        359.48        253.27        75.41 o
  -6   8   3       3560.23       4775.57       260.11 o
  -5   8   3      10032.10       9535.56       349.18 o
  -4   8   3       2880.19       3789.95       513.54 o
  -3   8   3        955.54        734.99       210.32 o
  -2   8   3         23.46        268.30        73.36 o
  -1   8   3          0.46        532.91       152.07 o
   0   8   3      14954.92      12698.07       507.53 o
   1   8   3        590.35        824.85       119.41 o
   2   8   3       3904.47       3210.35       139.79 o
   3   8   3       3990.77       3674.11       158.06 o
   4   8   3      13217.96      13374.78       470.74 o
   5   8   3        714.66        921.58        92.80 o
   6   8   3       5566.89       5317.69       292.61 o
   7   8   3       1116.54       1029.11       134.82 o
   8   8   3        531.33        398.31        87.22 o
   9   8   3       7168.52       7172.68       361.41 o
  10   8   3        968.52       1082.43       127.35 o
  11   8   3          5.45         95.37        60.65 o
  12   8   3       1677.61       1573.85       175.70 o
  13   8   3       1149.33       1405.28       243.38 o
  14   8   3        407.31        510.45       152.72 o
  15   8   3        296.11        227.53        62.10 o
  16   8   3         50.46        111.65       148.45 o
  17   8   3         15.54        306.09       136.30 o
  18   8   3        166.36        154.20       191.43 o
  19   8   3        548.78        679.23       225.06 o
  20   8   3        292.29        275.34       147.60 o
 -20   9   3        865.25        825.00       246.07 o
 -19   9   3        466.17        558.19       176.23 o
 -18   9   3         78.61        257.60       136.78 o
 -17   9   3        338.77        262.71       121.14 o
 -16   9   3        348.75        346.01        95.50 o
 -15   9   3         46.12        149.92       102.77 o
 -14   9   3        281.93        233.29       146.62 o
 -13   9   3          0.72        272.46       105.41 o
 -12   9   3        707.48       1014.98       196.88 o
 -11   9   3        158.77        106.26        80.60 o
 -10   9   3        459.37        552.13       139.51 o
  -9   9   3       2081.18       2752.35       799.41 o
  -8   9   3       3163.46       3206.77       309.25 o
  -7   9   3        209.02        332.57        77.01 o
  -6   9   3        113.59        287.03        94.76 o
  -5   9   3      18109.07      18045.88       955.72 o
  -4   9   3        196.74        355.35       121.17 o
  -3   9   3       1894.06       1606.08       167.55 o
  -2   9   3        358.45       1270.90       298.76 o
  -1   9   3       2032.29       1855.62       179.04 o
   0   9   3          1.51        203.14       153.21 o
   1   9   3       6464.67       7397.34       885.29 o
   2   9   3       1119.05       1360.44       106.82 o
   3   9   3        483.20        645.11        67.10 o
   4   9   3        547.25        339.32        49.04 o
   5   9   3          8.43         21.96        47.81 o
   6   9   3       1754.81       1699.12       224.70 o
   7   9   3         51.34        293.17       221.83 o
   8   9   3        538.42        459.42        94.58 o
   9   9   3         26.37        185.77       139.78 o
  10   9   3        431.99        308.74        58.49 o
  11   9   3       1413.98       1547.69       183.14 o
  12   9   3       1120.32       1675.98       223.03 o
  13   9   3        118.58         80.10       121.53 o
  14   9   3        269.34        215.70       103.67 o
  15   9   3        260.55        156.91       125.33 o
  16   9   3         27.51         73.72        74.93 o
  17   9   3        103.12        -40.48        80.69 o
  18   9   3        187.90        124.07       102.95 o
  19   9   3        687.37        488.54       173.68 o
  20   9   3        216.90        132.46       222.07 o
 -20  10   3        538.02        826.02       247.84 o
 -19  10   3        454.23        234.40       117.88 o
 -18  10   3        175.97        197.44       108.50 o
 -17  10   3         47.64        104.50        62.16 o
 -16  10   3        229.45        198.03        94.62 o
 -15  10   3         53.60         27.85        59.95 o
 -14  10   3         68.17        -12.76        75.46 o
 -13  10   3         20.89        118.95       112.43 o
 -12  10   3       1173.05       1052.35       227.47 o
 -11  10   3       1212.44       1744.38       411.36 o
 -10  10   3        154.12        224.79        66.24 o
  -9  10   3        527.43        549.71       152.36 o
  -8  10   3        420.01       1083.38       381.01 o
  -7  10   3        948.00        922.46       164.35 o
  -6  10   3      12487.54      15935.89       653.50 o
  -5  10   3       1585.52       1361.65       257.80 o
  -4  10   3       5887.70       5898.44      1394.34 o
  -3  10   3      14222.32      14255.51       533.77 o
  -2  10   3      13859.52      11470.10       507.20 o
  -1  10   3        992.63       1331.98       200.41 o
   0  10   3       1683.85       1547.21       273.88 o
   1  10   3        959.20        814.23       101.07 o
   2  10   3      23711.66      20775.42       473.04 o
   3  10   3       2752.55       1976.09       129.39 o
   4  10   3         16.32        105.88        49.17 o
   5  10   3         24.71         63.62        32.38 o
   6  10   3       5554.45       6202.29       662.21 o
   7  10   3        322.48        152.48        48.58 o
   8  10   3        845.48       1264.00       248.10 o
   9  10   3        566.38        611.20       115.13 o
  10  10   3         20.38         35.31        52.01 o
  11  10   3        447.19        742.96       134.08 o
  12  10   3        868.69        841.03       140.66 o
  13  10   3       1045.16        949.18       195.10 o
  14  10   3         45.66         78.93        52.93 o
  15  10   3        358.45        233.42       137.63 o
  16  10   3         42.93       -111.11       111.11 o
  17  10   3          0.05       -112.93       122.61 o
  18  10   3         61.70        118.03        91.17 o
  19  10   3        130.15        265.20       258.58 o
 -19  11   3        381.52        605.09       203.16 o
 -18  11   3        482.55        783.29       255.04 o
 -17  11   3        546.08        590.82       274.29 o
 -16  11   3         55.48        317.18       151.61 o
 -15  11   3        593.91        806.56       196.21 o
 -14  11   3       2375.76       2167.80       338.98 o
 -13  11   3         25.99        -20.13        71.28 o
 -12  11   3       3570.18       4412.49       490.18 o
 -11  11   3         20.12       -106.24       143.39 o
 -10  11   3       2337.03       2335.93       295.67 o
  -9  11   3         10.58        220.23        51.30 o
  -8  11   3       1350.80       1739.65       161.27 o
  -7  11   3        797.61        705.91       103.01 o
  -6  11   3        861.89       1028.43       129.49 o
  -5  11   3          2.29        172.48        62.60 o
  -4  11   3       1105.88       3520.63      1230.18 o
  -3  11   3        420.21        586.53       128.99 o
  -2  11   3         15.63        135.70        59.77 o
  -1  11   3         85.12        135.25        55.60 o
   0  11   3        868.64        927.00       111.75 o
   1  11   3       1188.81       1301.65       180.77 o
   2  11   3       3171.72       2885.05       155.15 o
   3  11   3       1647.09       1546.64       117.33 o
   4  11   3        785.60        873.39        87.84 o
   5  11   3        267.06        342.30        78.03 o
   6  11   3          0.47        222.55       100.96 o
   7  11   3        159.66         -6.02        67.15 o
   8  11   3          1.60        -24.37        70.79 o
   9  11   3       3104.55       3124.46       274.29 o
  10  11   3        399.50        494.24       133.29 o
  11  11   3       1371.14       1249.73       164.08 o
  12  11   3        259.72        148.53        71.28 o
  13  11   3        685.20        442.05       129.27 o
  14  11   3          1.66        -56.83        69.01 o
  15  11   3        155.81        287.01       137.50 o
  16  11   3         31.80         43.05       127.46 o
  17  11   3        319.89        352.98       176.89 o
  18  11   3        635.88        967.10       239.19 o
  19  11   3          1.45         34.87        87.13 o
 -19  12   3       1312.11       1583.01       332.14 o
 -18  12   3        272.05        334.34       164.60 o
 -17  12   3        191.93        216.12       178.14 o
 -16  12   3         42.66        187.45       114.65 o
 -15  12   3          0.06         50.39       228.48 o
 -14  12   3        164.91        167.05       110.50 o
 -13  12   3       1182.37       1552.03       283.29 o
 -12  12   3       3778.58       3605.54       414.44 o
 -11  12   3        402.80        436.88       122.45 o
 -10  12   3       4700.85       5604.81       603.01 o
  -9  12   3        480.56        587.80       128.84 o
  -8  12   3         19.50        226.26       106.34 o
  -7  12   3       1237.89        883.69        98.68 o
  -6  12   3        316.24        301.05       186.19 o
  -5  12   3        895.25        905.93       164.01 o
  -4  12   3       1166.78       1479.05       196.86 o
  -3  12   3         20.48         -1.78        69.26 o
  -2  12   3        819.72        921.69       254.29 o
  -1  12   3        967.18       1103.94       138.61 o
   0  12   3        475.14        228.66        64.14 o
   1  12   3        199.94        190.95       171.21 o
   2  12   3        238.00        301.57        51.35 o
   3  12   3       2294.10       2284.59       147.44 o
   4  12   3        432.82        267.45       239.92 o
   5  12   3         83.39         31.56       136.52 o
   6  12   3          4.16          4.44        68.22 o
   7  12   3        129.04        139.80       157.95 o
   8  12   3        442.59        457.87       141.04 o
   9  12   3        660.93        857.60       211.00 o
  10  12   3          7.25         -5.99        37.90 o
  11  12   3          0.01         49.42        53.87 o
  12  12   3        921.96        889.73       210.40 o
  13  12   3         28.00        104.17       126.40 o
  14  12   3         61.12        -31.99        76.61 o
  15  12   3         81.99        239.23       132.59 o
  16  12   3          0.04        167.54       118.54 o
  17  12   3         45.61         40.07        66.27 o
  18  12   3         14.90        -91.06        91.06 o
 -18  13   3        136.84        268.93       127.27 o
 -17  13   3        538.95        883.54       233.77 o
 -16  13   3         30.46         70.62       188.05 o
 -15  13   3        148.02        285.80       145.40 o
 -14  13   3          0.04         56.25       113.97 o
 -13  13   3        935.72        852.36       210.15 o
 -12  13   3         51.67         39.04        83.71 o
 -11  13   3        958.91        923.04       200.93 o
 -10  13   3        102.33         64.75        99.57 o
  -9  13   3        120.07        233.11       115.66 o
  -8  13   3        241.06        147.11        58.32 o
  -7  13   3       2614.54       2514.53       295.31 o
  -6  13   3        254.75        340.78       106.94 o
  -5  13   3        618.40        453.95       149.19 o
  -4  13   3         45.82        242.38       106.62 o
  -3  13   3        224.33        149.33        93.36 o
  -2  13   3         68.54        101.24        67.46 o
  -1  13   3         65.07         46.75        65.11 o
   0  13   3        207.69        322.11       109.20 o
   1  13   3       1196.13        733.54        98.91 o
   2  13   3        337.91        451.09        59.24 o
   3  13   3        204.01        292.67        54.03 o
   4  13   3         10.30         42.00        32.82 o
   5  13   3         92.18        132.11        80.69 o
   6  13   3         30.72        -96.71        96.71 o
   7  13   3        992.19        923.17       190.81 o
   8  13   3        539.40        396.96       271.78 o
   9  13   3       2514.98       2954.99       364.25 o
  10  13   3        177.66        191.68        75.47 o
  11  13   3         17.94         41.28        53.33 o
  12  13   3         24.35         88.19       134.47 o
  13  13   3        242.83        496.62       181.32 o
  14  13   3         95.71         89.98       151.51 o
  15  13   3         38.99        105.23       163.15 o
  16  13   3          0.53         32.72       153.72 o
  17  13   3          9.01         55.17       476.58 o
  18  13   3        142.99        167.67       226.94 o
 -18  14   3        340.95        237.80       313.91 o
 -17  14   3        206.00        241.67       156.44 o
 -16  14   3        169.33         70.88        75.81 o
 -15  14   3        165.59        130.93       135.95 o
 -14  14   3        877.68       1034.63       242.20 o
 -13  14   3        177.53        184.32        90.36 o
 -12  14   3          8.09       -108.08       108.08 o
 -11  14   3        437.14        463.99       206.96 o
 -10  14   3        486.71        519.83       177.36 o
  -9  14   3          0.22       -107.74       107.74 o
  -8  14   3          6.63        187.26        94.36 o
  -7  14   3       1132.95       1427.79       230.07 o
  -6  14   3        718.68       1015.83       331.46 o
  -5  14   3       2828.15       3505.97       897.38 o
  -4  14   3       1749.11       2046.62       421.52 o
  -3  14   3        790.68        900.37       158.30 o
  -2  14   3        146.08         73.62        52.54 o
  -1  14   3        928.30        791.77       121.75 o
   0  14   3       2235.79       2466.70       248.02 o
   1  14   3          6.07         54.68        94.78 o
   2  14   3         97.27        137.42        29.45 o
   3  14   3       2003.87       1887.26       134.05 o
   4  14   3         33.88         48.34        36.34 o
   5  14   3       1022.60        705.78       180.84 o
   6  14   3        327.01        480.66       177.32 o
   7  14   3        528.17        310.46       141.71 o
   8  14   3        674.38        602.41       154.51 o
   9  14   3          1.73        -43.89        90.52 o
  10  14   3        687.45        614.44       155.84 o
  11  14   3        911.95       1364.25       270.51 o
  12  14   3        183.08        278.07       135.24 o
  13  14   3         61.46         66.16       162.88 o
  14  14   3         41.30        102.45       101.12 o
  15  14   3        548.86        704.00       189.71 o
  16  14   3          9.63          2.90        83.22 o
  17  14   3          1.88         19.05        71.03 o
 -17  15   3        471.64        595.92       199.38 o
 -16  15   3        407.10        664.02       310.96 o
 -15  15   3        131.24        161.25       314.38 o
 -14  15   3         20.92         38.31       137.93 o
 -13  15   3          1.52        -25.85        88.83 o
 -12  15   3        131.51         99.59       268.68 o
 -11  15   3        135.94         29.90       119.40 o
 -10  15   3        268.01        422.30       131.46 o
  -9  15   3        357.55        387.29       119.59 o
  -8  15   3         93.65         24.38       144.89 o
  -7  15   3        133.33        232.44       111.31 o
  -6  15   3       1881.30       1969.46       279.57 o
  -5  15   3       2272.70       2208.97       283.93 o
  -4  15   3        393.20        207.79        54.97 o
  -3  15   3         18.75         54.19       221.92 o
  -2  15   3        715.41       1132.48       183.63 o
  -1  15   3        308.62       1356.96       255.26 o
   0  15   3        293.67        283.87        54.91 o
   1  15   3       5149.39       4905.55       273.00 o
   2  15   3          1.90         44.83        58.42 o
   3  15   3       1611.43       1425.68       205.88 o
   4  15   3         19.47        110.57        80.43 o
   5  15   3        310.12        305.12       123.90 o
   6  15   3         26.56        207.51        98.69 o
   7  15   3        538.81        578.07       159.20 o
   8  15   3         46.62        130.09        69.17 o
   9  15   3        323.31        648.04       168.69 o
  10  15   3       1205.42       1628.28       442.63 o
  11  15   3        490.93        618.79       146.13 o
  12  15   3        179.42        197.25       141.36 o
  13  15   3        313.29        303.61       142.43 o
  14  15   3         11.66         13.32        72.04 o
  15  15   3          3.88        -29.58       186.95 o
  16  15   3         64.91        -16.20       336.10 o
  17  15   3          1.64         16.25       199.18 o
 -16  16   3          0.90         24.76       101.76 o
 -15  16   3         33.69        125.16       117.75 o
 -14  16   3        299.17        521.96       157.04 o
 -13  16   3        468.17        361.11       192.35 o
 -12  16   3          9.26        277.40       207.30 o
 -11  16   3         43.54        -19.13        89.37 o
 -10  16   3        128.92        -28.82       108.28 o
  -9  16   3         20.86         29.64        99.23 o
  -8  16   3         22.95         47.90        41.71 o
  -7  16   3        266.19        115.51       136.82 o
  -6  16   3        247.63        396.76       157.25 o
  -5  16   3        873.84        935.94       194.27 o
  -4  16   3        138.91        111.76        79.27 o
  -3  16   3         69.37          7.03        54.29 o
  -2  16   3       1889.29       1825.63       195.87 o
  -1  16   3       4842.57       4507.89       351.03 o
   0  16   3        892.91        647.09       125.47 o
   1  16   3       2062.06       1792.90       136.78 o
   2  16   3        345.44        246.22        58.94 o
   3  16   3        669.44        440.58       126.24 o
   4  16   3          9.57        170.71        87.82 o
   5  16   3        787.34        947.67       217.86 o
   6  16   3        570.10        769.42       184.38 o
   7  16   3        428.66        379.52       108.40 o
   8  16   3       1078.80       1299.16       275.28 o
   9  16   3        927.29       1076.27       245.92 o
  10  16   3       2748.99       3285.77       446.63 o
  11  16   3        349.41        467.89       145.84 o
  12  16   3         54.17        150.47       125.78 o
  13  16   3         31.99        103.80       103.46 o
  14  16   3          2.62       -145.55       160.28 o
  15  16   3         79.54        158.58       158.27 o
  16  16   3        993.37        751.15       291.92 o
 -16  17   3          7.09       -132.36       132.36 o
 -15  17   3         96.63        192.93       135.50 o
 -14  17   3        318.41        242.57        66.66 o
 -13  17   3        197.50        188.94       167.07 o
 -12  17   3        336.10        192.55       112.59 o
 -11  17   3         35.09         15.45        85.36 o
 -10  17   3       1812.91       2254.32       338.36 o
  -9  17   3        955.77        980.55       366.48 o
  -8  17   3         88.99        166.30       285.05 o
  -7  17   3         19.44         38.86       133.70 o
  -6  17   3        145.06        231.97       111.71 o
  -5  17   3       1855.60       2033.84       294.31 o
  -4  17   3        209.01        295.28       116.28 o
  -3  17   3        217.65        273.03        87.65 o
  -2  17   3       1133.19       1270.82       189.81 o
  -1  17   3       1142.90       1067.59       174.44 o
   0  17   3        112.78        121.89        80.01 o
   1  17   3        839.64        892.26       138.87 o
   2  17   3        804.56       1069.06       205.20 o
   3  17   3          4.92        -87.65        87.65 o
   4  17   3          0.02         48.80        55.64 o
   5  17   3        718.47        959.64       224.09 o
   6  17   3        113.36        155.69       112.80 o
   7  17   3         89.34        335.24       138.49 o
   8  17   3         61.76         36.48        78.42 o
   9  17   3        834.54        863.79       240.13 o
  10  17   3         19.67        278.28       153.03 o
  11  17   3         39.19        377.32       206.95 o
  12  17   3          8.07        105.04       101.21 o
  13  17   3        381.59        510.60       183.98 o
  14  17   3         92.54         25.12       116.43 o
  15  17   3        454.59        259.31       118.32 o
 -15  18   3         15.76        -59.07       221.47 o
 -14  18   3          0.75        -14.56       123.46 o
 -13  18   3         41.49         13.26        67.46 o
 -12  18   3          8.51         54.83       309.37 o
 -11  18   3        291.18        356.53       244.99 o
 -10  18   3        212.52        219.82       350.93 o
  -9  18   3        185.22        203.25       111.15 o
  -8  18   3        193.40        264.00        82.09 o
  -7  18   3         12.94         11.38       160.10 o
  -6  18   3       1573.78       1566.44       278.36 o
  -5  18   3         46.89        113.01        99.66 o
  -4  18   3         85.57        409.51       133.94 o
  -3  18   3        129.33        105.66       109.07 o
  -2  18   3       1464.91       1409.17       203.59 o
  -1  18   3        562.47        477.05       117.31 o
   0  18   3         85.63        -15.73        58.31 o
   1  18   3       1441.72       1485.21       231.59 o
   2  18   3       2565.64       2092.35       291.98 o
   3  18   3       1123.53       1233.54       227.61 o
   4  18   3        892.17        633.47       314.14 o
   5  18   3        571.32        659.68       187.01 o
   6  18   3        147.24        286.10       215.92 o
   7  18   3        353.40        582.96       167.86 o
   8  18   3          0.03        -78.35       122.99 o
   9  18   3        551.95        590.16       144.20 o
  10  18   3          5.55         -2.16       108.92 o
  11  18   3         43.70         53.69        89.06 o
  12  18   3        269.91        242.13       173.58 o
  13  18   3          7.84        187.04       153.65 o
  14  18   3         57.38        217.83       269.90 o
 -14  19   3          3.01        118.42       187.11 o
 -13  19   3        191.19        400.60       311.08 o
 -12  19   3         19.92       -226.25       226.25 o
 -11  19   3          0.11        256.53       297.47 o
 -10  19   3         11.73         93.84       206.00 o
  -9  19   3          8.40       -196.87       196.87 o
  -8  19   3         75.70        480.99       253.18 o
  -7  19   3          0.11         -5.47       165.24 o
  -6  19   3        283.29        504.28       396.46 o
  -5  19   3       2809.60       2835.91       743.91 o
  -4  19   3        169.57        525.47       229.36 o
  -3  19   3         56.34         52.18       120.86 o
  -2  19   3         80.02         77.22       176.01 o
  -1  19   3         21.87        125.37       358.86 o
   0  19   3         10.76         65.08       103.08 o
   1  19   3        589.72        626.65       138.74 o
   2  19   3         30.25        113.02        84.01 o
   3  19   3         41.77         85.59       155.56 o
   4  19   3        205.19         69.92        55.34 o
   5  19   3         10.33         77.77       107.82 o
   6  19   3          6.12         77.93        79.85 o
   7  19   3        133.79         99.01       144.49 o
   8  19   3        501.59        495.63       300.83 o
   9  19   3         53.84       -153.87       206.82 o
  10  19   3        156.93        287.12       108.45 o
  11  19   3        298.56        445.08       184.50 o
  12  19   3          6.72       -135.26       135.26 o
  13  19   3        189.43        111.83        88.27 o
 -12  20   3         15.18         83.05        90.11 o
 -11  20   3         28.09       -335.86       335.86 o
 -10  20   3          9.31        -55.94       138.10 o
  -9  20   3         55.19       -296.41       296.41 o
  -8  20   3         75.64        208.94       310.38 o
  -7  20   3         56.10          2.70       103.48 o
  -6  20   3        157.20        102.71       224.78 o
  -5  20   3        103.78        315.27       215.83 o
  -4  20   3        346.08        559.84       399.51 o
  -3  20   3        755.68        524.24       250.37 o
  -2  20   3         14.64       -157.87       318.05 o
  -1  20   3       1091.21       1422.07       266.72 o
   0  20   3          4.72        -75.70       124.95 o
   1  20   3        222.32        238.31       104.34 o
   2  20   3         16.95        -59.45        89.75 o
   3  20   3        326.04        523.62       180.03 o
   4  20   3          9.40        217.98       171.64 o
   5  20   3        151.13        409.70       158.59 o
   6  20   3        339.84        337.83       134.19 o
   7  20   3         55.36         52.24        92.28 o
   8  20   3         10.09        162.56       138.42 o
   9  20   3         22.35         89.60       119.20 o
  10  20   3        126.29        163.27       128.91 o
  11  20   3          0.11        -83.61       117.53 o
  12  20   3         23.45         -9.89        90.09 o
 -11  21   3        524.10        793.42       405.41 o
 -10  21   3        160.72       1003.83       448.48 o
  -9  21   3          0.14        350.43       411.16 o
  -8  21   3        144.78        -53.05       129.58 o
  -7  21   3         41.83        283.36       172.57 o
  -6  21   3         54.31         68.69       143.19 o
  -5  21   3        103.08        399.21       299.89 o
  -4  21   3        829.97        988.42       443.09 o
  -3  21   3         90.89        605.57       413.55 o
  -2  21   3        152.29         90.03       212.51 o
  -1  21   3        607.77        890.70       202.86 o
   0  21   3        218.11         85.14       173.55 o
   1  21   3        117.07        117.01       139.72 o
   2  21   3        503.63        765.16       198.34 o
   3  21   3        159.61        312.17       149.93 o
   4  21   3         87.26        223.23       124.21 o
   5  21   3         81.36         75.86       101.96 o
   6  21   3          0.10         15.90       286.20 o
   7  21   3        402.15        330.71       228.88 o
   8  21   3        557.63        515.52       227.24 o
   9  21   3         60.00         24.08       263.65 o
  10  21   3        198.30        570.56       250.13 o
  -9  22   3        201.93        515.29       393.75 o
  -8  22   3         92.79        195.30       154.74 o
  -7  22   3        302.34        567.35       284.27 o
  -6  22   3        264.77        687.33       426.60 o
  -5  22   3        366.71        -75.11       275.79 o
  -4  22   3        214.29        444.91       317.41 o
  -3  22   3          0.36        224.65       211.71 o
  -2  22   3         16.35        -33.08       132.92 o
  -1  22   3         12.51        143.32       105.11 o
   0  22   3        276.33        251.19       125.30 o
   1  22   3        315.72        452.29       177.08 o
   2  22   3         29.40        103.34       123.22 o
   3  22   3        745.64        646.40       220.14 o
   4  22   3        174.25        103.06       110.03 o
   5  22   3         13.10        -34.22       196.91 o
   6  22   3        576.42        748.67       237.16 o
   7  22   3        377.16        266.01       144.96 o
   8  22   3        401.83        631.20       227.04 o
   9  22   3          9.06        175.14       156.51 o
  -7  23   3        226.89        357.88       218.49 o
  -6  23   3         53.68        349.95       271.49 o
  -5  23   3         46.73       -217.50       290.11 o
  -4  23   3          5.80       -193.88       224.99 o
  -3  23   3         93.53        -76.01       189.57 o
  -2  23   3         53.41       -133.29       237.07 o
  -1  23   3         88.71         15.39       175.06 o
   0  23   3        138.77        231.34       132.42 o
   1  23   3         69.62         37.62        87.65 o
   2  23   3          1.09        147.34        80.60 o
   3  23   3         76.95         20.71       334.40 o
   4  23   3          1.80         73.00        81.65 o
   5  23   3         12.67       -109.43       216.45 o
   6  23   3         62.37        105.12       221.90 o
  -4  24   3         10.90          1.98       125.38 o
  -3  24   3          0.00        520.47       518.18 o
  -2  24   3         67.53        439.03       438.61 o
  -1  24   3         41.06        207.67       267.79 o
   0  24   3         10.48        148.50       290.78 o
   1  24   3         11.33         98.86       301.39 o
   2  24   3         41.96        601.30       323.68 o
   3  24   3          1.86        -74.89       244.11 o
 -22   0   4        177.23        439.56       287.66 o
 -21   0   4        187.10        333.61       218.87 o
 -20   0   4       1417.10       2258.91       604.09 o
 -19   0   4       1605.75       1668.10       474.39 o
 -18   0   4          2.29         84.29       117.36 o
 -17   0   4       2106.27       1670.81       465.14 o
 -16   0   4       1824.97       1579.44       461.26 o
 -15   0   4        378.57        210.00       221.35 o
 -14   0   4        487.78        481.17       194.80 o
 -13   0   4         13.30        241.55        84.18 o
 -12   0   4        362.82        287.72        93.56 o
 -11   0   4        749.66        680.83        86.15 o
 -10   0   4       4629.38       4456.32       345.58 o
  -9   0   4       4357.81       4377.05       279.15 o
  -8   0   4        598.54        710.70        88.68 o
  -7   0   4       3409.37       3781.00       194.26 o
  -6   0   4       1608.75       2365.12       125.27 o
  -5   0   4      38798.14      41828.61       496.57 o
  -4   0   4       3203.75       2526.85       136.47 o
  -3   0   4        462.01       2661.35       124.14 o
  -2   0   4       1093.50        939.20        65.06 o
  -1   0   4      82938.95      82116.73       823.00 o
   0   0   4      30964.04      34790.01       569.11 o
   1   0   4       1792.38       1227.42        68.08 o
   2   0   4        754.03        225.28        28.14 o
   3   0   4        636.77        499.42        44.68 o
   4   0   4      61719.44      68233.26       947.02 o
   5   0   4      13247.28      11203.01       686.96 o
   6   0   4       1822.63       2687.37       202.94 o
   7   0   4       4838.59       7623.92       680.38 o
   8   0   4      21964.30      21523.80       618.87 o
   9   0   4        941.93       1333.54       155.09 o
  10   0   4       1577.02       1186.58       149.52 o
  11   0   4       5614.50       5923.50       288.55 o
  12   0   4       1071.20       1022.82       121.07 o
  13   0   4       1777.76       1896.87       144.41 o
  14   0   4       2148.46       2215.04       231.04 o
  15   0   4        266.66        294.51       144.75 o
  16   0   4       1962.72       2009.69       341.65 o
  17   0   4         67.92         62.97        96.76 o
  18   0   4        675.00        791.18       234.51 o
  19   0   4         55.77        266.00       159.71 o
  20   0   4        421.94        537.07       213.20 o
  21   0   4         52.82       -142.89       171.58 o
 -22   1   4         12.25         54.17        73.99 o
 -21   1   4        219.13        182.73       211.34 o
 -20   1   4         32.34        138.65        91.21 o
 -19   1   4         48.36         49.53       218.07 o
 -18   1   4          2.82        325.45       168.70 o
 -17   1   4         41.53         42.59       128.81 o
 -16   1   4         32.72         25.67        71.02 o
 -15   1   4          1.33        -55.03        84.33 o
 -14   1   4       1187.84       1335.94       135.82 o
 -13   1   4        314.39        390.95        76.06 o
 -12   1   4       1468.47       1612.39       163.57 o
 -11   1   4       4997.10       5751.12       305.56 o
 -10   1   4        377.36        355.58        45.00 o
  -9   1   4       1191.00       2036.78       143.88 o
  -8   1   4          0.12         54.35        21.59 o
  -7   1   4      20216.78      21877.86      1229.09 o
  -6   1   4      10423.84      12894.10       292.64 o
  -5   1   4        120.36        122.72        19.18 o
  -4   1   4       2575.10       6230.98       770.59 o
  -3   1   4         10.04        221.60        33.95 o
  -2   1   4       4463.46       4554.57       107.96 o
  -1   1   4         35.73        146.87        62.67 o
   0   1   4      25122.02      24478.63       318.64 o
   1   1   4          1.34        420.03       119.98 o
   2   1   4       1970.83       1744.19        56.41 o
   3   1   4      13410.83      11849.27       246.59 o
   4   1   4       4955.61       5463.35       291.82 o
   5   1   4      26331.80      26224.29       357.56 o
   6   1   4        381.24        706.44       122.58 o
   7   1   4      10571.86      11361.34       310.16 o
   8   1   4        611.96        663.10       154.69 o
   9   1   4        355.78        283.87        47.04 o
  10   1   4         75.20        311.82        48.24 o
  11   1   4          6.20         82.39        36.78 o
  12   1   4        474.82        417.08        53.07 o
  13   1   4       2420.32       2078.18       195.66 o
  14   1   4       1633.23       1311.83       160.02 o
  15   1   4        171.40        199.91        57.80 o
  16   1   4       2922.84       2629.62       263.24 o
  17   1   4         63.56        262.00       108.56 o
  18   1   4          1.32        104.59        89.26 o
  19   1   4        440.51        306.63        97.61 o
  20   1   4          9.39        -17.01        74.33 o
  21   1   4         12.07        -77.50        85.65 o
 -22   2   4        118.66        239.30       586.94 o
 -21   2   4         88.39        297.15       121.43 o
 -20   2   4        197.43        326.57       176.75 o
 -19   2   4        193.28        302.75       180.94 o
 -18   2   4         41.66        256.29       176.51 o
 -17   2   4       1031.77        897.15       244.78 o
 -16   2   4        192.01        209.65       124.54 o
 -15   2   4       1941.37       2066.85       257.85 o
 -14   2   4        657.81        432.00       161.70 o
 -13   2   4        328.93        399.22        72.04 o
 -12   2   4       4079.83       4407.25       276.92 o
 -11   2   4       2912.60       2300.52       193.65 o
 -10   2   4       3635.28       3566.85       228.10 o
  -9   2   4       1151.26       1073.56        97.33 o
  -8   2   4       1487.16       2631.34       222.33 o
  -7   2   4      16810.88      19004.27       402.65 o
  -6   2   4      14432.34      14718.08       581.16 o
  -5   2   4      25107.10      23419.34       290.80 o
  -4   2   4       1843.85       1953.07        91.55 o
  -3   2   4       4804.51       4911.04       159.26 o
  -2   2   4        489.76       1763.81       101.76 o
  -1   2   4      92146.70     100005.16      1492.65 o
   0   2   4      15262.42      17621.75       358.42 o
   1   2   4      48568.09      38304.11       675.38 o
   2   2   4      21348.13      23088.73       475.30 o
   3   2   4       3855.59       4089.78       116.97 o
   4   2   4       5183.60       8221.22       589.34 o
   5   2   4       3910.75       4328.06       361.26 o
   6   2   4       1454.32       1903.06       123.25 o
   7   2   4       3865.10       3801.10       134.38 o
   8   2   4      13668.16      12524.89       253.86 o
   9   2   4         74.02         57.23        21.72 o
  10   2   4         21.65         86.50        25.66 o
  11   2   4         11.21          3.17        18.16 o
  12   2   4        366.16        440.69        78.00 o
  13   2   4        762.63        755.16       144.33 o
  14   2   4       1370.97       1328.22       192.55 o
  15   2   4        341.95        382.87       117.60 o
  16   2   4       1529.68       1655.51       228.68 o
  17   2   4        157.37        120.59        56.15 o
  18   2   4        394.68        354.19       100.69 o
  19   2   4         61.72        288.55       106.01 o
  20   2   4         22.35         31.30        62.55 o
  21   2   4        149.48        390.15        99.15 o
 -22   3   4        158.75        214.49       111.70 o
 -21   3   4        447.89        585.99       206.73 o
 -20   3   4        180.69        327.24       222.49 o
 -19   3   4         37.54         34.28       165.79 o
 -18   3   4        804.43       1105.12       290.27 o
 -17   3   4         74.80        120.40       116.48 o
 -16   3   4        734.91        912.39       168.79 o
 -15   3   4        131.35        106.85        45.73 o
 -14   3   4        129.63         18.47        71.18 o
 -13   3   4        175.17        201.77        57.28 o
 -12   3   4       2366.25       2712.55       229.10 o
 -11   3   4         47.32        142.02        46.99 o
 -10   3   4         29.20        194.70        63.83 o
  -9   3   4       5435.05      10370.85       417.21 o
  -8   3   4       4444.27       4442.56       202.97 o
  -7   3   4       1731.20       2603.29       155.93 o
  -6   3   4        288.53        927.42       136.41 o
  -5   3   4       9847.38      10447.07       241.49 o
  -4   3   4      47261.23      65184.30      1534.34 o
  -3   3   4       4724.80       4239.61       149.41 o
  -2   3   4      12737.37      19066.43       270.25 o
  -1   3   4      21977.59      22490.22       555.23 o
   0   3   4       3681.04       2934.80       124.35 o
   1   3   4      64839.35      65547.63      1907.17 o
   2   3   4       2600.89       2431.18        61.86 o
   3   3   4       8763.68      10492.88       200.11 o
   4   3   4          0.22        301.20        32.19 o
   5   3   4       5300.86       8225.42       647.63 o
   6   3   4       2093.50       1720.03        98.86 o
   7   3   4      24146.30      22618.57       396.11 o
   8   3   4       2204.34       2363.67       129.27 o
   9   3   4       1840.31       1648.08       116.62 o
  10   3   4       1625.73       1397.97       128.34 o
  11   3   4       2804.82       2407.01       175.23 o
  12   3   4       1207.82       1075.15       125.40 o
  13   3   4        662.09        502.05       116.97 o
  14   3   4        368.20        286.84        95.82 o
  15   3   4        904.06        967.61       234.69 o
  16   3   4       1011.59        996.57       182.58 o
  17   3   4        141.19        -25.45        84.77 o
  18   3   4         93.12        140.56        75.59 o
  19   3   4       1021.75        827.28       172.70 o
  20   3   4         80.21        152.52       102.32 o
  21   3   4         83.97        211.39       168.76 o
 -22   4   4        677.21       1020.98       311.53 o
 -21   4   4        113.31        119.29       154.35 o
 -20   4   4        631.11        549.11       254.82 o
 -19   4   4         93.95        322.62       179.36 o
 -18   4   4        257.73        181.16        89.64 o
 -17   4   4         15.52        -35.91       131.97 o
 -16   4   4         28.42        -67.69        67.69 o
 -15   4   4        621.33        738.85       123.35 o
 -14   4   4          4.75        -17.30        81.64 o
 -13   4   4         27.90         29.12        23.87 o
 -12   4   4       1300.34       1434.40       121.88 o
 -11   4   4        130.16         66.97        48.80 o
 -10   4   4       1816.88       2211.01       151.72 o
  -9   4   4         47.21        113.78        29.90 o
  -8   4   4       4875.04       6303.69       211.89 o
  -7   4   4       2662.47       2538.12       135.99 o
  -6   4   4      10821.27      13146.09       302.60 o
  -5   4   4      15536.86      17077.45       324.74 o
  -4   4   4        162.62        321.37        52.72 o
  -3   4   4        619.72       2164.55       196.19 o
  -2   4   4        184.42        153.39        39.78 o
  -1   4   4       4220.63       3631.42       171.91 o
   0   4   4        220.22        378.30       241.38 o
   1   4   4        633.02        892.59        63.76 o
   2   4   4      20875.88      23670.50       461.65 o
   3   4   4        543.28        466.90        31.60 o
   4   4   4        149.84        400.63        92.08 o
   5   4   4          2.26       1039.32       199.79 o
   6   4   4        384.20        488.78        56.69 o
   7   4   4       4298.79       7823.55       257.21 o
   8   4   4       2586.79       1987.94       144.83 o
   9   4   4         84.03         79.88        55.18 o
  10   4   4         40.68         81.77        33.32 o
  11   4   4       2022.81       2187.94       163.18 o
  12   4   4        119.71        173.13        70.64 o
  13   4   4        659.35        515.09       115.38 o
  14   4   4        131.16        294.47       116.21 o
  15   4   4         21.21         39.81        65.59 o
  16   4   4       1924.25       1790.13       266.93 o
  17   4   4        390.85        387.02       123.46 o
  18   4   4        107.49        177.12        97.52 o
  19   4   4         43.26         70.37        85.75 o
  20   4   4        357.73        360.15       142.62 o
  21   4   4        325.73        174.11       114.19 o
 -21   5   4        160.31        194.68        92.51 o
 -20   5   4         36.57         66.31       111.73 o
 -19   5   4         11.38        161.01        79.30 o
 -18   5   4        162.50        106.73        71.67 o
 -17   5   4        452.89        348.40       155.64 o
 -16   5   4         44.89         -3.72       114.86 o
 -15   5   4        171.25         34.98        82.26 o
 -14   5   4       2407.56       2662.44       249.42 o
 -13   5   4        751.86        552.56       105.87 o
 -12   5   4       1776.96       1626.28       136.86 o
 -11   5   4        145.43        260.69        63.94 o
 -10   5   4        273.39        247.45        47.43 o
  -9   5   4          8.05         30.78        21.77 o
  -8   5   4         15.86         99.47        39.49 o
  -7   5   4         34.82        161.78        47.08 o
  -6   5   4      13623.22      16168.05       389.70 o
  -5   5   4        363.81        401.88        62.71 o
  -4   5   4        937.56       1473.38       101.60 o
  -3   5   4         65.57         92.54        39.16 o
  -2   5   4       3142.35       2932.26        96.39 o
  -1   5   4       8233.86       7004.92       261.03 o
   0   5   4      16762.29      14380.66       268.39 o
   1   5   4       2321.01       3128.55       276.66 o
   2   5   4       2738.23       2279.13        76.10 o
   3   5   4        193.64        318.62        83.95 o
   4   5   4        466.76        657.30        58.77 o
   5   5   4       8116.24       9789.25       201.68 o
   6   5   4       2575.85       4590.91       572.68 o
   7   5   4       3152.92       3700.59       198.54 o
   8   5   4       4652.91       4927.08       211.81 o
   9   5   4       1769.92       1716.61       144.63 o
  10   5   4         62.41         94.51        92.63 o
  11   5   4         18.63        262.81       138.75 o
  12   5   4        475.91        345.88        59.17 o
  13   5   4        291.13        297.33        89.58 o
  14   5   4        356.67        165.66        79.61 o
  15   5   4         77.59         47.13       113.90 o
  16   5   4        242.25        191.58        83.76 o
  17   5   4        471.58        196.09       123.05 o
  18   5   4         68.08        270.98       162.69 o
  19   5   4        453.44        443.92       381.90 o
  20   5   4        147.61         59.39       299.94 o
 -21   6   4        767.83        738.57       251.91 o
 -20   6   4         58.18        147.28        97.28 o
 -19   6   4        646.43        672.12       203.67 o
 -18   6   4        104.15        170.64        82.11 o
 -17   6   4       1179.89       1255.91       266.22 o
 -16   6   4         80.56         34.88        54.03 o
 -15   6   4        621.24        764.33       128.15 o
 -14   6   4       7188.56       6551.93       407.36 o
 -13   6   4       1467.64       1642.11       195.93 o
 -12   6   4        751.18        995.27       183.75 o
 -11   6   4       1647.82       1447.11       134.83 o
 -10   6   4        885.54        840.09        76.89 o
  -9   6   4        446.02        403.19        69.21 o
  -8   6   4       3161.21       2912.67       204.28 o
  -7   6   4       1356.98       1300.29       364.10 o
  -6   6   4       4300.39       5117.10       261.85 o
  -5   6   4       1763.36       1990.92       146.96 o
  -4   6   4         44.59        139.32        41.53 o
  -3   6   4        412.88       1950.06       510.78 o
  -2   6   4      17847.19      17259.35       596.35 o
  -1   6   4       1637.01       1343.31       105.04 o
   0   6   4       2526.33       2550.72       128.92 o
   1   6   4       9408.34       8500.39       372.72 o
   2   6   4      19176.85      19176.60       327.31 o
   3   6   4       1818.35       1452.20        73.40 o
   4   6   4       1004.96        923.93        66.39 o
   5   6   4        409.53        684.90       110.98 o
   6   6   4       8771.18       7591.31       224.27 o
   7   6   4       8294.17      11154.08       584.68 o
   8   6   4        749.59        640.73        78.51 o
   9   6   4          3.33        192.35        38.96 o
  10   6   4        112.41        116.13        65.51 o
  11   6   4        865.58        886.53       108.68 o
  12   6   4         36.62         26.43        40.41 o
  13   6   4       2192.66       1930.29       229.46 o
  14   6   4        210.23        218.14        62.75 o
  15   6   4         51.83         80.43        90.73 o
  16   6   4        950.58       1022.55       244.52 o
  17   6   4        320.95        555.43       192.13 o
  18   6   4       1166.76       1611.36       317.78 o
  19   6   4         89.12        481.44       198.39 o
  20   6   4         19.09         94.22       187.91 o
 -21   7   4        207.91        195.10        96.86 o
 -20   7   4       1034.61       1036.52       265.28 o
 -19   7   4         44.40         87.94        93.60 o
 -18   7   4        672.44        759.53       254.96 o
 -17   7   4        220.91        342.98       173.25 o
 -16   7   4        613.88        718.95       197.80 o
 -15   7   4       4255.64       4287.26       340.47 o
 -14   7   4       4371.00       4370.76       342.07 o
 -13   7   4       1225.83       1448.87       199.13 o
 -12   7   4       2888.43       2880.98       199.97 o
 -11   7   4       3026.86       3107.87       279.36 o
 -10   7   4       2051.05       2235.75       195.04 o
  -9   7   4         33.69        246.18       138.61 o
  -8   7   4       1587.82       1515.39       263.26 o
  -7   7   4       5864.04       5446.73       367.39 o
  -6   7   4       1645.57       1829.99       160.95 o
  -5   7   4      13466.08      13620.26       395.88 o
  -4   7   4        284.14        285.47        48.59 o
  -3   7   4      12801.87      12014.04       288.90 o
  -2   7   4      23084.71      21281.32       455.87 o
  -1   7   4       3219.91       2335.58       237.91 o
   0   7   4       3547.32       3649.96       167.70 o
   1   7   4        114.23        144.17        46.11 o
   2   7   4       5726.47       4946.96       171.39 o
   3   7   4        532.70        696.21        95.02 o
   4   7   4       2155.91       2462.53       110.87 o
   5   7   4        159.45        199.99        38.56 o
   6   7   4       5284.71       4546.59       194.40 o
   7   7   4       7034.78       6497.99       322.16 o
   8   7   4       1719.81       1787.16       149.25 o
   9   7   4        269.47        138.24        35.69 o
  10   7   4        363.80        447.61        71.17 o
  11   7   4        167.43        146.64        46.56 o
  12   7   4         25.65        -15.61        32.66 o
  13   7   4       1901.42       1911.06       287.69 o
  14   7   4          9.82         67.07        73.42 o
  15   7   4        176.82         58.52       220.15 o
  16   7   4        108.77        198.22       199.73 o
  17   7   4        466.04        568.48       185.26 o
  18   7   4        350.47        589.21       192.39 o
  19   7   4          0.12        -21.14        70.90 o
  20   7   4         17.73         -4.39        72.96 o
 -21   8   4        255.12        129.88       194.69 o
 -20   8   4        502.48        409.53       162.18 o
 -19   8   4        107.81         22.12        84.72 o
 -18   8   4        335.32        238.11       130.88 o
 -17   8   4         25.09        -16.19        49.59 o
 -16   8   4         71.23        145.99       102.01 o
 -15   8   4        231.79        332.43       102.31 o
 -14   8   4       1171.89       1369.08       206.89 o
 -13   8   4       4127.32       4937.88       362.90 o
 -12   8   4         14.90         68.48        39.50 o
 -11   8   4       2267.47       2110.60       203.33 o
 -10   8   4          1.43         43.53       119.09 o
  -9   8   4         11.84        143.32        44.32 o
  -8   8   4        207.03        421.49       113.27 o
  -7   8   4       1541.75       1303.44       189.92 o
  -6   8   4       3849.50       5320.70       277.29 o
  -5   8   4       5233.80       5115.71       246.93 o
  -4   8   4       2007.16       1784.80       135.04 o
  -3   8   4        298.04        867.72       299.20 o
  -2   8   4        251.18        258.52        45.95 o
  -1   8   4          3.55         51.58        38.95 o
   0   8   4        522.07        632.21        62.06 o
   1   8   4       2241.31       1784.06       133.42 o
   2   8   4        121.95        174.05        32.54 o
   3   8   4       2360.52       2762.34       120.47 o
   4   8   4        739.14        882.47        67.73 o
   5   8   4       7769.95       6579.36       229.88 o
   6   8   4        250.68        197.17        37.19 o
   7   8   4        123.22        236.39       109.73 o
   8   8   4       2205.54       2000.09       192.60 o
   9   8   4        355.55        853.29       149.11 o
  10   8   4        125.82        124.04        46.03 o
  11   8   4          1.43         51.28        47.71 o
  12   8   4         51.88        102.07        38.65 o
  13   8   4        767.11        462.21       135.69 o
  14   8   4         20.78        -24.23        67.05 o
  15   8   4        316.10        395.44       151.44 o
  16   8   4        145.60        360.01       142.84 o
  17   8   4        149.52        -14.36       111.02 o
  18   8   4          3.44        -68.22        68.22 o
  19   8   4        109.23         37.34       218.02 o
  20   8   4        118.76        273.66       131.06 o
 -20   9   4         64.68         54.18       123.85 o
 -19   9   4         10.52        108.11       266.04 o
 -18   9   4        445.75        587.29       189.29 o
 -17   9   4       1536.90       1345.34       277.71 o
 -16   9   4        535.00        509.19       108.72 o
 -15   9   4        308.56        281.56        96.74 o
 -14   9   4        532.26        855.84       179.07 o
 -13   9   4        515.50        635.54       191.46 o
 -12   9   4       2577.41       2821.05       342.30 o
 -11   9   4        297.87        355.25       195.67 o
 -10   9   4       1704.39       1579.18       242.26 o
  -9   9   4        239.48        523.26       293.26 o
  -8   9   4       1623.14       1293.87       184.67 o
  -7   9   4       1264.67       1468.77       218.21 o
  -6   9   4        147.93        288.75        65.31 o
  -5   9   4       2401.50       3152.44       205.59 o
  -4   9   4      11154.02      11526.48       414.65 o
  -3   9   4       1164.67       1070.25       152.67 o
  -2   9   4        569.28        527.88        85.00 o
  -1   9   4        174.19        149.91       126.98 o
   0   9   4         18.93         35.42        36.64 o
   1   9   4      11868.11      14808.59      1058.34 o
   2   9   4       1078.81       1149.30        91.75 o
   3   9   4       3012.95       2967.32       314.59 o
   4   9   4       2124.45       2305.67       121.22 o
   5   9   4         45.48         85.43        36.69 o
   6   9   4        829.03        805.09        85.83 o
   7   9   4          1.58        -10.53        57.62 o
   8   9   4        451.55        444.87        96.02 o
   9   9   4        706.75        547.47       106.69 o
  10   9   4       2851.24       3089.52       225.29 o
  11   9   4        584.95        491.45       108.91 o
  12   9   4        101.53        221.92        96.28 o
  13   9   4         88.00        239.30        85.03 o
  14   9   4        264.51        405.41       140.98 o
  15   9   4        121.20        185.42       195.90 o
  16   9   4         63.60        -70.50        98.24 o
  17   9   4          2.50         -4.03       112.64 o
  18   9   4        615.31        710.05       221.90 o
  19   9   4          4.90       -125.74       125.74 o
 -20  10   4        913.97       1050.67       289.96 o
 -19  10   4        171.53         30.10        77.78 o
 -18  10   4         17.32        145.68       122.99 o
 -17  10   4        394.86        547.77       167.22 o
 -16  10   4         47.41        205.91       113.01 o
 -15  10   4         84.51        119.50       107.80 o
 -14  10   4        234.53        362.73       119.53 o
 -13  10   4        100.44         98.40        71.07 o
 -12  10   4        108.29        307.77       382.97 o
 -11  10   4       7798.12       7346.77       547.63 o
 -10  10   4         88.03        140.15       244.48 o
  -9  10   4        168.54        295.05        88.50 o
  -8  10   4        931.34       1082.53       424.31 o
  -7  10   4       3324.08       3227.34       302.43 o
  -6  10   4       6600.53       6919.11       473.84 o
  -5  10   4        234.12        448.77       109.99 o
  -4  10   4          5.84         14.78        43.69 o
  -3  10   4        866.35        910.85       125.45 o
  -2  10   4        109.46        226.75       200.42 o
  -1  10   4        653.20        867.12       103.41 o
   0  10   4         77.41        409.18        68.76 o
   1  10   4        499.38        667.47       142.73 o
   2  10   4      11139.18      11340.17       321.07 o
   3  10   4          1.31        101.18        39.74 o
   4  10   4       6189.89       5898.03       212.46 o
   5  10   4       1187.72       1047.85       105.30 o
   6  10   4        232.65        245.36        60.54 o
   7  10   4       2057.57       2073.34       202.43 o
   8  10   4        692.56        661.26       117.22 o
   9  10   4        310.01        340.58        86.80 o
  10  10   4         14.38        -27.21        45.03 o
  11  10   4       3520.32       4178.46       317.28 o
  12  10   4         61.92        238.44       178.41 o
  13  10   4       1277.76       1386.68       263.11 o
  14  10   4        381.04        190.15        73.32 o
  15  10   4        651.80        537.37       189.27 o
  16  10   4          4.49        134.49       108.63 o
  17  10   4          0.01         47.97        64.27 o
  18  10   4         18.28         38.87        69.29 o
  19  10   4        311.24        315.89       151.89 o
 -19  11   4        681.96        898.29       287.45 o
 -18  11   4        265.57        354.82       162.33 o
 -17  11   4        859.03       1279.90       270.28 o
 -16  11   4        664.16        911.08       166.79 o
 -15  11   4         77.96        -14.27        77.25 o
 -14  11   4        798.30       1244.26       263.73 o
 -13  11   4         27.14         43.88        66.20 o
 -12  11   4        943.41       1092.94       223.08 o
 -11  11   4         95.80         60.31       113.41 o
 -10  11   4          0.69         -5.00        69.99 o
  -9  11   4       2260.17       2438.21       287.13 o
  -8  11   4       4208.55       3973.62       520.37 o
  -7  11   4         24.40        136.42       105.35 o
  -6  11   4       5972.71       6294.41       769.78 o
  -5  11   4       5239.02       5081.56       361.46 o
  -4  11   4       3247.50       4153.67       309.35 o
  -3  11   4       2041.74       1638.13       184.50 o
  -2  11   4       2718.05       2359.65       203.13 o
  -1  11   4        361.84        275.08        57.77 o
   0  11   4       1315.03       1029.07       113.94 o
   1  11   4       3302.37       3732.03      1055.06 o
   2  11   4       2282.92       2166.19       145.62 o
   3  11   4        885.23       1055.73       179.45 o
   4  11   4       4898.34       5370.47       420.87 o
   5  11   4         40.61         43.36        27.53 o
   6  11   4        192.28        208.80        81.98 o
   7  11   4         37.14        117.55        55.26 o
   8  11   4        567.03        545.54       112.19 o
   9  11   4       2954.39       2724.69       257.13 o
  10  11   4        252.08        245.81        66.57 o
  11  11   4         80.34        246.10        85.99 o
  12  11   4        163.21        208.24        95.12 o
  13  11   4        199.72        334.29       147.84 o
  14  11   4        293.39        156.77       103.77 o
  15  11   4       1323.37       1499.63       291.18 o
  16  11   4          0.26        123.81       104.23 o
  17  11   4        111.05         13.62        96.28 o
  18  11   4          8.75        -33.76       426.50 o
  19  11   4         36.89         72.32       106.24 o
 -19  12   4         19.88        220.53       160.91 o
 -18  12   4        206.23        469.12       184.24 o
 -17  12   4         52.81        207.43       152.28 o
 -16  12   4         32.35        -90.84        90.84 o
 -15  12   4          0.01        124.55       121.08 o
 -14  12   4        492.45        561.34       188.30 o
 -13  12   4        332.83        341.56       154.33 o
 -12  12   4          4.60         83.75        49.95 o
 -11  12   4        198.18        199.55       108.27 o
 -10  12   4          7.08        -12.06        72.84 o
  -9  12   4        565.20        457.93       126.41 o
  -8  12   4        591.48        534.17        60.38 o
  -7  12   4       5364.94       4624.10       388.38 o
  -6  12   4          3.29          3.39        18.63 o
  -5  12   4       5086.96       5040.87       417.49 o
  -4  12   4        369.27        299.48        99.05 o
  -3  12   4       1231.97       1110.45       149.73 o
  -2  12   4          1.43         92.83        52.97 o
  -1  12   4          4.03        135.99        59.52 o
   0  12   4         84.36        138.66        72.73 o
   1  12   4          0.88        250.51       181.30 o
   2  12   4        209.50        473.83        86.84 o
   3  12   4        467.98        638.28        77.37 o
   4  12   4        369.92        385.88        71.27 o
   5  12   4        515.53        693.92       109.55 o
   6  12   4         12.64        -29.78        75.57 o
   7  12   4       1274.12       1201.99       216.01 o
   8  12   4       1522.70       1533.05       194.41 o
   9  12   4         30.37         -2.25        60.13 o
  10  12   4       1903.95       1829.05       221.19 o
  11  12   4       1629.51       1915.20       285.11 o
  12  12   4        367.04        692.80       211.03 o
  13  12   4        123.33         97.93       175.25 o
  14  12   4         13.65        189.29       126.88 o
  15  12   4        120.65        116.34        61.08 o
  16  12   4          0.24        -44.10        51.93 o
  17  12   4          5.17        138.03       111.33 o
  18  12   4         96.87        131.09       161.94 o
 -18  13   4          4.68        193.39       132.12 o
 -17  13   4          8.64         38.07       132.85 o
 -16  13   4          3.30        -25.95        59.91 o
 -15  13   4        133.17        188.71       141.26 o
 -14  13   4        151.77        132.39        88.87 o
 -13  13   4         15.29        -46.91        75.51 o
 -12  13   4        497.57        316.84        91.45 o
 -11  13   4        422.04        483.09       144.48 o
 -10  13   4         25.23        -92.47        92.47 o
  -9  13   4        183.29         70.30        86.96 o
  -8  13   4        485.92        247.05        73.63 o
  -7  13   4        158.13        100.55        53.36 o
  -6  13   4        109.02        107.05       102.16 o
  -5  13   4        249.77        153.75       113.02 o
  -4  13   4        149.70        349.65       109.34 o
  -3  13   4        593.65        731.33       166.41 o
  -2  13   4       2492.92       2163.09       198.83 o
  -1  13   4       1552.43       1235.80       143.54 o
   0  13   4       3318.52       2893.84       300.64 o
   1  13   4       1022.55       1047.93       239.38 o
   2  13   4         36.99        105.90        34.28 o
   3  13   4        300.42        207.22        51.72 o
   4  13   4          0.63         18.26        28.31 o
   5  13   4        278.76        310.01        78.73 o
   6  13   4         55.32         10.11        63.26 o
   7  13   4          1.61        188.23       111.37 o
   8  13   4         48.98        285.63        81.80 o
   9  13   4        254.58        193.54        75.48 o
  10  13   4         69.70         75.59        72.90 o
  11  13   4        371.22        519.72       126.15 o
  12  13   4         49.05        107.10       114.04 o
  13  13   4          5.98         73.75        96.81 o
  14  13   4          3.01        235.86       113.77 o
  15  13   4        944.44        865.68       223.75 o
  16  13   4        445.36        359.61       178.44 o
  17  13   4         88.23        -40.17        90.18 o
  18  13   4          2.00       -129.88       129.88 o
 -18  14   4         53.00        -62.93        62.93 o
 -17  14   4        113.93        104.09       281.56 o
 -16  14   4          6.06         60.21        58.48 o
 -15  14   4        108.58         43.47       134.17 o
 -14  14   4         19.15        113.18        95.97 o
 -13  14   4        233.12        276.86       126.79 o
 -12  14   4          0.19         -5.72       114.99 o
 -11  14   4        162.53         83.43        48.06 o
 -10  14   4          7.96       -134.46       134.46 o
  -9  14   4        180.56         -1.98        79.50 o
  -8  14   4       2029.85       2544.15       300.38 o
  -7  14   4       1135.58       1077.35       192.31 o
  -6  14   4       3175.35       3801.47       360.06 o
  -5  14   4        499.57        732.42       252.59 o
  -4  14   4         34.60         49.08       102.04 o
  -3  14   4       1293.00       1204.80       289.57 o
  -2  14   4       1607.93       1668.84       187.08 o
  -1  14   4        215.44        305.53        97.28 o
   0  14   4        201.80        288.56        66.23 o
   1  14   4       2106.78       1675.26       180.21 o
   2  14   4       1013.26       1002.26       101.71 o
   3  14   4        101.04         63.88        32.39 o
   4  14   4        220.57        328.67        52.20 o
   5  14   4        127.08        222.55       128.46 o
   6  14   4        243.54         97.28        65.42 o
   7  14   4       1306.24       1299.50       201.36 o
   8  14   4        568.85        996.86       226.92 o
   9  14   4         23.81        593.09       159.16 o
  10  14   4       2098.19       2062.53       266.26 o
  11  14   4        258.57        679.89       141.48 o
  12  14   4          3.33         34.35       145.88 o
  13  14   4          4.49         65.85       231.35 o
  14  14   4       1175.40       1195.04       269.10 o
  15  14   4         18.56         93.07       105.48 o
  16  14   4         58.44         29.73        97.25 o
  17  14   4         44.20        140.28       162.03 o
 -17  15   4         80.88         24.08       115.01 o
 -16  15   4        148.10        235.81       125.18 o
 -15  15   4        991.98       1388.60       295.48 o
 -14  15   4          2.01        109.90       124.81 o
 -13  15   4         30.15         61.86       114.45 o
 -12  15   4        407.03        592.92       195.24 o
 -11  15   4        897.84       1078.87       219.01 o
 -10  15   4        178.01         73.86       132.42 o
  -9  15   4        507.64        625.55       282.64 o
  -8  15   4         46.22         46.54        86.78 o
  -7  15   4        413.40        518.34       201.17 o
  -6  15   4       3327.51       4077.43       703.10 o
  -5  15   4        853.88        482.03       137.14 o
  -4  15   4         71.05        177.08        51.33 o
  -3  15   4        320.65        112.59        95.73 o
  -2  15   4       1258.11       1032.86       152.32 o
  -1  15   4        452.62        577.89        96.38 o
   0  15   4         17.43          3.92        40.81 o
   1  15   4       3803.72       3596.06       243.60 o
   2  15   4        308.93        356.15        75.21 o
   3  15   4         52.80        -29.63        38.04 o
   4  15   4       2576.77       2809.41       259.48 o
   5  15   4       1199.44       1290.90       297.99 o
   6  15   4        690.40        590.14       156.93 o
   7  15   4          0.38         42.51        93.57 o
   8  15   4         65.19         87.14        51.56 o
   9  15   4        647.15        798.84       162.51 o
  10  15   4         12.30        254.38       104.47 o
  11  15   4        989.50       1102.50       194.64 o
  12  15   4       1174.78       1572.35       324.03 o
  13  15   4        665.71        705.56       201.11 o
  14  15   4        197.51        102.77        69.20 o
  15  15   4         41.30        279.50       178.43 o
  16  15   4          3.09        121.63       146.77 o
 -16  16   4        152.05        158.17        90.48 o
 -15  16   4         44.44        103.46        82.80 o
 -14  16   4        667.17        917.09       395.01 o
 -13  16   4          5.83        -14.26        67.98 o
 -12  16   4        993.71       1194.72       249.20 o
 -11  16   4         91.83         30.04       137.38 o
 -10  16   4          0.26         13.56       163.38 o
  -9  16   4        462.65        711.36       171.48 o
  -8  16   4        275.61        260.30       105.12 o
  -7  16   4         47.56        -66.38        66.38 o
  -6  16   4        561.28        959.61       188.53 o
  -5  16   4        266.02        174.09        84.23 o
  -4  16   4        675.13        552.60       139.31 o
  -3  16   4        119.68        156.24        50.59 o
  -2  16   4        842.95        839.39       125.47 o
  -1  16   4        387.44        569.94       112.52 o
   0  16   4         16.94        244.53       282.40 o
   1  16   4          9.87        141.84        52.98 o
   2  16   4       3747.51       3892.46       258.51 o
   3  16   4         90.67          9.09        46.10 o
   4  16   4        986.99       1061.02       131.56 o
   5  16   4         70.64         -2.60       154.78 o
   6  16   4        223.84        277.63       138.18 o
   7  16   4        418.31        465.53       165.06 o
   8  16   4        932.64       1325.79       265.38 o
   9  16   4        289.24        323.45       225.69 o
  10  16   4         17.15         63.63        97.94 o
  11  16   4        263.80        413.23       117.44 o
  12  16   4        295.67        179.05       103.05 o
  13  16   4         42.87        324.44       166.12 o
  14  16   4         54.26        253.59       148.21 o
  15  16   4         20.58        112.70       285.25 o
 -16  17   4         56.05        287.86       125.08 o
 -15  17   4         59.60        430.55       180.97 o
 -14  17   4         64.97         95.96       109.42 o
 -13  17   4        481.26        485.13       160.56 o
 -12  17   4       1002.94       1109.31       247.44 o
 -11  17   4        319.82        439.95       141.32 o
 -10  17   4         91.84        107.36       111.35 o
  -9  17   4       1366.71       1425.31       257.96 o
  -8  17   4         62.82         28.42        79.89 o
  -7  17   4        179.75        172.61       111.38 o
  -6  17   4         58.01        -30.08        79.89 o
  -5  17   4        235.27         96.85       185.21 o
  -4  17   4        217.98        251.39       135.66 o
  -3  17   4        404.85        434.21       155.77 o
  -2  17   4        470.21        405.61       103.60 o
  -1  17   4       1557.02       1454.91       190.94 o
   0  17   4          0.00          9.45        64.02 o
   1  17   4        297.43        306.17        85.70 o
   2  17   4         16.01         35.54        60.28 o
   3  17   4       1020.77       1527.94       257.80 o
   4  17   4         32.76         -5.86        62.08 o
   5  17   4        522.19        511.88       163.40 o
   6  17   4        356.70        454.51       208.36 o
   7  17   4          0.17          4.70       108.96 o
   8  17   4         74.20        198.25       274.20 o
   9  17   4       1004.59       1422.71       214.85 o
  10  17   4          0.02         35.36        74.95 o
  11  17   4         31.99        115.45       118.34 o
  12  17   4         91.22        139.37       113.70 o
  13  17   4          3.12        136.04        95.66 o
  14  17   4          0.09         23.62       110.63 o
  15  17   4        144.93         63.97        64.45 o
 -15  18   4        309.04        124.21       166.11 o
 -14  18   4          2.74       -115.90       258.19 o
 -13  18   4        113.63        504.71       298.11 o
 -12  18   4          0.00        117.69       175.60 o
 -11  18   4        242.50        164.07       156.01 o
 -10  18   4         42.06         86.74       143.50 o
  -9  18   4          2.14          6.98       219.33 o
  -8  18   4        272.40        423.50       215.10 o
  -7  18   4        124.68          1.56       271.48 o
  -6  18   4        371.19         27.17       104.95 o
  -5  18   4        193.61        511.79       351.26 o
  -4  18   4       1691.17       2871.52       782.14 o
  -3  18   4        225.70         65.23       161.31 o
  -2  18   4        408.11        391.03       280.13 o
  -1  18   4         11.77       -188.83       188.83 o
   0  18   4        507.65        389.72       162.80 o
   1  18   4          6.04        -28.57        95.65 o
   2  18   4        428.28        967.47       228.97 o
   3  18   4        362.41        515.90       155.90 o
   4  18   4        239.01        372.28       139.94 o
   5  18   4        274.52        243.69       137.49 o
   6  18   4         46.37        104.03       175.12 o
   7  18   4          0.16         68.63        93.70 o
   8  18   4          1.60        110.01       234.06 o
   9  18   4          0.46         17.34        64.89 o
  10  18   4        112.89        113.33        59.20 o
  11  18   4          0.27        230.63       112.15 o
  12  18   4          0.01       -105.65       105.65 o
  13  18   4          7.14         11.37        94.90 o
  14  18   4         78.13        254.10       144.56 o
 -14  19   4          0.01        156.40       341.25 o
 -13  19   4        430.28        418.87       284.59 o
 -12  19   4          4.89       -220.33       220.33 o
 -11  19   4        179.51        639.57       304.67 o
 -10  19   4        407.74        313.27       237.40 o
  -9  19   4         29.29        124.93       268.56 o
  -8  19   4         17.64        155.91       236.23 o
  -7  19   4        255.09        242.94       254.25 o
  -6  19   4        391.94        737.56       453.91 o
  -5  19   4       2022.20       2423.63       725.18 o
  -4  19   4        371.16        710.22       268.78 o
  -3  19   4         25.38        -11.86       242.28 o
  -2  19   4        869.36       1091.56       470.36 o
  -1  19   4        988.32       1111.70       354.45 o
   0  19   4         69.13        184.60       122.37 o
   1  19   4        217.98        189.30        95.78 o
   2  19   4        108.63        -93.18       158.92 o
   3  19   4          0.01        -83.80        83.80 o
   4  19   4          2.04        -44.07        89.65 o
   5  19   4        267.25        485.94       149.30 o
   6  19   4         65.45        100.84       255.41 o
   7  19   4        328.93        286.23       118.33 o
   8  19   4         10.30        169.04       164.38 o
   9  19   4          0.65         79.41        92.38 o
  10  19   4         38.23        271.08       116.41 o
  11  19   4          8.10        102.44       164.39 o
  12  19   4         40.00        130.88       113.04 o
  13  19   4         54.79         98.17       107.83 o
 -12  20   4         92.18        496.94       359.24 o
 -11  20   4          9.67        158.40       273.86 o
 -10  20   4        615.18        654.84       468.06 o
  -9  20   4        123.89        542.10       317.00 o
  -8  20   4        243.75         -3.05       241.64 o
  -7  20   4        346.35        219.36       233.79 o
  -6  20   4        852.67       1733.99       580.88 o
  -5  20   4        810.61        986.45       321.87 o
  -4  20   4       1701.16       1703.08       614.62 o
  -3  20   4        205.97        397.91       301.41 o
  -2  20   4          3.51        121.05       265.67 o
  -1  20   4        470.28        511.97       141.61 o
   0  20   4        193.92        166.45       174.81 o
   1  20   4        122.41        160.22       111.90 o
   2  20   4         67.27         49.23       102.83 o
   3  20   4         72.63         -7.32        82.09 o
   4  20   4          0.76        -55.79        73.41 o
   5  20   4        104.05        215.08       145.14 o
   6  20   4        252.27        280.03       137.94 o
   7  20   4          0.11        357.75       182.17 o
   8  20   4         14.44        257.08       204.70 o
   9  20   4         13.62         70.00        59.55 o
  10  20   4        413.47        570.70       301.26 o
  11  20   4        151.58        292.09       247.70 o
 -11  21   4         88.79        130.33       193.67 o
 -10  21   4         22.50         13.81       110.36 o
  -9  21   4        244.59        361.00       312.27 o
  -8  21   4          0.17         65.40       189.70 o
  -7  21   4         92.68        199.55       343.48 o
  -6  21   4         18.12        -29.63       123.25 o
  -5  21   4         97.85        265.96       349.87 o
  -4  21   4          1.40        123.46       143.29 o
  -3  21   4         76.45        304.55       189.37 o
  -2  21   4        681.35        989.19       514.11 o
  -1  21   4        655.59        679.47       195.38 o
   0  21   4        349.85        417.66       185.80 o
   1  21   4          1.23        114.48        92.71 o
   2  21   4         18.83        -83.17       111.53 o
   3  21   4        328.34        324.40       153.29 o
   4  21   4        148.50        121.45        86.98 o
   5  21   4          0.26        258.05       169.55 o
   6  21   4        247.72        188.30       143.50 o
   7  21   4        142.04        -21.82        95.37 o
   8  21   4         15.28        -48.22        72.54 o
   9  21   4        374.84        328.84       117.05 o
  10  21   4          7.45        182.28        96.75 o
  -9  22   4         20.28         71.23       171.56 o
  -8  22   4        160.40        636.49       273.85 o
  -7  22   4          9.87        139.00       187.18 o
  -6  22   4          5.58        423.11       333.33 o
  -5  22   4        130.78        453.98       394.90 o
  -4  22   4         14.98        -92.01       255.81 o
  -3  22   4          4.20        207.50       158.05 o
  -2  22   4         15.23         15.57        87.13 o
  -1  22   4          0.11        -36.52       287.96 o
   0  22   4        483.73        770.06       214.22 o
   1  22   4         86.93         78.12       119.00 o
   2  22   4         80.06          9.93       113.51 o
   3  22   4         57.32         59.81       127.18 o
   4  22   4         93.93        173.45        68.08 o
   5  22   4         70.84         57.26        86.71 o
   6  22   4        111.06        -22.69       274.70 o
   7  22   4         43.06        150.82       203.31 o
   8  22   4         38.59         61.45       268.60 o
  -7  23   4        137.13        768.93       470.89 o
  -6  23   4         56.92        -90.11       214.84 o
  -5  23   4         26.97       -607.74       607.74 o
  -4  23   4         65.16         11.92       114.57 o
  -3  23   4        134.20        116.37       179.37 o
  -2  23   4        395.10        583.48       222.23 o
  -1  23   4         42.25        -68.31        98.56 o
   0  23   4        172.36        130.16        68.17 o
   1  23   4         21.80         46.24       124.72 o
   2  23   4        207.16         85.41       167.99 o
   3  23   4         71.00        220.21       148.63 o
   4  23   4         22.04         69.08       118.44 o
   5  23   4          1.58         59.81       113.37 o
   6  23   4         14.54         85.52       132.32 o
  -3  24   4         37.51        287.91       413.80 o
  -2  24   4        231.49       1010.98       590.46 o
  -1  24   4          1.43       -137.63       283.62 o
   0  24   4         26.67        426.01       286.24 o
   1  24   4         20.26        -45.27       170.19 o
   2  24   4         10.93        101.40       228.43 o
 -22   1   5        278.51        175.85       217.18 o
 -21   1   5          0.63        204.01       179.47 o
 -20   1   5        359.34        250.64       133.85 o
 -19   1   5        191.87        373.86       156.42 o
 -18   1   5          7.01        243.80       136.33 o
 -17   1   5        198.70        243.56       114.69 o
 -16   1   5       1680.01       1915.15       343.49 o
 -15   1   5       2219.95       1837.62       318.38 o
 -14   1   5        117.74         72.08        86.49 o
 -13   1   5       3159.37       3349.26       247.17 o
 -12   1   5       1919.25       1881.65       191.51 o
 -11   1   5        206.60        336.38        69.98 o
 -10   1   5      25940.60      25302.35       449.01 o
  -9   1   5       3546.90       3421.26       146.64 o
  -8   1   5       1632.34       1983.27       158.53 o
  -7   1   5         51.58        230.82        41.19 o
  -6   1   5      19998.28      23332.15       316.96 o
  -5   1   5        217.80        185.44        26.56 o
  -4   1   5       5168.96       4597.50       131.83 o
  -3   1   5       3267.12       3291.07       218.63 o
  -2   1   5        748.83       1081.64       103.46 o
  -1   1   5      19114.49      19314.66       226.56 o
   0   1   5      34999.88      27502.21       301.98 o
   1   1   5      11037.22       9515.97       215.08 o
   2   1   5        749.39       2251.09       595.23 o
   3   1   5       5081.23       5388.74       110.61 o
   4   1   5        556.52       1586.62       135.81 o
   5   1   5      22122.16      19581.41       490.19 o
   6   1   5       2006.08       2026.68       102.54 o
   7   1   5         27.91        262.82        48.70 o
   8   1   5        583.54        613.07        71.01 o
   9   1   5         31.29        112.81        37.52 o
  10   1   5        883.19        980.74        85.98 o
  11   1   5        175.65        261.03        58.06 o
  12   1   5       5214.63       4619.48       199.50 o
  13   1   5         24.04         79.24        45.61 o
  14   1   5        225.50        202.46        57.27 o
  15   1   5        105.91        122.89        60.55 o
  16   1   5        144.96        234.13        74.51 o
  17   1   5        121.42         30.71        56.89 o
  18   1   5         34.51         81.05        78.96 o
  19   1   5        236.21        145.64        77.93 o
  20   1   5         38.00        -31.55        59.41 o
  21   1   5          3.14         69.48        75.20 o
 -22   2   5          7.86         90.32       115.13 o
 -21   2   5         97.70         37.42        68.97 o
 -20   2   5        175.24        213.32       188.16 o
 -19   2   5        626.10        887.58       272.75 o
 -18   2   5        364.87        321.74       156.00 o
 -17   2   5       1227.76       1217.40       284.26 o
 -16   2   5        449.04        335.31       168.15 o
 -15   2   5        113.87        121.36        75.43 o
 -14   2   5        446.30        568.15       105.98 o
 -13   2   5        562.01        575.88       108.60 o
 -12   2   5       4948.37       4586.62       301.12 o
 -11   2   5          6.23         51.49        39.49 o
 -10   2   5      14413.48      18636.79      1009.84 o
  -9   2   5       2894.41       3620.63       276.30 o
  -8   2   5         10.77         43.98        36.40 o
  -7   2   5        377.33        473.78        64.99 o
  -6   2   5        454.73        333.91        39.60 o
  -5   2   5       7352.28       6848.61       169.91 o
  -4   2   5        782.51       1169.12        72.95 o
  -3   2   5      10630.66      10291.39       260.73 o
  -2   2   5      10797.16      11252.64       237.85 o
  -1   2   5       1273.14       1518.96        81.77 o
   0   2   5        606.54       1381.52       169.60 o
   1   2   5       5091.38       4067.82       246.03 o
   2   2   5      10853.20      11563.15       169.99 o
   3   2   5        166.08        160.75        20.64 o
   4   2   5       4839.91       5654.88       114.22 o
   5   2   5       2264.99       3986.57       605.11 o
   6   2   5      11897.28      11391.22       231.52 o
   7   2   5         27.84         71.89        30.59 o
   8   2   5        367.05        263.54        38.23 o
   9   2   5        184.59        272.15        43.21 o
  10   2   5          0.09        221.83        82.97 o
  11   2   5       2112.03       1820.97       137.26 o
  12   2   5       1351.66       1458.65       298.88 o
  13   2   5        808.81        898.63       161.35 o
  14   2   5       1056.99       1006.13       228.16 o
  15   2   5        227.36        258.68        75.45 o
  16   2   5          0.20         18.56        64.06 o
  17   2   5        157.50        290.15        92.33 o
  18   2   5        154.02        211.31        81.90 o
  19   2   5         61.29         96.19        95.91 o
  20   2   5        387.54        209.90       122.60 o
  21   2   5        387.45        681.94       161.14 o
 -22   3   5        138.17        219.60       199.15 o
 -21   3   5        180.95        190.28       102.59 o
 -20   3   5         13.77         59.01       108.61 o
 -19   3   5        290.86        367.79       187.90 o
 -18   3   5        220.97        149.93       176.40 o
 -17   3   5        462.85        383.62       178.35 o
 -16   3   5          0.60        -24.82       115.50 o
 -15   3   5         91.26         20.07        33.34 o
 -14   3   5          4.47        -25.01        39.78 o
 -13   3   5        957.70        880.58       156.99 o
 -12   3   5        726.01        616.28        87.29 o
 -11   3   5       2702.60       3114.20       188.77 o
 -10   3   5         53.57        128.55        61.33 o
  -9   3   5       5434.99       5724.97       256.66 o
  -8   3   5       2917.47       3833.62       729.42 o
  -7   3   5         88.34         33.33        43.17 o
  -6   3   5       2210.01       2146.31       126.31 o
  -5   3   5       1012.44        884.91        76.35 o
  -4   3   5       1066.49        633.27        57.26 o
  -3   3   5      17721.66      20826.97       644.32 o
  -2   3   5       2039.68       1782.80       106.78 o
  -1   3   5       6640.05       8543.65       265.72 o
   0   3   5      15994.52      11975.73       284.21 o
   1   3   5       2258.82       3950.84       221.12 o
   2   3   5      10291.98       8231.64       127.45 o
   3   3   5       1085.45       1222.50        54.77 o
   4   3   5        217.48        177.40        32.50 o
   5   3   5       5146.25       5295.99       217.17 o
   6   3   5        911.01       1450.46        81.95 o
   7   3   5       1348.48       1482.78        96.22 o
   8   3   5       1246.50       1399.80       130.35 o
   9   3   5        192.81        941.56       130.10 o
  10   3   5        391.58        457.90        66.31 o
  11   3   5       1356.02       1628.63       150.70 o
  12   3   5       2691.68       2375.43       189.79 o
  13   3   5         25.27        113.25       126.82 o
  14   3   5       1909.99       2117.92       246.11 o
  15   3   5          2.69        -13.78        57.72 o
  16   3   5          1.03         80.87        66.02 o
  17   3   5         25.77        122.50       113.23 o
  18   3   5         34.33         71.79        67.95 o
  19   3   5        231.82        408.92       109.41 o
  20   3   5        996.05       1167.49       190.27 o
 -21   4   5        635.75        357.05       151.61 o
 -20   4   5        128.25        321.04       222.97 o
 -19   4   5          7.73         56.06        76.05 o
 -18   4   5        410.50        107.15       134.71 o
 -17   4   5        639.58        780.63       331.15 o
 -16   4   5        223.69        135.61       158.89 o
 -15   4   5         80.79        102.94        64.25 o
 -14   4   5        380.59        308.27       137.29 o
 -13   4   5       3476.65       3291.87       271.63 o
 -12   4   5         16.63         92.19        77.13 o
 -11   4   5         51.08         39.48        30.49 o
 -10   4   5       1637.37       2153.98       165.28 o
  -9   4   5        215.68        209.17        61.52 o
  -8   4   5       4217.63       4207.97       192.56 o
  -7   4   5       8449.62       9014.91       270.32 o
  -6   4   5      12318.38      11003.25       288.40 o
  -5   4   5        677.67        949.42       225.06 o
  -4   4   5       2196.35       1616.59       105.45 o
  -3   4   5       2987.75       3999.03       591.59 o
  -2   4   5       3400.34       5307.95       661.53 o
  -1   4   5        577.91        583.70        73.95 o
   0   4   5      23192.39      21479.61       443.89 o
   1   4   5       4118.74       3355.20       211.31 o
   2   4   5       2617.44       2297.39       255.61 o
   3   4   5       2017.48       1734.51        73.89 o
   4   4   5       6377.94       5611.35       183.90 o
   5   4   5       1983.53       3867.57       633.46 o
   6   4   5      14834.54      15349.90       272.62 o
   7   4   5       3331.42       3944.86       228.89 o
   8   4   5        531.70        640.18        85.73 o
   9   4   5       3657.13       3410.47       209.11 o
  10   4   5       2970.53       2948.00       191.91 o
  11   4   5       2286.62       2628.14       183.18 o
  12   4   5       1471.00       1587.77       199.14 o
  13   4   5       1351.45       1197.44       240.26 o
  14   4   5        381.74        388.84       114.35 o
  15   4   5          5.75        -95.67       107.47 o
  16   4   5         82.00         59.81        49.27 o
  17   4   5          0.64         -1.59       102.37 o
  18   4   5          8.96        116.09        95.52 o
  19   4   5         88.05         82.13        93.72 o
  20   4   5        187.08        165.89        73.68 o
 -21   5   5          4.36        103.93       177.27 o
 -20   5   5         59.03         27.70        94.33 o
 -19   5   5        881.88        890.00       253.21 o
 -18   5   5        145.82         95.37       119.87 o
 -17   5   5         20.40         20.69        72.59 o
 -16   5   5        192.64        148.50       145.34 o
 -15   5   5        112.75        -39.12        91.75 o
 -14   5   5         82.04         69.83        88.60 o
 -13   5   5       1369.36       1218.38       168.00 o
 -12   5   5       1422.19       1324.61       129.78 o
 -11   5   5       1911.29       1722.51       147.71 o
 -10   5   5          6.53         33.69        46.91 o
  -9   5   5        789.79        723.72        81.57 o
  -8   5   5         26.59        411.29        69.13 o
  -7   5   5        165.49        191.31        45.43 o
  -6   5   5       9613.33       8359.61       253.25 o
  -5   5   5        396.38        551.49        63.67 o
  -4   5   5       9502.34      11265.11       638.03 o
  -3   5   5       4728.39       5031.09       314.53 o
  -2   5   5       5074.26       4834.99       522.31 o
  -1   5   5      11163.48      14522.65       786.83 o
   0   5   5      21631.01      16425.88       329.55 o
   1   5   5        194.10       1790.95       180.33 o
   2   5   5          0.69        392.39        84.92 o
   3   5   5       8980.20       7120.70       136.00 o
   4   5   5        238.77        394.62        71.90 o
   5   5   5        425.46        320.78        34.12 o
   6   5   5      16199.87      17945.14       362.46 o
   7   5   5        562.24        759.91        78.31 o
   8   5   5      11420.00      12767.14       643.26 o
   9   5   5        932.94        683.83        92.76 o
  10   5   5       1824.24       1554.40       145.38 o
  11   5   5        341.39        309.92        62.04 o
  12   5   5         35.10         24.53        24.93 o
  13   5   5       1186.40       1305.57       183.00 o
  14   5   5       1340.38       1260.18       190.37 o
  15   5   5         61.44         54.48        86.83 o
  16   5   5         76.14        114.48        70.64 o
  17   5   5       1106.37       1180.29       214.10 o
  18   5   5        396.85        752.37       187.14 o
  19   5   5        362.02        446.51       181.50 o
  20   5   5        130.04        132.55        67.89 o
 -21   6   5        372.78        667.40       217.54 o
 -20   6   5         14.53         65.12       113.10 o
 -19   6   5        150.01        168.08       141.59 o
 -18   6   5        274.35        246.18       134.32 o
 -17   6   5        667.94        663.78       188.16 o
 -16   6   5          1.42       -119.15       119.15 o
 -15   6   5        116.37         45.80        63.14 o
 -14   6   5        784.17        587.30       120.02 o
 -13   6   5       1412.18       1435.60       189.07 o
 -12   6   5       6304.50       7302.84       403.89 o
 -11   6   5       2125.76       2057.02       170.82 o
 -10   6   5        950.18       1283.14       109.54 o
  -9   6   5        547.26        486.77        65.10 o
  -8   6   5         30.59         69.00        30.42 o
  -7   6   5       6621.54       6322.12       269.26 o
  -6   6   5        296.01        596.32        75.58 o
  -5   6   5        876.27       2215.71       256.62 o
  -4   6   5        450.42        541.17       130.26 o
  -3   6   5       1418.54       1833.65       227.21 o
  -2   6   5        565.93       1479.28       216.70 o
  -1   6   5       4140.12       3379.84       172.18 o
   0   6   5        426.91        473.70        49.69 o
   1   6   5       1059.74        812.28        67.98 o
   2   6   5       1045.30       1386.86       349.23 o
   3   6   5       7192.29       6004.60       156.01 o
   4   6   5        509.30        252.98        36.93 o
   5   6   5        238.16        657.45       124.76 o
   6   6   5       3422.06       3043.01       118.43 o
   7   6   5      27315.30      29763.47       484.96 o
   8   6   5          0.39        381.81        74.66 o
   9   6   5       2030.14       2650.33       270.20 o
  10   6   5        223.99        259.78        72.45 o
  11   6   5        126.98         87.80        36.27 o
  12   6   5        136.13         45.51        36.58 o
  13   6   5       1930.80       1686.02       215.66 o
  14   6   5        603.01        349.34        96.50 o
  15   6   5       1025.66       1083.11       174.07 o
  16   6   5        644.81        734.80       188.08 o
  17   6   5         75.47        -21.50        62.20 o
  18   6   5        297.82        373.29       147.01 o
  19   6   5        115.94         29.95       111.26 o
  20   6   5        132.21        244.34       136.10 o
 -21   7   5          2.53        167.70       177.11 o
 -20   7   5         60.53        221.57       104.36 o
 -19   7   5          7.05        -34.46       100.53 o
 -18   7   5         46.92        140.77       126.85 o
 -17   7   5        321.44        366.66       207.37 o
 -16   7   5         21.85         10.56        54.39 o
 -15   7   5        556.95        327.32       205.55 o
 -14   7   5       1126.83       1536.69       297.79 o
 -13   7   5          1.91        232.70        83.70 o
 -12   7   5        591.22        672.01       128.79 o
 -11   7   5        589.97        763.81        85.34 o
 -10   7   5        544.16        583.80        72.95 o
  -9   7   5       2111.03       2369.02       183.02 o
  -8   7   5        572.60        619.39        88.41 o
  -7   7   5       7445.44       7345.75       354.10 o
  -6   7   5       2740.82       5796.43       676.00 o
  -5   7   5        155.64        267.65        51.67 o
  -4   7   5        111.21        161.25        34.43 o
  -3   7   5        126.06        583.29        65.94 o
  -2   7   5       9749.03      10674.43       580.62 o
  -1   7   5          1.10        520.41       188.25 o
   0   7   5         29.41         49.65        26.44 o
   1   7   5        251.85        257.76        37.16 o
   2   7   5       1520.36       1926.23       107.77 o
   3   7   5       3019.77       2365.48        98.91 o
   4   7   5        113.33         51.59        26.65 o
   5   7   5       1049.31       1113.06        82.38 o
   6   7   5        140.79        172.87        34.45 o
   7   7   5          2.80         61.65        39.57 o
   8   7   5        949.76       1062.11       136.85 o
   9   7   5       3666.97       3719.24       288.09 o
  10   7   5        203.14        303.19        66.21 o
  11   7   5       1004.54       1014.28       144.40 o
  12   7   5        146.58         45.55        33.60 o
  13   7   5        693.59        772.22       179.43 o
  14   7   5          9.92         39.61        93.12 o
  15   7   5        331.85        284.22       132.48 o
  16   7   5        256.35        413.01       168.73 o
  17   7   5         72.96         49.17       118.43 o
  18   7   5        257.07        204.10        64.80 o
  19   7   5         25.80         86.11        67.27 o
  20   7   5         25.47        290.18       262.30 o
 -21   8   5        342.50        126.42       164.88 o
 -20   8   5        441.77        388.97       266.39 o
 -19   8   5         35.18        123.91       154.57 o
 -18   8   5        142.96        157.42       224.86 o
 -17   8   5        108.67        248.72       100.90 o
 -16   8   5        607.98        652.99       134.11 o
 -15   8   5        547.56        447.72       128.44 o
 -14   8   5        673.52        903.01       169.92 o
 -13   8   5          7.53        203.40        84.98 o
 -12   8   5          5.71        228.55        80.53 o
 -11   8   5        236.07        362.76        69.24 o
 -10   8   5       3521.41       4708.12       333.36 o
  -9   8   5       2386.19       2608.30       237.07 o
  -8   8   5       2463.75       2600.05       271.33 o
  -7   8   5       2732.16       3604.67       300.13 o
  -6   8   5        496.11        476.76        81.42 o
  -5   8   5       3190.81       3079.17       188.34 o
  -4   8   5       7180.36       6415.92       364.39 o
  -3   8   5       5157.76       5700.82       203.80 o
  -2   8   5       3490.62       3670.30       140.42 o
  -1   8   5       5015.41       4474.70       221.23 o
   0   8   5       6207.33       5178.71       216.66 o
   1   8   5       7627.21       6626.25       291.13 o
   2   8   5        478.23        530.27        49.57 o
   3   8   5       1313.53       1788.70       139.35 o
   4   8   5        923.81       1340.94       166.00 o
   5   8   5       2376.73       2097.55       117.22 o
   6   8   5        398.60        508.50        79.85 o
   7   8   5       4310.33       3682.51       218.02 o
   8   8   5          0.89         53.13        44.58 o
   9   8   5       1708.42       2122.87       203.69 o
  10   8   5       2456.64       2555.24       236.70 o
  11   8   5        583.58        475.91       154.69 o
  12   8   5        553.40        307.83        96.65 o
  13   8   5       1446.78       1516.81       256.03 o
  14   8   5         50.39         70.75       150.89 o
  15   8   5         88.07         92.18        92.41 o
  16   8   5         57.11         23.40       115.83 o
  17   8   5        273.16        224.79       124.88 o
  18   8   5         14.58        227.86       121.91 o
  19   8   5        190.81        482.02       187.67 o
 -20   9   5        250.41        157.01        91.03 o
 -19   9   5        733.32        764.77       219.05 o
 -18   9   5       1005.46       1335.99       293.38 o
 -17   9   5       1835.16       2067.34       358.49 o
 -16   9   5         57.83         53.51        52.25 o
 -15   9   5       1588.10       1312.53       206.11 o
 -14   9   5       2823.23       2913.01       300.50 o
 -13   9   5         13.78        178.31        96.92 o
 -12   9   5        825.59        528.46       130.41 o
 -11   9   5       1201.50       2463.59       484.94 o
 -10   9   5        190.33        173.78        73.18 o
  -9   9   5        598.51        463.01       118.41 o
  -8   9   5         77.77        123.17       110.86 o
  -7   9   5         44.12        203.34       142.49 o
  -6   9   5        216.44        281.46        70.08 o
  -5   9   5        128.55        357.03        79.03 o
  -4   9   5        144.49        222.03        47.81 o
  -3   9   5        186.97        334.42        79.30 o
  -2   9   5       4600.58       3599.62       146.48 o
  -1   9   5       1266.47       1054.62        74.54 o
   0   9   5       1184.35        851.04       144.42 o
   1   9   5       6112.63       3973.51       384.45 o
   2   9   5         86.25        131.47        34.30 o
   3   9   5        421.25        444.47        46.13 o
   4   9   5       1640.15       2142.95       259.27 o
   5   9   5          4.60         39.94        23.38 o
   6   9   5       1598.57       1879.43       190.96 o
   7   9   5        132.87        247.13        61.27 o
   8   9   5        116.99          1.64        34.20 o
   9   9   5        341.36        119.87        89.63 o
  10   9   5       1419.69       1846.24       207.48 o
  11   9   5        835.64       1241.97       178.04 o
  12   9   5        279.69        236.73        88.89 o
  13   9   5        256.41        244.38       122.51 o
  14   9   5          2.90         62.73       106.82 o
  15   9   5        171.87        258.27       176.41 o
  16   9   5          0.06        186.57       116.41 o
  17   9   5          9.28        187.59       140.25 o
  18   9   5         35.26         21.81        90.16 o
  19   9   5         58.14        186.19       173.53 o
 -20  10   5        175.91        186.46       103.86 o
 -19  10   5        385.02        403.21       194.28 o
 -18  10   5        431.34        479.22       186.81 o
 -17  10   5         15.64        407.25       158.79 o
 -16  10   5        169.29        313.32       116.88 o
 -15  10   5       3219.63       3598.11       349.05 o
 -14  10   5       1011.50       1269.19       202.06 o
 -13  10   5       2779.41       2775.72       291.87 o
 -12  10   5         19.94         47.52        67.00 o
 -11  10   5       3694.44       3903.20       411.11 o
 -10  10   5        252.62        392.00       122.06 o
  -9  10   5       2252.09       2632.38       452.34 o
  -8  10   5       6696.38       6483.63       453.42 o
  -7  10   5       1066.76       1212.62       186.51 o
  -6  10   5          3.24         75.64       101.78 o
  -5  10   5       1833.24       2285.44       226.96 o
  -4  10   5       4141.60       3724.07       288.08 o
  -3  10   5       8508.50       6879.31       842.80 o
  -2  10   5       1057.66        649.62       123.93 o
  -1  10   5       1056.32        845.45        87.14 o
   0  10   5        237.06        235.84        64.25 o
   1  10   5       2697.72       2087.10       137.12 o
   2  10   5        103.70        142.16        40.26 o
   3  10   5        118.79        248.19        57.23 o
   4  10   5         22.36         23.12        33.04 o
   5  10   5        194.89        147.77        37.07 o
   6  10   5        958.49        694.01        87.72 o
   7  10   5       4193.45       4127.78       244.49 o
   8  10   5          1.95         31.02        98.34 o
   9  10   5        498.41        414.35        91.59 o
  10  10   5        647.94        967.42       150.75 o
  11  10   5        134.48        -12.92        68.84 o
  12  10   5         49.27        182.88        71.52 o
  13  10   5        512.42        803.17       191.99 o
  14  10   5        196.91         19.72        59.85 o
  15  10   5         18.40        279.93       128.15 o
  16  10   5          2.86         22.37        70.78 o
  17  10   5        675.34        510.36       144.99 o
  18  10   5         16.92        216.09       136.88 o
  19  10   5        495.81        723.26       234.53 o
 -19  11   5         52.45        424.55       203.58 o
 -18  11   5         59.28         11.20        65.94 o
 -17  11   5         31.99        206.97       121.42 o
 -16  11   5       2016.49       2371.31       295.09 o
 -15  11   5          3.47         57.80        65.72 o
 -14  11   5       3200.18       3618.82       434.55 o
 -13  11   5       2257.68       2502.81       294.87 o
 -12  11   5         14.18         36.96        98.55 o
 -11  11   5          4.09        242.00       131.82 o
 -10  11   5        521.65        632.61       142.94 o
  -9  11   5        255.83        405.59       132.72 o
  -8  11   5        971.49        998.20       247.27 o
  -7  11   5      12548.95      13261.51       875.04 o
  -6  11   5       1106.44       1124.43       130.37 o
  -5  11   5       1642.52       1741.59       160.64 o
  -4  11   5        284.28        250.88       109.91 o
  -3  11   5       2344.08       2402.68       202.23 o
  -2  11   5         68.66        223.32        69.03 o
  -1  11   5        351.65        419.07       103.13 o
   0  11   5       2602.16       2390.52       164.64 o
   1  11   5        146.85        272.43        69.04 o
   2  11   5       5857.41       5356.78       268.06 o
   3  11   5       1223.19       1340.41       101.05 o
   4  11   5        408.75        399.68       124.44 o
   5  11   5         81.21         90.47        40.66 o
   6  11   5        898.27       1237.25       111.37 o
   7  11   5        182.43        123.89        38.80 o
   8  11   5         46.95        -53.02        53.02 o
   9  11   5       1042.30       1223.73       171.38 o
  10  11   5       1880.63       1838.92       216.91 o
  11  11   5        637.88        497.70       103.15 o
  12  11   5        597.39        575.76       166.93 o
  13  11   5        266.54         12.74       155.82 o
  14  11   5          7.71         81.51        76.20 o
  15  11   5        326.23        310.85       152.62 o
  16  11   5         19.77         32.96        91.79 o
  17  11   5         34.40        -19.71       113.93 o
  18  11   5        294.44        642.33       200.17 o
 -19  12   5        865.29       1131.41       296.75 o
 -18  12   5          0.53         12.64        92.00 o
 -17  12   5         10.03        151.71       310.00 o
 -16  12   5        177.54         84.48        76.92 o
 -15  12   5       1374.91       1771.96       281.14 o
 -14  12   5        292.28        404.06       128.44 o
 -13  12   5       2288.63       2613.05       362.05 o
 -12  12   5        269.63        385.09       394.41 o
 -11  12   5          7.09        -78.76        78.76 o
 -10  12   5        243.42        210.47        88.52 o
  -9  12   5       2824.78       3075.65       409.23 o
  -8  12   5       2544.64       2461.50       290.28 o
  -7  12   5       1604.48       2171.01       746.96 o
  -6  12   5       2217.06       2290.24       255.70 o
  -5  12   5        285.06        396.41       272.85 o
  -4  12   5         46.56         91.48        58.29 o
  -3  12   5        354.88        315.05        75.75 o
  -2  12   5       3120.01       3098.98       466.94 o
  -1  12   5        175.40         16.19        54.68 o
   0  12   5       1382.87       1842.06       335.31 o
   1  12   5       7750.86       6346.81       418.99 o
   2  12   5        214.57        276.64        46.84 o
   3  12   5        164.07         80.15        29.21 o
   4  12   5       2234.82       1840.59       137.06 o
   5  12   5        535.14        634.93        80.94 o
   6  12   5         76.82        131.76        34.07 o
   7  12   5        364.60        542.47       126.57 o
   8  12   5         52.06         42.33        50.08 o
   9  12   5       1054.11       1231.09       183.76 o
  10  12   5        679.40        334.56       101.51 o
  11  12   5        231.50        281.93       101.11 o
  12  12   5         10.01        395.20       203.20 o
  13  12   5        591.98       1221.92       314.79 o
  14  12   5         28.52        133.00        69.97 o
  15  12   5        116.53        158.81        99.20 o
  16  12   5        190.11        296.10       143.44 o
  17  12   5         79.86        131.57       207.47 o
  18  12   5         24.90         26.57       213.93 o
 -18  13   5        157.88        135.92       145.95 o
 -17  13   5          4.68        -39.91        86.45 o
 -16  13   5         56.55        -73.31        85.73 o
 -15  13   5         30.00         44.19        75.70 o
 -14  13   5        191.08         95.52        71.95 o
 -13  13   5       1208.87       1473.36       403.13 o
 -12  13   5         44.83        151.61        60.01 o
 -11  13   5         12.17        -74.35        74.35 o
 -10  13   5        157.83        134.46        99.65 o
  -9  13   5        323.90        344.00       117.46 o
  -8  13   5        850.37        697.49       166.10 o
  -7  13   5       2187.14       2079.55       252.12 o
  -6  13   5        603.08        411.16       123.47 o
  -5  13   5        520.38        402.01       108.10 o
  -4  13   5         13.71        113.65        71.04 o
  -3  13   5         70.55         35.47       134.41 o
  -2  13   5         14.36        115.28        91.60 o
  -1  13   5        899.63        873.16       110.59 o
   0  13   5        465.61        431.80        73.99 o
   1  13   5       3379.02       2959.59       239.49 o
   2  13   5       8501.69       7967.49       432.98 o
   3  13   5        238.34        285.69        68.53 o
   4  13   5        368.76        391.39        67.58 o
   5  13   5        161.31        185.57        51.77 o
   6  13   5         21.81        126.29        55.80 o
   7  13   5       1271.30       1531.18       190.93 o
   8  13   5         21.27         73.96        54.47 o
   9  13   5       9130.85       9276.63       525.26 o
  10  13   5          6.74         53.62        63.30 o
  11  13   5         85.20        132.29        62.31 o
  12  13   5        551.37        515.74       175.99 o
  13  13   5         34.68        103.56        79.31 o
  14  13   5          0.01         -9.16        56.98 o
  15  13   5        463.25        519.49       186.29 o
  16  13   5          7.07        120.60       140.15 o
  17  13   5         65.15         78.37       123.20 o
 -18  14   5        790.63       1165.69       294.81 o
 -17  14   5        424.07        672.59       204.59 o
 -16  14   5        112.01         35.48       121.57 o
 -15  14   5         79.69        167.08        90.87 o
 -14  14   5          3.31         66.83       109.10 o
 -13  14   5        911.79        876.55       224.46 o
 -12  14   5         27.76         19.74       149.04 o
 -11  14   5         71.09         54.63       149.31 o
 -10  14   5          0.21         -6.67        77.64 o
  -9  14   5       1195.48       1299.46       229.80 o
  -8  14   5         11.43         18.58       107.95 o
  -7  14   5         69.93        123.99       171.07 o
  -6  14   5        309.33        246.66        85.51 o
  -5  14   5       1384.35       1886.74       236.08 o
  -4  14   5        844.50        855.77       156.59 o
  -3  14   5        286.93        240.64       127.23 o
  -2  14   5       1615.91       1966.32       342.95 o
  -1  14   5        988.52        733.31       118.18 o
   0  14   5         72.97        213.01       112.86 o
   1  14   5        777.03        907.97       121.77 o
   2  14   5         11.53        -14.02        67.32 o
   3  14   5       2764.10       2989.02       158.89 o
   4  14   5        596.57        722.36       115.53 o
   5  14   5         79.44        134.07        53.62 o
   6  14   5          0.44         25.72        40.09 o
   7  14   5         19.48         29.58        76.29 o
   8  14   5         99.64        103.17        57.56 o
   9  14   5        567.14        750.75       167.22 o
  10  14   5         21.44         82.44        70.76 o
  11  14   5         33.03         -1.80        74.61 o
  12  14   5       1150.64       1692.75       304.84 o
  13  14   5        602.13        704.81       215.62 o
  14  14   5          3.18        -14.51        73.73 o
  15  14   5        103.77        140.19       104.38 o
  16  14   5         31.14         50.02       100.35 o
  17  14   5        478.34        497.78       176.26 o
 -17  15   5          2.40         67.11        77.14 o
 -16  15   5        100.94        -65.32        70.86 o
 -15  15   5        497.63        656.33       172.62 o
 -14  15   5       1145.55       1531.37       294.20 o
 -13  15   5        154.46        118.19       143.40 o
 -12  15   5        593.51        785.43       178.82 o
 -11  15   5        438.87        319.97       213.12 o
 -10  15   5         35.59          0.48        84.90 o
  -9  15   5        333.65        112.88       171.51 o
  -8  15   5         12.28         86.87        84.57 o
  -7  15   5         19.41       -103.00       103.00 o
  -6  15   5         11.63         91.54       108.22 o
  -5  15   5        558.53        328.55       241.24 o
  -4  15   5        289.13        334.66       162.50 o
  -3  15   5       4940.15       4738.49       870.39 o
  -2  15   5         90.70        177.17        61.79 o
  -1  15   5        952.05       1251.94       233.74 o
   0  15   5          0.84        -10.55        45.96 o
   1  15   5         42.47         10.11        99.79 o
   2  15   5       4976.20       4573.81       295.93 o
   3  15   5        448.26        260.15        72.84 o
   4  15   5        364.52        383.06        85.99 o
   5  15   5        136.61        213.99        79.88 o
   6  15   5        130.80        252.43       110.34 o
   7  15   5        805.27        707.92       143.66 o
   8  15   5         54.88         38.46        65.00 o
   9  15   5       1521.43       1304.58       200.57 o
  10  15   5         52.37        124.47        99.57 o
  11  15   5        299.67        549.37       160.20 o
  12  15   5         51.37         27.14        96.91 o
  13  15   5          2.60        -15.86       114.02 o
  14  15   5          4.79         98.42       292.11 o
  15  15   5        462.92        662.77       207.57 o
  16  15   5        249.28        325.10       173.92 o
 -16  16   5          2.51        183.76        94.80 o
 -15  16   5        734.28       1034.74       194.70 o
 -14  16   5        378.42        375.57       150.12 o
 -13  16   5        585.23        711.66       176.28 o
 -12  16   5          9.00         69.41        59.63 o
 -11  16   5        127.53         83.16       136.02 o
 -10  16   5          0.80         66.66        77.61 o
  -9  16   5         71.11         67.27        45.60 o
  -8  16   5        227.40        190.94       185.12 o
  -7  16   5          8.99        168.28        64.18 o
  -6  16   5         56.49        -92.62        92.62 o
  -5  16   5        246.91        333.91        95.69 o
  -4  16   5        810.71        642.26       225.25 o
  -3  16   5          9.16         18.78        42.30 o
  -2  16   5        528.90        512.48       151.17 o
  -1  16   5         54.21         17.31        52.72 o
   0  16   5       1806.54       1857.87       327.10 o
   1  16   5       1585.62       1644.43       286.43 o
   2  16   5       1260.55       1485.48       127.45 o
   3  16   5        175.50        165.19        92.60 o
   4  16   5       2701.19       2702.34       230.29 o
   5  16   5       1155.12       1287.61       170.18 o
   6  16   5       3693.94       3805.14       453.90 o
   7  16   5        384.88        576.12       130.97 o
   8  16   5        222.38        155.38       105.04 o
   9  16   5        631.11        701.15       164.48 o
  10  16   5       1516.44       2040.30       245.42 o
  11  16   5        188.09        356.83       191.25 o
  12  16   5        396.19        532.58       188.92 o
  13  16   5        178.70        315.31       165.97 o
  14  16   5        265.16        305.55       120.89 o
  15  16   5         54.25        127.61        80.19 o
 -15  17   5          0.34        -45.77       203.82 o
 -14  17   5        172.29        108.98       197.34 o
 -13  17   5        837.70        520.84       374.42 o
 -12  17   5        209.17        384.92       169.51 o
 -11  17   5         10.18        210.31       166.83 o
 -10  17   5        360.36        697.17       278.99 o
  -9  17   5        958.15       1137.65       234.43 o
  -8  17   5       1140.43        751.24       173.94 o
  -7  17   5        541.83        768.68       209.62 o
  -6  17   5       1938.55       1333.59       476.47 o
  -5  17   5        137.18        398.38       283.80 o
  -4  17   5        668.00        637.30       385.36 o
  -3  17   5        269.38        473.27       337.78 o
  -2  17   5        898.49        712.10       199.71 o
  -1  17   5        724.46        820.44       298.25 o
   0  17   5         18.89         11.27       114.12 o
   1  17   5        270.79         45.66        75.78 o
   2  17   5         61.53        -62.36        76.60 o
   3  17   5         17.74         11.13       132.41 o
   4  17   5       1022.82        740.14       180.67 o
   5  17   5        125.35        108.44       191.56 o
   6  17   5          0.56        283.10       499.52 o
   7  17   5        600.43        608.83       160.08 o
   8  17   5        465.48        612.91       146.35 o
   9  17   5        427.80        500.40       135.64 o
  10  17   5         28.48        144.05        75.41 o
  11  17   5         19.47         94.73       120.68 o
  12  17   5         50.98         23.88        72.96 o
  13  17   5         80.62         29.66       156.90 o
  14  17   5         58.07         16.23       102.20 o
 -14  18   5         12.03         24.00       196.96 o
 -13  18   5        774.93        968.95       377.57 o
 -12  18   5         85.78        295.09       252.96 o
 -11  18   5        260.10         75.88       193.88 o
 -10  18   5        338.97        199.18       215.09 o
  -9  18   5         35.96       -243.24       324.74 o
  -8  18   5        296.12        421.95       280.94 o
  -7  18   5          1.48        -70.18       179.75 o
  -6  18   5         53.12        467.98       366.60 o
  -5  18   5        129.42         72.23       136.23 o
  -4  18   5        200.39        213.65       161.40 o
  -3  18   5        365.43        188.26       224.47 o
  -2  18   5        434.77        231.50       194.76 o
  -1  18   5         17.20         62.79       193.88 o
   0  18   5         28.34        -13.92       114.52 o
   1  18   5        137.24        110.41        66.11 o
   2  18   5        179.59         38.48       112.84 o
   3  18   5          0.06         83.50       147.75 o
   4  18   5        530.86        813.52       194.47 o
   5  18   5         58.07        264.30       148.03 o
   6  18   5         31.03         -2.18       115.72 o
   7  18   5          0.07        -44.91        57.22 o
   8  18   5         23.63         55.74        76.83 o
   9  18   5          9.41         23.35        63.64 o
  10  18   5         15.29        -66.29        84.16 o
  11  18   5          6.03        -72.27       105.83 o
  12  18   5        161.00        390.13       148.19 o
  13  18   5        123.50         41.02       102.52 o
 -13  19   5          0.25        185.61       127.64 o
 -12  19   5         43.28       -165.44       184.49 o
 -11  19   5          0.25        -20.99       193.33 o
 -10  19   5         69.18        284.87       342.99 o
  -9  19   5         25.01        -36.77       216.92 o
  -8  19   5        413.29        206.15       122.89 o
  -7  19   5        114.85          8.60       287.34 o
  -6  19   5        128.90          6.63       194.04 o
  -5  19   5        869.73        392.53       261.44 o
  -4  19   5        263.86        158.13        91.58 o
  -3  19   5         13.89         -6.90       123.99 o
  -2  19   5         16.21        228.51       288.00 o
  -1  19   5         23.89        172.08       139.88 o
   0  19   5       1270.78       1703.89       308.73 o
   1  19   5         37.30        -86.97       113.22 o
   2  19   5         17.36         90.40        52.66 o
   3  19   5        148.02        174.46       119.85 o
   4  19   5         34.54         82.66        92.89 o
   5  19   5         26.27        343.79       149.85 o
   6  19   5        349.75        531.23       209.25 o
   7  19   5          5.46        333.57       144.98 o
   8  19   5        226.62        305.47       123.87 o
   9  19   5         50.48        197.74       111.57 o
  10  19   5          1.37        100.12        82.88 o
  11  19   5          9.95        346.99       157.86 o
  12  19   5          0.34         59.21       165.34 o
 -12  20   5          9.04        278.13       221.00 o
 -11  20   5         36.85       -213.30       236.65 o
 -10  20   5        223.15        294.90       259.96 o
  -9  20   5          0.75        471.24       368.36 o
  -8  20   5          0.87        281.25       306.13 o
  -7  20   5          2.65         96.59       161.62 o
  -6  20   5         83.23       -323.45       323.45 o
  -5  20   5         80.63        349.78       217.11 o
  -4  20   5        133.33        240.32       206.14 o
  -3  20   5        846.77       1103.62       487.79 o
  -2  20   5        339.60        269.06       215.58 o
  -1  20   5        384.66        575.28       426.15 o
   0  20   5         68.62        115.04       123.21 o
   1  20   5         15.05         97.50       125.50 o
   2  20   5        328.29        355.16       204.95 o
   3  20   5         32.69         -5.09       123.61 o
   4  20   5          0.84         22.02       219.56 o
   5  20   5        287.97        125.17       129.56 o
   6  20   5        226.29         59.31        69.87 o
   7  20   5        127.05         13.45        66.99 o
   8  20   5        857.10       1087.31       221.07 o
   9  20   5        180.63        178.00       120.42 o
  10  20   5         44.47        -35.05       173.99 o
  11  20   5         71.93        208.54       200.57 o
 -11  21   5         22.19        107.22       218.49 o
 -10  21   5          2.69        169.58       247.60 o
  -9  21   5        338.67        830.63       471.94 o
  -8  21   5         41.95       -115.92       252.10 o
  -7  21   5        204.92        499.14       291.45 o
  -6  21   5        300.32        847.50       464.39 o
  -5  21   5         15.06        -36.88       218.11 o
  -4  21   5         24.17       -363.80       363.80 o
  -3  21   5       1196.34       1390.15       583.99 o
  -2  21   5        390.61        376.47       329.01 o
  -1  21   5       1902.38       1844.52       362.74 o
   0  21   5         76.74         47.15       102.65 o
   1  21   5        130.80        -14.44       123.59 o
   2  21   5         85.79        118.24        86.42 o
   3  21   5        508.24        326.01       173.56 o
   4  21   5        235.08        294.95       162.60 o
   5  21   5         32.16        241.57       153.81 o
   6  21   5         74.86        165.06       152.44 o
   7  21   5        491.41        959.43       225.54 o
   8  21   5         49.73        198.38        94.53 o
   9  21   5         10.66        -61.35        69.75 o
  -9  22   5          3.95         57.48       317.91 o
  -8  22   5         39.83       -329.18       346.04 o
  -7  22   5          5.75        307.22       349.55 o
  -6  22   5         65.30         22.22       193.65 o
  -5  22   5        129.58        -91.64       278.72 o
  -4  22   5          0.39        313.32       366.94 o
  -3  22   5          7.55         16.79       343.10 o
  -2  22   5        242.46        218.08       383.10 o
  -1  22   5        109.13        156.31       157.87 o
   0  22   5        133.83        151.23        68.27 o
   1  22   5        108.09        211.81       115.86 o
   2  22   5        272.63        266.69       137.83 o
   3  22   5         15.42        -54.14        83.51 o
   4  22   5        126.46        206.94       156.42 o
   5  22   5         94.26        205.00       114.74 o
   6  22   5         10.01         24.40       131.86 o
   7  22   5         79.64         -5.59        69.47 o
   8  22   5         81.95        -61.01       157.22 o
  -6  23   5        115.68       -229.74       370.55 o
  -5  23   5         39.09       -133.26       192.45 o
  -4  23   5        405.72        122.44       161.52 o
  -3  23   5         14.77        244.42       301.90 o
  -2  23   5         14.47         89.58        98.22 o
  -1  23   5        153.88        197.44       154.09 o
   0  23   5         64.23       -106.11       106.11 o
   1  23   5         32.10        -65.34        98.93 o
   2  23   5         21.20         91.97       221.49 o
   3  23   5          3.21       -121.67       121.67 o
   4  23   5         30.36         83.70       121.46 o
   5  23   5         27.43        205.36        72.48 o
  -1  24   5        292.57        161.68       107.20 o
   0  24   5        174.54         82.99       120.40 o
 -22   0   6          9.41        104.96       249.53 o
 -21   0   6        183.82        493.24       260.60 o
 -20   0   6        602.07        796.10       430.26 o
 -19   0   6         60.25         96.81       225.79 o
 -18   0   6          3.64        -36.38       173.32 o
 -17   0   6          0.21        276.02       284.74 o
 -16   0   6         15.41        -28.62       126.66 o
 -15   0   6        342.17        365.60       189.64 o
 -14   0   6       2703.67       2523.22       234.49 o
 -13   0   6         38.35         96.79        44.57 o
 -12   0   6       2788.75       2675.71       207.08 o
 -11   0   6       5447.56       5854.38       417.82 o
 -10   0   6       1048.52        853.43       132.41 o
  -9   0   6       5749.93       9520.52       334.04 o
  -8   0   6       5815.68       6321.61       274.46 o
  -7   0   6       5496.39       8051.56       295.96 o
  -6   0   6       1314.13       2197.38       410.79 o
  -5   0   6      60039.30      62551.55       793.61 o
  -4   0   6       4389.52       7311.56       269.54 o
  -3   0   6        272.15        669.82        67.10 o
  -2   0   6       8096.96      19843.64       398.01 o
  -1   0   6       9510.28       9428.11       211.56 o
   0   0   6      37192.94      35520.83       631.88 o
   1   0   6         23.70        557.77       110.17 o
   2   0   6        185.04        328.39        80.68 o
   3   0   6        286.02        292.85        85.87 o
   4   0   6      11528.15       8970.94       276.41 o
   5   0   6       6383.42       6559.36       232.57 o
   6   0   6        791.54        740.10        84.43 o
   7   0   6       1489.78       1038.56       126.35 o
   8   0   6        650.83        918.98       125.52 o
   9   0   6       4770.12       3879.62       267.03 o
  10   0   6       4601.96       4769.32       294.30 o
  11   0   6       2514.47       2867.73       234.76 o
  12   0   6        952.62       1041.32       146.53 o
  13   0   6       1325.78       1908.02       303.35 o
  14   0   6        170.33        139.93        64.14 o
  15   0   6       2144.61       1869.35       231.36 o
  16   0   6       1462.75       1548.42       294.07 o
  17   0   6          0.48         -9.23        99.10 o
  18   0   6        185.48        198.47        97.26 o
  19   0   6         73.89        279.03       135.58 o
  20   0   6       1498.44       2151.30       378.79 o
 -22   1   6        413.65        595.12       243.79 o
 -21   1   6         14.87        200.06        98.82 o
 -20   1   6       1627.22       1763.25       381.11 o
 -19   1   6          2.82        -80.47        80.47 o
 -18   1   6         53.69        327.01       161.45 o
 -17   1   6       1977.07       1856.83       339.90 o
 -16   1   6          1.96        -12.17        81.10 o
 -15   1   6        539.62        596.19       166.33 o
 -14   1   6         51.78         16.96        70.53 o
 -13   1   6        734.95        893.67       116.32 o
 -12   1   6       1284.69       1210.68       109.05 o
 -11   1   6       5272.14       6335.30       231.31 o
 -10   1   6       1489.39       1745.33       119.75 o
  -9   1   6        940.86        843.74        70.57 o
  -8   1   6       3997.36       5001.50       165.69 o
  -7   1   6        240.80        300.44        43.48 o
  -6   1   6       6298.26       6750.98       176.06 o
  -5   1   6        303.84        782.24        67.95 o
  -4   1   6      11405.76      11181.71       219.93 o
  -3   1   6       4110.81       9321.62       952.81 o
  -2   1   6       1158.38        968.55        60.28 o
  -1   1   6      37536.87      40458.92       453.52 o
   0   1   6       2528.14       2190.29        95.18 o
   1   1   6      14192.41      12660.50       197.95 o
   2   1   6       3669.98       2773.29        85.09 o
   3   1   6      13483.13      10620.79       177.90 o
   4   1   6        953.95       1211.68        63.49 o
   5   1   6        209.85        375.00        61.82 o
   6   1   6       2758.33       3373.19       134.67 o
   7   1   6        381.25        385.92        53.39 o
   8   1   6       2503.14       2634.24       144.89 o
   9   1   6        127.47        643.43       122.35 o
  10   1   6          4.89        -13.29        32.36 o
  11   1   6         89.69         37.06        43.01 o
  12   1   6       1813.60       1652.96       155.18 o
  13   1   6       4397.34       4712.43       280.61 o
  14   1   6        781.65        715.41       107.34 o
  15   1   6       1756.47       1505.68       188.60 o
  16   1   6        126.17        382.13        99.03 o
  17   1   6          5.84         49.04        91.30 o
  18   1   6         41.88        103.15        98.11 o
  19   1   6        796.26        588.45       142.51 o
  20   1   6        819.21        880.08       183.90 o
 -22   2   6        373.38        500.78       194.97 o
 -21   2   6        656.85        402.11       206.20 o
 -20   2   6        323.98        533.14       218.16 o
 -19   2   6         19.37        214.73       153.23 o
 -18   2   6        415.88        376.51       236.80 o
 -17   2   6        278.63        382.59       135.11 o
 -16   2   6        307.40        493.24       171.79 o
 -15   2   6         79.96         82.25        53.59 o
 -14   2   6        843.14        841.19       142.99 o
 -13   2   6          7.55         25.72        49.76 o
 -12   2   6       2751.11       2767.28       188.83 o
 -11   2   6       3041.03       3335.85       220.21 o
 -10   2   6        151.00        159.33        73.25 o
  -9   2   6        344.13        460.60        60.65 o
  -8   2   6         18.94         64.41        31.59 o
  -7   2   6       3400.41       4607.69       278.49 o
  -6   2   6          1.84        273.26        71.12 o
  -5   2   6        107.19        258.56        45.49 o
  -4   2   6       3629.72       4393.70       260.88 o
  -3   2   6        316.64        604.52        52.61 o
  -2   2   6        695.53        786.17        53.08 o
  -1   2   6       2510.12       1602.84       108.79 o
   0   2   6        103.69        742.06        67.50 o
   1   2   6       2454.73       1295.75        69.40 o
   2   2   6       1066.05       1064.83        68.90 o
   3   2   6       1491.74       1162.66        74.37 o
   4   2   6       4498.84       4578.97       118.59 o
   5   2   6        411.85        888.67       113.55 o
   6   2   6       5213.71       4576.92       145.03 o
   7   2   6        577.55        578.86        56.38 o
   8   2   6        452.53        568.94        65.78 o
   9   2   6        172.99        321.75        73.78 o
  10   2   6        298.33        332.50        62.90 o
  11   2   6       5383.60       5122.32       246.01 o
  12   2   6       4978.18       5473.24       279.40 o
  13   2   6        737.89        847.81       197.24 o
  14   2   6       2288.77       2384.17       263.15 o
  15   2   6        258.21        337.29       103.10 o
  16   2   6        465.68        485.79       141.29 o
  17   2   6         45.96        158.38        91.13 o
  18   2   6          2.53         30.28        60.31 o
  19   2   6        110.57        233.68        82.80 o
  20   2   6        422.86        730.43       169.11 o
 -21   3   6        184.78        155.57       204.63 o
 -20   3   6       2224.45       1497.67       346.07 o
 -19   3   6          4.10        193.75       118.87 o
 -18   3   6        875.00       1072.60       286.92 o
 -17   3   6        303.10        381.14       169.87 o
 -16   3   6          1.31          3.17        90.77 o
 -15   3   6          3.46         59.65        64.41 o
 -14   3   6        144.63        170.04        54.31 o
 -13   3   6         43.33         95.05        46.06 o
 -12   3   6       2268.66       2354.87       198.00 o
 -11   3   6       6638.21       6382.54       329.84 o
 -10   3   6        147.05        288.70        74.18 o
  -9   3   6       1619.59       1881.19       183.30 o
  -8   3   6        120.12        -10.09        43.18 o
  -7   3   6         15.85         28.97        40.65 o
  -6   3   6       1785.76       2140.80       120.77 o
  -5   3   6       2406.72       2495.63       151.53 o
  -4   3   6        372.64        559.83        55.49 o
  -3   3   6       6179.18       7013.01       503.37 o
  -2   3   6       1675.41       1540.96       109.15 o
  -1   3   6       1162.52       2575.92       258.17 o
   0   3   6         27.73        136.62        37.49 o
   1   3   6      25108.16      19733.62       395.86 o
   2   3   6       1842.40       2169.23        93.50 o
   3   3   6        325.28        413.62        34.28 o
   4   3   6       2228.65       2639.02       107.94 o
   5   3   6       5758.62       6198.93       158.46 o
   6   3   6      14311.68      15290.16       389.05 o
   7   3   6       3796.46       4160.49       226.04 o
   8   3   6        714.48        700.46        76.42 o
   9   3   6       2575.00       3227.12       340.73 o
  10   3   6        774.33        573.21        77.84 o
  11   3   6       1596.98       2364.13       183.67 o
  12   3   6       3024.21       3060.65       273.00 o
  13   3   6       2642.41       2575.79       259.52 o
  14   3   6          7.63        121.35        58.46 o
  15   3   6        995.28        771.92       152.09 o
  16   3   6        214.44        295.45       106.43 o
  17   3   6          0.77         -6.22        52.32 o
  18   3   6        214.90         62.69       143.54 o
  19   3   6          4.98         49.74        74.40 o
  20   3   6        165.22        182.02       101.85 o
 -21   4   6          6.62         89.50        93.32 o
 -20   4   6        272.66         63.83       127.51 o
 -19   4   6          0.06         93.33        86.56 o
 -18   4   6       1840.01       1838.18       355.25 o
 -17   4   6        189.85         26.09       173.46 o
 -16   4   6         35.41         84.79        56.47 o
 -15   4   6       1269.14        936.24       155.65 o
 -14   4   6       1405.04       1954.04       265.82 o
 -13   4   6        565.88        625.57       196.81 o
 -12   4   6        423.45        423.45        87.27 o
 -11   4   6        148.46        270.33        82.03 o
 -10   4   6       1992.65       1816.01       177.40 o
  -9   4   6       1255.50       1946.57       184.49 o
  -8   4   6        144.73         63.97        37.30 o
  -7   4   6       3472.19       3135.07       191.24 o
  -6   4   6        790.42       1058.11       100.55 o
  -5   4   6         39.68        527.46       146.73 o
  -4   4   6      16414.99      17231.81       384.19 o
  -3   4   6      34420.33      32755.36       501.10 o
  -2   4   6      20019.21      29809.48      1146.30 o
  -1   4   6        573.32        576.62        69.42 o
   0   4   6       7217.25       4702.72       179.94 o
   1   4   6       1914.45       3362.91       112.90 o
   2   4   6       2325.27       1941.59        64.93 o
   3   4   6        466.28        331.49        33.72 o
   4   4   6         16.92         30.72        13.70 o
   5   4   6       2205.25       2461.95       104.56 o
   6   4   6       3147.00       4154.64       292.64 o
   7   4   6       2092.35       2414.57       131.72 o
   8   4   6       1482.12       1757.90       124.15 o
   9   4   6      13449.71      13486.89       430.18 o
  10   4   6        129.34        477.89        92.76 o
  11   4   6       4135.42       4344.20       249.56 o
  12   4   6        341.25        371.64       107.98 o
  13   4   6        136.59         95.95        53.37 o
  14   4   6        524.26        478.32       110.88 o
  15   4   6        923.04       1074.73       174.42 o
  16   4   6         38.52         30.99        63.23 o
  17   4   6         30.83         60.10        55.56 o
  18   4   6        306.01        322.17       116.33 o
  19   4   6          1.84         59.29       118.60 o
  20   4   6        461.93        747.05       159.52 o
 -21   5   6        127.59        120.84       125.85 o
 -20   5   6        134.21        276.94       147.15 o
 -19   5   6          3.07         -3.30       112.88 o
 -18   5   6        171.34         43.72        87.44 o
 -17   5   6          4.47        -86.84        86.84 o
 -16   5   6        118.46        144.07        73.56 o
 -15   5   6        291.59        180.99       138.95 o
 -14   5   6        677.72        508.46       147.74 o
 -13   5   6         22.00         56.92        94.14 o
 -12   5   6        679.93        594.08        88.40 o
 -11   5   6        420.94        458.22        74.67 o
 -10   5   6        367.61        415.75       142.07 o
  -9   5   6       1586.20       1583.94       129.38 o
  -8   5   6        279.43        450.58       156.51 o
  -7   5   6        574.31        423.31        90.80 o
  -6   5   6        230.05        782.08       159.16 o
  -5   5   6          6.04        290.98        52.68 o
  -4   5   6        737.78        927.53       100.02 o
  -3   5   6        424.48        587.10        85.20 o
  -2   5   6          2.86         95.66        35.51 o
  -1   5   6        819.50       1461.99       128.03 o
   0   5   6       2886.49       2949.54       320.89 o
   1   5   6         82.97         85.46        33.96 o
   2   5   6       2001.43       2319.96       113.92 o
   3   5   6          3.73        208.44        28.99 o
   4   5   6       2179.73       2425.82        95.17 o
   5   5   6        189.49        169.65        29.28 o
   6   5   6       6395.23       7022.59       411.67 o
   7   5   6       3515.17       3947.11       440.87 o
   8   5   6       7347.67       6573.77       286.61 o
   9   5   6        143.22        777.64       112.21 o
  10   5   6       1058.26       1287.44       143.44 o
  11   5   6        436.26        296.06        55.88 o
  12   5   6         23.72        273.30        82.96 o
  13   5   6        247.06        169.18        64.14 o
  14   5   6        913.55        611.70       125.39 o
  15   5   6          0.40        -54.81        79.50 o
  16   5   6          0.38        -69.56        69.56 o
  17   5   6        483.93        549.80       152.51 o
  18   5   6        245.73        366.62       120.10 o
  19   5   6        149.24        140.88       130.44 o
  20   5   6          7.03        -85.38       122.15 o
 -21   6   6        445.48        380.06       185.69 o
 -20   6   6          0.66         74.54       112.09 o
 -19   6   6         99.78        122.36       167.21 o
 -18   6   6        913.03       1023.70       257.65 o
 -17   6   6         56.37        237.25       202.86 o
 -16   6   6         57.92        245.32       241.43 o
 -15   6   6        901.24        562.76       177.21 o
 -14   6   6          9.46         -6.11       141.61 o
 -13   6   6         78.61         10.59        61.53 o
 -12   6   6         47.17         54.68        57.51 o
 -11   6   6       1693.31       2153.06       183.34 o
 -10   6   6       1745.96       1445.23       124.22 o
  -9   6   6        137.05        153.98        75.65 o
  -8   6   6        233.13        146.23        42.10 o
  -7   6   6       1373.62       1422.20       178.34 o
  -6   6   6        164.67        253.91        62.39 o
  -5   6   6       7439.85       8592.42       340.60 o
  -4   6   6       6202.44       5451.31       246.21 o
  -3   6   6       2330.68       2194.56       145.08 o
  -2   6   6         38.46        913.70       120.57 o
  -1   6   6        284.42        534.45        97.41 o
   0   6   6        500.53        851.33       203.06 o
   1   6   6         10.13         28.69        24.18 o
   2   6   6      23861.61      18862.73       910.78 o
   3   6   6       4516.27       4131.91       110.11 o
   4   6   6       5616.50       5460.73       154.97 o
   5   6   6          4.39        120.22        24.05 o
   6   6   6       1034.64        874.01        75.39 o
   7   6   6        327.60        495.02        69.33 o
   8   6   6       6460.25       6950.06       302.41 o
   9   6   6       1119.10        993.89       122.29 o
  10   6   6        542.23        489.25       111.91 o
  11   6   6        370.01        199.78        86.34 o
  12   6   6        231.14        187.24        45.72 o
  13   6   6       1322.29       1499.82       198.57 o
  14   6   6        170.30        103.12        98.15 o
  15   6   6        133.15        -68.58        91.70 o
  16   6   6        117.50        203.22       171.83 o
  17   6   6         30.08         30.22        84.51 o
  18   6   6         55.20        159.53       100.62 o
  19   6   6        153.27        201.80       124.14 o
  20   6   6         37.14         56.76       128.56 o
 -21   7   6         18.56         13.39        78.22 o
 -20   7   6          3.87        131.30       199.79 o
 -19   7   6         30.74       -220.71       220.71 o
 -18   7   6        201.60        173.52       104.67 o
 -17   7   6       4550.97       4361.03       508.29 o
 -16   7   6        742.17        777.34       163.80 o
 -15   7   6       1696.58       1649.87       251.77 o
 -14   7   6       1215.79        682.66       130.57 o
 -13   7   6       5744.17       5814.20       398.89 o
 -12   7   6       1099.51       1066.60       168.10 o
 -11   7   6      10663.98      11113.45       632.20 o
 -10   7   6       1644.42       1499.38       146.39 o
  -9   7   6       6140.84       5385.65       336.75 o
  -8   7   6        541.72        654.37       109.27 o
  -7   7   6       4418.41       4399.92       282.69 o
  -6   7   6       1047.81       1543.21       203.89 o
  -5   7   6       1386.63       1131.93       186.42 o
  -4   7   6         16.53         41.52        31.38 o
  -3   7   6         89.85        362.25        75.11 o
  -2   7   6       2554.69       2573.52       230.23 o
  -1   7   6        883.60        720.65        85.69 o
   0   7   6        507.28        351.19        52.87 o
   1   7   6       1296.41       1133.44       107.58 o
   2   7   6        360.07       1832.33       232.09 o
   3   7   6       8759.49       8351.46       192.37 o
   4   7   6        374.52        655.78        76.67 o
   5   7   6       6931.33       6630.90       212.16 o
   6   7   6       1135.25        944.56        76.71 o
   7   7   6         25.12         17.27        26.60 o
   8   7   6       1066.03        772.07        97.45 o
   9   7   6        105.38        131.20        73.66 o
  10   7   6         25.64         39.63        45.65 o
  11   7   6       1475.20       1015.87       126.47 o
  12   7   6        488.59        446.33        76.52 o
  13   7   6         18.34        -19.74        52.92 o
  14   7   6         22.51        113.96        63.68 o
  15   7   6         68.97        190.30       121.05 o
  16   7   6        641.44        530.41       151.10 o
  17   7   6         79.21        -57.05       125.36 o
  18   7   6          3.49       -100.07       100.07 o
  19   7   6        155.63         57.68        60.66 o
 -20   8   6         30.76        229.02       203.79 o
 -19   8   6         63.50        -50.31       226.25 o
 -18   8   6        246.28         76.47        52.15 o
 -17   8   6          1.03        -22.45       203.36 o
 -16   8   6        537.76        463.24       114.49 o
 -15   8   6        247.15        126.59        56.13 o
 -14   8   6        571.76        690.60       138.23 o
 -13   8   6        844.53        747.36       139.91 o
 -12   8   6         33.79         28.90        35.91 o
 -11   8   6       1688.87       2033.12       258.03 o
 -10   8   6          1.92         16.37        58.68 o
  -9   8   6       2596.20       3541.53       279.27 o
  -8   8   6        561.83        607.62       142.64 o
  -7   8   6        153.22        318.84       121.68 o
  -6   8   6        227.30        370.88        64.43 o
  -5   8   6        869.77        848.69        88.04 o
  -4   8   6       2533.49       3616.77       534.17 o
  -3   8   6        371.93        377.18        56.65 o
  -2   8   6         17.28         75.70        41.77 o
  -1   8   6        428.60        729.96       129.35 o
   0   8   6         18.06         -4.22        21.67 o
   1   8   6        194.55        224.11        94.07 o
   2   8   6      12863.11      11928.08       285.80 o
   3   8   6          0.97       1078.68       261.60 o
   4   8   6        227.22         82.78        21.62 o
   5   8   6       1079.34       1254.67        93.05 o
   6   8   6       1654.85       1615.20       113.46 o
   7   8   6       2558.44       2875.02       204.36 o
   8   8   6       1522.11       1287.86       160.50 o
   9   8   6       1208.91       1138.34       157.39 o
  10   8   6        247.97        494.69       114.19 o
  11   8   6          7.56         47.78        45.10 o
  12   8   6         74.28        -64.82        77.13 o
  13   8   6          0.14        -21.44        77.15 o
  14   8   6        329.89        388.70       116.89 o
  15   8   6        272.68        272.22       121.28 o
  16   8   6          8.83         43.90        57.32 o
  17   8   6        217.95        174.06       120.16 o
  18   8   6         35.20        245.48       144.60 o
  19   8   6        117.43        176.15       203.98 o
 -20   9   6        146.12        181.15       228.52 o
 -19   9   6         33.09          9.00        60.92 o
 -18   9   6        887.96        808.05       240.07 o
 -17   9   6         58.66         10.89       234.50 o
 -16   9   6       1167.75       1392.11       208.99 o
 -15   9   6       1015.18       1157.90       191.92 o
 -14   9   6       2364.08       1845.95       235.36 o
 -13   9   6        215.47        210.20        80.60 o
 -12   9   6        173.27         90.39        81.80 o
 -11   9   6        920.03       1024.86       159.33 o
 -10   9   6        353.92        525.39       119.27 o
  -9   9   6          0.73         81.90        58.93 o
  -8   9   6       2573.18       3223.56       459.84 o
  -7   9   6       3218.08       3550.87       267.40 o
  -6   9   6         57.45        115.63        45.21 o
  -5   9   6        310.76        434.00        63.94 o
  -4   9   6        664.77        702.30        91.20 o
  -3   9   6        163.67        254.08        46.52 o
  -2   9   6        119.74        168.27        67.74 o
  -1   9   6       2130.70       2030.06       146.59 o
   0   9   6         40.93         77.22        27.28 o
   1   9   6        979.08        755.51       109.15 o
   2   9   6       2447.55       2364.80       151.84 o
   3   9   6         34.61         61.90        18.91 o
   4   9   6       1884.53       2334.40       121.70 o
   5   9   6       1740.26       1387.12       111.75 o
   6   9   6         19.17        199.35        94.25 o
   7   9   6        584.84        655.72       104.16 o
   8   9   6       1744.23       1672.81       185.17 o
   9   9   6        134.00        109.68        60.80 o
  10   9   6        208.54         61.56        48.48 o
  11   9   6        211.47        230.20       140.83 o
  12   9   6         14.88         71.79        41.28 o
  13   9   6          3.77         -4.09       105.29 o
  14   9   6        582.38        683.64       208.60 o
  15   9   6          6.55        -80.22        80.22 o
  16   9   6        221.20        198.51       185.65 o
  17   9   6        325.19        145.81        90.13 o
  18   9   6         10.02        -55.84        64.53 o
  19   9   6        258.97        171.79        91.32 o
 -20  10   6        506.79        557.81       182.10 o
 -19  10   6        266.03        143.41        93.72 o
 -18  10   6         34.56         -3.38       331.02 o
 -17  10   6       1420.82       2140.34       425.00 o
 -16  10   6        595.97        592.66       130.74 o
 -15  10   6       1529.87       1745.88       235.53 o
 -14  10   6        878.62       1440.69       223.23 o
 -13  10   6         43.79        -14.93        78.59 o
 -12  10   6       1537.96       1566.83       214.58 o
 -11  10   6       4215.11       4019.81       331.93 o
 -10  10   6       3713.70       3945.69       320.87 o
  -9  10   6          7.13        108.25        43.59 o
  -8  10   6        347.73        349.16        89.89 o
  -7  10   6        977.77       1046.41       258.70 o
  -6  10   6          8.60        106.74       104.27 o
  -5  10   6       1242.01       1217.42       122.72 o
  -4  10   6       1001.05       1350.28       229.56 o
  -3  10   6         36.43         69.32        29.97 o
  -2  10   6       6320.76       5889.09       271.95 o
  -1  10   6        596.49        599.07        90.92 o
   0  10   6          8.10        185.22        63.78 o
   1  10   6        226.44        284.80        80.36 o
   2  10   6       1476.02       1270.38       281.24 o
   3  10   6        600.94        585.56        79.43 o
   4  10   6       1674.25       1442.29       210.64 o
   5  10   6        209.11        194.68        40.34 o
   6  10   6        463.77        450.17        64.03 o
   7  10   6       3132.00       3533.47       212.27 o
   8  10   6        898.17        968.03       151.93 o
   9  10   6        471.64        346.00        66.22 o
  10  10   6       5276.97       6030.91       450.09 o
  11  10   6        674.38        749.92       150.39 o
  12  10   6        400.73        354.24        92.94 o
  13  10   6        943.14       1033.28       221.40 o
  14  10   6         45.83         84.51        95.93 o
  15  10   6        242.94        152.54       169.29 o
  16  10   6          6.30        -69.42        69.42 o
  17  10   6        218.84        182.81       152.52 o
  18  10   6        151.42        101.38        85.77 o
 -19  11   6        197.30         28.73       215.19 o
 -18  11   6          6.21        272.27       170.19 o
 -17  11   6        458.65        645.24       191.38 o
 -16  11   6       1931.95       1572.91       247.71 o
 -15  11   6        173.91        299.65       164.74 o
 -14  11   6       2203.58       2244.69       276.83 o
 -13  11   6         85.94        116.28        84.13 o
 -12  11   6          9.25         65.77        91.59 o
 -11  11   6          5.99          5.41        43.27 o
 -10  11   6        812.71       1059.12       289.88 o
  -9  11   6        194.17        142.05        74.93 o
  -8  11   6       2671.20       2503.55       279.01 o
  -7  11   6       1621.40       1485.90       208.18 o
  -6  11   6          4.97         63.67        52.62 o
  -5  11   6       6423.51       6552.70       402.98 o
  -4  11   6       2903.49       2493.57       233.86 o
  -3  11   6          4.07         30.85        29.01 o
  -2  11   6        719.66        484.22        59.30 o
  -1  11   6       1562.86       2663.39       623.52 o
   0  11   6        100.42        236.08       399.40 o
   1  11   6         40.03         67.60        88.22 o
   2  11   6      11015.45       9675.06       436.00 o
   3  11   6        167.59        186.31        39.21 o
   4  11   6        788.72        889.21        84.72 o
   5  11   6        724.67        731.11        79.78 o
   6  11   6        412.61        384.86        71.34 o
   7  11   6          1.79         53.31        32.81 o
   8  11   6       1384.37       1637.73       205.12 o
   9  11   6         47.35        118.02        51.65 o
  10  11   6         52.12        -32.53        67.53 o
  11  11   6        467.98        364.79       106.56 o
  12  11   6        658.99        779.04       211.67 o
  13  11   6        202.86        399.21       152.92 o
  14  11   6        132.57        146.05       133.18 o
  15  11   6         74.28         10.43        81.38 o
  16  11   6         99.14        -67.22       131.59 o
  17  11   6          0.07         40.61       158.90 o
  18  11   6        278.95        520.27       183.24 o
 -19  12   6        100.96        160.00       141.42 o
 -18  12   6        150.52        268.02       158.04 o
 -17  12   6        164.53        205.95       152.92 o
 -16  12   6        902.88       1074.24       206.41 o
 -15  12   6        790.91       1139.45       218.67 o
 -14  12   6        202.57        288.06        76.97 o
 -13  12   6         38.22         26.55        51.09 o
 -12  12   6        739.80        796.96       152.59 o
 -11  12   6        163.32        221.97        81.32 o
 -10  12   6        137.43        192.17        79.79 o
  -9  12   6         49.25         29.92        73.97 o
  -8  12   6        231.42        294.60       119.47 o
  -7  12   6       1780.15       1749.13       230.31 o
  -6  12   6         27.90        116.58        48.72 o
  -5  12   6          2.47         35.35        51.93 o
  -4  12   6       5716.89       4683.37       573.79 o
  -3  12   6        172.61        153.85        50.42 o
  -2  12   6         25.75         24.41        62.82 o
  -1  12   6        619.08        363.63        57.46 o
   0  12   6          5.80        -45.12       120.10 o
   1  12   6       1554.33       1374.73       218.28 o
   2  12   6        841.68        704.11        82.95 o
   3  12   6         36.95        364.14        52.18 o
   4  12   6         14.81          0.20        32.32 o
   5  12   6        870.23        978.00        98.41 o
   6  12   6        146.96        128.39        42.83 o
   7  12   6        581.05        916.98       127.48 o
   8  12   6       1509.88       1686.90       185.79 o
   9  12   6        395.46        378.76       102.47 o
  10  12   6        107.00         29.99        71.24 o
  11  12   6        933.95        890.50       172.96 o
  12  12   6        178.81        183.33        95.14 o
  13  12   6          5.91        -34.69        94.57 o
  14  12   6          3.09         18.13        92.85 o
  15  12   6        113.85        187.94       109.22 o
  16  12   6        424.23        253.78       270.03 o
  17  12   6        167.77        437.87       172.95 o
 -18  13   6          8.67        204.34       254.26 o
 -17  13   6         42.85         68.91       118.95 o
 -16  13   6         33.83        -17.21        65.95 o
 -15  13   6          7.51         34.44        58.70 o
 -14  13   6        534.35        709.69       153.20 o
 -13  13   6          0.15          8.09       151.98 o
 -12  13   6         29.31        185.25        74.12 o
 -11  13   6        952.05       1158.10       185.01 o
 -10  13   6         21.17         80.84       120.61 o
  -9  13   6         94.51        313.62       163.18 o
  -8  13   6        271.88        563.62       162.60 o
  -7  13   6          0.89         30.87        50.12 o
  -6  13   6        425.55        592.32       168.68 o
  -5  13   6         73.49         49.68        39.85 o
  -4  13   6       2877.57       2524.44       230.06 o
  -3  13   6         47.34        218.40        66.46 o
  -2  13   6       4197.90       3022.44       202.67 o
  -1  13   6       1695.98       1139.84       336.00 o
   0  13   6          2.81         -3.63        52.88 o
   1  13   6       2727.30       1944.43       237.18 o
   2  13   6        121.61        186.32        46.27 o
   3  13   6       1832.38       1545.13       122.99 o
   4  13   6       1806.05       1490.56       124.66 o
   5  13   6       1535.06       1503.55       163.04 o
   6  13   6        290.46        355.12        75.72 o
   7  13   6        119.87        158.63        44.48 o
   8  13   6        959.11       1306.79       213.71 o
   9  13   6       2704.98       3170.64       278.86 o
  10  13   6         30.63         78.40        51.50 o
  11  13   6        545.86        278.17        81.14 o
  12  13   6        137.05        111.69        57.75 o
  13  13   6        561.06       1003.45       242.76 o
  14  13   6          4.75        133.32       114.92 o
  15  13   6          7.96         35.88        78.10 o
  16  13   6        704.88        947.45       243.46 o
  17  13   6         53.73       -126.07       126.07 o
 -18  14   6        272.01        305.48       167.98 o
 -17  14   6         40.66        190.09       160.62 o
 -16  14   6         56.24         30.59        70.02 o
 -15  14   6        623.51        677.51       160.18 o
 -14  14   6         47.18          2.27        73.73 o
 -13  14   6         11.49         89.00        62.79 o
 -12  14   6         20.41        105.49        70.57 o
 -11  14   6         60.05        195.75       104.54 o
 -10  14   6          0.95          6.11       169.50 o
  -9  14   6        189.78        331.04       153.02 o
  -8  14   6        268.65        407.66       127.57 o
  -7  14   6       2121.43       2516.33       291.71 o
  -6  14   6       4346.14       4369.63       433.31 o
  -5  14   6       1484.76       1539.13       197.36 o
  -4  14   6        133.87         86.25        39.04 o
  -3  14   6         16.12         32.19        46.36 o
  -2  14   6        396.39        350.22       233.65 o
  -1  14   6        321.21        313.98       265.16 o
   0  14   6         66.58        171.99       267.17 o
   1  14   6        231.24        156.31        34.12 o
   2  14   6       1087.00       1392.00       111.55 o
   3  14   6       2108.46       1908.35       197.94 o
   4  14   6          0.34        114.18        50.33 o
   5  14   6        217.99        136.78        62.10 o
   6  14   6        142.80        183.17        61.78 o
   7  14   6         13.46         44.00        49.61 o
   8  14   6        103.88         -1.38        44.14 o
   9  14   6        214.43        134.63        67.31 o
  10  14   6        186.34        134.02        62.86 o
  11  14   6        201.47         43.66        63.00 o
  12  14   6         13.77        101.14       120.66 o
  13  14   6         59.91        100.45       109.38 o
  14  14   6          0.76        -23.81       112.72 o
  15  14   6        222.54        170.89       105.45 o
  16  14   6        103.74        510.28       241.00 o
 -17  15   6        197.50        270.17       152.62 o
 -16  15   6        194.21         52.58       128.75 o
 -15  15   6         32.00        125.12       123.19 o
 -14  15   6       1024.36       1622.34       260.43 o
 -13  15   6          0.20        -21.89        53.18 o
 -12  15   6          0.49         14.10        77.21 o
 -11  15   6        318.27        481.86       146.49 o
 -10  15   6        274.30        229.30       181.16 o
  -9  15   6          3.78          6.35        67.88 o
  -8  15   6        146.92        270.91       103.69 o
  -7  15   6        265.86        467.95       141.30 o
  -6  15   6       3713.49       3957.87       356.49 o
  -5  15   6       2877.14       3258.27       304.65 o
  -4  15   6       1333.90       1218.49       161.74 o
  -3  15   6       1088.62       1174.49       161.73 o
  -2  15   6        193.93        192.14        65.57 o
  -1  15   6        362.26        210.28        90.60 o
   0  15   6       1161.48       1345.27       343.41 o
   1  15   6        242.27        224.06        50.75 o
   2  15   6       1958.82       1680.43       180.50 o
   3  15   6        149.41        156.08        69.33 o
   4  15   6        820.66        791.22       183.60 o
   5  15   6       1219.83       1170.37       146.86 o
   6  15   6         15.94         86.98        44.05 o
   7  15   6        359.72        288.96       117.00 o
   8  15   6        401.10        273.08       133.39 o
   9  15   6        300.16        458.36       102.22 o
  10  15   6        642.08        734.45       159.83 o
  11  15   6        140.78         77.73        58.92 o
  12  15   6       1047.09       1280.12       286.48 o
  13  15   6         66.59        210.52       142.31 o
  14  15   6          5.57         68.05        98.13 o
  15  15   6        267.29        468.32       255.69 o
 -16  16   6        152.75         88.36       272.45 o
 -15  16   6        274.32        314.47       213.42 o
 -14  16   6          6.29        -13.94        48.26 o
 -13  16   6         24.27         63.40        79.02 o
 -12  16   6         20.91        -95.89        95.89 o
 -11  16   6         29.73        126.75        92.77 o
 -10  16   6        216.09        385.27       133.93 o
  -9  16   6         34.71        208.89       100.12 o
  -8  16   6        378.76        434.26       191.84 o
  -7  16   6        955.96        715.87       157.31 o
  -6  16   6        177.56        279.51       263.85 o
  -5  16   6         11.90         37.52       163.46 o
  -4  16   6          4.43         50.59       125.37 o
  -3  16   6        122.77        310.78       241.22 o
  -2  16   6        140.46        250.14       213.45 o
  -1  16   6         62.85         56.16       132.08 o
   0  16   6         12.56       -160.40       168.67 o
   1  16   6        688.52        747.89       120.95 o
   2  16   6        117.87         97.49        42.21 o
   3  16   6        722.19        775.62       122.84 o
   4  16   6          8.63         24.40        87.46 o
   5  16   6        367.43        408.40        89.11 o
   6  16   6        869.68       1245.08       165.13 o
   7  16   6        124.54        194.74       107.38 o
   8  16   6        101.95        144.15        83.37 o
   9  16   6       1807.17       2294.02       293.17 o
  10  16   6        839.73        862.63       178.75 o
  11  16   6        153.79         -3.08        92.46 o
  12  16   6        519.71        674.24       182.52 o
  13  16   6        286.29        274.57        93.94 o
  14  16   6        254.84        301.77       247.35 o
  15  16   6         76.32        126.15       100.39 o
 -15  17   6        178.27        405.00       210.34 o
 -14  17   6          0.80        101.14       125.84 o
 -13  17   6         60.40        560.75       240.84 o
 -12  17   6        279.53        722.79       422.79 o
 -11  17   6          1.64        464.56       318.58 o
 -10  17   6       1773.46       2481.26       704.25 o
  -9  17   6        321.19        434.81       317.62 o
  -8  17   6        589.32        699.10       341.59 o
  -7  17   6        273.74        193.09       164.05 o
  -6  17   6         84.96        338.20       273.05 o
  -5  17   6       1263.88        840.91       408.36 o
  -4  17   6          2.25        -72.34        86.50 o
  -3  17   6        643.66        976.98       380.02 o
  -2  17   6        226.56        239.05       204.36 o
  -1  17   6          4.17       -169.58       228.29 o
   0  17   6         23.44        -86.85        86.85 o
   1  17   6         83.99        137.25        70.17 o
   2  17   6         15.36        130.96        71.96 o
   3  17   6        226.53        229.39       143.93 o
   4  17   6        525.97        664.92       215.68 o
   5  17   6        226.39         19.24       192.65 o
   6  17   6        226.42        169.85       161.39 o
   7  17   6       1105.85       1330.30       225.57 o
   8  17   6        379.71        391.94       129.05 o
   9  17   6        191.85        249.53        81.66 o
  10  17   6        539.67        385.32       116.95 o
  11  17   6        101.50        118.19       211.36 o
  12  17   6         62.45         99.80        84.01 o
  13  17   6         16.33        169.11       165.14 o
  14  17   6         29.86        169.52       163.41 o
 -14  18   6         53.02         80.35       181.89 o
 -13  18   6        755.97       1011.44       313.27 o
 -12  18   6         38.07        358.10       292.14 o
 -11  18   6        122.80       -101.26       101.26 o
 -10  18   6         66.77        305.77       289.82 o
  -9  18   6         86.52        131.88       188.20 o
  -8  18   6        214.22        349.87       298.93 o
  -7  18   6         17.92       -206.04       213.21 o
  -6  18   6        128.53        242.81       250.72 o
  -5  18   6         11.01         65.47       167.41 o
  -4  18   6         10.52        -26.71       128.63 o
  -3  18   6        873.29        914.40       406.81 o
  -2  18   6        172.57        140.42       196.82 o
  -1  18   6        199.31        242.36       151.15 o
   0  18   6        173.61        261.61       156.80 o
   1  18   6        689.60        640.93       182.73 o
   2  18   6          2.40        146.55        95.15 o
   3  18   6         73.84        288.61       123.38 o
   4  18   6        170.09         70.35       169.54 o
   5  18   6        483.72        561.87       177.84 o
   6  18   6        438.05        630.89       152.31 o
   7  18   6        199.27         38.84        78.35 o
   8  18   6         97.93         38.37        84.25 o
   9  18   6        435.64        548.55       165.91 o
  10  18   6          4.34        -77.86        89.31 o
  11  18   6          2.39         97.73       114.11 o
  12  18   6         64.06        107.18       233.69 o
  13  18   6         37.37         20.28        71.97 o
 -13  19   6        369.58        920.81       312.43 o
 -12  19   6        394.51        791.89       451.27 o
 -11  19   6         25.74        201.05       224.72 o
 -10  19   6          1.77        304.35       319.41 o
  -9  19   6         13.96       -102.03       102.03 o
  -8  19   6        132.53        162.07        98.63 o
  -7  19   6         78.25        -82.71       236.22 o
  -6  19   6        319.95       -285.34       285.34 o
  -5  19   6         17.96        -93.42       183.05 o
  -4  19   6        405.81        469.19       356.22 o
  -3  19   6        643.60        736.85       236.46 o
  -2  19   6        790.09        797.01       402.69 o
  -1  19   6         29.60        -62.32       208.82 o
   0  19   6         53.02          1.06        56.71 o
   1  19   6         41.51        108.34       105.31 o
   2  19   6          8.69         89.30        89.82 o
   3  19   6          0.43         64.98        68.00 o
   4  19   6        656.02        874.06       228.75 o
   5  19   6        104.28         25.60        66.88 o
   6  19   6         48.42        133.02        82.43 o
   7  19   6        141.98        155.48       123.96 o
   8  19   6        794.63       1002.13       214.75 o
   9  19   6        207.61        372.20       130.22 o
  10  19   6         14.43         -5.40       154.03 o
  11  19   6         11.57        278.47       198.45 o
  12  19   6         13.18        239.25       223.25 o
 -12  20   6          0.36        166.30       102.79 o
 -11  20   6        325.73        188.58       248.62 o
 -10  20   6        815.14       1073.09       511.18 o
  -9  20   6        125.73        -45.68       210.44 o
  -8  20   6         71.43         81.95       172.69 o
  -7  20   6         20.79        218.86       182.04 o
  -6  20   6         49.14        260.89       228.26 o
  -5  20   6         31.68        157.46       251.68 o
  -4  20   6        124.13        307.64       178.31 o
  -3  20   6        643.86        788.02       384.34 o
  -2  20   6          0.03        427.44       338.89 o
  -1  20   6        211.40        219.34       349.12 o
   0  20   6          0.12        164.94       132.05 o
   1  20   6        202.00        307.00       161.96 o
   2  20   6        135.34         78.77       114.28 o
   3  20   6          6.60        220.60       146.70 o
   4  20   6         86.39        434.33       238.70 o
   5  20   6        373.40        446.79       192.08 o
   6  20   6         19.07        112.08       152.42 o
   7  20   6         52.44          5.02        77.17 o
   8  20   6         21.67         56.74        81.63 o
   9  20   6        149.97        312.75       117.97 o
  10  20   6        196.01        389.98       217.06 o
 -10  21   6        149.90       -207.18       273.25 o
  -9  21   6        163.94        186.44       218.58 o
  -8  21   6        290.09        767.69       457.36 o
  -7  21   6          6.04         -1.03        97.92 o
  -6  21   6          3.16         16.43       140.76 o
  -5  21   6          0.13         32.22       170.52 o
  -4  21   6        849.03        729.60       429.28 o
  -3  21   6         44.37       -176.21       293.41 o
  -2  21   6         14.10        149.57       164.42 o
  -1  21   6        427.01        493.26       168.80 o
   0  21   6         46.56        195.81        88.58 o
   1  21   6          5.08        120.59       133.98 o
   2  21   6         51.03          9.90        68.84 o
   3  21   6        173.62        200.88       112.41 o
   4  21   6        118.25         38.10       199.78 o
   5  21   6        310.74        477.71       166.30 o
   6  21   6        291.85        423.91       175.78 o
   7  21   6        122.21        122.00       114.79 o
   8  21   6          0.74         20.62       172.47 o
   9  21   6         21.60        199.95       113.94 o
  -8  22   6         30.47        285.31       131.04 o
  -7  22   6         91.53         31.99       132.38 o
  -6  22   6         62.00        166.44       273.29 o
  -5  22   6        801.23       1015.80       315.97 o
  -4  22   6        306.10       1198.57       615.65 o
  -3  22   6          3.26        551.88       398.18 o
  -2  22   6        705.36        550.50       336.45 o
  -1  22   6        497.36        410.00       189.43 o
   0  22   6        320.30        345.28       256.77 o
   1  22   6          7.56         24.46        68.90 o
   2  22   6         32.96         49.68       158.19 o
   3  22   6        282.78        510.90       164.03 o
   4  22   6         42.95        -83.63       111.10 o
   5  22   6         42.92        157.85       126.39 o
   6  22   6         98.49        438.58       180.22 o
   7  22   6         94.13        -10.64       101.93 o
  -6  23   6         75.58         10.58       307.02 o
  -5  23   6          0.36        568.44       508.96 o
  -4  23   6        460.58        443.93       427.33 o
  -3  23   6        101.34        233.46       277.78 o
  -2  23   6        168.45         73.20        87.96 o
  -1  23   6         55.98        251.19       134.61 o
   0  23   6         18.44       -129.86       129.86 o
   1  23   6         29.88        193.68       100.28 o
   2  23   6          0.14         39.33       160.52 o
   3  23   6        107.84        176.55       103.59 o
   4  23   6        179.77        569.03       172.84 o
 -21   1   7          0.73         32.87       345.67 o
 -20   1   7        868.04       1070.46       286.75 o
 -19   1   7        783.06       1312.55       317.19 o
 -18   1   7       1014.10        909.62       261.14 o
 -17   1   7         22.58         68.85        87.50 o
 -16   1   7        219.79        280.90       150.77 o
 -15   1   7        987.70        874.62       138.91 o
 -14   1   7        357.33        324.26        79.96 o
 -13   1   7        535.53        435.76        71.24 o
 -12   1   7       4968.15       4782.25       208.23 o
 -11   1   7        912.13        696.54        82.57 o
 -10   1   7       4613.77       4207.80       193.06 o
  -9   1   7        612.95        735.40        85.78 o
  -8   1   7      10103.09       9184.51       280.13 o
  -7   1   7       1723.39       2631.48       140.92 o
  -6   1   7        820.37        493.62        60.69 o
  -5   1   7       1134.41       1494.90        92.65 o
  -4   1   7       1518.62       1688.82        91.46 o
  -3   1   7       4476.13       6639.56       463.78 o
  -2   1   7       8406.55       8652.83       193.30 o
  -1   1   7        719.34        604.10        47.56 o
   0   1   7       3465.25       5280.00       317.93 o
   1   1   7      17690.42      12667.79       231.63 o
   2   1   7       1137.92       1050.37        56.82 o
   3   1   7        670.91        645.11        54.34 o
   4   1   7        500.74       1173.68        98.73 o
   5   1   7        132.76        136.34        30.80 o
   6   1   7          4.32         74.54        47.90 o
   7   1   7       1817.17       2107.37       136.57 o
   8   1   7       1685.94       1422.97       143.52 o
   9   1   7         59.86         29.78        50.41 o
  10   1   7        282.15        354.65        86.87 o
  11   1   7        111.97         92.15        36.60 o
  12   1   7        795.50        754.04       120.38 o
  13   1   7        125.22         79.61        47.61 o
  14   1   7         60.67        117.87        50.58 o
  15   1   7        185.44         58.23        54.52 o
  16   1   7        430.42        346.07       103.27 o
  17   1   7         80.14         69.92        71.17 o
  18   1   7        313.95        381.62       120.50 o
  19   1   7          1.34         46.96        76.51 o
  20   1   7          0.08        112.79       103.53 o
 -21   2   7        132.05        368.98       264.38 o
 -20   2   7        753.13        944.49       256.76 o
 -19   2   7        319.24        593.05       197.83 o
 -18   2   7        550.15        539.73       246.08 o
 -17   2   7        116.17        118.98       136.89 o
 -16   2   7       1643.53       1886.96       332.25 o
 -15   2   7         11.52         20.42        55.47 o
 -14   2   7          0.75        -41.92        41.92 o
 -13   2   7        306.30        396.27       104.82 o
 -12   2   7        150.11        140.53        44.08 o
 -11   2   7        593.17        668.25        98.02 o
 -10   2   7       1899.72       1842.17       327.64 o
  -9   2   7        361.39       1181.24       116.77 o
  -8   2   7       1146.32       1141.17       106.40 o
  -7   2   7        319.47        640.79       113.65 o
  -6   2   7       5203.73       7106.44       216.86 o
  -5   2   7        101.67        201.27        41.21 o
  -4   2   7       1067.00       1146.81        81.55 o
  -3   2   7       3626.00       3425.96       137.10 o
  -2   2   7       6327.07       7168.14       188.03 o
  -1   2   7       5384.18       6088.41       517.67 o
   0   2   7       7261.57       7613.02       337.58 o
   1   2   7       6800.12       6440.83       450.00 o
   2   2   7       1217.31       1104.35        75.85 o
   3   2   7       1342.79       1718.46       238.49 o
   4   2   7       3083.35       2398.10        98.86 o
   5   2   7         68.29        152.66        26.17 o
   6   2   7          2.28         87.28        31.58 o
   7   2   7         20.92         50.98        37.08 o
   8   2   7       1699.07       1802.25       122.58 o
   9   2   7       4074.05       3953.54       214.88 o
  10   2   7          1.04        100.21        45.28 o
  11   2   7        194.20        224.76        62.60 o
  12   2   7        883.08       1250.21       187.37 o
  13   2   7       1203.25       1545.52       215.99 o
  14   2   7        472.20        487.91       101.85 o
  15   2   7         31.06         11.84        70.90 o
  16   2   7          0.07        -44.62        47.45 o
  17   2   7         39.15        165.52        64.69 o
  18   2   7         18.68         25.07        58.24 o
  19   2   7          0.73         75.30       103.35 o
  20   2   7          0.04        142.94        87.29 o
 -21   3   7         59.36        158.83       117.68 o
 -20   3   7        196.24        224.23       179.76 o
 -19   3   7         91.44        -45.17        88.06 o
 -18   3   7        340.37        177.88       153.96 o
 -17   3   7          0.54        -20.44       199.63 o
 -16   3   7        133.65        184.32       175.44 o
 -15   3   7       1994.18       2300.25       250.32 o
 -14   3   7         15.76         29.73        43.75 o
 -13   3   7        517.40        442.22       108.10 o
 -12   3   7       1577.94       1704.48       161.93 o
 -11   3   7         62.15         33.34        32.28 o
 -10   3   7        877.37        991.31       138.33 o
  -9   3   7       4225.84       4217.51       283.92 o
  -8   3   7        605.45        862.43       151.52 o
  -7   3   7        571.42       1081.42       229.54 o
  -6   3   7       8566.27       7244.40       263.34 o
  -5   3   7        260.23       2081.45       382.42 o
  -4   3   7        638.71        924.46        98.66 o
  -3   3   7       5493.47       7865.65       288.77 o
  -2   3   7        588.69        481.26        62.72 o
  -1   3   7       1874.73       2172.98       414.24 o
   0   3   7       1237.72       1889.74       166.42 o
   1   3   7      10509.35       8580.82       242.33 o
   2   3   7        400.75        303.93        66.40 o
   3   3   7       9959.28       7763.51       191.60 o
   4   3   7         31.16        364.85        60.10 o
   5   3   7        184.98        288.18        38.25 o
   6   3   7       8255.90       7068.43       226.00 o
   7   3   7       3724.99       4187.63       195.77 o
   8   3   7       4716.04       5298.19       448.50 o
   9   3   7        131.01        -13.48        46.96 o
  10   3   7          0.08         25.62        61.45 o
  11   3   7          2.90         13.77        44.57 o
  12   3   7         11.34         61.01        92.59 o
  13   3   7       1749.22       1517.18       201.67 o
  14   3   7         56.65        152.17       119.52 o
  15   3   7         10.50         79.17        43.98 o
  16   3   7         32.21        104.79        74.34 o
  17   3   7          1.16         -0.61        81.95 o
  18   3   7         93.36        144.64       105.20 o
  19   3   7        138.55        258.57        77.38 o
  20   3   7        154.26         57.18        76.64 o
 -21   4   7         18.93       -111.64       111.64 o
 -20   4   7          0.25        -50.92       110.69 o
 -19   4   7        764.27        899.34       277.82 o
 -18   4   7          7.97        131.85       108.09 o
 -17   4   7        383.71        355.14       171.36 o
 -16   4   7          0.90         94.60        81.24 o
 -15   4   7        330.29        352.95       111.04 o
 -14   4   7        776.20        741.05       139.55 o
 -13   4   7         66.55        178.74        74.23 o
 -12   4   7       1453.48       1409.63       180.22 o
 -11   4   7        374.42        467.63        89.06 o
 -10   4   7        158.94         82.88        35.58 o
  -9   4   7        121.54         73.92        34.35 o
  -8   4   7        334.60        358.48        86.15 o
  -7   4   7      10359.19      10292.87       438.83 o
  -6   4   7       1206.02       1760.55       195.28 o
  -5   4   7      10910.27       9936.22       332.49 o
  -4   4   7       7131.92       6005.46       303.53 o
  -3   4   7        910.99       1183.65       143.69 o
  -2   4   7       6071.16       5475.94       284.09 o
  -1   4   7        436.88       1323.30       119.35 o
   0   4   7       8076.73       7544.07       386.41 o
   1   4   7        421.28        915.92        81.59 o
   2   4   7       1693.75       1070.54        82.08 o
   3   4   7       1694.61       1563.93        74.37 o
   4   4   7       6832.10       6589.87       195.25 o
   5   4   7        165.01        217.18        35.97 o
   6   4   7        144.11        324.75        56.59 o
   7   4   7       4438.24       4355.18       204.86 o
   8   4   7        341.64        568.14        80.75 o
   9   4   7        682.20        815.67       105.45 o
  10   4   7         24.02         57.52        37.79 o
  11   4   7          1.32        104.43       105.90 o
  12   4   7         46.71         58.51        90.10 o
  13   4   7        358.47        438.70       102.34 o
  14   4   7        401.90        168.29       103.63 o
  15   4   7          0.59        -52.92        86.41 o
  16   4   7         17.46        -34.73        52.57 o
  17   4   7        109.02        216.13       111.21 o
  18   4   7         25.00         85.69       103.46 o
  19   4   7          1.05        -19.57       101.49 o
  20   4   7        222.57        230.59        93.57 o
 -21   5   7         72.98        -32.12       104.22 o
 -20   5   7         75.66        130.32       114.65 o
 -19   5   7        191.98        383.36       193.00 o
 -18   5   7        153.22        313.47       150.71 o
 -17   5   7         19.52        -16.55        76.27 o
 -16   5   7        838.52        744.68       213.58 o
 -15   5   7        432.64        461.09       131.66 o
 -14   5   7         18.14        -35.02        35.02 o
 -13   5   7        568.96        705.38       173.30 o
 -12   5   7       1185.78       1687.18       198.37 o
 -11   5   7        815.47        622.41       101.46 o
 -10   5   7        161.62         72.95        73.16 o
  -9   5   7        234.91        123.13        67.69 o
  -8   5   7        259.60        309.37        82.70 o
  -7   5   7       1698.24       1329.43       161.79 o
  -6   5   7        472.18        688.12       114.77 o
  -5   5   7         24.63        131.21        52.69 o
  -4   5   7       3759.89       4274.20       229.91 o
  -3   5   7       1345.75       1809.16       133.56 o
  -2   5   7        109.20        412.69       133.52 o
  -1   5   7       5985.39       4838.16       224.69 o
   0   5   7       1934.84       1939.15       272.60 o
   1   5   7        482.06        393.45        40.06 o
   2   5   7         15.97        973.19       175.27 o
   3   5   7       2268.77       2375.16        93.31 o
   4   5   7       2487.64       2117.16        99.13 o
   5   5   7       4637.56       7774.26       788.10 o
   6   5   7       1165.17       1257.73        93.32 o
   7   5   7        431.94        372.95        62.22 o
   8   5   7        862.22        850.98        97.72 o
   9   5   7       2485.56       2504.96       186.53 o
  10   5   7        782.35        641.02       103.56 o
  11   5   7        100.61        105.44        50.11 o
  12   5   7        641.65        840.31       108.46 o
  13   5   7         92.98         26.28        46.02 o
  14   5   7        988.26        857.18       145.66 o
  15   5   7        379.96        192.16        83.02 o
  16   5   7          3.22        -54.86        54.86 o
  17   5   7        331.32        317.84       100.91 o
  18   5   7         31.96         29.89        44.94 o
  19   5   7        155.00         97.35        57.00 o
 -21   6   7          1.20         40.98       184.69 o
 -20   6   7       1197.77       1082.97       321.19 o
 -19   6   7          5.68         60.30        95.70 o
 -18   6   7        390.40        386.69       317.15 o
 -17   6   7        523.91        567.39       196.78 o
 -16   6   7          0.78        156.34       184.10 o
 -15   6   7          7.03         -8.79       133.04 o
 -14   6   7        316.07        175.97       119.17 o
 -13   6   7         56.84          2.75       166.12 o
 -12   6   7        663.83        641.84       148.23 o
 -11   6   7       3282.83       2938.94       334.12 o
 -10   6   7        700.11        566.20       105.59 o
  -9   6   7         47.74        115.76        48.27 o
  -8   6   7         56.78        161.45       107.18 o
  -7   6   7        257.43        176.23        82.98 o
  -6   6   7       6804.63       8081.29       538.49 o
  -5   6   7       1641.25       2180.87       182.41 o
  -4   6   7      11864.85      11465.68      1265.03 o
  -3   6   7       2352.00       2331.09       152.48 o
  -2   6   7        367.85       1128.57       189.02 o
  -1   6   7       8577.56       8999.61      1224.88 o
   0   6   7         43.23        108.56        81.85 o
   1   6   7         65.81         61.30        35.40 o
   2   6   7        376.78        635.94       104.62 o
   3   6   7          5.84        227.28        59.36 o
   4   6   7        709.04       1357.81       133.11 o
   5   6   7      14958.47      13922.65       297.65 o
   6   6   7        245.21        472.58       101.18 o
   7   6   7        245.87        230.02        61.96 o
   8   6   7        121.75        229.57        52.37 o
   9   6   7       1290.35       1087.37       128.22 o
  10   6   7        670.48        800.87       110.64 o
  11   6   7       3202.10       3287.19       234.91 o
  12   6   7        104.00        121.27        66.92 o
  13   6   7          0.44         25.22        39.48 o
  14   6   7       2283.70       2263.10       330.66 o
  15   6   7        422.73        311.48       105.76 o
  16   6   7        352.01        475.07       134.88 o
  17   6   7        168.15        115.14        76.37 o
  18   6   7         14.67         -1.21        60.37 o
  19   6   7          7.51        176.20       107.54 o
 -21   7   7        196.23        205.21       134.79 o
 -20   7   7         69.88        391.70       166.74 o
 -19   7   7        233.94        369.79       191.24 o
 -18   7   7        136.63         50.38       118.13 o
 -17   7   7         19.79       -156.91       201.79 o
 -16   7   7       1261.47        951.39       206.40 o
 -15   7   7        577.49        777.47       170.05 o
 -14   7   7        824.22        357.40       543.94 o
 -13   7   7       3955.85       3702.40       407.02 o
 -12   7   7        934.69       1283.80       245.78 o
 -11   7   7        753.09        691.30       126.97 o
 -10   7   7          2.80         14.58        44.28 o
  -9   7   7        696.18        575.66       149.82 o
  -8   7   7         27.69         56.16        65.82 o
  -7   7   7         79.75         79.56        59.22 o
  -6   7   7       5764.73       5399.37       298.73 o
  -5   7   7       1268.21       1683.31       503.17 o
  -4   7   7         23.22         12.34        25.37 o
  -3   7   7       9534.38       8309.03       727.18 o
  -2   7   7      10890.23      10518.59       454.70 o
  -1   7   7       6996.66       6599.67       274.03 o
   0   7   7          0.08        273.88       193.89 o
   1   7   7       5504.73       4320.67       206.74 o
   2   7   7      10620.46       9162.88       247.92 o
   3   7   7       1757.15       1385.46        84.58 o
   4   7   7        262.76        292.27        34.20 o
   5   7   7       1476.04       1595.87       113.22 o
   6   7   7          2.77         79.76        32.71 o
   7   7   7       2378.75       2304.50       152.33 o
   8   7   7        137.68        157.47        38.72 o
   9   7   7       2872.77       3069.44       215.33 o
  10   7   7        419.93        627.22       104.13 o
  11   7   7       3145.07       3143.59       238.21 o
  12   7   7          2.88         40.48        79.28 o
  13   7   7        101.10        106.29        64.79 o
  14   7   7         37.99        -31.89        69.91 o
  15   7   7        103.83        -53.83        53.83 o
  16   7   7        379.29        290.19       102.46 o
  17   7   7         37.24        146.54       121.97 o
  18   7   7          2.54         41.77       130.04 o
  19   7   7          0.02        -10.97       127.82 o
 -20   8   7          3.11         73.49       191.26 o
 -19   8   7        810.41       1312.76       444.39 o
 -18   8   7         29.71         76.56       223.37 o
 -17   8   7        195.46        173.50       180.89 o
 -16   8   7         41.24         70.72        81.09 o
 -15   8   7          0.71         -9.46        64.69 o
 -14   8   7       1991.78       2061.34       241.23 o
 -13   8   7        259.21        230.09        86.63 o
 -12   8   7       3440.27       3466.75       241.73 o
 -11   8   7          6.87        144.27        59.13 o
 -10   8   7       1919.33       1888.24       219.93 o
  -9   8   7          0.48         58.06        27.14 o
  -8   8   7        186.52        126.90        76.73 o
  -7   8   7        158.52        186.86        87.33 o
  -6   8   7       7881.50       7758.93       371.13 o
  -5   8   7        367.39        373.66        85.89 o
  -4   8   7       1828.77       2089.51       487.35 o
  -3   8   7       2100.24       1658.58       118.52 o
  -2   8   7       2702.74       2590.39       234.63 o
  -1   8   7        710.28        829.67        97.75 o
   0   8   7       2115.37       1580.96       131.15 o
   1   8   7        905.80       1012.02        91.57 o
   2   8   7          0.30        122.27        35.10 o
   3   8   7          4.69        142.25        48.74 o
   4   8   7        708.64        885.52       127.66 o
   5   8   7       1907.94       1622.13       106.75 o
   6   8   7          0.11         53.77        38.52 o
   7   8   7        484.17        351.58       100.41 o
   8   8   7        249.35        148.32        52.03 o
   9   8   7         44.21        129.36        84.33 o
  10   8   7       2008.30       2261.36       240.55 o
  11   8   7       5174.42       5787.42       384.44 o
  12   8   7         32.71         -5.30        78.83 o
  13   8   7        307.00        153.90       144.65 o
  14   8   7        147.09        115.33       239.11 o
  15   8   7         29.53         65.18       246.32 o
  16   8   7        202.47        206.18       109.84 o
  17   8   7         10.92         98.43       182.93 o
  18   8   7         82.59        -44.21       180.96 o
  19   8   7        360.85        893.68       362.54 o
 -20   9   7        106.60         58.10       155.90 o
 -19   9   7         95.70        269.85       174.85 o
 -18   9   7       1838.01       1538.89       542.98 o
 -17   9   7         53.01        287.87       232.65 o
 -16   9   7        186.84        257.75        89.46 o
 -15   9   7        395.21        393.74        97.90 o
 -14   9   7        200.04        120.96        44.99 o
 -13   9   7       4377.26       4551.48       376.08 o
 -12   9   7       1846.39       2076.46       207.60 o
 -11   9   7      11828.23      11097.39       447.38 o
 -10   9   7        152.14        367.44        94.40 o
  -9   9   7        334.23        341.74        98.53 o
  -8   9   7       2327.85       2441.57       224.60 o
  -7   9   7        670.25        532.83       100.84 o
  -6   9   7       1769.65       1640.08       140.54 o
  -5   9   7       1964.76       1886.32       170.65 o
  -4   9   7         30.42        -33.29        33.29 o
  -3   9   7         62.47         39.84        68.54 o
  -2   9   7        500.54        490.43        79.50 o
  -1   9   7        287.30        376.34        64.44 o
   0   9   7          4.00         52.58        29.91 o
   1   9   7        983.43        643.10        75.34 o
   2   9   7       5956.37       5019.76       192.69 o
   3   9   7        317.46        229.23        34.45 o
   4   9   7          7.15         43.10        38.94 o
   5   9   7         46.28        107.19        62.24 o
   6   9   7        117.49        128.77        46.59 o
   7   9   7         24.86         71.43        37.99 o
   8   9   7        410.28        371.50        70.32 o
   9   9   7        553.43        306.44        97.15 o
  10   9   7       1229.53       1159.54       306.36 o
  11   9   7          0.55         33.02        81.93 o
  12   9   7         26.91        162.95        70.03 o
  13   9   7         43.42        234.62       130.45 o
  14   9   7         21.60        136.29       102.16 o
  15   9   7          1.34         53.95       103.85 o
  16   9   7         30.81        192.06       120.19 o
  17   9   7         44.48        153.19       110.21 o
  18   9   7         10.02          3.90        83.85 o
 -19  10   7        733.24       1006.45       448.63 o
 -18  10   7         75.70        260.27       265.44 o
 -17  10   7        994.54        973.74       253.17 o
 -16  10   7       1112.96       1233.28       198.99 o
 -15  10   7        233.91        308.08        92.02 o
 -14  10   7          7.78        -79.77        79.77 o
 -13  10   7        623.20       1008.70       183.44 o
 -12  10   7       3673.24       4196.52       363.16 o
 -11  10   7       1522.74       2045.59       232.58 o
 -10  10   7         38.55        101.33        59.01 o
  -9  10   7        110.86        143.76       106.79 o
  -8  10   7       2522.24       2821.70       246.57 o
  -7  10   7         28.13         13.50        35.63 o
  -6  10   7       3796.23       4174.71       222.88 o
  -5  10   7       1759.93       1969.84       140.45 o
  -4  10   7        644.85        762.30       101.92 o
  -3  10   7       2204.58       2263.31       231.96 o
  -2  10   7       2003.43       1468.48       193.00 o
  -1  10   7         21.98        151.78        74.25 o
   0  10   7       2612.75       2148.80       148.31 o
   1  10   7       2977.68       2741.56       212.11 o
   2  10   7        916.53        764.44        97.31 o
   3  10   7        407.57        419.25       118.67 o
   4  10   7        106.24         89.80        31.83 o
   5  10   7        231.13        144.43        33.65 o
   6  10   7        184.89        139.02        34.16 o
   7  10   7       2189.16       2041.30       181.20 o
   8  10   7       1485.64       1538.46       156.28 o
   9  10   7         95.28         64.14        59.80 o
  10  10   7         75.37          0.50        65.81 o
  11  10   7        236.35        287.74        85.06 o
  12  10   7        481.37        429.89       147.18 o
  13  10   7        457.05        466.16       146.45 o
  14  10   7        721.94       1078.07       250.07 o
  15  10   7          0.42        -12.38        98.57 o
  16  10   7         18.57        136.12        78.45 o
  17  10   7        553.05        560.63       165.67 o
  18  10   7        795.60       1136.19       356.51 o
 -19  11   7        243.53        426.71       349.55 o
 -18  11   7       1072.93       1168.83       275.07 o
 -17  11   7        620.14        924.08       286.42 o
 -16  11   7        830.86       1061.11       247.32 o
 -15  11   7        262.76        495.78       228.36 o
 -14  11   7        626.66        786.42       196.54 o
 -13  11   7       3602.78       4284.88       379.33 o
 -12  11   7         98.82         57.87        61.42 o
 -11  11   7         82.26        341.62       120.88 o
 -10  11   7        678.87        443.71       219.44 o
  -9  11   7        154.94        156.82       109.01 o
  -8  11   7       1597.70       1365.33       181.31 o
  -7  11   7       3731.67       3975.38       414.79 o
  -6  11   7        503.99        437.88        75.75 o
  -5  11   7         25.12        137.81        48.87 o
  -4  11   7        705.71        665.06        93.29 o
  -3  11   7        820.82        645.28        95.88 o
  -2  11   7         23.76         30.84        32.00 o
  -1  11   7        195.25        160.69        53.09 o
   0  11   7          0.79        -49.36        67.23 o
   1  11   7        648.40        731.87       146.33 o
   2  11   7        212.38        221.32        70.34 o
   3  11   7       8160.12       7368.88       313.12 o
   4  11   7        134.57        189.95        83.25 o
   5  11   7        649.74        646.53        97.48 o
   6  11   7         50.29         86.64        37.11 o
   7  11   7        199.71        226.27        76.67 o
   8  11   7        235.27        184.30        58.74 o
   9  11   7       1460.56        998.97       132.97 o
  10  11   7       1488.23       1244.08       185.30 o
  11  11   7        567.65        369.85       106.18 o
  12  11   7        147.27        175.02       122.58 o
  13  11   7          0.13         35.45        84.85 o
  14  11   7         32.32        208.53       264.08 o
  15  11   7          5.37        -66.61        66.61 o
  16  11   7         32.14         74.52        45.78 o
  17  11   7         46.63        101.45       121.96 o
 -18  12   7        236.91        299.44       123.79 o
 -17  12   7        284.50        178.20        76.19 o
 -16  12   7        347.87        404.05       119.44 o
 -15  12   7        139.83         86.07        79.37 o
 -14  12   7          1.59         -1.48        57.22 o
 -13  12   7        229.41        405.17       114.13 o
 -12  12   7       2479.96       2737.81       300.55 o
 -11  12   7          0.92         78.26        79.07 o
 -10  12   7         12.52        -30.02        42.50 o
  -9  12   7          2.23        -64.62        93.45 o
  -8  12   7       1349.96       1410.95       338.64 o
  -7  12   7        168.95        179.65        58.24 o
  -6  12   7       2815.58       4370.08       485.23 o
  -5  12   7        664.23        600.37        99.20 o
  -4  12   7        585.20        568.78        65.29 o
  -3  12   7        980.48        811.24        71.12 o
  -2  12   7       2562.58       2284.85       169.36 o
  -1  12   7        803.53        997.76       218.62 o
   0  12   7        100.27        -63.13        63.13 o
   1  12   7        446.83        357.08        92.70 o
   2  12   7        818.84        897.01       119.78 o
   3  12   7       2306.69       2260.45       394.12 o
   4  12   7       3504.96       3182.29       164.20 o
   5  12   7        728.03        602.90        78.49 o
   6  12   7          6.69         34.68        77.96 o
   7  12   7        417.61        443.34        87.32 o
   8  12   7         67.29         -3.66        63.62 o
   9  12   7          3.17         53.69        59.44 o
  10  12   7         43.06         15.18        43.53 o
  11  12   7         14.32        101.60        80.42 o
  12  12   7        299.13        457.62       316.50 o
  13  12   7          0.81        267.60       137.83 o
  14  12   7         42.23         98.28        94.88 o
  15  12   7          1.69         60.27        97.50 o
  16  12   7         10.35       -186.89       232.90 o
  17  12   7          2.23        -85.75       144.22 o
 -18  13   7        635.35        724.49       225.51 o
 -17  13   7          0.62         76.28       112.29 o
 -16  13   7         48.38        -29.04        96.52 o
 -15  13   7         73.31          3.31       131.10 o
 -14  13   7        305.70        350.30       104.13 o
 -13  13   7        440.57        440.24       130.39 o
 -12  13   7       1869.46       1852.07       240.89 o
 -11  13   7        122.29          7.82        94.74 o
 -10  13   7        145.41        144.29        83.42 o
  -9  13   7         64.93         78.12        61.88 o
  -8  13   7        300.07        203.47        69.77 o
  -7  13   7       1547.58       1822.78       206.26 o
  -6  13   7        634.02        896.51       138.79 o
  -5  13   7        547.89        671.92       109.64 o
  -4  13   7        404.48        309.80        81.85 o
  -3  13   7        213.57        229.29        45.70 o
  -2  13   7        566.57        462.73       176.02 o
  -1  13   7         22.52        -20.01        88.28 o
   0  13   7       3097.37       2594.97       292.05 o
   1  13   7        226.98        315.83        84.81 o
   2  13   7        140.94       1917.84       282.33 o
   3  13   7        527.06        424.57       105.36 o
   4  13   7         33.31        -43.10        43.10 o
   5  13   7        563.49        673.55       103.40 o
   6  13   7        437.29        532.84        96.73 o
   7  13   7        462.25        353.48        82.22 o
   8  13   7         47.57         34.94        52.42 o
   9  13   7         97.87        100.21        68.58 o
  10  13   7         10.29         22.18        69.09 o
  11  13   7        162.72        110.04        89.69 o
  12  13   7        194.35        219.12        94.25 o
  13  13   7        202.03        262.77       187.50 o
  14  13   7         25.52         42.59       113.50 o
  15  13   7          3.29       -170.01       170.01 o
  16  13   7         17.54        128.77        92.53 o
 -17  14   7         99.47        208.46       140.96 o
 -16  14   7        184.09        302.87       130.61 o
 -15  14   7         67.18         38.59        77.03 o
 -14  14   7        299.27        371.51       136.73 o
 -13  14   7        287.06        260.94       144.03 o
 -12  14   7         40.29         91.62        54.93 o
 -11  14   7         52.99         11.03        55.86 o
 -10  14   7        164.84        156.08       167.94 o
  -9  14   7        289.11        418.95       108.57 o
  -8  14   7        375.93        457.40       136.37 o
  -7  14   7          2.86        -24.36       114.21 o
  -6  14   7        251.61        421.94        96.96 o
  -5  14   7        155.58        261.53        77.85 o
  -4  14   7       1675.04       1399.23       160.00 o
  -3  14   7        329.92        492.47       161.36 o
  -2  14   7        498.48        131.33       134.24 o
  -1  14   7         91.64        151.65        63.36 o
   0  14   7         41.61        -21.91        60.65 o
   1  14   7       1048.54        687.11       235.34 o
   2  14   7       1916.41       2307.81       208.30 o
   3  14   7        243.37        448.81        92.74 o
   4  14   7          9.97         79.48        60.69 o
   5  14   7        833.91        967.02       132.36 o
   6  14   7        292.68        380.60        93.02 o
   7  14   7          8.09        -69.48        69.48 o
   8  14   7        230.25        175.98        90.08 o
   9  14   7         62.25         13.95        81.67 o
  10  14   7        126.94        -52.01        52.01 o
  11  14   7         18.21        -73.84        73.84 o
  12  14   7          4.41        123.30        54.09 o
  13  14   7         20.69        -27.54       112.28 o
  14  14   7        164.96        447.48       225.76 o
  15  14   7         31.93         60.43       115.32 o
  16  14   7          0.52        277.59       247.25 o
 -17  15   7         12.73        -53.57       271.12 o
 -16  15   7        412.61        866.59       272.53 o
 -15  15   7         51.79        118.90        91.30 o
 -14  15   7        192.55        326.01       100.43 o
 -13  15   7         17.43         88.07       100.15 o
 -12  15   7        650.01        552.57       128.89 o
 -11  15   7        126.10         62.68        85.79 o
 -10  15   7          2.77        128.31        81.13 o
  -9  15   7        221.85        290.01        92.88 o
  -8  15   7         60.71        109.70        74.78 o
  -7  15   7       1178.91       1182.06       190.81 o
  -6  15   7        269.22        112.90       102.05 o
  -5  15   7        545.54        826.64       312.37 o
  -4  15   7        117.01         25.56       104.61 o
  -3  15   7        227.58        123.97       113.77 o
  -2  15   7         28.19       -155.41       252.75 o
  -1  15   7         20.52        -30.09       176.91 o
   0  15   7         23.31        -38.15        62.81 o
   1  15   7          0.10         57.14        81.11 o
   2  15   7      10753.71      11573.13       462.27 o
   3  15   7       5365.00       5105.20       507.02 o
   4  15   7        126.72         42.58        62.28 o
   5  15   7        196.80        177.03        63.35 o
   6  15   7        466.52        527.67       102.50 o
   7  15   7        477.33        384.57       100.36 o
   8  15   7         21.09         -4.54        63.19 o
   9  15   7        190.94        -51.13        81.36 o
  10  15   7        690.42        510.78       139.25 o
  11  15   7          0.90        -15.78        74.07 o
  12  15   7         45.94        119.40       134.55 o
  13  15   7        110.76        -42.38        85.73 o
  14  15   7         40.10        220.09       155.93 o
  15  15   7        142.75        125.45        69.71 o
 -16  16   7         96.72        -20.60       258.31 o
 -15  16   7        185.46        170.97       167.17 o
 -14  16   7        155.71        228.61       172.65 o
 -13  16   7        402.73        434.47       145.04 o
 -12  16   7        112.87        -69.28       111.95 o
 -11  16   7        173.12        565.91       216.83 o
 -10  16   7        152.86        108.53       371.74 o
  -9  16   7        600.24        849.02       239.62 o
  -8  16   7        471.61        444.70       258.74 o
  -7  16   7        153.21         56.25        79.46 o
  -6  16   7        658.84        690.09       288.86 o
  -5  16   7        327.04        570.50       320.77 o
  -4  16   7        263.59        381.36       283.16 o
  -3  16   7         67.95        -33.65       238.09 o
  -2  16   7         47.54       -122.95       274.01 o
  -1  16   7        321.70       -183.82       280.80 o
   0  16   7        115.31        115.27       125.88 o
   1  16   7         51.81         35.36        60.52 o
   2  16   7        692.59        762.37       123.33 o
   3  16   7        919.24        889.66       133.39 o
   4  16   7       1352.81       1378.21       181.32 o
   5  16   7        127.55         -4.93        58.56 o
   6  16   7        947.50       1012.67       144.77 o
   7  16   7       2075.68       2596.10       316.19 o
   8  16   7        224.64        320.57       124.57 o
   9  16   7        512.05        598.15       144.03 o
  10  16   7        509.74        739.58       178.00 o
  11  16   7        194.78        176.46       295.01 o
  12  16   7        368.85        421.03       229.76 o
  13  16   7         27.50         63.05       146.44 o
  14  16   7        156.97        229.46       201.53 o
 -15  17   7         60.35        119.75       220.84 o
 -14  17   7        265.47        129.15       154.94 o
 -13  17   7        250.28        382.06       477.24 o
 -12  17   7          4.46         70.66       125.22 o
 -11  17   7        141.72        127.91       115.68 o
 -10  17   7        930.40       1294.15       335.99 o
  -9  17   7        918.07        676.29       415.87 o
  -8  17   7       2800.29       2770.15       694.20 o
  -7  17   7          5.94         38.45       103.09 o
  -6  17   7        151.53        313.73       270.00 o
  -5  17   7        259.85        291.45       233.24 o
  -4  17   7         24.57         53.58       335.13 o
  -3  17   7        473.52        663.30       353.35 o
  -2  17   7       1212.99        853.40       395.91 o
  -1  17   7        537.51        593.13       215.73 o
   0  17   7        170.99        458.62       185.26 o
   1  17   7         38.98        -20.41        52.54 o
   2  17   7        280.86        274.64        81.88 o
   3  17   7        321.18        386.94       135.12 o
   4  17   7         79.99        161.09       132.40 o
   5  17   7        200.78        165.49        89.64 o
   6  17   7          6.12        -52.46        82.67 o
   7  17   7        108.34        113.29       167.95 o
   8  17   7        364.32        417.76       136.08 o
   9  17   7         16.70        111.19        87.23 o
  10  17   7         41.49        194.73        60.75 o
  11  17   7        289.61        382.07       242.89 o
  12  17   7        407.90        909.75       403.24 o
  13  17   7        139.02        332.97       272.72 o
 -14  18   7         48.35        176.14       175.50 o
 -13  18   7        238.63        521.15       263.68 o
 -12  18   7        350.37        543.35       248.50 o
 -11  18   7         12.80        329.72       218.59 o
 -10  18   7        187.44        320.41       168.75 o
  -9  18   7        263.60        735.23       434.26 o
  -8  18   7        507.35        241.00       132.90 o
  -7  18   7        104.56        -30.12       203.29 o
  -6  18   7        548.26        394.32       248.89 o
  -5  18   7        882.68       3606.25      1000.75 o
  -4  18   7       1846.87       4232.53       990.33 o
  -3  18   7       1087.33       1016.89       470.47 o
  -2  18   7        242.66        270.49       111.95 o
  -1  18   7         93.48         -9.95       204.63 o
   0  18   7         31.36        161.35       116.14 o
   1  18   7         13.33         90.14        67.18 o
   2  18   7         16.68         11.24        65.36 o
   3  18   7          6.54         99.33        84.65 o
   4  18   7          2.53          2.01       156.06 o
   5  18   7        212.06        381.16       118.15 o
   6  18   7         15.29        -40.63        67.04 o
   7  18   7          1.85        -19.11        75.65 o
   8  18   7        443.35        470.68       144.54 o
   9  18   7        274.39        184.82       124.82 o
  10  18   7        145.67         94.65        65.99 o
  11  18   7        461.77        276.93       116.08 o
  12  18   7         43.50        256.19       215.59 o
 -13  19   7          3.30        231.98       176.08 o
 -12  19   7         61.06        274.83       147.44 o
 -11  19   7          3.98        339.33       292.83 o
 -10  19   7        258.84        615.26       238.45 o
  -9  19   7          5.61         37.50       113.48 o
  -8  19   7        501.62        631.58       341.61 o
  -7  19   7        350.61        185.31       155.82 o
  -6  19   7          2.05          0.60       105.57 o
  -5  19   7        322.51        188.95       103.40 o
  -4  19   7         10.05        283.27       357.67 o
  -3  19   7        945.61       1255.92       334.06 o
  -2  19   7        113.51        253.08        97.49 o
  -1  19   7        147.94        119.13       167.99 o
   0  19   7         53.85        196.98       131.62 o
   1  19   7        483.64        388.72       263.10 o
   2  19   7          2.35        321.85       152.09 o
   3  19   7         32.61        -96.24       101.43 o
   4  19   7         29.20         88.70        70.03 o
   5  19   7        262.26        264.34       174.35 o
   6  19   7        318.36        499.12       137.39 o
   7  19   7        646.92       1012.88       220.54 o
   8  19   7        181.79        204.24       126.35 o
   9  19   7          0.79        156.23       103.55 o
  10  19   7        357.73        833.70       324.14 o
  11  19   7        554.83        324.51       195.45 o
 -11  20   7        204.64        290.94       198.64 o
 -10  20   7         44.58          4.08       197.91 o
  -9  20   7         31.96        -28.65       273.24 o
  -8  20   7        142.72       -143.10       143.10 o
  -7  20   7         57.89       -152.59       152.59 o
  -6  20   7        176.59        452.49       286.65 o
  -5  20   7          1.47         -2.26       219.33 o
  -4  20   7          0.15       -276.32       276.32 o
  -3  20   7        781.50        507.34       238.25 o
  -2  20   7        360.11        594.47       496.01 o
  -1  20   7          6.78        -39.30       223.03 o
   0  20   7         14.22          1.36       524.69 o
   1  20   7         13.07         39.55        79.93 o
   2  20   7         25.81        -28.64        78.78 o
   3  20   7         69.65        240.09        99.78 o
   4  20   7         72.62         67.24        91.66 o
   5  20   7        101.78        232.12        93.68 o
   6  20   7        182.96        310.11       120.98 o
   7  20   7        118.59        363.29       169.02 o
   8  20   7        127.67        292.04       231.17 o
   9  20   7         13.59        -28.70        82.77 o
  10  20   7        263.12        423.24       255.70 o
 -10  21   7         36.95        347.62       190.37 o
  -9  21   7         16.46       -131.57       360.61 o
  -8  21   7        107.43        297.49       337.13 o
  -7  21   7         57.09        145.23       306.62 o
  -6  21   7       1069.85       1151.54       586.77 o
  -5  21   7         12.18        162.03       169.15 o
  -4  21   7        292.11        408.27       220.79 o
  -3  21   7        258.58        470.50       241.49 o
  -2  21   7         65.77        -69.02       220.89 o
  -1  21   7         40.89        -63.40       169.52 o
   0  21   7       1851.63       2205.07       400.06 o
   1  21   7        192.19        151.49        95.06 o
   2  21   7        256.05        573.25       170.12 o
   3  21   7          7.46         63.34       130.69 o
   4  21   7          0.86        162.52       149.43 o
   5  21   7          0.02          0.65        74.79 o
   6  21   7        195.59        104.70        99.78 o
   7  21   7        100.72        352.23       220.63 o
   8  21   7          8.90         11.50       101.60 o
  -8  22   7         64.10        217.75       265.00 o
  -7  22   7         62.43       -114.11       114.11 o
  -6  22   7         38.26         60.04       122.63 o
  -5  22   7         11.86        217.52       220.71 o
  -4  22   7        236.88         17.85       214.58 o
  -3  22   7         33.25       -106.28       171.82 o
  -2  22   7        217.73        173.49       295.41 o
  -1  22   7         31.91        177.99       173.38 o
   0  22   7         49.18        314.90       155.48 o
   1  22   7         64.33         12.51       185.28 o
   2  22   7        212.95        239.97       126.38 o
   3  22   7          0.02         30.52       105.28 o
   4  22   7         13.35        105.29       108.90 o
   5  22   7          8.75         26.85       232.95 o
   6  22   7         12.93         33.87        90.52 o
  -5  23   7         16.78        410.85       411.64 o
  -4  23   7         61.97        -35.71       246.49 o
  -3  23   7          9.03       -276.68       276.68 o
  -2  23   7         17.13          0.47       113.71 o
  -1  23   7         30.79        274.27       151.16 o
   0  23   7         47.43        152.56        76.54 o
   1  23   7         62.49        188.93       150.31 o
   2  23   7         77.59        233.83       139.86 o
   3  23   7          1.59        155.17       108.41 o
 -21   0   8          7.44        318.35       276.05 o
 -20   0   8         17.74         92.30       197.83 o
 -19   0   8        108.38        103.04       139.07 o
 -18   0   8        420.98       1010.71       423.29 o
 -17   0   8       8777.14       8558.66      1059.97 o
 -16   0   8        919.53        775.70       299.91 o
 -15   0   8        560.53        377.87       161.37 o
 -14   0   8        281.42        340.91       111.70 o
 -13   0   8       1331.90       2089.93       261.65 o
 -12   0   8       5438.15       4634.45       403.36 o
 -11   0   8        237.71        432.86       122.14 o
 -10   0   8        435.05        425.74       120.05 o
  -9   0   8       1052.61       1273.27       200.65 o
  -8   0   8       1990.32       1816.79       220.83 o
  -7   0   8       2126.15       2152.84       244.37 o
  -6   0   8      10392.54       9318.09       464.12 o
  -5   0   8       2118.83       1800.80       198.97 o
  -4   0   8       4290.27       3770.35       273.97 o
  -3   0   8        237.75       3770.85       250.57 o
  -2   0   8      10860.34       8768.44       273.73 o
  -1   0   8       1400.44       5040.10       537.91 o
   0   0   8       8097.93       6665.88       544.89 o
   1   0   8       2383.02       6232.36      1416.99 o
   2   0   8       1845.03       1607.84       128.80 o
   3   0   8      13625.54      10549.68       391.97 o
   4   0   8        141.19        963.09       105.47 o
   5   0   8       1759.89       2452.78       336.77 o
   6   0   8        204.29        164.51        55.58 o
   7   0   8       1881.64       1541.70       154.48 o
   8   0   8        281.52        317.77        93.52 o
   9   0   8        987.84       1176.52       206.46 o
  10   0   8        646.89        678.02       160.78 o
  11   0   8        306.27       1347.76       268.09 o
  12   0   8       2296.53       2292.24       314.57 o
  13   0   8        168.03        249.44       121.24 o
  14   0   8       1838.40       1195.54       187.13 o
  15   0   8       1567.10       1522.69       230.49 o
  16   0   8       1554.33       1980.71       331.87 o
  17   0   8         53.94         22.49        49.61 o
  18   0   8         77.86        247.06       131.86 o
  19   0   8       1420.05        986.33       256.10 o
  20   0   8        107.49        -82.84        90.12 o
 -21   1   8        414.17        746.42       265.13 o
 -20   1   8        525.72        541.71       347.35 o
 -19   1   8       1262.05       1350.57       321.09 o
 -18   1   8          2.51        -25.50       109.57 o
 -17   1   8       4885.39       5053.76       577.92 o
 -16   1   8         23.74        -62.78       111.53 o
 -15   1   8         44.80        -41.33        41.33 o
 -14   1   8        403.93        411.07       104.75 o
 -13   1   8         10.96         55.35        24.20 o
 -12   1   8        270.45        568.51        98.36 o
 -11   1   8        431.23        468.51        94.41 o
 -10   1   8         99.79        132.38        50.50 o
  -9   1   8        393.18       1049.74       129.84 o
  -8   1   8       5076.33       5281.15       272.12 o
  -7   1   8        855.72       1474.70       137.34 o
  -6   1   8        713.90        529.96        78.56 o
  -5   1   8        538.10        625.44        72.34 o
  -4   1   8        393.27        446.46        55.31 o
  -3   1   8      16064.23      17808.99       342.77 o
  -2   1   8         47.03        263.21        38.48 o
  -1   1   8       1578.33       2146.63       104.31 o
   0   1   8        259.54        458.98        46.16 o
   1   1   8        672.93        714.78        73.43 o
   2   1   8       4852.29       4801.97       159.10 o
   3   1   8        325.98        499.42        46.93 o
   4   1   8       1322.37       1467.14        83.63 o
   5   1   8         90.67        351.52        51.39 o
   6   1   8       2133.54       1816.82       122.25 o
   7   1   8        117.55        153.02        60.24 o
   8   1   8        208.37        219.91        82.53 o
   9   1   8        386.34        511.46        94.56 o
  10   1   8        202.90        195.75        64.42 o
  11   1   8       2242.26       2426.55       201.38 o
  12   1   8       1618.07       1858.70       205.39 o
  13   1   8        291.36        338.12        75.66 o
  14   1   8         10.81         43.33        46.20 o
  15   1   8        221.73        182.49       114.76 o
  16   1   8       1121.75       1445.79       207.21 o
  17   1   8          9.78         66.17        97.91 o
  18   1   8        319.22        365.58       113.07 o
  19   1   8        178.13         96.98        90.16 o
 -21   2   8         29.78        287.00       178.88 o
 -20   2   8        125.52         39.86       158.20 o
 -19   2   8         52.69        -19.34        90.90 o
 -18   2   8         20.21        141.59       110.33 o
 -17   2   8        444.75        581.01       196.78 o
 -16   2   8         36.33          6.33       101.81 o
 -15   2   8        612.67        607.58       129.01 o
 -14   2   8         17.03        -30.21        41.09 o
 -13   2   8         23.19         57.56        37.73 o
 -12   2   8       1631.63       1379.42       184.85 o
 -11   2   8       6162.15       6323.12       317.23 o
 -10   2   8        227.68        456.28        99.13 o
  -9   2   8        967.64        970.65       121.06 o
  -8   2   8       8280.34       9696.24       448.14 o
  -7   2   8         63.15        179.93        43.76 o
  -6   2   8       3327.24       3090.05       173.80 o
  -5   2   8        486.05        616.40        74.49 o
  -4   2   8       1283.70       1215.88        93.10 o
  -3   2   8       2031.50       2949.41       253.66 o
  -2   2   8       7852.44       8498.40       228.33 o
  -1   2   8       8987.44      10762.31       484.93 o
   0   2   8       1411.69       1650.33       124.05 o
   1   2   8       2473.48       2424.39       176.27 o
   2   2   8      10115.40       7742.89       199.65 o
   3   2   8      10390.36       7778.04       470.99 o
   4   2   8       2018.84       2643.65       330.51 o
   5   2   8        306.04        505.50        54.46 o
   6   2   8       3383.06       3753.28       153.91 o
   7   2   8       7407.87       6150.51       216.56 o
   8   2   8       1670.57       1402.76       115.25 o
   9   2   8       2096.14       2122.90       158.01 o
  10   2   8        540.75        484.46        78.82 o
  11   2   8        209.73        201.78        73.98 o
  12   2   8       1169.07       1025.91       140.95 o
  13   2   8        747.30        790.58       131.12 o
  14   2   8        134.27        196.46        66.44 o
  15   2   8        447.63        497.55       118.93 o
  16   2   8        323.99        503.58       141.37 o
  17   2   8         40.67        107.44        52.56 o
  18   2   8        101.93        130.96        68.83 o
  19   2   8         21.81        197.39        99.71 o
 -21   3   8        128.59        156.89       130.03 o
 -20   3   8         34.80         49.37       187.82 o
 -19   3   8        149.07        106.00       239.92 o
 -18   3   8         75.33         38.35       116.12 o
 -17   3   8        174.33         81.46       163.52 o
 -16   3   8       1965.07       1592.77       332.11 o
 -15   3   8          0.20         58.95        72.72 o
 -14   3   8         73.16        159.38        64.53 o
 -13   3   8        260.60        353.47        95.30 o
 -12   3   8        313.11         65.91        63.50 o
 -11   3   8          9.91        322.82       100.57 o
 -10   3   8       1631.01       1927.68       263.38 o
  -9   3   8       2033.12       2202.27       226.40 o
  -8   3   8        590.90        635.74       119.61 o
  -7   3   8       2637.73       2656.28       170.57 o
  -6   3   8          0.70        128.86        48.09 o
  -5   3   8       3317.67       3938.79       196.75 o
  -4   3   8        898.79       2959.18       750.76 o
  -3   3   8      20451.98      21933.35       392.24 o
  -2   3   8       1466.99       1571.79       133.81 o
  -1   3   8      30264.62      25265.78      1385.98 o
   0   3   8        693.82       1434.20       143.48 o
   1   3   8       2269.71       1758.34       113.72 o
   2   3   8       2553.83       2276.79       117.88 o
   3   3   8         17.81       1171.98       102.06 o
   4   3   8        744.33        524.50        71.01 o
   5   3   8       5285.29       4933.54       172.08 o
   6   3   8         66.78        135.27        40.28 o
   7   3   8        943.67        803.54        81.49 o
   8   3   8         93.47         56.13        36.43 o
   9   3   8         37.78         29.62        30.91 o
  10   3   8        297.14        196.88        49.78 o
  11   3   8        939.24       1057.00       133.64 o
  12   3   8         46.90         41.18        44.80 o
  13   3   8        663.54        682.96       139.64 o
  14   3   8       1406.29       1491.84       213.22 o
  15   3   8        417.25        262.65        84.93 o
  16   3   8          2.70        -28.64       100.83 o
  17   3   8         22.53        -21.85        74.93 o
  18   3   8        149.33        116.88       115.07 o
  19   3   8         23.00         10.95        93.85 o
 -21   4   8        619.39        267.85       153.88 o
 -20   4   8       1694.98       1627.05       347.33 o
 -19   4   8         37.34        133.91       176.97 o
 -18   4   8         96.23        139.86       139.99 o
 -17   4   8        724.98        580.29       203.09 o
 -16   4   8       2136.44       2308.03       377.22 o
 -15   4   8       1244.06       1308.44       191.94 o
 -14   4   8          6.75        163.73        66.34 o
 -13   4   8          5.21        130.16       136.36 o
 -12   4   8         68.21         14.82        49.86 o
 -11   4   8        476.24        439.46       155.46 o
 -10   4   8         50.57        155.05        96.61 o
  -9   4   8          0.12        -12.32        63.57 o
  -8   4   8        517.42       1482.45       371.65 o
  -7   4   8       1218.85        876.62       134.87 o
  -6   4   8      11745.15      14417.14       584.70 o
  -5   4   8       1356.50       1499.93       135.47 o
  -4   4   8       9381.22      12856.68       462.86 o
  -3   4   8       1845.39       4986.99       379.36 o
  -2   4   8       2870.43       2520.15       210.42 o
  -1   4   8       3051.92       7295.62       652.33 o
   0   4   8       4900.07       4727.72       199.99 o
   1   4   8        151.21        339.14        55.61 o
   2   4   8        122.36        395.91        93.05 o
   3   4   8         65.16        331.17        54.88 o
   4   4   8         75.47       1091.68       219.19 o
   5   4   8       2701.71       2598.71       121.34 o
   6   4   8          3.33         -8.96        22.07 o
   7   4   8         82.27        126.80        50.10 o
   8   4   8        873.74        859.16        97.59 o
   9   4   8        559.59        685.67        86.26 o
  10   4   8        375.02        326.82        82.72 o
  11   4   8         61.29         37.11        55.42 o
  12   4   8       1782.99       1782.53       177.16 o
  13   4   8        243.55        302.97        92.99 o
  14   4   8        310.27        361.95        98.10 o
  15   4   8          3.77         34.36        55.08 o
  16   4   8        337.96        225.59        91.23 o
  17   4   8          0.13         23.23        79.93 o
  18   4   8         44.15         69.64        77.94 o
  19   4   8         63.67        130.58       126.60 o
 -21   5   8        186.65         75.60       129.83 o
 -20   5   8         19.44         57.22        79.12 o
 -19   5   8       1928.40       2032.76       401.98 o
 -18   5   8          0.23       -116.85       116.85 o
 -17   5   8        390.01        332.74       165.71 o
 -16   5   8         29.69         69.62       121.37 o
 -15   5   8        315.42        396.35       111.42 o
 -14   5   8        721.92        695.05       143.95 o
 -13   5   8        156.33         33.69        79.10 o
 -12   5   8        318.58        490.99       137.40 o
 -11   5   8         56.60         87.82        68.21 o
 -10   5   8       1990.65       2155.93       274.40 o
  -9   5   8        402.87        181.59        97.24 o
  -8   5   8         67.47        145.88        35.50 o
  -7   5   8       1944.31       2363.22       223.51 o
  -6   5   8       5742.41       5061.05       260.74 o
  -5   5   8       3278.79       3980.02       242.43 o
  -4   5   8       3870.66       4495.35       243.08 o
  -3   5   8       8785.56       9400.41       575.41 o
  -2   5   8       4415.53       6987.52       935.59 o
  -1   5   8        105.77        205.79        38.64 o
   0   5   8       7483.54       6181.67       430.09 o
   1   5   8       7186.99       6749.32       231.48 o
   2   5   8         28.35        233.82        42.37 o
   3   5   8        957.70       1020.64        89.54 o
   4   5   8       1280.17       1166.00        77.14 o
   5   5   8       1435.56       2153.96       142.63 o
   6   5   8      15267.85      14239.28       438.64 o
   7   5   8         65.65        107.20        43.45 o
   8   5   8        222.72        344.37        63.13 o
   9   5   8          8.49         52.29        29.72 o
  10   5   8         13.25        148.78        50.32 o
  11   5   8          0.19         82.46        44.21 o
  12   5   8         23.20        103.21        53.86 o
  13   5   8        400.42        453.07       113.25 o
  14   5   8         19.10         14.50        53.22 o
  15   5   8        242.51        348.05       108.41 o
  16   5   8          0.20         85.08       126.75 o
  17   5   8        109.81         75.71        49.21 o
  18   5   8        650.83        937.58       198.02 o
  19   5   8          1.77        -39.42       165.72 o
 -21   6   8         32.50         75.33       122.23 o
 -20   6   8          0.71        -99.97       168.50 o
 -19   6   8          0.63        -86.26        86.26 o
 -18   6   8        627.75        692.77       223.13 o
 -17   6   8         15.72        -23.01       123.20 o
 -16   6   8        248.29         72.32        78.03 o
 -15   6   8       1186.54       1171.61       227.20 o
 -14   6   8         91.00         62.53        59.75 o
 -13   6   8        116.08        165.43       130.66 o
 -12   6   8       8965.42       7465.18       563.56 o
 -11   6   8        227.65        228.51       162.66 o
 -10   6   8        389.58        320.30       115.49 o
  -9   6   8        112.21         81.37        43.60 o
  -8   6   8       1046.94       1327.21       175.96 o
  -7   6   8        852.51        989.20       184.30 o
  -6   6   8       2143.09       2379.35       345.49 o
  -5   6   8       4828.21       4232.69       252.99 o
  -4   6   8       5990.72       5411.68       347.20 o
  -3   6   8      11071.08      11874.87       433.05 o
  -2   6   8        380.25        286.33        50.50 o
  -1   6   8       1473.71       1606.49       153.17 o
   0   6   8       2698.87       2815.48       169.02 o
   1   6   8       4547.08       4380.24       287.09 o
   2   6   8      22087.22      19786.98       722.65 o
   3   6   8       6842.59       5456.51       223.20 o
   4   6   8        308.60        488.12       107.49 o
   5   6   8       5642.28       5338.55       178.32 o
   6   6   8        991.65       1070.23       138.85 o
   7   6   8        345.44        327.18        57.72 o
   8   6   8        492.71        377.10        63.65 o
   9   6   8          1.07         -8.52        39.62 o
  10   6   8       1955.43       1864.91       174.65 o
  11   6   8          6.86         -2.55        45.17 o
  12   6   8       1147.78       1127.99       145.58 o
  13   6   8        658.93        680.53       135.05 o
  14   6   8        161.06        -39.81        46.10 o
  15   6   8        101.06          5.50        82.10 o
  16   6   8         82.10        -21.64        52.75 o
  17   6   8        473.29        259.42        90.14 o
  18   6   8        173.27        125.72        65.99 o
  19   6   8        333.96        344.01       217.61 o
 -20   7   8        207.30        197.75       124.04 o
 -19   7   8          0.99         26.74        94.39 o
 -18   7   8        221.45        408.07       167.83 o
 -17   7   8        204.04        245.19       263.40 o
 -16   7   8        172.78         69.75        75.03 o
 -15   7   8       1242.20       1309.06       259.96 o
 -14   7   8        977.75        556.72       161.39 o
 -13   7   8          5.33         -2.99        68.25 o
 -12   7   8        570.38        651.33       167.42 o
 -11   7   8       2974.36       2846.68       313.14 o
 -10   7   8        433.94        295.26        79.34 o
  -9   7   8          1.02        -45.05        45.05 o
  -8   7   8         58.11         99.80        48.25 o
  -7   7   8       5521.79       5370.87       444.37 o
  -6   7   8       7797.12       6435.48       333.54 o
  -5   7   8          0.21         28.98        60.92 o
  -4   7   8       2418.77       1683.70       141.73 o
  -3   7   8         71.00        143.91        68.15 o
  -2   7   8       1775.85       3056.61       581.60 o
  -1   7   8       1236.73        972.65       113.54 o
   0   7   8       1029.45       1217.33       110.29 o
   1   7   8      14053.00      12749.35       378.63 o
   2   7   8       4205.52       3436.94       214.92 o
   3   7   8         45.44        512.23       205.36 o
   4   7   8        479.53        588.24        47.81 o
   5   7   8       1933.06       3004.48       393.67 o
   6   7   8         17.77         41.92        43.93 o
   7   7   8        252.05        210.28        45.79 o
   8   7   8          1.64         39.65        31.61 o
   9   7   8       1533.23       1354.80       117.45 o
  10   7   8       1329.83       1527.36       169.79 o
  11   7   8        967.37       1026.57       191.26 o
  12   7   8       1504.11       2065.38       242.85 o
  13   7   8         16.93         79.37        74.90 o
  14   7   8        524.08        657.65       139.33 o
  15   7   8        323.29        411.21       104.01 o
  16   7   8        297.23        172.57       123.19 o
  17   7   8         92.91         43.12       176.56 o
  18   7   8         78.47        -90.50        90.50 o
  19   7   8         15.04        -12.83        61.28 o
 -20   8   8        510.52        509.92       217.71 o
 -19   8   8        448.59        451.14       172.87 o
 -18   8   8        126.99        217.56       187.03 o
 -17   8   8         16.52       -179.93       239.62 o
 -16   8   8         23.04         31.15        77.52 o
 -15   8   8       2040.31       2435.37       358.10 o
 -14   8   8       7516.43       7496.32       619.01 o
 -13   8   8        244.15        474.94       466.47 o
 -12   8   8       3533.81       3321.84       294.43 o
 -11   8   8        369.72        261.00       210.42 o
 -10   8   8        528.95        499.14       107.19 o
  -9   8   8          7.07        110.36        87.69 o
  -8   8   8        985.59        900.39       195.04 o
  -7   8   8        364.23        218.41        73.50 o
  -6   8   8        361.42        339.95        82.80 o
  -5   8   8       3173.55       4001.25       636.27 o
  -4   8   8        325.77        532.61       174.82 o
  -3   8   8         38.46        284.99        55.89 o
  -2   8   8         13.44        -42.34        65.22 o
  -1   8   8        791.45        884.47       103.56 o
   0   8   8        349.44        527.63        92.39 o
   1   8   8       1249.55       1717.21       136.26 o
   2   8   8        909.83        879.55        81.36 o
   3   8   8        386.64        237.05        68.84 o
   4   8   8        592.77        697.14        68.32 o
   5   8   8        851.12        717.33        88.16 o
   6   8   8        126.68        101.44        30.37 o
   7   8   8        314.22        308.09        62.45 o
   8   8   8       1087.69        829.05        94.24 o
   9   8   8         31.49        138.24        51.31 o
  10   8   8       7057.67       6603.23       452.24 o
  11   8   8        481.37       1278.81       163.64 o
  12   8   8         37.27         26.53        72.63 o
  13   8   8         12.20        193.85        97.48 o
  14   8   8          9.47        -49.98        98.31 o
  15   8   8         28.35       -110.34       110.34 o
  16   8   8        433.41        420.54       233.55 o
  17   8   8        424.22        790.33       285.18 o
  18   8   8        484.71        539.40       248.62 o
 -20   9   8        770.13        743.99       255.69 o
 -19   9   8       1579.92       1231.95       467.58 o
 -18   9   8        363.80        714.31       350.32 o
 -17   9   8        149.72        468.57       292.43 o
 -16   9   8        154.32         95.06       157.58 o
 -15   9   8        566.10        317.23       150.62 o
 -14   9   8        264.73        148.12        99.97 o
 -13   9   8      12864.61      11754.76       801.80 o
 -12   9   8         60.06        110.00        86.41 o
 -11   9   8        419.28        486.00        89.82 o
 -10   9   8       1743.38       2056.77       301.77 o
  -9   9   8       2776.00       2754.53       362.47 o
  -8   9   8       2018.89       2105.67       312.14 o
  -7   9   8       5250.36       5489.47       334.54 o
  -6   9   8        101.54         51.79        40.10 o
  -5   9   8        136.18        124.86        62.96 o
  -4   9   8       5812.39       5441.39       489.56 o
  -3   9   8       2989.23       2646.14       324.92 o
  -2   9   8       1631.23       1476.17       147.10 o
  -1   9   8       1759.61       1352.63       133.62 o
   0   9   8        282.17        281.89        56.12 o
   1   9   8        234.56        246.45        48.34 o
   2   9   8       1344.93       1322.37       104.57 o
   3   9   8       1085.72        838.23       153.30 o
   4   9   8        575.02        406.88        49.63 o
   5   9   8         17.32         39.01        33.02 o
   6   9   8         84.98         68.18        38.13 o
   7   9   8       1580.72       1655.27       161.85 o
   8   9   8        157.97        171.07        90.29 o
   9   9   8       2107.78       2190.91       200.55 o
  10   9   8        146.93        182.33        59.29 o
  11   9   8        322.25        388.00       123.46 o
  12   9   8        283.15         97.59        98.07 o
  13   9   8        455.46        651.48       239.66 o
  14   9   8         28.01        119.86       106.92 o
  15   9   8        255.80        221.33        79.59 o
  16   9   8         67.05        -75.54       132.81 o
  17   9   8         86.93        255.23       200.55 o
  18   9   8        320.01        299.00       218.33 o
 -19  10   8          1.15        109.72       211.64 o
 -18  10   8        732.12       1109.46       465.79 o
 -17  10   8          5.66         48.66       224.82 o
 -16  10   8        639.97        792.95       203.46 o
 -15  10   8         16.17        112.07       122.34 o
 -14  10   8         82.94         74.99       104.53 o
 -13  10   8         44.31         75.03       120.59 o
 -12  10   8       3048.63       3661.35       455.90 o
 -11  10   8          2.83        250.91       138.94 o
 -10  10   8        294.72        138.95       101.17 o
  -9  10   8        513.11        477.00       139.25 o
  -8  10   8         13.95         19.90       110.17 o
  -7  10   8       1137.21        846.91       131.89 o
  -6  10   8       5182.18       5151.91       449.73 o
  -5  10   8         62.21        126.57        61.20 o
  -4  10   8        199.98        338.88        68.11 o
  -3  10   8        345.94        391.76        74.98 o
  -2  10   8        362.62        331.09        78.18 o
  -1  10   8        646.99        945.17       113.08 o
   0  10   8         23.65        129.45        51.92 o
   1  10   8        403.15        312.83        63.60 o
   2  10   8        244.33        290.92        61.43 o
   3  10   8       1833.55       1826.65       175.68 o
   4  10   8        121.62        143.14        29.56 o
   5  10   8        140.75         90.58        41.85 o
   6  10   8       1086.87        976.48       104.37 o
   7  10   8         43.50        -21.62        41.24 o
   8  10   8       1850.31       1953.39       184.38 o
   9  10   8       2083.46       1862.03       207.14 o
  10  10   8        168.72        216.94        49.09 o
  11  10   8       1148.00       1255.36       191.09 o
  12  10   8        181.16        358.46       143.53 o
  13  10   8        231.77        354.66       125.36 o
  14  10   8        284.22        463.57       159.54 o
  15  10   8        285.26         91.09        85.07 o
  16  10   8        137.85        267.80       206.24 o
  17  10   8         17.23        -15.96        99.98 o
 -19  11   8          0.43        -90.23        90.23 o
 -18  11   8        409.54        365.99       311.64 o
 -17  11   8         34.58       -150.37       200.77 o
 -16  11   8          0.36        228.30       117.87 o
 -15  11   8        844.35       1035.83       305.92 o
 -14  11   8        640.65        731.83       205.06 o
 -13  11   8          7.22        -22.31        69.79 o
 -12  11   8        542.56        630.56       224.12 o
 -11  11   8          3.01        117.19        71.54 o
 -10  11   8        191.99        199.31        56.65 o
  -9  11   8        240.20        277.72        85.82 o
  -8  11   8        990.08        772.04       188.54 o
  -7  11   8        144.54         74.46        47.71 o
  -6  11   8        231.52        132.85        70.39 o
  -5  11   8        468.47        715.65       116.85 o
  -4  11   8       1755.81       1507.34       271.79 o
  -3  11   8        134.92         63.38        23.51 o
  -2  11   8       2860.89       2839.50       219.06 o
  -1  11   8       2310.35       2450.85       207.98 o
   0  11   8         28.94        347.29        90.36 o
   1  11   8        573.74        455.74       107.87 o
   2  11   8       1031.53       1023.89       142.97 o
   3  11   8       1231.80       1445.65       146.91 o
   4  11   8       1019.76       1070.77        95.90 o
   5  11   8       2874.80       2880.25       177.78 o
   6  11   8       3674.08       3445.21       257.25 o
   7  11   8         49.59        133.79       107.48 o
   8  11   8         78.97         74.20        51.55 o
   9  11   8          7.42        -70.12        70.12 o
  10  11   8         33.80         13.78        69.69 o
  11  11   8        135.32        162.52        97.93 o
  12  11   8          0.48          3.28       128.00 o
  13  11   8        118.79        312.40       148.91 o
  14  11   8         55.05         -2.11       115.16 o
  15  11   8          0.42       -125.68       163.81 o
  16  11   8        386.60        458.84       226.21 o
  17  11   8         62.97       -118.19       118.19 o
 -18  12   8          2.82       -103.92       181.82 o
 -17  12   8        173.00         78.87       131.29 o
 -16  12   8         83.78         96.37       146.76 o
 -15  12   8         69.95        196.40        91.02 o
 -14  12   8         25.84        -60.80        60.80 o
 -13  12   8        541.57        709.52       177.99 o
 -12  12   8        263.63         73.46        41.88 o
 -11  12   8          3.53        112.46        78.94 o
 -10  12   8         35.62         21.36        96.67 o
  -9  12   8          0.11        -61.37        61.37 o
  -8  12   8       3821.21       4990.90       501.35 o
  -7  12   8       4557.39       4507.61       507.44 o
  -6  12   8         22.51        109.40       143.89 o
  -5  12   8        946.23       1616.37       301.68 o
  -4  12   8        238.87        178.31        39.61 o
  -3  12   8         45.33         40.49        26.54 o
  -2  12   8         14.25         45.88        80.51 o
  -1  12   8         31.10        175.77        67.11 o
   0  12   8        365.56        215.40       105.73 o
   1  12   8       2520.31       2088.10       255.27 o
   2  12   8       6730.12       6139.71       313.18 o
   3  12   8         44.47        361.79       141.76 o
   4  12   8        683.49        705.06        99.34 o
   5  12   8         99.24        189.50        89.36 o
   6  12   8        303.68        254.16        68.44 o
   7  12   8        775.22        852.55       125.09 o
   8  12   8          1.06         -7.91        61.83 o
   9  12   8         45.23        -76.11        84.97 o
  10  12   8          0.06        -78.13        78.13 o
  11  12   8        218.80        196.67        56.03 o
  12  12   8        102.33         53.62        74.78 o
  13  12   8         71.51         57.96        86.81 o
  14  12   8        245.41        405.16       259.66 o
  15  12   8         30.72         76.21       157.47 o
  16  12   8          7.38       -110.71       138.39 o
 -18  13   8         83.37          8.74       300.44 o
 -17  13   8         24.28         58.66       131.41 o
 -16  13   8         12.26        -85.46       130.94 o
 -15  13   8          6.29       -104.04       104.04 o
 -14  13   8        131.73        109.52        78.32 o
 -13  13   8         52.58        -54.30       111.88 o
 -12  13   8         11.81         22.24        57.64 o
 -11  13   8         94.96         15.34        86.01 o
 -10  13   8        100.61         59.96        90.89 o
  -9  13   8         28.16         14.47        73.38 o
  -8  13   8        269.56        177.20        98.91 o
  -7  13   8        245.67        207.37       100.33 o
  -6  13   8         48.33        113.29       170.51 o
  -5  13   8       1431.48       1136.48       131.43 o
  -4  13   8         43.41         50.98        29.10 o
  -3  13   8        748.16        486.10        82.05 o
  -2  13   8       1298.81       1248.92       254.16 o
  -1  13   8       5208.10       4599.70       635.45 o
   0  13   8       4421.88       4194.95       713.63 o
   1  13   8        352.95        328.12       124.73 o
   2  13   8        901.92        864.21       124.24 o
   3  13   8       6628.01       7012.17       389.54 o
   4  13   8         12.73         12.61        35.78 o
   5  13   8        105.46         41.08        71.15 o
   6  13   8         13.34         19.36        58.48 o
   7  13   8       1669.50       1962.34       200.52 o
   8  13   8       1351.99       1515.76       177.89 o
   9  13   8       1131.55       1284.86       206.11 o
  10  13   8        119.76        148.53        50.44 o
  11  13   8        378.79        336.37       155.11 o
  12  13   8        219.50        305.74       244.77 o
  13  13   8        136.52        368.99       234.95 o
  14  13   8         36.72        257.97       225.82 o
  15  13   8          2.75        275.19       206.31 o
  16  13   8         20.18        171.21       108.04 o
 -17  14   8         94.88         35.15       215.40 o
 -16  14   8          9.01         63.55       111.31 o
 -15  14   8         41.86         24.41        48.90 o
 -14  14   8        270.76        314.18        98.34 o
 -13  14   8         57.12        163.20        90.28 o
 -12  14   8        749.73        790.72       167.25 o
 -11  14   8         16.43         17.70        56.89 o
 -10  14   8        590.94        450.92       113.88 o
  -9  14   8         28.22         24.78        42.81 o
  -8  14   8        239.17        285.60        69.95 o
  -7  14   8       5132.59       5732.22       368.06 o
  -6  14   8        302.88        373.22       194.17 o
  -5  14   8        634.13        455.26       258.48 o
  -4  14   8       1441.04       1103.31       248.90 o
  -3  14   8          0.13       -192.39       224.05 o
  -2  14   8        563.13        368.01       237.26 o
  -1  14   8       1293.14       1135.09       243.52 o
   0  14   8        507.67        432.55       201.96 o
   1  14   8        220.25        214.09        85.69 o
   2  14   8       2863.08       3225.63       244.92 o
   3  14   8        157.01        317.28        88.48 o
   4  14   8        194.11        313.31        91.34 o
   5  14   8        275.13        255.41        69.65 o
   6  14   8          0.58         57.96        50.80 o
   7  14   8        544.92       1020.86       146.90 o
   8  14   8         44.69         72.39        53.52 o
   9  14   8         57.78        163.20        89.14 o
  10  14   8          9.44        141.43       126.32 o
  11  14   8        299.78        301.85       123.62 o
  12  14   8          1.14         11.99        64.97 o
  13  14   8        219.55        752.58       261.95 o
  14  14   8         88.95         54.86       124.04 o
  15  14   8         21.22        -53.60       100.25 o
 -16  15   8         48.43         59.02        69.02 o
 -15  15   8        225.48        218.13       126.60 o
 -14  15   8        136.02        -58.88       186.74 o
 -13  15   8         17.53         83.93        89.99 o
 -12  15   8          9.92         50.17       157.91 o
 -11  15   8        991.39        937.64       255.17 o
 -10  15   8       1180.25       1459.22       329.84 o
  -9  15   8        557.95        347.33       254.78 o
  -8  15   8        708.81        720.49       222.01 o
  -7  15   8        920.25       1232.81       298.31 o
  -6  15   8         12.01          7.50       108.24 o
  -5  15   8       2397.68       2562.41       410.70 o
  -4  15   8         23.01        -24.06       118.06 o
  -3  15   8        520.27        733.09       241.59 o
  -2  15   8        139.15         56.63       248.71 o
  -1  15   8         54.67       -146.37       146.37 o
   0  15   8          0.17        290.80       129.66 o
   1  15   8        754.31        518.73       141.48 o
   2  15   8          1.03         80.73        74.96 o
   3  15   8       1939.33       2545.02       222.44 o
   4  15   8          9.90        129.23        61.53 o
   5  15   8          0.81         15.83        54.83 o
   6  15   8        266.64        276.44        82.50 o
   7  15   8          6.07         72.86        51.39 o
   8  15   8         63.94         17.61       115.64 o
   9  15   8          0.37         42.33        42.22 o
  10  15   8        200.78        190.67        81.19 o
  11  15   8         19.30       -168.00       183.52 o
  12  15   8          0.28        127.06       209.84 o
  13  15   8          1.22         75.15       116.45 o
  14  15   8         24.13       -261.11       261.11 o
  15  15   8         50.34        -79.63       107.02 o
 -15  16   8        380.21        746.76       244.77 o
 -14  16   8          0.03         44.37       219.07 o
 -13  16   8         14.83        -90.93        98.92 o
 -12  16   8          0.37        204.61       207.98 o
 -11  16   8         44.39        372.45       288.40 o
 -10  16   8       1075.07       1076.17       300.88 o
  -9  16   8        296.92        262.26       178.66 o
  -8  16   8        775.17       1124.58       282.98 o
  -7  16   8         84.74       -136.72       136.72 o
  -6  16   8         88.57        473.24       166.89 o
  -5  16   8        288.72        284.64       111.00 o
  -4  16   8        131.57         53.10       182.87 o
  -3  16   8        124.82          8.23       255.99 o
  -2  16   8        499.74        744.71       231.63 o
  -1  16   8        176.37         91.96       116.83 o
   0  16   8        315.64        172.36       169.55 o
   1  16   8         10.34        -68.02        68.02 o
   2  16   8        990.00       1032.31       139.47 o
   3  16   8        706.63        739.92       125.85 o
   4  16   8        529.85        624.93       108.24 o
   5  16   8         28.26          8.42        65.78 o
   6  16   8          1.05         51.00        59.13 o
   7  16   8         59.67        130.59        60.96 o
   8  16   8          8.84        168.86        82.42 o
   9  16   8       2583.79       3107.25       411.09 o
  10  16   8        653.95        898.46       221.79 o
  11  16   8        585.27       1133.78       383.82 o
  12  16   8       1085.67       1059.67       374.89 o
  13  16   8        599.94       1001.69       341.78 o
  14  16   8          8.84        102.25       133.40 o
 -15  17   8          2.67       -142.98       159.53 o
 -14  17   8        531.58        641.71       203.77 o
 -13  17   8        102.93        151.41       105.85 o
 -12  17   8        560.10        832.20       358.19 o
 -11  17   8        747.13        942.09       298.51 o
 -10  17   8       1211.46       1658.69       410.02 o
  -9  17   8       1194.60       1270.66       472.11 o
  -8  17   8        216.84        465.66       204.34 o
  -7  17   8        607.69        861.59       246.06 o
  -6  17   8        112.59        -26.48       184.55 o
  -5  17   8         25.64       -105.25       143.66 o
  -4  17   8       1264.38       1014.19       283.32 o
  -3  17   8        149.52        384.75       211.76 o
  -2  17   8        576.84        868.18       269.62 o
  -1  17   8        386.50        439.96       162.12 o
   0  17   8        109.77         92.88       145.82 o
   1  17   8         40.84        -39.40        39.40 o
   2  17   8         22.82         91.16        82.52 o
   3  17   8         65.21        110.18        92.66 o
   4  17   8        150.72        248.80       100.85 o
   5  17   8        218.63        143.59        89.38 o
   6  17   8         34.84         79.68       136.34 o
   7  17   8         33.60         23.51        93.88 o
   8  17   8         34.70         27.34       120.19 o
   9  17   8          7.56         -9.75       108.90 o
  10  17   8          1.67         77.22       169.26 o
  11  17   8         37.30         11.36       184.09 o
  12  17   8         54.54         89.79       127.74 o
  13  17   8         32.95        249.75       232.63 o
 -14  18   8        124.43        402.35       228.98 o
 -13  18   8          3.67        156.78       150.92 o
 -12  18   8        306.31        353.65       203.69 o
 -11  18   8         70.78        228.58       280.80 o
 -10  18   8        128.80        243.02       146.17 o
  -9  18   8         15.98        112.49       189.10 o
  -8  18   8        553.25        676.71       266.09 o
  -7  18   8        359.15        418.89       172.39 o
  -6  18   8        118.04        174.16       180.09 o
  -5  18   8          2.30         -4.78       117.03 o
  -4  18   8          0.86        248.23       153.77 o
  -3  18   8        537.62        790.51       251.00 o
  -2  18   8        366.68        114.70       171.17 o
  -1  18   8         67.37        344.91       192.66 o
   0  18   8        115.18         59.66        84.85 o
   1  18   8         44.07        156.99       149.68 o
   2  18   8          2.45        370.46       212.19 o
   3  18   8       1009.40       1343.70       207.01 o
   4  18   8         21.47        -76.47        79.06 o
   5  18   8         12.13         14.15        75.83 o
   6  18   8         45.56        378.83       171.38 o
   7  18   8        124.81        251.21       125.20 o
   8  18   8          1.73        139.75       144.35 o
   9  18   8          0.85       -121.22       121.22 o
  10  18   8        335.32        162.01       220.90 o
  11  18   8        263.55        299.17       235.85 o
  12  18   8        267.67        -84.25       171.46 o
 -12  19   8         10.04        143.35       162.79 o
 -11  19   8          1.29         12.65        90.73 o
 -10  19   8        121.72        203.30       198.53 o
  -9  19   8         34.08         51.89       188.12 o
  -8  19   8         12.47         11.28       237.93 o
  -7  19   8        350.96        475.34       564.82 o
  -6  19   8        138.09         36.49       172.96 o
  -5  19   8        765.67        975.97       284.34 o
  -4  19   8        441.43        380.61       337.53 o
  -3  19   8        199.08         51.58       279.76 o
  -2  19   8        153.00        167.55       130.93 o
  -1  19   8        530.18        906.60       292.13 o
   0  19   8        454.15        577.82       171.77 o
   1  19   8         81.57        -23.37       122.51 o
   2  19   8         68.98        345.18       119.72 o
   3  19   8         82.91        220.47       103.07 o
   4  19   8        102.20        311.45        86.55 o
   5  19   8         47.38        -77.51        94.98 o
   6  19   8        119.68        190.53       180.64 o
   7  19   8        862.55       1267.97       430.84 o
   8  19   8        544.49        334.62       144.35 o
   9  19   8         79.36        241.17       147.35 o
  10  19   8          2.97        -30.78        92.48 o
  11  19   8         24.56        -74.87       126.02 o
 -11  20   8         21.73        108.20       154.26 o
 -10  20   8         14.11        207.37       143.02 o
  -9  20   8         52.89        -31.84       117.85 o
  -8  20   8        211.39         60.75       179.12 o
  -7  20   8        439.96        977.22       301.48 o
  -6  20   8       1349.61       1658.53       447.66 o
  -5  20   8         55.24        178.93       143.87 o
  -4  20   8         30.48        125.97       259.61 o
  -3  20   8         89.69        146.00       113.96 o
  -2  20   8          6.92        140.12       115.18 o
  -1  20   8         57.00         95.36       103.82 o
   0  20   8        378.23        816.32       259.10 o
   1  20   8        165.76        371.02       161.33 o
   2  20   8        244.70        175.75        83.66 o
   3  20   8        101.40        180.97        76.46 o
   4  20   8         16.21        -10.60       139.87 o
   5  20   8          0.05        150.48       116.95 o
   6  20   8         11.36        222.84       141.17 o
   7  20   8         39.99        205.33       139.77 o
   8  20   8        199.08        238.41       189.93 o
   9  20   8         24.59        138.48        79.45 o
  -9  21   8         28.16       -156.26       244.36 o
  -8  21   8        261.73        408.91       221.84 o
  -7  21   8         12.46         69.47       173.16 o
  -6  21   8          3.39        -40.52       209.46 o
  -5  21   8        426.98        804.36       319.12 o
  -4  21   8          6.06        -91.79       177.89 o
  -3  21   8          4.25         97.73       108.35 o
  -2  21   8        364.45        647.98       253.14 o
  -1  21   8         57.66        -72.44        72.44 o
   0  21   8          5.46        223.52       114.63 o
   1  21   8        157.22        118.48        80.44 o
   2  21   8         89.15        281.28       132.95 o
   3  21   8        325.32        451.73       145.67 o
   4  21   8         93.60        -78.02        80.45 o
   5  21   8        199.83        236.09       121.85 o
   6  21   8        205.83        120.13       131.97 o
   7  21   8        671.09        932.11       414.27 o
  -7  22   8          0.64        128.09       217.99 o
  -6  22   8         32.67        158.83       209.23 o
  -5  22   8        384.11        449.44       170.97 o
  -4  22   8         38.19        137.89       391.01 o
  -3  22   8          7.45         75.33       292.77 o
  -2  22   8         83.50        355.00       315.93 o
  -1  22   8         33.26        215.81       137.53 o
   0  22   8        241.41        403.00       178.30 o
   1  22   8         76.44        -23.74       179.74 o
   2  22   8         63.40        220.76       119.10 o
   3  22   8          0.40        -10.23       132.32 o
   4  22   8        275.70        373.89       167.67 o
   5  22   8        202.60        442.21       196.19 o
  -3  23   8         17.56         48.15       141.69 o
  -2  23   8         78.20        138.59       112.04 o
  -1  23   8          3.36        106.66        98.33 o
   0  23   8          6.03        -72.82       147.15 o
   1  23   8        171.20        329.67       143.83 o
 -21   1   9         87.92        147.46       192.96 o
 -20   1   9         83.70       -100.34       129.77 o
 -19   1   9        164.31        325.99       156.40 o
 -18   1   9         94.38        159.19        74.10 o
 -17   1   9        126.35        107.55        75.95 o
 -16   1   9        155.82        411.81       175.26 o
 -15   1   9        840.90        769.17       143.94 o
 -14   1   9       2242.67       2076.24       193.15 o
 -13   1   9         65.51        222.65       112.14 o
 -12   1   9         56.70        135.31        45.65 o
 -11   1   9       7202.22       7646.53       364.08 o
 -10   1   9        576.74        609.87       100.27 o
  -9   1   9       1395.11       1743.25       161.66 o
  -8   1   9       1540.24       1462.38       154.39 o
  -7   1   9       3319.13       3731.52       230.75 o
  -6   1   9       2965.53       3373.95       209.06 o
  -5   1   9      14364.44      12756.74       367.48 o
  -4   1   9        471.30        611.91       111.46 o
  -3   1   9       7361.03       7321.95       231.58 o
  -2   1   9       2947.37       2794.64       130.82 o
  -1   1   9       6689.51       8188.89       818.68 o
   0   1   9        145.19        363.42        52.20 o
   1   1   9       6413.81       5072.08       176.55 o
   2   1   9       1272.73       1030.27        60.49 o
   3   1   9       2100.81       1994.74        95.42 o
   4   1   9       1791.37       1067.75        75.12 o
   5   1   9         90.64        100.62        35.99 o
   6   1   9        605.98       1022.46       109.09 o
   7   1   9          1.73        110.51        46.27 o
   8   1   9         76.12        207.25        46.95 o
   9   1   9        670.48        628.98        96.57 o
  10   1   9        372.38        534.08       103.99 o
  11   1   9       1649.91       1511.01       157.18 o
  12   1   9        187.84        180.86        67.09 o
  13   1   9       1470.96       2081.10       205.16 o
  14   1   9        273.55        428.08        98.77 o
  15   1   9        789.43        904.24       138.93 o
  16   1   9        124.46        268.96        98.04 o
  17   1   9          1.06         -1.51        41.63 o
  18   1   9        302.27        321.71       113.64 o
  19   1   9         15.28         77.85        70.15 o
 -21   2   9        119.59        175.77       149.35 o
 -20   2   9         47.57         85.46       115.25 o
 -19   2   9        427.52        418.99       168.62 o
 -18   2   9         99.81        203.59       124.13 o
 -17   2   9         52.55        250.59       144.40 o
 -16   2   9        624.59        763.77       198.36 o
 -15   2   9       1693.25       1659.35       221.12 o
 -14   2   9       2561.51       2395.68       265.73 o
 -13   2   9       1176.57       1017.01       166.00 o
 -12   2   9         45.41         82.77        40.71 o
 -11   2   9        183.56        125.04        42.78 o
 -10   2   9       4241.61       5135.11       291.54 o
  -9   2   9       1258.93       1207.55       138.04 o
  -8   2   9         17.72         57.52        39.08 o
  -7   2   9        516.34        457.63        78.96 o
  -6   2   9         50.74         62.21        28.26 o
  -5   2   9        159.94        238.43        43.21 o
  -4   2   9         16.05         76.86        43.38 o
  -3   2   9       1419.62       1698.49       117.19 o
  -2   2   9       8970.83       8664.69       235.45 o
  -1   2   9       1802.96       2157.13       176.54 o
   0   2   9       7723.29       7242.27       513.74 o
   1   2   9        961.32        984.51        80.48 o
   2   2   9       2575.24       2601.29       194.41 o
   3   2   9       6734.45       6176.66       194.59 o
   4   2   9       2126.27       1800.86       105.88 o
   5   2   9         20.84        184.89        35.78 o
   6   2   9        637.68        542.07        64.76 o
   7   2   9          0.07        130.00        43.62 o
   8   2   9        245.33        172.56        52.43 o
   9   2   9        546.09        366.43        57.40 o
  10   2   9          2.29         14.46        36.44 o
  11   2   9       2656.13       2724.42       231.33 o
  12   2   9          1.73        107.23        76.43 o
  13   2   9       1905.03       2303.90       228.04 o
  14   2   9         49.08        115.63        69.03 o
  15   2   9         54.73        253.33        92.18 o
  16   2   9         54.99         57.96        60.55 o
  17   2   9        278.49        177.65        75.45 o
  18   2   9          0.03        294.52       111.72 o
  19   2   9         60.43        116.84        99.99 o
 -21   3   9          1.42        -98.40       139.26 o
 -20   3   9          8.94        129.09       147.73 o
 -19   3   9        239.23        185.44       141.02 o
 -18   3   9         87.18         71.22        87.75 o
 -17   3   9         19.72        -60.54       128.41 o
 -16   3   9         47.90         97.01        83.27 o
 -15   3   9         45.70         22.82        55.06 o
 -14   3   9        151.42         39.58        63.41 o
 -13   3   9        248.17        239.89        90.14 o
 -12   3   9        987.77       1016.19       169.14 o
 -11   3   9        680.87        786.00       148.45 o
 -10   3   9        304.05        214.32        61.46 o
  -9   3   9         16.92        102.33        95.07 o
  -8   3   9        252.36        249.44        46.22 o
  -7   3   9       1146.59       1595.81       140.30 o
  -6   3   9        621.27        746.80        93.63 o
  -5   3   9      19204.26      17096.59       427.83 o
  -4   3   9       6590.88       9472.47       464.67 o
  -3   3   9        168.14        282.74        48.23 o
  -2   3   9        801.35        837.09        69.66 o
  -1   3   9       6642.02       6262.62       289.32 o
   0   3   9      11091.78      10328.39       354.81 o
   1   3   9       4963.59       4942.66       202.00 o
   2   3   9       3121.50       2367.84       126.40 o
   3   3   9       1716.72       1886.61       166.18 o
   4   3   9       2705.84       2269.95       107.03 o
   5   3   9       5209.78       5300.35       192.24 o
   6   3   9        716.10        751.89        78.01 o
   7   3   9       2118.25       1853.57       129.54 o
   8   3   9        691.44        689.45        87.96 o
   9   3   9          6.27         42.96        42.16 o
  10   3   9         39.19         33.33        39.74 o
  11   3   9        151.94        221.62        60.20 o
  12   3   9        304.07        285.02        99.45 o
  13   3   9          0.18        246.61       132.76 o
  14   3   9          3.28        -11.08        80.91 o
  15   3   9         35.73         76.22        77.70 o
  16   3   9       1113.17       1097.66       198.86 o
  17   3   9         75.17         90.02       102.82 o
  18   3   9         41.93        109.37       107.12 o
  19   3   9        151.77        138.52        91.87 o
 -21   4   9         21.58          6.73       137.59 o
 -20   4   9        218.53         11.76       269.22 o
 -19   4   9         22.90         89.94       154.08 o
 -18   4   9        199.47         78.51       128.11 o
 -17   4   9         73.78         13.79       118.31 o
 -16   4   9       1449.98       1088.53       260.49 o
 -15   4   9          7.85        108.49        57.31 o
 -14   4   9       2607.95       2420.35       272.75 o
 -13   4   9        465.50        260.66        89.60 o
 -12   4   9       1941.56       1973.02       236.47 o
 -11   4   9        397.87        395.85       109.80 o
 -10   4   9        586.20        687.38       124.07 o
  -9   4   9       1297.19       1221.02       168.72 o
  -8   4   9       1407.67       1587.39       158.26 o
  -7   4   9         21.20         80.41        38.70 o
  -6   4   9        213.04        343.73        97.27 o
  -5   4   9       1149.52       1334.47       135.89 o
  -4   4   9       2242.43       2096.51       161.02 o
  -3   4   9       7228.30      11790.93       583.67 o
  -2   4   9        335.51        634.95        82.86 o
  -1   4   9          2.41        149.17        95.33 o
   0   4   9       4894.59       4210.24       244.18 o
   1   4   9        104.42        182.38        28.97 o
   2   4   9       2007.54       1773.28       124.44 o
   3   4   9        492.91        305.35        44.49 o
   4   4   9        321.32        446.67        81.95 o
   5   4   9       1540.44       1700.19       123.48 o
   6   4   9        359.81        315.99        47.77 o
   7   4   9         57.39        110.00        31.76 o
   8   4   9        859.96        664.86        88.69 o
   9   4   9       1050.84        966.05       108.20 o
  10   4   9        157.58        182.15        58.21 o
  11   4   9        204.64        164.30        86.77 o
[truncated: 357,947 more chars]
