# Supplementary material for: Insights into molecular recognition from the crystal structures of p-tert-butyl­calix[6]arene complexed with different solvents
Source: IUCrJ. 2021 Nov 16;9(Pt 1):55–64. doi: 10.1107/S2052252521010678 (PMC8733874; doi:10.1107/S2052252521010678)
Supplement: Supplementary file 4 [file m-09-00055--4-cyclohexanesup4.hkl]

#
# h,k,l, Fc-squared, Fo-squared, sigma(Fo-squared), status flag
#
data_4_x6_cyclohexane
_shelx_title ' 2017_09_19_mm10_twin1_hklf4 in P21/n #14'
_shelx_refln_list_code          4
_shelx_F_calc_maximum      267.48
_exptl_crystal_F_000      2304.00
_reflns_d_resolution_high  0.8119

loop_
 _space_group_symop_operation_xyz
 'x, y, z'
 '-x+1/2, y+1/2, -z+1/2'
 '-x, -y, -z'
 'x-1/2, -y-1/2, z-1/2'

_cell_length_a    17.2109
_cell_length_b    18.2986
_cell_length_c    19.6172
_cell_angle_alpha  90.000
_cell_angle_beta   94.521
_cell_angle_gamma  90.000

_shelx_F_squared_multiplier     1.000

loop_
 _refln_index_h
 _refln_index_k
 _refln_index_l
 _refln_F_squared_calc
 _refln_F_squared_meas
 _refln_F_squared_sigma
 _refln_observed_status
   0   0   2       1521.40        639.57        14.63 o
   0   0   4      15184.26      16095.00        51.69 o
   0   0   6       2518.95       1584.56        22.86 o
   0   0  -8        860.87        521.29        15.59 o
   0   0  10          8.34         20.44        27.34 o
   0   0  12        577.88        580.71        51.88 o
   0   0  14       2524.40       2493.30        62.22 o
   0   0 -16        217.89         99.46        34.97 o
   0   0 -18       6836.66       6644.57       113.76 o
   0   0 -20       3602.68       3714.10        85.50 o
   0   0 -22       2128.95       2181.02        60.90 o
   0  -1   1      46594.60      44058.54        52.94 o
   0  -1  -2          4.31         17.00         8.33 o
   0   1  -3      32667.62      29412.97        47.17 o
   0   1  -4       8421.38       7471.65        25.83 o
   0  -1  -5         97.07        124.51        19.81 o
   0   1  -6        110.92        140.72        10.45 o
   0   1   7        408.60        528.67        10.33 o
   0   1  -8       3282.03       3688.28        17.04 o
   0   1   9       3865.27       4126.29        20.56 o
   0  -1 -10       3719.07       3952.27        29.49 o
   0  -1 -11        351.53        254.15        24.21 o
   0   1 -12        277.28        323.81        31.39 o
   0   1 -13       1146.55       1233.11        38.71 o
   0  -1  14        654.23        746.91        36.08 o
   0  -1 -15       5134.95       5811.26        60.09 o
   0  -1  16       1323.53       1369.65        30.02 o
   0  -1 -17       1469.28       1609.30        33.20 o
   0  -1 -18         46.96         10.96        34.95 o
   0   1 -19        780.31        757.55        44.73 o
   0   1 -20        119.16         66.32        33.47 o
   0  -1 -21        529.02        448.23        36.62 o
   0   1 -22         60.97         48.89        25.62 o
   0   1 -23        399.55        493.03        36.67 o
   0  -2   0      50477.64      49775.21       103.73 o
   0   2  -1      36443.68      33021.99        42.92 o
   0   2  -2      10064.36       7904.61        22.04 o
   0  -2   3      33068.48      33471.79        56.80 o
   0  -2  -4      69660.61      85885.09       108.25 o
   0  -2  -5        438.76        243.03        11.60 o
   0  -2   6       2157.89       1461.17        11.33 o
   0   2  -7        199.84        112.48        10.92 o
   0  -2   8      14518.93      17430.08        35.88 o
   0   2  -9        465.46        498.21        13.91 o
   0   2  10        763.43        819.34        19.27 o
   0  -2 -11        597.12        694.75        27.08 o
   0   2  12       2073.92       2777.76        35.55 o
   0  -2  13         73.47         29.28        27.64 o
   0  -2 -14        720.97        685.91        37.89 o
   0   2  15       3309.17       3372.58        54.25 o
   0   2  16       1209.84       1344.44        33.78 o
   0  -2  17         27.12         32.70        24.80 o
   0   2 -18         21.97          0.41        38.51 o
   0   2 -19       2230.18       2338.73        54.11 o
   0  -2 -20        704.50        715.65        41.32 o
   0  -2 -21        134.42        159.72        44.41 o
   0  -2 -22        425.07        416.03        41.78 o
   0   2 -23        627.06        572.35        37.64 o
   0  -3  -1          6.32        500.36        13.87 o
   0  -3  -2      42041.72      42759.94        56.09 o
   0   3   3         94.09        188.14        13.70 o
   0  -3   4       1097.90        612.18        12.85 o
   0  -3   5          3.81         38.85        11.42 o
   0  -3   6       1070.45        945.16        12.69 o
   0  -3   7        105.22        108.43        13.57 o
   0  -3  -8       9236.60       8702.74        34.13 o
   0  -3   9       2560.17       2984.10        24.58 o
   0   3  10       3191.70       3610.66        27.41 o
   0  -3 -11       8637.65       8821.36        48.35 o
   0   3  12        174.81        216.28        25.77 o
   0   3  13        562.87        521.37        28.20 o
   0  -3  14        227.99        258.47        36.94 o
   0   3  15         19.71         48.77        34.65 o
   0  -3 -16        325.25        292.53        28.43 o
   0  -3 -17        164.78        297.08        33.29 o
   0  -3 -18         77.08         39.06        44.52 o
   0  -3 -19       1452.76       1270.74        62.07 o
   0  -3 -20         16.86         13.13        38.91 o
   0  -3 -21          6.50         16.28        36.62 o
   0  -3 -22         78.56         34.63        36.21 o
   0   3 -23         23.82         43.00        32.48 o
   0  -4   0      56227.03      78264.98       154.14 o
   0  -4  -1      22227.21      28864.10        53.23 o
   0  -4   2       8806.81       8792.23        27.86 o
   0   4  -3      15289.38      18300.87        34.87 o
   0   4   4       4633.06       4957.21        22.57 o
   0   4   5       4145.23       3724.38        20.82 o
   0  -4  -6       9210.77      10262.44        27.26 o
   0   4  -7        412.43        510.54        15.04 o
   0  -4   8         62.22        119.35        15.98 o
   0  -4   9        246.44        170.36        16.57 o
   0  -4  10       3004.92       2727.68        24.68 o
   0  -4 -11       7752.52       8919.19        48.67 o
   0  -4 -12       4566.32       4586.38        40.94 o
   0   4  13         59.56        116.26        26.90 o
   0   4  14        396.07        355.57        30.44 o
   0  -4 -15       2124.89       2052.15        56.21 o
   0   4 -16         11.20         35.01        28.17 o
   0  -4 -17         65.91        139.47        29.69 o
   0   4 -18         92.16         95.46        43.75 o
   0   4 -19        703.52        660.02        55.43 o
   0  -4 -20        366.39        317.48        49.01 o
   0  -4 -21         65.43         61.32        36.20 o
   0   4 -22          3.59         -3.16        37.31 o
   0  -4 -23         31.00         25.65        35.16 o
   0   5   1       4063.80       4400.69        15.94 o
   0   5   2        307.09        610.23        10.68 o
   0  -5   3      29242.44      31172.12        35.85 o
   0   5   4         36.28         76.29        10.08 o
   0  -5  -5         36.28         25.23        10.00 o
   0   5   6        370.65        191.99        12.50 o
   0  -5  -7       1465.45       1060.50        22.96 o
   0   5   8       3920.12       4125.95        30.11 o
   0  -5  -9        248.60        355.95        18.66 o
   0   5  10        535.96        569.73        21.75 o
   0   5  11         89.99         89.16        23.35 o
   0   5 -12          0.74         22.55        25.71 o
   0   5  13       1683.37       1796.90        41.85 o
   0  -5 -14        618.26        545.23        36.34 o
   0   5 -15          0.50         24.77        26.78 o
   0   5 -16          5.02         64.73        33.49 o
   0  -5 -17        558.72        528.58        38.68 o
   0   5 -18        100.70         73.11        50.18 o
   0  -5 -19         40.52         42.76        47.04 o
   0  -5 -20        112.17        138.89        46.15 o
   0   5 -21          7.59         26.44        37.97 o
   0   5 -22         15.84         32.39        36.16 o
   0  -5 -23          1.50         24.11        30.95 o
   0   6   0       1458.22       1081.18        13.86 o
   0  -6   1      10080.57      11094.15        21.31 o
   0  -6  -2        288.96        482.07        10.53 o
   0  -6   3       5518.11       4540.90        19.37 o
   0  -6   4       5403.56       4769.01        18.94 o
   0   6   5       2323.02       2144.30        17.24 o
   0   6  -6         40.23         13.18        13.08 o
   0  -6  -7      11732.50      11723.87        58.28 o
   0  -6  -8        431.26        504.84        22.90 o
   0  -6  -9       1249.70       1229.63        25.15 o
   0   6 -10       2916.28       3013.78        32.79 o
   0   6  11       3382.62       3561.06        39.94 o
   0   6  12       1355.95       1697.42        38.06 o
   0  -6 -13        446.52        504.91        32.45 o
   0  -6 -14         83.12         38.52        36.52 o
   0   6  15         15.25         23.75        27.85 o
   0   6 -16        703.60        796.12        37.99 o
   0  -6 -17         22.52        215.61        43.01 o
   0  -6 -18        568.85        528.78        54.87 o
   0  -6 -19        390.71        331.65        50.21 o
   0  -6 -20         39.62         55.70        44.49 o
   0  -6 -21        188.85        213.81        41.90 o
   0  -6 -22        245.31        271.92        40.92 o
   0  -6 -23          0.56          5.62        30.66 o
   0  -7  -1         85.93         32.84        10.50 o
   0   7   2        862.75       1041.50        12.63 o
   0   7  -3        415.57        467.86        12.34 o
   0   7  -4         67.22         70.62        12.86 o
   0   7   5        376.75        406.92        16.80 o
   0   7  -6       3087.56       3222.75        26.68 o
   0   7  -7       4647.29       5339.85        43.66 o
   0   7   8       2993.05       2445.39        31.47 o
   0  -7  -9        948.16        915.27        26.14 o
   0   7  10        959.46       1101.97        27.87 o
   0   7  11         96.97         76.28        24.10 o
   0  -7 -12       2254.38       2263.89        44.60 o
   0   7  13       1627.89       1576.67        44.88 o
   0  -7 -14         95.16         56.89        23.47 o
   0   7 -15         30.37         54.06        26.48 o
   0   7 -16        171.40        126.32        34.72 o
   0  -7 -17         87.59        148.02        35.22 o
   0  -7 -18         40.75         38.25        38.03 o
   0  -7 -19          0.42          7.76        38.44 o
   0  -7 -20        465.32        442.69        52.77 o
   0  -7 -21        318.18        297.46        45.14 o
   0  -7 -22          6.49         17.90        36.21 o
   0   8   0       3473.54       4197.25        31.63 o
   0   8  -1       3868.74       4667.85        21.70 o
   0   8   2       3001.95       2276.86        19.01 o
   0   8   3       1169.70       1585.66        18.46 o
   0   8  -4       2111.63       1968.39        19.63 o
   0   8   5       3006.37       3604.07        25.84 o
   0  -8  -6        893.34        880.34        26.34 o
   0   8   7        589.91        538.12        29.54 o
   0   8   8       2667.12       2691.51        31.21 o
   0  -8  -9       6236.04       6975.37        47.95 o
   0  -8 -10         92.95        176.53        25.58 o
   0   8  11       2113.35       2156.39        38.09 o
   0   8  12        861.08        792.69        38.64 o
   0   8  13        712.60        799.07        39.99 o
   0   8 -14         92.77        106.97        24.69 o
   0   8  15         16.88         11.71        28.86 o
   0  -8 -16          7.56        107.30        34.86 o
   0  -8 -17        369.79        518.00        39.71 o
   0  -8 -18        210.14        138.91        38.51 o
   0  -8 -19        155.44        186.42        39.66 o
   0  -8 -20         88.75        101.67        45.15 o
   0  -8 -21        188.74        150.07        39.84 o
   0  -8 -22        172.03        137.34        33.73 o
   0   9  -1       7184.85       8475.95        32.70 o
   0   9  -2       5723.15       5872.52        31.63 o
   0   9   3       4078.83       4270.02        26.79 o
   0  -9  -4       2449.92       2408.05        24.84 o
   0   9  -5         33.78          1.21        19.62 o
   0   9   6         32.11         72.93        21.87 o
   0  -9  -7        163.85        185.12        26.14 o
   0  -9  -8        501.63        794.50        30.22 o
   0   9   9         35.68         13.40        23.96 o
   0   9  10         30.69         60.21        27.48 o
   0   9  11        117.54        112.71        26.40 o
   0   9  12        195.05        139.07        37.02 o
   0  -9 -13       1130.81       1001.67        28.07 o
   0  -9 -14        173.24        159.05        21.98 o
   0  -9 -15        290.12        378.31        36.65 o
   0   9 -16          0.10        117.48        36.71 o
   0  -9 -17        326.50        467.55        44.83 o
   0  -9 -18         88.83         64.45        39.77 o
   0  -9 -19        240.71        257.28        48.50 o
   0  -9 -20        348.88        312.98        44.40 o
   0  -9 -21        249.51        248.31        38.60 o
   0 -10   0       5840.40       6618.33        40.38 o
   0 -10  -1       3821.20       3491.18        28.06 o
   0 -10  -2       1459.96       1691.47        22.33 o
   0  10  -3       5972.35       6502.20        39.20 o
   0  10   4        163.69        174.46        21.04 o
   0  10   5         92.61        134.31        20.12 o
   0 -10  -6         40.66         23.39        18.75 o
   0  10   7       1746.91       1651.87        44.03 o
   0  10   8         14.02         48.61        29.52 o
   0 -10  -9        615.82        801.41        30.63 o
   0 -10 -10        322.06        236.55        30.44 o
   0  10  11         97.16         55.34        30.65 o
   0 -10 -12        139.75        112.03        29.78 o
   0 -10 -13       1530.13       1740.06        35.00 o
   0  10 -14          3.64         20.29        22.13 o
   0 -10 -15         58.54        150.07        40.93 o
   0 -10 -16          6.55        102.16        33.99 o
   0  10 -17       2136.79       2352.77        57.60 o
   0 -10 -18         21.22         16.91        36.15 o
   0 -10 -19         33.14         20.33        34.39 o
   0 -10 -20        934.05        906.68        45.76 o
   0 -10 -21        310.23        286.33        33.62 o
   0 -11   1       1517.22       1858.88        26.20 o
   0  11   2         76.77         17.84        15.99 o
   0  11  -3         34.98         42.99        18.85 o
   0  11   4       1188.82       1359.21        25.24 o
   0 -11  -5         93.61        113.55        22.86 o
   0  11   6        111.95         93.63        24.23 o
   0  11   7       1705.60       1500.82        45.66 o
   0 -11  -8        349.68        513.94        38.65 o
   0  11   9        875.78        760.57        28.14 o
   0  11  10       1338.69       1268.27        39.20 o
   0 -11 -11         10.85          9.36        20.83 o
   0  11  12          9.66         24.79        22.64 o
   0  11  13         65.12         77.23        23.40 o
   0 -11 -14       1851.59       1842.49        49.28 o
   0 -11 -15        872.79       1139.24        51.07 o
   0 -11 -16        311.55        649.98        63.47 o
   0 -11 -17         81.43         73.21        47.43 o
   0 -11 -18         77.81         79.27        43.79 o
   0 -11 -19          8.68          6.92        29.74 o
   0 -11 -20        108.61        149.57        33.90 o
   0 -12   0       2652.30       3054.51        46.47 o
   0 -12  -1        429.62        447.31        20.03 o
   0  12   2        440.80        512.90        20.88 o
   0 -12  -3       1094.68       1022.10        24.74 o
   0 -12   4         18.24         10.23        22.01 o
   0 -12  -5        397.50        306.29        22.10 o
   0 -12  -6         36.80         53.85        22.89 o
   0 -12  -7        835.73        766.33        33.42 o
   0  12   8        285.33        319.41        28.46 o
   0 -12  -9         42.06         17.36        21.58 o
   0  12 -10        425.74        357.94        25.25 o
   0 -12 -11          9.43         11.93        21.91 o
   0  12 -12        173.81        186.70        26.22 o
   0  12 -13        591.40        526.99        39.36 o
   0 -12 -14         54.09         69.09        37.48 o
   0  12 -15        136.42        328.93        44.46 o
   0 -12 -16         87.04         96.43        98.16 o
   0 -12 -17         21.34         -2.40        94.25 o
   0 -12 -18         81.07         68.94        86.16 o
   0 -12 -19       1017.17        985.28        86.98 o
   0 -12 -20         47.38         89.76        60.23 o
   0 -13  -1         36.30         72.69        20.61 o
   0  13  -2        661.11        643.33        26.45 o
   0  13   3        545.13        478.85        25.36 o
   0  13   4       1717.59       1417.90        29.22 o
   0 -13   5        239.51        256.81        25.10 o
   0 -13  -6        960.30        827.21        36.89 o
   0  13   7         17.69          3.77        30.39 o
   0  13   8        236.15        166.48        23.58 o
   0  13  -9          1.51         -2.71        20.18 o
   0  13 -10        314.23        333.82        25.62 o
   0  13 -11        225.05        174.31        38.82 o
   0  13 -12         88.50         75.80        31.82 o
   0 -13 -13        868.11        885.53        41.16 o
   0  13 -14        394.30        501.72        46.91 o
   0 -13 -15         90.41         58.53        46.23 o
   0 -13 -16        323.06        422.15        53.37 o
   0 -13 -17         55.26         35.90        83.07 o
   0 -13 -18          6.51        -10.76        75.09 o
   0 -13 -19        208.53        206.02        65.92 o
   0 -14   0          0.40         -8.23        34.19 o
   0  14  -1       2226.65       2328.82        35.06 o
   0 -14  -2       1272.65       1152.56        32.42 o
   0 -14  -3        141.66        138.88        22.89 o
   0 -14   4        683.84        769.54        26.96 o
   0 -14   5          1.25         14.55        24.48 o
   0 -14  -6       1534.42       1552.63        30.39 o
   0 -14  -7         64.34         67.46        22.66 o
   0  14   8         51.27         38.86        20.65 o
   0  14  -9         51.47         29.10        19.85 o
   0  14 -10        443.15        379.08        36.67 o
   0  14 -11         14.45         26.99        37.37 o
   0 -14 -12        695.70        640.19        42.50 o
   0 -14 -13        180.88        261.97        35.28 o
   0 -14 -14        832.78        776.63        46.53 o
   0 -14 -15         94.53        136.06        48.18 o
   0 -14 -16        270.59        263.88        46.05 o
   0 -14 -17         18.25         70.41        78.41 o
   0 -14 -18          5.16        -22.65        64.89 o
   0 -15  -1          7.01         -0.12        19.01 o
   0  15   2        507.00        493.25        21.02 o
   0 -15   3        420.67        406.20        22.15 o
   0 -15   4         10.91         13.94        19.80 o
   0 -15  -5        518.69        428.66        25.05 o
   0  15  -6        192.92        169.19        25.45 o
   0 -15   7        111.87         88.52        23.94 o
   0  15  -8        121.82         77.06        33.91 o
   0 -15  -9        649.09        515.56        42.90 o
   0 -15 -10         57.78         15.91        33.35 o
   0  15 -11         15.21         28.40        32.57 o
   0  15 -12        429.42        429.98        38.55 o
   0 -15 -13         15.07         16.61        31.78 o
   0 -15 -14        131.23        123.89        48.52 o
   0 -15 -15        220.11        257.69        46.39 o
   0 -15 -16          0.55        -17.23        38.69 o
   0 -15 -17        231.91        113.35        67.23 o
   0 -16   0         21.43         28.50        24.93 o
   0  16  -1         40.36         39.01        16.98 o
   0  16   2        701.26        707.31        21.36 o
   0  16  -3         83.39         88.28        20.44 o
   0 -16  -4         21.13         39.79        18.82 o
   0  16   5         18.74         -1.35        29.81 o
   0  16  -6         30.45         27.80        37.24 o
   0  16  -7         44.41         49.92        37.41 o
   0  16  -8        140.21        138.36        38.40 o
   0  16  -9          6.75        -10.48        37.21 o
   0  16 -10        659.05        605.06        40.82 o
   0  16 -11       1112.00       1033.25        42.95 o
   0  16 -12        502.89        498.24        37.30 o
   0 -16 -13          0.23          3.71        41.20 o
   0 -16 -14         23.48         18.15        42.09 o
   0 -16 -15         58.13         56.52        39.97 o
   0 -16 -16         11.27         16.60        32.50 o
   0 -17   1          6.28         16.43        25.42 o
   0  17  -2         25.30         15.29        29.41 o
   0 -17  -3        742.91        834.01        43.61 o
   0  17   4       1343.71       1277.72        39.03 o
   0  17   5          0.02         46.55        35.00 o
   0  17  -6        667.68        621.64        41.79 o
   0  17  -7        191.96        214.70        38.35 o
   0  17  -8       1148.70       1184.15        45.61 o
   0  17  -9        802.85        887.91        36.99 o
   0  17 -10        120.91        117.46        35.17 o
   0  17 -11        466.25        403.03        32.00 o
   0 -17 -12        275.47        290.56        30.16 o
   0 -17 -13        493.62        446.56        44.90 o
   0 -17 -14        693.47        649.87        43.39 o
   0 -17 -15         56.23         59.41        33.40 o
   0  18   0         25.15         15.13        34.23 o
   0  18   1        188.80        146.44        30.20 o
   0  18   2        174.85        203.69        36.42 o
   0  18   3         87.58        129.98        35.69 o
   0  18  -4         25.07         48.77        33.87 o
   0 -18  -5        557.23        542.59        49.82 o
   0  18  -6        294.38        238.41        44.90 o
   0  18  -7        371.34        294.12        44.43 o
   0 -18  -8        102.15         40.91        33.75 o
   0  18  -9         29.37         11.89        26.05 o
   0  18 -10         39.98         67.05        30.67 o
   0  18 -11        188.51        219.61        30.81 o
   0 -18 -12        102.74        100.18        39.96 o
   0 -18 -13        836.92        901.37        43.52 o
   0 -18 -14        113.19        196.11        32.48 o
   0  19   1         87.33         44.39        25.62 o
   0  19   2        606.90        563.65        37.37 o
   0  19  -3          0.12          6.35        26.72 o
   0  19   4         10.29         -5.80        31.75 o
   0 -19  -5       1025.36       1031.81        51.16 o
   0 -19  -6        111.23         96.45        40.90 o
   0 -19  -7         45.40         43.89        39.61 o
   0  19  -8         44.75         11.74        36.69 o
   0 -19  -9        106.38        120.45        36.98 o
   0 -19 -10          9.12         11.85        32.98 o
   0 -19 -11         50.93         56.57        36.65 o
   0 -19 -12          9.14          9.78        32.92 o
   0 -20   0         48.06         75.23        36.38 o
   0  20   1         12.27          8.47        27.29 o
   0  20  -2         41.00         48.33        25.11 o
   0  20   3        317.69        199.54        30.08 o
   0 -20  -4         60.07         90.86        25.53 o
   0 -20  -5        126.82        117.35        37.47 o
   0  20  -6         14.13         18.08        35.00 o
   0 -20  -7          0.00        -16.08        33.62 o
   0 -20  -8        127.47        105.18        33.29 o
   0 -20  -9         36.57          0.44        28.39 o
   0 -20 -10          7.78         30.74        32.57 o
   0 -20 -11          4.75         -5.22        36.35 o
   0 -21  -1        119.25        118.45        25.60 o
   0 -21  -2          0.46         -7.84        22.67 o
   0  21   3          0.00         -2.23        21.89 o
   0  21  -4         78.52        110.20        32.19 o
   0 -21  -5        215.61        246.37        32.53 o
   0 -21  -6         11.29         19.85        29.46 o
   0  21  -7          3.84         26.04        27.74 o
   0  21  -8          0.06          4.43        25.62 o
   0  22   0        135.16        138.63        37.26 o
   0  22   1         39.52          5.13        20.90 o
   0  22  -2        288.07        233.84        38.77 o
   0  22  -3        247.44        244.96        38.47 o
   0  22  -4         38.90         45.07        34.44 o
   0  22  -5         26.48         12.60        32.64 o
   1   0 -23        196.64        157.85        28.26 o
   1   0 -21          9.97         30.00        42.25 o
   1   0 -21         21.86         79.12        94.28 o
   1   0 -19       1791.69       1624.34        64.73 o
   1   0 -17         34.40         42.99        39.26 o
   1   0 -15        638.86        602.80        57.18 o
   1   0 -13        145.15         94.04        47.41 o
   1   0 -11        387.92        541.77        22.25 o
   1   0  -9       2959.98       3098.68        26.48 o
   1   0  -7       5664.17       5024.54        23.24 o
  -1   0   5       1912.46       1601.13        32.67 o
   1   0  -3        986.74        737.55        15.26 o
  -1   0   1      18326.82      16631.77        45.72 o
  -1   0  -1       9445.24       8010.83        61.79 o
  -1   0  -1      15702.82      13847.84        41.09 o
   1   0   3        297.55        184.30        43.05 o
   1   0   3        675.73        482.96        15.74 o
   1   0   5       1550.16       1525.71        26.41 o
   1   0   7       4486.86       4179.53        21.75 o
  -1   0  -9       1737.31       1950.52        23.54 o
  -1   0 -11        791.41       1004.03        47.79 o
   1   0  13         68.31        109.20        49.59 o
  -1   0 -15       1256.79       1090.58        61.34 o
  -1   0 -17         36.31         24.88        40.51 o
  -1   0 -19        971.65        875.12        59.07 o
  -1   0 -21         26.87         26.97        70.89 o
  -1   0 -21         31.28         17.41        53.94 o
  -1   0 -23        534.64        539.88        28.77 o
   1  -1 -24          2.18          6.61        31.47 o
   1   1 -23         37.08         26.95        18.93 o
   1   1 -22         65.12         82.78        23.94 o
   1  -1 -22         65.32         10.32        90.89 o
   1  -1 -21          9.95         -5.61        28.54 o
   1  -1 -21         11.60        -43.59        65.50 o
   1   1 -20         54.97         79.77        36.79 o
   1  -1 -19        123.33        114.58        38.79 o
   1  -1 -18        968.88       1111.08        44.19 o
   1   1 -17          1.16        166.01        26.79 o
   1  -1 -16        988.20       1209.52        28.80 o
  -1  -1  15        286.29        261.41        38.61 o
   1  -1 -14        223.58        187.35        35.50 o
  -1   1  13        540.85        588.96        35.43 o
  -1   1  12         29.53         48.09        26.31 o
  -1   1  11        266.63        284.00        16.64 o
   1   1 -10        109.14        131.52        14.36 o
  -1   1   9      11901.02      12098.78        28.58 o
  -1   1   8       6165.54       5648.72        18.68 o
   1   1  -7       4020.25       4252.81        15.25 o
  -1  -1   6       3293.99       3030.85        14.09 o
  -1  -1   5       3952.16       4188.29        20.44 o
  -1  -1   5       3988.71       4147.04        21.78 o
   1  -1  -4       8133.24       7566.32        22.19 o
   1   1  -3       3184.62       3258.99        18.26 o
   1   1  -2       1075.28       1056.28        21.79 o
  -1  -1   2       1081.59       1122.59        14.53 o
  -1   1   1        674.08        805.07        16.99 o
   1   1  -1       2137.24       2297.68        17.55 o
   1   1   0        236.71        148.38        14.82 o
   1   1   0        341.40        269.66        19.83 o
   1  -1   1       3308.52       3059.58        17.15 o
   1   1   1       3606.62       3701.64        25.58 o
   1  -1   2         14.26         61.11        18.43 o
   1   1   2        489.80        599.42        14.23 o
  -1  -1  -3       1457.90       1567.90        14.72 o
  -1  -1  -4       8704.83       8520.73        22.55 o
  -1  -1  -5         82.65        134.45         8.44 o
  -1  -1  -5       1830.45       1887.89        23.14 o
   1   1   6       5387.17       5089.51        18.83 o
   1  -1   7       1809.98       1993.88        14.24 o
  -1   1  -8       6662.94       6297.38        20.74 o
  -1  -1  -9       6201.89       6817.10        26.52 o
  -1  -1 -10         68.90        107.10        18.67 o
  -1   1 -11        554.84        505.25        26.72 o
  -1   1 -12         21.41         65.63        32.43 o
  -1   1 -13        244.95        316.46        35.31 o
   1   1  14        479.86        327.67        37.25 o
  -1  -1 -15        286.66        262.80        38.94 o
  -1   1 -16       2152.53       2158.28        37.84 o
  -1  -1 -17          0.60          0.09        28.04 o
  -1   1 -18       1746.52       1813.23        47.42 o
  -1   1 -19         54.55         49.44        37.50 o
  -1   1 -20         27.50         33.00        35.38 o
  -1  -1 -21          3.75          2.81        48.04 o
  -1   1 -21          8.15         48.44        37.17 o
  -1  -1 -22          0.45          6.22        27.03 o
  -1  -1 -23          0.64         16.85        19.56 o
   1   2 -24        187.24        158.00        45.36 o
   1  -2 -23          0.02          9.10        24.70 o
   1   2 -22         77.28         70.69        29.19 o
   1   2 -21          0.11        -18.23        37.19 o
   1   2 -21          2.59         17.98        42.37 o
   1   2 -20        569.56        607.20        37.85 o
   1  -2 -19         47.06         49.68        37.34 o
   1  -2 -18       1192.69       1147.54        44.01 o
   1  -2 -17        352.12        435.42        27.17 o
   1   2 -16        186.98        228.05        25.98 o
  -1   2  15        275.05        179.04        37.98 o
  -1   2  14        382.33        403.75        36.50 o
   1  -2 -13        142.91         89.46        28.40 o
  -1  -2  12         38.20         56.94        26.35 o
  -1   2  11        343.37        410.84        18.09 o
   1   2 -10          0.23         -2.62        15.72 o
  -1  -2   9        991.97        880.17        14.24 o
   1  -2  -8       2377.83       2949.33        16.16 o
   1  -2  -7       3460.57       3927.01        24.33 o
  -1  -2   7       7082.82       7722.16        18.42 o
   1  -2  -6        110.54        136.43        18.42 o
   1   2  -6        307.07        296.27         9.78 o
   1   2  -5       3984.03       3518.93        12.17 o
   1  -2  -4      13729.06      14496.18        36.39 o
  -1   2   3       8609.00       8269.26        29.75 o
  -1  -2   2       2241.99       1929.68        32.16 o
   1   2  -2       2715.00       2396.84        21.60 o
   1   2  -1         18.51         28.34        19.95 o
  -1  -2   1         23.64         20.72        19.64 o
  -1   2   0        167.37        138.49        10.27 o
  -1  -2   0        241.39        221.72        18.56 o
  -1  -2  -1         11.60         15.11         9.17 o
   1   2   1         19.79         44.51        26.11 o
   1  -2   2       1069.58        904.33        21.66 o
   1   2   2       2061.08       1902.61        19.45 o
   1  -2   3       8856.58       8563.13        28.82 o
   1  -2   4       7295.48       8454.60       123.41 o
  -1   2  -4      11940.19      13051.17        36.45 o
  -1  -2  -5       7161.24       6835.65        16.79 o
   1  -2   6        444.40        422.54        21.99 o
  -1  -2  -6        493.28        465.74        11.92 o
  -1  -2  -7       9721.09      10446.01        23.98 o
  -1   2  -8       2397.31       2924.61        17.99 o
  -1   2  -9        489.37        453.66        19.31 o
   1   2  10          0.50         14.62        19.13 o
   1  -2  11        264.15        354.29        20.93 o
  -1   2 -12         54.94         18.79        32.81 o
   1   2  13        122.30         98.99        33.88 o
  -1  -2 -14        781.50        712.53        38.27 o
  -1  -2 -15        137.37        153.86        39.06 o
   1   2  16        341.11        317.78        31.61 o
  -1   2 -17        493.56        406.45        32.94 o
  -1   2 -18        604.15        593.25        53.54 o
  -1  -2 -19         21.30         21.75        49.49 o
  -1  -2 -20        752.26        647.56        49.72 o
  -1   2 -21          5.61        -16.54        66.59 o
  -1  -2 -21          5.66         60.47        47.60 o
  -1  -2 -22         59.19         58.40        27.97 o
  -1  -2 -23        580.78        569.65        27.20 o
   1  -3 -23          0.66         25.40        24.69 o
   1  -3 -22         46.92         80.58        32.13 o
   1   3 -22        112.24        181.91        85.73 o
   1  -3 -21         30.38         22.00        43.40 o
   1  -3 -21         39.41         45.64        64.76 o
   1  -3 -20        147.78        161.51        47.23 o
   1  -3 -19        354.37        378.91        50.91 o
   1  -3 -18        728.35       1222.69        47.19 o
   1   3 -17        366.11        544.41        35.62 o
   1  -3 -16        295.20        328.58        28.76 o
  -1   3  15       1049.22       1113.21        41.31 o
  -1   3  14       1418.21       1324.60        34.12 o
   1   3 -13        596.08        686.35        30.71 o
  -1  -3  12       2186.40       2152.83        33.22 o
  -1   3  11        679.59        689.67        22.43 o
   1  -3 -10       2755.83       2977.86        24.24 o
   1  -3  -9       1102.00       1186.23        18.47 o
   1  -3  -8       2593.66       2087.73        18.67 o
   1   3  -7       1438.58       1568.72        14.20 o
  -1   3   6        707.35        868.08        12.11 o
   1  -3  -5       4819.47       4908.95        17.03 o
  -1   3   4       2393.14       2906.44        26.39 o
  -1  -3   4       6143.27       7994.23        24.54 o
   1   3  -3       1270.33       1038.38        16.74 o
  -1  -3   2       1646.75       1567.58        27.28 o
   1  -3  -2       2492.94       2737.52        24.60 o
   1   3  -1         32.52         22.53        19.23 o
   1   3  -1        405.51        544.21        18.23 o
   1   3   0        584.70        280.64        17.13 o
  -1   3   0        843.28        423.44        19.22 o
  -1   3  -1        843.41        933.91        23.81 o
   1   3   1        857.80       1066.19        27.45 o
  -1   3  -2       1913.39       2185.54        25.93 o
  -1  -3  -2       2641.66       3084.24        23.43 o
  -1  -3  -3        608.53        565.22        15.05 o
   1   3   4       8479.85       9392.21        66.15 o
   1   3   4       9538.19      11454.76        22.15 o
  -1  -3  -5       2274.10       2434.11        15.70 o
   1  -3   6        819.52       1066.36        12.05 o
   1  -3   7       1821.71       1782.92        15.24 o
  -1  -3  -8       2990.73       2319.22        18.63 o
   1   3   9        765.96        703.29        21.53 o
   1   3  10       1817.43       2127.24        24.41 o
   1   3  11       1280.38       1298.89        23.86 o
  -1   3 -12       2916.51       2946.36        28.96 o
   1   3  13       1232.79       1247.81        38.00 o
  -1  -3 -14        849.96        787.48        37.72 o
   1   3  15       2359.66       2142.03        45.74 o
  -1   3 -16        151.88        334.80        29.11 o
  -1  -3 -17        266.70        294.08        35.66 o
  -1  -3 -18       1586.49       1598.72        59.22 o
  -1  -3 -19        392.80        437.07        52.75 o
  -1   3 -20        321.15        288.23        47.46 o
  -1  -3 -21         20.41         13.22        48.76 o
  -1  -3 -21         33.85         75.91        56.59 o
  -1   3 -22        147.70        112.30        43.06 o
  -1  -3 -22        168.45        148.43        50.33 o
  -1   3 -23        310.65        365.49        25.23 o
   1  -4 -23          0.29          6.75        24.29 o
   1  -4 -22          0.07         -1.26        31.05 o
   1   4 -22         43.83         24.61        83.44 o
   1  -4 -21         59.18         19.45        34.74 o
   1   4 -21        114.20         51.13        92.95 o
   1   4 -20          1.99         40.76        46.58 o
   1  -4 -19         63.28         84.53        48.04 o
   1   4 -18        172.31        526.52        43.85 o
   1  -4 -17        351.03        539.41        38.96 o
   1   4 -16        373.32        515.66        37.86 o
  -1   4  15        835.81        692.19        60.68 o
  -1   4  14        540.00        621.16        32.01 o
  -1  -4  13        330.73        334.59        28.93 o
   1  -4 -12        113.45        148.37        26.87 o
   1  -4 -11       1562.66       1745.99        23.06 o
   1  -4 -10        914.53        865.24        20.05 o
   1  -4  -9        149.71        146.44        17.49 o
   1  -4  -8       1445.16       1604.82        21.58 o
   1  -4  -7       5188.05       4898.20        21.55 o
  -1  -4   6       2147.15       2201.58        94.06 o
   1  -4  -6       2215.66       2373.17        14.95 o
  -1  -4   5        361.01        457.95        12.56 o
  -1  -4   4        222.29        239.20        11.53 o
   1   4  -3        474.19        520.99        26.34 o
  -1  -4   3        499.84        590.38        13.52 o
   1   4  -2       3221.17       3004.42        50.88 o
  -1   4   2       3425.97       3553.95        25.64 o
  -1  -4   1       2420.62       2991.89        32.60 o
  -1   4   1       3834.18       4846.17        27.92 o
  -1   4   0      43725.84      40078.07        74.90 o
  -1  -4   0      63063.13      65726.68       116.22 o
  -1   4  -1       3196.36       3448.99        39.80 o
  -1  -4  -1       4266.85       5282.87        39.44 o
   1  -4   2        463.11        472.64        32.37 o
  -1  -4  -2       1887.64       2181.53        24.88 o
  -1   4  -3         58.01         99.81        28.54 o
  -1   4  -3        267.72        358.36        13.88 o
  -1   4  -4        478.79        438.81        10.96 o
   1   4   5        251.56        309.48        12.15 o
  -1   4  -6       1104.47       1336.44        14.49 o
  -1  -4  -7       4848.12       4733.15        20.32 o
   1   4   8       2040.54       2181.03        20.98 o
   1   4   9         89.37         64.96        16.69 o
   1   4  10       1538.40       1382.97        25.33 o
  -1  -4 -11       2300.54       2293.73        26.72 o
   1   4  12        256.50        236.90        22.18 o
   1   4  13        423.76        396.51        29.67 o
  -1  -4 -14       1190.56       1236.81        48.30 o
  -1  -4 -15        962.26        818.77        48.71 o
  -1  -4 -16        391.99        587.56        32.92 o
  -1   4 -17        770.94        625.74        36.82 o
  -1   4 -18        386.84        293.69        51.06 o
  -1   4 -19         36.14         66.75        49.49 o
  -1   4 -20          1.36         -6.05        46.53 o
  -1  -4 -21        124.40        155.22        47.85 o
  -1  -4 -21        150.57        162.56        56.28 o
  -1   4 -22         98.95         59.06        41.87 o
  -1  -4 -22         98.98        107.12        47.42 o
  -1  -4 -23        390.71        409.75        27.67 o
   1  -5 -23         15.18         18.64        24.49 o
   1  -5 -22         12.30         16.67        27.58 o
   1  -5 -21         18.42         31.33        40.12 o
   1  -5 -21         18.76         19.40        62.78 o
   1   5 -20         75.73         26.20        47.64 o
   1  -5 -19         83.54         57.40        47.76 o
   1  -5 -18        256.84        498.48        43.13 o
   1   5 -17        226.91        429.27        42.74 o
   1   5 -16         42.05        131.19        36.60 o
   1   5 -15        134.61        118.59        30.89 o
  -1   5  14        920.64        917.53        54.80 o
   1   5 -13       1259.22       1215.08        37.44 o
  -1   5  12        526.22        643.05        26.48 o
  -1   5  11         93.22        122.30        21.25 o
  -1   5  10        761.90        749.65        21.91 o
  -1   5   9       3102.14       3418.96        26.76 o
   1   5  -8       4021.59       4601.64        28.69 o
  -1   5   7       1579.29       1689.82        19.55 o
   1  -5  -6       4285.88       4451.30       111.11 o
  -1  -5   6       9400.89       9739.87        27.87 o
  -1   5   5       1523.10       1500.69        15.41 o
  -1   5   4       1384.47       1229.84        12.86 o
  -1   5   3       1113.56       1178.91        12.56 o
  -1  -5   2       3605.37       2648.04        32.72 o
   1  -5  -2       4247.01       3696.29        15.66 o
   1   5  -1        741.89        723.51        28.70 o
   1   5  -1        910.73        863.94        14.90 o
   1   5   0        621.48       1026.72        22.56 o
  -1  -5   0        896.32       1515.50        16.78 o
   1   5   1        381.78        449.95        59.63 o
   1   5   1        709.88        743.59        13.40 o
   1   5   2       3045.31       3038.00        15.27 o
   1  -5   3        403.73        244.76        13.94 o
  -1   5  -3        817.23        800.43        13.37 o
   1  -5   4        616.55        595.32        10.81 o
   1  -5   5        689.21        734.73        12.96 o
   1  -5   6      13461.58      13466.69        32.01 o
  -1   5  -7       3533.51       3544.91        26.68 o
  -1  -5  -8       8580.82       9046.91        35.39 o
   1   5   9       2111.30       2348.26        24.64 o
  -1  -5 -10        337.33        334.64        25.29 o
   1   5  11        104.34        157.76        26.19 o
  -1   5 -12        933.51       1191.29        28.30 o
  -1   5 -13       2704.71       2579.86        37.04 o
   1   5  14       1703.92       1663.55        41.75 o
  -1   5 -15        296.62        303.13        30.50 o
  -1  -5 -16         68.16        279.43        31.42 o
  -1  -5 -17        113.81        156.30        49.91 o
  -1   5 -18        299.33        192.88        50.62 o
  -1  -5 -19         38.97         19.91        48.40 o
  -1   5 -20         39.98         13.80        45.15 o
  -1  -5 -21          0.75         -6.34        47.40 o
  -1  -5 -21          8.90         25.02        53.74 o
  -1  -5 -22        362.36        312.21        31.48 o
  -1  -5 -23          1.03          9.48        23.83 o
   1  -6 -23         44.57         12.70        23.50 o
   1  -6 -22         44.89         38.90        29.05 o
   1  -6 -21          0.63        -17.60        37.52 o
   1  -6 -21         70.28        125.39        61.88 o
   1  -6 -20         66.54         24.97        43.72 o
   1  -6 -19         76.60         36.03        47.21 o
   1   6 -18         68.36        350.50        42.38 o
   1  -6 -17        131.14        222.03        42.82 o
   1   6 -16         16.31         47.82        36.57 o
   1   6 -15        397.22        409.23        32.18 o
  -1   6  14        330.16        359.00        51.34 o
  -1   6  13        144.82        160.84        47.54 o
   1  -6 -12          5.24         -8.75        25.77 o
  -1   6  11       1013.70       1053.52        26.21 o
  -1   6  10        218.24        243.49        24.83 o
  -1   6   9        537.65        596.48        26.07 o
   1  -6  -8       2599.36       2539.97        30.86 o
  -1   6   7       1402.14       1412.24        24.64 o
   1  -6  -6       6608.10       8183.96        60.31 o
  -1   6   6       6800.96       7943.14        31.87 o
  -1  -6   5       3556.11       3695.95        21.77 o
  -1   6   4       1499.13       1685.36        15.55 o
   1  -6  -3       1429.35       1408.70        11.94 o
   1   6  -2       1003.57       1570.44        11.25 o
   1  -6  -1        851.74        713.43        20.59 o
   1  -6  -1       1430.79       1394.71        13.53 o
  -1   6   0      15101.24      15877.73        66.58 o
   1   6   0      21779.66      23078.20        32.32 o
  -1  -6  -1       1686.01       1638.22        14.48 o
  -1  -6  -2       1079.75       1681.03        14.86 o
   1  -6   3        772.10        848.55        13.58 o
  -1   6  -4       1305.22       1172.19        15.08 o
   1   6   5       6218.54       6240.84        25.32 o
  -1   6  -6       3358.44       4243.56        24.15 o
   1   6   7        739.72        827.69        22.23 o
   1   6   8       4092.89       3809.71        29.01 o
  -1   6  -9       1191.11       1228.26        23.42 o
  -1   6 -10        489.58        564.02        27.50 o
  -1   6 -11       2165.50       2090.48        33.94 o
  -1   6 -12         11.71          4.13        24.64 o
  -1  -6 -13        323.33        331.92        29.80 o
  -1   6 -14        708.50        612.11        38.02 o
  -1  -6 -15        736.03        780.86        34.46 o
  -1  -6 -16         16.43        213.09        33.28 o
  -1   6 -17        132.38         98.76        50.54 o
  -1  -6 -18         36.02         46.99        48.30 o
  -1  -6 -19        100.09         98.50        47.69 o
  -1  -6 -20          2.89         -4.94        70.28 o
  -1   6 -20         31.75         20.66        48.90 o
  -1  -6 -21        157.49        225.80        64.46 o
  -1  -6 -21        157.76        244.73        53.92 o
  -1  -6 -22          2.24         -6.14        27.26 o
  -1  -6 -23        150.61        120.51        26.53 o
   1  -7 -22         55.53         55.21        27.54 o
   1  -7 -21         64.65         98.99        42.44 o
   1  -7 -20        196.57        193.12        48.22 o
   1   7 -19          2.04          0.44        45.19 o
   1  -7 -18        155.19        373.18        41.64 o
   1  -7 -17         59.50        186.51        41.99 o
  -1   7  16         57.31         21.62        50.52 o
   1   7 -16        116.36         89.09        40.24 o
   1  -7 -15         48.91         54.23        31.27 o
   1   7 -14        610.82        671.97        33.68 o
  -1   7  13        446.45        467.30        50.32 o
   1  -7 -12         33.93         56.76        27.24 o
  -1   7  11        738.05        701.93        28.38 o
  -1   7  10       4762.13       4588.06        39.76 o
   1  -7  -9       2545.44       2476.82        33.16 o
  -1   7   8        343.60        332.12        25.07 o
  -1   7   7        378.55        365.11        24.90 o
  -1   7   6        528.09        536.49        20.98 o
  -1   7   5       2602.05       2973.10        25.26 o
  -1  -7   4       1264.26       1693.08        88.82 o
  -1   7   4       3173.77       3970.36        24.14 o
   1   7  -3       1085.92       1123.61        14.98 o
  -1   7   2       1552.29       1513.89        16.06 o
  -1   7   1       1211.70       1063.13        15.39 o
  -1   7   0          5.00         11.98        12.48 o
  -1   7  -1       1132.61        786.58        14.25 o
  -1  -7  -2       3028.16       2783.84        18.46 o
   1  -7   3        729.74        730.90        15.33 o
  -1  -7  -4       4876.95       5198.00        23.14 o
  -1  -7  -5       1478.12       1607.52        20.36 o
   1   7   6        234.34        255.75        21.83 o
   1   7   7        847.75        807.05        24.10 o
   1   7   8        151.97        181.23        27.55 o
   1   7   9       3765.38       3655.14        32.64 o
  -1  -7 -10       3351.01       3253.47        40.30 o
  -1  -7 -11        370.81        366.65        30.79 o
  -1  -7 -12         51.94         71.84        35.53 o
  -1  -7 -13        211.54        195.65        32.31 o
  -1  -7 -14       1380.63       1380.38        31.07 o
  -1  -7 -15         23.18        123.89        31.02 o
  -1   7 -16        158.87        380.65        42.09 o
  -1  -7 -17         58.13         57.04        47.80 o
  -1  -7 -18        208.96        227.37        48.36 o
  -1  -7 -19          4.58         14.14        45.06 o
  -1  -7 -20        335.96        290.33        47.71 o
  -1  -7 -21          0.05         -4.44        59.15 o
  -1  -7 -21         28.63         37.75        48.30 o
  -1  -7 -22        146.59        120.15        26.54 o
   1  -8 -22        107.86         98.73        24.92 o
   1  -8 -21         30.35         20.96        29.30 o
   1  -8 -20        319.94        262.30        45.34 o
   1  -8 -19        151.15        138.07        48.61 o
   1   8 -18        404.90        691.99        41.69 o
   1   8 -17         51.33        225.84        40.83 o
   1  -8 -16        201.17        291.24        40.90 o
   1   8 -15        478.89        449.00        33.04 o
   1  -8 -14        188.36        154.27        28.62 o
  -1   8  13        282.16        301.73        40.07 o
  -1   8  12        424.79        549.79        30.31 o
   1  -8 -11        662.43        686.97        30.26 o
  -1   8  10        751.82        764.97        29.23 o
  -1   8   9          3.70         30.21        22.50 o
  -1   8   8       1477.36       1628.04        30.93 o
  -1   8   7        112.80        132.32        25.59 o
  -1   8   6          0.62         19.37        24.88 o
   1  -8  -5       1244.04       1058.49        22.40 o
  -1   8   4       3653.94       3756.65        28.34 o
  -1  -8   3       3581.00       3511.16       103.11 o
   1  -8  -3       5513.51       5170.91        23.90 o
  -1   8   2        529.11        572.20        15.40 o
   1   8  -1       5582.12       5507.68        24.13 o
  -1   8   0       6807.22       7935.15        27.20 o
  -1  -8  -1       4854.84       4716.14        22.65 o
   1  -8   2        654.93        738.34        17.66 o
   1   8   3       5953.47       5582.91        27.25 o
  -1  -8  -4       2332.72       2327.25        23.27 o
   1   8   5        900.37        817.24        21.18 o
   1   8   6          0.28         17.31        22.05 o
  -1  -8  -7        254.69        317.60        21.10 o
   1   8   8        938.44       1037.52        31.00 o
  -1  -8  -9          8.30         19.95        22.50 o
  -1   8 -10       1273.13       1207.22        34.21 o
  -1   8 -11        914.74        849.08        33.63 o
  -1  -8 -12        350.90        416.09        38.10 o
   1   8  13        419.00        459.58        33.89 o
  -1   8 -14        110.80        153.55        27.18 o
  -1  -8 -15        501.16        574.26        32.73 o
  -1  -8 -16        453.96        707.74        42.07 o
  -1  -8 -17         77.58         63.50        47.71 o
  -1  -8 -18        336.47        302.58        52.93 o
  -1  -8 -19        190.16        153.07        48.57 o
  -1  -8 -20        146.58        131.93        44.17 o
  -1  -8 -21        496.13        465.18        61.40 o
  -1  -8 -21        509.55        430.33        48.30 o
  -1  -8 -22         17.07         23.35        22.91 o
   1  -9 -22         10.44          2.19        43.68 o
   1  -9 -21         78.59         49.46        26.76 o
   1  -9 -20         42.25         82.97        41.53 o
   1  -9 -19        174.22        172.52        46.51 o
   1  -9 -18         68.33        442.96        41.57 o
   1   9 -17         63.39        253.77        43.39 o
   1  -9 -16        323.17        371.25        43.68 o
   1  -9 -15        139.52        182.65        35.25 o
  -1   9  14       1344.48       1156.96        31.16 o
   1  -9 -13        387.15        369.59        28.74 o
   1  -9 -12        246.77        254.68        30.34 o
   1  -9 -11        977.54        917.66        32.49 o
   1  -9 -10        618.39        529.62        29.28 o
   1  -9  -9         63.29         86.52        26.23 o
   1  -9  -8        466.48        443.79        27.51 o
  -1   9   7        153.26        129.53        26.59 o
  -1   9   6          2.33          3.22        25.88 o
  -1   9   5        514.17        497.30        21.70 o
   1  -9  -4        865.54        982.75        23.52 o
  -1   9   3        564.99        620.51        21.00 o
   1   9  -2       3189.61       2795.45        21.08 o
   1  -9  -1        487.70        536.51        17.13 o
  -1   9   0       2308.02       2246.64        22.25 o
   1   9   1        409.02        619.30        18.62 o
   1   9   2       5502.02       5074.10        28.35 o
  -1   9  -3        517.24        485.47        19.53 o
  -1   9  -4       1880.72       2213.03        24.41 o
  -1  -9  -5        995.39        919.15        26.04 o
   1   9   6          2.32          8.29        22.81 o
   1   9   7        333.52        344.38        24.27 o
  -1   9  -8        242.92        226.00        28.85 o
  -1   9  -9         46.41         50.75        23.87 o
  -1  -9 -10        863.82        650.68        27.27 o
   1   9  11       1336.66       1147.04        40.77 o
   1   9  12        251.08        217.75        36.98 o
  -1   9 -13        684.29        746.96        24.78 o
  -1  -9 -14       1157.45       1064.11        27.28 o
  -1  -9 -15        103.79        265.89        41.61 o
  -1  -9 -16        274.86        594.54        43.69 o
  -1  -9 -17        121.19        129.12        50.46 o
  -1  -9 -18         57.67         85.31        47.38 o
  -1  -9 -19         78.97         91.08        44.96 o
  -1  -9 -20         19.38         20.11        41.06 o
  -1  -9 -21          0.05          1.96        26.05 o
   1 -10 -21        100.74         76.24        23.96 o
   1 -10 -20        198.33        171.18        38.74 o
   1 -10 -19         85.81         61.63        43.75 o
   1 -10 -18         71.55         37.87        45.98 o
   1 -10 -17        495.06        704.30        42.80 o
   1 -10 -16        254.75        419.76        42.20 o
   1 -10 -15        247.12        224.98        36.25 o
   1  10 -14        262.19        282.71        47.44 o
   1 -10 -13        112.28         72.02        25.82 o
   1 -10 -12       1009.93       1006.00        26.67 o
  -1  10  11        109.00        106.77        30.33 o
  -1  10  10         27.92         43.55        28.97 o
  -1  10   9         27.21         58.05        27.92 o
  -1  10   8        191.92        147.29        26.99 o
  -1 -10   7        359.08        335.00        27.96 o
   1 -10  -6          6.18         23.83        26.23 o
   1  10  -5        743.15        676.22        21.66 o
  -1  10   4       1692.68       1761.73        25.20 o
   1  10  -3       1806.41       1860.59        25.31 o
   1  10  -2       5834.96       6172.17        29.40 o
   1 -10  -1       4340.61       4860.39        27.25 o
  -1 -10   0       2568.02       3044.68        23.76 o
   1  10   1       4619.84       5224.54        34.90 o
  -1  10  -2       6284.68       6549.45        34.08 o
   1  10   3       1377.36       1416.46        23.20 o
   1 -10   4       1312.13       1177.16        22.64 o
   1  10   5        607.86        505.66        23.47 o
   1  10   6          4.20         14.27        24.29 o
  -1 -10  -7        764.71        817.15        27.45 o
   1  10   8         91.37         73.67        28.60 o
  -1 -10  -9         39.51         30.91        24.80 o
   1  10  10         12.44          9.79        28.00 o
  -1 -10 -11        178.20        213.25        37.19 o
   1  10  12       1011.12       1099.65        33.42 o
  -1  10 -13        133.51        115.50        26.25 o
  -1 -10 -14        140.83        218.31        27.72 o
  -1  10 -15        291.43        436.37        35.12 o
  -1 -10 -16        164.46        207.63        49.72 o
  -1 -10 -17        222.26        229.20        49.10 o
  -1 -10 -18        135.35        126.38        45.91 o
  -1 -10 -19         42.23         76.17        42.07 o
  -1 -10 -20        224.59        209.62        38.75 o
  -1 -10 -21          6.33          0.32        21.66 o
   1 -11 -21         92.44         72.40        41.44 o
   1 -11 -20        209.72        303.80        58.22 o
   1 -11 -19        209.87        142.29        38.38 o
   1 -11 -18        206.04        180.21        42.91 o
   1  11 -17        121.40        867.51        58.84 o
   1  11 -16         78.62        458.75        58.90 o
   1 -11 -15        124.39        243.17        47.23 o
   1 -11 -14         30.13         57.47        47.48 o
   1  11 -14         30.14         65.29        45.73 o
  -1  11  13        408.73        360.07        25.40 o
  -1  11  12        551.30        411.22        23.59 o
   1  11 -11         48.45         33.07        23.55 o
   1 -11 -10         85.79        101.58        30.28 o
  -1  11   9        468.09        339.92        31.01 o
  -1 -11   8       2045.70       2023.83        36.54 o
  -1  11   7        282.14        257.68        28.80 o
  -1  11   6         82.96         64.67        27.77 o
   1 -11  -5        329.24        293.90        22.93 o
   1 -11  -4        566.86        485.90        23.26 o
   1 -11  -3       4173.43       4200.42        35.05 o
  -1  11   2       4178.78       4580.89        32.42 o
   1 -11  -1       1090.17       1236.84        21.90 o
   1  11   0         12.10         -3.05        19.13 o
  -1  11  -1        577.79        701.25        22.02 o
  -1 -11  -2       2032.54       2358.68        29.92 o
   1 -11   3       5683.05       5838.61        35.66 o
  -1 -11  -4        262.47        196.65        23.01 o
  -1 -11  -5        633.83        643.23        27.57 o
  -1 -11  -6         89.66        115.90        25.57 o
  -1  11  -7        134.41        133.36        29.77 o
  -1 -11  -8       1452.15       1366.31        36.90 o
   1  11   9        357.49        374.20        30.09 o
   1  11  10         37.98         52.13        29.80 o
  -1  11 -11         45.89         46.63        25.86 o
   1  11  12        262.19        213.86        30.10 o
  -1  11 -13        351.03        297.07        29.63 o
  -1 -11 -14         13.34        199.13        37.87 o
  -1 -11 -15        209.48        523.56        44.72 o
  -1 -11 -16        150.98        219.72        38.19 o
  -1 -11 -17        193.46        172.92        46.15 o
  -1 -11 -18         91.38         86.00        43.46 o
  -1 -11 -19        242.74        207.55        39.67 o
  -1 -11 -20         13.65         38.30        50.47 o
  -1 -11 -20        106.40        224.96        39.15 o
   1 -12 -20         67.08         76.38        45.33 o
   1 -12 -19         70.44         39.07        76.82 o
   1 -12 -18        363.96        363.21        85.90 o
   1 -12 -17        239.00        149.31        89.47 o
   1 -12 -16        371.00        974.51        57.09 o
   1  12 -15        696.75       1036.38        61.78 o
   1 -12 -14        141.70        208.43        37.09 o
   1  12 -13         60.57         94.64        35.32 o
   1  12 -12        998.98        823.89        29.57 o
  -1  12  11        607.28        583.75        25.99 o
   1 -12 -10       1758.23       1680.12        29.34 o
  -1  12   9       1000.26        867.41        34.31 o
  -1 -12   8       1314.15       1271.69        35.17 o
   1 -12  -7        695.86        698.13        32.30 o
  -1  12   6       1530.11       1494.93        36.07 o
  -1  12   5        164.76        143.49        25.29 o
   1  12  -4        201.79        303.89        24.01 o
  -1 -12   3       1242.03       1337.73        27.81 o
  -1  12   2        878.81        842.54        25.85 o
  -1  12   1       1137.84       1119.88        26.22 o
   1 -12   0         97.49         29.40        20.01 o
   1  12   1        532.10        554.49        22.41 o
   1  12   2       1097.04       1083.57        24.47 o
   1 -12   3        647.99        699.78        23.20 o
  -1  12  -4        268.57        310.50        26.81 o
   1  12   5        314.58        219.63        30.01 o
  -1 -12  -6        803.92        890.12        33.70 o
   1  12   7        342.88        349.43        37.66 o
   1  12   8        723.05        714.28        39.73 o
  -1 -12  -9        474.64        477.28        32.42 o
   1  12  10       1566.26       1510.74        32.17 o
  -1 -12 -11        350.92        311.89        27.70 o
  -1 -12 -12        497.46        408.19        31.11 o
  -1 -12 -13        132.09        172.23        44.56 o
  -1 -12 -14        317.12        369.74        56.52 o
  -1 -12 -15        319.13        364.23        54.56 o
  -1 -12 -16        756.50        782.70        56.48 o
  -1 -12 -17        429.31        364.24        92.85 o
  -1 -12 -18        458.27        419.58        83.55 o
  -1 -12 -19         78.41         62.69        71.36 o
   1 -13 -19         87.81         93.02        49.55 o
   1 -13 -18        277.61        252.21        76.60 o
   1 -13 -17        207.33        190.49        88.06 o
   1 -13 -16        157.19        234.54        94.88 o
   1 -13 -15        701.19        595.18        98.48 o
   1 -13 -14        986.41       1128.11        47.15 o
   1  13 -13        360.59        352.87        36.33 o
   1 -13 -12       1549.35       1323.50        44.49 o
   1 -13 -11          3.48         38.64        47.38 o
   1  13 -11        165.32        108.42        38.80 o
   1 -13 -10       1297.99       1304.21        28.65 o
  -1  13   9        636.12        624.89        26.17 o
  -1  13   8         19.48         32.65        21.92 o
   1 -13  -7       1108.53       1258.66        36.33 o
  -1  13   6         18.99         13.72        29.96 o
  -1  13   5        288.62        386.99        27.76 o
  -1  13   4        812.26        710.90        27.50 o
   1 -13  -3       1825.57       1845.61        31.63 o
   1 -13  -2       1708.94       1867.08        34.30 o
   1  13  -1        726.03        712.80        28.95 o
  -1 -13   0          2.50          3.16        22.33 o
   1 -13   1        325.40        328.53        22.42 o
  -1 -13  -2       1290.64       1375.67        26.74 o
  -1 -13  -3       3159.43       3210.98        36.71 o
  -1 -13  -4       1409.79       1215.33        30.54 o
   1  13   5        167.08        213.45        28.07 o
   1  13   6         41.53         50.19        27.36 o
   1 -13   7       1576.65       1780.69        41.28 o
  -1  13  -8          9.33         24.78        23.82 o
   1 -13   9        281.74        267.86        22.58 o
  -1  13 -10        576.18        583.50        28.69 o
  -1  13 -11        367.49        275.33        38.72 o
  -1 -13 -12       1525.21       1528.14        45.25 o
  -1 -13 -13        287.85        224.33        34.87 o
  -1 -13 -14       1098.59       1159.08        61.57 o
  -1 -13 -15        330.17        293.89        53.40 o
  -1 -13 -16        264.76        350.90        51.70 o
  -1 -13 -17        332.49        355.66        86.95 o
  -1 -13 -18        123.74        157.76        72.60 o
  -1 -13 -19        595.16        650.09        50.85 o
   1 -14 -18         12.29        -24.06        67.29 o
   1 -14 -17        467.24        412.49        79.10 o
   1 -14 -16         11.39         42.53        84.22 o
   1 -14 -15         49.70         65.48        42.45 o
   1 -14 -15        345.82        355.12        91.38 o
   1  14 -14        913.24        953.95        43.95 o
   1  14 -13         77.46        149.00        33.67 o
   1 -14 -12        175.26        128.42        36.80 o
   1  14 -11        382.88        351.52        39.44 o
   1  14 -10         61.67         51.06        38.46 o
   1 -14  -9        244.03        237.01        24.90 o
   1 -14  -8        734.40        599.04        24.31 o
  -1  14   7        825.73        804.97        27.37 o
   1  14  -6       1179.77       1239.77        28.71 o
  -1  14   5       1553.49       1453.22        34.28 o
   1  14  -4        274.79        319.13        26.50 o
  -1  14   3       4096.09       4308.40        45.09 o
  -1 -14   2       2454.16       2421.00        37.87 o
   1  14  -1         79.21         66.94        27.68 o
   1 -14   0        240.18        212.53        25.37 o
   1 -14   1         73.02         48.79        24.07 o
  -1 -14  -2       1092.18       1160.58        30.74 o
  -1 -14  -3       2499.00       2715.55        36.52 o
   1 -14   4        276.06        338.82        27.41 o
   1 -14   5        743.37        687.15        31.78 o
  -1 -14  -6       1074.76       1156.54        28.59 o
  -1  14  -7        996.34       1068.38        28.89 o
  -1 -14  -8        382.60        292.66        25.34 o
  -1  14  -9        295.17        260.58        22.85 o
  -1 -14 -10        123.96        165.26        38.64 o
  -1  14 -11        182.84        212.86        37.88 o
  -1  14 -12        182.77        151.99        37.27 o
  -1  14 -13         42.55        119.97        33.93 o
  -1 -14 -14        948.22        980.13        57.00 o
  -1 -14 -15        691.58        590.79        51.58 o
  -1 -14 -16         19.59         18.59        45.34 o
  -1 -14 -17        840.05        874.43        80.06 o
  -1 -14 -18         17.13         31.17        61.85 o
   1 -15 -17        122.66          3.02        69.60 o
   1 -15 -16         69.46         23.74        73.82 o
   1 -15 -15         81.31         82.12        39.37 o
   1 -15 -15        189.47        165.37        75.99 o
   1 -15 -14        138.69        192.31        46.04 o
   1 -15 -13        112.45        109.57        39.04 o
   1  15 -12        396.50        378.03        36.88 o
   1 -15 -11        317.40        274.86        37.81 o
   1  15 -10        989.44       1025.81        43.23 o
   1  15  -9        343.11        270.25        39.87 o
   1 -15  -8         66.53         83.10        38.19 o
   1  15  -7        721.71        734.20        27.19 o
  -1  15   6       1299.09       1309.77        27.09 o
   1 -15  -5        760.71        765.17        27.28 o
   1 -15  -4       1542.55       1767.02        28.34 o
   1  15  -3       1128.42       1059.53        24.63 o
  -1 -15   2        114.53        119.11        22.39 o
  -1  15   1          7.23         24.88        21.92 o
  -1  15   0        598.05        574.67        22.83 o
  -1  15  -1          3.96         11.72        20.51 o
   1  15   2        256.86        300.46        21.68 o
  -1 -15  -3        625.68        672.56        24.79 o
  -1 -15  -4        884.49        977.76        28.30 o
   1  15   5       1350.59       1442.48        30.19 o
   1  15   6        684.24        663.82        29.16 o
  -1  15  -7        347.96        308.76        25.62 o
  -1  15  -8        141.26        106.76        37.96 o
  -1  15  -9        309.19        260.81        39.51 o
  -1  15 -10        605.49        646.28        40.52 o
  -1  15 -11        592.83        510.63        39.00 o
  -1  15 -12        294.31        348.76        36.77 o
  -1 -15 -13        179.40        165.70        36.14 o
  -1 -15 -14        291.30        317.47        50.33 o
  -1 -15 -15        280.54        260.41        45.59 o
  -1 -15 -16        142.94        141.20        41.07 o
  -1 -15 -17        163.06        151.50        64.02 o
   1 -16 -16        269.48        205.48        65.26 o
   1 -16 -15        213.53        291.34        35.99 o
   1 -16 -15        300.91        464.16        71.64 o
   1 -16 -14          4.06         13.58        42.58 o
   1 -16 -13         16.02         12.45        35.25 o
   1  16 -12        314.86        261.65        34.48 o
   1  16 -11        267.00        275.91        36.39 o
   1  16 -10        409.99        385.77        38.87 o
   1  16  -9        121.63        110.12        37.35 o
   1  16  -8         68.88         60.48        37.51 o
   1 -16  -7       1495.06       1574.66        47.80 o
   1 -16  -6        104.74        164.32        32.21 o
   1  16  -5        282.32        261.76        33.25 o
   1  16  -4       1324.11       1192.72        29.27 o
  -1  16   3        550.82        496.31        24.54 o
   1  16  -2         26.13         33.63        22.02 o
   1 -16  -1        505.99        521.90        24.68 o
  -1  16   0         20.63         35.31        22.42 o
   1 -16   1        409.75        425.63        24.65 o
  -1  16  -2         14.38         12.94        20.72 o
  -1 -16  -3       1051.45        982.59        28.17 o
   1 -16   4        707.70        678.11        29.30 o
  -1 -16  -5        527.44        440.76        49.48 o
  -1  16  -6        215.13        250.30        48.02 o
  -1 -16  -7       1289.49       1282.46        57.06 o
  -1  16  -8        128.42        181.73        38.62 o
  -1  16  -9         58.12         25.30        35.99 o
  -1  16 -10        537.98        513.00        38.59 o
  -1  16 -11        319.81        348.23        36.10 o
  -1 -16 -12        160.42        153.61        33.59 o
  -1 -16 -13         10.97         37.32        46.10 o
  -1 -16 -14          2.02         13.32        43.49 o
  -1 -16 -15        292.02        342.08        40.60 o
  -1 -16 -16         19.06         19.29        30.33 o
  -1 -16 -16        134.51        126.08        62.57 o
   1 -17 -15        257.40        297.07        30.42 o
   1 -17 -15        260.83        349.55        61.59 o
   1 -17 -14        309.10        339.74        38.24 o
   1 -17 -13        109.94        155.36        40.32 o
   1  17 -12         16.89          4.54        34.26 o
   1  17 -11          0.74          3.68        31.84 o
   1  17 -10         72.41         24.40        33.78 o
   1 -17  -9         25.97         19.55        34.64 o
   1  17  -8        141.11        147.38        37.04 o
   1  17  -7        107.86        110.90        36.93 o
  -1  17   6        486.59        502.61        33.31 o
   1  17  -5         11.29         26.99        31.33 o
   1  17  -4        490.78        471.66        33.89 o
  -1  17   3        257.26        209.93        37.03 o
   1 -17  -2        168.10        105.67        36.77 o
   1 -17  -1        178.19        262.66        37.67 o
  -1 -17   0          1.24          0.18        28.44 o
  -1 -17  -1         87.50         69.84        30.56 o
   1 -17   2        144.74         70.99        30.48 o
  -1 -17  -3        176.00        153.13        35.79 o
  -1  17  -4        458.15        413.61        49.59 o
  -1  17  -5         10.75         44.31        45.31 o
  -1 -17  -6        254.13        229.63        46.59 o
  -1  17  -7         91.89        106.16        45.33 o
  -1  17  -8        316.53        323.62        46.06 o
  -1  17  -9         18.29         33.83        34.00 o
  -1  17 -10         85.73         77.30        33.78 o
  -1  17 -11          1.55         35.89        31.84 o
  -1 -17 -12         24.20         47.86        32.34 o
  -1 -17 -13         48.71         58.53        41.33 o
  -1 -17 -14        137.06        119.75        38.05 o
  -1 -17 -15        121.59        129.18        33.56 o
   1 -18 -14        452.48        475.70        57.93 o
   1 -18 -13        211.63        188.40        35.82 o
   1 -18 -12        106.02        123.93        38.88 o
   1 -18 -11         44.82         50.47        28.98 o
   1 -18 -10        256.88        297.51        32.40 o
   1  18  -9        348.05        324.51        34.10 o
   1  18  -8         51.17         64.79        33.53 o
   1  18  -7        212.80        222.23        35.81 o
   1 -18  -6        122.49        140.90        29.64 o
   1 -18  -5        392.54        361.14        35.78 o
   1  18  -4        389.51        356.92        36.78 o
   1 -18  -3        270.72        226.87        35.84 o
  -1  18   2         91.78         71.36        35.00 o
  -1  18   1        109.26         61.50        35.81 o
   1  18   0         24.01         49.25        29.59 o
   1  18   1        212.60        155.13        30.43 o
   1  18   2         50.68         69.89        29.40 o
  -1 -18  -3        121.33         77.15        33.84 o
  -1  18  -4        508.92        429.44        47.84 o
  -1  18  -5        572.85        465.11        47.48 o
  -1  18  -6        112.56        113.91        43.83 o
  -1 -18  -7        369.06        320.77        44.15 o
  -1 -18  -8         82.13         72.78        41.61 o
  -1  18  -9        305.50        257.16        40.39 o
  -1 -18 -10        113.99        164.15        30.67 o
  -1 -18 -11         19.91         38.38        34.41 o
  -1 -18 -12         74.55         90.47        38.97 o
  -1 -18 -13        102.10         84.81        36.36 o
  -1 -18 -14        278.12        309.27        32.67 o
   1 -19 -12         82.81         50.97        32.24 o
   1 -19 -11        429.69        512.23        38.10 o
   1  19 -10         31.28         47.24        27.41 o
   1  19  -9        172.86        201.97        29.75 o
   1 -19  -8        134.28         88.29        30.05 o
   1 -19  -7         46.72         67.87        31.74 o
   1  19  -6        310.63        278.50        41.31 o
  -1  19   5        781.97        831.12        35.70 o
   1 -19  -4         40.81         69.18        31.63 o
   1 -19  -3         30.93         30.87        32.59 o
  -1  19   2        151.18         94.55        33.63 o
   1  19  -1        328.85        320.30        34.99 o
   1  19   0         28.75         64.37        32.33 o
  -1 -19  -1        145.45        121.66        28.01 o
   1  19   2         97.73        103.91        31.87 o
  -1  19  -3         49.48         42.94        30.73 o
  -1 -19  -4         19.88         45.49        40.31 o
  -1  19  -5        362.75        365.84        43.30 o
  -1  19  -6        493.11        554.88        44.10 o
  -1  19  -7         81.02         83.16        38.51 o
  -1  19  -8         91.91         76.74        37.09 o
  -1  19  -9        105.61         84.65        35.43 o
  -1  19 -10         21.56         21.20        32.52 o
  -1 -19 -11        202.92        251.17        38.01 o
  -1 -19 -12        146.33        116.85        33.69 o
   1 -20 -11        109.71         90.24        39.09 o
   1 -20 -10        416.98        459.29        35.16 o
   1  20  -9          1.36          3.31        30.38 o
   1  20  -8        131.07        155.88        33.27 o
   1 -20  -7        146.16        200.08        35.30 o
   1 -20  -6        685.38        655.00        39.35 o
  -1  20   5        270.71        260.31        29.05 o
  -1  20   4        382.08        389.53        30.78 o
   1 -20  -3         48.70         31.55        27.36 o
   1 -20  -2         26.23         25.00        29.97 o
  -1  20   1         22.22         26.73        29.68 o
   1  20   0        240.88        289.01        30.75 o
   1 -20   1         11.87         20.37        24.20 o
  -1  20  -2         11.93         -6.09        28.03 o
  -1 -20  -3        100.33        117.40        37.44 o
  -1  20  -4        806.75        932.24        44.33 o
  -1  20  -5        266.83        272.90        38.20 o
  -1 -20  -6        411.25        388.76        37.76 o
  -1  20  -7         74.15         52.93        34.14 o
  -1 -20  -8         62.54         74.57        32.27 o
  -1 -20  -9          2.12         -0.92        30.16 o
  -1 -20 -10        184.64        186.28        25.04 o
   1 -21  -8         44.54         40.71        25.95 o
   1  21  -7        104.44        106.59        28.26 o
   1 -21  -6        441.24        397.43        31.61 o
   1  21  -5        873.75        941.45        35.51 o
  -1  21   4         68.50         36.54        23.59 o
   1 -21  -3        447.26        504.72        27.19 o
   1  21  -2        161.45        133.87        25.94 o
  -1  21   1        102.99         81.06        25.12 o
  -1  21   0         17.84         16.19        24.55 o
  -1  21  -1        226.79        214.00        32.17 o
  -1  21  -2        343.27        320.21        33.23 o
  -1  21  -3        202.15        165.71        32.28 o
  -1  21  -4         91.13         68.16        31.30 o
  -1  21  -5        577.60        746.50        35.48 o
  -1 -21  -6        215.07        159.99        30.30 o
  -1  21  -7         53.25         60.49        27.78 o
  -1  21  -8         19.83         25.95        25.61 o
   1  22  -4        555.20        567.89        38.70 o
   1  22  -3         33.34         57.14        34.69 o
   1  22  -2         69.78         54.82        24.31 o
   1  22  -1         72.31         49.63        24.48 o
   1  22   0         81.46         95.49        24.52 o
  -1  22  -1         67.04         37.67        37.35 o
  -1  22  -2        157.09        144.23        38.06 o
  -1  22  -3         17.53         15.87        35.84 o
  -1  22  -4        330.65        367.29        37.95 o
   2   0 -24       1439.16       1227.45        54.51 o
   2   0 -22        564.99        605.18        36.26 o
   2   0 -20        423.96        440.14        43.20 o
   2   0 -18       3778.61       4234.96        72.66 o
   2   0 -16       5711.71       4849.43        43.85 o
  -2   0  14         40.70         10.63        36.56 o
   2   0 -12        838.00        790.26        20.59 o
  -2   0  10        823.16        694.36        18.45 o
   2   0  -8       1074.37       1035.30        18.67 o
   2   0  -6       3876.89       4491.68        19.13 o
  -2   0   4       4730.76       3947.74        32.53 o
   2   0  -2       1178.79        977.37        23.94 o
   2   0   0         11.72         -0.42        10.14 o
  -2   0  -2       8318.21       7054.33        39.21 o
   2   0   4      18050.77      16285.19        50.63 o
  -2   0  -6      20387.78      22355.65        37.10 o
  -2   0  -8        138.58        102.45        14.37 o
   2   0  10          9.92         73.98        22.84 o
  -2   0 -12          1.32         -2.17        34.41 o
  -2   0 -14        973.05        863.41        45.60 o
  -2   0 -16       1552.47       1652.72        37.79 o
  -2   0 -18        389.83        434.03        44.58 o
  -2   0 -20        322.77        362.34        39.65 o
  -2   0 -22         31.75         39.12        29.14 o
   2   1 -24         19.65         42.08        31.03 o
   2   1 -23        344.03        382.70        21.16 o
   2   1 -22          8.28         10.38        22.68 o
   2  -1 -21        272.77        286.67        27.41 o
   2   1 -20        155.37        138.43        28.07 o
   2   1 -19         35.32         60.43        29.10 o
   2   1 -18        317.34        400.43        28.52 o
   2   1 -17       1458.51       1470.16        26.43 o
   2   1 -16         39.98         39.65        18.92 o
   2  -1 -15        523.07        452.72        29.49 o
   2   1 -14        104.82         87.53        25.78 o
  -2   1  13         39.03         26.90        15.69 o
   2  -1 -12        163.74        185.78        13.55 o
   2   1 -11          5.03          8.88        11.36 o
  -2   1  10        542.88        724.26        13.15 o
   2  -1  -9        472.09        461.74        11.73 o
  -2   1   8         61.83         61.64        10.57 o
   2  -1  -7         59.31         39.43         6.17 o
   2  -1  -6       1750.53       1542.29         9.56 o
   2  -1  -5        759.33        806.65         8.51 o
   2   1  -4       3342.19       3440.78        21.99 o
  -2  -1   3       7259.22       7447.46        26.43 o
  -2  -1   2       8974.23       7030.59        24.49 o
   2   1  -1       2303.18       1905.29        20.92 o
  -2  -1   0       2851.67       2030.70        19.02 o
  -2   1  -1       1520.45       1145.79        14.76 o
   2  -1   2        417.12        351.87        13.54 o
  -2   1  -3       5625.93       5860.98        24.80 o
   2   1   4       2950.59       2564.04        20.21 o
   2   1   5       1513.21       1658.89        11.27 o
  -2   1  -6        913.70       1035.97         8.78 o
  -2   1  -7         18.64         37.18         8.44 o
  -2   1  -8        381.26        366.54        11.16 o
  -2  -1  -9        289.64        427.19        13.39 o
   2  -1  10       1503.59       1399.46        20.59 o
  -2  -1 -11        540.33        538.17        21.11 o
  -2   1 -12        357.32        271.40        25.16 o
   2   1  13        918.67        800.29        30.59 o
   2  -1  14        163.82        143.27        27.35 o
  -2  -1 -15        350.65        296.62        29.73 o
   2   1  16         37.60         26.37        20.24 o
  -2   1 -17         43.48         50.32        20.63 o
  -2  -1 -18        481.64        461.95        30.63 o
  -2  -1 -19         62.64         51.75        27.24 o
  -2  -1 -20         66.79         55.27        25.63 o
  -2  -1 -21         36.60         39.81        23.66 o
  -2  -1 -22         22.69         -9.97        25.67 o
  -2  -1 -23        301.46        256.44        17.47 o
   2   2 -24        234.21        170.86        31.38 o
   2   2 -23          1.31         -4.57        25.10 o
   2   2 -22        244.49        266.78        23.40 o
   2  -2 -21         34.97         28.99        25.01 o
   2   2 -20       1873.76       1665.09        37.20 o
   2  -2 -19          8.58         13.02        28.46 o
   2   2 -18       2642.51       2694.80        38.51 o
  -2  -2  17         54.14         63.87        20.74 o
  -2  -2  16        287.33        197.02        20.55 o
  -2  -2  15        171.32        158.06        27.77 o
  -2   2  14          2.99         16.45        21.48 o
  -2   2  13       1338.24       1168.10        21.74 o
   2  -2 -12        372.36        450.33        15.12 o
   2  -2 -11        246.66        214.10        12.96 o
  -2  -2  10        114.69        150.70        11.46 o
   2  -2  -9        801.12        916.51        12.76 o
  -2  -2   8        301.94        454.83        10.57 o
   2  -2  -7       3997.66       4004.00        13.67 o
   2  -2  -6         13.82         13.81         6.99 o
   2   2  -5       9212.73       8995.02        19.23 o
  -2  -2   4       3284.39       3349.18        15.02 o
  -2  -2   3       3323.65       3030.54        20.25 o
   2   2  -2      32293.48      29044.21        52.32 o
  -2  -2   1       3662.43       2933.11        22.12 o
  -2  -2   0      27558.04      21660.07        40.45 o
  -2   2  -1       6104.85       4676.55        19.41 o
  -2  -2  -2      32778.58      25883.45        40.50 o
   2  -2   3        302.64        240.09        12.98 o
   2   2   4       8361.97       9136.17        21.48 o
  -2  -2  -5       2279.44       2563.47        11.90 o
  -2  -2  -6        249.49        293.99         8.18 o
   2  -2   7       1653.00       1750.25        14.12 o
  -2   2  -8        713.22        685.18        12.93 o
   2   2   9        184.51        191.90        14.08 o
   2  -2  10       2286.61       2832.32        22.42 o
  -2   2 -11         94.59         97.68        16.97 o
  -2  -2 -12        206.89        241.67        21.18 o
   2   2  13        829.33        621.55        28.72 o
   2   2  14          1.10         18.47        26.08 o
   2  -2  15         87.83         68.61        28.36 o
  -2  -2 -16        146.73         88.75        23.01 o
   2  -2  17          6.12         -2.62        22.91 o
  -2  -2 -18       2213.02       2158.20        51.40 o
  -2  -2 -19        149.80        161.83        36.93 o
  -2   2 -20         13.13        -23.11        32.68 o
  -2  -2 -21          6.97         -3.68        30.17 o
  -2  -2 -22        130.99        115.93        22.22 o
  -2   2 -23          8.00         -1.29        22.25 o
   2   3 -23         41.02         66.70        24.66 o
   2  -3 -22          3.35        -18.52        28.48 o
   2   3 -21          7.21        -17.95        32.10 o
   2  -3 -20         11.81         16.25        34.43 o
   2   3 -19          0.81        189.89        31.66 o
   2  -3 -18         54.20        116.63        26.16 o
   2   3 -17        215.46        185.64        22.26 o
   2   3 -16       1519.17       1356.99        28.00 o
  -2  -3  15        705.45        663.68        30.32 o
   2  -3 -14        123.54        105.13        22.70 o
   2   3 -13        856.09        777.51        20.19 o
  -2   3  12        657.86        658.13        18.73 o
  -2   3  11         14.03         28.53        15.61 o
  -2   3  10       2216.07       2167.93        19.55 o
  -2   3   9        702.73        799.32        12.74 o
  -2   3   8        218.13        322.77        10.52 o
   2  -3  -7         11.56         22.07         8.97 o
   2  -3  -6        346.46        252.09         7.66 o
   2   3  -5        406.60        608.24        10.05 o
   2   3  -4        255.33        198.14         9.75 o
  -2  -3   3       1390.67       1078.64        16.68 o
  -2  -3   2       8142.00       6974.61        30.48 o
  -2  -3   1      10170.71      10173.83        37.73 o
   2   3   0        202.14        207.87        12.85 o
  -2   3  -1      21879.04      21737.74        47.99 o
  -2  -3  -2      22801.84      20186.64        43.74 o
   2   3   3         26.76         53.39        11.72 o
  -2   3  -4      10178.30      10674.41        20.33 o
   2   3   5       1397.54       1362.26        10.87 o
  -2   3  -6        180.10        184.42         7.92 o
  -2   3  -7         54.69         40.07        10.94 o
  -2   3  -8        397.36        493.82        13.54 o
  -2   3  -9        576.00        535.73        15.45 o
  -2   3 -10       1412.59       1379.05        20.45 o
  -2   3 -11        686.31        676.99        17.80 o
  -2   3 -12         81.55         60.74        17.91 o
  -2   3 -13         68.92         73.33        18.47 o
   2   3  14         10.75         -0.70        25.01 o
   2   3  15        232.20        253.89        29.44 o
  -2  -3 -16         19.26         20.70        25.12 o
  -2  -3 -17         91.72         81.31        25.98 o
  -2  -3 -18          0.01         -9.14        36.19 o
  -2  -3 -19        232.03        212.31        37.26 o
  -2  -3 -20         31.68         29.85        33.33 o
  -2   3 -21         82.46         53.43        29.94 o
  -2  -3 -22         16.75         28.10        26.57 o
  -2  -3 -23          0.03          2.01        23.96 o
   2  -4 -23         55.46         52.30        23.87 o
   2  -4 -22          5.27         -5.36        27.51 o
   2   4 -21         15.81          8.70        31.02 o
   2  -4 -20         35.01         34.43        35.78 o
   2  -4 -19        509.81        598.40        34.12 o
   2   4 -18        259.05        335.46        32.90 o
   2   4 -17        193.62        196.85        29.39 o
   2   4 -16         56.56         69.98        27.22 o
  -2   4  15        186.68        196.29        31.50 o
  -2  -4  14        139.21        144.14        25.13 o
  -2   4  13       1323.85       1373.37        25.06 o
  -2   4  12         18.87          4.21        16.21 o
  -2   4  11        637.71        630.49        17.97 o
   2  -4 -10        340.65        317.18        14.29 o
   2  -4  -9       1916.40       1801.02        16.80 o
   2   4  -8        451.99        581.97        12.15 o
   2   4  -7       3756.38       4195.96        17.81 o
  -2  -4   6       3170.05       2979.65        14.41 o
   2  -4  -5       2068.50       1784.72        12.00 o
  -2   4   4       2620.96       2089.90        14.39 o
  -2   4   3       1624.45       1943.96        11.86 o
  -2  -4   2       7578.56       6908.73        23.31 o
  -2  -4   1       9097.80       8578.29        34.99 o
   2   4   0       4075.45       3799.88        21.93 o
  -2  -4  -1       2603.65       2210.92        16.45 o
  -2  -4  -2       8576.16       8144.62        18.86 o
  -2   4  -3        665.83        574.34         8.10 o
   2   4   4        677.05        775.47         9.28 o
   2   4   5        278.85        240.55         8.45 o
   2   4   6       6310.94       5637.89        18.32 o
  -2  -4  -7       7716.75       7696.55        22.67 o
   2   4   8       1314.42       1400.00        17.35 o
  -2   4  -9       4530.32       4687.95        28.28 o
  -2   4 -10        156.59        132.95        16.60 o
  -2   4 -11        984.24       1036.30        21.10 o
  -2   4 -12        581.29        522.95        18.27 o
  -2   4 -13         17.16         17.76        21.18 o
  -2  -4 -14       1379.30       1087.97        39.48 o
  -2  -4 -15         57.53        103.05        23.05 o
  -2  -4 -16        752.73        805.43        29.39 o
  -2  -4 -17       1191.51       1056.39        44.70 o
  -2  -4 -18        300.14        247.78        38.11 o
  -2  -4 -19         80.59         67.60        35.82 o
  -2  -4 -20          7.13         12.69        32.80 o
  -2  -4 -21          0.57         -3.39        29.73 o
  -2   4 -22         37.30         63.44        26.45 o
  -2  -4 -23        124.99        116.90        23.95 o
   2  -5 -23          2.49         -3.07        24.67 o
   2  -5 -22         75.38         52.01        27.05 o
   2  -5 -21         65.39         51.30        31.31 o
   2  -5 -20          6.88         15.67        33.93 o
   2  -5 -19        212.41        359.56        32.61 o
   2   5 -18        442.72        500.56        33.33 o
   2   5 -17          9.72         31.00        30.56 o
   2  -5 -16        226.80        240.84        24.60 o
  -2   5  15        412.17        427.77        25.36 o
  -2   5  14        109.45         80.31        37.50 o
  -2   5  13        209.65        183.44        24.73 o
   2  -5 -12         67.53        118.28        22.43 o
   2  -5 -11        327.85        261.58        16.77 o
  -2   5  10        115.34         86.33        15.19 o
  -2   5   9       3956.83       3736.77        23.80 o
   2  -5  -8       2116.71       2144.90        19.26 o
  -2   5   7       1467.62       1704.31        18.79 o
  -2  -5   6        498.62        506.71        11.73 o
  -2   5   5        124.08        111.05        11.16 o
   2   5  -4       9928.79       8122.58        19.76 o
  -2  -5   3      11176.08      11539.82        22.06 o
  -2   5   2       5909.01       5940.23        15.63 o
   2   5  -1       3213.97       3853.91        14.03 o
  -2   5   0        636.26        542.80         8.72 o
   2   5   1        879.01       1083.13         9.63 o
  -2  -5  -2         17.77         51.65         8.67 o
   2   5   3      12609.43      12626.82        20.50 o
  -2  -5  -4          7.97         29.01         7.85 o
   2  -5   5       1580.27       1728.94        12.49 o
  -2   5  -6        575.52        484.82        11.83 o
  -2  -5  -7        391.12        465.48        13.89 o
  -2  -5  -8          2.06          9.91        12.72 o
   2   5   9       1734.09       1831.42        24.65 o
   2   5  10        330.06        365.02        20.04 o
  -2   5 -11        400.98        344.73        20.89 o
   2   5  12         17.85         22.28        18.32 o
  -2  -5 -13       1187.33       1181.66        24.72 o
  -2   5 -14        598.02        568.48        29.23 o
  -2  -5 -15        188.26        215.24        23.44 o
  -2  -5 -16         10.84        -12.42        24.91 o
  -2   5 -17          2.46        -19.94        35.95 o
  -2  -5 -18        267.33        253.72        39.47 o
  -2   5 -19        314.03        295.24        37.25 o
  -2  -5 -20         50.10         63.73        32.88 o
  -2  -5 -21        125.83        114.08        30.20 o
  -2  -5 -22         52.82         67.30        28.47 o
   2   5  23         17.85         19.22        20.75 o
   2  -6 -23        201.78        237.76        24.82 o
   2  -6 -22          8.00         14.05        28.90 o
   2  -6 -21          1.41        -13.64        30.08 o
   2  -6 -20         32.89         33.79        33.06 o
   2   6 -19        222.65        286.72        31.44 o
   2  -6 -18         14.11         81.78        31.00 o
   2  -6 -17          1.06         31.64        30.42 o
   2   6 -16          2.12         16.45        24.03 o
   2  -6 -15        685.66        642.24        25.89 o
  -2   6  14        897.80        840.63        43.02 o
  -2   6  13        646.46        635.27        28.17 o
   2  -6 -12          3.72         12.70        22.29 o
   2  -6 -11        111.55        139.84        18.87 o
  -2   6  10        174.02        159.07        18.68 o
   2  -6  -9       3841.97       3616.59        30.42 o
  -2   6   8          8.35         -0.74        16.46 o
  -2   6   7        452.88        496.35        16.24 o
   2  -6  -6        110.08        191.27        14.78 o
  -2   6   5          3.60          4.68        10.53 o
   2   6  -4         56.48         58.53         8.84 o
  -2  -6   3       4613.85       4152.45        15.67 o
  -2  -6   2        979.35        926.72         9.47 o
   2   6  -1       6243.80       5963.76        15.80 o
   2   6   0       7266.24       7389.97        17.46 o
  -2   6  -1       2073.15       1828.99        11.15 o
  -2  -6  -2        995.29        846.22        10.77 o
   2   6   3        111.55        109.85         9.06 o
  -2  -6  -4       2162.61       2497.78        14.66 o
   2   6   5         42.79         66.56        11.19 o
   2  -6   6        290.64        365.23        13.88 o
   2   6   7       6169.62       6210.30        26.82 o
  -2   6  -8       1931.65       1991.90        18.67 o
   2   6   9       5048.47       4881.54        34.38 o
  -2  -6 -10        206.60        186.17        19.64 o
   2   6  11          0.02         12.50        19.68 o
   2   6  12        357.47        324.87        22.55 o
   2   6  13         10.42         19.72        19.76 o
  -2  -6 -14        347.71        350.95        27.58 o
  -2   6 -15          1.51         44.63        22.19 o
  -2  -6 -16        544.62        550.88        29.63 o
  -2  -6 -17         12.43         29.00        35.46 o
  -2  -6 -18         45.95         92.62        37.15 o
  -2   6 -19        620.62        460.39        36.76 o
  -2  -6 -20        380.02        376.79        34.82 o
  -2  -6 -21         41.18         24.26        31.29 o
  -2  -6 -22        461.83        444.84        29.68 o
   2  -7 -22        324.26        346.00        28.89 o
   2  -7 -21         24.05         -6.54        31.05 o
   2  -7 -20          6.37          5.13        31.49 o
   2   7 -19         57.18        155.62        29.40 o
   2   7 -18          9.66         81.82        30.81 o
   2  -7 -17        639.23        634.66        34.44 o
   2   7 -16         13.08         18.11        23.40 o
   2   7 -15          2.48         -2.56        20.84 o
   2  -7 -14         74.92         67.14        20.48 o
  -2   7  13          9.60         -2.08        25.42 o
  -2   7  12       2940.47       2876.66        33.10 o
  -2   7  11          0.13         -1.34        18.99 o
  -2   7  10         90.97         74.55        18.72 o
  -2   7   9        136.94        145.11        18.67 o
  -2   7   8       1033.03        960.15        21.05 o
  -2   7   7        811.09        763.14        15.41 o
  -2   7   6       1706.78       1478.80        19.48 o
  -2   7   6       2302.86       2155.32        54.38 o
  -2  -7   5        407.01        372.17        12.66 o
  -2   7   4        837.20        771.35        14.12 o
  -2   7   4       1048.63       1005.81        49.27 o
  -2   7   3       1617.89       1467.94        14.37 o
   2   7  -2        290.18        178.42        10.21 o
  -2   7   1        832.14        711.10        10.34 o
  -2   7   0       3358.40       3158.38        14.35 o
   2  -7   1         89.55         76.69         9.88 o
  -2  -7  -2          1.01          4.06         9.66 o
   2   7   3        232.80        168.92        10.55 o
   2   7   4        478.08        502.67        12.79 o
   2   7   4        848.32        860.14        33.12 o
  -2   7  -5        448.05        388.31        13.62 o
   2   7   5        628.04        528.09        47.85 o
  -2  -7  -6       1347.85       1435.83        18.36 o
  -2  -7  -7       1182.95       1153.83        20.37 o
  -2  -7  -8          8.26         12.74        16.41 o
  -2  -7  -9        185.36        227.05        21.40 o
  -2   7 -10        769.88        659.31        24.24 o
  -2  -7 -11         29.12         23.11        22.44 o
   2   7  12        962.91        926.02        28.35 o
  -2  -7 -13        582.34        527.23        27.56 o
  -2  -7 -14        357.92        385.27        20.31 o
  -2   7 -15        292.35        283.25        24.80 o
  -2  -7 -16          4.15         13.28        35.25 o
  -2   7 -17          5.50        -10.54        36.16 o
  -2  -7 -18          0.55        -15.59        33.99 o
  -2  -7 -19          9.54         13.65        37.29 o
  -2  -7 -20        183.38        118.64        33.89 o
  -2  -7 -21        196.00        172.14        31.18 o
  -2  -7 -22         29.83         32.93        25.09 o
   2  -8 -22         27.01         47.79        24.16 o
   2  -8 -21          7.65         20.25        28.46 o
   2  -8 -20         44.46         84.51        33.42 o
   2  -8 -19         18.33        176.83        31.08 o
   2   8 -18        282.17        271.77        29.72 o
   2   8 -17        361.92        364.29        32.13 o
   2   8 -16        183.84        169.80        30.58 o
  -2   8  15        169.04        149.70        19.56 o
   2  -8 -14        328.85        279.31        19.58 o
   2  -8 -13        381.86        399.37        23.39 o
  -2   8  12         10.22         13.01        18.09 o
  -2   8  11         64.51         63.39        17.62 o
  -2   8  10        159.00        129.37        17.32 o
  -2   8   9         64.76         22.91        18.04 o
   2  -8  -8        924.98       1016.58        20.55 o
  -2   8   8       1073.73       1135.65        53.82 o
   2  -8  -7       1441.60       1370.39        22.95 o
  -2   8   7       1491.81       1402.68        56.49 o
  -2   8   6       1021.67       1230.03        22.45 o
  -2   8   6       1275.54       1519.42        54.51 o
   2  -8  -5        438.12        551.39        14.85 o
  -2   8   5        979.72       1056.94        52.18 o
  -2  -8   4         53.04         -0.05        12.79 o
  -2   8   4         56.50         15.45        45.96 o
   2  -8  -3       3210.28       3012.79        19.20 o
  -2   8   3       3287.31       3276.92        60.06 o
   2   8  -2        993.03        973.47        13.79 o
  -2   8   2       1158.64       1202.39        51.06 o
  -2  -8   1        739.78        864.63        13.05 o
  -2   8   0       1908.39       2649.90        15.84 o
   2  -8   0       2752.36       3709.42        61.15 o
   2   8   1        869.70       1025.93        13.78 o
   2  -8   1       1196.85       1371.66        50.15 o
   2   8   2        374.48        456.59        13.13 o
  -2   8  -3        174.18        269.62        13.06 o
  -2  -8  -4          7.82         17.47        13.12 o
   2   8   4         31.28         55.54        48.32 o
  -2  -8  -5       1224.68       1370.06        20.34 o
   2   8   5       1418.43       1445.03        56.86 o
   2   8   6        574.06        578.13        16.20 o
   2   8   6       1025.88       1084.37        56.52 o
   2   8   7        113.53        160.02        17.03 o
   2   8   7        751.06        746.68        51.71 o
   2   8   8        336.36        387.75        21.98 o
  -2   8  -9          6.78          0.71        20.32 o
   2   8  10         39.07         51.36        21.54 o
   2   8  11        345.10        316.65        23.98 o
  -2   8 -12        207.50        163.88        24.94 o
   2   8  13         35.59         22.47        19.41 o
  -2  -8 -14        194.88        253.07        18.29 o
  -2   8 -15          8.67         40.47        20.82 o
  -2  -8 -16        558.19        640.39        39.60 o
  -2  -8 -17        224.14        201.26        40.96 o
  -2  -8 -18         95.99         89.82        38.72 o
  -2  -8 -19        251.62        256.56        37.26 o
  -2  -8 -20          3.55         -2.45        31.99 o
  -2  -8 -21         62.42         69.03        27.76 o
  -2  -8 -22        160.52        171.31        27.41 o
   2  -9 -22         31.73         72.64        43.14 o
   2  -9 -21          2.58        -16.28        26.94 o
   2  -9 -20         19.52          0.70        29.57 o
   2  -9 -19         53.06        240.25        28.45 o
   2  -9 -18         17.16         85.77        30.36 o
   2  -9 -17         81.62        110.01        31.57 o
   2   9 -16        170.27        195.62        32.34 o
   2   9 -15         87.46         50.66        25.06 o
  -2   9  14         19.27         35.64        20.34 o
  -2   9  13        253.61        239.70        19.59 o
   2  -9 -12        250.17        255.50        22.22 o
  -2   9  11        419.12        432.12        22.53 o
  -2   9  10        302.49        342.76        21.14 o
  -2   9   9         87.60        102.62        22.09 o
  -2   9   9        147.99        163.46        52.28 o
   2  -9  -8        502.47        536.66        19.92 o
  -2   9   8        555.01        556.19        54.12 o
  -2   9   7         55.89         20.45        17.79 o
  -2   9   7        158.65        149.55        51.85 o
  -2  -9   6         71.95         59.56        18.37 o
  -2   9   6        197.21        162.66        50.29 o
  -2   9   5       1056.44       1032.58        19.39 o
  -2   9   5       1227.79       1211.66        40.32 o
  -2   9   4       2183.36       2146.67        21.23 o
   2   9  -4       2219.39       2174.01        43.21 o
   2  -9  -3         62.40         47.66        12.72 o
  -2   9   3        892.42        996.91        52.30 o
   2  -9  -2         21.02         76.72        12.16 o
  -2   9   2        868.95       1034.22        50.41 o
  -2   9   1        170.36        138.33        13.35 o
  -2   9   1       1102.19       1049.61        37.83 o
  -2   9   0          7.12          3.46        14.47 o
   2   9   0         10.27         -9.67        49.68 o
  -2   9  -1       2107.07       1867.95        19.19 o
  -2  -9  -1       2182.41       1916.03        42.69 o
  -2   9  -2       1917.34       2067.19        19.03 o
   2   9   2       1926.64       2009.72        59.37 o
  -2   9  -3       1876.85       2013.89        19.48 o
   2   9   3       1904.44       1969.04        60.25 o
  -2   9  -4         81.47        103.21        16.73 o
   2  -9   4       1047.04       1091.49        30.26 o
  -2  -9  -5        387.46        338.03        17.58 o
   2   9   5        854.67        801.22        53.64 o
   2   9   6        283.24        240.30        20.00 o
   2   9   6        315.06        241.47        49.47 o
  -2  -9  -7        232.37        237.15        19.96 o
   2   9   7        257.08        243.65        52.80 o
  -2  -9  -8        118.80        127.85        24.34 o
   2   9   8        341.01        299.06        52.69 o
   2   9   9        136.56        133.82        25.86 o
   2   9   9        175.30        161.04        54.19 o
  -2  -9 -10         65.05         73.94        22.23 o
   2   9  11          9.08          4.27        22.48 o
   2   9  12       1264.15       1028.45        33.59 o
  -2  -9 -13         98.82         99.86        16.76 o
  -2   9 -14          8.31         40.25        19.02 o
  -2  -9 -15         67.48         42.17        29.76 o
  -2  -9 -16        364.25        328.44        32.13 o
  -2  -9 -17        104.38        117.91        36.95 o
  -2  -9 -18          0.38          5.68        34.59 o
  -2  -9 -19         19.24        -12.65        32.76 o
  -2  -9 -20          9.33          8.08        29.60 o
  -2  -9 -21          6.66         -2.12        25.16 o
   2 -10 -21         53.99         40.35        22.72 o
   2 -10 -20          6.22         -9.51        27.42 o
   2 -10 -19          2.15         21.05        31.22 o
   2  10 -18         94.49        196.58        29.14 o
   2 -10 -17          9.44         82.66        29.83 o
   2 -10 -16         51.84         61.82        30.10 o
   2 -10 -15        875.91        730.47        39.31 o
  -2  10  14          8.90        -10.49        24.49 o
  -2  10  13         77.83         48.59        16.65 o
   2 -10 -12         15.21         20.09        17.32 o
   2 -10 -11         50.01         38.20        21.31 o
  -2  10  10          2.29          1.42        20.47 o
   2 -10  -9       1641.65       1464.71        31.37 o
  -2  10   9       1642.01       1431.24        63.85 o
  -2 -10   8         99.86        147.58        18.75 o
  -2  10   8        100.71        108.37        54.57 o
  -2 -10   7        454.50        386.78        21.12 o
  -2  10   7        845.64        754.97        57.79 o
  -2  10   6        565.17        533.82        21.46 o
  -2  10   6        673.42        644.03        54.23 o
   2 -10  -5         43.39         21.41        15.88 o
  -2  10   5         44.81          9.30        37.98 o
   2 -10  -4        571.70        448.43        16.49 o
  -2  10   4       1266.02       1168.10        57.22 o
  -2  10   3         25.69         60.28        14.48 o
  -2  10   3        166.10        244.20        51.02 o
   2  10  -2          0.02          0.74        14.78 o
  -2  10   2        662.28        865.24        39.09 o
  -2 -10   1        156.81        162.89        16.26 o
   2  10  -1        600.43        658.66        30.81 o
  -2  10   0        574.51        585.97        18.38 o
   2  10   0        828.57        794.65        38.55 o
   2  10   1       1003.12       1189.71        21.42 o
   2 -10   1       1072.47       1210.15        38.38 o
   2  10   2       1497.51       1745.83        19.20 o
   2  10   2       1497.52       1635.27        60.82 o
  -2 -10  -3        317.49        271.70        15.56 o
   2  10   3        328.85        295.61        37.82 o
  -2 -10  -4       1570.00       1552.46        20.60 o
   2  10   4       1822.83       1765.90        63.28 o
  -2 -10  -5          3.20          1.95        16.48 o
   2  10   5         22.39         40.97        50.33 o
  -2 -10  -6        244.77        292.18        21.12 o
   2  10   6        494.71        440.65        53.14 o
  -2 -10  -7        884.46        858.48        24.31 o
   2  10   7       1085.46        907.86        59.01 o
  -2  10  -8          1.91         -1.13        24.61 o
   2  10   8         46.07         39.43        54.57 o
  -2  10  -9          0.81          3.68        26.18 o
   2  10   9        726.82        678.23        61.87 o
  -2 -10 -10         56.73         27.91        22.94 o
  -2  10 -11         88.42         33.16        24.25 o
  -2 -10 -12        919.65        852.45        26.02 o
   2  10  13        529.83        425.46        20.32 o
  -2  10 -14        128.43        197.50        26.21 o
  -2 -10 -15         62.53         96.10        29.54 o
  -2 -10 -16        898.96        932.59        35.66 o
  -2 -10 -17          1.65        -22.73        34.91 o
  -2 -10 -18          1.16          3.33        32.66 o
  -2 -10 -19         26.23         35.91        30.05 o
  -2 -10 -20         51.13         14.37        26.99 o
   2 -11 -21          7.83          5.83        40.95 o
   2 -11 -20         10.03        -22.54        55.71 o
   2 -11 -19         27.58         86.65        61.79 o
   2 -11 -18         50.67        373.79        42.09 o
   2 -11 -17        351.17        552.58        45.42 o
   2 -11 -16         28.74         83.99        42.09 o
   2  11 -15        173.56        199.62        35.29 o
   2 -11 -14          1.01          3.59        32.93 o
   2 -11 -13        318.26        281.09        20.39 o
   2  11 -12        127.32        120.00        16.54 o
   2  11 -11        735.38        657.87        19.93 o
   2 -11 -10          0.04         -1.73        24.68 o
  -2  11  10        575.47        648.77        61.11 o
   2 -11  -9         12.91         40.97        24.34 o
  -2  11   9         18.29        117.67        56.88 o
   2 -11  -8        102.81        116.70        19.99 o
  -2  11   8        149.62        103.15        55.54 o
   2 -11  -7        206.75        216.30        21.26 o
  -2  11   7        226.95        169.97        54.58 o
  -2 -11   6        875.78        836.37        24.09 o
  -2  11   6        902.12        883.23        61.55 o
  -2 -11   5         95.92        121.39        16.31 o
  -2  11   5        797.75        748.62        58.50 o
  -2  11   4         50.76         66.34        17.48 o
   2  11  -4        167.56        177.45        37.53 o
  -2 -11   3        293.87        277.19        18.55 o
   2  11  -3        495.66        459.68        39.32 o
   2 -11  -2        300.50        234.36        16.48 o
   2  11  -2        559.87        551.84        38.86 o
  -2  11   1        169.60        171.06        14.10 o
  -2  11   1       1090.81       1089.73        56.18 o
  -2  11   0        482.32        416.83        18.66 o
  -2 -11   0        695.62        610.44        36.16 o
   2  11   1       2083.08       1965.58        28.50 o
   2 -11   1       2158.07       1887.05        35.99 o
  -2  11  -2        586.50        682.71        19.58 o
  -2  11  -2        719.40        737.73        41.57 o
  -2 -11  -3        456.29        440.30        18.42 o
  -2  11  -3        586.26        505.37        40.92 o
   2  11   4        264.10        213.59        17.69 o
  -2  11  -4        286.55        256.78        39.99 o
  -2 -11  -5       1586.99       1479.00        27.39 o
   2  11   5       1629.41       1445.23        66.01 o
  -2 -11  -6         59.56        103.65        21.32 o
   2  11   6        446.87        489.11        60.05 o
  -2 -11  -7         45.68         28.79        20.90 o
   2  11   7        137.11        137.93        55.67 o
  -2 -11  -8        105.86         81.19        26.73 o
   2  11   8        151.32        147.16        62.10 o
  -2 -11  -9         12.14         -3.05        27.31 o
   2  11   9         17.86         30.44        60.73 o
  -2 -11 -10       1301.17       1312.08        36.51 o
   2  11  10       1301.19       1097.85        70.58 o
  -2  11 -11         66.54         25.14        21.93 o
  -2  11 -12        154.01        188.97        22.83 o
  -2 -11 -13         95.69         95.51        32.92 o
  -2 -11 -14        112.90         97.59        28.94 o
  -2 -11 -15         24.34         -1.14        27.53 o
  -2 -11 -16        723.00        748.22        33.07 o
  -2 -11 -17        389.58        334.52        28.42 o
  -2 -11 -18         35.81          5.69        29.88 o
  -2 -11 -19         72.10         79.70        27.28 o
  -2 -11 -20         25.25         35.45        22.99 o
   2 -12 -20         15.38         31.87        47.89 o
   2 -12 -19        404.04        354.22        60.10 o
   2 -12 -18         44.38         52.42        61.36 o
   2 -12 -17          0.83        229.20        40.11 o
   2 -12 -16        230.95        348.29        42.63 o
   2  12 -15        292.55        298.51        34.17 o
   2 -12 -14        634.78        624.89        36.98 o
   2 -12 -13       1122.50       1207.02        29.00 o
   2 -12 -12         91.44         42.69        17.86 o
  -2  12  11        171.72        253.53        18.28 o
   2 -12 -10          4.92         -0.40        18.30 o
  -2  12  10        326.26        287.61        61.52 o
   2 -12  -9         45.61         85.50        26.05 o
  -2  12   9        198.74        204.32        60.98 o
   2 -12  -8          1.53          3.84        20.49 o
  -2  12   8         89.48         26.72        64.36 o
  -2  12   7        830.81        694.18        28.76 o
  -2  12   7        873.80        889.28        65.37 o
   2 -12  -6        191.21        207.93        24.89 o
  -2  12   6        396.91        376.74        57.74 o
   2 -12  -5        551.48        447.90        20.20 o
  -2  12   5        682.57        564.95        61.01 o
   2  12  -4        312.30        289.70        17.62 o
  -2  12   4       1326.35       1333.62        63.28 o
  -2  12   3        393.85        532.33        19.99 o
  -2  12   3        993.90       1278.98        45.09 o
   2 -12  -2       1484.24       1451.02        27.36 o
   2  12  -2       1498.73       1476.59        47.08 o
   2 -12  -1        235.39        193.10        18.62 o
   2  12  -1        540.84        519.15        40.51 o
   2  12   0        814.58        917.07        23.99 o
   2 -12   0       1174.81       1254.45        35.78 o
   2  12   1        690.69        708.47        23.57 o
   2  12   1        794.79        727.22        33.20 o
  -2 -12  -2         32.75         76.04        23.51 o
   2 -12   2        689.14        701.69        32.69 o
  -2 -12  -3       1356.85       1464.85        28.45 o
   2 -12   3       1531.02       1721.52        44.93 o
  -2 -12  -4       2292.99       2306.31        35.87 o
  -2 -12  -4       2431.11       2440.14        34.89 o
  -2 -12  -5        296.43        286.97        22.38 o
   2  12   5        540.31        465.97        61.01 o
  -2 -12  -6        465.14        493.78        24.25 o
   2  12   6        549.70        502.82        63.13 o
   2  12   7         97.23        121.24        22.80 o
   2  12   7        464.64        378.94        63.20 o
  -2  12  -8        198.87        198.38        28.05 o
   2  12   8        199.55        199.22        62.43 o
  -2 -12  -9        346.25        286.13        29.62 o
   2  12   9        366.42        268.03        65.57 o
  -2  12 -10        726.61        712.24        24.86 o
   2  12  10        728.79        548.32        65.24 o
   2  12  11         59.85         41.68        24.42 o
   2  12  11        135.79        189.37        63.74 o
  -2 -12 -12        164.55        156.73        37.83 o
  -2 -12 -13          0.17         -6.75        41.41 o
  -2 -12 -14          0.13         14.14        40.51 o
  -2 -12 -15         34.47         36.16        40.63 o
  -2 -12 -16        262.94        298.26        40.90 o
  -2 -12 -17        560.10        528.62        39.88 o
  -2 -12 -18         89.09        150.93        57.99 o
  -2 -12 -19         32.66         31.43        48.93 o
   2 -13 -19          0.60        -11.61        49.81 o
   2 -13 -18        112.68        139.05        56.49 o
   2 -13 -17         24.27        -13.81        64.49 o
   2 -13 -16        584.49        889.20        44.07 o
   2  13 -15        419.71        465.66        33.44 o
   2 -13 -14        116.20        112.44        31.33 o
   2 -13 -13       1017.22        838.82        30.63 o
   2  13 -12        463.56        519.94        31.20 o
   2  13 -11         22.75         14.81        28.45 o
   2 -13 -10        135.07        149.89        19.45 o
  -2  13  10        194.82        173.90        64.54 o
   2 -13  -9        593.33        591.75        23.27 o
  -2  13   9        594.93        617.20        50.41 o
  -2  13   8        111.20         94.17        18.24 o
   2  13  -8        292.36        314.58        48.34 o
  -2  13   7        482.50        472.33        28.50 o
  -2  13   7        766.24        803.22        66.13 o
   2 -13  -6          4.56        -11.52        25.09 o
  -2  13   6        377.50        313.90        61.71 o
  -2 -13   5        261.49        211.15        25.43 o
  -2  13   5        265.93        237.84        61.54 o
  -2 -13   4         45.40         38.88        21.33 o
  -2  13   4        275.72        312.79        46.05 o
   2 -13  -3       1043.35       1017.70        26.83 o
  -2  13   3       1741.56       1845.21        71.73 o
   2 -13  -2        339.17        317.13        25.23 o
   2  13  -2        693.90        725.23        44.33 o
   2 -13  -1        535.57        482.77        32.74 o
  -2  13   1        831.36        786.20        36.19 o
   2 -13   0        203.01        193.43        21.35 o
   2  13   0        292.78        249.04        33.28 o
  -2 -13  -1        668.84        676.48        23.91 o
   2 -13   1        905.69        860.92        36.21 o
  -2 -13  -2        802.13        882.41        25.93 o
   2  13   2        952.12        992.59        36.67 o
   2  13   3       1578.80       1503.86        25.15 o
   2  13   3       2040.21       1957.65        53.60 o
  -2 -13  -4        520.81        564.87        29.45 o
   2  13   4        540.89        554.68        46.86 o
  -2 -13  -5         10.02         33.25        26.22 o
   2  13   5        125.67         53.78        61.33 o
   2  13   6        843.29        765.96        31.31 o
   2  13   6        845.31        795.94        71.39 o
  -2 -13  -7        641.59        661.24        32.85 o
   2  13   7        854.97        865.06        72.88 o
  -2 -13  -8        409.64        460.44        25.93 o
  -2  13  -8        458.81        489.68        48.14 o
  -2 -13  -9          3.63         -1.62        18.55 o
   2  13   9        266.02        222.15        65.60 o
   2 -13  10        135.11        124.25        19.82 o
   2  13  10        194.84         73.59        63.97 o
  -2 -13 -11        997.04        856.37        32.52 o
  -2  13 -12       1050.14        996.96        43.22 o
  -2 -13 -13         24.91         43.53        39.19 o
  -2 -13 -14        147.74        148.02        40.19 o
  -2 -13 -15         76.59         29.23        37.52 o
  -2 -13 -16         56.44         88.07        35.78 o
  -2 -13 -17         61.40         41.73        33.09 o
  -2 -13 -18         38.70        -15.40        51.52 o
   2 -14 -18          3.90         -7.92        49.15 o
   2 -14 -17         10.53         14.22        57.43 o
   2 -14 -16         19.81        -10.17        60.99 o
   2 -14 -15        370.94        354.24        41.93 o
   2  14 -14        148.19        190.54        30.24 o
   2  14 -13        448.18        374.44        32.74 o
   2  14 -12          1.41         13.10        27.18 o
   2  14 -11        723.26        663.59        32.69 o
   2 -14 -10        328.31        319.40        30.31 o
   2 -14  -9       1325.72       1538.27        28.04 o
   2  14  -9       1330.88       1517.74        83.41 o
   2 -14  -8        180.54        215.20        17.63 o
   2  14  -8       1303.72       1547.85        56.00 o
  -2 -14   7         65.61         87.48        18.51 o
   2  14  -7         73.78         76.38        47.86 o
  -2 -14   6        482.75        515.76        25.93 o
   2  14  -6        623.41        605.38        33.65 o
   2 -14  -5         10.32         13.67        20.04 o
  -2  14   5        244.44        260.98        43.20 o
   2 -14  -4       2432.70       2527.50        39.31 o
   2  14  -4       2470.72       2522.93        58.97 o
   2 -14  -3        861.66        969.80        30.85 o
  -2  14   3        900.87        997.71        49.36 o
   2 -14  -2        149.28        203.76        32.30 o
   2 -14  -2        578.78        590.11        38.28 o
   2 -14  -1        585.53        557.59        28.00 o
  -2  14   1        591.58        596.59        48.77 o
  -2 -14   0        958.35       1023.74        38.58 o
  -2  14   0       1382.17       1510.87        42.14 o
   2  14   1         13.68          2.20        21.68 o
   2 -14   1        272.62        614.42        37.51 o
  -2 -14  -2        971.21       1027.06        27.40 o
   2 -14   2       1037.22       1022.49        38.71 o
  -2 -14  -3         88.66         69.32        26.78 o
   2  14   3        469.72        561.02        38.37 o
  -2 -14  -4         85.98         82.42        23.22 o
   2  14   4       1161.81       1259.45        77.27 o
  -2 -14  -5        529.39        574.70        22.98 o
  -2 -14  -5        533.95        653.91        50.68 o
   2 -14   6        318.06        322.51        21.65 o
  -2 -14  -6        531.55        544.43        48.50 o
  -2 -14  -7         18.49         40.75        20.38 o
   2  14   7         47.50        111.63        64.21 o
  -2 -14  -8       2539.74       2563.43        32.96 o
   2  14   8       2619.59       2512.68        58.81 o
   2 -14   9         11.67         -1.98        25.93 o
  -2  14  -9        597.95        813.41        71.73 o
  -2 -14 -10        433.64        495.42        30.82 o
  -2  14 -11          3.78         -2.15        26.68 o
  -2  14 -12         15.54         -2.28        26.27 o
  -2 -14 -13        573.58        569.27        43.14 o
  -2 -14 -14         73.33         75.74        37.51 o
  -2 -14 -15          1.20        -17.42        34.95 o
  -2 -14 -16        188.53        226.26        34.56 o
  -2 -14 -17         82.04         77.10        29.01 o
  -2 -14 -18          2.15         16.96        40.43 o
   2 -15 -17        111.26         61.43        51.05 o
   2 -15 -16        510.87        512.44        59.00 o
   2 -15 -15          8.98          4.39        55.48 o
   2 -15 -14         66.51         60.59        27.42 o
   2 -15 -13         18.76          8.97        28.48 o
   2  15 -12        433.44        414.02        28.89 o
   2 -15 -11        166.65        173.07        28.59 o
   2  15 -10        224.78        239.39        29.08 o
   2 -15  -9        104.46         96.38        34.75 o
   2  15  -9        369.24        501.15        75.15 o
  -2  15   8          2.40          5.57        25.90 o
   2  15  -8        285.10        370.57        72.56 o
  -2  15   7        208.87        218.45        17.73 o
   2  15  -7        634.27        750.26        77.98 o
  -2 -15   6        490.15        477.69        25.78 o
  -2  15   6       1997.24       2057.20        45.86 o
  -2 -15   5        197.90        215.63        24.65 o
  -2  15   5        396.29        425.30        38.94 o
  -2 -15   4         46.30         70.20        26.27 o
  -2  15   4         71.72         73.68        28.40 o
  -2 -15   3        111.43        102.74        25.74 o
  -2  15   3       1180.40       1241.23        29.97 o
   2 -15  -2         16.76         11.52        22.68 o
  -2  15   2        120.39        108.31        28.53 o
   2 -15  -1        132.82        101.36        22.58 o
  -2  15   1        152.05        115.85        32.19 o
   2 -15   0        859.35        869.90        27.28 o
  -2  15   0       1239.39       1379.62        37.85 o
   2 -15   1         43.50         56.56        33.74 o
  -2  15  -1        102.23         92.17        24.54 o
   2 -15   2        234.31        238.86        23.79 o
   2  15   2        241.72        225.46        28.29 o
  -2 -15  -3       2417.18       2398.06        41.20 o
  -2  15  -3       2466.46       2590.12        37.03 o
  -2 -15  -4         57.48         29.77        22.86 o
  -2 -15  -4         77.96         71.87        36.02 o
   2 -15   5        448.60        464.89        29.42 o
   2  15   5        536.12        557.27        34.93 o
   2  15   6       3407.86       3267.23        34.78 o
   2  15   6       3624.62       3481.47        64.98 o
   2  15   7        961.93        985.02        32.94 o
  -2 -15  -7       1054.30       1122.31        77.26 o
  -2  15  -8        639.25        457.31        36.39 o
  -2 -15  -8        640.31        749.35        76.10 o
  -2  15  -9        598.71        725.95        39.09 o
  -2  15  -9        644.91        810.43        70.86 o
  -2 -15 -10         19.07         29.21        26.07 o
  -2 -15 -11         54.24         75.79        27.20 o
  -2  15 -12         77.32         47.18        31.90 o
  -2 -15 -13         20.74         25.38        36.91 o
  -2 -15 -14          7.21          1.62        34.25 o
  -2 -15 -15          0.00         -0.65        31.99 o
  -2 -15 -16         11.99          4.33        28.74 o
  -2 -15 -17          1.71          8.84        41.25 o
   2 -16 -16        203.14        129.58        47.87 o
   2 -16 -15        152.02        122.77        27.71 o
   2  16 -14         47.53         65.34        25.18 o
   2  16 -13          0.74         16.90        25.91 o
   2  16 -12         95.13        101.89        25.35 o
   2  16 -11          4.83         14.35        26.47 o
   2 -16 -10          2.24         11.26        33.14 o
   2  16 -10         82.65         65.43        69.08 o
   2 -16  -9          0.06          6.67        32.81 o
   2  16  -9        106.82        215.88        70.17 o
   2 -16  -8         49.59         22.20        25.56 o
   2  16  -8        803.81        961.86        77.67 o
   2 -16  -7        346.35        369.87        28.24 o
   2  16  -7        393.59        407.99        72.80 o
   2  16  -6          8.85         15.28        34.19 o
   2  16  -6        407.79        388.16        46.26 o
   2 -16  -5        239.50        317.57        55.89 o
   2  16  -5        700.97        822.29        40.83 o
   2 -16  -4        171.70        177.66        25.58 o
  -2  16   4        601.69        607.84        40.47 o
   2 -16  -3          0.21         -2.54        25.58 o
   2  16  -3        375.23        401.47        28.12 o
   2 -16  -2         39.70         43.78        22.42 o
   2  16  -2        153.22        159.04        30.26 o
   2 -16  -1         50.98         49.15        27.35 o
   2 -16  -1        188.22        184.53        29.18 o
   2 -16   0        135.92        118.55        22.76 o
  -2  16   0        196.02        160.66        32.88 o
  -2 -16  -1        310.32        322.84        28.35 o
  -2  16  -1        332.87        344.88        29.75 o
   2 -16   2        256.70        310.35        29.10 o
  -2 -16  -2        274.26        324.29        29.60 o
  -2 -16  -3        848.00        808.31        26.63 o
  -2 -16  -3        848.09        825.88        41.62 o
  -2  16  -4       1048.22       1115.06        52.08 o
  -2 -16  -5       1149.41       1360.08        53.21 o
  -2 -16  -6        906.01        874.63        49.89 o
  -2  16  -7        259.99        226.26        46.77 o
  -2  16  -8       1705.47       1674.41        62.45 o
  -2 -16  -8       1727.40       1758.63        82.95 o
  -2 -16  -9        241.41        287.91        34.70 o
  -2 -16 -10        181.82        203.91        26.49 o
  -2 -16 -11        542.33        598.65        29.03 o
  -2 -16 -12        159.63        177.63        26.73 o
  -2 -16 -13        158.75        149.38        34.42 o
  -2 -16 -14          1.90          1.19        31.18 o
  -2 -16 -15          0.23          4.58        28.34 o
  -2 -16 -16        110.00         78.68        24.69 o
   2 -17 -15         48.31         46.92        45.83 o
   2 -17 -14          8.69          0.82        26.33 o
   2  17 -13         99.39        103.31        24.29 o
   2  17 -12         12.26         22.12        25.71 o
   2 -17 -11         37.52         53.20        24.36 o
   2 -17 -10         17.70         29.70        29.73 o
   2  17 -10        357.19        355.31        65.39 o
   2  17  -9        101.55         88.98        32.31 o
   2  17  -9        196.17        204.17        66.82 o
   2  17  -8         68.90         49.24        31.94 o
   2  17  -8         77.52        112.30        66.00 o
  -2  17   7          6.40         12.66        30.41 o
   2  17  -7        148.56        116.23        47.53 o
   2 -17  -6        331.93        350.48        54.96 o
   2  17  -6        351.20        356.17        37.12 o
   2 -17  -5        473.29        498.62        55.83 o
  -2  17   5        484.57        467.61        37.93 o
   2 -17  -4        313.70        272.00        49.77 o
   2  17  -4        492.66        429.95        38.19 o
   2 -17  -3       1099.96       1110.21        62.12 o
   2  17  -3       1154.91       1153.24        41.97 o
   2 -17  -2         34.55         50.26        48.71 o
   2  17  -2         34.89         76.75        37.37 o
   2 -17  -1         54.98        122.33        48.57 o
  -2  17   1        120.43        196.22        44.94 o
   2 -17   0        242.07        216.34        48.84 o
   2  17   0        349.13        313.47        46.15 o
   2 -17   1        148.00        165.83        44.50 o
  -2  17  -1        172.32        205.81        35.67 o
   2 -17   2          0.77          8.18        40.80 o
  -2  17  -2         16.05         10.76        35.05 o
   2 -17   3        124.25        147.11        42.20 o
  -2 -17  -3        610.70        666.02        48.16 o
  -2  17  -4        543.40        497.76        47.20 o
  -2 -17  -5        234.82        213.00        45.46 o
  -2 -17  -6        190.36        171.16        46.14 o
  -2  17  -7        321.48        244.22        47.05 o
  -2 -17  -7        324.30        329.88        67.01 o
  -2 -17  -8         19.51         17.91        31.18 o
  -2 -17  -9        213.94        181.27        31.53 o
  -2 -17 -10        767.65        679.72        34.94 o
  -2  17 -11        166.47        167.08        28.70 o
  -2  17 -12        469.09        499.21        26.65 o
  -2 -17 -13        131.16        145.20        30.92 o
  -2 -17 -14        269.92        267.90        29.01 o
  -2 -17 -15         39.74         35.95        29.80 o
   2 -18 -14          1.11          7.08        41.17 o
   2 -18 -13        117.90        139.21        26.54 o
   2 -18 -12         77.43        112.54        23.46 o
   2  18 -11          0.99         24.98        22.36 o
   2 -18 -10        103.33        104.34        23.95 o
   2 -18  -9         27.59          5.77        29.36 o
   2  18  -9        121.91         99.11        59.65 o
   2  18  -8        115.41         93.25        30.47 o
   2  18  -8        172.69        190.05        61.99 o
   2 -18  -7         61.79         53.04        23.10 o
   2  18  -7         66.26         87.43        61.46 o
   2 -18  -6         56.24         98.67        45.10 o
   2  18  -6         56.55         60.02        33.20 o
   2 -18  -5        205.61        159.57        47.90 o
  -2  18   5        247.70        246.16        35.13 o
   2 -18  -4       1096.54       1198.95        61.78 o
   2  18  -4       1097.16       1175.91        39.32 o
   2 -18  -3        188.52        162.36        49.75 o
  -2  18   3        201.29        197.99        36.13 o
   2 -18  -2        170.54        159.15        47.21 o
  -2  18   2        184.86        177.26        43.00 o
   2 -18  -1          0.37         10.89        45.75 o
  -2  18   1          4.18        -31.83        42.51 o
   2 -18   0         69.88         36.46        43.44 o
  -2  18   0        100.79         42.10        42.66 o
   2 -18   1          8.62         22.02        42.41 o
  -2  18  -1          8.78         31.33        41.55 o
   2 -18   2         32.38         20.94        40.15 o
  -2  18  -2        107.80         55.05        33.44 o
   2 -18   3         28.86         23.37        38.63 o
  -2 -18  -3        112.23        124.47        44.27 o
  -2  18  -4        486.33        422.57        46.41 o
  -2  18  -5        186.11        161.00        44.82 o
  -2 -18  -6         25.56         32.58        42.45 o
  -2  18  -7         10.11         29.79        42.73 o
  -2 -18  -7         37.44         21.86        57.98 o
  -2  18  -8        129.52        112.51        41.05 o
  -2 -18  -8        180.55        148.99        57.38 o
  -2  18  -9        213.27        232.36        30.06 o
  -2 -18 -10         89.18         56.61        27.18 o
  -2 -18 -11        745.97        711.47        26.50 o
  -2 -18 -12        176.08        176.78        29.32 o
  -2 -18 -13        527.91        678.76        30.16 o
   2 -19 -12        161.41        185.90        25.21 o
   2 -19 -11          3.42         14.08        21.06 o
   2 -19 -10          0.03         19.18        20.46 o
   2 -19  -9         37.38         20.28        26.06 o
   2  19  -9         43.86         75.85        50.70 o
   2  19  -8         17.95          2.25        28.13 o
   2  19  -8         22.55         -0.80        54.50 o
  -2  19   7         58.79         93.46        25.93 o
   2  19  -7         62.55         56.41        39.36 o
   2 -19  -6         53.66         82.85        26.46 o
   2  19  -6         65.61        135.38        40.35 o
   2 -19  -5         54.81         19.52        42.28 o
   2  19  -5        236.44        286.07        31.97 o
   2 -19  -4        631.69        601.11        50.90 o
   2  19  -4        640.37        559.31        41.40 o
   2 -19  -3        263.92        283.84        47.57 o
  -2  19   3        342.20        284.66        40.43 o
   2 -19  -2         43.20         56.15        44.63 o
   2  19  -2        174.12        161.53        40.64 o
   2 -19  -1         35.54         34.00        41.06 o
  -2  19   1         35.83         26.03        39.71 o
   2 -19   0         13.41         33.29        41.22 o
   2  19   0         19.34          4.77        39.77 o
   2 -19   1          0.65         10.31        37.77 o
  -2  19  -1         16.37         37.01        38.93 o
   2 -19   2        296.04        321.18        39.08 o
  -2  19  -2        315.14        347.10        41.45 o
  -2  19  -3        293.74        339.82        42.59 o
  -2 -19  -4        298.98        221.78        40.74 o
  -2  19  -5        410.71        433.05        45.47 o
  -2 -19  -5        434.95        569.26        57.66 o
  -2 -19  -6         50.76         32.38        38.55 o
  -2  19  -7          8.52         27.63        37.42 o
  -2 -19  -7         34.51         19.32        54.33 o
  -2  19  -8         10.40         26.61        36.69 o
  -2 -19  -8         18.34          3.53        56.24 o
  -2  19  -9         14.65         -0.43        34.31 o
  -2 -19  -9         31.18         33.89        50.94 o
  -2 -19 -10         13.31         10.84        20.68 o
  -2 -19 -11        292.35        276.73        28.65 o
  -2 -19 -12        437.00        438.39        34.20 o
   2 -20 -11         27.39         31.16        36.55 o
   2 -20 -10         78.55        141.40        24.92 o
   2 -20  -9          2.16        -14.24        22.63 o
   2  20  -9         70.22        100.44        40.74 o
   2 -20  -8          2.44         -0.83        34.02 o
   2  20  -8         11.62         17.60        30.77 o
   2 -20  -7          0.05         -7.74        35.04 o
   2  20  -7         17.75         20.20        32.76 o
  -2  20   6        111.85        164.25        24.11 o
   2  20  -6        202.90        219.36        50.85 o
   2 -20  -5        426.93        467.25        44.17 o
  -2  20   5        431.22        454.91        34.26 o
   2 -20  -4        126.50        132.64        39.44 o
   2  20  -4        155.89        127.37        34.50 o
   2 -20  -3         14.71         38.78        36.78 o
   2  20  -3        439.61        408.92        37.03 o
   2 -20  -2         39.81         43.16        37.27 o
   2  20  -2        101.17         85.22        34.98 o
   2 -20  -1          0.74          0.68        35.78 o
  -2  20   1          9.23         -1.70        35.89 o
   2 -20   0          0.27         -5.78        34.73 o
  -2  20   0          0.39        -11.42        35.64 o
   2 -20   1         19.20         31.36        33.97 o
   2  20   1         19.53         28.80        34.73 o
  -2  20  -2        156.36        193.55        55.35 o
  -2  20  -3        967.29        956.48        41.09 o
  -2  20  -4        122.41         86.72        35.44 o
  -2  20  -5          9.72          4.56        36.64 o
  -2 -20  -5        198.51        183.41        49.00 o
  -2 -20  -6        255.34        261.98        35.81 o
  -2  20  -7         40.01         37.80        33.86 o
  -2 -20  -7         40.04         26.47        47.41 o
  -2  20  -8         20.75         -0.79        31.50 o
  -2 -20  -8         21.83         13.18        45.70 o
  -2 -20  -9        153.90        152.93        22.35 o
  -2 -20 -10          6.08         22.77        30.52 o
   2 -21  -8          3.04         -4.81        28.87 o
   2 -21  -7         18.73         -0.58        29.96 o
   2  21  -7         87.17         75.51        37.10 o
   2 -21  -6        267.63        354.48        34.69 o
   2  21  -6        317.03        392.01        42.29 o
   2 -21  -5          1.13         -4.42        33.14 o
   2  21  -5          6.60         -0.67        27.11 o
   2 -21  -4         49.43         37.11        31.65 o
  -2  21   4        217.10        227.41        29.33 o
   2 -21  -3          1.58          0.62        32.60 o
  -2  21   3        142.09        138.63        30.01 o
   2 -21  -2         20.68         23.32        31.70 o
   2  21  -2         25.29         21.47        30.05 o
   2 -21  -1         19.15          7.31        30.44 o
  -2  21   1         68.31         37.76        30.04 o
   2 -21   0         19.46          5.88        28.63 o
   2  21   0         28.06         27.25        29.74 o
   2 -21   1        111.17        143.75        29.35 o
  -2  21  -1        119.63         91.24        46.46 o
  -2  21  -2         19.57         25.60        45.77 o
  -2  21  -3        318.41        305.47        48.71 o
  -2 -21  -4        401.00        487.22        31.94 o
  -2  21  -5         12.38         16.85        31.30 o
  -2 -21  -5         12.88         69.95        40.58 o
  -2  21  -6        111.69        132.43        31.07 o
  -2 -21  -6        230.05        339.86        41.70 o
  -2  21  -7        154.75        134.43        28.89 o
  -2 -21  -7        163.04        195.44        38.77 o
   2 -22  -3         27.43         37.22        24.48 o
  -2  22   2         11.92          6.65        33.05 o
  -2  22   1         63.06         97.98        35.33 o
  -2  22   0         50.21         53.26        36.55 o
  -2  22  -1         95.31         90.65        37.21 o
  -2  22  -2         15.88         -0.10        35.53 o
  -2  22  -3         79.70         53.90        36.14 o
  -2  22  -4        188.28        138.08        35.02 o
   3   0 -23       1474.91       1614.26        37.74 o
   3   0 -21        466.67        459.17        39.71 o
   3   0 -19       1689.92       1591.89        55.76 o
   3   0 -17        855.03        874.39        33.66 o
  -3   0  15        208.49        256.96        39.11 o
   3   0 -13        568.95        583.37        21.20 o
  -3   0  11       2511.75       2601.24        26.09 o
   3   0  -9        101.38        132.08        17.17 o
   3   0  -7         92.42         84.63        12.32 o
   3   0  -5       5097.30       5182.90        21.06 o
   3   0  -3      20736.73      24679.41        81.42 o
  -3   0   1         15.26         76.04        22.59 o
   3   0   1      14357.55      11703.71        43.47 o
  -3   0  -3      54672.72      59176.27       117.50 o
   3   0   5       6507.85       6480.97        26.30 o
  -3   0  -7       1971.77       1850.43        18.30 o
  -3   0  -9       1512.19       1879.80        21.16 o
  -3   0 -11        194.78        274.60        25.56 o
  -3   0 -13         48.87          3.69        35.68 o
  -3   0 -15         40.73         51.94        39.97 o
  -3   0 -17        979.01        913.09        34.67 o
  -3   0 -19         83.45         22.66        37.31 o
  -3   0 -21        620.87        529.66        35.72 o
   3   0  23        211.41        185.40        34.57 o
   3  -1 -24         72.97        125.22        30.49 o
   3  -1 -23         11.49         12.77        19.33 o
   3  -1 -22          0.12          7.52        22.85 o
   3   1 -21         29.52         21.36        25.32 o
   3  -1 -20          2.33          8.48        27.56 o
   3  -1 -19          6.51         11.22        29.26 o
   3   1 -18       1540.16       1571.48        33.38 o
  -3  -1  17         52.76         62.54        20.72 o
  -3   1  16         91.00         56.26        20.28 o
  -3   1  15         27.31         30.08        31.80 o
   3   1 -14        512.05        507.50        16.98 o
   3  -1 -13       1017.20        953.83        17.26 o
  -3  -1  12       1056.87       1071.06        15.67 o
  -3  -1  11          0.45         14.62        11.84 o
   3  -1 -10         79.13         64.15        11.94 o
   3  -1  -9       4145.17       4040.58        20.73 o
   3   1  -8       1032.15        951.69        13.23 o
   3  -1  -7        957.73        889.96        10.32 o
   3  -1  -6       1442.86       1588.39        10.56 o
   3   1  -5       2207.27       1963.90        11.19 o
   3  -1  -4       4519.98       4809.26        17.83 o
  -3  -1   3       4186.33       5144.01        27.97 o
  -3   1   2      71545.86      67004.05        87.29 o
  -3  -1   1      11821.35      11627.09        38.74 o
   3   1   0        107.71         87.39        18.16 o
   3   1   1       1865.82       2240.46        21.09 o
  -3   1  -2      59024.39      55383.59        82.84 o
  -3   1  -3      20808.48      22305.24        51.08 o
   3   1   4         21.75         63.72         9.27 o
  -3  -1  -5        511.82        416.11         9.63 o
   3  -1   6        199.04        193.74         8.14 o
  -3   1  -7        279.30        300.88        10.10 o
  -3   1  -8       1531.46       1458.35        15.83 o
  -3  -1  -9       1643.24       1870.76        17.80 o
  -3   1 -10       1059.56        997.51        19.82 o
   3   1  11          3.44         20.50        19.22 o
   3   1  12         67.96        105.49        20.78 o
  -3  -1 -13          7.88         24.86        25.31 o
  -3   1 -14         45.74          0.54        27.64 o
  -3  -1 -15        154.96        140.30        29.27 o
  -3  -1 -16       1801.29       1571.52        26.56 o
  -3  -1 -17          0.53         17.62        20.42 o
  -3   1 -18         21.98         25.53        27.16 o
  -3   1 -19         33.77         42.14        26.53 o
  -3   1 -20        676.77        678.62        35.65 o
  -3  -1 -21        129.16        120.33        29.20 o
  -3   1 -22         50.73         27.65        21.02 o
   3   1  23         21.49         25.57        23.96 o
   3  -2 -23        152.71         75.70        24.73 o
   3  -2 -22        262.04        239.50        23.80 o
   3  -2 -21        325.13        263.97        27.00 o
   3   2 -20          4.78         12.22        27.74 o
   3  -2 -19        423.48        475.53        28.55 o
   3   2 -18        256.89        308.00        27.27 o
   3   2 -17         97.72         94.16        22.33 o
   3   2 -16        669.37        570.35        23.58 o
  -3  -2  15        131.35        117.78        26.55 o
  -3   2  14         12.01         16.93        19.46 o
   3   2 -13        115.90        122.99        17.26 o
   3   2 -12        126.46        125.88        13.75 o
   3  -2 -11       1894.58       1976.91        17.20 o
   3  -2 -10         42.51         44.70        11.94 o
   3  -2  -9       1911.37       1693.00        16.26 o
  -3  -2   8        403.55        444.18        12.13 o
   3  -2  -7       3061.95       3498.33        12.81 o
  -3  -2   6        315.28        307.41         7.93 o
  -3  -2   5       1093.63        931.86         9.78 o
   3   2  -4       4012.43       4356.05        16.45 o
  -3  -2   3       1321.25       1449.23        13.99 o
   3   2  -2      11048.90      10484.50        39.47 o
   3   2  -1        901.46        602.07        19.73 o
   3   2   0        833.87       1058.32        25.46 o
   3   2   1        891.21       1417.12        21.11 o
   3  -2   2      17521.68      15097.19        35.16 o
  -3  -2  -3       9195.33       8546.20        23.18 o
   3  -2   4        304.86        175.25         9.06 o
  -3   2  -5       2789.80       2066.42        12.22 o
   3   2   6         64.04         17.88         9.00 o
  -3   2  -7       2253.25       1912.62        15.12 o
  -3  -2  -8       1273.40       1481.02        16.21 o
  -3   2  -9         54.77          9.09        12.76 o
  -3   2 -10        784.51        671.57        18.71 o
  -3  -2 -11       1089.28       1090.42        21.18 o
  -3  -2 -12         18.24          9.35        19.96 o
   3   2  13         34.32         19.12        22.07 o
   3   2  14          5.60         10.99        27.46 o
  -3   2 -15         30.31         50.30        27.74 o
   3  -2  16       1130.77       1139.68        27.64 o
  -3  -2 -17         18.97         10.31        36.99 o
  -3  -2 -18         12.77          7.98        35.85 o
  -3   2 -19         95.77         66.32        35.21 o
  -3   2 -20         15.44         12.67        32.18 o
   3  -2  21        112.83         94.24        23.71 o
  -3   2 -22        252.63        235.53        21.63 o
  -3  -2 -23         10.93         29.69        21.44 o
   3  -3 -23          6.68         14.08        24.33 o
   3  -3 -22        149.11        120.96        29.02 o
   3   3 -21          3.40         23.96        32.11 o
   3   3 -20         93.27        109.51        27.08 o
   3   3 -19          8.12         83.53        25.99 o
   3  -3 -18          0.09         26.71        26.01 o
   3   3 -17          4.60         19.71        21.75 o
   3  -3 -16        819.75        887.23        25.00 o
  -3   3  15        160.30        157.53        30.46 o
  -3   3  14         99.83         81.25        19.86 o
  -3   3  13         22.31         29.23        18.60 o
  -3  -3  12       1027.48        941.87        20.40 o
  -3   3  11         16.12         21.73        15.26 o
   3  -3 -10        848.05        822.16        15.55 o
   3   3  -9         43.47         34.85        11.41 o
   3  -3  -8       2164.83       2372.57        15.49 o
  -3   3   7        179.90        278.97         8.53 o
  -3  -3   6      12580.27      12385.74        22.66 o
   3  -3  -5       4313.08       4097.71        14.09 o
   3   3  -4       1186.86       1076.78        10.23 o
  -3  -3   3       6145.29       5881.06        18.00 o
  -3   3   2       6662.29       7583.89        29.70 o
   3   3  -1      51656.28      51555.77        82.24 o
  -3  -3   0       1344.68       1114.68        16.79 o
   3   3   1      55211.60      56153.38        75.95 o
  -3  -3  -2      10720.61      12732.91        28.47 o
   3  -3   3        414.76        489.72        11.08 o
  -3   3  -4         50.76         66.68         9.21 o
   3   3   5       1271.04       1375.89        11.66 o
  -3   3  -6       3964.50       3796.05        16.30 o
   3  -3   7        815.96        788.85        13.43 o
   3   3   8          0.64         -4.12        12.81 o
  -3   3  -9       1809.60       1761.49        17.84 o
  -3   3 -10         28.42         30.36        14.79 o
  -3  -3 -11          4.62         12.19        17.26 o
  -3  -3 -12         54.41         38.80        18.27 o
  -3  -3 -13        434.77        420.32        23.80 o
   3  -3  14        424.70        387.58        29.46 o
  -3  -3 -15       1143.52       1081.92        26.30 o
  -3  -3 -16        239.96        152.31        25.68 o
  -3   3 -17        496.47        387.79        39.45 o
  -3  -3 -18          0.15        -25.83        35.54 o
  -3   3 -19         88.59         63.22        34.00 o
  -3   3 -20        141.99        110.63        33.21 o
  -3   3 -21          8.99          7.20        28.65 o
  -3  -3 -22         54.44         49.36        25.17 o
  -3  -3 -23          3.12         -2.98        20.98 o
   3  -4 -23         76.68         81.76        26.87 o
   3  -4 -22         11.30         -1.44        27.31 o
   3  -4 -21         51.61         47.51        31.66 o
   3   4 -20        657.86        617.08        38.50 o
   3  -4 -19         52.31        161.88        31.13 o
   3   4 -18         46.68         64.15        31.91 o
  -3   4  17         23.48         35.50        26.92 o
   3  -4 -16        537.04        536.13        25.96 o
  -3  -4  15        257.43        246.91        31.76 o
  -3  -4  14        189.14        207.11        23.26 o
   3  -4 -13       2805.64       2760.64        33.30 o
  -3  -4  12        410.81        424.45        21.83 o
  -3  -4  11        408.43        406.26        20.50 o
  -3  -4  10         18.16          0.86        16.35 o
  -3   4   9         48.30         22.67        12.71 o
  -3  -4   8       3712.43       3750.86        21.63 o
   3   4  -7       2675.26       2971.23        17.66 o
   3   4  -6        439.49        384.33         9.05 o
  -3  -4   5        216.80        300.51         9.00 o
   3   4  -4       5788.47       5470.53        16.63 o
   3  -4  -3       1965.36       2581.48        12.03 o
  -3  -4   2      20161.97      20421.58        30.81 o
  -3  -4   1      11456.78      11990.29        25.25 o
   3   4   0       3903.71       4687.06        18.46 o
   3   4   1        487.46        360.73         9.05 o
   3  -4   2       3077.33       3113.03        12.96 o
  -3   4  -3        846.48        998.82        10.27 o
  -3   4  -4         62.04         38.96         8.78 o
  -3  -4  -5        731.83        768.55        10.75 o
   3   4   6       6579.72       6226.81        20.25 o
  -3   4  -7       1571.99       1336.89        15.90 o
   3   4   8       1016.87       1073.07        15.84 o
  -3  -4  -9          1.04         -1.99        14.30 o
  -3  -4 -10       2181.88       1994.77        23.22 o
   3   4  11        267.64        255.99        18.27 o
   3   4  12          0.95         11.61        20.27 o
   3   4  13       2263.52       2099.78        30.93 o
  -3  -4 -14        212.84        267.54        27.53 o
  -3   4 -15          6.40         12.13        24.18 o
  -3  -4 -16        202.56        231.67        26.11 o
  -3   4 -17        427.42        448.81        40.13 o
  -3  -4 -18         63.48         58.80        36.49 o
  -3  -4 -19        156.84        104.45        34.64 o
  -3  -4 -20        194.00        195.88        32.72 o
  -3  -4 -21         40.90         18.66        28.12 o
  -3  -4 -22         16.56         46.17        27.38 o
   3   4  23          0.38          1.63        20.65 o
   3  -5 -23          1.53         11.91        24.48 o
   3   5 -22         10.72         14.40        27.22 o
   3  -5 -21        207.52        175.96        31.66 o
   3  -5 -20        143.78        111.78        33.45 o
   3  -5 -19        163.65        220.13        30.91 o
   3   5 -18         93.78        106.29        31.77 o
   3   5 -17        157.85        141.05        31.49 o
   3  -5 -16        165.49        162.85        24.78 o
  -3   5  15        348.59        340.85        24.71 o
   3  -5 -14       1206.97       1201.34        33.81 o
   3  -5 -13         94.07         91.30        24.48 o
   3  -5 -12        805.20        741.42        23.15 o
  -3  -5  11          6.01         18.37        18.38 o
   3  -5 -10       2038.33       2030.35        23.17 o
   3  -5  -9       1386.45       1485.66        20.61 o
   3  -5  -8        729.66        714.80        16.04 o
  -3   5   7        197.37        122.22        11.20 o
  -3  -5   6        661.67        777.38        11.77 o
  -3   5   5       3643.37       3427.43        16.32 o
   3   5  -4         17.10         23.77         9.29 o
  -3   5   3       7336.43       6815.16        18.13 o
   3   5  -2         37.58         59.05         9.64 o
  -3  -5   1       1175.20       1372.66        12.32 o
   3   5   0         54.67         91.93         8.17 o
  -3  -5  -1        342.41        373.91         8.79 o
   3   5   2       1561.40       1943.03        11.20 o
  -3   5  -3         79.67         66.30         9.21 o
   3   5   4       1922.15       1697.20        12.33 o
   3  -5   5        234.82        292.43        10.83 o
  -3   5  -6        147.47        154.39        13.23 o
  -3   5  -7         88.32        102.72        13.72 o
   3  -5   8         16.08          2.32        13.47 o
  -3  -5  -9        789.26        909.76        18.59 o
  -3   5 -10        662.91        760.98        21.71 o
  -3  -5 -11        550.61        570.13        22.09 o
  -3  -5 -12        282.12        284.53        21.50 o
  -3  -5 -13          5.40         22.73        21.95 o
  -3  -5 -14        143.17        228.16        24.05 o
  -3   5 -15         77.16         63.07        24.11 o
  -3  -5 -16          6.98          2.35        24.95 o
  -3  -5 -17          4.62          4.60        36.30 o
  -3   5 -18        155.56        126.75        37.47 o
  -3  -5 -19        510.35        500.07        36.97 o
  -3   5 -20          2.46          0.30        31.00 o
  -3  -5 -21         52.41         38.16        31.58 o
  -3  -5 -22         26.28          4.66        26.73 o
   3  -6 -23         64.29         94.53        23.48 o
   3  -6 -22         11.99         18.82        28.29 o
   3  -6 -21         95.65         71.89        29.21 o
   3   6 -20          3.86        179.12        27.96 o
   3  -6 -19         10.55         79.66        29.61 o
   3  -6 -18        146.11        132.30        30.93 o
   3  -6 -17          9.20         21.33        30.12 o
   3  -6 -16         84.40         59.39        23.94 o
   3   6 -15        417.66        387.84        22.41 o
  -3   6  14       1083.41       1177.87        33.44 o
   3  -6 -13        111.17        119.69        25.71 o
  -3   6  12        290.27        273.82        24.44 o
  -3   6  11       1465.98       1306.57        29.50 o
   3  -6 -10       2241.87       2628.48        28.80 o
  -3   6   9        784.07        728.24        20.62 o
   3  -6  -8         68.19         30.15        17.09 o
  -3   6   7        512.50        646.83        15.84 o
   3  -6  -6        760.18        779.63        13.13 o
   3  -6  -5       1392.53       1187.04        14.07 o
   3  -6  -4        152.18        193.39        11.22 o
  -3   6   3        227.23        191.78        10.26 o
   3   6  -2        218.91        276.88         9.07 o
  -3   6   1        433.29        633.37         9.01 o
  -3   6   0       5644.40       5261.00        14.84 o
  -3   6  -1      11592.16      11225.78        23.03 o
  -3  -6  -2       1122.94        974.20        11.20 o
   3  -6   3        896.74        884.58        11.76 o
  -3   6  -4         57.49         51.68        11.71 o
  -3   6  -5       3346.79       3288.92        19.21 o
   3   6   6          1.98         25.87        13.28 o
  -3   6  -7          0.45         15.36        13.46 o
   3   6   8         11.33         16.55        13.64 o
  -3   6  -9          6.06          2.79        18.18 o
   3   6  10        234.24        325.21        20.84 o
  -3   6 -11        230.48        275.72        20.99 o
   3   6  12          0.30         39.02        21.24 o
  -3   6 -13        109.68         88.69        20.45 o
  -3  -6 -14        126.42         78.89        19.23 o
  -3  -6 -15          0.39          2.36        24.15 o
  -3  -6 -16         25.10          2.88        34.89 o
  -3   6 -17          2.57         -5.19        34.93 o
  -3   6 -18         73.45        101.08        35.94 o
  -3  -6 -19        213.43        139.81        33.87 o
  -3  -6 -20         51.02         47.10        33.94 o
  -3  -6 -21        112.91        110.53        30.91 o
   3   6  22         59.38         82.00        20.98 o
   3  -7 -22          0.56        -19.46        26.58 o
   3  -7 -21         33.65         33.67        30.55 o
   3  -7 -20        142.75        296.73        30.32 o
   3  -7 -19         63.23        119.99        29.56 o
   3  -7 -18        360.13        332.83        31.49 o
   3  -7 -17          2.52         18.67        29.67 o
   3   7 -16          1.35          2.40        29.85 o
   3  -7 -15        130.04        111.93        21.45 o
  -3   7  14       1010.72        950.90        21.57 o
  -3   7  13        188.04        183.67        26.33 o
   3  -7 -12        533.90        487.63        26.81 o
  -3   7  11          2.25          0.36        19.07 o
   3  -7 -10        654.90        598.28        21.57 o
   3  -7  -9       1137.59       1074.18        22.85 o
  -3   7   8         42.06         32.79        13.98 o
  -3  -7   7       1602.48       1512.92        16.46 o
  -3  -7   6        860.31        844.74        16.52 o
   3   7  -5       2531.44       2498.89        19.35 o
   3   7  -4        732.37        648.24        14.11 o
   3  -7  -3         90.97         77.46        12.40 o
  -3   7   2        155.98        101.25        10.46 o
  -3   7   1         91.18        113.49         9.37 o
  -3   7   0        539.36        511.84        10.66 o
   3   7   1        423.33        411.23        10.87 o
  -3   7  -2          2.43          5.00         9.30 o
  -3   7  -3         75.04         50.30        10.76 o
   3  -7   4         75.14         45.83        11.98 o
   3   7   5        174.43        119.21        12.55 o
  -3   7  -6       1566.57       1438.15        19.01 o
  -3   7  -7         25.24         27.27        14.26 o
  -3  -7  -8        229.69        263.94        16.80 o
  -3   7  -9       1373.24       1516.79        25.25 o
  -3   7 -10         47.78         22.57        19.81 o
  -3   7 -11         26.19         77.20        20.69 o
  -3  -7 -12          0.48          5.56        21.48 o
   3   7  13         13.42         12.38        21.83 o
   3   7  14          0.01          2.64        20.19 o
  -3   7 -15        635.43        652.69        23.62 o
  -3  -7 -16        924.72        805.16        40.44 o
  -3  -7 -17         50.07          8.51        34.64 o
  -3  -7 -18         34.05         32.17        34.08 o
  -3  -7 -19         53.60         36.22        35.64 o
  -3  -7 -20         72.03         51.64        33.04 o
  -3  -7 -21         90.55        106.16        28.48 o
  -3  -7 -22          0.50         -0.66        21.18 o
   3  -8 -22         64.83         53.78        23.96 o
   3  -8 -21         64.73         46.97        28.85 o
   3  -8 -20         50.20         47.15        32.31 o
   3  -8 -19          6.37         72.52        29.81 o
   3   8 -18          0.59         47.47        29.24 o
   3  -8 -17          0.01          6.22        29.46 o
   3  -8 -16         32.32          5.76        28.96 o
   3   8 -15        692.58        699.55        21.92 o
   3  -8 -14         54.44         75.86        16.71 o
  -3   8  13         41.78         67.67        22.40 o
  -3   8  12         76.58         69.19        21.45 o
  -3   8  11         54.40         50.12        17.48 o
  -3   8  10         41.87         76.23        19.30 o
   3  -8  -9        155.06        123.58        18.16 o
   3  -8  -8        505.86        586.89        18.29 o
  -3   8   7         17.91         42.51        13.75 o
  -3   8   6        458.20        409.85        17.60 o
  -3   8   6        683.37        656.07        49.35 o
   3   8  -5         18.73         35.31        13.77 o
   3   8  -4       5407.78       5361.99        23.57 o
  -3   8   3       1039.43       1070.30        16.30 o
  -3   8   2          0.23          1.19        12.17 o
   3  -8  -1       4227.32       4206.02        19.48 o
   3   8   0       2159.12       2584.24        16.50 o
  -3   8  -1         89.51         46.15        11.30 o
  -3  -8  -2         13.89         59.24        11.47 o
   3  -8   3        150.70        136.45        12.82 o
  -3   8  -4         39.51         67.07        13.54 o
  -3  -8  -5        509.15        562.41        15.19 o
   3  -8   6       2285.46       2183.06        20.41 o
   3   8   7        139.25         88.35        13.84 o
   3   8   8          5.61         -0.10        17.51 o
   3   8   9        181.32        173.26        22.23 o
   3   8  10        320.60        326.77        23.57 o
   3   8  11        447.12        341.58        24.82 o
   3   8  12        274.57        299.88        25.71 o
  -3   8 -13        254.57        302.51        18.14 o
  -3  -8 -14        759.78        649.12        21.53 o
  -3  -8 -15         59.09        116.18        28.88 o
  -3  -8 -16       1157.93       1155.83        38.33 o
  -3  -8 -17          5.63         32.38        37.40 o
  -3  -8 -18         21.49          5.29        35.53 o
  -3  -8 -19         91.50         43.58        34.88 o
  -3  -8 -20         83.49         97.47        31.22 o
  -3  -8 -21         19.79         32.21        21.70 o
   3  -9 -22          4.78         14.14        42.38 o
   3  -9 -21         35.98         37.16        26.19 o
   3  -9 -20         87.29         83.62        30.88 o
   3   9 -19         92.47        172.70        28.22 o
   3   9 -18        489.15        504.24        32.88 o
   3   9 -17          0.11         -0.57        31.02 o
   3   9 -16        192.04        154.56        27.50 o
   3  -9 -15          6.09        -25.10        25.10 o
   3   9 -14         10.65          9.06        19.26 o
   3   9 -13         44.55         49.24        19.12 o
   3  -9 -12         22.94         43.30        21.34 o
  -3   9  11        106.37         45.72        20.75 o
   3  -9 -10         91.33        105.21        19.91 o
   3  -9  -9        308.49        318.91        20.67 o
   3  -9  -8        267.23        194.31        17.61 o
  -3  -9   7        250.78        214.06        15.30 o
  -3   9   6        897.35        943.71        20.22 o
  -3   9   5       2845.37       2735.17        23.84 o
  -3   9   5       2957.28       3056.17        63.63 o
   3   9  -4        181.26        156.13        13.21 o
   3  -9  -3       1824.75       1963.09        21.16 o
  -3   9   3       2447.49       2660.15        59.93 o
  -3   9   2        814.62        830.67        15.39 o
   3  -9  -1        300.22        286.89        12.16 o
  -3   9   0         19.31          3.65        11.33 o
  -3   9  -1        888.25        907.58        14.75 o
  -3   9  -2       1408.15       1323.08        16.27 o
  -3  -9  -3        257.30        183.32        13.35 o
  -3  -9  -4        253.05        248.62        14.72 o
   3   9   4       1511.38       1615.64        61.11 o
  -3   9  -5        653.84        626.10        16.03 o
  -3  -9  -6        980.30        861.66        18.28 o
   3   9   7        123.64        129.74        17.84 o
   3   9   8          7.23         20.65        18.08 o
   3   9   9        442.92        370.98        23.05 o
   3   9  10        686.98        605.81        25.14 o
   3   9  11        843.42        846.42        25.19 o
  -3   9 -12        197.60        197.62        17.64 o
  -3  -9 -13        448.97        511.57        18.31 o
  -3  -9 -14        151.79         98.47        19.53 o
  -3  -9 -15        470.08        452.05        33.13 o
  -3  -9 -16          0.82        -12.37        30.20 o
  -3  -9 -17         27.76          8.88        29.13 o
  -3  -9 -18         16.90          8.28        33.92 o
  -3  -9 -19         54.95         92.04        32.69 o
  -3  -9 -20         58.48         47.95        28.04 o
  -3  -9 -21          4.00         23.64        28.96 o
   3 -10 -21         27.13         53.48        48.12 o
   3 -10 -20        280.56        336.71        29.77 o
   3 -10 -19        177.93        287.93        27.07 o
   3  10 -18          2.99         86.83        27.00 o
   3  10 -17          5.45         23.98        28.90 o
   3  10 -16         41.78         52.96        33.77 o
   3 -10 -15         11.36        -24.31        34.22 o
   3 -10 -14          0.16          1.56        32.99 o
   3  10 -13       1298.97       1204.52        25.22 o
  -3  10  12        262.58        289.97        18.32 o
  -3  10  11         15.57         31.99        22.05 o
  -3  10  10         64.42         42.64        21.28 o
   3 -10  -9          2.68         -4.41        19.86 o
  -3  10   8         69.34         74.01        19.69 o
  -3  10   8        322.64        327.41        51.09 o
  -3 -10   7         67.55         74.59        16.88 o
  -3  10   7        979.25       1028.51        54.65 o
  -3  10   6         17.59         17.26        18.74 o
  -3  10   6         17.68         54.66        47.56 o
  -3 -10   5        200.89        227.37        15.45 o
   3 -10  -4        172.92        127.81        14.30 o
  -3  10   4        544.30        656.61        50.57 o
   3 -10  -3        960.18       1091.70        16.68 o
  -3 -10   2         72.22         46.87        14.13 o
  -3  10   2        168.49        179.98        48.84 o
   3  10  -1         11.93          4.28        14.44 o
  -3  10   1         96.18         61.27        48.09 o
   3  10   0        190.51        174.03        15.64 o
  -3  10   0        195.79        168.11        48.53 o
  -3 -10  -1        217.71        313.65        13.59 o
  -3 -10  -2        453.34        452.16        15.40 o
   3  10   2        877.96        984.80        55.58 o
  -3  10  -3        839.78       1054.31        16.61 o
  -3  10  -4         16.71         20.35        14.44 o
   3  10   4        105.55        212.06        53.97 o
   3  10   5          0.20          8.52        15.28 o
  -3 -10  -6       2061.55       2053.60        23.19 o
  -3 -10  -7        572.76        557.29        21.18 o
  -3  10  -8        110.70        165.85        19.55 o
  -3 -10  -9         32.32         18.65        23.05 o
   3  10  10        118.52        102.45        23.88 o
   3  10  11        663.02        553.73        23.97 o
  -3 -10 -12       2215.06       1927.57        24.56 o
   3  10  13         67.89         43.52        20.36 o
  -3 -10 -14         41.78         66.55        28.91 o
  -3 -10 -15        241.19        195.86        30.71 o
  -3 -10 -16         35.00         38.39        29.00 o
  -3 -10 -17        128.08         98.70        28.60 o
  -3 -10 -18         74.39         70.83        32.50 o
  -3 -10 -19        145.12        144.13        30.51 o
  -3 -10 -20         54.13         91.11        25.37 o
   3 -11 -20         22.34         21.93        51.14 o
   3 -11 -19          0.56         23.85        57.88 o
   3  11 -18         69.52        257.98        40.19 o
   3  11 -17         24.90         71.82        40.63 o
   3 -11 -16         16.35         17.19        33.06 o
   3  11 -15        124.30        106.50        33.94 o
   3 -11 -14        266.04        277.18        36.77 o
  -3  11  13        118.91         92.65        22.90 o
   3 -11 -12         48.65         59.72        17.79 o
   3 -11 -11        152.56        180.34        16.89 o
  -3  11  10         15.96         22.83        21.98 o
   3 -11  -9         37.82         48.41        21.57 o
   3 -11  -8          0.16         -0.03        18.93 o
  -3  11   7        831.58        820.67        21.36 o
  -3  11   7       1200.72       1285.06        61.70 o
  -3 -11   6        752.67        707.47        23.46 o
  -3  11   6       1099.87       1114.94        59.90 o
   3  11  -5        215.13        303.27        19.25 o
  -3  11   5        340.61        361.33        53.40 o
   3 -11  -4         95.14         93.04        15.58 o
  -3  11   4        784.86        807.08        55.48 o
   3 -11  -3          0.01          5.55        15.57 o
   3  11  -3         37.74         61.81        36.70 o
   3 -11  -2        239.84        178.27        16.39 o
  -3  11   2        339.40        275.49        52.02 o
   3 -11  -1         42.61         14.65        16.02 o
   3  11   0         24.43          8.79        15.37 o
  -3  11   0         43.27         49.52        50.80 o
   3 -11   1        225.14        256.16        18.36 o
  -3  11  -1        331.20        310.52        38.63 o
  -3  11  -2         85.31         77.75        13.80 o
  -3 -11  -3       1559.64       1585.08        20.39 o
   3  11   3       1601.71       1547.60        62.98 o
  -3  11  -4        283.74        209.57        17.03 o
   3  11   4        378.88        326.48        57.06 o
   3 -11   5        785.10        678.19        20.59 o
   3  11   5       1117.95        950.54        59.63 o
  -3  11  -6        834.72        866.32        23.08 o
  -3  11  -7        387.77        406.47        21.28 o
  -3  11  -8         26.00         11.79        23.21 o
   3  11   9        439.54        456.21        26.51 o
  -3  11 -10        103.24         90.54        21.69 o
  -3  11 -11         39.17         22.35        20.12 o
   3  11  12        542.58        571.91        24.49 o
  -3 -11 -13          0.16         22.13        28.34 o
  -3 -11 -14          1.71          1.84        28.13 o
  -3 -11 -15        558.36        657.79        33.01 o
  -3 -11 -16          4.10         -1.16        26.91 o
  -3 -11 -17         32.97         40.01        25.92 o
  -3 -11 -18        296.93        256.73        31.40 o
  -3 -11 -19          9.49         10.37        25.46 o
   3 -12 -20          5.71          6.22        44.29 o
   3 -12 -19         96.54         72.41        53.05 o
   3  12 -18         41.90        299.69        37.16 o
   3 -12 -17         45.48        180.17        39.97 o
   3 -12 -16         17.30         14.27        41.55 o
   3  12 -15         19.83         17.20        33.01 o
   3  12 -14         71.88          9.04        32.74 o
   3 -12 -13        253.20        239.21        34.11 o
   3 -12 -12         44.78         83.23        19.38 o
   3  12 -11         77.27         74.73        16.61 o
   3 -12 -10        981.18        963.98        21.47 o
  -3  12   9        229.62        253.05        19.74 o
   3 -12  -8          0.88         -1.06        25.12 o
  -3  12   8         10.38        -16.42        54.21 o
  -3 -12   7         24.10         60.89        18.94 o
  -3  12   7         45.72         38.23        54.87 o
  -3  12   6          2.97         20.09        20.59 o
  -3  12   6         74.24         54.49        55.71 o
  -3  12   5        347.70        329.39        20.07 o
  -3  12   5        601.78        585.65        58.18 o
  -3  12   4       1183.32       1158.04        21.44 o
  -3  12   4       1350.23       1396.07        63.42 o
   3  12  -3         80.95         83.85        18.16 o
  -3  12   3       1217.28       1322.21        60.61 o
  -3  12   2        726.92        661.80        23.55 o
   3  12  -2        752.95        680.43        42.46 o
   3 -12  -1          2.05         -1.99        18.28 o
   3  12  -1        160.61        182.68        39.53 o
  -3 -12   0        358.54        376.53        18.04 o
  -3  12   0        359.45        402.98        54.60 o
   3 -12   1         58.86         93.44        15.56 o
  -3 -12  -2       2569.50       2759.19        29.70 o
  -3  12  -2       2605.29       2643.76        51.26 o
   3 -12   3        377.43        428.87        19.67 o
  -3  12  -3        900.74        973.07        44.84 o
   3 -12   4        574.54        479.17        19.94 o
   3  12   4        728.30        576.81        61.94 o
  -3 -12  -5        161.15        142.99        21.80 o
   3  12   5        162.47        137.73        59.69 o
  -3 -12  -6         48.89         25.93        21.89 o
   3  12   6         59.55         35.29        60.00 o
  -3 -12  -7         21.46         -3.67        23.13 o
   3  12   7         21.86          0.17        66.89 o
  -3  12  -8        275.91        243.37        25.74 o
   3  12   9         45.76         50.91        19.66 o
  -3  12 -10       2414.20       2309.03        29.89 o
   3  12  11         32.36         22.49        22.13 o
  -3 -12 -12        282.77        209.76        42.12 o
  -3 -12 -13          1.05        -34.58        41.06 o
  -3 -12 -14        732.26        693.27        47.31 o
  -3 -12 -15        133.32        178.15        40.82 o
  -3 -12 -16        321.93        352.41        27.40 o
  -3 -12 -17         60.89         57.32        23.72 o
  -3 -12 -18        649.36        694.47        29.62 o
  -3 -12 -19         37.25          2.04        41.65 o
   3 -13 -19         36.68         54.46        46.47 o
   3 -13 -18         21.79         33.29        53.35 o
   3 -13 -17         53.96        362.93        36.88 o
   3 -13 -16         75.04        151.05        39.01 o
   3  13 -15         21.58         48.31        31.74 o
   3  13 -14        236.37        267.40        33.21 o
   3 -13 -13         79.30        113.81        26.57 o
   3  13 -12        100.01         99.35        28.46 o
   3 -13 -11         39.66         20.83        27.14 o
   3 -13 -10         59.91         31.28        17.40 o
   3  13  -9        730.22        797.39        20.47 o
  -3  13   9        730.41        833.25        65.75 o
   3 -13  -8         12.27          9.99        16.76 o
  -3  13   8         65.50         98.97        61.37 o
  -3  13   7        170.19        184.51        20.90 o
  -3  13   7        176.55        235.58        60.93 o
  -3 -13   6        457.97        489.32        28.03 o
  -3  13   6        523.04        631.61        64.55 o
  -3  13   5        181.23        137.22        25.42 o
  -3  13   5        201.61        113.83        57.98 o
   3 -13  -4          0.24          7.82        19.41 o
  -3  13   4        306.24        298.91        59.05 o
  -3 -13   3        588.86        594.23        24.61 o
   3  13  -3        615.34        547.93        44.48 o
  -3  13   2         10.54         34.85        21.09 o
   3  13  -2        206.77        215.69        41.10 o
  -3 -13   1        736.66        678.77        22.59 o
   3  13  -1        737.40        679.88        44.93 o
  -3 -13   0          1.68         -2.39        20.45 o
   3  13   0        327.46        355.46        42.29 o
   3 -13   1        443.73        403.52        20.56 o
  -3  13  -1        448.39        365.48        43.52 o
   3 -13   2         59.87         88.10        21.05 o
   3  13   2        320.28        362.40        45.54 o
   3 -13   3        691.95        777.60        25.41 o
   3  13   3        692.06        693.47        48.12 o
   3  13   4         46.09         28.82        21.56 o
   3  13   4        126.24        105.61        64.18 o
  -3 -13  -5        147.12        147.34        23.05 o
   3  13   5        349.65        328.23        64.62 o
  -3  13  -6         14.38         34.39        22.77 o
   3  13   6         89.65        114.51        65.13 o
  -3  13  -7        120.37        139.33        19.41 o
   3  13   7        125.79        121.53        63.31 o
  -3 -13  -8          0.43          8.29        19.81 o
   3  13   9          3.68         15.51        19.57 o
   3  13  10         53.61         63.43        22.09 o
  -3  13 -11       1656.12       1657.88        48.28 o
  -3 -13 -12         24.19         35.44        39.51 o
  -3 -13 -13         67.77         86.07        39.92 o
  -3 -13 -14         57.18         43.49        38.51 o
  -3 -13 -15        210.62        197.64        39.17 o
  -3 -13 -16         67.31         65.11        35.89 o
  -3 -13 -17        645.98        659.84        36.71 o
  -3 -13 -18         19.39         27.48        25.88 o
   3 -14 -18        117.23        152.02        48.49 o
   3 -14 -17         12.47         17.82        52.65 o
   3 -14 -16          9.20         19.19        57.11 o
   3  14 -15         41.70         43.13        37.45 o
   3 -14 -14         29.94         28.87        40.27 o
   3 -14 -13          0.49        -12.21        29.22 o
   3 -14 -12          4.63          8.17        27.60 o
   3  14 -11         27.06         27.83        27.44 o
   3 -14 -10        970.11       1027.18        34.51 o
  -3  14   9       1506.17       1541.43        25.73 o
  -3  14   9       1763.00       1929.82        76.17 o
   3 -14  -8        222.01        269.23        18.34 o
  -3  14   8        301.51        332.26        65.39 o
  -3 -14   7        456.04        443.05        17.94 o
  -3  14   7        484.99        516.89        68.16 o
   3 -14  -6        173.05        158.98        18.02 o
  -3  14   6        191.55        203.79        63.32 o
   3 -14  -5       1045.35       1071.31        25.46 o
  -3  14   5       1205.88       1194.11        52.17 o
   3  14  -4         68.94         99.08        23.20 o
  -3  14   4        221.21        291.24        61.65 o
   3 -14  -3         18.40         20.27        25.31 o
  -3  14   3        877.51        930.43        48.70 o
  -3 -14   2        130.24        183.84        25.44 o
   3  14  -2        469.39        482.98        46.10 o
   3 -14  -1        113.50        128.69        25.86 o
   3  14  -1        136.73         88.94        43.74 o
   3  14   0         52.50         59.69        22.25 o
   3  14   0        102.70         29.29        45.16 o
  -3 -14  -1        766.89        644.27        26.06 o
  -3  14  -1        824.49        657.59        48.39 o
   3 -14   2       1942.63       1874.50        27.69 o
   3  14   2       1950.77       1865.46        55.14 o
   3 -14   3        344.32        373.73        21.60 o
   3  14   3        374.80        318.20        69.29 o
  -3  14  -4        363.00        410.25        20.47 o
   3  14   4        825.29        845.25        70.41 o
  -3 -14  -5         41.83         49.85        21.07 o
   3  14   5        118.36        193.61        67.77 o
  -3 -14  -6         65.48         96.31        20.92 o
   3  14   6        267.16        267.91        65.88 o
  -3 -14  -7        179.77        144.28        24.36 o
   3  14   7        277.95        190.05        66.81 o
  -3 -14  -8        580.74        601.61        24.51 o
  -3 -14  -9        553.98        573.83        30.38 o
  -3  14 -10        429.02        516.18        30.47 o
  -3  14 -11         58.52         67.33        35.35 o
  -3 -14 -12        199.20        202.86        39.84 o
  -3 -14 -13        174.62        154.72        38.49 o
  -3 -14 -14         26.98         37.72        36.71 o
  -3 -14 -15          8.50          9.21        34.91 o
  -3 -14 -16          6.79        -12.17        31.48 o
  -3 -14 -17          2.19          4.99        28.27 o
   3 -15 -17        185.54        232.47        48.90 o
   3 -15 -16        185.68        214.51        56.19 o
   3 -15 -15         26.98         37.50        57.88 o
   3 -15 -14          0.01          6.00        26.52 o
   3 -15 -13        295.28        359.77        29.76 o
   3 -15 -12        119.92        112.57        26.76 o
   3 -15 -11         56.53         39.56        27.46 o
   3  15 -10         32.87         24.18        27.57 o
   3 -15  -9        699.47        655.45        27.00 o
  -3  15   8        245.86        220.01        24.40 o
   3 -15  -7         12.84         10.29        20.43 o
   3 -15  -6        685.90        767.33        22.20 o
  -3  15   6       1172.04       1233.94        54.34 o
   3  15  -5         18.03         10.75        18.94 o
  -3  15   5        452.95        458.63        66.58 o
   3 -15  -4         22.88         14.33        20.20 o
   3  15  -4        267.38        270.17        40.08 o
  -3 -15   3         30.36         32.25        17.53 o
  -3  15   3        163.92        172.59        47.85 o
   3  15  -2        202.06        215.76        19.56 o
   3  15  -2        507.19        583.26        40.77 o
   3 -15  -1         81.39         83.88        19.91 o
   3  15  -1         82.60         69.81        39.64 o
   3 -15   0          2.73        -12.31        19.72 o
  -3  15   0         38.72         63.65        38.96 o
   3  15   1        689.97        725.40        23.99 o
  -3  15  -1        779.33        817.60        41.85 o
   3 -15   2        302.01        305.84        19.61 o
  -3  15  -2        315.43        295.33        48.89 o
   3  15   3        552.87        519.57        21.39 o
   3  15   3        562.98        605.20        69.85 o
   3  15   4        983.47       1023.09        23.80 o
   3  15   4        991.44       1015.24        72.69 o
  -3 -15  -5       1099.28       1006.86        23.76 o
   3  15   5       1402.61       1279.42        75.44 o
   3  15   6          0.50          6.25        17.40 o
  -3 -15  -7        131.42         93.69        34.42 o
  -3 -15  -8          6.21        -14.11        34.43 o
  -3 -15  -9        547.32        551.80        38.22 o
  -3  15 -10        187.63        200.24        28.20 o
  -3  15 -11          0.17         -7.39        30.86 o
  -3 -15 -12          5.18         21.68        38.21 o
  -3 -15 -13        115.63        135.69        37.78 o
  -3 -15 -14         62.74         64.61        34.86 o
  -3 -15 -15         27.65         61.64        32.09 o
  -3 -15 -16          0.15         35.11        28.58 o
   3 -16 -16         19.25          6.67        44.41 o
   3 -16 -15          4.35        -15.59        50.99 o
   3 -16 -14          5.87         22.29        24.25 o
   3 -16 -13          3.56         11.38        25.71 o
   3 -16 -12         62.48         56.55        31.17 o
   3  16 -11          7.87         27.05        26.06 o
   3 -16 -10         12.45         23.16        26.53 o
  -3  16   9          0.81          4.89        22.37 o
  -3  16   8        142.59        150.93        23.00 o
  -3  16   7        224.92        191.36        24.43 o
   3 -16  -6         12.39         13.14        25.78 o
   3  16  -6         66.16         48.06        71.06 o
   3 -16  -5         72.10         68.23        26.36 o
   3  16  -5        140.71         50.25        72.60 o
   3  16  -4          3.07          3.57        23.40 o
   3 -16  -3        301.47        332.05        22.67 o
  -3  16   3        344.25        361.28        49.67 o
   3 -16  -2          2.12         10.85        18.62 o
  -3  16   2          2.18         29.67        40.54 o
   3 -16  -1        200.18        140.81        19.02 o
   3  16  -1        223.16        215.98        40.45 o
  -3 -16   0         51.97         93.89        18.48 o
  -3  16   0        140.50        195.46        40.02 o
  -3 -16  -1          0.13          1.21        22.79 o
   3  16   1          1.07         27.17        48.62 o
  -3 -16  -2         96.72         97.34        23.35 o
  -3  16  -3         26.34         18.28        27.17 o
  -3 -16  -4        155.15        136.73        34.78 o
  -3 -16  -5        121.59        108.65        32.84 o
  -3 -16  -6        183.22        238.11        34.90 o
  -3 -16  -7        143.24        129.84        34.75 o
  -3 -16  -8        132.60        107.97        33.40 o
  -3  16  -9        169.41        122.55        32.40 o
  -3  16 -10         64.23         81.00        31.73 o
  -3 -16 -11          2.05         14.98        30.03 o
  -3 -16 -12         41.01         21.94        35.10 o
  -3 -16 -13          5.89        -13.34        32.45 o
  -3 -16 -14         25.42         49.94        30.60 o
  -3 -16 -15          8.77         23.78        27.54 o
   3 -17 -15          0.00        -17.09        42.35 o
   3 -17 -14         12.50          6.59        25.07 o
   3  17 -13         70.59         86.28        23.23 o
   3  17 -12          2.83         11.56        24.71 o
   3 -17 -11         27.09         30.38        24.20 o
   3 -17 -10        157.20        148.18        25.79 o
   3  17  -9         47.93         45.10        21.90 o
   3  17  -8          5.61          8.24        21.43 o
   3 -17  -7         11.86          5.57        22.87 o
   3  17  -6          0.04          2.38        22.86 o
   3  17  -5        589.39        619.30        30.41 o
   3  17  -5        613.24        682.75        75.20 o
   3 -17  -4        218.14        212.09        28.17 o
   3  17  -4        220.29        254.31        71.07 o
  -3  17   3         54.76         65.69        25.75 o
   3  17  -3         68.78         77.49        67.73 o
   3 -17  -2        430.18        418.92        28.70 o
   3  17  -2        463.01        439.96        71.21 o
   3 -17  -1        479.37        467.04        29.38 o
   3  17  -1        485.70        522.18        69.99 o
   3  17   0         14.29         14.06        25.36 o
  -3  17  -1         74.24         72.76        46.11 o
   3 -17   1        264.49        285.85        62.81 o
  -3 -17  -2         31.69         40.47        31.58 o
   3 -17   2         55.91         44.50        58.50 o
  -3 -17  -3          4.84          3.96        25.26 o
  -3 -17  -4         53.93         44.09        25.47 o
  -3  17  -5        185.22        171.38        33.82 o
  -3 -17  -6        158.86        166.06        34.36 o
  -3 -17  -7        106.39        105.79        32.35 o
  -3  17  -8          3.40         -1.35        31.70 o
  -3 -17  -9        124.17         89.17        31.37 o
  -3 -17 -10         18.80         19.55        29.05 o
  -3 -17 -11          8.85         32.96        23.71 o
  -3 -17 -12         11.85         16.15        30.83 o
  -3 -17 -13          1.38          5.47        28.21 o
  -3 -17 -14          2.66         -0.05        26.50 o
   3 -18 -14         23.53         17.35        40.03 o
   3 -18 -13         24.37         41.57        24.75 o
   3 -18 -12          0.83         14.81        21.93 o
   3 -18 -11          4.46         -8.58        26.31 o
   3  18 -10         35.49         53.43        23.45 o
   3  18  -9          5.25         -0.15        24.09 o
   3 -18  -8          4.24         16.19        19.92 o
   3  18  -7        171.80        191.54        21.55 o
   3 -18  -6        758.25        811.28        29.47 o
   3  18  -6        759.03        775.13        69.33 o
   3 -18  -5        129.06        166.66        25.63 o
   3  18  -5        129.64        218.51        65.92 o
   3 -18  -4        906.51        940.72        31.58 o
   3  18  -4       1010.72       1099.74        72.92 o
   3 -18  -3        115.85        100.42        25.54 o
   3  18  -3        205.35        199.59        67.64 o
  -3  18   2         10.57         15.51        24.70 o
   3  18  -2        137.12         89.81        64.11 o
   3 -18  -1         75.05         73.92        24.88 o
  -3  18   0         23.21         18.92        24.76 o
  -3  18  -1        286.17        251.28        32.40 o
   3 -18   2        202.37        232.46        25.88 o
   3 -18   3        235.64        234.81        25.57 o
  -3 -18  -4          1.31         -5.66        23.27 o
  -3  18  -5          1.76          0.91        31.06 o
  -3 -18  -6        143.46        148.56        31.69 o
  -3  18  -7         14.65          6.23        29.55 o
  -3 -18  -8          6.27         -6.77        29.23 o
  -3 -18  -9        159.93        129.80        28.69 o
  -3  18 -10         70.53         97.10        27.16 o
  -3 -18 -11        114.12        113.44        21.46 o
  -3 -18 -12        141.00        170.36        28.21 o
  -3 -18 -13         42.44         32.52        32.77 o
   3 -19 -12         70.63         59.31        22.74 o
   3 -19 -11         82.38        113.85        21.01 o
   3  19 -10          7.74         21.34        25.65 o
   3  19  -9        147.24        134.23        22.51 o
  -3  19   8         91.63        102.81        18.54 o
   3  19  -7         67.47         71.34        19.02 o
   3  19  -6        557.42        569.91        21.92 o
  -3  19   5        225.11        190.60        23.80 o
   3  19  -5        230.90        192.60        59.05 o
   3  19  -4        284.86        292.29        29.13 o
   3 -19  -4        436.38        443.68        43.64 o
  -3  19   3         17.65         12.10        22.80 o
   3  19  -3        160.84        126.78        60.00 o
   3  19  -2         79.51         92.77        28.49 o
   3 -19  -2         80.05        113.65        59.17 o
   3  19  -1          2.61         -3.97        26.98 o
   3 -19  -1         48.93          6.32        60.05 o
   3 -19   0        104.74         87.00        22.72 o
   3 -19   1          1.22         -3.26        28.46 o
   3 -19   2        323.79        305.15        31.15 o
  -3 -19  -3        342.61        368.37        23.90 o
  -3 -19  -4         13.09         37.70        27.90 o
  -3  19  -5        296.87        317.87        30.49 o
  -3 -19  -6         23.88         34.75        28.02 o
  -3 -19  -7         33.49         52.61        27.21 o
  -3 -19  -8         25.34         30.94        25.82 o
  -3 -19  -9         11.93         14.87        24.18 o
  -3 -19 -10          0.00         17.49        19.86 o
  -3 -19 -11        436.47        541.11        28.02 o
  -3 -19 -12         20.96         -0.15        27.98 o
   3 -20 -10         26.61         35.80        23.26 o
   3 -20  -9         39.51         38.57        22.42 o
   3  20  -8         22.25         23.17        19.19 o
   3  20  -7         39.51         57.09        18.62 o
   3  20  -7         40.37         15.89        47.55 o
  -3  20   6         58.65         64.32        19.57 o
   3  20  -6        105.13         97.73        48.92 o
  -3  20   5        215.13        183.31        24.85 o
   3 -20  -5        270.77        235.47        36.39 o
   3  20  -4         23.50         31.92        17.67 o
  -3  20   3         42.71         43.88        24.55 o
   3 -20  -3        181.52        122.38        52.95 o
   3  20  -2         61.45         85.42        20.85 o
  -3  20   1         16.03         29.48        24.35 o
   3 -20  -1         18.68         13.26        51.40 o
  -3  20   0          5.99         -7.64        23.52 o
   3 -20   0         13.08         35.98        50.12 o
   3 -20   1         41.85         49.25        26.29 o
  -3  20  -2        313.88        261.86        26.10 o
  -3  20  -3          0.66         -6.61        24.33 o
  -3  20  -4        125.83        110.78        25.28 o
  -3 -20  -5        105.09         93.46        25.25 o
  -3  20  -6          1.96         13.68        23.91 o
  -3 -20  -7          5.10          2.36        22.85 o
  -3  20  -8          0.19          8.51        22.22 o
  -3 -20  -9         51.44         36.94        18.09 o
  -3 -20 -10          0.07         24.37        27.86 o
   3 -21  -8        261.21        351.49        30.12 o
   3 -21  -7          5.41         -6.05        29.65 o
   3  21  -6         49.59         59.02        15.75 o
   3  21  -5          4.85          1.28        19.63 o
   3 -21  -5          5.40          2.57        44.72 o
  -3  21   4          0.45          2.07        19.79 o
   3 -21  -4         71.28         21.60        46.72 o
   3 -21  -3          0.63          3.88        17.04 o
  -3  21   2          4.32          0.64        20.02 o
   3 -21  -2         13.40        -24.14        43.86 o
   3  21  -1         15.19          8.33        19.78 o
   3 -21  -1         16.16        -13.79        42.93 o
  -3  21   0          2.20         22.76        32.59 o
   3 -21   0          8.92          0.46        41.87 o
   3 -21   1         20.52         43.11        21.65 o
  -3  21  -2        135.71        118.38        33.81 o
  -3  21  -3        160.16        143.04        34.09 o
  -3  21  -4          1.24         19.87        31.16 o
  -3  21  -5         10.40         11.53        20.20 o
  -3 -21  -6        137.98        139.34        20.28 o
  -3  21  -7          0.00         10.02        26.06 o
  -3  22   2         43.95         50.39        23.71 o
  -3  22   1         21.66         29.56        24.61 o
  -3  22   0         84.75         84.13        26.00 o
  -3  22  -1         16.16          6.13        25.59 o
  -3  22  -2          0.22         15.95        25.10 o
  -3  22  -3        125.84        130.66        25.96 o
   4   0 -22        258.15        212.93        34.26 o
   4   0 -20        135.06        110.19        39.39 o
   4   0 -18       1149.05        994.40        49.97 o
  -4   0  16       1304.45       1571.69        42.96 o
  -4   0  14        331.34        386.49        24.47 o
  -4   0  12        866.61        740.37        21.71 o
   4   0 -10       7956.88       7537.68        40.41 o
  -4   0   8       2155.01       1782.43        22.84 o
  -4   0   6       3474.21       3676.97        17.75 o
   4   0  -4      13046.43      12811.34        30.14 o
  -4   0   2        120.22         84.37        24.16 o
   4   0   0       1165.97       1025.90        25.06 o
  -4   0  -2       1339.72       1470.75        20.72 o
  -4   0  -4        964.83        900.79        18.13 o
  -4   0  -6        280.81        394.52        17.31 o
  -4   0  -8       2908.45       3262.33        25.81 o
  -4   0 -10       2014.25       1641.68        26.81 o
   4   0  12        890.80        897.96        42.57 o
  -4   0 -14        118.84         44.52        37.94 o
  -4   0 -16       5888.79       6068.77        54.64 o
  -4   0 -18         11.61          9.07        37.49 o
  -4   0 -20         27.30         26.42        32.35 o
   4   0  22         20.26         37.22        38.70 o
   4  -1 -23        511.96        512.94        21.65 o
   4   1 -22          0.10         -0.97        22.56 o
   4   1 -21         32.26         43.70        25.77 o
   4  -1 -20        230.57        239.68        28.82 o
   4   1 -19        674.92        710.05        29.03 o
   4   1 -18        398.97        428.61        27.71 o
   4   1 -17        223.65        212.53        23.17 o
   4   1 -16        303.51        367.60        22.86 o
  -4   1  15        108.37         91.95        22.26 o
   4   1 -14         82.51        132.76        16.19 o
   4   1 -13        204.24        208.95        14.73 o
   4  -1 -12         12.52          3.95        13.43 o
  -4   1  11        554.69        580.47        14.63 o
   4  -1 -10          7.08          8.12        13.22 o
   4   1 -10         82.08        209.22        53.90 o
   4  -1  -9         29.48         49.11        13.15 o
   4   1  -9         34.76         50.12        49.46 o
   4  -1  -8        593.39        479.04        15.21 o
   4   1  -8       1064.76        973.08        31.13 o
   4   1  -7        284.17        342.62        10.47 o
   4   1  -7        335.37        322.28        22.71 o
  -4  -1   6        196.29        130.99         8.73 o
   4  -1  -6       3301.53       3389.38        45.45 o
   4   1  -5       1687.92       1615.32        11.17 o
   4   1  -4        286.65        308.59         9.92 o
   4   1  -4       5689.05       5941.08        48.24 o
   4   1  -3       1634.23       1437.63        11.83 o
   4  -1  -3       1694.78       1463.53        23.94 o
   4   1  -2         35.64         36.53        14.16 o
   4   1  -1       9820.14       8565.87        50.36 o
   4  -1  -1       9820.82       9742.66        76.54 o
   4   1   0          1.54         71.18        19.44 o
   4   1   1      12388.30      11729.05        43.77 o
  -4  -1  -2        136.91        103.09        13.96 o
   4   1   3      12216.03      11594.93        29.87 o
   4  -1   3      12342.81      11865.86        56.09 o
  -4   1  -4        536.00        712.81        13.85 o
   4  -1   4       1282.46       1400.18        31.91 o
  -4   1  -5       7021.64       7113.78        23.20 o
   4   1   5       7108.45       7212.43        50.59 o
  -4  -1  -6        115.77        105.69        11.34 o
   4  -1   6        241.45        260.55        24.44 o
  -4  -1  -7       1065.86       1210.87        15.47 o
   4  -1   7       1328.28       1353.28        42.47 o
  -4   1  -8         11.95          7.51        15.53 o
   4   1   8         24.98         25.92        38.54 o
  -4  -1  -9        169.60        261.61        14.99 o
   4  -1   9        172.73        193.90        57.17 o
  -4   1 -10        354.15        335.28        14.75 o
  -4  -1 -11         80.82         58.43        20.02 o
   4  -1  12        287.66        251.73        22.40 o
   4   1  13        334.44        280.63        27.55 o
   4  -1  14         98.17         72.04        27.99 o
  -4   1 -15       1003.66        797.27        28.50 o
  -4  -1 -16        171.91        173.90        20.58 o
  -4   1 -17       1078.88       1053.16        33.45 o
  -4   1 -18         24.20         43.43        26.03 o
  -4   1 -19         77.30         47.32        32.32 o
  -4  -1 -20        250.72        207.80        31.18 o
  -4  -1 -21          0.09        -11.68        22.44 o
   4  -1  22         38.73         89.40        21.10 o
   4   1  23          2.91          5.09        32.05 o
   4   2 -23         87.70         59.47        18.67 o
   4   2 -22         89.98         79.28        22.66 o
   4  -2 -21        521.74        447.78        27.48 o
   4   2 -20        107.33        133.08        27.94 o
   4  -2 -19         49.33        138.83        26.00 o
   4   2 -18        116.48        113.04        26.57 o
   4  -2 -17        279.68        286.56        23.59 o
   4  -2 -16       1499.59       1701.04        28.49 o
  -4   2  15        192.77        185.44        24.68 o
  -4  -2  14        150.22        173.78        20.06 o
   4  -2 -13          0.02          4.82        15.24 o
  -4  -2  12        210.90        158.11        14.07 o
  -4  -2  11       1905.33       1857.07        19.49 o
  -4  -2  10         14.79         31.97        16.77 o
   4   2 -10        775.35        860.54        34.58 o
  -4  -2   9        997.16        932.77        19.85 o
   4   2  -9       1060.29       1110.04        34.60 o
  -4   2   8        145.60         80.70        15.87 o
   4   2  -8       1843.66       1853.24        44.40 o
   4   2  -7       6218.44       5859.68        23.11 o
   4  -2  -7       9173.90       8164.25        45.00 o
  -4  -2   6       6004.26       5037.04        17.25 o
   4   2  -6       6096.03       4870.16        51.10 o
  -4   2   5       1152.04       1012.84        11.92 o
   4   2  -5       1262.89       1201.60        40.04 o
   4   2  -4       8735.48       9362.86        25.93 o
   4  -2  -4       9044.98       9647.32        36.69 o
   4   2  -3       1979.36       1810.39        12.30 o
   4  -2  -3       2180.39       1908.30        30.02 o
   4   2  -2       3304.07       3114.07        13.97 o
   4  -2  -2       3842.70       3741.49        60.81 o
   4   2  -1          7.54         85.17        22.55 o
   4  -2  -1       3363.93       3352.55        60.36 o
  -4   2   0       7589.56       7732.44        28.61 o
   4   2   0       7592.89       8113.24        43.35 o
  -4   2  -1       1217.97       1408.89        15.31 o
   4  -2   1       2679.16       2749.38        57.89 o
   4  -2   2        454.59        449.29        11.88 o
   4   2   2       1329.94       1260.54        52.68 o
   4   2   3        699.83        994.35        12.82 o
   4   2   3       4563.00       5347.72        35.02 o
   4   2   4        250.66        272.78        11.33 o
   4  -2   4        760.14        684.32        24.22 o
  -4  -2  -5        207.50        221.51        11.73 o
   4   2   5       2862.82       2411.71        29.09 o
  -4  -2  -6       6682.91       6207.87        22.88 o
   4  -2   6       9432.97       8407.50        43.82 o
  -4  -2  -7       3839.69       4026.23        26.04 o
   4   2   7       3904.08       3885.35        36.51 o
   4  -2   8        142.74        319.36        14.05 o
   4   2   8        583.73        703.93        57.44 o
  -4  -2  -9       1719.81       1868.17        21.02 o
   4   2   9       1726.35       1527.83        68.07 o
   4   2  10          0.00         40.52        16.48 o
  -4  -2 -11        539.00        528.05        19.50 o
   4  -2  12        613.39        577.33        23.69 o
  -4  -2 -13          6.41         23.05        22.29 o
  -4   2 -14        215.02        253.57        29.03 o
  -4   2 -15        805.06        809.95        26.99 o
  -4  -2 -16       2731.06       2697.13        33.34 o
  -4   2 -17         81.18         26.60        34.36 o
  -4   2 -18         49.46         64.97        34.31 o
  -4  -2 -19        264.57        242.41        34.00 o
  -4  -2 -20          4.41         27.63        25.22 o
  -4   2 -21         19.88         43.80        22.68 o
   4  -2  22          2.44          6.27        20.14 o
   4   2  23          1.67         27.86        33.34 o
   4   3 -23          1.25        140.72        25.06 o
   4   3 -22         28.27         42.79        27.75 o
   4  -3 -21         19.56         16.92        24.44 o
   4   3 -20        123.74        226.60        24.35 o
   4   3 -19        260.60        325.98        26.61 o
   4  -3 -18         69.16        111.42        26.75 o
   4  -3 -17        102.43         81.93        21.80 o
   4   3 -16        558.55        520.63        21.52 o
  -4   3  15          4.11         20.67        23.23 o
  -4  -3  14         39.87         15.66        22.24 o
   4  -3 -13         24.43         43.88        18.94 o
  -4   3  12        640.65        632.12        18.31 o
  -4   3  11         10.82         19.67        16.39 o
   4  -3 -10       1246.36       1263.03        20.09 o
   4   3 -10       1756.63       1766.88        48.31 o
  -4  -3   9        138.89        164.88        16.72 o
   4   3  -9        140.22        165.27        38.94 o
   4   3  -8       3276.16       3159.98        22.09 o
   4   3  -8       3822.92       3785.03        43.12 o
  -4   3   7       2260.33       2576.70        16.13 o
   4   3  -7       2751.16       3009.32        39.46 o
  -4  -3   6        219.95        201.88        11.08 o
   4   3  -6       2586.89       2740.18        33.89 o
  -4   3   5        528.75        465.31        10.44 o
   4   3  -5       1747.89       1740.11        38.77 o
  -4  -3   4       8151.15       7858.37        23.12 o
   4  -3  -4       8246.19       7451.85        42.82 o
   4   3  -3          3.12         10.31        10.02 o
   4   3  -3        169.15        276.54        27.95 o
   4   3  -2       2336.63       1962.60        12.28 o
   4  -3  -2       5339.90       5733.39        45.03 o
   4   3  -1       4972.90       5848.21        20.77 o
  -4   3   1       4991.69       5838.25        47.64 o
  -4   3   0         42.49         37.56         6.66 o
  -4   3  -1       6791.07       7279.78        17.31 o
   4  -3   1       7824.42       8743.52        62.85 o
  -4  -3  -2        375.42        420.56        10.88 o
   4   3   2        376.80        422.85        34.66 o
   4   3   3        214.93        202.66         7.77 o
   4   3   3       3819.69       3980.77        40.95 o
  -4  -3  -4       2756.74       2667.07        14.41 o
   4   3   4       2990.57       2940.07        31.55 o
  -4   3  -5       5352.18       5384.93        21.72 o
   4  -3   5       5449.45       5496.88        36.89 o
  -4   3  -6       1109.89       1069.47        15.40 o
   4   3   6       2109.48       2279.71        31.40 o
  -4  -3  -7       1236.35       1345.71        20.22 o
   4   3   7       2685.19       2874.64        35.87 o
  -4  -3  -8          3.01          1.18        16.13 o
   4   3   8         64.43         91.71        28.15 o
  -4  -3  -9       1153.84       1118.08        18.60 o
   4  -3   9       1705.03       1586.75        44.47 o
  -4  -3 -10         36.85         46.33        17.01 o
   4  -3  11        608.25        645.53        20.25 o
  -4   3 -12        146.14        141.97        18.74 o
  -4   3 -13       1086.93        929.90        26.60 o
  -4   3 -14       1117.68       1059.59        28.96 o
  -4  -3 -15         23.60         14.31        24.16 o
  -4  -3 -16        430.95        427.01        27.07 o
  -4  -3 -17        134.97        111.94        35.65 o
  -4  -3 -18         11.33         39.85        35.31 o
  -4  -3 -19        175.19        186.72        34.77 o
  -4  -3 -20          2.35         -2.72        24.56 o
  -4   3 -21          9.75         -7.16        26.66 o
  -4  -3 -22         39.64         23.64        25.67 o
   4   3  23        102.92         98.85        32.66 o
   4  -4 -23         29.61         64.67        25.63 o
   4   4 -22        386.77        405.63        29.40 o
   4   4 -21         84.66        103.36        30.62 o
   4  -4 -20        502.60        698.39        31.52 o
   4   4 -19         25.28         61.32        29.62 o
   4  -4 -18        201.53        229.68        32.18 o
   4   4 -17          3.65         -2.88        30.41 o
   4   4 -16          2.66         -8.76        24.01 o
   4   4 -15        908.33       1009.09        22.03 o
  -4   4  14        436.22        377.81        24.79 o
  -4   4  13         16.79         15.24        21.00 o
  -4   4  12        277.96        253.97        19.69 o
  -4  -4  11        129.29        131.58        16.80 o
  -4   4  10        258.34        262.43        16.80 o
  -4  -4   9         10.73          0.32        16.30 o
   4   4  -8        615.47        723.86        13.86 o
  -4  -4   7         37.68         24.68        11.92 o
   4   4  -7        244.33        281.77        58.81 o
  -4  -4   6          1.58         18.16        10.54 o
   4   4  -6        581.61        700.30        58.83 o
   4   4  -5          2.21         26.38        10.44 o
  -4  -4   5        173.80        149.65        28.57 o
   4  -4  -4       1238.39       1189.47        11.58 o
  -4  -4   4       1297.09       1244.97        30.96 o
   4   4  -3       2519.45       2337.01        12.97 o
  -4  -4   3       2974.47       2994.58        37.47 o
  -4  -4   2      19918.00      18722.91        36.20 o
  -4  -4   2      20186.85      19505.18        57.76 o
   4   4  -1       2361.86       2006.82        13.11 o
  -4  -4   0       9393.59       9576.82        22.32 o
  -4  -4   0      10438.09      10674.60        71.10 o
  -4  -4  -1        607.93        502.80         9.76 o
  -4   4  -1       9416.43       9533.35        45.61 o
  -4  -4  -2       1028.90       1238.05        14.44 o
  -4  -4  -2       2143.10       2402.58        35.43 o
  -4   4  -3        132.74        183.49        11.11 o
   4   4   3        680.41        679.50        43.00 o
  -4   4  -4        388.01        412.69        11.60 o
   4  -4   4        388.98        408.17        21.97 o
  -4   4  -5       1311.58       1394.65        13.34 o
   4   4   5       1312.28       1384.66        26.72 o
  -4   4  -6        467.29        527.83        16.37 o
   4  -4   6        483.95        517.11        29.32 o
  -4   4  -7       1303.93       1447.36        21.05 o
   4  -4   7       1576.11       1802.85        33.89 o
  -4  -4  -8         29.62         54.08        15.10 o
   4  -4   8         34.37         67.74        36.79 o
  -4   4  -9        166.49        155.38        14.99 o
   4  -4   9        280.74        371.66        50.71 o
  -4   4 -10        329.75        323.73        17.89 o
   4  -4  10        386.92        418.39        53.90 o
  -4  -4 -11        625.43        675.78        25.37 o
  -4   4 -12        137.91        187.20        21.57 o
  -4   4 -13         71.17         76.61        21.91 o
   4   4  14        322.54        238.89        28.25 o
  -4  -4 -15        388.95        474.54        26.35 o
  -4  -4 -16         95.58        120.05        25.42 o
  -4  -4 -17          0.27         16.88        35.47 o
  -4  -4 -18         49.64         57.18        34.75 o
  -4  -4 -19         30.31         47.68        33.15 o
  -4  -4 -20          3.19         21.82        30.45 o
  -4  -4 -21         49.50         45.83        37.29 o
   4   4  22         62.54         68.87        25.27 o
   4  -5 -23         84.06         56.99        24.01 o
   4  -5 -22         23.72         16.86        29.56 o
   4  -5 -21          4.09         -1.69        29.38 o
   4  -5 -20        107.04        234.02        28.69 o
   4   5 -19        354.46        410.06        31.66 o
   4   5 -18         98.89         99.19        30.99 o
   4  -5 -17        960.95       1007.59        36.24 o
  -4   5  16        306.98        224.71        24.84 o
   4   5 -15        250.66        238.87        20.69 o
   4  -5 -14       1749.49       1613.34        35.95 o
  -4   5  13       1172.42       1013.24        31.35 o
  -4   5  12        458.75        446.51        26.57 o
  -4  -5  12        494.44        336.21        56.51 o
  -4   5  11        141.12        140.30        20.16 o
  -4   5  10         38.20         21.88        15.27 o
  -4   5   9        318.73        335.43        16.14 o
   4  -5  -9        319.25        355.47        44.52 o
  -4  -5   8       1205.62       1183.82        17.36 o
   4  -5  -8       2900.86       2751.43        55.05 o
  -4   5   7        803.66        922.22        16.53 o
   4  -5  -7       1265.25       1502.06        48.61 o
   4  -5  -6       2711.28       2454.24        20.19 o
   4  -5  -6       3038.49       2592.30        41.63 o
  -4   5   5        290.20        273.88        13.33 o
  -4   5   5       3002.96       3231.59        26.31 o
  -4  -5   4       1000.08       1140.34        16.38 o
  -4  -5   4       3349.36       3889.98        23.65 o
  -4   5   3      12326.79      12294.44        29.82 o
  -4   5   3      12397.82      12556.92        40.45 o
  -4  -5   2        705.19        662.80        10.76 o
   4   5  -2       2421.57       2715.86        35.43 o
  -4  -5   1       2311.05       1982.87        11.58 o
  -4   5   1       2496.45       2109.56        38.87 o
  -4  -5   0        419.24        420.15        11.73 o
   4  -5   0       1441.27       1346.73        20.65 o
  -4  -5  -1       3881.11       3557.27        17.73 o
   4  -5   1       4192.98       3933.00        29.75 o
  -4   5  -2        160.61        176.31        11.79 o
  -4   5  -2       5612.00       6173.73        32.03 o
  -4  -5  -3       5312.23       5751.13        22.78 o
   4   5   3       5754.51       6209.18        35.21 o
  -4   5  -4       6134.14       6232.21        24.23 o
   4  -5   4       6262.48       6307.32        43.18 o
  -4   5  -5        739.90        713.68        14.17 o
   4   5   5       1938.93       1757.11        32.95 o
  -4   5  -6       1043.75       1352.56        22.02 o
   4   5   6       1399.16       1800.41        29.94 o
  -4   5  -7       3833.31       3439.59        24.16 o
   4   5   7       4366.48       3964.12        52.36 o
  -4  -5  -8          1.18          0.41        15.30 o
   4   5   8        142.14        216.15        60.92 o
  -4  -5  -9          0.55          6.81        19.23 o
   4   5   9         17.45         24.21        38.73 o
  -4   5 -10         15.06         10.71        15.99 o
  -4  -5 -11         80.70         99.44        19.57 o
  -4  -5 -12        221.26        192.30        24.60 o
   4   5  13        975.42       1025.21        27.92 o
  -4   5 -14       1207.81       1120.60        24.46 o
  -4  -5 -15        103.72         82.45        20.68 o
  -4   5 -16         30.17         24.26        35.24 o
  -4  -5 -17          2.96          2.16        35.37 o
  -4  -5 -18        117.76        146.77        34.78 o
  -4  -5 -19         43.83         48.03        33.00 o
  -4  -5 -20          1.12          5.92        33.75 o
  -4  -5 -21         10.64         11.83        35.72 o
   4   5  22         44.55         39.65        23.99 o
   4  -6 -23         70.24         56.77        21.72 o
   4  -6 -22        144.29        129.01        28.35 o
   4  -6 -21         59.31         48.89        31.77 o
   4  -6 -20         14.46        142.20        27.55 o
   4   6 -19         52.56         89.09        29.13 o
   4  -6 -18         27.74          7.91        29.81 o
   4   6 -17         40.13         20.01        30.15 o
   4  -6 -16        205.03        214.46        24.89 o
   4   6 -15       1464.34       1418.64        23.52 o
  -4   6  14        839.76        846.32        32.45 o
   4  -6 -13        281.70        289.60        27.77 o
  -4   6  12       1399.01       1167.02        31.08 o
   4  -6 -11        702.47        564.61        26.72 o
  -4   6  10          7.83         26.37        29.87 o
   4  -6 -10          8.50          8.68        44.62 o
  -4   6   9        112.63         60.85        14.57 o
  -4   6   8         49.90         21.07        15.10 o
   4  -6  -8         70.68         32.58        33.69 o
   4   6  -7        170.41        170.13        15.38 o
  -4   6   7        939.21       1005.59        32.45 o
  -4   6   6       1985.43       1920.28        26.62 o
  -4   6   6       2695.75       2723.14        24.27 o
  -4   6   5        150.39        140.89        16.56 o
   4   6  -5        154.10        229.92        25.34 o
  -4   6   4       2106.67       2154.14        24.37 o
   4   6  -4       2150.97       2230.03        26.22 o
   4  -6  -3        715.31        618.50        16.87 o
   4   6  -3        999.99        911.70        21.44 o
  -4   6   2        126.53        159.97        16.56 o
  -4  -6   2       1008.42       1092.94        18.85 o
  -4   6   1        196.94        252.28        12.35 o
   4  -6  -1       5441.42       6068.76        28.30 o
  -4   6   0      11858.93      12371.44        34.86 o
  -4  -6   0      11946.03      12633.63        38.36 o
  -4  -6  -1       1994.15       1857.17        19.33 o
   4   6   1       2050.10       1987.12        22.85 o
  -4   6  -2        643.71        598.76        17.15 o
  -4  -6  -2        960.05        910.10        20.14 o
  -4  -6  -3        100.16         29.71        13.97 o
   4  -6   3       1031.81       1029.50        25.50 o
  -4   6  -4          8.39         23.48        18.50 o
   4  -6   4         74.90        114.55        22.11 o
  -4   6  -5       1606.20       1745.79        20.65 o
   4   6   5       2484.22       2540.54        35.78 o
  -4   6  -6       1738.42       1859.75        24.53 o
   4  -6   6       1813.78       1902.86        34.25 o
  -4  -6  -7         46.99         30.91        18.05 o
   4   6   7         69.06         50.00        29.25 o
  -4  -6  -8         64.62         54.31        16.09 o
   4   6   8        114.43         34.68        41.08 o
  -4  -6  -9          1.53          7.60        15.13 o
   4   6   9          4.99          2.39        63.47 o
  -4   6 -10        494.74        442.09        23.50 o
   4   6  10        805.40        764.02        66.44 o
  -4   6 -11          6.84         18.08        19.89 o
   4   6  12       1961.31       1829.50        29.39 o
  -4   6 -13         25.24         26.94        23.03 o
  -4   6 -14          2.38          0.77        17.98 o
  -4   6 -15          0.41         -1.16        20.15 o
  -4  -6 -16          0.68          1.90        28.88 o
  -4  -6 -17         11.83          8.47        35.04 o
  -4   6 -18         54.53         61.38        34.75 o
  -4  -6 -19          4.55          2.39        35.56 o
  -4  -6 -20         20.57         21.97        31.65 o
   4   6  21          7.93          5.80        26.97 o
  -4  -6 -22          6.42          5.56        22.20 o
   4  -7 -22        150.09        114.42        25.82 o
   4  -7 -21        147.22         98.91        30.41 o
   4  -7 -20         45.09        189.85        28.80 o
   4  -7 -19         73.20        148.64        28.69 o
   4   7 -18         96.14        106.26        29.95 o
   4  -7 -17        466.65        428.31        32.21 o
   4   7 -16        234.50        201.70        30.96 o
  -4   7  15         23.20         25.05        18.25 o
   4  -7 -14        528.68        512.58        20.68 o
   4   7 -14        576.43        389.95        97.60 o
   4  -7 -13          0.07         13.33        26.48 o
  -4   7  13          1.79          8.64        47.95 o
  -4   7  12        153.20        133.04        25.93 o
  -4   7  12        194.93        208.08        46.95 o
  -4   7  11        241.56        250.99        24.29 o
  -4   7  11        247.16        207.10        47.98 o
   4  -7 -10         48.48         64.49        21.08 o
  -4   7  10        115.59        109.64        34.99 o
   4  -7  -9        266.81        224.92        20.95 o
  -4   7   9        302.28        290.13        34.00 o
   4  -7  -8        365.32        334.59        17.36 o
  -4   7   8        618.02        606.40        27.70 o
  -4   7   7        365.73        474.16        21.36 o
   4  -7  -7        577.50        675.98        22.68 o
  -4   7   6        775.25        965.83        24.88 o
   4   7  -6       1274.73       1642.52        26.98 o
  -4   7   5         21.74         27.92        20.68 o
   4   7  -5        486.11        527.30        27.63 o
  -4   7   4       1463.44       1375.31        24.55 o
  -4   7   4       1897.22       1790.45        27.35 o
   4   7  -3        566.10        696.59        19.25 o
  -4  -7   3        755.42        881.29        27.14 o
  -4   7   2          1.01          8.65        15.77 o
  -4   7   2       2224.59       2617.61        24.73 o
  -4   7   1       6104.89       6096.42        30.94 o
   4   7  -1       6277.80       6358.68        27.41 o
  -4   7   0        391.05        342.73        21.33 o
   4  -7   0       3090.87       3188.46        23.57 o
  -4   7  -1       5027.99       5563.46        66.03 o
  -4  -7  -1       5028.46       5740.79        22.43 o
  -4  -7  -2        428.10        428.08        18.55 o
   4   7   2        678.45        738.12        21.54 o
  -4   7  -3        980.87        789.80        22.90 o
   4  -7   3       1628.06       1408.95        24.71 o
  -4   7  -4       1050.05       1008.29        20.41 o
   4   7   4       1059.65        991.40        26.94 o
  -4  -7  -5       1129.45       1349.65        22.40 o
   4  -7   5       1472.30       1737.29        28.99 o
  -4  -7  -6        478.85        462.25        22.13 o
   4  -7   6        640.59        696.47        31.31 o
  -4   7  -7        571.41        536.66        23.65 o
  -4   7  -7        732.97        730.74        28.13 o
  -4  -7  -8         80.19         99.22        19.48 o
   4  -7   8        198.19        207.69        30.11 o
  -4  -7  -9        151.75        129.03        20.50 o
   4   7   9        173.19        202.89        42.18 o
  -4  -7 -10         12.65         15.57        21.63 o
   4   7  10        119.48        145.50        63.47 o
  -4  -7 -11         94.37         76.04        22.79 o
   4   7  11        162.12        138.72        65.32 o
  -4   7 -12          3.89         10.70        21.54 o
  -4   7 -13        107.97        134.37        18.64 o
  -4  -7 -14        138.77        161.72        19.67 o
  -4  -7 -15        588.40        548.15        23.73 o
  -4   7 -16         11.68         -2.19        28.57 o
  -4  -7 -17        580.68        486.73        34.87 o
  -4  -7 -18          0.11        -14.74        37.10 o
  -4  -7 -19         26.89         36.08        34.92 o
  -4  -7 -20         16.11         34.81        39.37 o
   4   7  21          4.91          1.70        25.18 o
  -4  -7 -22         32.41         30.75        25.36 o
   4  -8 -22         41.80         53.81        22.66 o
   4  -8 -21          0.01         15.10        27.41 o
   4  -8 -20         48.10        171.50        27.40 o
   4  -8 -19          0.59         58.57        28.94 o
   4  -8 -18         51.62         49.06        31.39 o
   4   8 -17          1.96          6.48        28.89 o
   4  -8 -16        230.51        148.93        26.50 o
   4   8 -15         93.20         89.12        21.57 o
   4   8 -15        152.29        169.33        70.07 o
   4  -8 -14        438.41        407.69        22.65 o
   4   8 -14       1082.34       1169.19        74.71 o
   4  -8 -13        202.00        126.13        21.46 o
   4  -8 -12          4.81          6.06        30.38 o
  -4   8  12        106.04         46.92        50.73 o
  -4   8  11        263.00        248.29        24.16 o
  -4   8  11        293.57        231.11        47.72 o
   4  -8 -10        181.28        138.65        22.25 o
  -4   8  10        181.28         68.69        48.68 o
   4  -8  -9       1131.04       1257.02        28.08 o
  -4   8   9       1426.72       1419.58        54.28 o
   4  -8  -8        184.37        199.96        15.94 o
  -4   8   8        234.23        225.75        45.49 o
  -4   8   7        126.27         83.24        20.36 o
   4   8  -7        169.13        180.31        24.25 o
  -4   8   6          2.16         20.29        25.39 o
  -4   8   6        428.70        535.49        22.24 o
  -4   8   5       7410.47       7316.67        56.21 o
   4   8  -5       7648.42       8114.86        38.64 o
  -4   8   4        407.28        312.51        26.67 o
  -4  -8   4        470.29        419.20        22.31 o
  -4   8   3       8150.33       7662.30        75.09 o
   4   8  -3       8151.29       7624.38        33.92 o
  -4   8   2        196.03        184.91        17.19 o
   4  -8  -2        293.42        285.23        24.29 o
  -4   8   1       4897.07       5204.94        45.12 o
   4  -8  -1       6323.90       6849.88        27.93 o
  -4   8   0       3226.37       3242.03        58.83 o
  -4   8   0       5392.05       5730.18        25.57 o
  -4  -8  -1        220.21        245.92        20.26 o
   4   8   1        306.90        327.73        19.85 o
  -4   8  -2          2.18          3.33        35.42 o
   4   8   2       3606.57       3566.89        23.56 o
  -4   8  -3        142.49        193.41        20.44 o
   4   8   3        322.60        375.66        22.70 o
  -4   8  -4        538.06        564.25        28.46 o
   4   8   4       3815.26       3858.18        31.51 o
  -4   8  -5        964.50       1047.46        25.64 o
  -4  -8  -5        965.45       1090.43        24.93 o
  -4   8  -6         96.90        154.65        22.30 o
   4   8   6        152.74        162.75        25.15 o
  -4  -8  -7        112.75        119.64        21.34 o
   4  -8   7        194.29        204.26        25.59 o
  -4  -8  -8        668.60        561.26        25.54 o
   4   8   8       1168.79       1176.37        46.02 o
  -4  -8  -9          0.02          3.04        20.01 o
   4   8   9         80.18         60.08        62.18 o
  -4  -8 -10         69.12         64.24        31.56 o
   4   8  10        185.43        188.17        44.09 o
  -4   8 -11        228.92        241.79        28.75 o
   4   8  11        231.05        208.29        65.97 o
  -4   8 -12        327.25        365.43        26.34 o
  -4  -8 -13       1456.06       1397.81        27.62 o
  -4   8 -13       1649.94       1581.92        57.93 o
  -4  -8 -14        133.60         92.12        19.66 o
  -4  -8 -15        182.53        206.98        31.62 o
  -4  -8 -16        617.63        652.74        35.14 o
  -4  -8 -17          0.01         -6.62        29.65 o
  -4  -8 -18          2.44         10.35        35.01 o
  -4  -8 -19          3.44        -16.11        32.96 o
   4   8  20         15.91         -1.14        27.70 o
   4   8  21         59.01         88.62        23.13 o
   4  -9 -21         67.22         51.63        24.77 o
   4  -9 -20         47.43        225.68        25.02 o
   4  -9 -19         42.32        108.00        27.23 o
   4   9 -18          0.89         20.69        29.79 o
   4  -9 -17         11.65         16.40        30.33 o
   4   9 -16        354.86        307.19        28.57 o
   4   9 -15        100.72         75.39        30.02 o
   4   9 -15        202.60        265.32        72.06 o
   4   9 -14         19.10         33.41        25.77 o
   4   9 -14        104.90        172.32        68.66 o
   4  -9 -13        468.16        448.61        29.54 o
   4  -9 -13        551.17        547.71        56.97 o
  -4   9  12        103.15        107.40        31.81 o
  -4   9  12        398.33        319.57        55.94 o
   4  -9 -11        430.68        428.00        34.81 o
   4  -9 -11        443.00        417.25        38.94 o
  -4   9  10        134.27        130.43        32.11 o
  -4   9  10        139.21        163.59        36.31 o
  -4   9   9         86.96         88.07        45.61 o
   4  -9  -9         90.35         96.46        29.36 o
  -4   9   8          0.85        -14.11        20.34 o
   4  -9  -8        339.64        294.17        29.08 o
  -4   9   7         26.52         21.44        22.08 o
  -4   9   7        354.94        383.11        27.16 o
   4  -9  -6       1718.05       1931.56        38.27 o
  -4   9   6       2325.59       2556.57        33.20 o
  -4   9   5       2093.12       2183.27        39.17 o
   4   9  -5       2135.29       2395.26        28.85 o
   4  -9  -4       1157.81       1056.15        26.07 o
  -4   9   4       1175.49       1152.21        28.01 o
  -4   9   3        162.47        230.70        26.46 o
   4  -9  -3        685.78        864.51        24.19 o
  -4   9   2        925.53        780.10        28.50 o
   4   9  -2       2096.41       1835.33        24.95 o
  -4   9   1       1559.39       1720.47        51.78 o
  -4   9   1       1845.70       1973.77        25.37 o
  -4   9   0        647.41        530.85        30.06 o
  -4  -9   0       1337.03       1297.62        20.04 o
  -4   9  -1       2647.64       2261.26        35.36 o
   4   9   1       3056.93       2741.46        24.75 o
  -4   9  -2       1183.31       1271.50        26.34 o
  -4  -9  -2       1255.16       1447.95        25.76 o
  -4   9  -3         39.98         16.10        24.75 o
  -4  -9  -3        552.01        536.19        22.12 o
  -4   9  -4         95.37         46.87        20.61 o
   4   9   4       1021.02       1019.64        28.69 o
  -4   9  -5       1373.77       1293.70        33.88 o
   4   9   5       2133.56       1980.23        29.06 o
  -4   9  -6        742.62        645.88        25.91 o
   4   9   6        754.35        678.67        31.75 o
  -4  -9  -7        766.08        658.52        26.46 o
   4   9   7        766.46        643.37        32.41 o
  -4   9  -8          7.66         -8.33        22.83 o
   4   9   8         46.12         31.60        39.20 o
  -4  -9  -9         11.16         28.14        31.20 o
   4   9   9         70.54         25.28        40.82 o
  -4  -9 -10         27.84          8.04        26.67 o
   4   9  10        218.30        226.95        44.47 o
  -4   9 -11        667.47        554.08        31.73 o
   4   9  11        713.09        514.42        48.52 o
   4   9  12        187.70        188.97        22.93 o
  -4  -9 -12        394.74        368.34        38.29 o
  -4   9 -13        194.02        194.24        23.78 o
  -4  -9 -13        202.47        135.64        38.09 o
  -4  -9 -14        230.37        200.81        31.37 o
  -4  -9 -15        302.31        205.95        31.60 o
  -4  -9 -16         74.92         33.37        29.81 o
  -4  -9 -17        126.45        153.52        29.37 o
  -4  -9 -18         76.19         71.32        27.34 o
  -4  -9 -19         32.09          3.07        36.17 o
  -4  -9 -20         36.52         79.86        24.47 o
  -4  -9 -21         37.35         52.75        26.49 o
   4 -10 -21          9.09         -3.86        45.73 o
   4 -10 -20          8.25         14.94        55.20 o
   4  10 -19        116.21        159.48        25.43 o
   4 -10 -18        131.09        221.38        41.53 o
   4 -10 -17         26.16         11.86        43.57 o
   4 -10 -16         11.90          4.23        33.93 o
   4  10 -15        821.29        816.95        39.88 o
   4  10 -14        461.29        437.05        35.08 o
   4  10 -13       1722.37       1692.56        37.56 o
   4  10 -13       1733.02       1774.09        64.92 o
  -4  10  12        442.13        409.83        28.48 o
   4  10 -12        544.40        550.00        50.36 o
  -4  10  11       1867.04       1678.71        67.28 o
   4 -10 -11       2152.92       2176.60        41.44 o
  -4  10  10        486.35        475.52        52.68 o
   4 -10 -10        621.93        613.44        34.17 o
  -4  10   9       1817.68       1663.35        64.31 o
  -4  10   9       1894.48       1793.19        38.30 o
  -4 -10   8        263.78        233.40        20.29 o
  -4  10   8        277.76        243.84        35.71 o
  -4  10   7        123.68        118.40        29.32 o
   4 -10  -7        169.50        195.24        24.96 o
  -4  10   6         69.67        106.46        28.34 o
   4  10  -6        535.80        594.26        28.76 o
  -4  10   5         41.22         11.33        41.17 o
   4 -10  -5         54.65         50.46        20.86 o
  -4  10   4        198.89        217.96        21.30 o
  -4  10   4        349.95        360.43        23.82 o
  -4  10   3         37.78         35.12        27.82 o
   4 -10  -3        314.88        403.09        23.68 o
  -4  10   2        405.15        319.10        42.01 o
   4 -10  -2        687.35        608.52        22.47 o
  -4  10   1        119.08        129.78        41.22 o
   4  10  -1        127.39        171.51        20.96 o
  -4  10   0         18.80         21.51        40.40 o
   4 -10   0         71.46        105.12        20.32 o
  -4  10  -1        638.12        602.58        27.14 o
  -4 -10  -1        817.29        748.68        22.59 o
  -4  10  -2        626.59        617.57        23.67 o
   4  10   2        643.30        692.17        24.94 o
  -4  10  -3        341.58        324.60        28.66 o
   4  10   3        429.53        411.59        22.68 o
  -4 -10  -4         30.36         19.78        21.73 o
  -4 -10  -4         48.59          2.52        26.24 o
  -4 -10  -5       1054.03       1026.31        24.60 o
   4 -10   5       1084.83       1120.67        35.28 o
  -4  10  -6        103.62         84.18        28.20 o
   4  10   6        158.31        114.31        27.22 o
  -4  10  -7         31.60         28.10        19.56 o
   4  10   7        148.26        114.90        41.08 o
  -4  10  -8        173.66        145.17        25.49 o
   4  10   8        977.51        881.45        47.47 o
  -4 -10  -9        306.58        276.62        34.49 o
   4  10   9        521.66        470.61        46.94 o
  -4  10 -10        646.43        656.26        39.40 o
   4  10  10       1472.11       1328.82        53.11 o
  -4 -10 -11        231.26        218.80        25.94 o
   4  10  11        426.79        335.54        41.36 o
  -4 -10 -12         24.09          9.00        25.34 o
  -4 -10 -12        785.79        799.73        40.36 o
  -4 -10 -13         43.51         27.24        35.93 o
  -4 -10 -13        247.51        213.78        47.18 o
  -4 -10 -14        595.10        520.87        45.43 o
  -4 -10 -14        958.30        749.82        60.71 o
  -4 -10 -15         19.50         45.54        28.92 o
  -4 -10 -16          1.24        -26.70        28.40 o
  -4 -10 -17         99.47         74.76        27.69 o
  -4 -10 -18         29.17         40.90        25.37 o
  -4 -10 -19          9.59         -9.67        33.15 o
  -4 -10 -20          7.72          7.76        27.86 o
   4 -11 -20         14.85         -0.45        49.02 o
   4 -11 -19          0.01        269.55        36.30 o
   4 -11 -18         15.17        146.85        37.93 o
   4 -11 -17          0.41         62.73        39.98 o
   4 -11 -16         77.67         26.52        33.23 o
   4 -11 -15         27.01         11.13        33.21 o
   4  11 -14         19.83          8.53        51.24 o
   4  11 -14        177.22        199.99        57.11 o
   4 -11 -13         38.76         58.79        64.55 o
   4  11 -13        107.76        104.35        49.78 o
   4  11 -12        176.13        164.24        23.31 o
   4  11 -12        176.86        110.43        48.52 o
   4 -11 -11        267.00        243.87        23.36 o
   4  11 -11        280.05        224.21        37.58 o
  -4  11  10        384.94        414.15        24.99 o
   4 -11 -10        398.38        380.97        43.16 o
  -4  11   9        469.30        415.77        35.11 o
  -4  11   9        471.48        383.61        39.60 o
  -4  11   8        102.32        113.88        23.45 o
   4 -11  -8        447.48        468.49        33.55 o
  -4  11   7          4.21        -18.04        42.14 o
  -4  11   7        122.34        201.40        24.16 o
  -4  11   6         45.79         38.71        29.01 o
  -4 -11   6        420.02        371.82        32.22 o
  -4  11   5         35.74         14.31        28.01 o
  -4 -11   5         52.77         59.17        24.42 o
  -4  11   4         13.40         23.46        29.22 o
  -4 -11   4         62.59         52.03        20.98 o
   4 -11  -3        529.76        471.91        29.18 o
  -4  11   3        718.45        715.10        25.51 o
  -4  11   2        102.86         69.72        40.80 o
  -4  11   2        269.56        184.23        26.31 o
  -4  11   1        385.78        346.16        43.60 o
   4  11  -1        515.33        488.83        25.73 o
  -4  11   0        292.94        247.21        43.47 o
  -4 -11   0        463.55        451.40        25.25 o
  -4  11  -1        376.93        238.48        43.70 o
  -4 -11  -1        422.42        321.89        22.15 o
  -4  11  -2        426.67        469.12        28.58 o
  -4 -11  -2        660.95        713.09        24.52 o
  -4  11  -3        111.23        104.63        28.06 o
   4  11   3        117.16        105.86        22.81 o
  -4  11  -4         38.51         31.41        22.86 o
  -4 -11  -4         54.31         53.77        27.17 o
  -4  11  -5        846.20        757.09        27.80 o
   4 -11   5        866.45        814.71        34.36 o
  -4 -11  -6        267.13        343.56        32.02 o
   4  11   6        268.99        339.77        29.03 o
  -4 -11  -7        780.48        722.54        29.39 o
   4  11   7        825.73        724.51        48.26 o
  -4 -11  -8          4.93         12.20        25.60 o
   4  11   8        212.47        216.07        45.13 o
  -4 -11  -9         30.37         40.19        33.57 o
   4  11   9        200.61        166.04        46.61 o
  -4 -11 -10         29.49         26.63        24.42 o
  -4  11 -10        147.57        167.23        46.25 o
  -4  11 -11          1.64         -5.16        25.34 o
   4  11  11         79.53         76.67        63.33 o
  -4 -11 -12        156.03        185.06        24.63 o
  -4 -11 -12        173.17        134.94        51.12 o
  -4 -11 -13        355.90        325.08        59.08 o
  -4 -11 -13        364.66        294.68        46.06 o
  -4 -11 -14         28.04         12.76        42.75 o
  -4 -11 -14         39.99         59.51        51.54 o
  -4 -11 -15        292.14        228.43        29.37 o
  -4 -11 -16         12.80         -4.36        26.67 o
  -4 -11 -17        378.74        382.82        27.32 o
  -4 -11 -18         23.44         32.84        25.89 o
  -4 -11 -19         91.07         61.29        29.74 o
   4 -12 -20         55.03         62.40        41.50 o
   4 -12 -19          5.00         10.06        50.98 o
   4 -12 -18         23.50        249.99        37.32 o
   4 -12 -17          3.78         73.80        37.54 o
   4 -12 -16         40.06         38.99        31.62 o
   4 -12 -15         76.08         64.01        32.54 o
   4  12 -14         73.30         48.17        42.28 o
   4  12 -14        124.70         77.04        68.42 o
   4  12 -13          1.76         -1.99        52.48 o
   4  12 -13        401.68        574.69        55.78 o
   4  12 -12        324.88        292.09        49.52 o
   4  12 -12        344.47        350.17        51.63 o
  -4  12  11        313.84        416.82        29.02 o
   4 -12 -11       1822.07       2184.81        41.04 o
   4 -12 -10        958.45        949.93        38.58 o
   4 -12 -10       1172.78       1212.31        32.64 o
  -4  12   9        444.43        402.94        26.26 o
  -4  12   8        251.65        278.67        33.77 o
   4 -12  -8        324.61        318.21        35.29 o
  -4  12   7        127.75        126.20        32.26 o
  -4 -12   7        970.00       1061.36        31.62 o
  -4  12   6         15.79         18.58        31.49 o
   4 -12  -6         17.15         20.75        32.04 o
  -4  12   5       1409.24       1257.59        39.31 o
   4 -12  -5       1543.10       1460.59        38.67 o
  -4  12   4          6.82         -0.33        44.25 o
   4 -12  -4         26.64          2.09        27.57 o
  -4  12   3        399.40        342.94        48.52 o
   4 -12  -3        490.93        471.81        25.36 o
  -4  12   2        661.73        506.49        50.14 o
  -4  12   2        756.02        625.04        26.50 o
   4 -12  -1         12.04         12.47        22.95 o
  -4  12   0         26.81         70.77        42.01 o
  -4 -12   0         26.89         42.96        24.93 o
  -4  12  -1        213.20        165.40        48.25 o
  -4 -12  -1        505.85        424.26        23.88 o
  -4  12  -2        206.98        159.83        43.75 o
   4  12   2        383.61        358.18        23.99 o
  -4  12  -3         44.82         38.93        28.59 o
   4  12   3         47.84         23.40        25.74 o
  -4  12  -4        302.69        286.36        40.55 o
   4  12   4        925.91        885.30        29.26 o
  -4  12  -5          3.08          0.94        28.12 o
  -4 -12  -5         10.06         20.18        29.78 o
  -4 -12  -6       1904.50       1932.56        44.81 o
  -4 -12  -6       1961.00       1991.74        45.20 o
  -4 -12  -7        164.97        147.74        27.03 o
   4  12   7        276.26        289.96        47.26 o
  -4 -12  -8         70.88         71.48        23.15 o
   4  12   8        253.56        240.66        48.32 o
  -4  12  -9        484.64        526.43        32.29 o
   4  12   9        908.50        917.21        52.11 o
  -4 -12 -10       3410.44       3885.53        51.38 o
   4  12  10       3549.23       3704.17        53.24 o
  -4 -12 -11         44.30         43.36        55.27 o
  -4 -12 -12        904.31       1002.33        48.47 o
  -4 -12 -13        116.23        144.36        54.92 o
  -4 -12 -13        148.64        107.50        85.35 o
  -4 -12 -14         51.66         17.99        40.94 o
  -4 -12 -15          0.05         -2.69        26.29 o
  -4 -12 -16          1.24        -11.73        25.14 o
  -4 -12 -17         26.22         16.72        25.87 o
  -4 -12 -18        195.96        174.68        23.94 o
   4 -13 -19        184.45        186.61        45.78 o
   4 -13 -18         49.79         80.01        53.07 o
   4 -13 -17         21.36        178.87        35.77 o
   4 -13 -16        202.20        266.96        39.24 o
   4 -13 -15        109.16        135.76        39.42 o
   4  13 -15        171.73         18.55        71.53 o
   4 -13 -14        136.93        124.62        43.39 o
   4  13 -13        265.91        256.69        42.63 o
   4  13 -13        266.65        261.69        62.69 o
   4  13 -12         10.85         13.88        45.79 o
   4  13 -12        143.38        204.27        38.73 o
   4 -13 -11        693.01        864.84        43.62 o
  -4  13  10        101.86        111.25        51.38 o
   4 -13 -10        108.73         78.79        29.17 o
  -4  13   9        493.59        413.12        53.59 o
   4 -13  -9        601.92        619.54        28.27 o
  -4  13   8       1056.96       1122.03        26.89 o
  -4  13   7        341.46        258.15        35.63 o
   4  13  -7        346.45        289.94        23.89 o
  -4  13   6          0.21          6.93        33.03 o
   4 -13  -6        182.16        246.42        29.85 o
  -4  13   5        155.40        126.92        48.05 o
  -4 -13   5        310.22        285.57        33.89 o
  -4  13   4          3.20          2.52        44.12 o
  -4 -13   4        105.71         95.16        29.53 o
  -4  13   3        160.90        127.09        49.16 o
   4 -13  -3        174.98        152.37        26.20 o
  -4  13   2         13.55         51.78        45.72 o
   4 -13  -2        167.04        182.82        26.81 o
  -4  13   1        119.32        134.15        47.45 o
   4  13  -1        172.15        194.16        26.88 o
  -4  13   0        119.46        105.83        46.11 o
  -4 -13   0        172.22        146.38        26.97 o
  -4  13  -1        347.09        298.72        51.94 o
  -4  13  -1        353.08        343.54        27.96 o
  -4 -13  -2        102.99         87.80        24.68 o
   4  13   3        233.20        190.14        27.79 o
  -4 -13  -4        418.82        398.68        28.85 o
  -4  13  -5        411.42        525.15        33.85 o
  -4 -13  -5        411.51        521.08        40.07 o
  -4  13  -6         11.29         13.81        26.68 o
   4  13   6        162.29         88.32        38.76 o
  -4  13  -7       1214.35       1311.39        30.72 o
   4  13   7       1444.28       1454.81        43.54 o
  -4  13  -8        244.94        338.58        30.47 o
   4  13   8        463.23        429.05        38.79 o
  -4  13  -9         15.53          7.67        29.91 o
   4  13   9         60.58         96.74        48.75 o
  -4 -13 -10       1519.02       1697.23        71.18 o
  -4 -13 -11        299.68        336.45        54.37 o
  -4 -13 -12          1.66          0.36        53.52 o
  -4 -13 -12        119.26        152.67        82.74 o
  -4 -13 -13         38.17         86.74        40.03 o
  -4 -13 -14        141.48        158.84        39.03 o
  -4 -13 -15         61.10         42.82        37.20 o
  -4 -13 -16          3.51         -5.37        33.27 o
  -4 -13 -17          1.51          3.98        38.65 o
  -4 -13 -18          0.23         -7.87        30.40 o
   4 -14 -18         44.83         83.41        45.63 o
   4 -14 -17         36.09        315.32        32.48 o
   4  14 -16        415.44        586.11        36.76 o
   4 -14 -15          0.00         -2.00        36.38 o
   4  14 -15          0.42         45.90        60.39 o
   4  14 -14        134.71        163.02        49.74 o
   4 -14 -14        293.54        347.66        87.32 o
   4 -14 -13         94.99        142.17        55.23 o
   4 -14 -12         10.69        -20.32        43.36 o
   4  14 -12         33.53         -1.22        71.43 o
   4 -14 -11         26.58         37.09        30.57 o
   4  14 -11        413.18        374.47        48.17 o
   4 -14 -10        746.35        676.16        34.27 o
   4 -14  -9        452.76        523.30        33.90 o
  -4  14   8        730.66        708.41        24.07 o
  -4 -14   7          3.32         11.20        43.55 o
  -4 -14   7         16.10          7.66        21.79 o
  -4 -14   6        348.56        384.64        23.13 o
  -4 -14   5        912.49        941.78        26.84 o
  -4  14   4         18.49         -1.06        22.15 o
   4 -14  -3        143.56        150.39        32.11 o
   4  14  -3        309.89        295.57        28.96 o
  -4  14   2       1022.73       1056.83        58.62 o
  -4 -14   2       1090.66       1096.43        31.89 o
   4 -14  -1         93.08         90.42        27.29 o
  -4  14   0         47.10         67.97        25.51 o
   4  14   1        605.90        619.64        28.08 o
  -4 -14  -2        439.60        440.89        30.14 o
  -4 -14  -3          5.83         29.09        44.05 o
  -4 -14  -3         12.87         -8.75        25.28 o
   4 -14   4         26.75         66.25        30.77 o
   4  14   4        425.06        435.76        27.51 o
  -4 -14  -5          6.08          5.76        32.99 o
  -4 -14  -5        159.04        197.90        29.56 o
  -4 -14  -6         28.89         57.88        27.31 o
  -4 -14  -6         30.36         26.97        32.56 o
  -4 -14  -7        318.31        349.54        29.22 o
  -4 -14  -7        579.18        518.89        35.12 o
  -4 -14  -8          6.62          7.44        49.12 o
  -4  14  -8        205.55        162.68        59.90 o
  -4 -14  -9        523.46        566.67        37.98 o
  -4 -14 -10        874.20        913.72        63.52 o
  -4 -14 -11         51.66         44.57        49.24 o
  -4 -14 -12         20.34         15.07        39.03 o
  -4 -14 -13        359.15        322.39        39.66 o
  -4 -14 -14          0.95         10.35        34.96 o
  -4 -14 -15         40.53         42.36        33.97 o
  -4 -14 -16          3.82         -7.19        39.21 o
  -4 -14 -17          3.44         21.02        34.79 o
   4 -15 -17         32.56          9.79        44.38 o
   4 -15 -16         69.67         99.43        53.41 o
   4  15 -15          0.81         15.12        33.99 o
   4  15 -14         27.19         26.72        45.60 o
   4 -15 -14         60.33         78.10        80.21 o
   4 -15 -13        208.75        212.42        40.73 o
   4 -15 -13        236.60        289.39        52.13 o
   4  15 -12        291.71        364.55        34.50 o
   4 -15 -11         87.27        105.16        28.41 o
   4  15 -11        114.66        122.59        47.30 o
   4  15 -10         24.91         29.28        30.61 o
   4 -15  -9        102.21        103.47        32.32 o
   4 -15  -8        180.19        172.53        33.30 o
   4 -15  -7         79.81         51.86        32.78 o
  -4  15   6         21.79         -9.85        22.06 o
   4 -15  -5         41.01         58.57        24.31 o
  -4 -15   4        192.89        150.64        24.82 o
   4  15  -3        827.38        902.89        25.70 o
   4  15  -2          4.82         12.02        22.38 o
  -4  15   1       1115.62       1194.93        25.95 o
  -4 -15   0       1594.13       1710.84        30.36 o
   4 -15   1         10.45          7.53        23.08 o
   4 -15   2       1107.05       1290.03        28.98 o
  -4 -15  -3         24.39         69.36        46.19 o
   4  15   3        104.92         87.67        27.41 o
  -4 -15  -4         26.43         28.99        46.95 o
   4  15   4         39.40         33.23        24.58 o
  -4 -15  -5          7.03         37.20        47.16 o
  -4 -15  -5         15.29         29.64        26.36 o
  -4 -15  -6         54.39         15.41        49.06 o
  -4  15  -6         79.05          3.39        63.79 o
  -4 -15  -7          0.71         -5.84        51.59 o
  -4  15  -7         80.25         76.38        59.61 o
  -4 -15  -8          3.21         24.31        51.31 o
  -4  15  -8         47.78         98.89        58.47 o
  -4 -15  -9         54.23         57.62        32.67 o
  -4 -15 -10         61.93         47.05        48.78 o
  -4 -15 -11          0.14          6.97        50.19 o
  -4 -15 -11        129.15        189.26        76.13 o
  -4 -15 -12         62.97         86.61        46.62 o
  -4 -15 -12        155.29        151.60        74.74 o
  -4 -15 -13         74.94         86.83        48.50 o
  -4 -15 -13         86.96        179.88        71.75 o
  -4 -15 -14         61.84         34.63        33.06 o
  -4 -15 -15         18.25          1.59        40.60 o
  -4 -15 -16          8.36          1.44        34.66 o
   4 -16 -16         71.82         69.90        43.40 o
   4 -16 -15         37.60         10.22        48.55 o
   4  16 -14         61.05        114.21        42.68 o
   4 -16 -14         62.33         65.75        70.71 o
   4 -16 -13        122.68         86.80        37.23 o
   4 -16 -13        127.38        143.36        47.46 o
   4 -16 -12          4.22        -31.75        39.15 o
   4  16 -12          5.37         -6.84        63.66 o
   4  16 -11         29.20         15.50        42.12 o
   4 -16 -11         51.26         35.40        43.54 o
  -4  16  10        228.34        232.11        40.63 o
   4  16 -10        279.46        218.02        37.62 o
   4  16  -9         80.55        106.33        30.81 o
   4 -16  -8        173.50        142.14        31.64 o
   4  16  -7         83.97         57.21        32.84 o
   4 -16  -6        131.13        114.72        33.22 o
   4 -16  -5        592.00        644.18        35.60 o
   4  16  -4        160.61        162.65        33.42 o
   4  16  -3        264.55        295.25        34.32 o
  -4  16   2        992.63        999.75        37.21 o
   4 -16  -1        129.76        101.60        24.20 o
   4 -16   0        244.14        211.87        30.06 o
   4  16   1        507.60        549.21        51.04 o
  -4  16  -2        361.06        486.79        49.38 o
  -4 -16  -3        358.17        333.02        49.08 o
   4  16   3        359.15        383.28        48.26 o
  -4 -16  -4         54.08         99.70        46.63 o
  -4  16  -4        305.31        293.29        66.59 o
  -4 -16  -5        280.41        267.38        48.17 o
  -4  16  -5        283.56        305.73        65.61 o
  -4 -16  -6        189.79        106.11        49.29 o
  -4  16  -6        189.80         92.62        61.48 o
  -4 -16  -7         87.77         87.01        49.94 o
  -4  16  -7        147.33        110.93        59.23 o
  -4 -16  -8         56.72         47.57        47.95 o
  -4  16  -8         81.25         79.73        57.71 o
  -4 -16  -9        115.59         81.45        49.03 o
  -4  16  -9        216.57        178.42        54.80 o
  -4 -16 -10         49.90         46.40        29.77 o
  -4 -16 -11          2.60         24.42        44.87 o
  -4 -16 -11          4.47        -16.86        70.33 o
  -4 -16 -12         10.63         39.07        44.80 o
  -4 -16 -12         64.88        157.08        68.24 o
  -4 -16 -13          2.89         16.55        31.33 o
  -4 -16 -14          6.63         21.46        38.09 o
  -4 -16 -15         79.60        109.67        34.99 o
   4 -17 -15         21.85         22.66        39.63 o
   4 -17 -14         10.34         31.10        28.68 o
   4 -17 -13         12.16         10.17        24.93 o
   4 -17 -13         16.58        -40.90        64.30 o
   4 -17 -12         87.30         54.96        35.26 o
   4  17 -12         88.51         61.85        44.40 o
   4 -17 -11         39.37         46.90        39.90 o
  -4  17  10        105.98         98.68        26.53 o
   4  17 -10        200.24        189.58        43.56 o
   4 -17  -9        139.33         91.67        29.09 o
   4  17  -8        165.54        181.44        30.65 o
  -4  17   7         12.93         -8.91        31.18 o
   4 -17  -6         78.83         77.37        31.71 o
   4 -17  -5         39.59         36.75        32.14 o
   4 -17  -4        920.76        857.85        36.73 o
  -4  17   3        354.05        396.37        34.34 o
  -4  17   2         80.18         23.97        31.38 o
  -4  17   1        350.89        377.57        32.85 o
  -4  17   0        205.55        174.26        38.17 o
   4 -17   1        155.17        106.78        37.45 o
   4 -17   2        184.98        211.03        37.49 o
  -4 -17  -3        359.75        368.16        47.52 o
  -4  17  -3        696.58        660.16        71.48 o
  -4 -17  -4          1.78        -25.99        44.00 o
  -4  17  -4         18.94         37.86        61.51 o
  -4 -17  -5          4.96         23.04        45.84 o
  -4  17  -5         38.86          0.12        63.26 o
  -4 -17  -6         17.14         18.72        45.64 o
  -4  17  -6         19.51         40.44        59.54 o
  -4 -17  -7          3.38          2.82        44.57 o
  -4  17  -7         75.93         37.21        56.92 o
  -4 -17  -8         44.57         33.11        48.24 o
  -4  17  -8         97.47         38.19        54.01 o
  -4 -17  -9        213.13        204.09        47.67 o
  -4  17  -9        260.00        276.12        53.60 o
  -4 -17 -10         88.04        106.53        28.64 o
  -4 -17 -11          2.73         19.45        43.69 o
  -4 -17 -11         41.34         36.90        64.19 o
  -4 -17 -12          9.99          0.90        29.14 o
  -4 -17 -13         98.29         86.45        37.31 o
  -4 -17 -14         18.00         -5.10        32.78 o
   4 -18 -13        140.86        116.92        19.48 o
   4  18 -12          1.37        -17.92        23.95 o
   4 -18 -12         11.48         59.32        60.77 o
   4 -18 -11          0.36          2.19        33.53 o
   4  18 -11          7.31         33.69        41.28 o
   4 -18 -10         21.63         18.48        38.15 o
  -4  18   9          1.32          0.86        31.83 o
   4 -18  -9          6.94         35.03        32.06 o
   4 -18  -8         32.45         28.43        28.01 o
   4 -18  -7        114.57        118.09        29.00 o
   4 -18  -6        371.63        412.77        31.38 o
   4 -18  -5        542.32        539.50        32.76 o
   4  18  -4        446.78        487.20        33.13 o
   4  18  -3         68.74         66.52        30.58 o
   4 -18  -2        295.33        264.11        31.78 o
  -4  18   1         32.30         51.43        30.14 o
  -4  18   0         33.80         58.86        36.59 o
   4 -18   1        317.24        274.12        37.22 o
  -4  18  -2        128.07         90.40        43.09 o
  -4 -18  -3          5.48         12.25        39.14 o
   4 -18   3        201.99        211.97        41.73 o
  -4 -18  -4        180.95        155.86        42.76 o
   4 -18   4        385.40        316.77        41.91 o
  -4 -18  -5         67.86         91.65        26.92 o
  -4  18  -5        218.93        242.11        58.23 o
  -4 -18  -6          6.39         15.37        41.41 o
  -4  18  -6         55.81         26.01        57.35 o
  -4 -18  -7         13.68         -8.23        40.86 o
  -4  18  -7         25.36         51.39        53.35 o
  -4 -18  -8         12.71          8.57        42.30 o
  -4  18  -8         13.29          9.87        49.55 o
  -4 -18  -9         40.81         45.00        39.46 o
  -4  18  -9         42.40         40.68        46.89 o
  -4 -18 -10         15.71         13.66        24.90 o
  -4 -18 -10         15.87         42.23        58.66 o
  -4 -18 -11         22.86         39.09        37.60 o
  -4 -18 -12         51.77         32.30        36.16 o
  -4 -18 -13          1.29         -4.52        30.36 o
   4  19 -12          9.07         -3.48        29.78 o
   4 -19 -12         31.89         90.87        50.94 o
   4 -19 -11         35.94         17.95        30.09 o
   4 -19 -11         49.93         46.88        35.58 o
   4 -19 -10         32.90         49.71        33.25 o
  -4  19   9          3.21         16.79        29.32 o
   4  19  -9          7.65          8.65        35.19 o
  -4  19   8        162.68        184.17        25.38 o
   4 -19  -7         53.71         86.74        25.95 o
   4  19  -6        414.92        544.82        28.95 o
   4  19  -5        154.60        117.21        27.98 o
  -4  19   4        267.14        235.63        29.08 o
   4  19  -3         36.30         22.67        28.28 o
  -4  19   2        114.92         79.67        28.09 o
  -4  19   1         39.55         20.94        32.31 o
   4 -19   0         76.52         97.50        41.13 o
   4 -19   1        111.06         61.63        40.26 o
   4 -19   2         66.57         93.99        39.50 o
  -4  19  -3        304.77        276.01        39.41 o
  -4 -19  -4          2.85          3.23        36.52 o
   4 -19   4         70.66         34.82        36.32 o
  -4 -19  -5         14.10          8.92        36.95 o
  -4  19  -5        194.83        210.64        55.18 o
  -4 -19  -6          6.37          7.84        37.14 o
  -4  19  -6         28.88         23.68        49.87 o
  -4 -19  -7        326.18        341.64        40.68 o
  -4  19  -7        334.33        378.50        49.66 o
  -4 -19  -8         10.04         39.98        36.62 o
  -4  19  -8         11.46         31.29        44.39 o
  -4 -19  -9          8.29         19.33        34.51 o
  -4  19  -9         21.22         41.64        40.54 o
  -4 -19 -10         31.63         16.57        33.19 o
  -4 -19 -11         51.60        102.64        31.33 o
   4 -20 -10          1.84          7.01        29.16 o
   4 -20  -9         75.69         97.55        29.72 o
  -4  20   8         16.04         19.10        25.96 o
   4 -20  -8         49.06         34.93        31.78 o
   4 -20  -7          6.46         24.59        22.08 o
   4 -20  -6          9.36         19.57        22.95 o
  -4  20   5        140.61        144.86        24.22 o
   4 -20  -4         56.08         50.70        23.99 o
  -4  20   3         13.35         13.82        24.03 o
   4 -20  -2         41.67         25.12        28.07 o
   4 -20  -1         52.78         33.16        35.99 o
   4 -20   0         81.86         96.23        36.67 o
  -4  20  -1         84.22         93.07        36.20 o
   4 -20   2          9.31         12.51        33.74 o
   4 -20   3        126.20        167.98        33.54 o
  -4  20  -4        151.94        159.27        49.73 o
  -4 -20  -5         12.57          5.11        30.43 o
  -4  20  -5         14.25          1.57        47.46 o
  -4 -20  -6          2.19         12.44        32.27 o
  -4  20  -6          4.62         27.16        43.87 o
  -4 -20  -7         74.65         82.31        31.82 o
  -4  20  -7         81.75         92.64        41.83 o
  -4 -20  -8         56.75         38.75        30.07 o
  -4  20  -8         79.12         52.60        36.68 o
  -4 -20  -9          0.29         -5.83        28.55 o
   4 -21  -7          3.88        -15.08        38.24 o
   4 -21  -6         50.14         53.16        25.94 o
   4 -21  -5         51.50         62.09        22.51 o
   4 -21  -4          3.47         -7.47        23.01 o
   4 -21  -3         10.97         14.06        23.18 o
   4 -21  -2         18.64         13.27        29.96 o
   4 -21  -1         18.07         36.14        30.83 o
   4 -21   0         16.59         45.39        30.13 o
   4 -21   1         12.02         26.70        28.44 o
   4 -21   2         20.23         56.22        28.25 o
  -4  21  -3          7.42          2.15        40.90 o
  -4  21  -4         99.33        115.03        41.61 o
  -4  21  -5         70.88         86.34        39.02 o
  -4  21  -6          6.45        -18.56        34.33 o
  -4  22   1          2.66         22.74        32.67 o
  -4  22   0          3.63          8.29        33.13 o
  -4  22  -1         38.36         39.00        33.92 o
   5   0 -23        871.08        911.24        39.79 o
   5   0 -21        586.00        544.97        49.03 o
   5   0 -19          0.25         -5.36        51.53 o
   5   0 -17       1548.21       1306.36        52.49 o
   5   0 -15       2097.25       2001.46        42.02 o
   5   0 -13         74.10         82.35        27.81 o
   5   0 -11         23.96          8.08        27.67 o
   5   0  -9       8252.96       8802.59        51.34 o
   5   0  -7      13961.84      12479.16        41.24 o
   5   0  -5       1240.01       1196.16        16.90 o
  -5   0   3      15711.72      15902.31        36.28 o
   5   0  -1        293.69        304.88        19.89 o
  -5   0  -1       4759.46       5661.14        25.02 o
  -5   0  -3       1895.41       2262.36        20.10 o
  -5   0  -5       1664.29       2453.01        26.28 o
  -5   0  -7       8251.53      10806.99        43.31 o
  -5   0  -9       1428.29       1741.58        28.82 o
  -5   0 -11        190.80        101.32        42.25 o
  -5   0 -13       4966.57       5044.30        73.26 o
  -5   0 -15        390.80        419.91        39.40 o
  -5   0 -17       1518.27       1447.96        65.59 o
  -5   0 -19         81.22         84.17        52.45 o
   5   0  21         26.25         17.09        56.17 o
   5   1 -23          8.21         10.49        24.72 o
   5  -1 -22         17.23         43.90        29.08 o
   5   1 -21          0.72         14.12        32.92 o
   5  -1 -20        308.47        287.06        37.64 o
   5   1 -19        106.48        268.37        33.45 o
   5  -1 -18        202.24        277.33        34.98 o
  -5   1  17        904.85        998.67        34.06 o
  -5   1  16       1275.10       1465.53        31.47 o
   5   1 -15       2036.65       2055.27        33.98 o
   5   1 -14        123.38        103.35        22.66 o
  -5  -1  13        505.36        529.92        22.80 o
  -5   1  12        311.25        398.12        22.20 o
   5  -1 -11         72.50         94.06        21.38 o
  -5  -1  10       1107.25       1200.39        25.27 o
   5   1  -9       2220.89       2053.13        26.78 o
  -5   1   8      10035.14      10363.15        33.88 o
  -5  -1   7       1308.14       1315.03        16.84 o
  -5   1   6       7146.99       6969.42        23.08 o
  -5   1   5       1345.23       1777.04        15.73 o
  -5   1   4       1183.59       1186.45        13.98 o
  -5   1   3       5141.82       5537.09        20.53 o
   5  -1  -2        735.97        952.32        13.79 o
  -5   1   1        655.46        748.92        14.11 o
   5   1   0        591.93        762.24        14.82 o
  -5   1  -1        421.61        592.47        14.05 o
   5  -1   2      10641.50       5793.62        38.59 o
  -5   1  -2      10834.19      11571.79        27.69 o
  -5   1  -3        713.20        632.53        13.34 o
   5  -1   4       1003.58       1092.53        17.90 o
  -5   1  -5       6207.72       5852.28        27.77 o
  -5   1  -6       2887.26       2965.95        29.12 o
  -5   1  -7       6660.58       6647.57        35.00 o
  -5   1  -8       5001.37       4589.79        31.55 o
  -5   1  -9        525.83        536.90        21.70 o
  -5  -1 -10         43.58         55.05        19.55 o
  -5  -1 -11        623.84        744.04        31.15 o
  -5   1 -12        940.53        945.40        39.04 o
  -5   1 -13         64.65         79.04        36.00 o
   5   1  14       1591.02       1506.97        46.85 o
  -5   1 -15       2273.43       2353.55        43.29 o
  -5   1 -16       1606.73       1548.55        41.18 o
  -5  -1 -17        260.64        273.92        63.37 o
  -5  -1 -18        191.89        296.42        60.32 o
  -5  -1 -19        295.18        277.31        57.97 o
   5  -1  20          1.17          2.20        39.89 o
  -5  -1 -21         32.15         56.89        30.66 o
   5  -1  22         15.18         14.03        33.75 o
   5  -2 -23        339.89        334.80        25.17 o
   5   2 -22        741.81        715.28        32.41 o
   5   2 -21        228.76        177.49        33.38 o
   5  -2 -20         40.80         43.16        35.68 o
   5   2 -19        152.23        298.13        34.61 o
   5  -2 -18         61.23        103.66        34.56 o
  -5  -2  17        866.60        916.45        33.67 o
   5  -2 -16        285.66        256.31        24.83 o
  -5  -2  15        330.43        401.39        35.91 o
  -5  -2  14        226.76        220.26        29.33 o
  -5   2  13       1100.83       1031.72        25.17 o
  -5   2  12         39.17         50.15        20.38 o
   5   2 -11       2705.51       2906.50        32.43 o
   5   2 -10        463.05        547.10        22.80 o
   5  -2  -9       1989.71       2208.07        27.69 o
  -5   2   8       3229.57       3346.16        23.10 o
  -5  -2   7        106.93        110.25        14.73 o
  -5  -2   6       2697.75       2600.83        20.84 o
  -5   2   5       1478.87       1816.38        16.21 o
   5   2  -4       5786.25       5563.71        20.36 o
  -5   2   3      13749.46      13662.64        27.41 o
   5  -2  -2       8296.05       9041.12        21.44 o
  -5   2   1       2453.98       1881.82        28.50 o
  -5   2   1       4428.44       4889.12        21.23 o
  -5   2   0       5549.92       6140.63        23.19 o
   5   2   1       6235.04       6421.55        22.87 o
   5   2   2       7035.86       7337.82        23.90 o
  -5  -2  -3      12460.60      11602.03        24.51 o
  -5   2  -4       1284.82       1340.98        14.74 o
   5   2   5       4997.95       4851.14        26.16 o
  -5   2  -6        147.83        228.13        18.85 o
  -5   2  -7       5584.65       5425.60        32.78 o
   5   2   8       2166.58       2269.27        26.44 o
  -5  -2  -9        795.23        926.97        22.79 o
  -5  -2 -10       1768.57       1778.08        26.86 o
  -5  -2 -11         87.26        104.78        23.93 o
  -5   2 -12        732.81        637.31        32.95 o
  -5   2 -13        398.99        357.53        38.79 o
  -5   2 -14        300.79        320.65        40.04 o
  -5  -2 -15        126.34        151.07        32.71 o
  -5  -2 -16       1461.01       1409.14        45.73 o
  -5  -2 -17         46.08         22.55        61.40 o
  -5  -2 -18        259.88        330.28        62.38 o
  -5  -2 -19         81.30         79.96        42.05 o
   5  -2  20        123.66        100.32        40.68 o
   5   2  21        348.83        362.80        32.77 o
   5   2  22        151.26        165.19        26.22 o
   5  -3 -23        134.24        139.12        30.78 o
   5   3 -22         73.97         74.74        36.35 o
   5   3 -21         44.75          5.20        31.69 o
   5  -3 -20        134.48        318.44        32.00 o
   5   3 -19          4.93         96.08        32.89 o
   5   3 -18        262.51        287.13        35.58 o
   5   3 -17       1386.83       1402.43        42.00 o
  -5  -3  16        164.24        170.15        24.37 o
  -5  -3  15         12.54         25.08        26.43 o
  -5   3  14        284.73        252.43        31.55 o
   5  -3 -13        718.87        787.33        30.30 o
   5  -3 -12        148.01        104.06        24.33 o
   5  -3 -11        833.76        847.78        28.39 o
  -5   3  10        378.36        393.49        22.05 o
   5  -3  -9        170.92        144.83        20.37 o
  -5  -3   8       1556.15       1541.72        19.39 o
   5   3  -7       3633.27       3528.71        25.92 o
   5   3  -6       1724.89       1780.67        17.81 o
  -5  -3   5        160.98        115.13        13.44 o
  -5  -3   4        936.98        923.05        14.16 o
   5   3  -3       5830.30       6110.29        21.55 o
   5   3  -2       4879.19       5185.57        18.32 o
  -5  -3   1       5144.59       5680.35        19.34 o
  -5  -3   0       2758.46       2951.26        17.25 o
   5   3   1       8969.08       9389.83        26.59 o
  -5   3  -2       9904.99      10190.82        29.17 o
   5  -3   3       1300.76       1420.84        15.80 o
  -5   3  -4        308.45        287.64        13.54 o
  -5   3  -5        989.36        867.25        17.86 o
  -5   3  -6       2930.09       2822.15        24.68 o
  -5   3  -7        795.46        787.60        20.13 o
  -5   3  -8        283.78        285.22        19.01 o
  -5  -3  -9        499.99        474.95        21.78 o
  -5   3 -10        680.49        790.77        23.74 o
  -5   3 -11        133.92        123.23        23.98 o
   5   3  12        562.93        531.81        28.01 o
  -5   3 -13        140.18        101.93        30.97 o
  -5  -3 -14         21.09         45.88        31.40 o
  -5   3 -15        367.19        380.60        34.71 o
  -5   3 -16          0.05         26.25        69.62 o
  -5  -3 -16        613.35        636.06        71.61 o
  -5  -3 -17        127.94        130.08        64.38 o
  -5  -3 -18         10.97        -10.31        44.41 o
  -5  -3 -19        183.23        170.15        43.55 o
   5  -3  20         24.80          6.19        38.59 o
   5   3  21        166.83        172.65        38.52 o
   5   3  22        202.70        258.28        32.45 o
   5  -4 -23         52.68         47.39        33.19 o
   5  -4 -22         15.60         38.06        35.28 o
   5   4 -21         86.11        127.62        40.41 o
   5  -4 -20        147.75        395.42        38.53 o
   5  -4 -19        976.28       1040.66        38.08 o
   5   4 -18       1024.30       1109.66        39.46 o
   5  -4 -17        644.53        630.11        37.43 o
  -5   4  16        848.95        829.47        27.11 o
   5  -4 -15         27.02         32.27        22.94 o
  -5   4  14        889.84        988.89        38.93 o
  -5  -4  13       1251.05       1319.95        34.87 o
  -5  -4  12       1381.29       1498.14        30.75 o
   5  -4 -11        610.10        593.28        25.41 o
   5   4 -10         10.56         36.38        23.84 o
  -5   4   9         69.69         59.18        22.97 o
  -5   4   8        467.47        571.83        18.37 o
  -5   4   7        211.25        286.52        17.76 o
  -5   4   6         53.70         52.47        16.23 o
  -5  -4   5       2143.43       2151.08        19.50 o
  -5   4   4        562.68        569.16        14.62 o
   5   4  -3        838.60        890.96        14.44 o
  -5   4   2       1219.16       1190.02        13.28 o
   5  -4  -1        148.20        172.67        10.52 o
  -5   4   0        132.58        106.91        11.71 o
  -5   4  -1       2099.50       1769.93        15.25 o
  -5   4  -2        853.53        814.80        14.97 o
  -5  -4  -3        677.41        617.42        14.48 o
  -5   4  -4       1121.11       1288.68        16.40 o
  -5  -4  -5         67.13         79.87        16.30 o
  -5   4  -6        173.04        141.94        18.01 o
  -5   4  -7        380.68        421.43        19.20 o
  -5   4  -8         39.86         29.05        18.18 o
   5   4   9         21.09         31.82        18.68 o
  -5   4 -10        279.22        215.87        23.79 o
  -5   4 -11        848.58        739.52        30.47 o
  -5   4 -12       2270.71       2148.15        38.70 o
  -5  -4 -13        419.54        464.88        33.28 o
  -5  -4 -14         18.71         -0.21        28.99 o
  -5  -4 -15        623.32        599.40        36.91 o
  -5  -4 -16        288.11        200.78        49.97 o
   5  -4  17        756.25        667.20        51.46 o
  -5  -4 -18        670.96        610.24        69.91 o
  -5  -4 -19         71.57         27.64        59.95 o
  -5  -4 -20         94.96         71.25        55.31 o
   5   4  21         28.29         40.48        36.05 o
   5   4  22         40.51         45.63        30.62 o
   5  -5 -23          9.18          7.18        30.00 o
   5  -5 -22        132.14        100.01        38.99 o
   5  -5 -21        111.30        118.92        39.59 o
   5   5 -20         16.27        160.20        36.57 o
   5  -5 -19        175.89        242.04        39.98 o
   5  -5 -18        211.81        237.71        41.83 o
   5  -5 -17       2802.36       2694.46        56.64 o
  -5   5  16       1151.16       1179.53        33.13 o
  -5   5  15        852.70        813.97        30.86 o
  -5   5  14        899.65        903.50        44.28 o
   5  -5 -13         39.12         14.42        30.23 o
   5  -5 -12        139.30        116.31        26.61 o
  -5   5  11         48.49         74.20        23.21 o
  -5   5  10        724.82        723.80        25.44 o
   5  -5  -9        191.01        212.64        24.07 o
  -5  -5   8         40.76         73.31        17.44 o
  -5  -5   7        335.84        549.98        19.39 o
  -5  -5   6        281.11        400.24        18.94 o
  -5  -5   5       4385.36       4198.85        23.08 o
   5  -5  -4      10422.69      10332.62        29.46 o
  -5  -5   3       3318.65       3287.42        17.85 o
  -5   5   2        967.29        981.88        15.06 o
  -5   5   1        765.56        757.54        12.82 o
   5   5   0       1665.66       1586.36        16.35 o
  -5   5  -1        506.81        549.53        14.60 o
  -5   5  -2       2661.91       2793.46        22.16 o
   5   5   3       6254.45       6167.03        33.13 o
  -5   5  -4       9674.40       9702.62        31.89 o
  -5  -5  -5        129.92        180.28        16.09 o
  -5  -5  -6        182.54        255.40        18.70 o
  -5   5  -7         76.85         75.27        19.89 o
   5   5   8        426.65        492.55        21.85 o
  -5  -5  -9        332.23        294.33        21.87 o
  -5   5 -10         38.29         34.79        21.56 o
  -5  -5 -11         61.62         69.97        31.20 o
   5   5  12         88.25         67.79        32.49 o
  -5   5 -13        591.03        536.82        34.27 o
  -5   5 -14        514.72        515.07        28.79 o
  -5  -5 -15        879.41        924.51        34.25 o
  -5  -5 -16       1890.58       1791.55        62.49 o
  -5  -5 -17        470.16        492.72        70.60 o
  -5  -5 -18        170.72        152.35        62.90 o
  -5  -5 -19         18.85          6.87        58.80 o
  -5  -5 -20         49.40         64.99        53.54 o
   5   5  21         83.62         74.52        36.73 o
   5   5  22         12.96          1.81        29.31 o
   5  -6 -22         45.71         -2.09        35.69 o
   5  -6 -21         18.84         11.51        40.80 o
   5   6 -20         59.39        210.14        36.01 o
   5  -6 -19        131.28        181.46        38.66 o
   5   6 -18        768.25        750.24        44.32 o
   5  -6 -17         73.43        105.94        40.62 o
   5   6 -16       1250.38       1318.61        48.55 o
  -5   6  15        853.26        768.73        30.90 o
   5  -6 -14        117.25        126.18        28.33 o
  -5   6  13        301.81        272.46        38.87 o
  -5   6  12        289.60        268.83        36.34 o
  -5   6  11         53.48         39.50        32.39 o
  -5   6  10         28.11         13.89        22.94 o
  -5   6   9        126.57        104.94        20.69 o
  -5  -6   8        158.06        156.22        18.73 o
   5  -6  -7        349.62        333.36        17.57 o
  -5   6   6       1088.16       1199.33        20.04 o
  -5   6   5      12614.83      13752.60        40.01 o
  -5   6   4       1525.65       1790.94        18.12 o
   5   6  -3       1029.05        798.02        16.34 o
  -5   6   2       1460.65       1577.90        18.68 o
  -5   6   1       1361.57       1570.79        16.40 o
  -5  -6   0       3002.84       3391.79        21.89 o
  -5  -6  -1        608.62       1346.73        81.84 o
   5   6   1       1135.54       1415.26        19.42 o
  -5  -6  -2        479.76        393.18        18.73 o
   5   6   3       1539.76       1606.14        21.41 o
  -5   6  -4       7452.93       7947.21        34.74 o
  -5  -6  -5       1532.14       1611.15        22.18 o
  -5  -6  -6        517.64        530.33        21.01 o
  -5  -6  -7        337.86        383.75        20.67 o
  -5   6  -8        228.76        263.51        20.91 o
   5   6   9         53.41         32.65        20.39 o
  -5   6 -10        114.08         92.39        23.63 o
  -5   6 -11        456.24        387.80        29.96 o
  -5   6 -12        334.24        289.86        34.67 o
  -5  -6 -13        262.21        249.34        26.83 o
  -5  -6 -14        696.34        578.93        29.30 o
  -5  -6 -15        919.52       1043.15        56.99 o
  -5  -6 -16         34.31         54.41        45.12 o
  -5  -6 -17        706.02        767.83        52.99 o
  -5  -6 -18        177.29        148.97        63.10 o
  -5  -6 -19         81.96         22.72        57.86 o
   5   6  20         28.69         33.81        39.41 o
  -5  -6 -21         24.67          9.08        34.24 o
  -5  -6 -22        153.50        106.97        26.44 o
   5  -7 -22        303.88        367.92        34.79 o
   5  -7 -21        144.72        122.45        40.36 o
   5  -7 -20         56.32        230.88        37.39 o
   5  -7 -19         36.21        159.18        40.47 o
   5   7 -18         96.30         54.37        39.24 o
   5   7 -17        144.98         86.35        40.21 o
   5   7 -16         75.51        161.19        39.48 o
   5   7 -15       1223.71       1354.82        31.10 o
   5   7 -14        903.46        920.55        28.82 o
   5  -7 -13        563.12        536.21        41.82 o
   5  -7 -12        292.76        295.16        37.90 o
  -5   7  11        310.24        325.49        35.44 o
  -5   7  10        152.11         89.95        32.12 o
   5  -7  -9         46.89         50.31        25.39 o
  -5   7   8       1009.43       1205.25        23.02 o
  -5   7   7        981.42        972.06        21.48 o
  -5   7   6        176.69        211.44        16.37 o
  -5   7   5        796.86        785.08        18.83 o
   5   7  -4       5017.96       5391.78        29.28 o
   5   7  -3        221.48        174.84        17.10 o
   5  -7  -2       1323.72       1220.09        20.49 o
  -5   7   1         58.35        105.74        16.19 o
  -5  -7   0         26.10         55.96        14.98 o
  -5  -7  -1        612.37        593.86        16.13 o
  -5   7  -2        186.12        127.43        16.04 o
  -5  -7  -3       6488.70       7111.98        34.59 o
   5  -7   4       1354.84       1397.03        22.01 o
  -5   7  -5         78.53         90.64        17.47 o
  -5  -7  -6        577.18        468.96        23.11 o
   5   7   7       1149.75       1450.53        25.59 o
  -5  -7  -8         89.06         68.53        20.18 o
  -5  -7  -9         79.55         93.92        21.37 o
  -5   7 -10        685.41        520.95        29.97 o
  -5   7 -11        129.84        129.26        29.41 o
  -5   7 -12        287.96        268.82        35.40 o
  -5   7 -13        771.52        701.85        31.44 o
  -5   7 -14       1518.54       1604.42        35.71 o
  -5  -7 -15         33.76         99.02        47.76 o
  -5  -7 -16        105.74         55.31        47.82 o
  -5  -7 -17         42.60         20.37        43.41 o
  -5  -7 -18         78.79        169.02        60.57 o
  -5  -7 -19         76.59         71.18        54.98 o
   5   7  20        261.24        252.35        38.77 o
   5   7  21        258.35        268.86        33.50 o
   5  -8 -22        104.72        102.67        55.87 o
   5  -8 -21        112.92         66.59        36.50 o
   5  -8 -20         45.30        258.19        35.73 o
   5  -8 -19         15.26        126.25        38.73 o
   5  -8 -18        110.54        113.31        41.89 o
   5  -8 -17         73.57         55.47        42.57 o
   5  -8 -16        392.54        476.70        35.96 o
   5   8 -15        380.87        388.48        35.41 o
   5   8 -14        846.02        984.82        31.15 o
   5   8 -13         74.23         68.04        29.21 o
   5  -8 -12        168.57        175.32        45.34 o
   5  -8 -11        552.10        535.80        45.64 o
   5  -8 -10       1344.58       1232.41        39.40 o
   5  -8  -9        560.99        605.45        34.11 o
  -5   8   8        114.20        146.50        19.01 o
   5   8  -7        178.40        152.27        19.03 o
  -5  -8   6       1780.43       1668.04        22.95 o
   5  -8  -5        479.83        512.10        20.14 o
   5  -8  -4        231.55        294.24        18.92 o
   5  -8  -3        673.11        610.06        20.02 o
   5   8  -2       3707.77       3955.15        31.83 o
  -5  -8   1        214.53        292.95        17.56 o
  -5   8   0        132.98        146.40        15.79 o
  -5   8  -1       1886.08       2170.79        22.22 o
  -5   8  -2        895.94        964.06        19.40 o
  -5   8  -3        278.82        330.27        18.86 o
  -5   8  -4        882.57       1029.77        21.79 o
  -5   8  -5       1127.77        973.30        21.50 o
  -5  -8  -6         86.92         44.07        19.34 o
  -5   8  -7         58.74         63.27        19.27 o
  -5  -8  -8        248.33        251.66        21.04 o
   5   8   9        872.66        727.34        26.53 o
  -5   8 -10       1094.18       1116.83        37.08 o
  -5   8 -11        189.23        219.19        33.74 o
  -5  -8 -12         70.55         87.45        26.31 o
  -5   8 -13        739.78        762.52        34.07 o
  -5  -8 -14        219.05        187.30        46.86 o
  -5  -8 -15        886.82        966.59        54.65 o
  -5  -8 -16        125.81         75.85        46.49 o
  -5  -8 -17        107.05        121.93        45.50 o
  -5  -8 -18         11.63         31.92        41.27 o
   5   8  19         81.07         80.62        40.26 o
   5   8  20         51.10         22.53        33.72 o
  -5  -8 -21        125.85        139.98        37.61 o
   5  -9 -21          0.46          3.93        31.93 o
   5  -9 -20         26.86        215.34        32.81 o
   5  -9 -19         12.62         66.09        34.12 o
   5   9 -18        284.55        305.84        41.03 o
   5  -9 -17         38.56         11.94        40.80 o
   5  -9 -16        955.29       1041.91        42.00 o
   5   9 -15         36.56         75.08        43.92 o
   5  -9 -14        279.09        273.16        32.82 o
   5  -9 -13         29.04         60.22        30.55 o
  -5   9  12       1871.15       1946.44        41.58 o
   5  -9 -11          2.82          1.72        42.42 o
   5  -9 -10        682.53        708.73        37.85 o
   5  -9  -9         73.49         55.19        30.59 o
  -5   9   8        150.84        131.26        20.89 o
  -5   9   7         21.14         46.32        19.48 o
  -5  -9   6       1526.24       1299.64        22.97 o
  -5   9   5        474.68        492.55        21.00 o
  -5   9   4        377.51        409.40        20.33 o
   5   9  -3       1096.73       1112.54        22.97 o
  -5  -9   2        131.35         91.12        20.37 o
  -5  -9   1       1025.36       1291.74        23.89 o
   5   9   0        790.34       1032.62        19.38 o
  -5  -9  -1        208.87        158.06        16.87 o
  -5   9  -2        938.93       1001.82        20.23 o
   5   9   3        208.71        236.96        19.39 o
  -5  -9  -4       1063.63       1051.11        23.92 o
  -5  -9  -5        714.34        567.49        22.41 o
   5   9   6         10.41         12.95        21.76 o
   5   9   7         90.45        104.43        22.73 o
  -5  -9  -8        157.84        111.28        21.58 o
  -5  -9  -9        714.60        663.51        27.84 o
  -5  -9 -10          5.13         -9.64        27.70 o
  -5   9 -11        888.95        796.70        27.73 o
  -5   9 -12         28.53         39.13        24.30 o
  -5   9 -13        414.85        344.34        28.41 o
  -5  -9 -14         34.05         61.03        45.17 o
  -5  -9 -15        815.76        807.33        51.55 o
  -5  -9 -16         40.32         40.40        44.08 o
  -5  -9 -17        331.08        348.13        44.79 o
  -5  -9 -18         22.43          5.13        32.36 o
   5   9  19         59.22         57.71        36.06 o
  -5  -9 -20          0.36          3.49        40.49 o
   5 -10 -21         27.38         38.97        55.01 o
   5 -10 -20         20.42        606.29        46.06 o
   5  10 -19         56.69        317.00        50.43 o
   5 -10 -18        137.60        233.81        53.87 o
   5 -10 -17         10.69        -14.03        55.42 o
   5 -10 -16       1225.77       1062.88        52.13 o
   5  10 -15        169.50        145.04        44.63 o
   5  10 -14        474.90        442.00        46.71 o
   5 -10 -13        524.28        533.94        34.98 o
   5  10 -12        243.26        278.22        34.33 o
   5 -10 -11        134.46        156.65        26.21 o
   5 -10 -10       2144.92       2298.88        49.45 o
   5 -10  -9        253.38        247.27        34.79 o
   5 -10  -8       1708.75       1664.81        33.13 o
   5 -10  -7        223.77        235.04        21.59 o
   5 -10  -6        573.86        524.59        22.28 o
  -5  10   5          6.35          6.38        19.25 o
   5  10  -4        435.33        367.67        21.03 o
  -5  10   3        765.11        890.83        25.37 o
  -5 -10   2         31.48         22.92        20.23 o
  -5 -10   1       1620.77       1776.78        26.95 o
  -5 -10   0        735.41        832.81        23.51 o
  -5  10  -1         18.28         25.52        16.64 o
  -5  10  -2       1239.35       1318.58        23.35 o
   5  10   3        271.70        237.18        20.99 o
  -5  10  -4         14.35         -1.31        20.27 o
  -5  10  -5        313.00        263.99        21.93 o
  -5 -10  -6        110.63        111.15        23.15 o
  -5 -10  -7        759.10        649.93        26.26 o
  -5 -10  -8        340.23        373.40        29.30 o
  -5  10  -9       2044.38       2117.68        44.00 o
  -5  10 -10        299.12        354.25        27.38 o
  -5  10 -11        108.32        116.62        26.56 o
  -5  10 -12        356.20        338.14        28.16 o
  -5 -10 -13       1031.34        968.77        51.78 o
  -5 -10 -14        262.81        183.33        45.25 o
  -5 -10 -15        648.05        544.34        47.96 o
  -5 -10 -16          9.97          7.46        39.54 o
  -5 -10 -17        143.92        128.40        40.68 o
  -5 -10 -18         83.01         89.89        36.48 o
  -5 -10 -19         12.95         14.86        41.86 o
  -5 -10 -20         12.14         23.98        35.34 o
   5 -11 -20         11.50          2.38        57.25 o
   5 -11 -19        118.98        537.71        47.45 o
   5 -11 -18         75.00        242.59        50.45 o
   5 -11 -17         66.23         65.50        52.68 o
   5 -11 -16        275.93        261.99        44.51 o
   5  11 -15        516.54        509.80        47.19 o
   5 -11 -14        869.52        841.87        49.80 o
   5 -11 -13        890.10        882.48        50.42 o
   5  11 -12        298.42        273.85        35.27 o
   5 -11 -11        532.65        572.91        29.48 o
   5 -11 -10        793.40        794.58        30.44 o
   5 -11  -9       2046.64       2028.60        48.67 o
  -5  11   8        455.46        551.46        28.63 o
   5 -11  -7       1212.08       1223.32        28.60 o
   5 -11  -6        371.96        394.10        22.97 o
  -5 -11   5        303.61        249.56        21.88 o
  -5  11   4        632.27        641.48        25.53 o
   5  11  -3        139.05         99.29        21.94 o
  -5 -11   2        423.98        367.91        23.67 o
  -5 -11   1        107.41         73.84        20.61 o
   5 -11   0         80.93         50.85        22.18 o
   5  11   1        417.14        408.80        24.29 o
   5  11   2        179.15        152.74        19.62 o
   5 -11   3        850.17        829.06        24.71 o
  -5  11  -4        193.02        184.74        21.83 o
  -5  11  -5        312.32        277.17        22.71 o
  -5  11  -6        569.20        487.27        26.28 o
   5  11   7        839.41       1023.38        33.34 o
  -5  11  -8       1112.03       1007.81        33.60 o
  -5 -11  -9        430.40        386.63        31.87 o
  -5 -11 -10        396.31        392.42        31.94 o
  -5 -11 -11        165.32        132.74        26.82 o
  -5 -11 -12       1450.90       1347.38        53.25 o
  -5 -11 -13       1125.05       1753.90        56.52 o
  -5 -11 -14       1034.20        991.17        49.39 o
  -5 -11 -15        298.19        306.83        43.06 o
  -5 -11 -16         93.39         78.68        39.99 o
  -5 -11 -17         40.53         21.01        37.00 o
  -5 -11 -18         75.59        110.43        33.85 o
  -5 -11 -19          8.98          0.54        36.17 o
   5 -12 -19        145.39        706.58        43.65 o
   5 -12 -18        210.23        441.04        47.41 o
   5 -12 -17        203.16        299.19        51.45 o
   5 -12 -16         85.17         84.69        40.53 o
   5  12 -15         33.00        -14.88        42.00 o
   5 -12 -14        166.97        219.69        43.72 o
   5 -12 -13        560.95        541.61        47.36 o
   5  12 -12        603.51        579.59        54.11 o
  -5  12  11        822.36        885.37        31.24 o
   5 -12 -10       1349.38       1405.75        31.22 o
   5 -12  -9        478.21        487.55        26.42 o
   5 -12  -8       1198.11       1269.74        29.45 o
  -5  12   7        547.21        580.42        30.19 o
  -5 -12   6        662.38        737.32        25.45 o
  -5  12   5         12.33         19.82        23.68 o
   5  12  -4        393.65        444.43        26.20 o
  -5 -12   3        119.42        139.64        22.96 o
   5  12  -2        309.74        287.85        27.13 o
  -5  12   1         61.40         57.51        24.45 o
  -5 -12   0        128.80         90.10        23.39 o
   5 -12   1        203.09        198.30        24.31 o
  -5 -12  -2        114.97         94.28        21.81 o
  -5  12  -3        177.08        198.96        22.79 o
  -5  12  -4         21.95         24.39        22.14 o
   5 -12   5        584.90        615.26        27.77 o
   5  12   6       1037.08       1037.44        30.08 o
   5  12   7        544.16        528.50        29.34 o
  -5  12  -8        483.64        566.99        27.50 o
  -5 -12  -9       1534.90       1541.19        35.07 o
  -5 -12 -10       1701.38       1842.35        36.65 o
  -5 -12 -11        282.45        315.91        49.60 o
  -5 -12 -12        931.35        795.99        79.40 o
  -5 -12 -13        307.02        349.84        72.09 o
  -5 -12 -14         22.67         -1.18        39.28 o
  -5 -12 -15        188.29        133.26        39.19 o
  -5 -12 -16        452.44        440.39        38.63 o
  -5 -12 -17        164.47        203.24        34.59 o
  -5 -12 -18        114.24         65.51        28.79 o
   5 -13 -19        113.24        115.64        54.66 o
   5 -13 -18         43.10        445.45        41.83 o
   5 -13 -17        551.13        803.44        50.04 o
   5 -13 -16        224.93        202.14        38.67 o
   5 -13 -15        364.24        270.29        41.82 o
   5 -13 -14         64.97         99.14        41.78 o
   5  13 -13         85.52        131.90        42.19 o
   5  13 -12        353.48        405.62        52.07 o
   5 -13 -11        926.22        970.95        39.07 o
   5 -13 -10        349.27        326.46        41.91 o
  -5  13   9        228.85        184.06        27.39 o
   5 -13  -8       4043.83       4078.92        41.88 o
  -5 -13   7        111.69         92.36        24.61 o
  -5 -13   6        509.76        552.68        23.18 o
  -5  13   5       3294.56       3562.54        44.40 o
  -5  13   4          0.92         -0.34        25.94 o
  -5 -13   3        437.01        493.62        26.72 o
   5 -13  -2        975.05        867.38        29.16 o
  -5  13   1        150.80        127.63        26.90 o
  -5  13   0        269.43        245.22        26.45 o
  -5 -13  -1        565.02        497.23        27.73 o
   5 -13   2        988.18        932.39        30.35 o
   5 -13   3          0.42          3.89        25.00 o
   5  13   4       2878.88       2883.17        42.48 o
   5 -13   5       1152.65       1311.69        29.62 o
  -5  13  -6        216.84        180.72        23.50 o
   5  13   7       3493.37       3686.36        39.77 o
  -5 -13  -8        114.61        121.07        27.83 o
  -5 -13  -9        757.78        720.02        52.35 o
  -5 -13 -10       1500.69       1521.21        59.45 o
  -5 -13 -11        281.30        294.13        71.54 o
  -5 -13 -12        112.38         83.04        67.89 o
  -5 -13 -13        140.84        203.63        68.89 o
  -5 -13 -14        603.28        502.38        70.25 o
  -5 -13 -15        112.23         85.91        61.64 o
  -5 -13 -16        257.03        267.39        58.34 o
  -5 -13 -17         82.44         77.31        48.97 o
   5 -14 -18         25.88         38.60        55.44 o
   5 -14 -17        178.18        564.11        41.21 o
   5 -14 -16         89.11        126.00        41.70 o
   5 -14 -15         48.42         51.53        35.82 o
   5 -14 -14        178.99        130.88        39.75 o
   5  14 -13         57.39         21.29        40.38 o
  -5  14  12        141.01        186.81        43.57 o
  -5  14  11        828.94        842.38        36.51 o
   5 -14 -10        407.80        395.48        34.32 o
   5  14  -9        191.97        198.34        33.55 o
   5 -14  -8        217.95        271.34        30.93 o
  -5 -14   7        962.66       1073.19        29.63 o
  -5  14   6        344.04        353.16        23.22 o
   5 -14  -5         73.47         77.93        21.31 o
   5 -14  -4       1865.87       1991.33        29.87 o
  -5 -14   3        580.76        571.73        25.23 o
   5 -14  -2        311.24        361.69        24.14 o
   5 -14  -1        662.68        778.15        26.48 o
   5 -14   0        725.95        775.68        26.66 o
  -5  14  -1        341.72        390.53        26.47 o
  -5 -14  -2       1282.15       1213.37        33.30 o
   5 -14   3       1990.40       2073.60        33.72 o
   5 -14   4         32.54          4.30        22.26 o
  -5 -14  -5        219.17        211.21        25.35 o
  -5  14  -6        431.74        433.47        25.03 o
  -5 -14  -7        249.56        301.88        25.87 o
  -5 -14  -8        286.15        278.22        48.33 o
  -5 -14  -9        918.72       1035.34        78.47 o
  -5 -14 -10        437.43        416.11        73.11 o
  -5 -14 -11        113.69        157.43        68.91 o
  -5 -14 -12        128.88        152.64        66.85 o
  -5 -14 -13        404.50        381.63        67.56 o
  -5 -14 -14         24.87          7.98        62.66 o
  -5 -14 -15        183.35        126.75        55.52 o
  -5 -14 -16        124.03         68.17        49.96 o
  -5 -14 -17         51.56         89.28        41.19 o
   5 -15 -17        245.43        297.27        56.69 o
   5 -15 -16         99.14        187.23        65.24 o
   5 -15 -15         15.03         32.54        43.20 o
   5  15 -14         55.03         96.83        46.51 o
   5 -15 -13         35.10         48.89        49.23 o
   5 -15 -12        182.70        113.45        30.83 o
   5 -15 -11         76.71         49.70        33.81 o
   5 -15 -10         61.25         83.79        31.75 o
   5 -15  -9        245.14        238.48        33.57 o
   5 -15  -8         37.33         48.11        32.42 o
   5 -15  -7        254.07        204.60        33.84 o
   5 -15  -6        168.88        147.42        33.96 o
   5 -15  -5         69.37         45.71        22.32 o
  -5 -15   4        263.59        198.65        25.07 o
  -5 -15   3       2984.22       3100.04        36.17 o
  -5 -15   2        834.04        872.78        26.97 o
   5 -15  -1        740.30        790.34        28.73 o
   5 -15   0       1515.13       1613.86        32.54 o
   5  15   1        370.99        377.85        28.46 o
  -5 -15  -2       3718.66       3826.51        41.91 o
  -5 -15  -3        294.77        275.55        24.03 o
  -5 -15  -4         33.30         23.46        28.06 o
  -5 -15  -5         93.33         73.63        37.49 o
  -5 -15  -6        114.74         98.43        36.59 o
   5  15   7         72.48        115.68        36.70 o
  -5 -15  -8        118.92        106.47        43.99 o
  -5 -15  -9         48.30         60.73        66.02 o
  -5 -15 -10         86.99         78.20        63.95 o
  -5 -15 -11        331.44        279.08        66.80 o
  -5 -15 -12         48.97         33.44        63.68 o
  -5 -15 -13         92.10        134.99        59.57 o
  -5 -15 -14          6.82         56.82        54.72 o
  -5 -15 -15         71.20         27.31        49.03 o
  -5 -15 -16        234.58        230.46        43.76 o
   5 -16 -16          0.91          4.25        50.94 o
   5 -16 -15         33.65          9.63        61.27 o
   5 -16 -14         25.14         51.13        41.55 o
   5  16 -13         71.90         56.74        44.91 o
   5 -16 -12         75.76         64.01        27.59 o
   5  16 -11          1.27          4.65        31.86 o
   5 -16 -10         80.85         65.65        29.24 o
   5 -16  -9         44.18         69.04        30.55 o
   5 -16  -8         49.58         25.76        31.21 o
   5  16  -7        102.56         96.33        32.47 o
   5 -16  -6        149.03        105.64        33.22 o
   5  16  -5        304.80        264.77        34.66 o
  -5  16   4         48.07         30.72        33.28 o
   5 -16  -3        194.37        253.27        34.23 o
   5  16  -2        463.55        489.27        35.72 o
   5  16  -1        539.99        524.53        54.15 o
  -5  16   0       1039.96       1070.20        59.44 o
   5  16   1        488.92        517.06        54.11 o
  -5  16  -2        252.54        244.78        50.26 o
  -5  16  -3         59.38         81.87        37.33 o
  -5 -16  -4        688.02        748.20        41.61 o
  -5  16  -5         65.97         41.87        36.19 o
   5  16   6        203.39        230.63        36.68 o
  -5 -16  -7        111.51         82.58        43.01 o
  -5 -16  -8         28.72         30.56        42.07 o
  -5 -16  -9        130.00        173.56        62.90 o
  -5 -16 -10          1.85         22.20        60.28 o
  -5 -16 -11        112.82         62.76        58.20 o
  -5 -16 -12         79.97         70.49        58.73 o
  -5 -16 -13         15.17          2.21        52.75 o
  -5 -16 -14         53.46         66.16        49.63 o
  -5 -16 -15          0.79          8.07        42.08 o
   5 -17 -14         53.87         72.31        35.49 o
   5 -17 -13         55.51         35.47        39.28 o
   5 -17 -12         37.34         67.52        31.38 o
   5  17 -11        275.06        264.42        30.28 o
  -5  17  10         38.54         15.97        30.38 o
   5  17  -9         14.98         13.81        28.44 o
   5 -17  -8        171.81        204.17        30.98 o
   5 -17  -7         94.23         81.57        31.07 o
   5 -17  -6         96.35        107.74        32.00 o
  -5  17   5        556.91        548.35        35.83 o
   5 -17  -4        225.79        189.43        33.10 o
   5 -17  -3        669.85        633.78        37.08 o
   5 -17  -2         42.23         39.76        31.73 o
   5 -17  -1        745.96        691.23        44.66 o
   5 -17   0        381.62        349.98        40.74 o
   5  17   1         21.52         53.02        46.74 o
   5  17   2       1106.42       1161.69        57.38 o
   5  17   3        486.97        498.68        49.96 o
  -5 -17  -4        449.52        425.48        37.89 o
  -5 -17  -5         49.85         15.38        41.40 o
  -5 -17  -6        125.57        125.60        42.32 o
  -5 -17  -7        154.20        109.17        41.44 o
  -5 -17  -8          6.64          1.11        38.86 o
  -5 -17  -9         83.40        109.31        60.42 o
  -5 -17 -10        617.98        765.27        62.91 o
  -5 -17 -11         49.02         89.10        56.01 o
  -5 -17 -12         53.56         10.51        49.95 o
  -5 -17 -13         38.02          2.35        46.79 o
  -5 -17 -14        230.56        243.12        41.19 o
   5 -18 -13        162.95        268.66        34.62 o
   5 -18 -12         92.72        105.48        27.23 o
   5 -18 -11          1.37         15.32        29.65 o
   5 -18 -10         71.19         90.60        28.44 o
  -5  18   9         65.17         51.14        29.69 o
  -5  18   8         11.36         10.29        27.03 o
   5 -18  -7          1.31         18.33        28.44 o
  -5  18   6        140.51        105.81        29.72 o
   5  18  -5        232.86        201.94        31.41 o
  -5  18   4        383.09        403.03        33.34 o
   5 -18  -3         31.79         21.33        30.03 o
   5  18  -2        393.26        439.41        33.37 o
   5 -18  -1        157.54        133.23        37.07 o
  -5  18   0        283.76        305.54        38.94 o
  -5  18  -1        386.92        446.35        39.17 o
  -5  18  -2         54.58         53.44        34.18 o
   5 -18   3        182.83        155.82        34.20 o
  -5 -18  -4        278.35        288.96        33.86 o
  -5 -18  -5         94.87         79.84        31.30 o
  -5 -18  -6          1.40          9.72        37.44 o
  -5 -18  -7         25.12         39.47        35.58 o
  -5 -18  -8         92.68        123.34        35.93 o
  -5 -18  -9         56.59         59.17        52.60 o
  -5 -18 -10          0.61         49.37        50.46 o
  -5 -18 -11        190.65        179.39        48.73 o
  -5 -18 -12         79.18        136.90        43.65 o
   5 -19 -11        144.31        155.67        25.36 o
   5 -19 -10          2.64         11.50        21.71 o
  -5  19   9        113.29        107.54        26.35 o
   5 -19  -8         29.45         41.83        27.44 o
   5 -19  -7         34.59         24.03        24.36 o
   5  19  -6        118.35         89.83        26.37 o
   5 -19  -5        363.52        300.76        28.79 o
   5  19  -4        158.09        174.33        28.44 o
   5 -19  -3         50.37         48.16        27.48 o
   5  19  -2         92.69         91.68        34.40 o
   5 -19  -1         17.75         39.71        33.34 o
   5 -19   0         27.31         22.69        28.26 o
   5 -19   1         44.67         24.96        29.18 o
   5 -19   2        111.42         95.18        31.94 o
   5 -19   3         78.72         95.38        37.58 o
   5 -19   4        250.89        186.52        36.87 o
  -5 -19  -5        167.89        155.04        27.91 o
  -5 -19  -6         18.32         33.77        34.07 o
  -5 -19  -7         58.58         72.31        33.12 o
  -5 -19  -8        173.83        169.94        32.16 o
  -5 -19  -9          5.24         35.51        44.78 o
  -5 -19 -10        305.04        389.55        44.25 o
   5 -20  -9         18.11         27.56        23.92 o
   5 -20  -8        250.56        288.10        24.63 o
   5 -20  -7        140.54        154.10        25.51 o
   5 -20  -6         26.98         33.92        26.20 o
   5  20  -5        177.47        190.57        24.00 o
   5 -20  -4        253.64        278.58        25.10 o
   5  20  -3         50.06         60.58        22.37 o
   5 -20  -2         32.01         26.35        29.52 o
   5 -20  -1        110.08        114.27        29.23 o
   5  20   0         82.74         58.68        28.47 o
   5 -20   1         22.92         27.33        34.73 o
  -5  20  -2         22.52         28.78        33.11 o
  -5  20  -3        116.21        118.15        32.51 o
   5 -20   4         78.77         67.41        30.68 o
  -5  20  -5         20.82          1.97        43.67 o
  -5 -20  -6         92.27         71.85        29.07 o
  -5  20  -7        112.13         98.68        27.79 o
  -5 -20  -8         26.64         18.57        36.58 o
   5 -21  -6         92.45         60.25        24.90 o
   5 -21  -5        213.43        245.20        27.93 o
   5  21  -4        102.84        112.46        23.14 o
   5 -21  -3         50.05         41.31        21.73 o
   5 -21  -2         40.66         50.67        29.91 o
   5 -21  -1          1.74         -6.63        29.15 o
   5 -21   0          3.91          6.02        29.06 o
   5 -21   1         19.77         35.66        28.43 o
   5 -21   2         99.26         77.38        27.83 o
  -5  21  -3         47.81         29.78        40.24 o
  -5  21  -4        189.48        193.25        40.09 o
  -5  21  -5         40.93         13.42        34.30 o
   6   0 -22        130.26         98.13        39.96 o
   6   0 -20         57.57         16.06        48.23 o
   6   0 -18        156.76        154.17        52.22 o
   6   0 -16        543.73        457.69        31.76 o
  -6   0  14       1240.38       1114.21        34.83 o
   6   0 -12        239.25        265.29        30.66 o
   6   0 -10        461.91        600.13        29.41 o
  -6   0   8       1888.39       1948.30        23.66 o
  -6   0   6          0.93          5.33        15.92 o
   6   0  -4       2605.19       2331.10        19.36 o
  -6   0   2        476.25        383.84        14.51 o
  -6   0   0       1205.22        974.76        20.93 o
   6   0   2        851.04        764.84        17.89 o
  -6   0  -4        203.40        184.15        19.22 o
   6   0   6      14824.33      14098.52        82.66 o
  -6   0  -8       3108.41       3083.00        33.64 o
  -6   0 -10        714.65        813.23        34.94 o
   6   0  12       1953.09       1693.68        55.45 o
  -6   0 -14          9.04         24.75        49.17 o
  -6   0 -16        103.46        118.82        50.22 o
  -6   0 -18        201.45        150.93        51.35 o
   6   0  20        200.10        192.93        62.91 o
   6   0  22         78.10         24.24        45.45 o
   6   1 -23         46.05         51.51        22.88 o
   6  -1 -22        121.69        114.19        28.52 o
   6   1 -21        154.84        117.31        32.18 o
   6  -1 -20        109.19        115.33        35.15 o
   6  -1 -19         90.86         57.34        36.51 o
   6   1 -18        273.25        233.36        40.34 o
   6  -1 -17       1958.22       1910.37        51.11 o
  -6   1  16       1096.05       1224.50        30.00 o
   6   1 -15       1223.25       1492.40        27.43 o
  -6   1  14       2253.75       2415.73        33.65 o
   6   1 -13         31.02         17.95        21.46 o
   6  -1 -12        286.66        313.39        24.63 o
   6  -1 -11       2210.60       2112.40        31.42 o
   6  -1 -10       1593.42       1619.22        28.02 o
   6  -1  -9        530.74        509.07        22.57 o
   6  -1  -8       4522.64       4875.47        27.74 o
   6  -1  -7       9111.27       9144.90        32.47 o
   6   1  -6       7617.09       6988.72        27.01 o
  -6  -1   5       7020.08       7191.71        27.05 o
   6  -1  -4       1834.41       2260.70        16.87 o
  -6  -1   3       1279.28       1344.21        12.67 o
  -6  -1   2       1225.62       1133.76        13.24 o
  -6  -1   1        893.54       1007.12        12.54 o
  -6  -1   0       1488.94       1455.15        18.26 o
  -6  -1  -1        783.67        693.88        16.11 o
  -6  -1  -2        749.93        716.78        15.95 o
  -6   1  -3       3542.32       3971.40        23.82 o
  -6   1  -4       5602.98       5783.80        26.28 o
  -6  -1  -5       4624.55       4399.76        32.42 o
  -6   1  -6       5496.32       5125.06        37.70 o
  -6  -1  -7       9145.89       9872.46        49.80 o
  -6   1  -8        807.03        718.70        23.08 o
  -6  -1  -9       2474.12       2507.75        30.21 o
  -6  -1 -10       1032.96        927.46        25.78 o
   6  -1  11        355.89        412.57        27.39 o
  -6  -1 -12         47.27         27.80        32.00 o
  -6  -1 -13       3288.86       3084.78        55.10 o
  -6  -1 -14       2122.70       2140.65        43.84 o
  -6  -1 -15       1497.32       1414.83        37.10 o
  -6  -1 -16       1803.35       1811.37        80.63 o
  -6  -1 -17        399.68        421.51        64.22 o
   6  -1  18        147.60        155.97        44.97 o
   6  -1  19         67.13         18.24        35.38 o
   6  -1  20         74.15         71.56        33.27 o
   6  -1  21         82.01        109.25        29.29 o
   6   1  22         20.40          4.63        32.44 o
   6  -2 -23         24.77         40.70        32.25 o
   6   2 -22        468.79        499.12        29.97 o
   6   2 -21         78.95         81.36        31.44 o
   6   2 -20        157.41        365.55        31.13 o
   6   2 -19        135.02        237.66        33.02 o
   6   2 -18        639.75        635.33        37.44 o
   6  -2 -17       1989.09       1863.94        44.45 o
  -6   2  16        773.24        700.96        27.13 o
  -6   2  15       2096.95       2056.52        29.29 o
  -6   2  14       1120.57       1140.39        31.63 o
   6  -2 -13       1825.49       1717.99        31.02 o
   6   2 -12        164.33        171.70        23.49 o
   6  -2 -11       1871.52       1618.74        29.50 o
  -6   2  10        383.50        395.54        23.18 o
   6   2  -9       2678.60       2225.72        27.28 o
   6   2  -8       4245.58       4040.53        26.74 o
  -6  -2   7       6893.14       6906.39        31.43 o
   6   2  -6       6584.69       6671.75        32.46 o
  -6  -2   5       3904.67       3706.77        22.94 o
  -6   2   4       2474.86       2775.62        17.78 o
  -6   2   3       4131.11       3856.63        16.84 o
  -6   2   2       6531.11       6431.33        20.43 o
  -6  -2   1       1271.66       1330.77        14.27 o
  -6  -2   0        591.10        637.03        14.27 o
  -6  -2  -1       4514.85       4456.17        24.48 o
   6   2   2       2921.12       2707.86        21.31 o
   6   2   3       5506.23       5999.17        24.71 o
  -6   2  -4       6725.46       6869.37        28.44 o
  -6  -2  -5      11883.18      11613.65        45.06 o
  -6   2  -6       6053.10       6124.32        36.30 o
  -6   2  -7       5415.70       5041.41        35.33 o
  -6  -2  -8       1843.30       1617.47        26.55 o
   6   2   9        614.57        563.83        23.12 o
  -6  -2 -10       1351.98       1107.74        26.20 o
  -6   2 -11        171.95        165.48        21.56 o
   6   2  12       1688.18       1567.03        44.34 o
  -6   2 -13       1181.08       1162.45        43.71 o
  -6   2 -14       2421.55       2251.60        40.36 o
  -6   2 -15        685.10        564.01        32.87 o
  -6  -2 -16       2079.71       1847.93        63.31 o
  -6  -2 -17        858.93        806.87        71.22 o
  -6  -2 -18        144.58         97.69        45.85 o
   6  -2  19         91.83         73.43        42.61 o
   6  -2  20         71.33         90.55        33.41 o
  -6  -2 -21        321.85        335.26        30.72 o
   6   2  22         12.36         17.51        47.99 o
   6  -3 -23          9.52         14.62        40.42 o
   6  -3 -23         54.61        113.02        38.92 o
   6   3 -22        219.66        301.47        27.47 o
   6   3 -21         38.55         21.62        30.39 o
   6   3 -20         48.39        179.50        29.33 o
   6   3 -19         90.14        151.40        32.04 o
   6   3 -18        772.13        755.03        37.60 o
   6   3 -17       2251.38       2044.36        44.79 o
   6   3 -16        459.64        431.46        25.75 o
  -6  -3  15        164.26        135.82        23.99 o
  -6   3  14        460.78        511.37        32.19 o
  -6   3  13        532.51        649.97        28.38 o
   6  -3 -12       1356.68       1208.02        31.29 o
   6  -3 -11        302.00        298.79        27.14 o
   6  -3 -10        983.92        981.77        25.73 o
   6  -3  -9        127.85        124.25        19.69 o
   6  -3  -8       3314.46       3337.82        25.76 o
  -6   3   7       6330.91       6733.80        35.49 o
   6   3  -6       5150.23       5537.07        31.88 o
  -6   3   5       2159.57       2214.96        21.34 o
  -6   3   4       2678.77       2301.02        19.73 o
   6   3  -3       4777.73       4662.57        20.91 o
  -6   3   2       2979.42       2864.95        17.76 o
  -6   3   1       3771.22       3449.61        18.13 o
  -6   3   0       2719.34       2625.80        16.89 o
  -6   3  -1       2652.76       2779.71        22.35 o
  -6  -3  -2       5062.84       4881.36        27.10 o
  -6   3  -3       1274.71       1166.58        18.85 o
  -6  -3  -4       2374.63       2693.81        21.67 o
  -6   3  -5       5556.07       5688.03        34.72 o
  -6  -3  -6       2812.22       2952.60        29.30 o
  -6   3  -7       1920.03       2019.05        25.17 o
  -6  -3  -8        287.48        274.05        21.38 o
  -6   3  -9       2172.07       2020.63        29.21 o
  -6  -3 -10        677.58        635.50        24.78 o
  -6   3 -11       1080.79        984.05        29.63 o
  -6  -3 -12       1015.07       1111.19        32.33 o
  -6   3 -13        807.90        806.15        42.06 o
  -6  -3 -14        215.41        159.13        33.28 o
  -6   3 -15        429.98        340.21        35.33 o
  -6  -3 -16       1261.83       1175.30        47.79 o
  -6  -3 -17        615.92        540.59        42.59 o
   6  -3  18         52.75         22.12        43.75 o
   6  -3  19         37.36         28.34        41.21 o
   6  -3  20         77.05         64.10        32.65 o
   6   3  21        100.34        127.34        36.26 o
   6   3  22        106.17        123.08        47.90 o
   6  -4 -23        269.64        314.64        38.98 o
   6  -4 -22         58.65        116.26        37.87 o
   6   4 -21         63.35         45.89        38.18 o
   6  -4 -20         58.22        159.87        29.18 o
   6  -4 -19        196.67        261.15        32.66 o
   6  -4 -18        295.68        320.31        34.71 o
   6  -4 -17        632.00        641.97        37.41 o
  -6   4  16       1918.13       2070.11        32.24 o
   6   4 -15       1095.00       1087.29        28.02 o
  -6   4  14       1181.93       1317.04        41.70 o
  -6  -4  13        131.45        127.45        28.49 o
  -6  -4  12        420.55        407.73        27.15 o
  -6  -4  11        789.96        849.22        30.67 o
   6  -4 -10        118.76        144.10        25.79 o
   6   4  -9        301.84        310.54        24.18 o
   6  -4  -8        426.76        384.22        19.95 o
   6   4  -7       1265.83       1305.92        25.36 o
   6   4  -6       1463.44       1610.44        22.87 o
  -6  -4   5        292.73        335.63        18.33 o
  -6  -4   4       2087.81       2054.57        20.08 o
  -6   4   3        584.61        781.02        16.11 o
  -6   4   2       7537.51       7289.22        25.96 o
  -6   4   1       1806.97       1712.05        15.71 o
  -6  -4   0       1488.63       1515.98        17.35 o
  -6  -4  -1       8810.22       7873.22        30.98 o
  -6  -4  -2        601.25        773.72        17.10 o
  -6   4  -3       1356.74       1348.50        19.32 o
  -6  -4  -4        545.52        620.72        18.73 o
   6   4   5       2015.23       2122.51        26.09 o
  -6   4  -6        622.06        652.21        20.36 o
  -6   4  -7        209.26        196.86        18.92 o
  -6  -4  -8        205.82        260.03        19.69 o
  -6   4  -9         57.99         45.78        22.20 o
  -6  -4 -10       1290.74       1261.72        30.39 o
  -6   4 -11        659.81        569.18        31.42 o
  -6   4 -12        282.43        229.09        31.40 o
  -6  -4 -13       1820.31       1750.54        41.58 o
  -6  -4 -14       1267.41       1154.35        32.80 o
  -6   4 -15        903.37        915.18        35.05 o
  -6  -4 -16        441.20        415.16        42.62 o
  -6  -4 -17        588.84        647.74        42.72 o
   6  -4  18        373.55        397.27        47.10 o
  -6  -4 -19         31.60         20.99        59.67 o
   6   4  20        109.59        115.50        41.04 o
   6   4  21        121.92        155.50        36.19 o
   6   4  22        396.20        475.37        50.09 o
   6  -5 -22        287.08        350.03        37.73 o
   6  -5 -21        215.28        243.01        43.44 o
   6  -5 -20        123.95        300.20        35.68 o
   6   5 -19         72.28        102.27        37.84 o
   6  -5 -18        551.13        544.35        42.92 o
   6  -5 -17        779.71        743.80        45.01 o
   6  -5 -16        873.69        998.27        45.78 o
   6   5 -15        775.67        841.75        31.50 o
   6  -5 -14        738.69        699.52        33.59 o
  -6   5  13        393.83        479.22        35.90 o
   6  -5 -12       1326.86       1175.14        36.36 o
   6  -5 -11        434.97        524.08        27.18 o
   6  -5 -10        312.09        406.33        27.32 o
  -6  -5   9        383.22        408.39        24.85 o
  -6   5   8        336.65        363.18        22.03 o
  -6   5   7        224.25        192.83        18.99 o
   6  -5  -6         92.97        135.07        18.59 o
  -6  -5   5       2809.07       3120.94        27.72 o
  -6  -5   4       4445.87       4695.38        26.85 o
  -6   5   3        175.45        186.28        15.47 o
  -6  -5   2      10292.55      10736.14        35.30 o
  -6  -5   1       2441.31       2712.30        20.28 o
   6  -5   0       1487.93       1646.12        17.57 o
  -6   5  -1       5835.54       5933.50        32.07 o
  -6   5  -2        131.14        132.21        15.30 o
  -6   5  -3       8159.66       8281.27        34.39 o
  -6  -5  -4       1246.05       1413.91        22.18 o
  -6   5  -5        135.53        129.23        18.04 o
  -6   5  -6        244.05        191.75        20.69 o
  -6   5  -7        177.71        163.42        21.07 o
  -6  -5  -8        271.83        300.49        22.19 o
  -6  -5  -9        224.95        244.76        22.61 o
  -6   5 -10        441.60        339.33        23.45 o
  -6   5 -11        587.36        469.99        29.48 o
  -6   5 -12        176.43        189.97        34.32 o
  -6   5 -13        378.58        381.74        27.97 o
  -6  -5 -14        598.54        554.94        32.74 o
  -6  -5 -15       1225.79       1271.25        60.95 o
  -6  -5 -16       1103.37       1108.75        58.96 o
  -6  -5 -17        472.92        427.73        51.73 o
  -6  -5 -18        159.83        170.02        46.35 o
   6   5  19        195.22        208.70        45.60 o
   6   5  20        430.73        470.01        43.21 o
   6   5  21        523.90        705.30        38.99 o
   6  -6 -22         84.19         65.79        33.50 o
   6  -6 -21         35.61         21.50        38.72 o
   6  -6 -20         21.83        183.22        37.48 o
   6   6 -19        537.10        511.13        39.37 o
   6  -6 -18        212.92        150.84        39.52 o
   6  -6 -17         93.28        143.30        40.57 o
   6   6 -16       1069.17        913.65        45.76 o
   6   6 -15        359.76        324.08        29.54 o
  -6   6  14       1704.00       2023.78        36.68 o
   6  -6 -13         42.85         72.12        39.86 o
  -6   6  12        291.36        364.15        38.06 o
  -6  -6  11        335.58        269.79        27.34 o
  -6   6  10        197.19        240.04        24.45 o
  -6  -6   9        570.03        521.98        23.46 o
   6  -6  -8        263.59        296.59        20.38 o
   6  -6  -7       2923.01       2753.26        29.20 o
   6  -6  -6       1875.84       1874.28        25.67 o
  -6  -6   5        640.93        843.54        19.68 o
  -6   6   4       2569.52       2781.57        24.04 o
  -6   6   3       5986.50       6674.32        31.55 o
  -6  -6   2       1238.40       1089.85        19.61 o
   6  -6  -1        968.23       1053.93        21.45 o
   6   6   0        847.50       1073.58        20.69 o
   6   6   1       1294.48       1163.57        18.23 o
  -6  -6  -2      13238.37      13429.15        43.31 o
  -6   6  -3       2944.12       2744.42        24.61 o
  -6   6  -4        994.37       1080.48        19.03 o
  -6   6  -5       2492.31       2315.88        26.27 o
  -6  -6  -6       1528.09       1465.82        26.66 o
  -6  -6  -7        289.95        217.31        21.78 o
  -6  -6  -8        319.86        302.68        21.98 o
  -6   6  -9        384.63        386.67        23.23 o
  -6  -6 -10        262.22        183.54        22.64 o
  -6  -6 -11        164.14        137.75        33.19 o
  -6  -6 -12         95.14        133.43        34.65 o
  -6   6 -13       3759.27       3813.19        44.05 o
  -6   6 -14        386.69        310.59        28.65 o
  -6  -6 -15        707.86        582.40        53.99 o
  -6  -6 -16        169.92        250.67        50.82 o
  -6  -6 -17        476.17        399.91        50.29 o
  -6  -6 -18        399.21        445.88        47.72 o
   6   6  19         21.75         40.84        42.89 o
   6   6  20         60.63         38.10        38.52 o
  -6  -6 -21         46.65         63.12        32.50 o
   6  -7 -22        153.99        254.72        37.00 o
   6  -7 -21         96.20         77.30        36.54 o
   6  -7 -20        232.25        384.49        37.03 o
   6  -7 -19         49.47         83.57        38.73 o
   6  -7 -18        599.99        564.23        45.39 o
   6  -7 -17        731.63        742.12        43.73 o
   6   7 -16        649.70        683.38        43.08 o
   6   7 -15        426.90        429.53        36.77 o
   6  -7 -14        526.61        502.67        29.49 o
   6  -7 -13        741.16        854.41        36.24 o
   6  -7 -12        125.25        167.13        38.51 o
   6  -7 -11        278.50        216.73        37.12 o
  -6   7  10        100.15         57.17        24.72 o
   6   7  -9         98.04        130.80        25.17 o
  -6  -7   8        158.53        173.06        21.23 o
  -6   7   7       1755.22       1601.28        27.67 o
  -6   7   6         27.45         36.10        20.07 o
  -6   7   5       2565.18       2235.53        26.80 o
  -6  -7   4        530.12        573.36        20.70 o
  -6   7   3       4846.97       4880.59        31.45 o
  -6   7   2       9775.38      10508.03        45.11 o
  -6  -7   1       3022.25       3113.19        36.14 o
  -6   7   0       1366.71       1550.43        20.14 o
  -6   7  -1      11745.86      13099.85        42.64 o
  -6  -7  -2       2315.75       2416.15        24.97 o
  -6   7  -3       1040.60       1082.67        20.12 o
  -6  -7  -4       2094.35       1885.28        23.13 o
  -6  -7  -5         42.11         47.22        17.64 o
  -6  -7  -6        993.34        868.56        23.45 o
  -6  -7  -7        357.92        308.08        24.00 o
  -6  -7  -8         87.41         89.29        23.09 o
  -6   7  -9        177.30        116.19        23.66 o
  -6   7 -10        155.43        105.52        24.69 o
  -6   7 -11        260.35        287.79        40.17 o
  -6  -7 -12       1268.21       1304.54        34.38 o
  -6  -7 -13        246.48        197.25        31.63 o
  -6   7 -14        251.73        200.43        40.81 o
  -6  -7 -15        287.60        263.51        50.40 o
  -6  -7 -16        325.60        288.52        50.15 o
  -6  -7 -17        380.79        338.80        48.93 o
  -6  -7 -18        100.53         84.80        36.63 o
   6   7  19        212.13        211.78        42.19 o
  -6  -7 -20         79.71        101.48        36.42 o
  -6  -7 -21        310.40        399.35        42.08 o
   6  -8 -21         58.51         32.51        31.19 o
   6  -8 -20         27.15        195.32        33.31 o
   6  -8 -19        754.17        808.75        41.31 o
   6  -8 -18        402.26        475.84        42.28 o
   6  -8 -17        209.53        195.72        42.98 o
   6  -8 -16        156.67        170.66        42.34 o
   6  -8 -15       1308.81       1421.32        43.35 o
   6   8 -14         20.18         27.63        28.04 o
   6   8 -13        487.41        537.83        32.24 o
  -6   8  12        414.63        408.68        40.44 o
   6  -8 -11        441.51        446.71        46.91 o
   6  -8 -10        613.45        724.88        48.15 o
   6  -8  -9        682.86        727.70        31.00 o
   6  -8  -8         10.05         19.40        20.96 o
   6  -8  -7        750.25        821.79        25.34 o
   6  -8  -6        460.25        424.33        23.28 o
   6  -8  -5       2211.71       2218.18        28.11 o
   6  -8  -4       2421.65       2435.79        28.75 o
  -6   8   3       3549.71       3807.87        32.38 o
  -6  -8   2       2139.92       2152.15        38.61 o
  -6  -8   1       2605.29       2830.36        35.35 o
  -6   8   0       2943.92       3277.27        27.69 o
  -6  -8  -1       1983.00       2066.64        23.05 o
  -6  -8  -2       1831.69       2021.23        23.88 o
  -6   8  -3       1314.49       1378.03        23.44 o
  -6  -8  -4       4003.06       3769.95        31.83 o
  -6   8  -5        476.21        474.27        20.09 o
  -6  -8  -6       1637.03       1665.76        27.71 o
  -6   8  -7         14.18          8.81        19.72 o
  -6  -8  -8       1511.42       1471.04        28.21 o
  -6  -8  -9       1224.51       1268.64        27.91 o
  -6   8 -10        380.48        395.36        26.94 o
  -6  -8 -11        320.34        296.33        25.60 o
  -6   8 -12        223.11        263.16        28.13 o
  -6  -8 -13         44.34         69.89        27.04 o
  -6  -8 -14       1872.38       1769.70        62.78 o
  -6  -8 -15         93.16         90.70        47.83 o
  -6  -8 -16        154.13        168.50        47.57 o
  -6  -8 -17        216.36        214.72        38.43 o
  -6  -8 -18        337.79        306.61        36.28 o
  -6  -8 -19         14.33          7.21        30.38 o
  -6  -8 -20         70.76         66.89        32.88 o
   6  -9 -21         32.28         29.06        54.41 o
   6  -9 -20         81.18        231.32        30.50 o
   6  -9 -19          1.68         94.80        34.22 o
   6  -9 -18        289.24        359.93        39.43 o
   6  -9 -17        362.52        360.67        41.90 o
   6   9 -16        277.45        394.89        44.65 o
   6  -9 -15        761.30        823.14        49.16 o
   6   9 -14        530.96        624.76        48.30 o
   6  -9 -13        358.26        325.91        33.35 o
  -6   9  12        129.74        125.58        31.53 o
   6  -9 -11       1890.55       1901.93        61.30 o
   6  -9 -10       2608.85       2650.26        63.77 o
   6  -9  -9       1364.84       1330.76        41.66 o
  -6   9   8       1524.73       1750.67        31.34 o
  -6   9   7        644.57        666.99        25.79 o
   6   9  -6       1934.09       1949.15        30.81 o
   6   9  -5        408.52        290.31        20.99 o
  -6  -9   4       1970.67       2146.59        29.04 o
  -6  -9   3        344.38        329.47        25.18 o
  -6  -9   2        624.28        613.70        31.67 o
  -6   9   1        292.81        319.65        21.54 o
   6   9   0        599.55        581.22        19.89 o
  -6   9  -1       1373.62       1430.99        22.31 o
  -6  -9  -2        329.71        338.13        19.98 o
  -6  -9  -3        902.85       1009.48        22.99 o
  -6  -9  -4        180.68        119.81        19.52 o
  -6   9  -5        877.62        865.56        24.15 o
  -6   9  -6       1415.89       1341.88        29.59 o
  -6  -9  -7       2160.06       2236.25        34.09 o
  -6  -9  -8        604.23        531.36        24.70 o
  -6  -9  -9       2002.79       1937.55        31.80 o
  -6  -9 -10        870.52        855.02        33.84 o
  -6   9 -11        124.46        132.08        24.71 o
  -6   9 -12        242.60        154.62        27.54 o
  -6  -9 -13        693.15        753.98        52.96 o
  -6  -9 -14       1684.23       1576.54        60.38 o
  -6  -9 -15        624.70        625.07        50.69 o
  -6  -9 -16        501.26        498.08        48.90 o
  -6  -9 -17        493.30        457.58        38.23 o
   6   9  18          1.83          8.71        31.48 o
  -6  -9 -19         58.19         31.41        27.55 o
  -6  -9 -20         60.35        113.42        38.83 o
   6  10 -20          0.60        518.86        42.22 o
   6 -10 -19         54.68        286.58        47.51 o
   6 -10 -18        167.37        198.22        51.90 o
   6 -10 -17        311.93        221.51        55.70 o
   6 -10 -16        796.35        853.33        48.16 o
   6  10 -15        403.07        427.87        44.95 o
   6 -10 -14         76.21         70.33        42.61 o
   6 -10 -13       1472.49       1652.13        55.36 o
   6 -10 -12       2837.21       3063.77        47.72 o
   6  10 -11       1274.95       1262.46        40.37 o
  -6  10  10        211.03        322.00        32.89 o
  -6  10   9       3326.59       3367.64        55.58 o
  -6  10   8       2643.43       2574.07        38.65 o
   6 -10  -7       2714.66       2688.30        35.99 o
  -6 -10   6        427.97        476.53        23.34 o
   6 -10  -5        207.14        215.97        21.56 o
  -6  10   4        146.43        109.32        23.01 o
  -6  10   3       1537.54       1562.53        39.16 o
  -6 -10   2        493.20        449.95        32.14 o
  -6  10   1         37.88         34.95        19.83 o
   6 -10   0         28.26         15.14        19.70 o
  -6  10  -1        337.99        272.28        20.00 o
  -6 -10  -2        827.80        912.25        23.13 o
  -6 -10  -3         89.93         59.42        19.84 o
  -6  10  -4        223.93        260.58        22.17 o
  -6  10  -5        381.25        383.39        24.95 o
  -6  10  -6       1528.71       1437.75        31.19 o
  -6  10  -7       1778.14       1648.05        32.67 o
  -6  10  -8       3835.75       3654.06        42.02 o
  -6 -10  -9         95.68        121.43        27.10 o
  -6  10 -10        567.76        518.78        28.69 o
  -6  10 -11       1286.88       1284.01        33.54 o
  -6 -10 -12       3286.18       3190.94        71.89 o
  -6 -10 -13        145.69        121.74        45.39 o
  -6 -10 -14        285.66        312.62        47.34 o
  -6 -10 -15        364.41        364.29        46.88 o
  -6 -10 -16        332.96        301.12        44.77 o
  -6 -10 -17        149.68        125.84        40.17 o
  -6 -10 -18         26.78         33.63        34.85 o
  -6 -10 -19          0.88         14.81        29.44 o
   6 -11 -19          6.01        307.99        43.48 o
   6 -11 -18        152.58        317.14        48.10 o
   6 -11 -17         80.38         41.39        50.34 o
   6 -11 -16         70.56         34.43        40.82 o
   6 -11 -15          5.09         29.16        40.73 o
   6 -11 -14        458.22        456.71        45.33 o
   6 -11 -13        330.40        470.61        46.67 o
   6  11 -12        879.41        919.10        49.51 o
   6  11 -11       1894.58       1986.80        45.50 o
   6  11 -10       1421.13       1650.10        34.31 o
   6 -11  -9       1502.68       1652.25        34.36 o
  -6  11   8        517.13        554.00        29.66 o
   6 -11  -7       2859.84       3117.60        41.64 o
  -6 -11   6         75.92         42.61        21.53 o
  -6 -11   5        151.14        113.96        24.11 o
   6 -11  -4        603.48        574.13        26.53 o
  -6 -11   3        815.55        776.15        35.43 o
  -6 -11   2        269.50        251.65        31.05 o
  -6 -11   1        237.81        245.36        23.57 o
  -6 -11   0        480.04        474.08        23.04 o
  -6 -11  -1        301.81        256.12        23.84 o
  -6  11  -2        557.38        499.52        23.10 o
  -6 -11  -3        989.10        873.09        25.97 o
  -6  11  -4        112.33         87.80        21.26 o
  -6 -11  -5         77.38         44.95        24.09 o
  -6  11  -6       5058.59       5141.86        47.20 o
  -6  11  -7        359.33        350.37        26.71 o
  -6 -11  -8       1178.70       1184.83        33.28 o
  -6 -11  -9        734.99        743.52        31.49 o
  -6 -11 -10        884.63        944.20        31.55 o
  -6 -11 -11       1107.01        985.09        51.75 o
  -6 -11 -12        739.18        799.42        51.07 o
  -6 -11 -13       1002.58        899.11        51.73 o
  -6 -11 -14          8.95         15.89        41.76 o
  -6 -11 -15        132.92        100.29        41.30 o
  -6 -11 -16         51.37          6.02        35.87 o
  -6 -11 -17        262.92        306.04        38.16 o
  -6 -11 -18          5.81        -15.23        30.89 o
   6 -12 -19         64.69        558.47        38.75 o
   6 -12 -18        191.26        359.80        43.97 o
   6 -12 -17         66.42         67.66        46.27 o
   6 -12 -16        474.52        471.91        41.90 o
   6 -12 -15        553.23        625.20        44.47 o
   6 -12 -14         28.73         39.43        39.10 o
   6  12 -13       1092.24       1086.69        50.11 o
   6 -12 -12        762.26        829.73        49.20 o
   6  12 -11       1274.74       1349.07        61.38 o
   6 -12 -10       1649.86       1731.94        35.37 o
   6 -12  -9         80.25         58.04        23.49 o
   6 -12  -8        639.82        620.00        23.68 o
   6 -12  -7       2349.78       2614.52        35.52 o
  -6 -12   6        521.15        510.55        30.14 o
  -6 -12   5        409.27        380.44        27.46 o
  -6 -12   4        947.10        929.81        29.81 o
   6 -12  -3        242.15        201.82        33.40 o
  -6 -12   2        162.87        136.88        36.72 o
  -6 -12   1        175.03        191.25        26.82 o
   6 -12   0         84.03         70.42        25.71 o
   6  12   1         98.28         96.63        24.01 o
  -6 -12  -2        461.00        427.24        29.95 o
  -6  12  -3       1508.01       1460.55        30.29 o
  -6 -12  -4        524.88        456.39        25.64 o
  -6 -12  -5        679.40        669.42        29.05 o
  -6  12  -6       1191.50       1191.49        29.70 o
  -6  12  -7        931.19        845.72        29.64 o
  -6  12  -8        122.69        143.64        25.55 o
  -6 -12  -9       2131.90       2055.67        38.67 o
  -6 -12 -10        863.62        797.56        54.99 o
  -6 -12 -11       1060.12        934.46        56.64 o
  -6 -12 -12        701.25        628.58        39.45 o
  -6 -12 -13         53.58         40.99        31.56 o
  -6 -12 -14        259.93        283.88        34.34 o
  -6 -12 -15       1069.74       1043.16        46.72 o
  -6 -12 -16        141.82        209.84        36.31 o
  -6 -12 -17         84.64         43.43        31.82 o
  -6 -12 -18        144.22        154.66        44.33 o
   6 -13 -18         76.88        441.71        38.16 o
   6 -13 -17          7.88        114.59        42.18 o
   6 -13 -16        178.16        147.88        36.21 o
   6 -13 -15          6.55        -38.08        38.08 o
   6  13 -14         10.45          4.60        38.83 o
   6 -13 -13         39.44         31.36        37.48 o
   6 -13 -12        285.25        270.23        43.36 o
   6  13 -11        141.68        232.21        50.07 o
   6  13 -10        791.04        909.11        38.79 o
   6 -13  -9         11.48         31.45        28.73 o
   6 -13  -8        502.50        441.35        29.37 o
   6 -13  -7        706.08        720.29        28.30 o
   6 -13  -6        429.37        534.55        27.22 o
  -6 -13   5        231.20        232.61        25.02 o
  -6 -13   4         63.39         73.75        23.27 o
  -6  13   3        330.74        311.07        31.92 o
  -6 -13   2        176.84        187.07        32.36 o
   6 -13  -1        202.39        183.05        37.50 o
  -6 -13   0        441.06        440.06        30.31 o
  -6 -13  -1        329.38        377.44        27.77 o
  -6 -13  -2        620.97        688.98        32.88 o
  -6 -13  -3         29.16         32.71        28.52 o
  -6 -13  -4        452.05        478.51        24.52 o
  -6  13  -5        304.99        354.03        22.68 o
   6 -13   6       1334.64       1287.34        28.88 o
  -6  13  -7        739.65        585.45        28.21 o
  -6 -13  -8          8.47         17.51        26.93 o
  -6 -13  -9        648.44        661.95        52.83 o
  -6 -13 -10         74.23        110.25        47.97 o
  -6 -13 -11        126.67         88.34        47.54 o
  -6 -13 -12         88.67        111.74        45.19 o
  -6 -13 -13         17.06        -32.61        66.21 o
  -6 -13 -14          8.77        -10.84        62.80 o
  -6 -13 -15         91.61         49.67        58.29 o
  -6 -13 -16          4.28         36.66        54.15 o
  -6 -13 -17        170.37        199.11        48.56 o
   6 -14 -17        100.44        451.79        37.82 o
   6 -14 -16         64.87        146.02        41.01 o
   6 -14 -15         20.36        -24.65        34.38 o
   6  14 -14         75.42         74.04        37.40 o
   6 -14 -13        222.62        234.08        31.20 o
   6 -14 -12        164.27        198.67        32.47 o
   6  14 -11         31.13         56.34        35.24 o
   6 -14 -10        426.92        424.19        34.26 o
   6 -14  -9         38.64         42.22        32.27 o
   6  14  -8        492.24        555.96        36.03 o
  -6 -14   7        103.26        113.94        25.52 o
  -6  14   6        643.38        677.93        26.45 o
  -6 -14   5        200.98        236.57        22.50 o
  -6 -14   4        165.06        215.27        23.77 o
  -6 -14   3        478.18        543.37        25.16 o
  -6 -14   2        248.38        257.25        31.47 o
  -6 -14   1        487.42        462.31        30.12 o
  -6  14   0        867.86        804.25        35.45 o
  -6 -14  -1        236.99        278.23        28.71 o
   6  14   2        212.14        232.89        25.92 o
  -6  14  -3        231.05        283.00        28.30 o
   6 -14   4        312.78        338.57        24.14 o
   6  14   5        412.08        403.80        24.41 o
  -6 -14  -6         77.44         85.12        26.57 o
  -6 -14  -7        221.24        204.12        49.14 o
  -6 -14  -8         87.14         49.12        47.13 o
  -6 -14  -9        913.26        846.72        54.45 o
  -6 -14 -10         23.36         31.12        41.78 o
  -6 -14 -11        361.53        353.54        48.62 o
  -6 -14 -12        192.27        182.60        67.01 o
  -6 -14 -13         51.27         58.01        63.75 o
  -6 -14 -14          9.01         23.53        58.98 o
  -6 -14 -15         32.23          3.48        51.70 o
  -6 -14 -16         45.50         18.69        47.81 o
   6 -15 -16         32.29         35.13        58.38 o
   6 -15 -15        135.48        146.81        40.85 o
   6  15 -14        163.05        192.02        44.80 o
  -6  15  13          7.56          8.36        31.75 o
   6 -15 -12         38.72         65.46        35.65 o
   6 -15 -11        294.47        236.98        35.56 o
   6 -15 -10         17.12         34.38        34.58 o
   6 -15  -9        103.40        117.91        32.48 o
   6 -15  -8         37.82         42.48        30.02 o
   6 -15  -7        197.99        186.04        33.66 o
   6 -15  -6          4.25         65.53        33.32 o
   6  15  -5        955.64        781.51        38.41 o
   6 -15  -4        124.65         78.99        31.64 o
  -6 -15   3        454.57        461.97        25.20 o
  -6 -15   2         11.74         18.21        23.16 o
   6 -15  -1        552.37        577.35        28.55 o
   6 -15   0        330.46        364.63        32.16 o
   6 -15   1         11.88         11.73        29.23 o
  -6 -15  -2        983.06       1027.84        32.65 o
   6  15   3        108.88        129.42        47.44 o
  -6 -15  -4        425.33        410.24        40.89 o
  -6 -15  -5          2.05          8.86        36.59 o
  -6 -15  -6         87.80         57.97        36.00 o
  -6 -15  -7         24.31         36.52        45.61 o
  -6 -15  -8        230.15        254.78        48.02 o
  -6 -15  -9          7.60          2.92        39.54 o
  -6 -15 -10        389.47        311.04        45.42 o
  -6 -15 -11         74.77         44.71        62.44 o
  -6 -15 -12         17.09         47.00        62.75 o
  -6 -15 -13        133.09        142.48        59.12 o
  -6 -15 -14         72.69         73.47        53.89 o
  -6 -15 -15         42.64          0.51        44.35 o
   6 -16 -15         18.75         24.66        55.10 o
   6 -16 -14          0.33         -2.04        38.03 o
   6 -16 -13         97.84         80.55        42.37 o
   6 -16 -12         82.02         80.14        32.01 o
   6  16 -11        237.48        251.81        30.13 o
   6  16 -10         69.96         51.62        33.09 o
  -6  16   9         22.12         33.33        27.90 o
   6 -16  -8        172.66        163.35        31.96 o
   6 -16  -7        214.39        223.89        32.63 o
   6 -16  -6        192.82        184.57        33.37 o
   6 -16  -5         10.60         21.29        32.04 o
   6 -16  -4        269.89        275.59        34.68 o
   6 -16  -3        310.17        251.39        33.96 o
   6 -16  -2        240.66        220.90        41.64 o
   6  16  -1        557.32        549.46        55.61 o
   6  16   0        476.22        512.05        53.95 o
   6  16   1        381.33        365.81        52.43 o
   6  16   2        183.19        163.00        48.80 o
   6  16   3        120.25         86.15        46.75 o
  -6 -16  -4         23.37         17.33        33.73 o
   6  16   5        103.88        117.66        36.34 o
  -6 -16  -6        144.43         96.21        36.17 o
  -6 -16  -7         89.62        101.84        34.88 o
  -6 -16  -8         13.19          4.92        42.33 o
  -6 -16  -9         47.38          5.97        56.86 o
  -6 -16 -10        536.74        568.76        67.20 o
  -6 -16 -11         91.97         83.45        58.04 o
  -6 -16 -12         48.22         47.71        55.39 o
  -6 -16 -13          0.52          0.27        50.67 o
  -6 -16 -14         32.54         20.35        46.09 o
   6  17 -14         24.38         28.89        32.34 o
   6 -17 -13         40.14         35.85        36.51 o
   6  17 -12         25.70         10.16        27.73 o
   6 -17 -11         86.31        130.41        26.59 o
   6 -17 -10         32.30         15.50        28.09 o
   6 -17  -9         36.25         25.63        31.91 o
   6 -17  -8        160.23        154.30        29.76 o
  -6  17   7         13.15         36.42        30.09 o
   6 -17  -6         38.34         21.06        28.59 o
   6 -17  -5        370.91        394.95        33.94 o
   6 -17  -4        510.12        492.29        35.04 o
   6 -17  -3        105.39         96.97        32.20 o
   6 -17  -2         69.37         46.70        36.19 o
  -6  17   1        417.61        458.35        42.85 o
  -6  17   0        441.90        514.69        42.73 o
   6  17   1         61.34         52.19        47.44 o
   6  17   2        139.88        190.22        48.17 o
   6  17   3        445.40        476.22        49.27 o
   6  17   4        510.65        560.41        48.60 o
  -6 -17  -5         21.79         29.38        33.32 o
  -6 -17  -6         17.16         44.03        31.02 o
  -6 -17  -7         71.21         78.03        31.89 o
  -6 -17  -8         65.80         16.10        51.75 o
  -6 -17  -9         61.06         72.88        57.11 o
  -6 -17 -10         51.49        102.93        56.42 o
  -6 -17 -11         23.67         33.07        51.41 o
  -6 -17 -12         22.96         29.91        47.69 o
  -6 -17 -13         18.93          2.17        42.71 o
   6  18 -13        103.14        148.76        40.17 o
   6 -18 -12        135.21        180.36        35.12 o
   6 -18 -11          7.74         11.26        20.81 o
   6 -18 -10          1.45         22.28        24.46 o
   6  18  -9         49.82         52.08        28.71 o
  -6  18   8         25.24         28.68        30.65 o
   6 -18  -7         10.59         18.69        25.55 o
   6 -18  -6        127.29        129.86        29.04 o
   6 -18  -5        131.90        129.12        29.90 o
   6 -18  -4         72.14         74.99        29.38 o
   6 -18  -3        255.26        258.51        38.11 o
  -6  18   2        671.03        630.31        40.51 o
   6 -18  -1         44.74         23.24        35.25 o
   6 -18   0         92.57         57.84        32.62 o
   6 -18   1        309.81        224.90        36.98 o
   6 -18   2        560.26        614.61        39.20 o
  -6  18  -3         44.23         36.27        30.88 o
   6 -18   4        284.00        287.93        33.11 o
  -6 -18  -5         86.57         86.52        25.80 o
   6 -18   6         20.08         29.76        27.57 o
  -6 -18  -7         24.55          3.04        34.68 o
  -6 -18  -8         28.70         19.74        49.51 o
  -6 -18  -9          3.25        185.19        50.42 o
  -6 -18 -10         13.23         39.94        47.28 o
  -6 -18 -11         60.53         19.41        41.89 o
  -6 -18 -12         51.90         63.14        38.72 o
   6  19 -11         72.69        120.22        40.81 o
   6 -19 -10        104.24        114.06        20.86 o
   6 -19  -9        162.83        218.88        23.67 o
   6 -19  -8        402.60        453.32        29.19 o
   6 -19  -7        147.93        121.86        28.79 o
   6 -19  -6        124.27        153.24        30.68 o
   6 -19  -5         80.55         61.08        25.87 o
   6  19  -4         82.16         72.10        26.01 o
   6 -19  -3        120.24        102.86        29.67 o
   6 -19  -2        103.63         90.99        33.34 o
   6 -19  -1         35.41         42.90        32.88 o
   6 -19   0         18.73          7.77        31.83 o
   6 -19   1         57.83         76.91        31.80 o
   6 -19   2         73.90         49.93        30.56 o
  -6  19  -3        173.54        135.36        30.03 o
   6 -19   4         36.08         34.58        27.65 o
   6 -19   5         56.26         59.06        32.54 o
  -6 -19  -6         66.97         15.65        30.41 o
  -6 -19  -7        178.95        198.27        31.49 o
  -6 -19  -8        267.10        332.83        46.61 o
  -6 -19  -9        120.06        124.65        43.41 o
   6 -20  -8        308.51        378.30        23.74 o
   6 -20  -7        104.07        142.49        24.43 o
   6  20  -6        197.41        173.46        25.82 o
   6 -20  -5         30.68         45.77        26.13 o
   6 -20  -4         49.66         48.93        27.29 o
   6 -20  -3          3.74         21.84        27.41 o
  -6  20   2        137.36        151.51        28.48 o
   6 -20  -1        107.01        106.94        27.98 o
   6 -20   0        217.00        227.32        28.78 o
   6 -20   1        250.09        240.50        28.45 o
   6 -20   2          8.37         11.10        24.29 o
  -6  20  -3         64.26         73.79        30.90 o
   6 -20   4         46.94         48.24        28.51 o
  -6  20  -5        121.19        154.77        42.04 o
  -6  20  -6        184.61        235.42        39.44 o
   6 -21  -5         17.87         15.75        24.47 o
   6 -21  -4        139.85        218.69        27.36 o
   6 -21  -3         10.89         22.89        21.26 o
   6 -21  -2         57.60         19.76        21.08 o
   6 -21  -1         40.83         35.35        25.96 o
   6 -21   0         31.26         26.22        27.19 o
   6 -21   1         64.49         51.96        26.89 o
   6 -21   2         12.68         17.80        25.36 o
  -6  21  -3         63.58         82.30        36.08 o
   7   0 -23        377.40        369.64        32.81 o
   7   0 -21        502.51        516.65        37.41 o
   7   0 -19          6.00         29.72        39.33 o
   7   0 -17          0.01          3.44        40.19 o
  -7   0  15       2633.11       2492.86        34.14 o
   7   0 -13         79.17        105.48        28.40 o
   7   0 -11        667.21        741.83        30.32 o
   7   0  -9       3158.82       3474.34        34.62 o
   7   0  -7         33.57         -4.43        19.55 o
  -7   0   5          0.26         20.69        19.42 o
   7   0  -3         82.12         12.45        14.26 o
   7   0  -1        676.81        645.64        20.91 o
  -7   0  -1       1315.64       1162.93        30.20 o
  -7   0  -3       2626.60       2235.76        31.11 o
  -7   0  -5        311.03        250.45        41.30 o
  -7   0  -7       2245.89       2905.72        57.25 o
  -7   0  -9         30.70         31.55        29.13 o
  -7   0 -11        196.03        179.87        34.84 o
  -7   0 -13       1813.96       1648.40        60.20 o
  -7   0 -15         41.17         38.94        29.31 o
   7   0  17          2.20         10.68        33.23 o
   7   0  19        245.54        190.52        53.60 o
   7   0  21        172.32        132.14        37.64 o
   7  -1 -23          1.04         -4.92        19.51 o
   7  -1 -22          0.34         -3.41        20.34 o
   7  -1 -21        137.57        118.84        24.23 o
   7   1 -20        340.94        323.36        27.44 o
   7   1 -19        234.62        176.50        28.47 o
   7   1 -18        242.14        232.29        29.48 o
   7   1 -17        165.47        115.94        28.99 o
  -7   1  16        194.33        205.27        19.69 o
  -7  -1  15       1530.91       1647.00        23.77 o
  -7  -1  14         68.69         74.02        18.57 o
   7  -1 -13         22.62         30.49        19.44 o
   7  -1 -12        451.66        440.33        19.43 o
   7  -1 -11         19.49         26.76        16.85 o
   7   1 -10        803.53        785.96        27.20 o
   7  -1 -10       1082.37       1099.21        35.87 o
  -7   1   9       1461.86       1467.41        26.43 o
   7  -1  -9       1473.60       1296.91        24.59 o
   7   1  -8        723.22        857.61        21.94 o
  -7   1   8       1426.54       1455.80        24.62 o
  -7  -1   7        276.72        206.60        23.82 o
  -7   1   7       1379.96       1325.73        20.91 o
   7  -1  -6        526.46        456.51        19.93 o
   7  -1  -6       1307.50       1134.11        20.17 o
   7  -1  -5       1535.18       1514.58        44.72 o
  -7   1   5       4300.71       4040.16        23.51 o
  -7   1   4       7604.28       7514.58        23.08 o
   7  -1  -3       1357.44        962.52        26.15 o
  -7  -1   3       1547.10       1197.68        15.00 o
  -7   1   2       2594.47       2818.73        16.16 o
   7   1  -1          9.72        -11.73        36.40 o
  -7  -1   1         71.70         47.91        13.86 o
  -7  -1   0        144.46        157.21        18.29 o
  -7  -1  -1       1499.18       1500.22        21.58 o
  -7   1  -2       1029.19        836.85        20.53 o
  -7  -1  -3      10467.60      11214.83        36.62 o
  -7  -1  -4       6253.46       6238.37        56.88 o
  -7   1  -4       6932.38       6578.53        35.39 o
  -7  -1  -5       1998.91       1696.26        29.10 o
  -7  -1  -6       2617.05       2580.15        28.69 o
  -7   1  -7       1910.20       1842.21        30.40 o
  -7   1  -8        673.03        577.52        23.86 o
  -7   1  -9        985.87       1023.81        25.87 o
  -7   1 -10        835.55        973.40        38.30 o
  -7   1 -10        844.17        955.71        29.80 o
  -7   1 -11          7.20          7.29        31.71 o
  -7  -1 -11        206.94        208.06        34.48 o
   7   1  12        131.29         31.60        55.80 o
  -7   1 -12        141.29         74.72        41.25 o
  -7  -1 -13        182.80        170.28        40.58 o
  -7   1 -13        213.18        179.43        53.41 o
  -7   1 -14        235.44        152.33        26.12 o
  -7  -1 -14        912.48        747.66        50.15 o
  -7   1 -15       1823.96       1598.49        31.02 o
  -7  -1 -15       1909.90       1726.49        71.10 o
  -7  -1 -16        396.37        341.87        30.94 o
   7   1  17         34.60         29.06        25.09 o
   7  -1  18          1.40         -4.74        27.64 o
   7  -1  19         47.47         57.28        25.66 o
   7  -1  20         44.09         63.73        23.50 o
   7   1  21        112.71         99.81        27.91 o
   7  -2 -23         28.66         16.15        28.45 o
   7   2 -22        122.61        143.18        20.73 o
   7   2 -21          7.94         25.77        23.26 o
   7   2 -20        206.92        207.05        26.23 o
   7   2 -19        171.77        211.48        24.36 o
   7   2 -18        113.75        137.25        25.57 o
   7  -2 -17         42.03         36.34        25.18 o
   7   2 -16         82.00         77.03        17.91 o
  -7   2  15       1652.51       1455.08        21.44 o
  -7  -2  14        849.30        843.63        26.02 o
  -7  -2  14       1892.58       2202.61        88.93 o
  -7   2  13       1023.50       1142.53        23.05 o
  -7   2  12        877.48        889.48        25.35 o
   7  -2 -12        888.80        840.25        55.76 o
  -7  -2  11       1828.22       1645.63        24.63 o
   7   2 -11       1997.63       1798.26        92.75 o
   7   2 -10        645.75        555.13        23.45 o
   7   2  -9         11.84         10.48        18.37 o
  -7  -2   9         25.64         21.92        22.08 o
   7   2  -8        182.24        258.91        21.43 o
  -7  -2   8        582.11        733.41        21.85 o
  -7   2   7        271.07        358.24        24.45 o
  -7  -2   7       1946.51       2226.05        23.73 o
   7  -2  -6       1035.68       1208.22        19.57 o
   7   2  -5       2706.19       2543.66        61.92 o
  -7   2   5       3456.11       3197.86        23.37 o
   7  -2  -4         59.16         21.49        29.07 o
  -7  -2   4        193.37        283.46        15.86 o
   7  -2  -3         15.44        122.34        32.69 o
   7  -2  -3        463.86        669.95        13.18 o
  -7   2   2        398.19        269.94        13.05 o
  -7   2   1       1753.92       1844.42        15.02 o
  -7   2   0        805.39        892.87        17.31 o
  -7  -2  -1        888.68        589.92        19.96 o
  -7   2  -2       1020.80       1233.99        19.98 o
  -7  -2  -3        329.64        631.03        19.05 o
  -7   2  -4       1695.72       1733.38        39.66 o
  -7  -2  -4       2892.51       2757.93        23.60 o
  -7   2  -5       1018.56       1109.75        21.73 o
  -7   2  -6       3908.41       4123.12        31.44 o
  -7   2  -7        984.79       1166.43        25.49 o
  -7  -2  -8         36.45         43.28        21.39 o
  -7   2  -9       1083.21        914.67        28.33 o
  -7  -2  -9       1156.93        883.27        32.88 o
  -7  -2 -10        383.09        418.10        34.18 o
  -7  -2 -10       1191.60       1083.83        29.51 o
  -7   2 -11         25.59         20.33        24.69 o
  -7   2 -11        413.65        396.21        34.88 o
  -7   2 -12         37.81         32.91        50.35 o
  -7   2 -12        490.45        495.82        37.50 o
  -7  -2 -13       2359.08       2416.72        43.25 o
  -7   2 -13       2734.67       2655.32        54.81 o
  -7   2 -14         51.11         55.67        25.76 o
  -7  -2 -14        781.91        650.24        41.87 o
  -7  -2 -15        152.95        129.98        22.75 o
  -7   2 -15        189.21        119.15        84.55 o
  -7  -2 -16       1315.24       1249.13        36.80 o
  -7  -2 -17        532.71        511.22        27.82 o
   7  -2  18          1.60         14.26        27.34 o
   7  -2  19          0.18          7.20        24.50 o
   7   2  20         57.98         20.09        23.11 o
   7  -2  21         90.30         82.39        19.67 o
   7  -3 -23        223.03        246.39        29.12 o
   7  -3 -22        138.14        117.28        20.77 o
   7   3 -21          0.00          9.76        22.29 o
   7  -3 -20         38.33        106.90        22.27 o
   7   3 -19        221.91        212.78        24.83 o
   7   3 -18        100.27         84.00        24.67 o
   7  -3 -17          0.07        -25.01        25.01 o
   7  -3 -16       1343.52       1391.66        26.35 o
   7  -3 -15         40.24         69.33        17.86 o
   7  -3 -14         34.99         31.71        20.30 o
   7  -3 -14         45.76         61.02        44.02 o
  -7   3  13       2017.03       1928.54        35.85 o
  -7   3  13       2697.37       2693.61        59.91 o
  -7   3  12        486.78        393.19        22.64 o
   7   3 -11        269.20        324.41        28.54 o
   7  -3 -11        661.65        726.30        44.21 o
  -7   3  10          0.19        -15.28        42.42 o
  -7  -3  10         83.73         96.59        29.09 o
  -7   3   9        845.18        937.81        28.80 o
   7  -3  -9        889.80        828.34        22.16 o
  -7  -3   8        137.25         80.32        21.22 o
  -7   3   8        405.62        342.95        21.45 o
  -7  -3   7       1764.61       1803.94        44.41 o
   7   3  -7       1832.11       1741.10        24.04 o
  -7  -3   6       4928.45       4761.36        60.50 o
   7  -3  -6       4928.51       4669.27        28.72 o
   7  -3  -5       1407.83       1396.25        39.12 o
   7  -3  -5       1535.77       1516.27        22.54 o
  -7  -3   4       1589.20       1329.52        25.22 o
  -7   3   4       1754.05       1417.68        20.35 o
  -7   3   3       1443.46       1433.17        26.14 o
  -7   3   3       4042.27       3817.36        20.83 o
  -7  -3   2        189.91        132.91        12.68 o
  -7  -3   1        308.01        401.17        13.28 o
  -7   3   0        146.45        217.16        14.26 o
  -7  -3  -1        288.32        203.20        16.45 o
  -7  -3  -2       6514.81       6228.00        28.67 o
  -7   3  -3       1075.58        974.31        19.33 o
  -7   3  -4        911.88        954.50        18.49 o
  -7   3  -5       2179.68       2147.30        27.05 o
  -7  -3  -6        933.02        860.76        21.76 o
  -7  -3  -7        667.54        651.87        21.99 o
  -7   3  -8        100.89         99.37        27.74 o
  -7   3  -8        474.67        436.09        26.63 o
  -7   3  -9        188.89        202.61        29.31 o
  -7   3  -9        188.98        188.11        26.95 o
  -7  -3 -10        887.43        874.89        29.79 o
  -7   3 -10       1006.47       1028.35        34.62 o
  -7   3 -11        211.62        213.76        21.66 o
  -7   3 -11        426.90        381.25        38.60 o
  -7   3 -12       1538.39       1434.14        43.15 o
  -7   3 -12       2430.41       2250.95        43.42 o
  -7   3 -13         24.36         24.39        30.47 o
  -7   3 -13         39.83         70.19        35.68 o
  -7  -3 -14       2349.49       2096.57        35.63 o
  -7   3 -14       2367.28       2259.14        59.98 o
  -7  -3 -15        180.63        174.85        31.60 o
   7  -3  16        314.77        271.85        31.16 o
  -7  -3 -17        266.71        231.38        29.93 o
  -7  -3 -18         88.68         31.45        24.25 o
   7  -3  19        162.09         91.19        25.92 o
   7   3  20          2.56         14.95        22.64 o
   7   3  21         10.70         23.61        24.27 o
   7  -4 -22          4.32         23.55        26.19 o
   7  -4 -21        110.49        105.68        27.28 o
   7   4 -20          3.86         64.95        21.42 o
   7  -4 -19         45.94         51.52        23.39 o
   7  -4 -18        173.80        222.51        25.43 o
   7   4 -17          0.83        -20.73        25.01 o
   7  -4 -16          4.34          5.90        26.27 o
   7   4 -15        128.47        151.01        23.38 o
   7  -4 -15       1387.38       1528.43        49.01 o
   7   4 -14        491.16        485.21        21.61 o
  -7  -4  14        508.21        474.28        50.56 o
   7  -4 -13        199.14        185.23        27.14 o
  -7   4  13       1359.23       1356.74        53.65 o
   7  -4 -12        500.63        383.79        26.68 o
  -7   4  12        664.39        583.78        46.69 o
   7   4 -11          5.16         14.24        39.27 o
  -7  -4  11         15.08         43.28        31.01 o
   7  -4 -10        338.48        338.15        29.92 o
  -7  -4  10        563.89        710.33        38.14 o
   7   4  -9        343.08        374.39        21.45 o
  -7  -4   9        613.39        644.66        29.08 o
  -7   4   8        230.24        214.55        24.70 o
   7  -4  -8        230.85        231.29        24.88 o
   7   4  -7          3.53         -1.51        26.09 o
  -7   4   7         25.81         19.30        25.09 o
   7  -4  -6        341.51        222.37        22.55 o
  -7   4   6        359.30        271.02        23.27 o
   7  -4  -5        306.80        334.41        32.67 o
   7   4  -5        906.15        890.79        21.79 o
   7   4  -4        479.51        422.87        50.55 o
   7  -4  -4        512.05        444.93        16.21 o
  -7   4   3       1389.60       1582.77        42.84 o
  -7  -4   3       1617.39       1556.35        17.57 o
  -7   4   2       1218.54       1403.97        15.71 o
  -7   4   1        647.75        645.04        15.21 o
  -7   4   0       1451.63       1350.59        19.24 o
  -7   4  -1       2530.90       2786.74        21.81 o
  -7   4  -2       1129.62       1114.81        18.46 o
  -7  -4  -3        285.65        228.09        16.98 o
  -7   4  -4       1355.25       1454.91        43.19 o
   7   4   4       1490.93       1522.71        22.45 o
  -7   4  -5        191.27        156.78        22.69 o
  -7   4  -6         51.93         11.38        20.74 o
  -7  -4  -7        103.20        125.96        20.96 o
  -7   4  -8        762.96        741.12        25.14 o
  -7   4  -9        509.71        501.84        43.98 o
  -7  -4  -9        659.40        679.28        29.17 o
  -7   4 -10         22.44         46.50        32.97 o
  -7  -4 -10         24.72         47.55        30.18 o
  -7   4 -11        370.31        374.28        36.50 o
  -7   4 -11        591.71        502.81        33.30 o
  -7   4 -12       2623.23       2429.50        37.20 o
  -7   4 -12       2711.30       2456.33        64.28 o
  -7  -4 -13         38.53         59.80        24.76 o
  -7   4 -13        255.74        211.34        36.33 o
  -7  -4 -14       2846.67       2635.28        37.29 o
  -7   4 -14       2903.47       2806.90        64.05 o
  -7  -4 -15       1361.77       1197.45        37.44 o
  -7  -4 -16        710.30        629.04        33.24 o
  -7  -4 -17        537.16        481.81        27.65 o
  -7  -4 -18        184.55        210.16        24.86 o
  -7  -4 -19         62.81         44.31        31.28 o
   7   4  20         55.17         49.24        28.53 o
   7   4  21         38.00         50.33        23.95 o
   7  -5 -22         81.26        101.86        25.33 o
   7   5 -21          3.49        170.25        25.05 o
   7   5 -20          3.59         81.72        25.02 o
   7   5 -19         49.72         54.07        26.75 o
   7   5 -18        469.95        392.89        26.03 o
   7  -5 -17         76.49         97.55        24.74 o
   7  -5 -16        301.05        437.60        28.95 o
   7   5 -15         53.42        110.13        22.42 o
   7  -5 -15         77.09         69.63        54.59 o
   7   5 -14        549.87        520.25        31.84 o
   7   5 -14        712.51        731.73        40.47 o
   7  -5 -13        497.23        508.33        36.65 o
  -7   5  13        634.25        635.94        57.34 o
   7   5 -12        157.93        142.76        41.12 o
  -7  -5  12        176.56        221.35        31.49 o
   7   5 -11         55.77         61.02        41.31 o
   7  -5 -11        101.96        159.36        32.97 o
   7  -5 -10          9.83         18.55        34.33 o
   7  -5 -10        386.99        420.21        34.13 o
  -7  -5   9        385.20        432.14        23.02 o
   7  -5  -9        464.86        470.13        28.41 o
  -7   5   8        327.46        327.00        26.83 o
  -7   5   8        365.04        363.15        29.10 o
  -7  -5   7        130.81        103.97        33.22 o
  -7   5   7        504.12        503.20        25.65 o
   7  -5  -6        537.86        558.92        19.73 o
   7  -5  -5        953.20        940.42        20.34 o
   7  -5  -4       2349.86       2212.48        19.65 o
  -7   5   3        102.25         76.98        15.26 o
  -7  -5   2       3010.56       2898.49        21.02 o
  -7   5   1          8.14         29.95        15.48 o
  -7   5   0         16.69         19.25        16.36 o
  -7   5  -1       2360.44       2264.84        23.46 o
  -7   5  -2         54.12         35.49        17.65 o
  -7  -5  -3       1494.55       1378.30        20.99 o
  -7   5  -4       2151.29       1991.59        22.12 o
  -7  -5  -5        278.11        261.20        23.56 o
  -7   5  -6        901.99        841.01        22.65 o
  -7   5  -7        229.79        270.78        21.83 o
  -7  -5  -8        350.48        344.78        22.15 o
  -7   5  -9        857.19        861.51        26.46 o
  -7   5 -10        104.44        137.76        51.92 o
  -7  -5 -10        129.10        138.56        24.79 o
  -7   5 -11         42.12         34.91        21.50 o
  -7   5 -11        111.97        117.18        47.90 o
  -7  -5 -12        309.83        233.75        23.20 o
  -7  -5 -12        529.72        376.96        42.59 o
  -7  -5 -13        367.76        329.61        24.62 o
  -7   5 -13        610.93        500.00        42.34 o
  -7  -5 -14         53.52         33.03        33.82 o
  -7   5 -14         77.14         82.37        49.38 o
  -7  -5 -15       1538.83       1402.42        47.88 o
  -7  -5 -16       1456.30       1519.83        47.77 o
  -7  -5 -17        102.06        100.37        30.74 o
  -7  -5 -18         22.47         16.11        27.51 o
   7   5  19         73.82         79.46        31.05 o
   7   5  20         91.00        111.60        27.85 o
   7   5  21         75.68         86.89        22.93 o
   7  -6 -22        242.83        195.68        29.08 o
   7  -6 -21         16.65        167.90        23.77 o
   7   6 -20          9.44         61.99        26.58 o
   7  -6 -19          3.94         11.03        28.99 o
   7  -6 -18          2.74         -0.60        27.98 o
   7   6 -17       1529.97       1473.28        36.80 o
   7   6 -16       1533.17       1684.85        42.17 o
  -7   6  15         18.40         32.66        29.15 o
   7  -6 -15        292.22        262.47        66.42 o
  -7   6  14       4860.66       4625.88        45.65 o
   7  -6 -14       4883.65       5159.23        94.73 o
  -7   6  13        114.69        121.33        34.75 o
  -7   6  13        243.72        225.06        38.95 o
   7  -6 -12        283.33        226.67        30.20 o
  -7   6  12        897.03       1140.00        81.88 o
   7  -6 -11          5.13         -2.46        26.53 o
  -7  -6  11         26.40         49.17        36.52 o
  -7   6  10        102.70        116.52        46.60 o
  -7  -6  10        154.67        164.89        29.85 o
   7   6  -9         18.66         18.00        20.75 o
  -7  -6   9         40.90         33.57        28.37 o
  -7  -6   8        134.86        140.39        34.74 o
   7   6  -8        152.97        139.16        25.30 o
  -7  -6   7        397.83        408.64        37.67 o
   7  -6  -7        600.58        641.48        23.20 o
   7  -6  -6       1179.50       1149.67        22.04 o
  -7  -6   5       1370.79       1561.43        22.32 o
  -7   6   4        512.65        493.95        16.90 o
  -7  -6   3       7422.38       7460.25        28.84 o
  -7  -6   2        612.52        571.03        19.28 o
  -7  -6   1        730.46        813.62        19.62 o
  -7  -6   0        504.11        561.83        23.08 o
  -7   6  -1        347.91        333.45        18.88 o
  -7  -6  -2       4105.93       4243.00        27.09 o
   7   6   3        644.50        674.98        19.78 o
  -7   6  -4       3077.83       3480.50        60.77 o
  -7   6  -4       3082.10       3261.01        25.47 o
  -7   6  -5        711.40        656.16        22.79 o
  -7   6  -6        634.40        626.89        23.02 o
  -7   6  -7        100.59         56.88        21.60 o
  -7   6  -8         58.55         77.41        22.07 o
  -7   6  -9        117.51         89.73        41.82 o
  -7  -6  -9        162.92        147.79        25.83 o
  -7   6 -10         48.08         13.29        42.69 o
  -7  -6 -10         50.35         48.77        30.31 o
  -7  -6 -11       1387.72       1328.28        43.61 o
   7  -6  11       1513.01       1339.81        50.50 o
  -7  -6 -12        291.77        275.30        36.00 o
  -7  -6 -12        342.49        294.86        39.21 o
  -7   6 -13         51.98         60.40        34.43 o
  -7  -6 -13       2201.56       2008.05        43.46 o
  -7  -6 -14        619.17        618.10        63.38 o
  -7  -6 -14        627.31        619.80        67.99 o
  -7  -6 -15        263.22        239.78        38.21 o
  -7  -6 -16        490.60        399.96        39.07 o
  -7  -6 -17        186.13        185.84        30.15 o
  -7  -6 -18          9.42          6.70        27.13 o
  -7  -6 -19          9.88         20.89        23.85 o
   7   6  20          4.84         12.96        26.18 o
  -7  -6 -21         18.77         41.61        26.59 o
   7  -7 -21          9.80        154.24        21.78 o
   7  -7 -20         12.08         70.24        25.01 o
   7  -7 -19        252.38        257.25        29.57 o
   7  -7 -18        315.64        306.28        31.73 o
   7  -7 -17          1.39         11.47        30.53 o
   7  -7 -16        327.06        366.30        34.16 o
   7  -7 -15        436.03        575.89        47.29 o
   7  -7 -15        638.95        800.64        68.54 o
  -7   7  14        285.54        256.01        24.56 o
   7  -7 -14        362.59        315.07        63.84 o
  -7   7  13        627.60        561.01        61.54 o
  -7   7  13        661.31        593.85        34.98 o
   7  -7 -12        656.53        639.40        37.57 o
  -7   7  12        841.33        833.91        74.77 o
  -7  -7  11         35.77         69.51        33.54 o
  -7   7  11        155.34        258.99        38.61 o
  -7   7  10        423.66        501.68        52.98 o
  -7   7  10        610.55        732.86        32.93 o
  -7   7   9         26.03         54.06        26.11 o
  -7   7   9        124.84        113.37        35.39 o
  -7  -7   8        457.70        511.99        27.73 o
  -7   7   8        613.59        629.60        30.69 o
  -7   7   7        240.99        289.12        20.96 o
  -7  -7   6        465.08        359.38        20.52 o
  -7  -7   5         30.47          7.27        29.33 o
  -7   7   5        698.57        874.27        21.16 o
  -7  -7   4        573.74        529.45        19.78 o
  -7  -7   3       5918.67       6178.35        29.15 o
  -7  -7   2        262.67        311.43        19.41 o
  -7  -7   1        589.01        686.52        20.35 o
  -7  -7   0        461.09        455.65        22.95 o
  -7   7  -1        242.63        252.91        18.75 o
  -7  -7  -2       6760.54       7009.99        33.76 o
  -7  -7  -3        668.50        592.45        19.64 o
  -7  -7  -4       1524.18       1913.75        22.69 o
   7   7   5        321.91        248.34        20.32 o
  -7   7  -6        247.32        255.94        20.70 o
  -7  -7  -7        554.91        535.96        21.93 o
  -7  -7  -8        234.94        172.14        21.76 o
  -7  -7  -9        609.96        556.06        25.92 o
  -7  -7 -10        270.37        346.49        48.10 o
  -7  -7 -10        286.19        303.10        32.18 o
  -7  -7 -11        417.87        386.88        53.71 o
   7   7  11        708.21        582.91        49.38 o
  -7  -7 -12         76.22         52.73        34.79 o
  -7  -7 -12        353.76        347.57        39.06 o
  -7  -7 -13        174.22        139.52        30.52 o
   7   7  13        300.50        195.02        48.03 o
  -7  -7 -14        458.86        423.95        59.20 o
  -7  -7 -14        651.69        707.66        67.72 o
  -7  -7 -15       1725.10       1656.60        76.65 o
  -7  -7 -15       1869.74       1782.04        76.38 o
  -7  -7 -16        918.94        805.69        35.39 o
  -7  -7 -17         31.64          7.70        28.59 o
   7   7  18          0.11         12.62        25.56 o
  -7  -7 -19         12.83         24.71        22.90 o
   7   7  20         40.11         48.05        24.42 o
   7  -8 -21          4.27         -4.27        22.24 o
   7  -8 -20        506.04        579.83        26.27 o
   7  -8 -19          0.35         16.43        26.58 o
   7  -8 -18        228.17        257.71        30.05 o
   7  -8 -17         74.51         95.31        30.59 o
   7  -8 -16       1334.22       1405.45        52.95 o
   7  -8 -16       1344.56       1471.05        71.31 o
   7   8 -15        227.10        257.86        55.47 o
   7  -8 -15        520.38        572.30        54.15 o
   7   8 -14        207.82        213.23        56.01 o
   7  -8 -14        252.44        376.97        95.19 o
  -7   8  13       1104.05       1071.76        69.49 o
   7  -8 -13       1294.48       1349.42        45.56 o
  -7   8  12        278.81        257.37        57.25 o
   7  -8 -12        279.97        263.94        46.29 o
   7  -8 -11        260.66        192.25        45.47 o
   7  -8 -10        491.74        468.36        38.62 o
  -7  -8   9        214.94        229.35        28.74 o
   7  -8  -9        218.76        181.64        41.67 o
  -7  -8   8         40.45         46.98        25.69 o
   7   8  -8        129.05        128.22        29.32 o
   7  -8  -7       1102.62       1177.10        25.37 o
  -7  -8   6         30.88         48.07        21.41 o
  -7  -8   5        970.04       1040.07        21.94 o
  -7  -8   4        381.75        358.94        20.27 o
  -7   8   3       1747.71       1979.83        26.50 o
  -7  -8   2       4769.50       4842.94        32.20 o
  -7   8   1          3.40         20.47        20.57 o
  -7  -8   0          5.89         17.03        23.70 o
  -7  -8  -1        970.57       1135.25        38.93 o
  -7  -8  -1       2890.01       3041.99        26.11 o
  -7   8  -2       2022.89       2298.85        22.99 o
  -7   8  -3        371.23        303.77        19.59 o
  -7   8  -4        435.12        468.19        20.06 o
  -7  -8  -5         65.55         98.19        20.58 o
  -7   8  -6        545.37        580.78        22.34 o
  -7  -8  -7        218.23        258.44        21.63 o
  -7  -8  -8        103.69         71.95        21.99 o
  -7  -8  -9       1038.86        751.62        24.97 o
  -7  -8 -10        120.60        107.60        33.92 o
  -7  -8 -10        212.29        146.73        25.33 o
  -7   8 -11        125.93        113.30        26.41 o
  -7   8 -12        430.60        421.48        54.88 o
  -7  -8 -12        918.86        795.60        31.75 o
  -7  -8 -13        192.79        283.30        49.03 o
  -7  -8 -14        663.15        593.69        44.53 o
  -7  -8 -14        763.58        710.05        67.20 o
  -7  -8 -15         23.38         49.43        29.80 o
  -7  -8 -16        683.91        633.58        32.55 o
  -7  -8 -17         83.68        104.92        27.64 o
  -7  -8 -18        104.17         69.50        24.74 o
  -7  -8 -19         50.28         63.52        21.20 o
  -7  -8 -20         22.43         15.75        28.63 o
   7  -9 -20         59.15        177.72        31.34 o
   7  -9 -19        210.36        283.24        36.42 o
   7  -9 -18         54.48         26.59        38.12 o
   7  -9 -17       1735.57       1748.24        53.64 o
   7  -9 -16        240.90        301.49        43.74 o
   7  -9 -15          0.37         -4.24        40.49 o
   7   9 -14        123.91        106.42        54.31 o
   7  -9 -14        891.00        970.73        57.16 o
   7  -9 -13        525.30        634.13        40.71 o
   7   9 -13        831.66        880.17        45.58 o
   7  -9 -12       1490.28       1380.49        55.91 o
  -7   9  12       1711.71       1625.42        46.87 o
   7   9 -11       1119.53       1069.34        36.87 o
   7  -9 -10       1654.13       1728.00        53.49 o
   7  -9  -9         17.07          8.78        29.32 o
   7  -9  -9         17.08         68.99        41.01 o
  -7  -9   8        337.54        338.60        41.37 o
   7   9  -8        396.43        398.94        27.39 o
   7   9  -7         65.27         35.00        22.99 o
  -7   9   6       3192.07       3301.47        31.33 o
  -7  -9   5        689.12        703.23        22.23 o
  -7  -9   4       1872.88       1906.47        27.32 o
  -7  -9   3         27.28         27.45        21.89 o
  -7  -9   2       1480.71       1683.26        25.89 o
  -7  -9   1        346.28        350.07        22.27 o
  -7  -9   0        330.20        320.82        23.17 o
   7   9   1       1052.13       1116.98        24.16 o
  -7  -9  -2         61.66         95.40        19.08 o
  -7   9  -3       2286.86       2325.11        25.20 o
  -7  -9  -4        323.26        326.39        20.48 o
  -7  -9  -5       1725.10       1815.25        28.07 o
  -7   9  -6        143.85        113.14        22.97 o
  -7   9  -7        282.44        259.53        22.96 o
  -7   9  -8          7.55         -1.33        22.97 o
  -7  -9  -9       3135.98       2931.39        31.42 o
  -7  -9 -10        757.35        730.96        24.65 o
  -7   9 -11       1159.77       1083.34        27.91 o
  -7  -9 -12        925.07        903.22        50.88 o
  -7  -9 -13       1789.36       1736.38        57.09 o
  -7  -9 -14          1.32         13.61        57.72 o
  -7  -9 -14          1.48         17.72        59.22 o
  -7  -9 -15        848.27        796.95        40.27 o
  -7  -9 -16        155.52        103.77        33.46 o
  -7  -9 -17          3.96         10.23        29.78 o
  -7  -9 -18         32.07         35.76        27.11 o
  -7  -9 -19         65.42         47.14        22.58 o
   7  10 -20        109.22        498.13        40.83 o
   7 -10 -19          0.18         46.65        32.80 o
   7 -10 -18        361.75        400.17        38.64 o
   7 -10 -17          2.00        -28.08        38.81 o
   7 -10 -16         20.03         26.67        29.49 o
   7  10 -15       1119.63       1143.93        49.02 o
   7  10 -15       1123.48       1108.35        69.52 o
   7 -10 -14        418.44        399.93        43.18 o
   7 -10 -13        860.28        888.49        45.61 o
  -7  10  12        650.27        724.69        64.41 o
   7 -10 -12       1199.33       1377.77        47.89 o
   7  10 -11       2193.82       2108.41        41.23 o
   7  10 -10        693.98        691.86        35.63 o
  -7  10   9         27.06         35.06        46.81 o
   7 -10  -9       1112.24       1200.34        39.90 o
  -7 -10   8        140.90        164.65        41.70 o
   7  10  -8        815.62        882.10        30.75 o
  -7  10   7        142.93        116.96        24.28 o
   7 -10  -6       1333.52       1392.55        27.93 o
   7 -10  -5        365.56        335.33        24.11 o
   7 -10  -4        299.97        303.20        23.56 o
  -7  10   3        378.78        434.24        23.86 o
   7 -10  -2        187.15        233.01        22.74 o
  -7 -10   1        131.98        121.35        21.93 o
  -7 -10   0        252.84        227.10        26.40 o
  -7 -10  -1        180.11        163.42        21.68 o
  -7  10  -2        750.17        788.81        23.93 o
  -7 -10  -3        243.29        240.79        20.63 o
  -7  10  -4        224.04        238.71        22.11 o
  -7  10  -5       2507.77       2471.11        35.53 o
  -7  10  -6        159.25        151.86        24.80 o
  -7  10  -7       1588.00       1569.96        30.23 o
  -7 -10  -8       2453.84       2493.76        71.79 o
  -7  10  -8       2465.81       2411.23        32.68 o
  -7  10  -9       1016.34        912.04        27.15 o
  -7  10 -10       1071.76       1017.30        29.33 o
  -7 -10 -11       1529.11       1626.57        36.15 o
  -7 -10 -12        432.32        421.21        47.21 o
  -7 -10 -13        652.87        614.98        63.03 o
  -7 -10 -13        710.23        624.58        62.98 o
  -7 -10 -14          8.70        -12.27        54.01 o
  -7 -10 -14        503.84        533.74        60.52 o
  -7 -10 -15         13.60         16.14        49.84 o
  -7 -10 -15         22.46         38.51        54.65 o
  -7 -10 -16        807.83        805.42        36.57 o
  -7 -10 -17          0.65         -0.52        27.99 o
  -7 -10 -18          1.12          9.77        24.27 o
   7 -11 -19          0.98         89.51        29.18 o
   7 -11 -18         34.73         64.61        33.39 o
   7 -11 -17         15.97         20.07        36.59 o
   7 -11 -16         30.16         22.59        29.07 o
   7 -11 -15         84.49        127.44        39.46 o
   7  11 -15        137.34        186.08        62.63 o
   7 -11 -14         40.66         42.96        41.17 o
   7 -11 -13        484.21        503.32        43.24 o
   7 -11 -12        320.47        356.63        43.03 o
   7 -11 -11       3292.61       3374.25        73.30 o
   7  11 -11       3368.74       3409.30        65.09 o
   7  11 -10        986.61       1052.78        36.30 o
   7 -11  -9       1481.81       1597.67        31.07 o
  -7 -11   8        230.87        222.18        43.91 o
   7 -11  -8        307.37        192.98        24.36 o
  -7  11   7        128.11        119.03        25.03 o
   7  11  -6         71.13         71.22        27.33 o
  -7 -11   5        201.60        212.51        25.08 o
   7 -11  -4         55.79         40.84        23.67 o
  -7  11   3         78.61        120.62        24.06 o
  -7 -11   2        541.63        638.09        24.79 o
   7 -11  -1         15.37         35.01        22.87 o
  -7 -11   0          7.60        -13.23        26.70 o
  -7 -11  -1        318.17        380.12        27.89 o
  -7 -11  -2        176.39        244.06        24.56 o
  -7  11  -3        123.64        132.00        24.43 o
  -7  11  -4         90.37        120.95        22.40 o
  -7  11  -5         41.49         34.97        27.51 o
  -7 -11  -6        102.20        126.40        28.50 o
  -7 -11  -7        275.08        259.10        24.72 o
  -7  11  -8        655.84        605.03        26.31 o
  -7  11  -9       1032.89       1090.62        27.64 o
  -7 -11 -10       1628.28       1656.72        52.88 o
  -7 -11 -11        142.10        108.55        44.61 o
  -7 -11 -12        243.52        219.59        44.29 o
  -7 -11 -13         63.56         30.58        43.97 o
  -7 -11 -14        119.51        150.34        52.75 o
  -7 -11 -14        156.87        191.37        54.02 o
  -7 -11 -15          2.58          2.71        29.61 o
  -7 -11 -16        238.29        259.06        24.07 o
  -7 -11 -17         12.46         16.43        25.01 o
  -7 -11 -18          1.32         41.63        34.08 o
   7  12 -19          0.60        393.59        35.91 o
   7 -12 -18          0.02         54.07        30.19 o
   7 -12 -17        114.00        147.67        35.12 o
   7 -12 -16        478.25        461.69        30.06 o
   7 -12 -15         23.38         24.30        28.86 o
   7  12 -14         58.74         88.80        49.60 o
   7 -12 -14        156.19        204.10        51.19 o
   7 -12 -13        138.90        122.20        41.05 o
   7 -12 -12        534.72        563.89        43.63 o
   7  12 -11        648.27        620.05        51.71 o
   7  12 -10       2010.15       1944.67        59.72 o
  -7  12   9        253.92        283.72        27.03 o
  -7 -12   8        225.38        224.49        32.65 o
  -7  12   8        958.32        981.98        29.76 o
   7 -12  -7       1101.60       1097.81        25.27 o
  -7 -12   6        411.74        430.24        25.38 o
  -7 -12   5        620.81        660.35        27.74 o
  -7 -12   4        194.43        163.74        25.37 o
  -7 -12   3        364.49        419.07        26.14 o
  -7 -12   2        478.49        493.74        25.84 o
  -7 -12   1         77.03         37.10        26.00 o
  -7 -12   0         39.33         39.62        31.13 o
  -7 -12  -1        500.16        472.22        32.58 o
  -7 -12  -2        225.22        229.77        28.82 o
  -7 -12  -3        211.87        159.43        28.16 o
  -7  12  -4       1401.19       1501.59        27.60 o
  -7 -12  -5        300.91        325.17        25.31 o
  -7 -12  -6        487.22        437.05        26.09 o
  -7  12  -7       1757.02       1791.81        30.29 o
  -7 -12  -8        183.26        216.74        28.79 o
  -7 -12  -9        971.38        903.14        53.53 o
  -7 -12 -10        536.15        506.05        51.23 o
  -7 -12 -11        236.90        227.45        35.64 o
  -7 -12 -12        218.64        154.47        34.87 o
   7  12  13        220.36        225.24        47.03 o
  -7 -12 -13        246.34        234.31        41.00 o
  -7 -12 -14         49.26         61.81        33.33 o
  -7 -12 -14         59.60         56.07        47.72 o
  -7 -12 -15         13.00          1.81        22.44 o
  -7 -12 -16         26.68         14.54        44.05 o
  -7 -12 -17        392.23        370.63        40.63 o
   7  13 -18        130.74        394.36        36.27 o
   7  13 -17        394.06        575.49        32.80 o
   7 -13 -16          3.44        -25.56        32.56 o
   7 -13 -15         13.83         -8.81        25.78 o
   7  13 -15        139.15        162.83        56.41 o
   7 -13 -14        139.19        134.66        60.39 o
   7  13 -14        155.25        201.52        43.49 o
   7 -13 -13        144.34        110.77        38.91 o
   7 -13 -12        245.90        276.17        41.36 o
   7  13 -11        502.09        459.79        49.51 o
   7  13 -10        355.53        268.25        49.48 o
   7 -13  -9        566.69        588.46        52.84 o
   7  13  -9        660.64        675.31        40.92 o
   7 -13  -8        494.39        650.35        49.67 o
   7 -13  -8        648.99        754.71        36.14 o
   7 -13  -7       1519.25       1727.53        29.42 o
  -7  13   6        896.31        949.32        27.10 o
  -7 -13   5        335.22        392.14        23.85 o
  -7 -13   4       1266.22       1288.33        26.43 o
  -7 -13   3        173.33        216.17        23.86 o
  -7 -13   2        439.27        550.68        25.01 o
   7 -13  -1        376.62        405.22        27.60 o
   7  13   0        471.88        508.01        28.66 o
  -7 -13  -1        381.30        430.90        28.00 o
  -7 -13  -2        105.35        100.18        25.82 o
   7 -13   3       1137.19       1246.43        28.25 o
  -7  13  -4        371.00        474.96        25.44 o
   7 -13   5        420.72        452.50        28.91 o
   7 -13   6       2671.62       2923.04        33.98 o
  -7 -13  -7        568.24        676.93        52.24 o
  -7 -13  -8        463.06        373.62        50.21 o
  -7 -13  -9        233.34        201.15        49.33 o
  -7 -13 -10        246.93        192.97        48.56 o
  -7 -13 -11        524.35        454.17        48.76 o
  -7 -13 -12        317.47        270.03        46.73 o
   7  13  13         36.33          1.01        41.69 o
  -7 -13 -13         97.88        134.51        67.74 o
  -7 -13 -14        283.37        241.90        32.04 o
  -7 -13 -15        128.96        124.53        43.37 o
  -7 -13 -16        266.80        198.58        40.36 o
  -7 -13 -17          3.62         -7.48        31.08 o
   7  14 -17         16.68        183.97        34.20 o
   7 -14 -16          0.00          0.51        28.63 o
   7 -14 -15         10.64         11.95        25.10 o
   7 -14 -14          2.53        -12.54        24.54 o
   7  14 -14          6.73         11.00        57.62 o
   7 -14 -13         43.83         56.55        29.30 o
   7 -14 -12        269.16        304.07        31.40 o
   7  14 -11         22.71         37.08        32.09 o
   7  14 -10        218.06        215.51        47.73 o
   7 -14  -9        105.84         63.85        46.05 o
   7 -14  -8       1301.02       1374.13        37.67 o
   7 -14  -7        194.05        258.72        33.21 o
   7 -14  -6         87.72         72.36        32.11 o
   7 -14  -5        504.22        439.46        24.25 o
  -7 -14   4        127.18        138.87        22.79 o
  -7 -14   3       1559.10       1770.93        30.05 o
  -7 -14   2       2104.76       2566.70        31.80 o
  -7 -14   1        264.96        242.30        25.74 o
   7  14   0        118.27        110.07        27.84 o
   7 -14   1       1262.31       1464.11        32.93 o
  -7 -14  -2       2015.07       2263.14        34.50 o
   7 -14   3         69.39         98.19        26.49 o
   7  14   4        405.44        330.70        27.14 o
  -7 -14  -5        181.80        237.49        37.77 o
  -7 -14  -6        437.65        381.76        49.61 o
  -7 -14  -7       1129.32       1119.65        53.70 o
  -7 -14  -8         94.91        118.99        47.91 o
  -7 -14  -9        180.40        221.07        48.35 o
  -7 -14 -10         36.11         36.76        45.90 o
  -7 -14 -11        119.67         96.61        44.71 o
  -7 -14 -12         98.94         46.59        42.59 o
   7  14  13          9.51         31.54        37.09 o
  -7 -14 -13         10.62         -0.95        63.10 o
  -7 -14 -14        166.18        221.47        45.50 o
  -7 -14 -15          1.66          5.89        40.70 o
  -7 -14 -16        170.18        204.82        34.23 o
   7 -15 -15         37.87         55.44        22.17 o
   7 -15 -14         72.42         32.75        19.27 o
   7 -15 -13          0.11        -31.45        53.79 o
   7  15 -13          3.71        -29.63        29.63 o
   7 -15 -12        173.77        197.52        34.97 o
   7 -15 -11        283.81        303.38        36.63 o
   7 -15 -10         82.51         63.91        41.19 o
   7  15 -10         98.44        136.00        42.34 o
   7 -15  -9        185.07        233.43        45.27 o
   7  15  -9        186.90        226.93        45.40 o
   7 -15  -8        102.70        105.80        32.34 o
   7 -15  -7        117.55        126.67        31.70 o
   7  15  -6          0.43         19.79        32.36 o
   7 -15  -5        206.19        191.35        32.83 o
   7 -15  -4        279.35        250.85        33.53 o
   7  15  -3         98.70        157.14        49.87 o
   7  15  -2        223.30        232.84        50.03 o
   7  15  -1       2716.84       3007.78        69.61 o
   7  15   0       3225.07       3628.78        73.10 o
   7  15   1        445.83        469.33        52.49 o
   7  15   2        192.52        242.26        49.10 o
   7  15   3        631.63        567.55        49.77 o
   7  15   4         91.75        114.57        46.61 o
  -7 -15  -5          0.52         16.64        35.62 o
  -7 -15  -6        264.12        268.56        47.47 o
  -7 -15  -7        174.20        134.21        46.04 o
  -7 -15  -8         85.97         80.45        45.42 o
  -7 -15  -9         72.52         46.27        43.49 o
  -7 -15 -10        549.70        534.43        45.92 o
  -7 -15 -11        383.16        372.14        43.83 o
  -7 -15 -12          8.20          6.84        60.26 o
  -7 -15 -13        538.87        578.42        48.60 o
  -7 -15 -14         58.59         87.34        38.32 o
  -7 -15 -15        118.20        148.21        33.76 o
   7 -16 -14         14.87         -0.41        26.42 o
   7 -16 -13        176.16        200.97        28.63 o
   7 -16 -12         49.62         55.44        30.83 o
   7  16 -11        106.01         83.55        33.29 o
   7 -16 -10         86.08         73.96        38.11 o
   7  16 -10        146.81        156.00        40.52 o
   7 -16  -9         52.43         81.16        33.48 o
   7 -16  -8         26.06         46.45        34.92 o
   7 -16  -7        174.22        144.55        31.49 o
   7 -16  -6         15.21         33.93        31.25 o
   7 -16  -5         60.70         81.45        32.19 o
   7 -16  -4          7.13         16.33        30.40 o
  -7  16   3        877.91        816.43        43.68 o
   7  16  -2        324.87        312.24        50.11 o
   7  16  -1        884.78        881.90        55.08 o
   7  16   0        773.12        771.41        54.19 o
   7  16   1        717.97        888.37        53.42 o
   7  16   2       1958.83       1837.26        60.37 o
   7  16   3          3.68         43.12        45.56 o
   7  16   4         91.55         88.12        44.74 o
  -7 -16  -5         20.30         23.40        34.66 o
   7  16   6         87.52         46.11        34.23 o
  -7 -16  -7         57.98         52.14        42.75 o
  -7 -16  -8         23.37         11.39        41.41 o
  -7 -16  -9        175.38        179.67        40.93 o
  -7 -16 -10         55.41         65.29        39.77 o
  -7 -16 -11        111.03        149.11        58.71 o
  -7 -16 -12        142.82        160.07        52.16 o
  -7 -16 -13          6.96        -29.39        49.74 o
  -7 -16 -14          5.54         12.54        31.81 o
   7  17 -14         15.66         45.23        28.83 o
   7  17 -13         27.38         23.98        32.64 o
   7 -17 -12        231.77        206.69        27.04 o
  -7  17  11        210.93        252.50        30.12 o
   7 -17 -10         45.29         46.06        35.72 o
   7 -17 -10         48.62         57.00        31.11 o
   7 -17  -9        142.05        118.22        39.35 o
   7  17  -9        178.88        140.79        38.13 o
   7 -17  -8         35.90         39.18        33.20 o
   7 -17  -7        226.98        191.78        34.49 o
   7 -17  -6         97.86        117.11        30.26 o
   7 -17  -5         70.70         45.29        29.75 o
   7 -17  -4        352.00        393.09        39.19 o
   7 -17  -3        153.21        172.79        38.73 o
   7 -17  -2        928.83        874.38        42.91 o
   7 -17  -1       1992.61       2051.03        49.77 o
   7  17   0       4339.47       4763.56        78.00 o
   7  17   1        435.22        514.62        49.14 o
   7  17   2        143.00        117.05        44.32 o
   7  17   3        481.68        519.20        47.27 o
   7  17   4         31.73         71.92        41.81 o
   7  17   5        124.30        161.38        40.87 o
  -7 -17  -6        119.28        143.68        31.49 o
  -7 -17  -7         16.59         23.35        38.57 o
  -7 -17  -8        146.10        138.06        37.66 o
  -7 -17  -9         27.56          6.94        56.07 o
  -7 -17 -10        354.83        278.10        53.14 o
  -7 -17 -11        285.19        229.10        50.42 o
  -7 -17 -12         33.47          5.42        48.24 o
   7  18 -12         99.31        134.37        41.14 o
   7  18 -11         74.62         91.91        28.54 o
   7 -18 -10        288.65        290.36        33.70 o
   7 -18 -10        349.53        337.05        28.32 o
   7 -18  -9         10.06          8.11        34.03 o
   7 -18  -9         10.06         29.36        28.97 o
   7 -18  -8         48.82         49.66        29.27 o
   7 -18  -7         79.34         56.20        30.91 o
   7 -18  -6          0.49          1.79        32.06 o
   7 -18  -5         51.19         47.92        33.59 o
   7 -18  -4        206.37        228.13        35.36 o
   7 -18  -3        301.28        303.59        36.10 o
   7 -18  -2        230.13        252.71        36.55 o
   7 -18  -1         12.65         -0.06        34.83 o
   7 -18   0         24.59         44.82        34.91 o
   7 -18   1        458.58        402.32        36.36 o
   7 -18   2        138.50        135.42        33.68 o
   7 -18   3        337.69        373.67        33.79 o
   7  18   4        100.53        116.54        39.09 o
   7  18   5          0.74          7.94        36.48 o
  -7 -18  -6        145.79        176.79        28.30 o
   7 -18   7         11.31         -3.91        29.91 o
  -7 -18  -7         30.69         28.16        33.27 o
  -7 -18  -8          4.46         -9.21        46.69 o
  -7 -18  -9        265.31        224.87        46.76 o
  -7 -18 -10         74.34        110.19        44.14 o
  -7 -18 -11        111.16        134.01        40.10 o
   7  19 -10          4.21         23.31        39.41 o
   7 -19  -9         32.52         57.56        29.40 o
   7  19  -9         32.87         18.58        28.97 o
   7 -19  -8         15.46          1.10        24.71 o
   7 -19  -7         12.96         -4.39        26.62 o
   7 -19  -6        188.79        163.76        28.81 o
   7 -19  -5         86.93         78.29        29.56 o
   7 -19  -4        252.58        228.19        31.11 o
   7 -19  -3         64.85         48.77        30.44 o
   7 -19  -2        220.24        188.37        32.19 o
   7 -19  -1        464.79        386.41        33.13 o
   7 -19   0        718.88        637.18        34.37 o
   7 -19   1        391.87        351.91        31.74 o
   7 -19   2        132.68        102.27        29.56 o
   7 -19   3        215.59        179.71        28.55 o
   7 -19   4         60.62         72.31        26.30 o
   7 -19   5        213.07        218.84        25.87 o
   7 -19   6         14.51         27.40        27.79 o
  -7  19  -6         17.41         38.29        40.40 o
  -7 -19  -8         15.18         77.83        38.24 o
   7  20  -8         82.78         67.49        28.04 o
   7 -20  -7        174.44        188.46        22.01 o
   7 -20  -6         57.44         75.74        23.04 o
   7 -20  -5         38.41         64.54        24.49 o
   7 -20  -4        136.37        139.00        26.08 o
   7 -20  -3         11.70          8.09        25.99 o
   7 -20  -2         97.50         95.05        26.64 o
   7 -20  -1        175.61        155.56        26.98 o
   7 -20   0         79.08         76.13        26.15 o
   7 -20   1         88.49         73.63        25.36 o
   7 -20   2         25.09          9.59        24.22 o
  -7  20  -3        131.93         90.97        23.08 o
   7 -20   4         48.03         62.98        26.88 o
   7 -20   5         73.99         57.72        24.30 o
  -7  20  -5         84.93         82.84        35.56 o
   7 -21  -3         25.52         32.05        24.08 o
   7 -21  -2          1.90          1.85        24.55 o
   7 -21  -1          6.80         13.29        24.60 o
   7 -21   0         10.39         12.69        24.22 o
   7 -21   1          2.50         -1.84        23.62 o
   8   0 -22         34.75         16.25        33.38 o
   8   0 -20         35.88         38.69        46.39 o
   8   0 -18        270.66        188.92        51.44 o
   8   0 -16        145.25        204.68        53.65 o
  -8   0  14       2075.36       2131.51        33.12 o
   8   0 -12        661.61        494.96        29.76 o
   8   0 -10        125.43        148.62        24.67 o
   8   0  -8        514.94        604.67        19.02 o
  -8   0   6        120.78         53.85        16.01 o
   8   0  -4       7909.39       7398.42        32.79 o
  -8   0   2         54.49         56.19        13.04 o
   8   0   0       4430.42       4004.69        34.19 o
  -8   0  -2        137.67        179.28        22.59 o
  -8   0  -4        574.06        588.92        23.59 o
  -8   0  -6        144.78        238.98        32.77 o
  -8   0  -8        834.48        725.16        24.75 o
  -8   0 -10        447.33        439.67        30.94 o
  -8   0 -12       1607.96       1461.08        40.51 o
  -8   0 -14        651.41        604.96        26.77 o
  -8   0 -16         83.76        107.48        28.61 o
   8   0  18         30.00         15.99        52.65 o
   8   0  20        773.97        732.72        48.55 o
   8  -1 -22          5.97         -4.11        24.04 o
   8  -1 -21         95.93        111.56        29.32 o
   8  -1 -20          0.16         12.91        31.60 o
   8  -1 -19          3.39         -7.68        33.33 o
   8  -1 -18          9.91          9.35        35.70 o
   8   1 -17          5.36          0.78        35.31 o
   8   1 -16        124.31        127.25        35.80 o
  -8  -1  15        819.44        857.31        21.55 o
  -8   1  14         37.44         40.41        16.16 o
  -8  -1  13       1623.87       1701.96        27.52 o
   8  -1 -12          8.72          6.41        19.07 o
   8  -1 -11        180.94        220.46        18.46 o
  -8  -1  10         28.20         12.43        16.19 o
  -8  -1   9       2884.93       2689.58        20.09 o
  -8  -1   8         82.79         92.02        12.24 o
   8   1  -7       2586.15       2469.56        18.57 o
   8   1  -6       1064.61       1075.95        14.78 o
   8  -1  -5        240.02        255.10        11.99 o
  -8   1   4       1093.55       1230.78        13.67 o
  -8  -1   3          5.77         26.73         9.09 o
  -8   1   2         46.01         23.94         9.15 o
  -8   1   1       2401.12       2080.69        18.03 o
  -8  -1   0        614.08        445.87        15.09 o
  -8   1  -1         47.24         32.43        15.24 o
   8   1   1         67.59         63.05        56.61 o
  -8  -1  -2        897.52       1180.42        17.96 o
  -8   1  -3         58.91         63.80        15.69 o
   8   1   3        542.52        633.77        67.40 o
  -8  -1  -4       5359.85       5001.98        29.56 o
   8  -1   4       5466.01       4688.65        84.42 o
  -8  -1  -5       1083.60       1128.04        22.57 o
  -8  -1  -6       2091.72       1923.61        26.38 o
  -8  -1  -7        249.24        238.94        21.09 o
  -8  -1  -8       1114.96       1229.54        22.80 o
  -8  -1  -9        300.21        391.47        18.59 o
  -8   1 -10          0.40          0.37        20.30 o
  -8  -1 -11         95.30         77.50        21.29 o
  -8  -1 -12        556.51        491.55        24.08 o
  -8   1 -13         76.30        124.22        19.35 o
  -8   1 -14       1063.79        917.77        21.95 o
  -8   1 -15          0.92         11.20        23.06 o
  -8   1 -16         16.38         34.52        23.09 o
  -8   1 -17         51.72         72.59        22.41 o
  -8  -1 -18        373.69        361.12        24.48 o
   8  -1  19         78.91         72.02        24.50 o
   8  -1  20         57.36         30.57        29.61 o
   8  -1  21        152.32        132.73        23.84 o
   8  -2 -22        157.76        130.45        24.44 o
   8  -2 -21        158.38        150.65        28.51 o
   8   2 -20        415.53        426.96        34.06 o
   8  -2 -19         28.64         44.51        33.10 o
   8  -2 -18        141.26        147.25        35.00 o
   8   2 -17         41.51        -23.76        29.02 o
   8   2 -16        125.02        186.79        29.37 o
  -8   2  15          0.78          3.80        16.97 o
  -8   2  14       1635.98       1624.01        22.96 o
   8  -2 -13        110.34        116.49        23.93 o
   8  -2 -12        946.55        868.44        22.70 o
  -8  -2  11         38.16         56.69        17.67 o
   8   2 -10       1646.30       1438.80        21.00 o
   8   2  -9        545.68        524.27        14.69 o
  -8   2   8        189.48        144.40        12.85 o
   8   2  -7       1005.58       1014.45        15.32 o
  -8   2   6         63.77         96.99        12.96 o
   8   2  -5       3077.01       3167.51        20.15 o
   8   2  -4       1915.47       1933.24        15.93 o
  -8  -2   3        157.25        165.45         9.50 o
  -8   2   2        678.06        644.39        11.23 o
  -8   2   1         85.14         91.72        11.35 o
  -8  -2   0        218.32        309.65        12.50 o
  -8   2  -1        164.39        172.40        16.14 o
   8  -2   1        464.26        467.75        55.17 o
  -8  -2  -2         49.53         81.20        16.58 o
   8  -2   2        119.07        132.93        40.88 o
  -8  -2  -3        206.53        224.69        16.76 o
[truncated: 665,835 more chars]
