# Supplementary material for: Insights into molecular recognition from the crystal structures of p-tert-butyl­calix[6]arene complexed with different solvents
Source: IUCrJ. 2021 Nov 16;9(Pt 1):55–64. doi: 10.1107/S2052252521010678 (PMC8733874; doi:10.1107/S2052252521010678)
Supplement: Supplementary file 5 [file m-09-00055--5-toluenesup5.hkl]

#
# h,k,l, Fc-squared, Fo-squared, sigma(Fo-squared), status flag
#
data_5_x6_toluene
_shelx_title ' 2018_06_13_MM_VId in P21/n #14'
_shelx_refln_list_code          4
_shelx_F_calc_maximum      338.99
_exptl_crystal_F_000      2312.00
_reflns_d_resolution_high  1.0567

loop_
 _space_group_symop_operation_xyz
 'x, y, z'
 '-x+1/2, y+1/2, -z+1/2'
 '-x, -y, -z'
 'x-1/2, -y-1/2, z-1/2'

_cell_length_a    17.1817
_cell_length_b    18.7393
_cell_length_c    19.4157
_cell_angle_alpha  90.000
_cell_angle_beta   95.843
_cell_angle_gamma  90.000

_shelx_F_squared_multiplier     1.000

loop_
 _refln_index_h
 _refln_index_k
 _refln_index_l
 _refln_F_squared_calc
 _refln_F_squared_meas
 _refln_F_squared_sigma
 _refln_observed_status
   2   0   0          0.17          6.07        18.77 o
   4   0   0          0.01         86.40        37.74 o
   6   0   0        593.98        543.52        70.02 o
  12   0   0       6765.69       7476.03       256.32 o
  14   0   0       2847.31       2584.32       115.42 o
  16   0   0       1198.76       1250.42       124.08 o
   1   1   0        223.10        207.12        14.28 o
   2   1   0       2450.74       2285.15        55.81 o
   3   1   0       1284.03       1091.52        62.54 o
   4   1   0        518.06       1571.33        95.87 o
   5   1   0       1096.94       1226.37        64.23 o
   6   1   0       2726.39       2501.68       109.49 o
   7   1   0        500.03        418.91        85.68 o
  11   1   0         29.88        106.01        45.16 o
  12   1   0       3776.74       4006.70       133.41 o
  13   1   0        117.29        148.77        32.40 o
  14   1   0        186.99        207.20        33.08 o
  15   1   0        818.54        822.45        56.37 o
  16   1   0         48.94         38.64        40.94 o
   0   2   0      53786.47      58234.92       325.86 o
   1   2   0        266.90        251.19        22.48 o
   2   2   0      39513.92      34777.11       226.98 o
   3   2   0        182.61        177.35        27.24 o
   4   2   0      12609.43      11229.38       155.36 o
   5   2   0       2547.02       2500.79        86.87 o
   6   2   0         29.96          6.34        22.63 o
   7   2   0        188.98        162.82        47.45 o
  10   2   0       1018.32       1261.26        93.16 o
  11   2   0       3645.15       3612.83       169.49 o
  12   2   0        470.68        515.63        50.55 o
  13   2   0        918.93        901.58        57.64 o
  14   2   0       2629.47       2451.73       115.27 o
  15   2   0       1812.86       1605.94        96.10 o
  16   2   0       1230.69       1106.93        81.99 o
   1   3   0        243.00        169.14        25.02 o
   2   3   0        326.05        275.15        31.65 o
   3   3   0          8.19        -14.50        22.73 o
   4   3   0          9.32       1144.32       303.13 o
   5   3   0         70.49        300.56        72.00 o
   6   3   0       3145.47       3746.01       139.31 o
   7   3   0          5.22         -8.67        46.42 o
   8   3   0         44.64         34.18        28.56 o
   9   3   0       2035.12       1937.19        73.79 o
  10   3   0       1074.74       1109.16       118.38 o
  11   3   0         82.04        120.42        30.45 o
  12   3   0        512.97        425.69        61.89 o
  13   3   0       1564.66       1586.48        92.44 o
  14   3   0        311.47        399.70        65.07 o
  15   3   0         64.93         46.95        38.66 o
   0   4   0      50751.04      55029.63       566.88 o
   1   4   0      54413.90      47789.31       305.87 o
   2   4   0       5347.36       4898.96       101.00 o
   3   4   0       7667.87       7163.43       150.30 o
   4   4   0      15782.56      15307.98       143.66 o
   5   4   0        528.25        352.88        42.66 o
   6   4   0       2598.22       2480.96        79.56 o
   7   4   0       1284.17       1416.62        50.54 o
   8   4   0        373.50        454.54        55.13 o
   9   4   0       4580.45       5324.03       183.83 o
  10   4   0       1622.79       1668.77       111.48 o
  11   4   0         12.27         76.29        45.07 o
  12   4   0        341.37        210.29        52.11 o
  13   4   0       2285.43       2328.69       111.72 o
  14   4   0          6.38         75.38        33.54 o
  15   4   0        606.33        461.28        53.45 o
   1   5   0       1159.37        978.88        53.41 o
   2   5   0       1967.02       2005.49        73.68 o
   3   5   0         66.62         27.49        17.95 o
   4   5   0         57.44        217.52        34.37 o
   5   5   0       5038.26       5424.68       126.68 o
   6   5   0        526.72        314.72        33.25 o
   7   5   0        693.66        763.16        66.57 o
   8   5   0       5033.62       5390.27       173.67 o
   9   5   0       3754.30       3979.44       159.58 o
  10   5   0        108.09        104.41        44.81 o
  11   5   0        112.14         69.90        34.91 o
  12   5   0         87.80        149.77        53.00 o
  13   5   0        246.89        286.53        48.52 o
  14   5   0        199.70        230.54        44.24 o
  15   5   0        240.92        319.02        51.35 o
   0   6   0       2012.97       2215.96        64.37 o
   1   6   0      21920.27      20467.40       133.90 o
   2   6   0      16198.48      15024.67       141.64 o
   3   6   0       7761.70       7722.61       105.08 o
   4   6   0      10841.09      11265.53       177.53 o
   5   6   0       4487.05       4213.29       126.93 o
   6   6   0       1098.57       1351.58        81.92 o
   7   6   0         50.98         16.19        28.70 o
   8   6   0       2490.99       2814.86       137.91 o
   9   6   0       4862.27       5644.98       197.10 o
  10   6   0        224.83        199.92        57.83 o
  11   6   0       1487.14       1373.07       110.73 o
  12   6   0       1781.87       1653.47       124.65 o
  13   6   0         96.75        131.05        43.42 o
  14   6   0        365.02        337.60        54.64 o
  15   6   0        130.61        138.96        36.58 o
   1   7   0         18.90          0.26        13.74 o
   2   7   0       8227.11       8169.05        92.02 o
   3   7   0        473.66        436.01        25.33 o
   4   7   0       2007.66       2963.77       109.32 o
   5   7   0         66.78        116.69        34.74 o
   6   7   0        641.17        528.24        57.17 o
   7   7   0        979.61        861.60        75.10 o
   8   7   0         67.49        200.64        63.40 o
   9   7   0        381.87        674.09        76.82 o
  10   7   0        222.07        216.32        55.00 o
  11   7   0        189.84        130.73        54.94 o
  12   7   0          0.09        -15.17        35.00 o
  13   7   0       1794.12       2176.27       140.20 o
  14   7   0        918.10        780.32        67.16 o
   0   8   0       8227.38       9665.27       153.52 o
   1   8   0       2041.73       2249.46        59.53 o
   2   8   0       4469.88       4352.99        77.86 o
   3   8   0       4084.71       4328.22        78.12 o
   4   8   0       7133.20       8313.66       123.87 o
   5   8   0         19.30          7.33        31.75 o
   6   8   0       2054.76       2078.91       110.11 o
   7   8   0         94.53         52.63        34.75 o
   8   8   0       1595.84       1583.00       110.69 o
   9   8   0        561.74        593.32        75.45 o
  10   8   0        199.14         94.72        39.22 o
  11   8   0         64.53         -6.85        39.78 o
  12   8   0        469.06        450.74        75.12 o
  13   8   0        553.83       1392.64       247.05 o
  14   8   0       2740.76       2988.61       184.40 o
   1   9   0       2363.85       2353.98        68.38 o
   2   9   0        790.36        838.03        42.06 o
   3   9   0         70.41        133.17        21.12 o
   4   9   0        363.61        689.32        69.54 o
   5   9   0        725.31        784.18        76.90 o
   6   9   0       1478.80       1273.41        93.11 o
   7   9   0        328.29        249.98        48.68 o
   8   9   0         64.79         87.96        43.38 o
   9   9   0       2575.07       2552.55       149.11 o
  10   9   0       1375.03       1195.49       108.02 o
  11   9   0       2700.70       2664.64       161.75 o
  12   9   0       1249.43       1340.20        86.87 o
  13   9   0        257.30        447.41       141.25 o
   0  10   0       1201.80       1539.24        85.04 o
   1  10   0       1458.50       1527.29        59.57 o
   2  10   0        405.88        398.16        32.66 o
   3  10   0        198.27        163.43        23.79 o
   4  10   0        120.20        149.77        25.55 o
   5  10   0         15.12        361.74        69.56 o
   6  10   0         62.02         96.41        39.88 o
   7  10   0        757.12        651.06        73.96 o
   8  10   0       1766.29       1708.15       121.83 o
   9  10   0        596.48        989.13       102.51 o
  10  10   0        547.64        491.29        72.12 o
  11  10   0       3090.45       2641.72       162.36 o
  12  10   0        113.76         93.11        35.12 o
  13  10   0       1283.28       1220.69        86.41 o
   1  11   0         18.28         56.09        21.89 o
   2  11   0        659.10        575.07        40.75 o
   3  11   0          8.63         -4.12        17.48 o
   4  11   0        198.61        287.38        33.85 o
   5  11   0        369.69        381.96        61.24 o
   6  11   0        929.13        965.63        87.73 o
   7  11   0        217.27        303.85        57.81 o
   8  11   0         30.92         16.62        39.98 o
   9  11   0        887.19        822.18        90.84 o
  10  11   0       1832.97       1689.88       131.05 o
  11  11   0       1300.98       1338.26        86.74 o
  12  11   0        292.94        338.75        87.91 o
   0  12   0       1076.83       1149.93        84.60 o
   1  12   0        687.28        608.90        44.22 o
   2  12   0        154.34        126.83        24.51 o
   3  12   0        392.32        411.47        37.45 o
   4  12   0         14.32         55.73        40.47 o
   5  12   0        228.06        209.71        50.06 o
   6  12   0         68.00        132.50        47.87 o
   7  12   0         27.55         17.10        32.91 o
   8  12   0        395.58        343.49        68.30 o
   9  12   0        184.94         71.88        38.14 o
  10  12   0        499.39        377.51        69.10 o
  11  12   0        231.06        239.00        59.57 o
   1  13   0          9.74          7.06        20.02 o
   2  13   0        270.73        315.41        34.95 o
   3  13   0          0.19        -15.35        23.15 o
   4  13   0         82.50        147.19        49.26 o
   5  13   0        677.04        697.63        79.33 o
   6  13   0       1552.43       1557.72       117.51 o
   7  13   0        482.96        376.71        66.88 o
   8  13   0         33.99         92.49        43.79 o
   9  13   0       1027.87       1183.19       113.66 o
  10  13   0        971.86        951.87       106.62 o
  11  13   0          2.88          8.39        38.94 o
   0  14   0        284.14        268.97        47.95 o
   1  14   0        572.49        739.92        50.42 o
   2  14   0       3155.72       3114.83       123.26 o
   3  14   0         18.30         17.07        22.96 o
   4  14   0        152.23        200.10        51.34 o
   5  14   0       2911.55       2956.60       162.67 o
   6  14   0        853.19        666.42        84.49 o
   7  14   0       2291.54       2075.21       144.28 o
   8  14   0        435.23        431.04        69.11 o
   9  14   0       1039.01       1173.07       115.06 o
   1  15   0        900.61        865.66        57.77 o
   2  15   0       1345.71       1289.27       101.91 o
   3  15   0        120.02         51.96        32.69 o
   4  15   0       3823.50       3655.57       179.00 o
   5  15   0       4830.05       4550.26       201.19 o
   6  15   0        583.52        428.35        67.51 o
   7  15   0       2454.46       2261.27       151.60 o
   8  15   0         24.88        101.37        47.25 o
   0  16   0        166.36        259.41        49.30 o
   1  16   0         53.26         49.11        36.97 o
   2  16   0        213.81        171.24        42.14 o
   3  16   0        295.30        297.76        54.37 o
   4  16   0        175.71         88.08        39.14 o
   5  16   0        388.86        417.74        67.11 o
   6  16   0        582.85        466.11        73.05 o
   2  17   0       1790.36       1692.91       114.48 o
   3  17   0         91.60        107.50        48.12 o
   4  17   0        971.56       1200.62       104.25 o
 -15   0   1       8044.69       7399.24       197.56 o
 -13   0   1      18932.12      19337.70       424.85 o
  -5   0   1         11.41        -25.46        38.68 o
  -3   0   1          1.41         17.27        40.12 o
  -1   0   1      23587.60      20419.43       238.47 o
   1   0   1      13513.04      11763.78       137.42 o
   3   0   1      26915.37      24078.91       263.96 o
   5   0   1       3687.19       3711.90       141.18 o
   7   0   1       1768.37       1453.06       113.44 o
  11   0   1       2227.63       2030.31       130.92 o
  13   0   1       1886.61       1905.30        93.65 o
  15   0   1        427.29        409.97        82.27 o
 -16   1   1       1353.79       1444.06        73.51 o
 -15   1   1        651.75        640.72        50.97 o
 -14   1   1       1409.98       1472.31        73.40 o
 -13   1   1         20.26        890.44       134.19 o
 -12   1   1      12541.87      12874.54       324.10 o
  -8   1   1       4754.01       4394.62       251.11 o
  -6   1   1        366.92        466.78        53.44 o
  -5   1   1       2048.01       1952.04        90.49 o
  -4   1   1      11015.72       9663.82       214.23 o
  -3   1   1      28956.29      25538.86       300.76 o
  -2   1   1       2432.57       1917.23       102.90 o
  -1   1   1       2021.96       1731.83        52.84 o
   0   1   1      45761.45      50055.91       382.37 o
   1   1   1       3603.61       3176.43       118.15 o
   2   1   1       2753.81       2145.23        42.51 o
   3   1   1       1080.46        916.38        36.29 o
   4   1   1      11738.65      10497.95       131.37 o
   5   1   1          4.09        121.24        41.53 o
   6   1   1        349.09        352.45        33.62 o
   7   1   1        884.87        989.92        93.35 o
   9   1   1        127.70        208.48        49.08 o
  10   1   1       1734.78       1560.48       106.69 o
  11   1   1         50.29         37.88        27.29 o
  12   1   1       1846.96       1736.07        71.86 o
  13   1   1        628.58        856.79        55.07 o
  14   1   1       1262.75       1106.03        80.80 o
  15   1   1          2.96         17.03        32.53 o
  16   1   1       1100.40        943.68       107.93 o
 -16   2   1         90.84         28.17        28.07 o
 -15   2   1        114.50        131.12        40.51 o
 -14   2   1       1014.60       1528.48       310.65 o
 -13   2   1         33.90       1083.01       115.44 o
 -12   2   1         10.36         50.49        28.56 o
 -11   2   1         48.21          9.18        31.78 o
  -7   2   1       2664.96       3093.71       187.49 o
  -6   2   1       5380.21       5262.76       130.49 o
  -5   2   1       4135.41       4265.20       106.85 o
  -4   2   1        145.49        487.16        95.99 o
  -3   2   1       3253.72       2559.08       187.34 o
  -2   2   1       4068.79       3582.90        57.17 o
  -1   2   1        152.13        118.61        18.88 o
   0   2   1      33422.44      36727.25       197.47 o
   1   2   1        102.49        157.92        19.23 o
   2   2   1      14978.38      13448.57       160.52 o
   3   2   1       1288.58       1010.58        44.19 o
   4   2   1        140.77        294.12        47.67 o
   5   2   1       5262.00       5397.14       125.95 o
   6   2   1        734.33        792.96        39.43 o
   7   2   1        716.18        889.75        52.19 o
   8   2   1         88.07         62.10        37.33 o
   9   2   1         18.75         74.57        35.26 o
  10   2   1         98.59         74.89        31.50 o
  11   2   1       2365.06       2604.96        82.31 o
  12   2   1       3677.81       3682.19       104.19 o
  13   2   1        629.54        719.82        61.90 o
  14   2   1        754.48        717.36        62.77 o
  15   2   1        643.17        567.24        58.77 o
 -16   3   1       1005.59        896.57       115.17 o
 -15   3   1        589.90        437.97        53.78 o
 -14   3   1        468.91        495.87        56.29 o
 -13   3   1        141.14        213.31        72.73 o
 -12   3   1        437.07        467.01        72.45 o
 -11   3   1        892.90        756.30        82.73 o
 -10   3   1        283.01        265.37        51.72 o
  -7   3   1         65.20         83.90        43.11 o
  -6   3   1       2031.18       2012.66       108.79 o
  -5   3   1      12212.44      12094.71       214.96 o
  -4   3   1      13760.86      12872.12       190.82 o
  -3   3   1      73824.73      66841.20       458.04 o
  -2   3   1       7130.52       6666.21       153.03 o
  -1   3   1        137.41        118.04        24.37 o
   0   3   1        266.81        324.82        33.03 o
   1   3   1       2445.02       2077.98        63.47 o
   2   3   1      45777.25      41897.23       365.39 o
   3   3   1      76040.01      70478.93       600.37 o
   4   3   1       3265.81       3383.02       112.60 o
   5   3   1      15486.84      14940.09       157.23 o
   6   3   1       3704.28       4079.37        71.26 o
   7   3   1        457.19        280.17        40.41 o
   8   3   1       1415.79       1565.94        69.88 o
   9   3   1        121.39        879.09       101.45 o
  10   3   1       1685.87       1594.51        88.30 o
  11   3   1        526.71        493.28        45.03 o
  12   3   1        100.78        106.58        35.68 o
  13   3   1        886.94        841.72        68.84 o
  14   3   1       1514.86       1479.53        92.44 o
  15   3   1       1487.81       1473.70        92.85 o
 -15   4   1       3175.47       3236.82       136.86 o
 -14   4   1       6320.96       5880.78       178.78 o
 -13   4   1        480.63        619.17        81.61 o
 -12   4   1        292.78        239.14        56.02 o
 -11   4   1        458.99        383.24        61.04 o
 -10   4   1         19.79         36.80        33.34 o
  -9   4   1         71.82         13.81        30.97 o
  -8   4   1       3889.12       3941.28       149.38 o
  -7   4   1        451.67        387.26        47.73 o
  -6   4   1        518.23        460.03        37.76 o
  -5   4   1        188.76         98.89        24.28 o
  -4   4   1       2650.49       4271.92       120.57 o
  -3   4   1      12619.68      12369.23       185.52 o
  -2   4   1      11962.00      10595.09       184.84 o
  -1   4   1       8061.76       7056.89       138.45 o
   0   4   1      20371.67      22024.99       202.72 o
   1   4   1       7129.04       5815.66        93.13 o
   2   4   1       3691.84       3194.72        93.99 o
   3   4   1          0.14        -12.36        18.06 o
   4   4   1        314.92       3130.38       235.26 o
   5   4   1       1576.57       1493.09        51.81 o
   6   4   1       8227.96       7988.38       123.56 o
   7   4   1       3666.11       4068.57        86.85 o
   8   4   1        713.77        770.15        50.96 o
   9   4   1        920.55       1170.54        87.09 o
  10   4   1        690.63        631.69        73.46 o
  11   4   1        167.43        170.85        49.96 o
  12   4   1         32.09         44.08        26.77 o
  13   4   1        935.16        924.93        72.06 o
  14   4   1         47.48         13.59        29.77 o
  15   4   1        795.16        880.73        88.51 o
 -15   5   1          0.62        -34.18        34.18 o
 -14   5   1        223.83        419.32        63.95 o
 -13   5   1        689.18        750.92        92.15 o
 -12   5   1         87.98         23.59        40.41 o
 -11   5   1        732.96        860.89        92.69 o
 -10   5   1        991.06       1193.97        99.73 o
  -9   5   1        526.39        519.95        66.63 o
  -8   5   1       4609.86       4490.88       163.43 o
  -7   5   1        528.41        583.68        60.58 o
  -6   5   1       1861.71       1890.06        93.84 o
  -5   5   1         31.60        381.36        60.17 o
  -4   5   1       2867.38       2674.87        69.03 o
  -3   5   1       4377.40       4255.50        61.30 o
  -2   5   1       5232.95       5069.04       110.88 o
  -1   5   1       1106.88       1093.10        64.98 o
   0   5   1       3717.75       4569.05       105.78 o
   1   5   1       3335.15       2987.67        76.50 o
   2   5   1        426.58        531.32        28.65 o
   3   5   1        555.52        389.28        27.44 o
   4   5   1       4814.53       5045.27       155.43 o
   5   5   1        212.89        397.60        37.14 o
   6   5   1       3033.59       3247.44        94.26 o
   7   5   1       2636.88       2790.78       118.41 o
   8   5   1         95.87        132.71        43.48 o
   9   5   1         51.93        685.84        77.33 o
  10   5   1         85.17         95.31        37.29 o
  11   5   1       1862.34       1711.76       120.98 o
  12   5   1       1226.23       1034.74        72.18 o
  13   5   1        209.31        233.50        42.02 o
  14   5   1        578.00        573.88        58.83 o
  15   5   1         50.51         40.64        40.11 o
 -15   6   1       4301.56       4289.73       156.87 o
 -14   6   1       4627.15       4454.35       200.45 o
 -13   6   1          6.66        157.90        48.79 o
 -12   6   1          6.85        -36.36        48.00 o
 -11   6   1         46.95         98.05        40.33 o
 -10   6   1         34.31         26.51        34.65 o
  -9   6   1        151.09        138.50        45.55 o
  -8   6   1       2966.93       3327.10       146.48 o
  -7   6   1        467.17        477.67        59.03 o
  -6   6   1        478.26        583.73        57.16 o
  -5   6   1         43.25        325.86        52.85 o
  -4   6   1        826.60       1635.35        78.43 o
  -3   6   1        446.44        502.53        24.39 o
  -2   6   1       5748.04       5706.80        71.86 o
  -1   6   1       2373.02       2184.66        46.86 o
   0   6   1       7454.70       9230.04       127.86 o
   1   6   1       2955.25       2966.92        73.94 o
   2   6   1       1794.96       1857.95        54.56 o
   3   6   1      16649.42      16327.63       121.32 o
   4   6   1       1044.11       1141.12        53.14 o
   5   6   1       2179.38       2192.48        71.25 o
   6   6   1        876.51        969.05        70.61 o
   7   6   1          5.11        -26.71        32.94 o
   8   6   1       2964.54       3656.90       153.06 o
   9   6   1       2216.81       2026.20       120.10 o
  10   6   1        239.81        181.13        45.04 o
  11   6   1        289.28        328.16        61.56 o
  12   6   1        531.72        525.84        57.21 o
  13   6   1        917.07        910.34        74.95 o
  14   6   1         69.96        213.33        50.50 o
  15   6   1        309.39        288.18        80.93 o
 -14   7   1          2.37        162.27        62.63 o
 -13   7   1        435.80        584.16        84.49 o
 -12   7   1         40.84         41.29        40.79 o
 -11   7   1        517.89        525.10        74.17 o
 -10   7   1         44.06        -34.84        41.40 o
  -9   7   1       3050.39       3185.59       154.15 o
  -8   7   1        599.17        531.77        67.02 o
  -7   7   1       1689.51       1567.78        98.88 o
  -6   7   1       7011.79       6985.79       188.78 o
  -5   7   1       1262.50       1222.99        75.19 o
  -4   7   1      11732.16      12156.96       147.73 o
  -3   7   1        866.51        880.67        34.67 o
  -2   7   1        693.43        591.14        27.05 o
  -1   7   1       1974.66       2000.25        48.52 o
   0   7   1       1123.78       1247.85        37.55 o
   1   7   1       1442.17       1560.86        41.00 o
   2   7   1          3.99         42.84        25.28 o
   3   7   1        555.78        667.90        29.56 o
   4   7   1       7837.84       8316.38       147.75 o
   5   7   1        420.80        487.65        60.73 o
   6   7   1      16403.07      17357.80       294.99 o
   7   7   1        329.66        247.09        49.47 o
   8   7   1       6420.93       6242.50       202.14 o
   9   7   1       3856.34       4361.77       179.39 o
  10   7   1        415.77        375.46        63.98 o
  11   7   1        106.09        107.35        45.09 o
  12   7   1         57.03         42.52       125.29 o
  13   7   1          0.78         43.97        35.29 o
  14   7   1       1486.80       1489.27        93.66 o
 -14   8   1         17.29        453.80       288.06 o
 -13   8   1       1383.83       1405.30       123.23 o
 -12   8   1        245.47        255.34        63.44 o
 -11   8   1          8.76         46.04        38.97 o
 -10   8   1          3.91         -0.34        35.81 o
  -9   8   1       1215.58       1412.86       111.11 o
  -8   8   1       2819.83       2681.56       140.82 o
  -7   8   1        463.76        491.91        63.59 o
  -6   8   1       5182.42       4993.24       164.72 o
  -5   8   1        463.86        409.15        46.67 o
  -4   8   1       5843.00       6968.13       116.62 o
  -3   8   1       7387.90       7700.08       116.11 o
  -2   8   1       2403.21       2518.84        62.81 o
  -1   8   1       8622.53       8884.63       112.04 o
   0   8   1       1654.70       2066.67        54.38 o
   1   8   1       6925.63       6884.22       101.77 o
   2   8   1       2804.87       3004.92        67.43 o
   3   8   1         82.39         71.53        18.09 o
   4   8   1       2658.60       2455.44       110.47 o
   5   8   1        654.07       1164.65        92.55 o
   6   8   1       3696.36       3603.90       144.63 o
   7   8   1       1028.84       1333.61        92.47 o
   8   8   1         20.01         82.87        46.47 o
   9   8   1        408.63        563.06        77.89 o
  10   8   1         40.52         69.74        41.97 o
  11   8   1        120.29         81.94        30.18 o
  12   8   1       1161.29       1087.30        78.87 o
  13   8   1       5089.45       5267.55       174.12 o
  14   8   1       4912.25       5042.67       177.15 o
 -14   9   1        578.66        538.46        62.63 o
 -13   9   1        449.86        510.47        61.66 o
 -12   9   1        999.12       1033.36       109.27 o
 -11   9   1         80.09         54.44        40.54 o
 -10   9   1        852.84        777.32        89.40 o
  -9   9   1       1298.41       1581.64       120.05 o
  -8   9   1       1130.02       1219.97        99.30 o
  -7   9   1        527.44        555.67        70.20 o
  -6   9   1        125.29         78.18        34.38 o
  -5   9   1       2077.19       2314.46       116.34 o
  -4   9   1       2887.52       2971.93        79.79 o
  -3   9   1          6.01         21.69        17.43 o
  -2   9   1        184.55        196.59        24.96 o
  -1   9   1          7.85         -5.09        27.35 o
   0   9   1       6872.02       8769.96       129.81 o
   1   9   1        545.70        418.04        30.55 o
   2   9   1       2292.94       2162.65        65.11 o
   3   9   1       1261.44       1296.61        51.92 o
   4   9   1       1629.42       1681.78       105.86 o
   5   9   1       1033.08        870.08        75.76 o
   6   9   1       3200.49       3308.50       144.93 o
   7   9   1       1916.24       2121.46       123.79 o
   8   9   1        641.55        605.65        78.50 o
   9   9   1         18.97         63.71        34.46 o
  10   9   1         36.02         12.43        37.72 o
  11   9   1       1446.88       1316.50        87.06 o
  12   9   1        966.35       1025.00        77.69 o
  13   9   1         38.99        461.39        55.89 o
 -13  10   1        102.65         80.99        34.67 o
 -12  10   1       4839.50       4749.29       223.38 o
 -11  10   1        467.69        470.55        76.47 o
 -10  10   1       3512.60       3484.37       184.27 o
  -9  10   1        266.34        300.08        59.09 o
  -8  10   1        232.63        188.69        49.50 o
  -7  10   1         56.81          4.82        33.38 o
  -6  10   1        234.60        287.97        51.93 o
  -5  10   1       3167.26       3282.05       140.80 o
  -4  10   1        367.24        345.82        31.20 o
  -3  10   1        278.19        246.09        27.94 o
  -2  10   1        412.87        261.37        28.76 o
  -1  10   1       1509.36       1565.68        60.17 o
   0  10   1       4154.31       4887.87       104.21 o
   1  10   1       4680.24       4471.77       142.21 o
   2  10   1        592.70        559.97        37.75 o
   3  10   1       1085.52       1116.71        51.24 o
   4  10   1        160.99        134.56        42.23 o
   5  10   1        256.05        306.97        54.28 o
   6  10   1          7.67         -8.49        33.64 o
   7  10   1        315.38        306.10        57.49 o
   8  10   1       2068.74       2131.20       138.25 o
   9  10   1        289.20        366.05        68.83 o
  10  10   1       2751.99       2745.91       118.59 o
  11  10   1       3144.62       2872.92       123.36 o
  12  10   1        567.33        530.01        58.73 o
  13  10   1       2617.93       2760.91       125.36 o
 -12  11   1         11.92         39.14        34.88 o
 -11  11   1        474.91        488.64        79.77 o
 -10  11   1       5525.15       5564.49       240.07 o
  -9  11   1       1307.89       1600.17       124.86 o
  -8  11   1        184.79        159.91        44.35 o
  -7  11   1         12.31         21.06        35.49 o
  -6  11   1         36.31         18.08        31.55 o
  -5  11   1         69.73         98.28        39.94 o
  -4  11   1       1067.79        998.92        55.41 o
  -3  11   1          0.35         -3.63        20.08 o
  -2  11   1         70.15         75.07        27.00 o
  -1  11   1       1173.35       1354.23        60.17 o
   0  11   1       2221.07       2857.36        85.52 o
   1  11   1       1149.61       1114.16        54.74 o
   2  11   1       2107.55       2359.61        77.31 o
   3  11   1       1175.35       1158.83        57.11 o
   4  11   1        250.58        229.16        49.38 o
   5  11   1       1186.81       1251.42        96.77 o
   6  11   1        153.64        120.80        51.31 o
   7  11   1        257.47        271.06        58.48 o
   8  11   1       1129.25       1031.24        98.10 o
   9  11   1        285.48        268.49        56.14 o
  10  11   1       4134.28       3820.95       195.05 o
  11  11   1        112.31        131.84        35.06 o
  12  11   1         60.79         55.95        31.08 o
 -11  12   1        799.08        664.11        89.15 o
 -10  12   1        104.27         58.05        45.27 o
  -9  12   1        262.52        188.67        49.44 o
  -8  12   1        688.43        661.53        84.90 o
  -7  12   1         34.66         24.07        45.87 o
  -6  12   1        309.17        316.49        59.83 o
  -5  12   1        134.57         72.62        30.99 o
  -4  12   1        235.54        226.37        30.44 o
  -3  12   1        172.15        144.76        27.31 o
  -2  12   1        290.49        261.65        29.21 o
  -1  12   1       3132.95       3312.40        96.51 o
   0  12   1        488.08        451.06        38.53 o
   1  12   1        572.20        703.20        45.71 o
   2  12   1       1119.78       1099.90        55.53 o
   3  12   1        619.22        656.15        44.36 o
   4  12   1        513.65        532.79        69.68 o
   5  12   1        598.53        587.28        72.71 o
   6  12   1          0.29         10.80        35.93 o
   7  12   1        719.98        680.07        85.74 o
   8  12   1          3.19         12.48        40.61 o
   9  12   1        350.80        764.96        93.94 o
  10  12   1         17.19         32.48        40.63 o
  11  12   1         55.23        -30.18        34.45 o
 -11  13   1          8.96          9.62        42.43 o
 -10  13   1        161.84         92.31        40.39 o
  -9  13   1         10.00          2.03        36.75 o
  -8  13   1        378.01        301.88        63.84 o
  -7  13   1        963.24        741.48        86.81 o
  -6  13   1         44.19         65.75        49.49 o
  -5  13   1          0.14         66.20        36.06 o
  -4  13   1         55.76         44.52        35.42 o
  -3  13   1        470.47        477.32        41.08 o
  -2  13   1        577.39        558.77        43.35 o
  -1  13   1       1560.31       1563.32        69.87 o
   0  13   1        630.99        689.37        62.60 o
   1  13   1         96.09         83.06        25.98 o
   2  13   1        667.90        799.30        61.28 o
   3  13   1        432.74        376.48        56.97 o
   4  13   1        355.78        377.21        62.47 o
   5  13   1        372.80        416.83        66.20 o
   6  13   1        136.65        153.04        52.19 o
   7  13   1        351.26        323.87        59.12 o
   8  13   1        343.02        251.78        62.69 o
   9  13   1         55.19        219.21        56.21 o
  10  13   1         26.88         93.99        50.89 o
  -9  14   1        181.76        165.34        56.19 o
  -8  14   1       2563.58       2586.73       166.11 o
  -7  14   1        441.91        437.13        73.90 o
  -6  14   1        216.63        239.55        57.09 o
  -5  14   1        817.07       1003.54       102.80 o
  -4  14   1        262.00        291.14        61.44 o
  -3  14   1         18.84        -18.45        22.36 o
  -2  14   1       1528.94       1373.12        68.04 o
  -1  14   1          1.46         12.72        20.95 o
   0  14   1       1908.85       2237.33        86.51 o
   1  14   1         38.07          2.27        29.62 o
   2  14   1          2.08        -39.55        39.55 o
   3  14   1        304.42        254.94        56.65 o
   4  14   1        439.25        410.85        70.94 o
   5  14   1        289.01        290.91        59.69 o
   6  14   1       2875.18       2907.33       167.49 o
   7  14   1        498.54        382.58        68.70 o
   8  14   1        808.19        847.00        97.97 o
   9  14   1        753.97        759.50        94.05 o
  -8  15   1         26.04        135.04        50.60 o
  -7  15   1       4958.60       4963.26       218.41 o
  -6  15   1       3234.74       3029.60       167.30 o
  -5  15   1        209.77        543.41        85.93 o
  -4  15   1        649.80        812.07        93.54 o
  -3  15   1          2.42        -19.94        19.94 o
  -2  15   1         13.22         21.76        21.06 o
  -1  15   1        119.15        146.50        29.84 o
   0  15   1          0.57         77.65        32.91 o
   1  15   1        114.26        170.54        47.01 o
   2  15   1        448.99        407.53        62.65 o
   3  15   1       1481.13       1125.95        99.34 o
   4  15   1        122.46         66.24        43.12 o
   5  15   1         12.96        267.71        64.23 o
   6  15   1        158.95        138.15        49.25 o
   7  15   1       1125.23       1023.14       102.75 o
   8  15   1        228.14        211.45        57.31 o
  -6  16   1         72.42         96.45        46.32 o
  -5  16   1         22.60         56.12        39.49 o
  -4  16   1          0.10          1.21        30.99 o
  -3  16   1          0.79        -35.86        37.29 o
  -2  16   1        151.13        141.31        42.03 o
  -1  16   1         39.58         65.16        29.79 o
   0  16   1         84.62        223.82        47.83 o
   1  16   1         93.39         53.04        29.68 o
   2  16   1        388.98        473.78        64.56 o
   3  16   1         22.22        -26.60        35.66 o
   4  16   1          1.51        219.70        58.21 o
   5  16   1       3262.53       3242.06       172.84 o
   6  16   1        485.38        308.72        66.25 o
   0  17   1         55.26          9.78        26.11 o
   1  17   1          2.02          3.33        26.27 o
   2  17   1        167.75        204.72        45.45 o
   3  17   1         14.70         69.31        30.60 o
   4  17   1        726.75        570.54        79.04 o
 -16   0   2       1962.59       1817.91       140.39 o
 -14   0   2        835.29        849.11        98.77 o
  -6   0   2        531.14        515.13       100.16 o
  -4   0   2        445.81        312.68        64.58 o
  -2   0   2       2959.55       2426.17       120.89 o
   0   0   2       1070.96       1048.63        39.84 o
   2   0   2      10463.68       8913.82       132.11 o
   4   0   2       3887.42       3548.57       119.24 o
   6   0   2         14.47         46.08        22.41 o
   8   0   2        508.08        463.97        86.72 o
  10   0   2       2563.37       2657.92       141.90 o
  12   0   2        299.09        418.27        48.60 o
  14   0   2       1118.48       1157.82       117.57 o
 -16   1   2        597.47        482.60        46.60 o
 -15   1   2         33.28         40.31        32.86 o
 -14   1   2        188.85        273.63        42.76 o
 -13   1   2       3040.74       3368.94       176.45 o
  -6   1   2       1139.53       1327.41        86.50 o
  -5   1   2       2843.14       3076.88       116.31 o
  -4   1   2        161.92       1322.37       106.98 o
  -3   1   2      94348.71      81558.30       462.28 o
  -2   1   2      10224.78       9382.53       163.67 o
  -1   1   2       2957.97       2381.78        67.30 o
   0   1   2          1.25         40.08        16.18 o
   1   1   2         43.04         46.95        18.32 o
   2   1   2       1191.33       1029.29        30.15 o
   3   1   2      81485.91      71393.01       291.37 o
   4   1   2        268.89        252.01        27.48 o
   5   1   2      12940.15      12755.44       125.29 o
   6   1   2         30.49         42.79        17.95 o
   7   1   2        893.98        976.19        51.18 o
   8   1   2       3587.33       3744.35       159.95 o
   9   1   2        935.32       1043.99        60.78 o
  10   1   2        179.35        154.20        24.07 o
  11   1   2       3454.74       3772.41        99.16 o
  12   1   2        256.85        286.26        35.92 o
  13   1   2         73.99        161.54        35.28 o
  14   1   2       1920.26       1970.93       106.57 o
  15   1   2         30.70         -3.99        30.26 o
 -16   2   2         30.58         56.32        37.40 o
 -15   2   2       1306.21       1203.39        84.47 o
 -14   2   2       4674.50       4610.18       217.77 o
 -13   2   2       5033.04       4735.75       212.19 o
  -7   2   2         88.89         86.20        45.96 o
  -6   2   2      10351.08       9815.26       172.95 o
  -5   2   2       9227.29       8905.31       147.19 o
  -4   2   2       3928.31       3480.28        79.67 o
  -3   2   2      20543.04      18515.30       193.14 o
  -2   2   2      54733.50      47214.27       547.84 o
  -1   2   2       2135.31       1744.47        62.29 o
   0   2   2      10237.44      10814.92       101.68 o
   1   2   2       1465.70       1306.49        55.15 o
   2   2   2      36412.65      31624.77       189.39 o
   3   2   2      12580.29      11585.31       141.13 o
   4   2   2       2110.10       2056.82        71.81 o
   5   2   2       2396.39       2845.57        61.01 o
   6   2   2        394.00        301.49        22.21 o
   7   2   2       2688.85       2884.61        74.04 o
   8   2   2         41.08         89.74        34.76 o
   9   2   2         79.76        544.35        60.95 o
  10   2   2        279.25        244.14        27.38 o
  11   2   2        622.10        683.46        46.60 o
  12   2   2        205.77        268.15        33.81 o
  13   2   2         16.90        633.07        73.64 o
  14   2   2        482.77        506.90        49.96 o
  15   2   2          0.71          3.11        40.74 o
 -16   3   2         95.12         50.16        38.56 o
 -15   3   2        861.26        791.21        70.82 o
 -14   3   2          6.11        120.91        54.72 o
 -13   3   2        160.31        164.29        59.97 o
 -12   3   2        498.04        579.81        80.56 o
  -6   3   2       3314.08       3304.02       160.28 o
  -5   3   2       1698.67       1901.49       233.61 o
  -4   3   2       5168.93       5228.24       110.84 o
  -3   3   2      16205.48      14468.06       261.35 o
  -2   3   2      10773.89       9382.40       199.34 o
  -1   3   2       1952.94       1854.93        73.46 o
   0   3   2      45514.47      49900.78       283.52 o
   1   3   2       7080.32       6218.44       115.56 o
   2   3   2      36873.12      33000.59       204.20 o
   3   3   2      15336.73      13319.83       145.54 o
   4   3   2        306.31        348.78        24.19 o
   5   3   2      19101.44      18851.60       169.11 o
   6   3   2       8343.86       7979.74       135.50 o
   7   3   2       9450.36       9622.29       142.34 o
   8   3   2        133.70        138.22        30.83 o
   9   3   2       2057.88       2886.40        94.07 o
  10   3   2        117.58        127.66        25.41 o
  11   3   2          0.19         11.85        20.78 o
  12   3   2       1470.15       1483.92        70.71 o
  13   3   2          0.01        -11.34        31.61 o
  14   3   2        360.86        315.89        61.04 o
  15   3   2        534.93        410.50        81.03 o
 -15   4   2       1512.46       1505.75        99.02 o
 -14   4   2         91.87        550.32        92.39 o
 -13   4   2        837.07       1073.80       106.14 o
 -12   4   2        143.61         96.43        47.15 o
 -11   4   2         56.54        122.74        43.37 o
 -10   4   2       2528.26       2111.03       126.18 o
  -9   4   2       4358.22       5500.40       186.38 o
  -8   4   2         20.70         10.87        33.93 o
  -6   4   2      13284.25      13178.94       230.00 o
  -5   4   2        929.83        923.84        52.77 o
  -4   4   2      24520.22      23082.80       237.34 o
  -3   4   2      31815.44      30185.60       263.47 o
  -2   4   2      21152.43      19320.31       203.13 o
  -1   4   2      12319.69      10401.23       254.71 o
   0   4   2      10496.06      12003.34       161.65 o
   1   4   2       1820.35       1569.57        52.01 o
   2   4   2      10616.54       9742.15       140.98 o
   3   4   2       5455.48       5042.69        73.93 o
   4   4   2       2388.75       2436.45        96.46 o
   5   4   2       1868.68       1850.59        68.07 o
   6   4   2        357.71        404.47        23.37 o
   7   4   2         12.34         -9.77        15.94 o
   8   4   2       2030.73       2597.19        89.76 o
   9   4   2        223.04        892.73        56.53 o
  10   4   2       3383.68       3003.48       107.29 o
  11   4   2       1378.88       1478.15        80.86 o
  12   4   2        320.00        334.82        48.15 o
  13   4   2        170.89        247.59        43.60 o
  14   4   2          0.31        -32.28        32.28 o
  15   4   2       1018.18        922.80        75.34 o
 -15   5   2        347.53        372.77        55.90 o
 -14   5   2       2293.23       2232.35       154.92 o
 -13   5   2         43.52        165.84        58.84 o
 -12   5   2       1348.55       1257.55       111.21 o
 -11   5   2         92.51         63.39        45.20 o
 -10   5   2        247.00        226.86        51.52 o
  -9   5   2        518.56       1242.24       101.59 o
  -8   5   2        210.52        205.40        57.98 o
  -7   5   2       2514.45       3133.74       127.11 o
  -6   5   2      19605.68      21618.61       306.46 o
  -5   5   2       1958.89       2114.76        93.36 o
  -4   5   2       3404.40       3501.92        89.19 o
  -3   5   2          0.26         15.27        13.56 o
  -2   5   2       6554.08       6486.80       155.85 o
  -1   5   2       5348.38       4785.92        80.08 o
   0   5   2        955.69        996.35        50.21 o
   1   5   2       1327.90       1415.38        39.77 o
   2   5   2         46.74         39.64        15.14 o
   3   5   2       1632.88       1645.30        49.62 o
   4   5   2         48.87       3304.22       307.42 o
   5   5   2        891.52       1004.78        55.22 o
   6   5   2        161.88        127.19        33.68 o
   7   5   2          0.71         35.52        22.36 o
   8   5   2       8746.72       8387.25       217.76 o
   9   5   2        646.63        716.19        75.44 o
  10   5   2        403.52        458.53        48.24 o
  11   5   2        964.79        938.06        68.51 o
  12   5   2        380.77        340.91        99.71 o
  13   5   2         69.96        189.15       126.18 o
  14   5   2        106.28        197.66        43.86 o
  15   5   2       4764.90       4852.80       163.88 o
 -15   6   2        828.64        804.33        79.83 o
 -14   6   2       1218.13       1648.47       135.84 o
 -13   6   2       1193.50       1107.90       110.07 o
 -12   6   2       1458.28       1260.75       113.44 o
 -11   6   2         31.12          8.56        35.30 o
 -10   6   2        128.26         52.19        34.96 o
  -9   6   2       3136.82       4147.86       174.76 o
  -8   6   2       6723.03       7182.90       212.56 o
  -7   6   2        490.23        616.93        64.95 o
  -6   6   2         19.70          5.93        28.50 o
  -5   6   2       2770.57       2755.69       110.24 o
  -4   6   2        145.33        226.21        27.27 o
  -3   6   2         92.44         56.36        14.10 o
  -2   6   2       2609.16       2433.61        50.96 o
  -1   6   2       1031.66       1023.89        41.91 o
   0   6   2        297.70        319.76        24.90 o
   1   6   2       2001.12       1992.17        51.45 o
   2   6   2       3739.28       3601.38        75.62 o
   3   6   2       4250.40       3640.39        64.44 o
   4   6   2        769.01        769.54        33.84 o
   5   6   2        451.64        573.03        55.64 o
   6   6   2      20386.51      20828.32       313.21 o
   7   6   2        449.74        408.16        54.00 o
   8   6   2        437.56        561.36        67.82 o
   9   6   2        372.00        342.02        58.86 o
  10   6   2        215.14        165.41        36.61 o
  11   6   2        179.14         85.83        31.45 o
  12   6   2         81.36         82.46        41.97 o
  13   6   2        210.99        341.85        48.31 o
  14   6   2       2184.74       2116.20       110.26 o
 -14   7   2       1087.92       1080.87       107.98 o
 -13   7   2        853.53        817.89       102.62 o
 -12   7   2        489.15        522.25        82.11 o
 -11   7   2       2339.10       2362.92       149.22 o
 -10   7   2         78.43         95.31        49.16 o
  -9   7   2       1203.86       1236.83        98.01 o
  -8   7   2       7439.28       7397.23       219.92 o
  -7   7   2         14.98         28.33        36.41 o
  -6   7   2       5239.94       5192.96       164.22 o
  -5   7   2       1981.22       2167.60       100.14 o
  -4   7   2        506.66       1146.48        98.12 o
  -3   7   2        496.73        402.65        23.69 o
  -2   7   2       1368.32       1155.16        36.43 o
  -1   7   2         43.62         27.30        24.58 o
   0   7   2        722.11        971.38        33.54 o
   1   7   2       2611.63       2805.87        57.63 o
   2   7   2         96.56         49.31        13.77 o
   3   7   2         15.88         12.04        10.97 o
   4   7   2       3029.96       3067.41        73.40 o
   5   7   2        768.12        866.83        73.95 o
   6   7   2       2191.15       1812.59       101.06 o
   7   7   2       8556.81       8558.98       221.79 o
   8   7   2       4754.26       4656.72       176.31 o
   9   7   2        871.28        797.43        80.56 o
  10   7   2          0.01         36.69        46.57 o
  11   7   2       2037.83       1912.39        97.58 o
  12   7   2         12.08        -18.72        30.64 o
  13   7   2        282.09        316.71       108.35 o
  14   7   2       3698.66       3601.30       141.65 o
 -14   8   2       3327.78       3432.10       192.39 o
 -13   8   2         75.09        338.45        74.72 o
 -12   8   2       1326.57       1449.81       127.79 o
 -11   8   2        383.49        330.78        59.99 o
 -10   8   2         12.86         19.36        42.65 o
  -9   8   2         65.22        290.08        66.30 o
  -8   8   2       1394.08       1407.75       103.64 o
  -7   8   2       8923.78       9230.76       240.27 o
  -6   8   2       2144.88       2348.07       115.60 o
  -5   8   2       5590.61       5077.27       158.44 o
  -4   8   2       1824.71       1900.37        63.76 o
  -3   8   2          5.03         13.34        16.60 o
  -2   8   2        550.67        567.81        31.99 o
  -1   8   2        795.58        819.03        41.40 o
   0   8   2       3356.48       3917.54        72.70 o
   1   8   2        110.26        153.68        20.30 o
   2   8   2        278.16        414.13        29.24 o
   3   8   2         55.12        124.37        14.94 o
   4   8   2        149.15       1743.48       114.23 o
   5   8   2          8.41        284.92        56.76 o
   6   8   2        586.42        610.77        64.06 o
   7   8   2       3393.14       3412.92       148.05 o
   8   8   2        937.50        771.10        81.38 o
   9   8   2        708.32       1486.77       127.26 o
  10   8   2         94.89        109.51        37.16 o
  11   8   2        440.02        396.03        50.38 o
  12   8   2        820.31        693.20        64.40 o
  13   8   2        230.81        202.24        42.38 o
  14   8   2        723.01        889.96        76.15 o
 -14   9   2       1077.09       1205.46       225.10 o
 -13   9   2        802.62        826.60        97.07 o
 -12   9   2        341.72        309.17        71.29 o
 -11   9   2        774.03        770.29        92.67 o
 -10   9   2         94.30        174.89        57.81 o
  -9   9   2          7.37        646.17        85.36 o
  -8   9   2         21.82          9.61        42.41 o
  -7   9   2       3005.56       2985.97       141.03 o
  -6   9   2          7.87         -7.15        32.07 o
  -5   9   2          5.55         65.17        39.08 o
  -4   9   2       3890.20       4087.45        94.20 o
  -3   9   2       2306.98       2408.74        70.35 o
  -2   9   2        109.02         89.72        19.17 o
  -1   9   2        983.17        811.94        42.96 o
   0   9   2       5489.86       6054.60       108.47 o
   1   9   2       7193.75       7020.43       115.38 o
   2   9   2       5101.10       4782.92        94.20 o
   3   9   2       1606.82       1720.27        46.86 o
   4   9   2       1060.95       1210.84        86.97 o
   5   9   2        394.47        582.43        67.99 o
   6   9   2         38.08         89.61        39.09 o
   7   9   2        896.80        888.94        83.49 o
   8   9   2       2055.72       2169.64        93.28 o
   9   9   2        568.43       1014.61       124.82 o
  10   9   2        175.82        147.58        34.83 o
  11   9   2        584.99        446.58        52.75 o
  12   9   2        781.14        826.87        75.88 o
  13   9   2         47.41        445.39       159.27 o
 -13  10   2         81.63         70.77        44.33 o
 -12  10   2       3440.89       2865.64       174.76 o
 -11  10   2         58.80         41.19        42.57 o
 -10  10   2        204.17        197.89        52.18 o
  -9  10   2       1587.51       1644.19       121.45 o
  -8  10   2         78.08         61.99        41.77 o
  -7  10   2        958.45        842.56        82.80 o
  -6  10   2        205.77        148.93        40.61 o
  -5  10   2        224.82        296.69        51.47 o
  -4  10   2        208.31        305.70        32.31 o
  -3  10   2        460.86        373.24        36.82 o
  -2  10   2        190.21        206.05        25.62 o
  -1  10   2       6113.91       6476.16       120.77 o
   0  10   2        169.64        236.46        27.87 o
   1  10   2       5293.10       5886.98       113.85 o
   2  10   2       2730.16       2935.74        79.10 o
   3  10   2        559.67        773.08        45.48 o
   4  10   2       2904.23       2870.43       134.76 o
   5  10   2       1310.66       1374.95        97.94 o
   6  10   2         69.46         73.89        44.09 o
   7  10   2       1331.20       1335.66       107.17 o
   8  10   2         21.37        -25.37        29.31 o
   9  10   2        208.56        344.34        47.53 o
  10  10   2       2613.85       2358.65       115.02 o
  11  10   2        766.07        642.98        61.70 o
  12  10   2         50.26         92.02        33.94 o
  13  10   2        284.62        363.56        53.62 o
 -12  11   2       2135.21       2029.79       149.27 o
 -11  11   2       2062.07       1959.01       144.45 o
 -10  11   2       1880.25       1733.04       135.01 o
  -9  11   2         30.41        171.58        55.94 o
  -8  11   2        779.53        668.09        79.78 o
  -7  11   2       2307.54       2492.19       142.03 o
  -6  11   2        594.24        589.55        69.83 o
  -5  11   2        353.26        464.64        64.86 o
  -4  11   2          8.17          5.77        19.03 o
  -3  11   2        430.24        307.83        32.19 o
  -2  11   2        846.12        691.37        43.97 o
  -1  11   2       6898.79       7170.37       134.20 o
   0  11   2        287.54        359.60        34.65 o
   1  11   2         70.97        106.76        42.44 o
   2  11   2       2982.32       3058.55       136.82 o
   3  11   2        310.84        428.24        61.66 o
   4  11   2         64.82        178.00        52.21 o
   5  11   2        236.23        284.44        53.01 o
   6  11   2          6.03         37.78        43.02 o
   7  11   2        320.72        321.43        62.04 o
   8  11   2          0.22         -3.67        38.62 o
   9  11   2        964.22        966.34       104.15 o
  10  11   2        253.79        247.19        51.17 o
  11  11   2         60.07         21.71        34.90 o
  12  11   2        201.94        184.54        48.26 o
 -11  12   2         37.61         46.10        51.09 o
 -10  12   2          2.45         51.56        46.71 o
  -9  12   2        236.39        171.74        54.15 o
  -8  12   2       1525.89       1523.78       121.17 o
  -7  12   2          5.99         -9.29        38.91 o
  -6  12   2        317.28        403.69        61.75 o
  -5  12   2         26.10         60.23        40.14 o
  -4  12   2        621.41        636.35        78.68 o
  -3  12   2       2804.86       2768.84        89.39 o
  -2  12   2       3315.97       3354.68        97.86 o
  -1  12   2        327.03        295.06        32.74 o
   0  12   2       1799.79       2144.13        78.84 o
   1  12   2        164.99        152.30        42.21 o
   2  12   2         60.07         70.77        41.46 o
   3  12   2       4216.87       4342.39       177.80 o
   4  12   2         59.65        137.17        51.93 o
   5  12   2         22.00         86.33        39.67 o
   6  12   2       2037.34       1782.44       124.93 o
   7  12   2         54.97         56.56        43.72 o
   8  12   2       1098.38       1041.37       105.31 o
   9  12   2        122.71        442.86        75.24 o
  10  12   2        720.67        724.25        91.61 o
  11  12   2         46.82         23.89        41.50 o
 -11  13   2        119.16         33.75        33.48 o
 -10  13   2        445.16        597.19        82.75 o
  -9  13   2        225.80        364.59        68.59 o
  -8  13   2          4.38        -26.55        47.89 o
  -7  13   2        406.49        501.04        70.66 o
  -6  13   2        172.70        118.79        38.43 o
  -5  13   2        169.23        175.47        51.13 o
  -4  13   2          0.67        -16.80        28.75 o
  -3  13   2         90.29         70.66        24.71 o
  -2  13   2       1271.24       1342.93        66.09 o
  -1  13   2       2824.63       2912.76        95.04 o
   0  13   2        306.15        327.16        57.05 o
   1  13   2        816.77        760.35        80.30 o
   2  13   2        996.32       1113.38        89.83 o
   3  13   2        218.13        188.83        47.07 o
   4  13   2          4.36         26.88        41.92 o
   5  13   2       1394.49       1420.57       113.98 o
   6  13   2        106.47         87.87        43.70 o
   7  13   2         50.78        119.46        50.02 o
   8  13   2         62.03         57.06        51.45 o
   9  13   2         63.88        161.83        56.49 o
  10  13   2        997.00        931.29       101.85 o
  -9  14   2        278.84        506.52        81.64 o
  -8  14   2        176.84        221.19        63.36 o
  -7  14   2       4159.19       4152.83       198.41 o
  -6  14   2       1111.42       1165.24       105.06 o
  -5  14   2        642.12        657.87        78.48 o
  -4  14   2        481.99        595.38        68.43 o
  -3  14   2       1285.10       1410.90        70.63 o
  -2  14   2        172.53        159.68        37.30 o
  -1  14   2       4003.08       3894.51       161.22 o
   0  14   2       1898.77       2275.77       130.40 o
   1  14   2        477.43        521.81        72.17 o
   2  14   2       3246.16       3262.02       160.03 o
   3  14   2       3189.52       3019.13       159.28 o
   4  14   2        402.61        436.31        71.47 o
   5  14   2        943.41       1146.38       105.88 o
   6  14   2          0.73        -11.53        35.58 o
   7  14   2       2498.20       2701.86       165.90 o
   8  14   2        605.36        631.60        97.86 o
   9  14   2        101.40         41.17        34.16 o
  -8  15   2        254.68        234.39        54.37 o
  -7  15   2        288.42        223.50        52.72 o
  -6  15   2        149.39         69.47        33.85 o
  -5  15   2       2255.37       2073.17       134.03 o
  -4  15   2         94.18         64.93        35.41 o
  -3  15   2        594.57        686.43        67.10 o
  -2  15   2        854.07        820.88        76.19 o
  -1  15   2         19.30         18.39        27.19 o
   0  15   2        731.89        847.74        83.03 o
   1  15   2        389.89        414.34        62.09 o
   2  15   2       1234.90       1219.73       102.16 o
   3  15   2        982.19       1062.08       100.93 o
   4  15   2       3380.62       3210.16       172.48 o
   5  15   2       5217.05       5294.58       224.48 o
   6  15   2        932.46        748.08        89.02 o
   7  15   2         12.78          4.91        37.92 o
   8  15   2       1297.36       1173.37       116.47 o
  -6  16   2          7.68         -8.62        32.87 o
  -5  16   2        690.27        971.65        99.69 o
  -2  16   2       1863.99       1919.81       116.33 o
  -1  16   2          6.07         28.57        32.96 o
   0  16   2        364.09        229.02        43.83 o
   1  16   2         99.88         87.39        40.94 o
   2  16   2        555.03        629.09        78.93 o
   3  16   2        242.89        363.45        64.55 o
   4  16   2        181.35        243.18        57.30 o
   5  16   2       1201.14       1217.80       113.14 o
   6  16   2        332.76        272.07        56.67 o
  -2  17   2        461.85        530.83        64.85 o
  -1  17   2        473.81        369.93       107.22 o
   0  17   2        100.39        157.54        40.22 o
   1  17   2        310.61        312.05        57.82 o
   2  17   2          6.17        -18.35        29.58 o
   3  17   2          4.48        -37.03        37.03 o
   4  17   2        835.09        869.47        92.39 o
 -15   0   3       1038.09       1033.47       110.41 o
  -5   0   3      22346.60      22801.66       539.05 o
  -3   0   3      27953.79      24676.07       465.98 o
  -1   0   3       2285.21       2298.28        62.40 o
   1   0   3         56.53         38.72        15.72 o
   3   0   3     114917.38     102925.47       551.86 o
   5   0   3       1846.48       1602.45        44.67 o
   7   0   3       7966.33       8114.16       111.63 o
   9   0   3        537.08       1316.36        64.62 o
  11   0   3         17.77         -1.50        40.87 o
  13   0   3        108.64        142.56        56.49 o
  15   0   3         22.66        -59.33        64.16 o
 -16   1   3         81.03         97.38        27.76 o
 -15   1   3         50.59         90.41        33.47 o
  -6   1   3       1842.42       1759.68        99.39 o
  -5   1   3        587.07        816.86       119.69 o
  -4   1   3       1179.68       1205.56        70.98 o
  -3   1   3       4830.25       4232.07       113.83 o
  -2   1   3      15082.63      13131.90       294.89 o
  -1   1   3       4719.25       4193.67        86.42 o
   0   1   3      38392.41      41566.12       741.40 o
   1   1   3          7.56         -5.89        18.44 o
   2   1   3       4181.70       3655.59        97.20 o
   3   1   3      31194.46      27641.94       200.67 o
   4   1   3      29603.73      26797.71       172.16 o
   5   1   3          3.60         30.24        12.86 o
   6   1   3       6618.13       6813.95        56.07 o
   7   1   3      11138.18      11455.10       164.04 o
   8   1   3        197.63        138.25        22.49 o
   9   1   3       4282.72       4512.11        96.22 o
  10   1   3        973.54        938.98        49.39 o
  11   1   3        771.14        618.36        43.06 o
  12   1   3        545.47        472.62        53.35 o
  13   1   3        179.85        224.97        42.09 o
  14   1   3        602.10        748.30        70.17 o
  15   1   3         22.19        -18.96        32.31 o
 -16   2   3       1101.19       1038.44       107.72 o
 -15   2   3        298.21        319.07        52.20 o
 -14   2   3         63.62        176.22        60.44 o
  -6   2   3       4921.97       4853.90       127.65 o
  -5   2   3      21437.74      21578.92       209.06 o
  -4   2   3       1711.72       1750.26        89.86 o
  -3   2   3        588.85        466.96        53.67 o
  -2   2   3       8002.58       7284.02       157.47 o
  -1   2   3       4917.97       4644.75        89.44 o
   0   2   3      35647.46      38355.40       257.17 o
   1   2   3       9420.55       8348.48       163.75 o
   2   2   3       2889.11       2378.94        82.55 o
   3   2   3      17482.10      16212.49       161.80 o
   4   2   3       3018.66       3545.04        81.63 o
   5   2   3      21006.45      20082.36       111.66 o
   6   2   3       7664.59       7648.67        85.35 o
   7   2   3       2078.84       2078.86        57.37 o
   8   2   3       1256.28       1138.25        49.63 o
   9   2   3        616.87        808.16        46.40 o
  10   2   3         61.07         61.29        22.27 o
  11   2   3        898.00        936.06        53.56 o
  12   2   3         18.59        -17.57        22.87 o
  13   2   3        555.16        652.23        63.02 o
  14   2   3        282.44        228.90        41.79 o
  15   2   3       1522.96       1330.98       131.77 o
 -15   3   3         23.21        -27.30        45.92 o
 -14   3   3        163.23        245.18        59.60 o
 -13   3   3        998.96       1066.28       108.32 o
 -12   3   3        253.31        236.68        53.42 o
  -5   3   3       1031.64       1697.14       355.90 o
  -4   3   3         50.03         33.62        63.96 o
  -3   3   3       7979.09       7054.22       187.94 o
  -2   3   3       1276.78       1055.54        66.62 o
  -1   3   3       1357.46       1254.26        61.02 o
   0   3   3         72.95         81.36        29.96 o
   1   3   3        564.53        500.92        46.94 o
   2   3   3         18.67         40.97        23.85 o
   3   3   3        471.77        396.30        22.89 o
   4   3   3        208.88       1126.60       129.99 o
   5   3   3       2133.86       1996.98        37.00 o
   6   3   3         26.35         12.18        13.59 o
   7   3   3       1322.90       1424.93        41.51 o
   8   3   3        145.34        332.61       107.79 o
   9   3   3        653.28        798.03        44.64 o
  10   3   3         73.86         93.59        25.30 o
  11   3   3         24.91         12.51        19.32 o
  12   3   3        496.77        617.35        46.76 o
  13   3   3         53.20        105.49        31.25 o
  14   3   3       3363.03       3558.39       208.70 o
  15   3   3       1404.62       1523.61       138.00 o
 -15   4   3          5.01        122.69        56.56 o
 -14   4   3        426.44        437.20        75.87 o
 -13   4   3        366.91        772.64        96.28 o
 -12   4   3        217.21        206.19        57.21 o
 -11   4   3       1589.28       1332.98       106.97 o
 -10   4   3        119.98        110.99        45.43 o
  -5   4   3        547.17        473.59        69.96 o
  -4   4   3       4524.18       4521.21        99.38 o
  -3   4   3       4037.51       4054.96        61.71 o
  -2   4   3       1601.64       1493.80        71.82 o
  -1   4   3       2555.95       2220.37        77.53 o
   0   4   3      13247.21      14245.74       186.60 o
   1   4   3         72.44         54.58        28.29 o
   2   4   3        532.80        514.21        29.49 o
   3   4   3        556.67        629.22        24.17 o
   4   4   3        999.23       1115.39        30.98 o
   5   4   3        796.12        783.33        24.52 o
   6   4   3          1.97         11.33        13.75 o
   7   4   3        433.21        410.01        25.11 o
   8   4   3       3550.64       3803.01        84.51 o
   9   4   3        161.87        259.38        31.01 o
  10   4   3        119.54        115.52        24.20 o
  11   4   3        223.30        280.48        49.66 o
  12   4   3       1286.03       1179.55        86.40 o
  13   4   3        819.38       1294.04        85.93 o
  14   4   3          0.84         76.72        55.46 o
  15   4   3       1818.96       1986.08       165.01 o
 -15   5   3         15.45         37.23        47.33 o
 -14   5   3         55.35         40.50        40.52 o
 -13   5   3        321.06        329.40        67.77 o
 -12   5   3        770.76        561.89        84.80 o
 -11   5   3        138.12        212.39        57.54 o
 -10   5   3        740.46        761.10        80.08 o
  -9   5   3       2672.56       2588.51       133.86 o
  -8   5   3        751.38        562.58        63.53 o
  -7   5   3         87.72         33.10        31.50 o
  -6   5   3        943.42        773.37        64.48 o
  -5   5   3       3061.31       3332.17       114.33 o
  -4   5   3      26110.28      25872.88       239.81 o
  -3   5   3      10423.05       9989.05       127.10 o
  -2   5   3      14523.87      13568.73       139.40 o
  -1   5   3        630.27        551.77        29.63 o
   0   5   3      34304.95      40271.91       382.78 o
   1   5   3       2054.09       1487.28        43.92 o
   2   5   3      20352.21      19856.69       128.23 o
   3   5   3          2.94         13.13         9.61 o
   4   5   3       5419.17       5182.51        64.49 o
   5   5   3       4251.78       4411.52       131.80 o
   6   5   3       7498.40       7256.41        88.67 o
   7   5   3       3589.20       3355.43        65.04 o
   8   5   3       1808.02       1972.83        80.37 o
   9   5   3        211.23        239.81        37.48 o
  10   5   3         85.03        160.58        54.54 o
  11   5   3         57.46         52.09        27.98 o
  12   5   3       1292.95       1200.91        78.44 o
  13   5   3        366.79        434.53        52.46 o
  14   5   3        375.17        449.88       132.17 o
  15   5   3        767.18        665.77        95.67 o
 -15   6   3       2285.47       2211.89       158.83 o
 -14   6   3        169.89        142.92        52.95 o
 -13   6   3        307.20        378.51        72.39 o
 -12   6   3         21.18         54.04        41.56 o
 -11   6   3        402.44        292.74        55.74 o
 -10   6   3        908.47        889.78        92.50 o
  -9   6   3          8.18        529.04        71.98 o
  -8   6   3       4054.60       4237.39       165.23 o
  -7   6   3       9287.46       9730.31       231.30 o
  -6   6   3       1225.38       1466.88        87.12 o
  -5   6   3        364.95        318.12        46.89 o
  -4   6   3       1536.36       1627.27        66.08 o
  -3   6   3       1205.76       1124.19        39.49 o
  -2   6   3       8199.55       7839.27        88.77 o
  -1   6   3       5708.45       5647.83        96.56 o
   0   6   3       8620.60       9940.02       123.94 o
   1   6   3        354.12        412.28        28.28 o
   2   6   3        520.68        727.80        29.87 o
   3   6   3       1818.24       1835.46        43.71 o
   4   6   3       1835.68       2221.46        79.41 o
   5   6   3       1109.09       1400.60        60.38 o
   6   6   3        982.83        998.02        53.48 o
   7   6   3       1080.55       1237.43        49.72 o
   8   6   3       3552.49       3491.11       107.47 o
   9   6   3       3076.57       3081.25       107.70 o
  10   6   3        123.12        157.79        42.90 o
  11   6   3         28.07         -3.99        27.81 o
  12   6   3       1891.91       1938.86        98.69 o
  13   6   3        363.79        411.56        54.66 o
  14   6   3       1770.22       1441.18        91.53 o
 -14   7   3        418.44        444.02        84.54 o
 -13   7   3        520.57        981.44       110.58 o
 -12   7   3         23.11         15.81        54.17 o
 -11   7   3        345.02        318.94        60.19 o
 -10   7   3         13.53         64.22        46.62 o
  -9   7   3       2296.73       2948.55       152.81 o
  -8   7   3       7015.05       7215.89       219.00 o
  -7   7   3       3857.53       3460.68       142.26 o
  -6   7   3       9609.67       9591.99       218.92 o
  -5   7   3       1545.19       1799.51        91.94 o
  -4   7   3        590.05       1031.07        48.46 o
  -3   7   3         82.19         67.33        23.14 o
  -2   7   3       3564.77       3600.26        67.05 o
  -1   7   3        982.88       1002.52        36.90 o
   0   7   3        826.25        975.12        34.56 o
   1   7   3       1919.09       1513.49        64.37 o
   2   7   3         44.86         24.21        18.77 o
   3   7   3        118.92         61.25        13.44 o
   4   7   3       2463.93       2254.63        54.74 o
   5   7   3       9655.00      11356.35       255.42 o
   6   7   3        722.74        793.09        49.66 o
   7   7   3          0.71          2.86        18.25 o
   8   7   3         34.49         24.62        19.79 o
   9   7   3        222.91       1354.21       208.04 o
  10   7   3          0.06          4.02        26.64 o
  11   7   3        391.99        318.17        41.79 o
  12   7   3       2598.61       2317.91       109.59 o
  13   7   3         65.36         89.43        32.82 o
  14   7   3        288.52        340.70       150.71 o
 -14   8   3       2995.32       3183.79       191.12 o
 -13   8   3       3678.06       3616.46       195.11 o
 -12   8   3          1.01          3.73        42.21 o
 -11   8   3          6.53         50.03        43.84 o
 -10   8   3        746.18        873.01        94.04 o
  -9   8   3        701.44        744.52        86.25 o
  -8   8   3       1315.69       1418.06       102.04 o
  -7   8   3        486.05        448.52        61.99 o
  -6   8   3       5924.93       6735.29       191.57 o
  -5   8   3       2897.77       2894.68       119.28 o
  -4   8   3      12379.36      12192.87       153.15 o
  -3   8   3       1185.20       1261.80        50.04 o
  -2   8   3       3869.60       3710.94        73.55 o
  -1   8   3       4408.92       4093.10        76.05 o
   0   8   3       1497.32       1750.03        55.21 o
   1   8   3       7195.41       7268.31       131.68 o
   2   8   3       1449.55       1305.77        78.39 o
   3   8   3        324.71        306.21        28.71 o
   4   8   3        423.50        457.09        51.04 o
   5   8   3        248.89        301.14        34.49 o
   6   8   3       1305.51       1425.97        66.97 o
   7   8   3        492.08        450.53        43.63 o
   8   8   3       2553.86       2556.27        79.28 o
   9   8   3        548.78        635.54        56.16 o
  10   8   3         28.78         19.71        29.52 o
  11   8   3        512.04        460.04        52.85 o
  12   8   3         85.12         98.42        32.34 o
  13   8   3         89.31        277.68        86.20 o
 -13   9   3       1732.33       1643.37       134.55 o
 -12   9   3        334.37        416.16        72.08 o
 -11   9   3       2983.96       3010.58       170.13 o
 -10   9   3         70.58         82.55        45.72 o
  -9   9   3        334.94        388.02        64.12 o
  -8   9   3        174.80        282.86        59.96 o
  -7   9   3          9.69         11.04        34.84 o
  -6   9   3        142.59        118.42        36.35 o
  -5   9   3        945.16       1010.85        76.46 o
  -4   9   3       1360.67       1457.86        59.52 o
  -3   9   3       2788.27       2636.07        74.79 o
  -2   9   3          0.48         14.60        18.45 o
  -1   9   3        347.15        382.42        31.69 o
   0   9   3       2863.69       3613.96        82.84 o
   1   9   3        327.26        294.43        41.44 o
   2   9   3       1925.47       2016.59       101.39 o
   3   9   3        194.46        220.71        27.63 o
   4   9   3          0.00        373.19        66.59 o
   5   9   3        835.78        869.31        78.51 o
   6   9   3        879.21        789.84        55.44 o
   7   9   3       4887.30       4921.72       259.48 o
   8   9   3         50.06         20.50        25.84 o
   9   9   3         19.89         10.30        25.45 o
  10   9   3        209.03        220.38        40.94 o
  11   9   3        155.24        197.77        37.82 o
  12   9   3        897.69        799.03        70.37 o
  13   9   3       1885.70       1834.27       114.31 o
 -13  10   3        133.39        454.84        83.39 o
 -12  10   3        458.07        481.02        75.55 o
 -11  10   3        688.25        557.17        84.87 o
 -10  10   3        121.90        135.74        52.60 o
  -9  10   3        651.43        700.98        86.40 o
  -8  10   3       2260.68       2381.54       142.86 o
  -7  10   3        141.21         88.51        36.31 o
  -6  10   3       3084.00       3321.64       147.68 o
  -5  10   3        168.10        424.59        57.54 o
  -4  10   3         60.56        370.87        40.85 o
  -3  10   3       1881.18       1725.99        65.23 o
  -2  10   3        496.51        529.72        37.66 o
  -1  10   3       3630.97       3605.56        90.07 o
   0  10   3      10245.57      12647.57       165.86 o
   1  10   3       2363.80       2543.76       118.87 o
   2  10   3        390.78        365.20        37.18 o
   3  10   3        665.59        818.05        64.25 o
   4  10   3       1703.94       1640.99       103.85 o
   5  10   3        467.79        458.50        62.87 o
   6  10   3         83.80         57.65        32.81 o
   7  10   3        250.67        244.56        56.39 o
   8  10   3        215.65        303.87        72.37 o
   9  10   3         86.32        133.05       101.02 o
  10  10   3        541.01        547.69        56.71 o
  11  10   3        468.80        367.76        60.87 o
  12  10   3       2758.01       2714.18       143.73 o
 -12  11   3        187.36        267.10        63.30 o
 -11  11   3      11754.62      11236.30       335.25 o
 -10  11   3         91.88        163.19        58.37 o
  -9  11   3        395.27        436.05        72.39 o
  -8  11   3        122.78        177.87        44.08 o
  -7  11   3         20.98         29.05        32.89 o
  -6  11   3       1560.42       1510.45       104.38 o
  -5  11   3          2.61         34.40        31.96 o
  -4  11   3       1004.15        921.82        51.41 o
  -3  11   3         58.13         53.81        20.14 o
  -2  11   3        710.40        640.85        42.35 o
  -1  11   3       3276.90       3184.84        90.66 o
   0  11   3       1117.68       1177.36        84.44 o
   1  11   3       9204.73       8810.84       229.26 o
   2  11   3       2923.59       2945.47       122.01 o
   3  11   3       1551.60       1526.97        68.25 o
   4  11   3         31.52         72.78        41.92 o
   5  11   3        579.28        547.05        72.57 o
   6  11   3        577.40        564.21        73.02 o
   7  11   3         57.40         71.99        40.95 o
   8  11   3        349.40        343.04        47.26 o
   9  11   3        126.20        120.85        47.24 o
  10  11   3        105.22         72.61        38.48 o
  11  11   3       2163.61       2153.59       150.92 o
  12  11   3        235.75        257.40        63.37 o
 -11  12   3        305.05         87.85        48.38 o
 -10  12   3        630.34        803.57        94.63 o
  -9  12   3       2407.47       2384.79       153.38 o
  -8  12   3       1605.25       1693.80       125.79 o
  -7  12   3        565.71        550.88        71.97 o
  -6  12   3          0.01         39.72        33.74 o
  -5  12   3        117.28        185.67        41.67 o
  -4  12   3        585.44        630.24        45.53 o
  -3  12   3         18.35         34.98        18.97 o
  -2  12   3       1278.91       1401.19        64.42 o
  -1  12   3       1296.75       1286.86        91.62 o
   0  12   3       1069.16       1213.65        89.79 o
   1  12   3        919.18        862.90        81.28 o
   2  12   3       2323.75       2278.70        86.51 o
   3  12   3        758.84        801.94        84.34 o
   4  12   3        128.42        151.06        41.90 o
   5  12   3         13.29         50.38        41.04 o
   6  12   3       1568.14       1296.75       108.03 o
   7  12   3        100.88         77.47        44.82 o
   8  12   3        324.31        288.21        45.43 o
   9  12   3        646.88       1204.72       116.20 o
  10  12   3         92.38        138.37        42.05 o
  11  12   3        190.63        224.52        57.02 o
 -10  13   3        436.65        341.12        66.72 o
  -9  13   3       1192.03        973.51       101.53 o
  -8  13   3        453.99        503.11        75.14 o
  -7  13   3        364.31        366.12        58.10 o
  -6  13   3        143.98        125.42        38.56 o
  -5  13   3        174.03        254.00        52.99 o
  -4  13   3        228.55        250.38        49.45 o
  -3  13   3        761.48        696.83        50.33 o
  -2  13   3       1862.16       1767.83       107.37 o
  -1  13   3        470.06        445.16        61.09 o
   0  13   3       1670.81       1966.12       118.16 o
   1  13   3       5326.96       4904.54       187.82 o
   2  13   3       2326.32       2151.43        89.52 o
   3  13   3        425.36        443.44        71.60 o
   4  13   3        680.19        648.28        83.51 o
   5  13   3         62.39        158.62        51.40 o
   6  13   3        218.39        296.82        62.60 o
   7  13   3       1636.17       1599.30       127.43 o
   8  13   3       1483.93       1718.91       267.24 o
   9  13   3         48.43        170.94        52.19 o
  10  13   3        213.71        279.87        64.95 o
  -9  14   3        102.93        194.92        50.89 o
  -8  14   3        672.85        635.92        84.02 o
  -7  14   3       1682.96       1635.20       124.87 o
  -6  14   3        832.17        833.49        87.40 o
  -5  14   3          4.75        138.71        54.42 o
  -4  14   3        237.05        189.64        45.71 o
  -3  14   3         90.12         42.63        27.08 o
  -2  14   3       1134.80       1023.14        86.31 o
  -1  14   3       7531.85       7050.91       222.94 o
   0  14   3        157.54        151.67        45.65 o
   1  14   3       1477.92       1491.87       116.61 o
   2  14   3         37.73          7.22        32.06 o
   3  14   3        770.87        766.24        86.75 o
   4  14   3          2.42         81.00        45.27 o
   5  14   3       3570.95       3448.86       179.00 o
   6  14   3         11.33         65.90        42.51 o
   7  14   3          0.04        -31.54        36.72 o
   8  14   3         17.08        116.26        40.68 o
   9  14   3        214.24        267.01        63.13 o
  -8  15   3        828.48        889.38        96.76 o
  -7  15   3         22.75         35.04        34.82 o
  -6  15   3         36.54         64.43        42.49 o
  -3  15   3        387.34        387.18        56.07 o
  -2  15   3       1694.53       1410.32       100.97 o
  -1  15   3       3239.77       3115.89       150.16 o
   0  15   3        232.12        286.45        39.44 o
   1  15   3         53.16        111.60        82.41 o
   2  15   3       3386.47       3218.30       164.80 o
   3  15   3       1290.33       1159.01        99.61 o
   4  15   3         15.98         10.69        36.51 o
   5  15   3        770.26        567.85        77.45 o
   6  15   3        398.47        385.41        70.51 o
   7  15   3        865.05        692.90        63.97 o
  -2  16   3          1.21         28.51        30.83 o
  -1  16   3        935.26        971.60        66.63 o
   0  16   3        165.85        197.42        54.15 o
   1  16   3       1563.18       1300.29       104.02 o
   2  16   3       1276.67       1171.08       101.73 o
   3  16   3        127.85        143.78        44.09 o
   4  16   3        534.35        580.77        83.44 o
   5  16   3        219.69        207.35        54.18 o
   6  16   3          5.31         62.09        48.50 o
  -2  17   3       2279.84       2101.31        93.75 o
  -1  17   3         19.54          6.21        26.73 o
   0  17   3       1565.05       2086.23       128.25 o
   1  17   3        649.40        635.82        74.73 o
   2  17   3         32.23         91.12        47.50 o
   3  17   3        140.76        145.32        48.01 o
 -16   0   4        156.90        181.99        50.39 o
  -4   0   4      16887.46      15432.62       426.92 o
  -2   0   4       2799.30       2479.77       127.78 o
   0   0   4      10653.71      10611.98       174.65 o
   2   0   4      49090.61      45265.23       296.26 o
   4   0   4       2146.24       1646.65        42.35 o
   6   0   4        189.42        288.32        20.03 o
   8   0   4        748.50        639.26        42.29 o
  10   0   4          8.73        -44.27        45.29 o
  12   0   4         13.21         19.32        38.87 o
  14   0   4        902.54       1061.94       121.84 o
 -16   1   4        809.92        631.77        93.76 o
 -15   1   4        276.45        205.43        62.42 o
  -5   1   4       1138.81       1132.60        94.83 o
  -3   1   4       5055.60       4248.25       311.36 o
  -2   1   4       4318.37       4006.54       114.79 o
  -1   1   4       4856.58       4597.25        85.94 o
   0   1   4       7851.52       8100.71       129.38 o
   1   1   4       9165.30       8001.31        86.03 o
   2   1   4       3912.01       3646.26       119.45 o
   3   1   4       1521.19       1272.46        80.83 o
   4   1   4        565.31        592.77        19.77 o
   5   1   4        701.95        701.97        19.82 o
   6   1   4       1511.08       1478.83        28.24 o
   7   1   4       4756.77       4806.71        58.08 o
   8   1   4       8060.63       7612.35       116.66 o
   9   1   4       1867.41       2071.12        66.44 o
  10   1   4        123.75        149.03        32.96 o
  11   1   4        317.52        276.11        42.19 o
  12   1   4         82.49         48.90        31.55 o
  13   1   4       1654.24       1609.33        99.24 o
  14   1   4        419.15        536.19        95.94 o
  15   1   4        666.12        638.08        66.76 o
 -16   2   4         65.08         60.37        32.25 o
 -15   2   4         42.21         23.00        48.25 o
 -14   2   4         28.64         34.60        48.91 o
  -5   2   4        536.01       1301.62       120.85 o
  -4   2   4       8399.51       8625.78       231.85 o
  -3   2   4       9283.69       8273.22       203.74 o
  -2   2   4       7714.39       6936.41       161.70 o
  -1   2   4      16402.46      14825.85       163.10 o
   0   2   4      74684.09      81237.04       858.81 o
   1   2   4      15591.90      14193.51       175.96 o
   2   2   4      19633.96      18300.78       208.32 o
   3   2   4       3533.14       3346.08        81.42 o
   4   2   4       2766.72       3092.86        60.74 o
   5   2   4       3010.42       3101.26        39.36 o
   6   2   4       9166.54       9326.02        73.64 o
   7   2   4       1649.67       1662.45        44.82 o
   8   2   4        593.26        722.12        39.29 o
   9   2   4          4.88        -19.30        19.30 o
  10   2   4       1151.70       1381.60        59.32 o
  11   2   4          6.93        -13.46        27.53 o
  12   2   4          2.54         13.18        28.37 o
  13   2   4        142.28        218.77        48.51 o
  14   2   4       1213.40       1303.67        90.86 o
  15   2   4       3009.55       3081.71       196.52 o
 -15   3   4        331.38        307.07        68.77 o
 -14   3   4       1351.86       1253.45       117.57 o
 -13   3   4          7.25        175.84        58.66 o
  -5   3   4        514.70        515.58        57.68 o
  -4   3   4      10755.76      10191.61       256.60 o
  -3   3   4       1058.98        946.02        72.63 o
  -2   3   4        351.06        257.95        41.64 o
  -1   3   4       5434.55       5123.34        96.26 o
   0   3   4        905.04        960.89        45.43 o
   1   3   4      16413.67      15213.89       239.37 o
   2   3   4      14301.01      14208.04       157.60 o
   3   3   4         12.94         24.04        10.16 o
   4   3   4       3145.62       3139.21        36.84 o
   5   3   4         59.31        117.59        13.43 o
   6   3   4       6401.74       6503.26        71.97 o
   7   3   4       2971.78       2957.60        69.53 o
   8   3   4       3521.22       3496.91        81.64 o
   9   3   4       3062.94       2921.62        80.91 o
  10   3   4       1124.05       1150.80        55.38 o
  11   3   4         47.86         11.51        26.55 o
  12   3   4        527.72        479.45        54.08 o
  13   3   4         37.61        134.63        53.79 o
  14   3   4         75.31        239.26        81.54 o
  15   3   4       1466.33       1390.09       136.28 o
 -15   4   4          2.59         90.26        46.70 o
 -14   4   4        120.26        157.79        49.76 o
 -13   4   4        187.23        319.24        65.80 o
 -12   4   4          0.05        -15.70        42.13 o
 -11   4   4         98.66         88.39        49.33 o
  -5   4   4         29.00         57.92        66.51 o
  -4   4   4        551.30        664.62        79.06 o
  -3   4   4      12610.27      12074.83       194.20 o
  -2   4   4       4062.94       3568.49        84.91 o
  -1   4   4        412.36        393.12        24.19 o
   0   4   4       4018.13       4384.50        81.36 o
   1   4   4        931.95        957.56        39.77 o
   2   4   4       2532.61       2212.70        45.83 o
   3   4   4         15.53         23.92        11.00 o
   4   4   4        214.56        251.43        15.22 o
   5   4   4       2069.88       2339.88        43.28 o
   6   4   4        195.17        210.37        16.82 o
   7   4   4       1097.52        944.31        36.04 o
   8   4   4         75.92        109.13        36.01 o
   9   4   4       1419.43       1592.55        60.77 o
  10   4   4        674.93        665.93        58.19 o
  11   4   4        196.22        215.57        30.41 o
  12   4   4        865.44        812.28        67.67 o
  13   4   4       3085.60       2969.41       187.45 o
  14   4   4        468.98        437.89        85.25 o
  15   4   4       1079.19       1065.94       119.81 o
 -15   5   4       2283.30       2079.60       154.89 o
 -14   5   4        120.81        275.32        63.40 o
 -13   5   4          6.50         41.14        36.35 o
 -12   5   4         19.69         90.03        50.57 o
 -11   5   4         22.75         62.65        43.10 o
 -10   5   4        329.28        314.54        62.40 o
  -9   5   4        344.02        437.59        61.73 o
  -8   5   4        157.88        369.70        68.67 o
  -7   5   4       5518.72       5907.54       177.03 o
  -6   5   4       1431.93       1562.48        85.37 o
  -5   5   4      16260.57      16826.72       254.94 o
  -4   5   4        999.24       1738.18        76.13 o
  -3   5   4         65.40         54.07        12.58 o
  -2   5   4      15987.06      15355.62       185.80 o
  -1   5   4       1448.12       1420.02        43.61 o
   0   5   4        173.19         96.12        15.76 o
   1   5   4         18.67         30.54        12.19 o
   2   5   4          5.03        -16.29        16.29 o
   3   5   4       2158.73       1966.71        44.19 o
   4   5   4       7325.31       7043.81        85.31 o
   5   5   4      13399.70      12530.96        99.36 o
   6   5   4          8.01         39.93        15.63 o
   7   5   4       3040.60       3236.78        65.86 o
   8   5   4       1314.59       1285.84        45.46 o
   9   5   4        124.92       2626.23       338.48 o
  10   5   4        542.41        536.63        51.57 o
  11   5   4        351.33        314.66        44.58 o
  12   5   4        119.95        126.83        34.30 o
  13   5   4        161.09        963.48       124.18 o
  14   5   4        431.83        279.19        69.64 o
 -15   6   4        131.27         96.84        45.78 o
 -14   6   4       1214.88       1197.24       119.22 o
 -13   6   4          4.82         38.85        37.60 o
 -12   6   4        307.03        277.62        61.04 o
 -11   6   4         23.82          6.92        37.26 o
 -10   6   4         11.53         71.37        39.97 o
  -9   6   4         35.57         85.20        41.52 o
  -8   6   4       2705.81       2988.01       139.70 o
  -7   6   4        120.84         87.66        36.95 o
  -6   6   4       4861.04       4694.58       149.71 o
  -5   6   4       1592.33       1869.65        90.71 o
  -4   6   4       2562.23       2859.63        85.72 o
  -3   6   4        194.59        255.00        21.64 o
  -2   6   4        142.46        117.08        16.42 o
  -1   6   4       2471.08       2163.52        57.63 o
   0   6   4       7767.74       9106.64       125.68 o
   1   6   4       3981.62       3783.85        71.63 o
   2   6   4       2154.36       2368.58        64.69 o
   3   6   4        345.95        303.61        23.04 o
   4   6   4          2.18         32.19        17.31 o
   5   6   4       2689.21       3600.10       100.96 o
   6   6   4       1796.67       1751.76        57.63 o
   7   6   4       3114.91       2991.21        77.20 o
   8   6   4         35.08        108.91        31.71 o
   9   6   4          5.81        303.84        40.70 o
  10   6   4         37.87         79.15        35.05 o
  11   6   4         30.14         18.23        37.75 o
  12   6   4        118.15        115.30        33.23 o
  13   6   4        115.61        284.97        50.62 o
  14   6   4       1388.14       1622.51       160.14 o
 -14   7   4          2.65        105.79        55.88 o
 -13   7   4        107.84         95.74        50.34 o
 -12   7   4          9.46         44.59        46.50 o
 -11   7   4        326.89        257.09        55.53 o
 -10   7   4         99.62         64.52        41.19 o
  -9   7   4          2.67        230.20        52.89 o
  -8   7   4        303.14        353.48        66.71 o
  -7   7   4         38.75         74.50        35.08 o
  -6   7   4        938.60       1047.04        75.39 o
  -5   7   4      11048.97      12300.74       238.57 o
  -4   7   4        433.59        628.16        40.36 o
  -3   7   4         88.63        114.79        17.32 o
  -2   7   4       1955.47       1934.63        50.84 o
  -1   7   4        848.96        954.03        35.27 o
   0   7   4       1362.29       1470.59        76.09 o
   1   7   4       7390.75       8061.86       121.63 o
   2   7   4        932.74        782.76        41.73 o
   3   7   4        355.23        303.61        24.61 o
   4   7   4        234.83        230.00        22.62 o
   5   7   4       3916.72       3868.75        99.34 o
   6   7   4        786.21        693.49        39.61 o
   7   7   4       1992.88       1928.01        65.04 o
   8   7   4       2017.61       1960.52        69.25 o
   9   7   4       1018.04       1217.92        73.54 o
  10   7   4       1367.53       1350.93        78.15 o
  11   7   4        964.24        879.32        83.75 o
  12   7   4         42.81         93.20        38.50 o
  13   7   4          0.70        419.44        53.08 o
  14   7   4        242.58        207.12        69.21 o
 -14   8   4        493.20        761.34       101.86 o
 -13   8   4        380.22       1238.97       123.79 o
 -12   8   4         27.35         66.89        48.58 o
 -11   8   4        120.97        148.54        50.92 o
 -10   8   4       1184.04       1169.21       105.92 o
  -9   8   4       2740.46       2796.00       149.03 o
  -8   8   4       1382.97       1263.74       100.83 o
  -7   8   4       1261.79       1079.75        85.85 o
  -6   8   4       8002.96       8073.58       208.65 o
  -5   8   4         72.97        154.60        39.22 o
  -4   8   4        405.87        366.92        31.82 o
  -3   8   4       5093.18       5119.01        97.97 o
  -2   8   4         36.89         56.52        17.81 o
  -1   8   4       5360.58       5108.47        93.48 o
   0   8   4       2475.34       3231.04       117.11 o
   1   8   4        795.19        944.15        66.60 o
   2   8   4          7.63         24.73        18.91 o
   3   8   4        427.59        366.57        53.12 o
   4   8   4        791.71       2342.46       325.79 o
   5   8   4       1295.43       1524.53        65.96 o
   6   8   4       6089.54       6223.29       137.19 o
   7   8   4          0.78         36.07        21.28 o
   8   8   4       1620.38       1772.55        66.97 o
   9   8   4        884.40        759.83        58.48 o
  10   8   4         67.67         84.06        33.84 o
  11   8   4       6639.96       6425.15       179.01 o
  12   8   4        403.57        450.27        79.44 o
  13   8   4         65.28         41.21        27.16 o
 -13   9   4       2013.94       1940.38       145.49 o
 -12   9   4        906.16        821.65        99.63 o
 -11   9   4         95.47         67.57        42.71 o
 -10   9   4        732.34        791.11        93.69 o
  -9   9   4       1699.01       1620.21       120.30 o
  -8   9   4       1079.79       1215.25        99.36 o
  -7   9   4       1147.68       1149.08        92.51 o
  -6   9   4       6256.16       6189.14       190.76 o
  -5   9   4          8.73         99.90        40.00 o
  -4   9   4       3848.56       3599.50       157.53 o
  -3   9   4        244.62        259.35        27.94 o
  -2   9   4       4013.32       3963.73        89.74 o
  -1   9   4         72.52        118.97        33.07 o
   0   9   4       9617.65      11574.14       233.76 o
   1   9   4       3259.99       3501.56       131.31 o
   2   9   4         95.75         90.94        23.60 o
   3   9   4        241.69        325.10        34.35 o
   4   9   4         37.96        373.83        44.46 o
   5   9   4        997.72       1049.34        85.25 o
   6   9   4          8.65         54.15        32.56 o
   7   9   4        644.60        581.73        40.76 o
   8   9   4       1015.10       1057.16        55.13 o
   9   9   4       1229.95       1536.74        87.06 o
  10   9   4        256.72        193.92        57.75 o
  11   9   4       4302.11       4025.74       142.27 o
  12   9   4         19.55        -10.47        28.94 o
  13   9   4        733.65        794.32        69.71 o
 -13  10   4       1606.73       1828.85       144.02 o
 -12  10   4        366.33        201.80        55.48 o
 -11  10   4       3450.63       3189.73       178.11 o
 -10  10   4        602.70        462.45        72.72 o
  -9  10   4        851.03        932.30        94.24 o
  -8  10   4        257.63        276.62        56.63 o
  -7  10   4        276.96        269.75        50.54 o
  -6  10   4        231.89        195.89        42.97 o
  -5  10   4         92.57         97.01        39.29 o
  -4  10   4        109.72        299.76        35.70 o
  -3  10   4       1884.72       1798.55        66.74 o
  -2  10   4       2232.96       2028.09        68.82 o
  -1  10   4       4079.83       4128.02       147.23 o
   0  10   4         16.51         58.19        31.74 o
   1  10   4       4153.10       4040.05       151.25 o
   2  10   4       1585.50       1668.26        88.72 o
   3  10   4        450.50        430.34        37.33 o
   4  10   4         32.95         58.71        40.68 o
   5  10   4          3.25         16.01        33.51 o
   6  10   4        373.33        497.91        65.67 o
   7  10   4        100.12         99.14        29.46 o
   8  10   4       3691.87       3692.26       127.43 o
   9  10   4       3415.91       3359.06       175.31 o
  10  10   4         27.07         31.68        52.40 o
  11  10   4       1768.66       1684.25        96.39 o
  12  10   4        350.74        348.46        60.46 o
 -12  11   4        722.94        627.21        85.16 o
 -11  11   4       1255.06       1112.90       108.54 o
 -10  11   4        143.22        149.72        61.01 o
  -9  11   4       1383.53       1568.63       123.92 o
  -8  11   4       1123.84       1170.15       103.51 o
  -7  11   4         93.00         80.17        39.07 o
  -6  11   4        141.85        107.50        37.27 o
  -5  11   4        624.32        615.46        65.94 o
  -4  11   4        180.14        168.87        25.95 o
  -3  11   4        188.34        141.52        24.30 o
  -2  11   4        242.39        214.87        40.78 o
  -1  11   4       1190.70       1146.03        84.66 o
   0  11   4        274.51        329.69        53.72 o
   1  11   4        250.31        249.92        33.82 o
   2  11   4         96.65         90.18        27.62 o
   3  11   4         33.99         17.99        20.56 o
   4  11   4        147.05        171.78        45.48 o
   5  11   4          6.62         12.60        39.31 o
   6  11   4          1.59        -18.42        33.88 o
   7  11   4        208.96        217.63        42.02 o
   8  11   4        354.34       1149.73       543.92 o
   9  11   4        115.66         25.47        35.90 o
  10  11   4        180.57        156.50        50.12 o
  11  11   4        841.79        679.98        87.23 o
 -11  12   4        102.88         63.64        42.00 o
 -10  12   4         93.44        134.48        50.02 o
  -9  12   4       1798.88       1588.82       124.21 o
  -8  12   4       1142.28       1174.79       102.88 o
  -7  12   4        431.96        400.64        63.61 o
  -6  12   4         64.93        100.01        38.59 o
  -5  12   4        608.24        673.71        71.20 o
  -4  12   4        168.47        198.91        43.31 o
  -3  12   4       1437.71       1390.70        92.96 o
  -2  12   4       1331.73       1356.92        92.84 o
  -1  12   4        967.33        989.36        86.01 o
   0  12   4        326.58        429.81        60.82 o
   1  12   4        334.66        299.43        60.14 o
   2  12   4       4689.33       4809.85       159.52 o
   3  12   4         99.47         72.55        24.54 o
   4  12   4        320.78        480.59        73.11 o
   5  12   4          9.36         19.76        33.47 o
   6  12   4        696.94        692.47        83.17 o
   7  12   4       1220.42       1199.36        78.24 o
   8  12   4        767.01        639.85        60.74 o
   9  12   4        490.20        548.70        75.77 o
  10  12   4        105.59         77.08        45.81 o
  11  12   4         13.06         31.69        43.74 o
 -10  13   4         87.05         78.54        40.40 o
  -9  13   4        314.43        276.43        60.59 o
  -8  13   4       1115.75       1171.87       106.32 o
  -7  13   4       1210.40       1150.79       101.01 o
  -6  13   4          0.04         -1.28        33.56 o
  -5  13   4        566.92        567.38        68.42 o
  -3  13   4        691.32        689.15        73.01 o
  -2  13   4          0.82        -20.75        27.95 o
  -1  13   4        203.88        275.48        49.46 o
   0  13   4        863.46       1008.90        90.40 o
   1  13   4       3182.72       3109.21       119.96 o
   2  13   4        616.99        693.24        54.68 o
   3  13   4        186.04        222.04        52.65 o
   4  13   4         41.76        -12.77        35.90 o
   5  13   4       3892.36       4165.29       199.34 o
   6  13   4       1880.65       1697.95       129.56 o
   7  13   4        781.45        726.93        63.62 o
   8  13   4        377.89        524.48        59.14 o
   9  13   4        290.28        266.72        53.07 o
  10  13   4        165.21        174.98        53.43 o
  -9  14   4          3.29         55.16        40.55 o
  -8  14   4       4920.26       4698.25       207.49 o
  -7  14   4        214.87        139.28        46.31 o
  -3  14   4        884.26        800.90        79.15 o
  -2  14   4       4563.10       4407.14       176.62 o
  -1  14   4       1244.48       1197.54        97.09 o
   0  14   4        432.30        449.15        46.03 o
   1  14   4        855.72        863.38        63.26 o
   2  14   4          0.22          1.30        24.39 o
   3  14   4       1587.15       1616.71       119.93 o
   4  14   4         25.87        351.55        71.98 o
   5  14   4        189.98        221.95        58.52 o
   6  14   4        394.28        314.68        63.90 o
   7  14   4         57.65         78.78        35.04 o
   8  14   4        196.10        130.25        32.37 o
  -3  15   4        627.13        629.70        72.62 o
  -2  15   4        358.35        406.08        63.03 o
  -1  15   4       1803.83       2022.57        92.22 o
   0  15   4        726.58        881.32        64.70 o
   1  15   4         63.44        126.10        56.59 o
   2  15   4        671.95        608.79        77.64 o
   3  15   4       1932.28       1846.45       130.12 o
   4  15   4         95.33         93.87        37.94 o
   5  15   4        482.64        445.49        78.62 o
   6  15   4          3.98        -20.76        55.09 o
   7  15   4         18.82         39.34        32.34 o
  -2  16   4        275.06        283.26        38.01 o
  -1  16   4       3151.54       3030.39       116.07 o
   0  16   4         37.12         79.28        24.56 o
   1  16   4       1247.88       1090.06        98.78 o
   2  16   4       2808.12       2624.42       150.34 o
   3  16   4       1273.77       1337.87       113.57 o
   4  16   4         89.10         77.02        41.19 o
   5  16   4        863.07        909.76        96.04 o
  -3  17   4       2219.90       2129.16       144.92 o
  -2  17   4         19.00         55.42        46.09 o
  -1  17   4        743.76        815.02        59.77 o
   0  17   4       2536.09       2811.05       150.17 o
   1  17   4        275.87        264.52        55.10 o
   2  17   4       2064.80       2004.46       131.25 o
  -5   0   5       1365.99       1198.18       144.03 o
  -3   0   5       5519.10       5623.45       137.10 o
  -1   0   5        673.46        585.65        46.28 o
   1   0   5        169.12         79.48        27.62 o
   3   0   5      14552.22      13471.73       125.97 o
   5   0   5       1220.26       1188.00        48.24 o
   7   0   5        305.47        421.28        36.97 o
   9   0   5        185.20       1097.07       110.31 o
  11   0   5       3676.02       3763.58       193.28 o
  13   0   5       3254.64       3311.02       198.07 o
  15   0   5        190.46        136.56        51.87 o
  -5   1   5        825.19        873.05        81.04 o
  -4   1   5       1579.94       1368.52        64.68 o
  -3   1   5       2615.84       2427.85        62.57 o
  -2   1   5        285.12        399.35        44.16 o
  -1   1   5       5766.60       5329.49       105.87 o
   0   1   5       1710.29       1870.42        61.97 o
   1   1   5        111.29         77.61        18.50 o
   2   1   5      10337.50      10078.71        68.98 o
   3   1   5       3135.93       2905.55        31.32 o
   4   1   5       5906.02       5716.84        50.11 o
   5   1   5       3070.82       3428.79        85.45 o
   6   1   5       6256.43       5604.51        71.03 o
   7   1   5       4960.25       5072.91        75.41 o
   8   1   5       1613.89       2002.50        55.97 o
   9   1   5        306.97        263.63        38.61 o
  10   1   5        316.69        287.49        43.64 o
  11   1   5        754.99        684.72        62.56 o
  12   1   5        346.30        372.80        53.25 o
  13   1   5        963.85       1064.97        82.94 o
  14   1   5        886.91        873.10        78.84 o
  15   1   5        416.61        368.84        57.13 o
 -15   2   5       1849.38       1804.34       144.35 o
  -5   2   5       1940.81       1949.78        51.06 o
  -4   2   5       2524.28       2533.90       192.61 o
  -3   2   5       3073.62       2956.80       121.54 o
  -2   2   5      13242.79      12343.44       138.43 o
  -1   2   5        175.46        197.15        25.07 o
   0   2   5        382.13        482.57        47.78 o
   1   2   5       8146.93       8162.48        66.05 o
   2   2   5       1320.19       1348.47        33.87 o
   3   2   5       6078.84       5859.63        57.53 o
   4   2   5         14.69        518.44        97.16 o
   5   2   5       9801.97       9964.26        75.46 o
   6   2   5      12060.09      12531.30        95.10 o
   7   2   5       2206.22       2078.35        41.01 o
   8   2   5        306.06        338.45        67.03 o
   9   2   5        686.39        640.95        55.36 o
  10   2   5          0.84         40.97        43.00 o
  11   2   5        493.83        562.59        56.90 o
  12   2   5        289.27        187.01        42.11 o
  13   2   5       1884.12       1763.45       103.26 o
  14   2   5          9.52         20.12        30.31 o
  15   2   5         58.06         35.80        49.51 o
 -15   3   5        563.06        578.79        88.38 o
 -14   3   5       1429.57       1490.98       129.05 o
 -13   3   5          3.52         32.04        49.70 o
  -5   3   5        106.33        116.83        50.29 o
  -4   3   5       1309.86       1642.43       115.42 o
  -3   3   5       7945.91       8140.41       210.07 o
  -2   3   5         70.24         92.74        10.77 o
  -1   3   5       5786.50       5714.46       140.89 o
   0   3   5         22.10         58.12        17.02 o
   1   3   5          7.82          1.27        13.41 o
   2   3   5       1349.72       1186.95        28.52 o
   3   3   5       5913.34       5835.42        70.19 o
   4   3   5      12634.02      12364.14        82.49 o
   5   3   5        131.27        216.62        24.75 o
   6   3   5       7149.75       6733.78        76.65 o
   7   3   5          1.31         11.72        12.37 o
   8   3   5        469.24        529.15        35.14 o
   9   3   5       1462.94       2010.63        69.84 o
  10   3   5         17.84         54.46        42.65 o
  11   3   5         55.69         86.42        31.23 o
  12   3   5         12.24         39.20        31.48 o
  13   3   5          2.45        -28.80        31.57 o
  14   3   5        217.91        187.22        82.58 o
 -15   4   5          0.01        -41.61        41.61 o
 -14   4   5        333.70        293.55        66.90 o
 -13   4   5        375.54        431.10        73.69 o
 -12   4   5          5.62          9.63        37.64 o
  -4   4   5        177.48        200.47        49.53 o
  -3   4   5        619.44        663.37        79.03 o
  -2   4   5       1511.19       1361.57        36.02 o
  -1   4   5       2808.19       2741.30        52.25 o
   0   4   5       1344.31       1641.51        38.86 o
   1   4   5        193.98        203.39        15.53 o
   2   4   5          0.03          3.25        13.46 o
   3   4   5       1090.59        988.20        24.65 o
   4   4   5       2856.71       2943.84        47.94 o
   5   4   5        181.00        224.71        19.42 o
   6   4   5       2776.95       2831.24        51.45 o
   7   4   5         36.11         19.48        21.90 o
   8   4   5       1257.16       1335.89        45.96 o
   9   4   5        633.13        890.62        49.33 o
  10   4   5         23.14         47.93        19.57 o
  11   4   5       2093.63       1900.15        98.34 o
  12   4   5        685.72        677.35        95.21 o
  13   4   5        281.73        216.52        62.40 o
  14   4   5          2.40         86.32        53.25 o
 -15   5   5        758.77        720.87        97.73 o
 -14   5   5        683.61        722.00        94.76 o
 -13   5   5        425.59        450.97        74.69 o
 -12   5   5         18.44        -40.86        40.86 o
 -11   5   5        416.96        214.09        45.76 o
 -10   5   5       1143.48       1214.46        98.87 o
  -9   5   5        445.18        420.35        62.53 o
  -8   5   5        471.79        485.57        62.93 o
  -7   5   5          5.23          5.50        31.33 o
  -6   5   5       6248.80       6679.64       175.63 o
  -5   5   5          7.98        807.34        92.49 o
  -4   5   5       1323.24       2093.98        78.74 o
  -3   5   5       9784.58       9685.39       132.67 o
  -2   5   5        847.12        769.44        34.80 o
  -1   5   5        835.05        973.84        31.79 o
   0   5   5        815.63        757.10        27.45 o
   1   5   5        130.94        106.25        19.70 o
   2   5   5       4231.88       4448.67        67.88 o
   3   5   5        964.55       1061.19        33.51 o
   4   5   5       1052.30       1383.23       113.40 o
   5   5   5        109.29        151.62        15.03 o
   6   5   5        373.91        381.80        22.08 o
   7   5   5         13.75         -8.40        15.56 o
   8   5   5       2259.44       2284.88        61.11 o
   9   5   5       2072.69       2215.14        72.85 o
  10   5   5        514.59        536.13        50.84 o
  11   5   5        592.58        531.10        51.61 o
  12   5   5        615.83        746.56       105.16 o
  13   5   5       2711.83       3331.84       205.08 o
  14   5   5       1218.20       1522.13       143.33 o
 -15   6   5        354.35        363.99        76.97 o
 -14   6   5        448.43        563.10        88.45 o
 -13   6   5        472.33        566.04        79.82 o
 -12   6   5         72.42        117.58        48.37 o
 -11   6   5          1.11         31.06        44.99 o
 -10   6   5        149.36        175.96        52.36 o
  -9   6   5        598.70       1307.08       107.00 o
  -8   6   5         72.45        120.35        46.92 o
  -7   6   5          2.95          1.78        36.05 o
  -6   6   5        770.96        804.70        66.06 o
  -5   6   5      15723.81      15735.39       254.80 o
  -4   6   5        501.51        479.53        44.83 o
  -3   6   5        291.84        284.98        35.65 o
  -2   6   5        397.21        356.34        30.13 o
  -1   6   5       2012.60       2013.38        61.81 o
   0   6   5       2503.41       3099.87        73.62 o
   1   6   5       9758.02       9647.21       196.30 o
   2   6   5         58.30         32.94        13.84 o
   3   6   5       7955.51       7926.79       115.55 o
   4   6   5       4924.77       4834.44        73.18 o
   5   6   5       1739.50       1765.72        48.72 o
   6   6   5       2364.06       2373.77        57.72 o
   7   6   5        209.46        221.07        24.71 o
   8   6   5         21.61         44.16        23.18 o
   9   6   5        640.45        702.49        56.18 o
  10   6   5          3.20        -14.76        23.51 o
  11   6   5          3.05         11.50        25.24 o
  12   6   5        160.43        200.41        68.57 o
  13   6   5       1703.31       2575.29       182.38 o
  14   6   5       1221.95       1409.93       139.56 o
 -14   7   5          7.13        140.15        65.30 o
 -13   7   5        302.26        335.04        69.10 o
 -12   7   5        117.22         77.45        42.36 o
 -11   7   5         10.46         50.43        46.71 o
 -10   7   5        231.38        236.72        57.49 o
  -9   7   5       4854.20       5498.48       203.71 o
  -8   7   5         65.38        125.30        41.50 o
  -7   7   5         32.39         42.87        28.55 o
  -6   7   5        623.51        580.56        58.56 o
  -5   7   5        420.94        687.05        69.47 o
  -4   7   5         85.10         78.61        28.30 o
  -3   7   5       6691.92       6516.41       150.82 o
  -2   7   5        840.78        794.60        58.11 o
  -1   7   5       7627.90       7745.77       170.26 o
   0   7   5        286.63        305.88        28.89 o
   1   7   5       1617.90       1761.39        62.84 o
   2   7   5        609.48        516.95        36.97 o
   3   7   5        142.46        111.84        23.63 o
   4   7   5       3703.44       4193.67        80.09 o
   5   7   5         62.22        148.90        27.17 o
   6   7   5       1791.50       1632.92        60.14 o
   7   7   5        705.00        680.92        41.90 o
   8   7   5          4.64          5.79        21.04 o
   9   7   5       2612.93       2406.72       109.28 o
  10   7   5       1027.96        944.73        67.91 o
  11   7   5        130.59         70.69        26.64 o
  12   7   5        191.70        244.17        43.74 o
  13   7   5        354.64        970.05       126.60 o
 -14   8   5        417.78        529.58        86.68 o
 -13   8   5        107.93        207.91        61.68 o
 -12   8   5         32.45        115.80        51.88 o
 -11   8   5       2854.32       3121.12       172.57 o
 -10   8   5        222.10        206.93        55.33 o
  -9   8   5        452.72        507.65        68.78 o
  -8   8   5        522.55        453.91        64.76 o
  -7   8   5       1471.41       1568.03       101.92 o
  -6   8   5        834.87        823.00        72.33 o
  -5   8   5         10.04        132.24        40.35 o
  -4   8   5      14546.85      14510.23       171.66 o
  -3   8   5        351.91        265.41        25.70 o
  -2   8   5         42.38         13.23        23.82 o
  -1   8   5       1300.91       1473.24        80.18 o
   0   8   5       2038.99       2760.92       146.53 o
   1   8   5        188.56        260.20        30.68 o
   2   8   5       1762.92       1696.93        64.39 o
   3   8   5       1285.86       1328.24        57.65 o
   4   8   5       3765.64       3891.72       112.55 o
   5   8   5       1492.30       1891.31        89.88 o
   6   8   5        600.82        523.57        37.59 o
   7   8   5        718.70        798.97        44.94 o
   8   8   5        181.75        152.53        30.37 o
   9   8   5        300.06        587.87       124.28 o
  10   8   5          3.41          1.26        25.99 o
  11   8   5          1.18         19.63        65.71 o
  12   8   5        154.30        140.06        51.75 o
  13   8   5        259.28        346.58        69.74 o
 -13   9   5       1932.60       1975.71       146.08 o
 -12   9   5       2273.93       2455.02       159.89 o
 -11   9   5          0.05         -7.38        39.86 o
 -10   9   5        207.10        208.69        52.27 o
  -9   9   5        332.41        368.57        65.09 o
  -8   9   5        132.78        104.10        45.38 o
  -7   9   5       1456.44       1508.78       105.10 o
  -6   9   5        619.26        473.16        58.69 o
  -5   9   5         10.07        130.44        40.91 o
  -4   9   5       3504.78       3711.56        92.15 o
  -3   9   5       7508.16       7356.92       181.71 o
  -2   9   5       5534.73       5454.06       157.54 o
  -1   9   5         88.23        101.43        32.54 o
   0   9   5        289.15        385.93        36.81 o
   1   9   5        973.35       1110.07        54.56 o
   2   9   5        313.89        215.82        27.88 o
   3   9   5       2021.10       1968.81        73.68 o
   4   9   5       2953.73       3736.55       106.17 o
   5   9   5        511.06        607.77        73.35 o
   6   9   5         49.48         85.77        30.12 o
   7   9   5        537.12        469.27        38.01 o
   8   9   5       5089.99       5229.48       120.13 o
   9   9   5       2351.56       2721.40       141.64 o
  10   9   5          3.53         -9.89        27.79 o
  11   9   5       8466.99       8160.26       365.42 o
  12   9   5          3.96        -30.36        30.36 o
 -13  10   5          3.74        210.41        61.25 o
 -12  10   5       1713.04       1604.28       129.15 o
 -11  10   5        548.97        523.07        76.16 o
 -10  10   5         47.73         39.99        41.18 o
  -9  10   5         56.04         -4.84        31.51 o
  -8  10   5         30.56         47.14        37.47 o
  -7  10   5        910.23        924.93        83.99 o
  -6  10   5         58.95         59.34        34.40 o
  -5  10   5         76.52         37.43        27.78 o
  -4  10   5          5.40          2.57        18.04 o
  -3  10   5       1152.54       1216.71        80.32 o
  -2  10   5        156.26        136.26        36.29 o
  -1  10   5        324.53        279.92        45.67 o
   0  10   5         28.93         70.08        24.33 o
   1  10   5          5.47          4.73        23.14 o
   2  10   5         20.58         -0.11        22.27 o
   3  10   5          4.15          2.33        20.90 o
   4  10   5       1165.40       1147.63        82.51 o
   5  10   5          4.37        123.79        48.21 o
   6  10   5       1524.69       1452.66        79.69 o
   7  10   5       1706.25       1627.37        85.52 o
   8  10   5       1658.90       1847.75       140.46 o
   9  10   5        632.58       1301.00       113.12 o
  10  10   5       1997.42       1927.16       136.72 o
  11  10   5       2668.74       2420.32       112.06 o
  12  10   5         77.17         54.65        38.18 o
 -12  11   5       3425.41       3167.90       180.33 o
 -11  11   5         19.07         32.59        36.80 o
 -10  11   5       1741.85       1736.95       128.59 o
  -9  11   5         33.46        175.79        60.42 o
  -8  11   5         76.21         90.74        36.36 o
  -7  11   5        154.01        120.15        39.68 o
  -6  11   5         89.00         74.86        35.33 o
  -5  11   5         79.69        130.11        38.54 o
  -4  11   5        364.86        338.08        49.85 o
  -3  11   5        513.06        569.68        61.32 o
  -2  11   5         40.06          8.50        32.41 o
  -1  11   5        120.96        101.22        38.13 o
   0  11   5         46.31         62.09        26.17 o
   1  11   5        815.89        785.99        52.01 o
   2  11   5        903.98        928.53        56.37 o
   3  11   5       2747.84       2784.95       130.77 o
   4  11   5       1155.59       1068.57        92.34 o
   5  11   5        153.93        123.89        45.98 o
   6  11   5        107.65         59.61        40.23 o
   7  11   5         19.54         64.74        31.78 o
   8  11   5        374.08        440.22        57.65 o
   9  11   5       1688.14       1771.81       135.23 o
  10  11   5       3373.50       2970.31       171.39 o
  11  11   5        888.00        693.40        87.59 o
 -11  12   5        954.75        860.80        98.46 o
 -10  12   5         18.40        -10.99        41.07 o
  -9  12   5       3583.26       3435.18       178.05 o
  -8  12   5         87.07        113.51        47.58 o
  -7  12   5         26.74         38.78        29.32 o
  -6  12   5        780.11        686.28        73.88 o
  -3  12   5       1242.02       1165.12        87.82 o
  -2  12   5          2.86          4.57        30.91 o
  -1  12   5        311.14        217.20        43.41 o
   0  12   5        726.10        789.65        57.16 o
   1  12   5        774.05        846.31        57.62 o
   2  12   5        516.30        434.54        42.55 o
   3  12   5         23.57         14.42        23.14 o
   4  12   5          0.04         44.19        37.85 o
   5  12   5         16.17         93.32        46.87 o
   6  12   5       1761.36       1737.72        93.70 o
   7  12   5          3.69          5.86        29.85 o
   8  12   5       3346.21       3161.19       154.22 o
   9  12   5        536.87       1164.96       112.29 o
  10  12   5        428.92        325.52        62.53 o
 -10  13   5         51.92        169.56        47.30 o
  -9  13   5        614.06        754.73        87.32 o
  -8  13   5       4151.26       4024.72       189.58 o
  -3  13   5        668.83        704.56        72.74 o
  -2  13   5        154.38        119.85        38.58 o
  -1  13   5       1411.78       1385.95        75.08 o
   0  13   5         88.07         72.62        25.61 o
   1  13   5        124.66         91.86        27.68 o
   2  13   5        191.07        136.79        31.17 o
   3  13   5        316.02        196.22        48.40 o
   4  13   5       1512.29       1530.83       117.95 o
   5  13   5       2451.83       2466.54       150.65 o
   6  13   5        261.23        238.47        41.14 o
   7  13   5        135.10        186.22        62.01 o
   8  13   5         22.42         31.89        28.86 o
   9  13   5        779.20        761.89        92.24 o
  -3  14   5       4035.48       3845.16       167.12 o
  -2  14   5        316.23        358.21        42.91 o
  -1  14   5       1251.65       1056.53        67.46 o
   0  14   5        104.23        128.80        29.76 o
   1  14   5        104.47        163.38        34.00 o
   2  14   5       1722.68       1781.59        86.60 o
   3  14   5        175.60        178.21        56.59 o
   4  14   5          2.25          5.60        46.05 o
   5  14   5          3.52        111.83        33.11 o
   6  14   5        487.64        575.40        60.70 o
   7  14   5       1859.58       1881.74       100.62 o
   8  14   5        417.92        346.52        48.11 o
  -3  15   5        133.01         76.12        45.42 o
  -2  15   5        302.65        282.59        42.64 o
  -1  15   5         67.10        113.41        39.50 o
   0  15   5       1864.86       2056.84        96.49 o
   1  15   5       5623.44       5653.54       155.46 o
   2  15   5       1113.02       1088.58       100.88 o
   3  15   5       1804.73       1701.84       128.21 o
   4  15   5        107.06        111.81        40.89 o
   5  15   5        134.17        179.62        44.51 o
   6  15   5         37.75         22.04        89.34 o
  -5  16   5        341.36        317.85        71.90 o
  -4  16   5        377.41        435.61        82.21 o
  -3  16   5        919.37        976.11       104.11 o
  -2  16   5       1666.22       1594.16        83.78 o
  -1  16   5        122.21        158.14        31.95 o
   0  16   5       1570.31       1702.53        87.04 o
   1  16   5       2155.85       1971.06       131.75 o
   2  16   5       1717.44       2026.41       133.23 o
   3  16   5        280.78        274.33        58.79 o
   4  16   5        784.89        714.80        67.60 o
  -1  17   5        763.76        778.75        60.98 o
   0  17   5        443.13        513.22        71.00 o
  -4   0   6       4754.42       4928.40        95.32 o
  -2   0   6       2564.86       2451.88        67.10 o
   0   0   6        637.24        854.77        29.77 o
   2   0   6      29791.83      27992.76       231.23 o
   4   0   6        119.80        131.30        16.26 o
   6   0   6      38856.89      37990.82       246.97 o
   8   0   6        368.11        445.32        41.79 o
  10   0   6        127.24        138.86        57.15 o
  12   0   6        200.48        165.50        62.09 o
  14   0   6        306.77        282.00        63.45 o
  -5   1   6       6659.34       6837.11       222.25 o
  -4   1   6        406.56        685.19        65.26 o
  -3   1   6       1832.15       1765.71        43.93 o
  -2   1   6       3584.91       3536.00        52.98 o
  -1   1   6       3543.66       3307.60        39.09 o
   0   1   6        106.97        128.93        10.22 o
   1   1   6      21294.91      19832.21        85.15 o
   2   1   6        133.26        122.84        10.41 o
   3   1   6       7801.59       7304.82        54.66 o
   4   1   6         45.09         31.08        12.38 o
   5   1   6       1858.86       1858.59        38.09 o
   6   1   6       5568.42       5103.21        71.31 o
   7   1   6       8140.95       8169.64        93.88 o
   8   1   6       3459.54       3555.40        90.24 o
   9   1   6       2320.17       2323.27        99.15 o
  10   1   6        244.79        174.37        36.82 o
  11   1   6         31.20        -31.76        37.50 o
  12   1   6        403.74        465.28        63.37 o
  13   1   6        353.20        347.07        53.07 o
  14   1   6        467.12        540.03        61.67 o
 -15   2   6       1298.76       1312.80       124.38 o
  -7   2   6       2523.95       3026.39       108.93 o
  -6   2   6       3346.84       3390.40       108.93 o
  -5   2   6       1813.06       1843.24       248.61 o
  -4   2   6       5525.44       5484.86        79.46 o
  -3   2   6        355.27        333.14        27.18 o
  -2   2   6        200.17        250.61        16.44 o
  -1   2   6          1.56         15.61        10.73 o
   0   2   6       2545.37       3059.64        79.96 o
   1   2   6        483.52        538.03        18.98 o
   2   2   6        488.91        477.20        17.45 o
   3   2   6        101.45         72.54        11.89 o
   4   2   6       3219.75       5042.99       242.23 o
   5   2   6        527.93        474.08        22.17 o
   6   2   6      10857.31      10298.96       100.96 o
   7   2   6       5111.40       5154.52        92.27 o
   8   2   6       1200.75       1139.96        52.60 o
   9   2   6       4572.29       4164.05       181.36 o
  10   2   6       1758.05       1502.38        87.26 o
  11   2   6         17.90         49.33        31.00 o
  12   2   6        871.96        919.05        77.03 o
  13   2   6        625.23        609.93        63.82 o
  14   2   6       1080.68       1107.62        85.22 o
 -15   3   6       1438.52       1552.26       134.16 o
 -14   3   6        499.88        515.25        90.39 o
  -6   3   6       5722.92       6235.64       100.28 o
  -5   3   6       3323.24       3274.82        71.45 o
  -4   3   6        376.15        955.59       226.78 o
  -3   3   6      24197.30      23560.88       166.55 o
  -2   3   6       2210.35       2227.31        33.61 o
  -1   3   6       2063.58       1801.45        27.35 o
   0   3   6       4457.89       5462.36       103.97 o
   1   3   6       3716.08       3877.65        54.71 o
   2   3   6       2485.54       2395.80        41.02 o
   3   3   6       4174.26       3795.33        52.92 o
   4   3   6       1763.89       1809.40        36.00 o
   5   3   6       2535.93       2624.09        45.38 o
   6   3   6       1141.92       1057.05        30.47 o
   7   3   6        149.73         95.92        26.75 o
   8   3   6        106.22         46.94        22.65 o
   9   3   6         54.78         71.17        37.13 o
  10   3   6        172.58        225.64        47.51 o
  11   3   6         67.53        128.69        55.14 o
  12   3   6        504.49        621.03        64.93 o
  13   3   6          3.89         22.44        34.58 o
  14   3   6          1.71         69.67        55.14 o
 -15   4   6        650.75        521.05        84.36 o
 -14   4   6        583.09        446.06        77.13 o
 -13   4   6       2417.04       2545.31       161.52 o
 -12   4   6       2509.88       2391.21       151.37 o
  -4   4   6         52.92        373.21        42.58 o
  -3   4   6          0.90         -6.65        13.16 o
  -2   4   6       3774.83       3650.28        40.46 o
  -1   4   6       3316.84       3045.36        43.86 o
   0   4   6       6642.72       7805.74       128.41 o
   1   4   6        669.93        697.54        27.44 o
   2   4   6       8888.61       8850.37        69.61 o
   3   4   6       5884.20       5460.07        57.91 o
   4   4   6        304.71        400.00        19.94 o
   5   4   6        536.40        518.35        24.84 o
   6   4   6        156.58        256.81        19.97 o
   7   4   6          3.06        -11.02        13.92 o
   8   4   6       1503.63       1423.79        49.82 o
   9   4   6        106.45        132.55        30.91 o
  10   4   6         20.93         32.53        97.08 o
  11   4   6        958.14        838.42        68.07 o
  12   4   6        344.63        213.38        47.60 o
  13   4   6       2225.98       2719.43       188.40 o
  14   4   6       1160.81       1832.97       164.42 o
 -15   5   6         45.09          0.22        46.31 o
 -14   5   6          7.99        -37.70        37.70 o
 -13   5   6         18.26         45.88        50.74 o
 -12   5   6        213.56        152.14        48.45 o
 -11   5   6        272.14        224.71        55.55 o
 -10   5   6         60.83         39.10        35.15 o
  -9   5   6       9296.27       9554.73       260.47 o
  -8   5   6         99.05        105.27        42.38 o
  -7   5   6       1550.49       1400.65        89.34 o
  -6   5   6       1143.57       1544.28        87.35 o
  -5   5   6         96.83         89.01        34.20 o
  -4   5   6       3726.50       3658.20        74.36 o
  -3   5   6       2002.54       1976.43        34.26 o
  -2   5   6        682.12        585.07        22.13 o
  -1   5   6       4199.31       3715.47        65.79 o
   0   5   6       1252.23       1357.12        45.34 o
   1   5   6      12070.38      12058.33        93.92 o
   2   5   6       2540.90       2503.16        44.02 o
   3   5   6        243.64        285.21        20.32 o
   4   5   6        294.25        402.39        35.20 o
   5   5   6        241.11        230.17        19.29 o
   6   5   6        140.92        164.12        16.50 o
   7   5   6       1330.15       1247.63        45.61 o
   8   5   6        208.77        293.03        33.72 o
   9   5   6        539.75        666.64        44.99 o
  10   5   6        857.52        788.96        94.13 o
  11   5   6       2107.70       1936.90       148.67 o
  12   5   6        768.87        632.36        92.51 o
  13   5   6         94.11        511.96        86.57 o
  14   5   6         65.36         81.34        59.46 o
 -14   6   6         71.70         90.30        48.58 o
 -13   6   6        526.79        504.44        79.82 o
 -12   6   6         13.90        -40.38        43.77 o
 -11   6   6         26.94         -2.71        37.99 o
 -10   6   6       2835.28       2686.50       150.63 o
  -9   6   6        904.47        938.43        85.11 o
  -8   6   6       2482.27       2641.86       132.89 o
  -7   6   6       1254.14       1390.22        91.25 o
  -6   6   6        500.22        557.17        55.94 o
  -5   6   6       2510.04       2428.83       105.37 o
  -4   6   6        596.66       1655.08       297.62 o
  -3   6   6       4666.02       4363.69       121.35 o
  -2   6   6       1211.47       1399.26        52.03 o
  -1   6   6       9626.58       9689.16       207.18 o
   0   6   6        160.96        257.09        23.38 o
   1   6   6        906.42        965.01        44.43 o
   2   6   6        137.08        232.22        19.51 o
   3   6   6          2.46        -14.60        14.60 o
   4   6   6       2263.93       2116.56        60.07 o
   5   6   6       1255.32       1336.25        44.40 o
   6   6   6         16.82         33.48        17.23 o
   7   6   6       1143.66       1499.44        50.82 o
   8   6   6       1328.40       1348.81        59.20 o
   9   6   6        361.54        412.63        44.08 o
  10   6   6        824.18        703.73        59.55 o
  11   6   6       2725.85       2866.83       177.89 o
  12   6   6          6.76        -47.46        47.87 o
  13   6   6       6675.81       6632.48       288.03 o
 -14   7   6        731.61        651.25        84.75 o
 -13   7   6        303.85        253.43        57.91 o
 -12   7   6         36.66        -35.03        40.37 o
 -11   7   6       1972.25       1988.15       136.65 o
 -10   7   6        333.09        375.69        71.57 o
  -9   7   6       1869.67       1891.08       125.68 o
  -8   7   6        106.73        177.41        48.76 o
  -7   7   6        194.63        131.65        37.06 o
  -6   7   6          1.61         11.78        24.57 o
  -5   7   6        519.29        615.61        56.12 o
  -4   7   6        315.65        669.23        62.47 o
  -3   7   6       1315.38       1259.68        73.00 o
  -2   7   6       5610.50       5344.14       104.93 o
  -1   7   6        332.91        331.37        31.32 o
   0   7   6       2784.81       3535.20        70.19 o
   1   7   6         54.65         32.19        19.12 o
   2   7   6       4122.08       4119.12       106.83 o
   3   7   6        875.48        887.87        40.56 o
   4   7   6         90.10        568.37        62.81 o
   5   7   6        113.77        239.75        48.57 o
   6   7   6        155.41        174.35        25.83 o
   7   7   6          9.57         -4.18        19.66 o
   8   7   6       2169.54       2253.83        87.04 o
   9   7   6        808.07       1771.53       100.89 o
  10   7   6        107.01        162.76        63.09 o
  11   7   6         15.31         59.25        41.10 o
  12   7   6         53.94         69.56        45.54 o
  13   7   6        370.26        300.61        72.43 o
 -13   8   6        928.32        892.00       101.03 o
 -12   8   6        529.52        529.50        78.67 o
 -11   8   6        841.72        840.37        92.48 o
 -10   8   6        561.13        561.03        71.87 o
  -9   8   6         35.09        200.97        53.88 o
  -8   8   6         84.29         71.40        38.75 o
  -7   8   6          0.57        -20.25        29.76 o
  -6   8   6        968.99        983.25        78.86 o
  -5   8   6       4672.06       4854.92       152.57 o
  -3   8   6        459.06        584.98        52.83 o
  -2   8   6       1517.54       1643.53        86.36 o
  -1   8   6          4.73         41.84        21.93 o
   0   8   6       1053.73       1272.61        57.42 o
   1   8   6        432.72        280.25        29.78 o
   2   8   6       1778.69       1774.11        68.62 o
   3   8   6       3771.22       3656.68        96.97 o
   4   8   6          7.64         70.89        22.53 o
   5   8   6         35.04         23.55        34.72 o
   6   8   6       3129.88       3159.47        86.58 o
   7   8   6         45.79         45.07        21.50 o
   8   8   6        136.90        121.51        27.18 o
   9   8   6        363.71        483.76        51.83 o
  10   8   6         46.97         26.01        25.19 o
  11   8   6          5.83        -17.51        44.96 o
  12   8   6         52.55        126.19        55.85 o
 -13   9   6         38.43        423.74        80.68 o
 -12   9   6         31.54         16.73        34.78 o
 -11   9   6        534.62        453.79        68.65 o
 -10   9   6        123.48        163.53        50.66 o
  -9   9   6       2087.34       2168.19       135.22 o
  -8   9   6        170.33        117.61        46.61 o
  -7   9   6       7751.79       7638.42       223.19 o
  -6   9   6       1679.20       1586.59        99.44 o
  -5   9   6       2238.13       2210.29       105.94 o
  -3   9   6        685.12        710.20        61.71 o
  -2   9   6        148.06         82.44        32.31 o
  -1   9   6        127.62        143.42        27.85 o
   0   9   6        205.72        179.15        30.38 o
   1   9   6         81.36         63.86        23.19 o
   2   9   6       1228.01       1185.27        59.02 o
   3   9   6       3147.99       3229.49        96.43 o
   4   9   6       1671.42       1790.85        62.15 o
   5   9   6         98.08         90.90        29.44 o
   6   9   6       1768.00       1862.09        87.16 o
   7   9   6         83.77         48.71        33.92 o
   8   9   6       1769.74       1857.84        74.57 o
   9   9   6        399.82        738.06       108.88 o
  10   9   6        464.28        539.14        52.67 o
  11   9   6        750.93        692.42        60.76 o
  12   9   6        136.64        203.41        62.76 o
 -12  10   6        388.12        346.95        66.12 o
 -11  10   6        940.91        905.28        97.70 o
 -10  10   6        323.29        411.89        69.91 o
  -9  10   6       1466.54       1933.68       132.01 o
  -8  10   6       1673.15       1819.71       123.96 o
  -7  10   6        369.49        293.01        47.07 o
  -6  10   6        334.90        381.87        54.61 o
  -3  10   6         69.99         81.44        28.80 o
  -2  10   6        766.48        717.51        67.13 o
  -1  10   6         46.37         50.89        25.35 o
   0  10   6        248.00        239.48        33.71 o
   1  10   6          0.92         -3.31        22.59 o
   2  10   6        737.51        756.59        54.82 o
   3  10   6       3997.06       4149.60       115.84 o
   4  10   6         95.68        144.45        27.71 o
   5  10   6         18.56         76.83        31.96 o
   6  10   6         21.68         11.99        28.28 o
   7  10   6        477.81        578.94        53.76 o
   8  10   6         14.01         30.29        27.33 o
   9  10   6         67.53        108.21        42.98 o
  10  10   6        168.55         53.92        38.40 o
  11  10   6       1297.79       1041.28       101.47 o
 -12  11   6        214.86        131.38        35.19 o
 -11  11   6       1533.42       1398.62       118.49 o
 -10  11   6         92.23        167.54        52.07 o
  -9  11   6        193.05        139.02        43.20 o
  -8  11   6       9876.12      10015.16       282.37 o
  -7  11   6         82.83         98.72        34.21 o
  -3  11   6        957.86        890.90        75.47 o
  -2  11   6        452.98        455.96        43.88 o
  -1  11   6        266.16        199.51        38.14 o
   0  11   6        883.31       1088.64        62.86 o
   1  11   6        562.80        594.05        48.47 o
   2  11   6       2008.06       2007.80        84.26 o
   3  11   6       2077.37       2113.77        86.50 o
   4  11   6        501.65        444.99        79.27 o
   5  11   6        495.35        612.53        73.47 o
   6  11   6       6692.21       6123.75       166.99 o
   7  11   6         46.94         42.97        42.02 o
   8  11   6       2937.77       2967.70       376.33 o
   9  11   6          1.08         21.53        38.31 o
  10  11   6          4.31         16.87        32.85 o
 -11  12   6       2426.23       2216.61       149.42 o
 -10  12   6        250.77        300.09        62.54 o
  -9  12   6        350.17        401.55        67.26 o
  -3  12   6        419.41        383.27        55.89 o
  -2  12   6        225.24        317.62        55.94 o
  -1  12   6       4525.23       4702.31       129.63 o
   0  12   6          2.24         24.98        34.22 o
   1  12   6        739.11        824.99        59.91 o
   2  12   6        204.35        211.22        33.36 o
   3  12   6        125.48        108.45        25.01 o
   4  12   6       4734.16       4591.83       199.99 o
   5  12   6       2832.95       2838.01       171.06 o
   6  12   6        474.19        411.06        51.91 o
   7  12   6         55.69         52.07        29.40 o
   8  12   6       4137.55       3616.81       135.25 o
   9  12   6        471.75        588.44        82.99 o
  10  12   6         75.89         26.68        38.38 o
  -3  13   6          1.47          8.55        23.60 o
  -2  13   6        205.53        204.29        65.09 o
  -1  13   6       1177.34       1192.98        70.13 o
   0  13   6       1277.55       1293.69        77.77 o
   1  13   6          0.01          8.23        37.66 o
   2  13   6        430.87        443.75        45.92 o
   3  13   6         48.81        102.58        37.79 o
   4  13   6         70.62         99.85        33.60 o
   5  13   6          0.05         19.08        54.39 o
   6  13   6       1216.11       1038.67        76.65 o
   7  13   6       4038.80       3720.52       157.91 o
   8  13   6        172.58        252.71       128.24 o
   9  13   6        190.13        215.86        59.66 o
  -8  14   6          0.84         61.76        39.63 o
  -5  14   6        589.34        528.82        77.02 o
  -4  14   6        774.48        691.05        86.51 o
  -3  14   6        872.63        890.89        64.22 o
  -2  14   6       1518.55       1387.83        76.12 o
  -1  14   6        350.55        399.32        52.22 o
   0  14   6        687.88        695.26        65.74 o
   1  14   6         36.38         41.60        23.94 o
   2  14   6       2046.23       1899.02        90.00 o
   3  14   6        130.57        193.60        52.72 o
   4  14   6        197.10        229.20        42.49 o
   5  14   6        579.83        861.21       153.78 o
   6  14   6        156.94        194.88        40.82 o
   7  14   6        876.93        740.66        66.28 o
  -7  15   6         83.73        137.62        57.16 o
  -6  15   6        247.32        324.00        71.27 o
  -5  15   6         45.81        135.34        64.82 o
  -4  15   6        399.89        271.93        66.88 o
  -3  15   6       1015.40        899.60       103.38 o
  -2  15   6       1182.78       1045.05        70.85 o
  -1  15   6       1021.84       1105.61        72.96 o
   0  15   6         29.25         28.01        44.79 o
   1  15   6        934.14        946.76        68.59 o
   2  15   6       7215.70       6786.23       243.51 o
   3  15   6          4.47         12.60        92.37 o
   4  15   6         17.87         12.91        30.32 o
   5  15   6        112.12        103.21        54.61 o
   6  15   6         35.97         16.95        86.62 o
  -4  16   6        136.92        109.79        42.22 o
  -3  16   6        111.37        211.47        58.59 o
  -2  16   6         74.67         83.59        38.54 o
  -1  16   6          4.35         -4.72        55.14 o
   0  16   6         23.96         50.60        41.13 o
   1  16   6       1347.84       1254.63        77.51 o
   2  16   6       2170.19       2111.04       102.73 o
   3  16   6        686.93        704.19        62.50 o
   4  16   6        151.16        126.92        34.69 o
  -5   0   7      20502.98      20146.87       290.26 o
  -3   0   7        456.92        456.41        22.44 o
  -1   0   7       5908.31       4999.36        67.84 o
   1   0   7        450.37        485.60        28.81 o
   3   0   7        145.38         17.54        18.74 o
   5   0   7      32188.89      30298.57       224.61 o
   7   0   7       1138.08       1086.06        50.54 o
   9   0   7       3830.22       3890.85       121.00 o
  11   0   7        398.15        484.60        89.54 o
  13   0   7         44.61         62.69        50.30 o
  -9   1   7        271.56        323.16        51.36 o
  -8   1   7       3770.48       4099.90       145.29 o
  -7   1   7        219.14        204.26        40.74 o
  -6   1   7      13665.53      13622.37       241.50 o
  -5   1   7         18.18        106.78        38.97 o
  -4   1   7         15.95         -3.03        13.65 o
  -3   1   7       1998.51       1994.06        33.87 o
  -2   1   7         14.12         22.32        10.59 o
  -1   1   7       6487.66       6027.67        56.47 o
   0   1   7         73.79         89.27        11.85 o
   1   1   7        848.13        832.93        20.88 o
   2   1   7        941.00        985.80        22.47 o
   3   1   7          0.17         -4.96        10.87 o
   4   1   7          0.54         95.64        18.45 o
   5   1   7       5464.32       6043.04       237.36 o
   6   1   7      12419.29      12220.82       116.44 o
   7   1   7       1184.54       1190.21        39.43 o
   8   1   7          8.66         49.01        21.31 o
   9   1   7        618.70        797.25        67.69 o
  10   1   7        278.58        243.27        45.27 o
  11   1   7         63.81         35.92        31.27 o
  12   1   7        331.15        590.79       334.90 o
  13   1   7        961.12        854.76        74.84 o
  14   1   7        417.78        570.59        65.83 o
 -15   2   7       3051.07       2890.28       181.34 o
  -7   2   7         39.31         88.02        32.76 o
  -6   2   7       9209.65       9492.92       196.79 o
  -5   2   7        162.22         62.62        18.20 o
  -4   2   7      14226.42      14907.89       204.26 o
  -3   2   7       3494.64       3759.85        61.16 o
  -2   2   7       3963.58       4112.88        48.55 o
  -1   2   7       4810.06       4471.03        49.13 o
   0   2   7       1350.55       1542.15        31.98 o
   1   2   7       7022.24       7268.00        73.43 o
   2   2   7        808.17        730.93        24.46 o
   3   2   7       6223.23       5372.86        86.40 o
   4   2   7       9236.90       9324.04        91.32 o
   5   2   7      13837.96      13162.23       117.14 o
   6   2   7       1638.97       1627.24        44.35 o
   7   2   7        629.92        666.64        30.98 o
   8   2   7       1341.07       1389.93        50.68 o
   9   2   7        469.66       1182.22        80.57 o
  10   2   7       1360.04       1193.02        78.74 o
  11   2   7         21.66         30.84        33.05 o
  12   2   7       1099.05        987.24        83.50 o
  13   2   7       1171.13       1081.20        84.44 o
  14   2   7        987.21       1003.07        83.07 o
 -15   3   7        502.28        451.51        79.26 o
 -14   3   7       2728.02       2573.13       166.94 o
  -6   3   7       9807.18      10125.81       136.16 o
  -5   3   7       2406.11       2742.95       145.46 o
  -4   3   7       2058.13       2406.31        61.82 o
  -3   3   7          0.38         -1.20        18.64 o
  -2   3   7        481.44        406.39        21.62 o
  -1   3   7       2926.16       2930.66        36.72 o
   0   3   7       1934.84       2547.47        41.93 o
   1   3   7       1849.53       1664.77        30.86 o
   2   3   7        269.65        294.64        15.25 o
   3   3   7        696.24        640.21        21.29 o
   4   3   7       1477.95       1995.20        73.39 o
   5   3   7          0.02         71.24        20.56 o
   6   3   7        314.11        375.41        24.23 o
   7   3   7        354.08        318.29        27.68 o
   8   3   7        626.18        645.93        46.11 o
   9   3   7        912.85       1116.06        76.02 o
  10   3   7         43.19         79.51        35.23 o
  11   3   7        137.04        115.10        75.77 o
  12   3   7       1821.36       1553.77        98.12 o
  13   3   7        663.26       1031.89        84.47 o
  14   3   7       1373.79       1573.98       145.95 o
 -15   4   7       2000.95       2033.47       148.68 o
 -14   4   7        393.53        403.98        75.86 o
 -13   4   7         67.83        619.20        91.59 o
 -12   4   7        868.76        815.69        93.40 o
  -6   4   7       3836.32       4008.98       124.91 o
  -5   4   7        390.32        599.86        37.22 o
  -4   4   7        308.96        355.43        34.33 o
  -3   4   7       2118.11       2294.17        51.90 o
  -2   4   7       5803.07       5730.61        57.89 o
  -1   4   7       9285.51       9214.15        74.52 o
   0   4   7       2001.66       2556.70        63.64 o
   1   4   7       4324.81       4441.79        55.26 o
   2   4   7       9510.84       9455.62        79.31 o
   3   4   7       2400.46       2223.22        40.46 o
   4   4   7       2443.26       2844.62        47.85 o
   5   4   7        143.18        135.28        24.62 o
   6   4   7          7.83         -7.93        16.54 o
   7   4   7         63.45         98.24        18.81 o
   8   4   7        807.42        868.84        52.64 o
   9   4   7        136.18       1635.67       145.98 o
  10   4   7        425.33        390.74        48.53 o
  11   4   7        134.22        166.33        41.30 o
  12   4   7        184.28        214.92        73.71 o
  13   4   7       2289.83       3189.71       209.63 o
 -14   5   7         91.87        114.27        56.23 o
 -13   5   7       3667.96       3485.16       189.85 o
 -12   5   7         66.48         50.51        38.83 o
 -11   5   7        687.39        688.98        87.78 o
 -10   5   7         16.00         54.02        41.36 o
  -9   5   7        499.65        852.21        88.08 o
  -8   5   7         12.14         34.19        38.50 o
  -7   5   7         31.12         77.92        21.21 o
  -6   5   7        302.43        294.32        34.98 o
  -5   5   7        513.29        505.96        35.61 o
  -4   5   7       1250.98       1568.31        83.50 o
  -3   5   7       1614.46       1453.25        45.33 o
  -2   5   7        861.04        783.58        25.50 o
  -1   5   7        681.91        673.35        24.75 o
   0   5   7       1666.93       1711.66        63.58 o
   1   5   7       4745.80       4825.97        73.29 o
   2   5   7        907.30        900.20        26.74 o
   3   5   7        110.08        126.66        13.77 o
   4   5   7       5211.57       5600.29        84.81 o
   5   5   7        152.36        173.33        19.03 o
   6   5   7         89.14        141.81        19.27 o
   7   5   7        134.52        161.86        26.63 o
   8   5   7         40.27         70.47        23.37 o
   9   5   7        532.61        829.11        68.44 o
  10   5   7       1468.95       1547.33       115.61 o
  11   5   7       2505.20       2315.57       164.76 o
  12   5   7        228.00        266.86        78.87 o
  13   5   7       6820.91       6666.59       290.23 o
 -14   6   7       4703.87       4892.81       226.97 o
 -13   6   7        957.63        996.43       104.68 o
 -12   6   7          4.78        -11.16        35.57 o
 -11   6   7       4321.56       3862.12       186.77 o
 -10   6   7        427.78        556.84        76.18 o
  -9   6   7        725.16        959.49        86.46 o
  -8   6   7        774.90        905.51        66.68 o
  -7   6   7       1911.04       2088.11        76.93 o
  -6   6   7       7251.32       7501.87       197.36 o
  -5   6   7       1579.08       1554.29        65.08 o
  -4   6   7          2.44        240.09        45.13 o
  -3   6   7        786.75        983.79        38.47 o
  -2   6   7       1153.77       1201.19        42.62 o
  -1   6   7       2425.28       2449.73        52.44 o
   0   6   7      18766.51      22467.51       309.60 o
   1   6   7        220.54        226.90        19.99 o
   2   6   7      11859.05      11519.66       150.22 o
   3   6   7         64.88         80.54        16.67 o
   4   6   7         72.69         71.98        17.87 o
   5   6   7        100.83        142.89        20.81 o
   6   6   7        658.63        678.65        34.92 o
   7   6   7         45.48         66.30        20.88 o
   8   6   7        345.53        306.18        32.65 o
   9   6   7       1166.94       1392.27       118.85 o
  10   6   7        566.59        404.93        74.52 o
  11   6   7       4730.47       4388.07       228.48 o
  12   6   7        315.62        178.54        61.20 o
  13   6   7        234.80        345.05        84.02 o
 -14   7   7         50.07          8.69        40.99 o
 -13   7   7       1629.92       1463.73       125.12 o
 -12   7   7        502.51        467.47        76.67 o
 -11   7   7        365.46        345.22        66.21 o
 -10   7   7         56.07         72.36        40.94 o
  -9   7   7        464.90        996.81        93.86 o
  -8   7   7         98.92         62.87        20.98 o
  -7   7   7        275.05        283.68        50.47 o
  -6   7   7       3162.14       3209.50       129.69 o
  -5   7   7       2311.06       2150.62       108.31 o
  -4   7   7       1129.63       1166.38        83.14 o
  -3   7   7       4369.77       4225.86        80.69 o
  -2   7   7       2979.34       3128.12        70.05 o
  -1   7   7        241.88        224.64        21.10 o
   0   7   7       4678.85       5929.90       190.55 o
   1   7   7       2708.27       2772.53        58.10 o
   2   7   7       2880.14       2905.05        94.91 o
   3   7   7        158.80        216.74        25.29 o
   4   7   7       1930.17       2028.84        66.90 o
   5   7   7       1784.82       2125.38        58.37 o
   6   7   7        361.78        341.68        27.11 o
   7   7   7       1639.40       1797.89        69.43 o
   8   7   7        166.15        180.08        29.61 o
   9   7   7         77.34        266.47        62.92 o
  10   7   7       1211.27       1357.63       125.64 o
  11   7   7        660.78        557.70        89.40 o
  12   7   7          9.20         27.59        50.37 o
 -13   8   7         33.40        135.82        58.89 o
 -12   8   7          2.19         97.76        50.65 o
 -11   8   7         21.83         66.45        39.21 o
 -10   8   7         25.56         28.17        32.85 o
  -9   8   7       1434.70       1384.64        72.92 o
  -8   8   7       1098.02       1048.22        88.44 o
  -7   8   7       2835.26       2997.52       139.15 o
  -4   8   7        132.41        247.36        49.55 o
  -3   8   7        477.75        620.37        35.47 o
  -2   8   7       4651.74       4657.57        89.73 o
  -1   8   7         58.10         67.49        17.77 o
   0   8   7       1399.52       1667.83        48.43 o
   1   8   7       1705.44       1788.27        59.37 o
   2   8   7        370.01        348.86        30.31 o
   3   8   7       1099.26       1171.57        49.99 o
   4   8   7         13.67         14.85        20.45 o
   5   8   7         79.15        106.99        24.62 o
   6   8   7         27.02          7.25        20.53 o
   7   8   7        174.27        198.64        29.51 o
   8   8   7       1094.32       1060.94        66.70 o
   9   8   7       1090.03       1171.95        80.32 o
  10   8   7          6.36        -33.95        46.51 o
  11   8   7         32.86         22.71        40.61 o
  12   8   7         43.80         29.30        40.86 o
 -13   9   7        649.67        861.32        98.99 o
 -12   9   7        165.17         97.68        39.34 o
 -11   9   7         12.92        -11.47        35.25 o
 -10   9   7       4218.59       4007.59       188.09 o
  -9   9   7       1701.97       2060.63        91.31 o
  -8   9   7       1009.91       1049.72        95.72 o
  -7   9   7         17.37         18.91        31.56 o
  -4   9   7         28.83        128.38        53.91 o
  -3   9   7        623.97        644.77        45.62 o
  -2   9   7         14.40         19.95        38.09 o
  -1   9   7         23.73         -2.22        16.44 o
   0   9   7       2030.46       2600.10       122.79 o
   1   9   7        785.22        690.09        41.95 o
   2   9   7         27.29         48.17        20.18 o
   3   9   7        706.90        677.74        41.29 o
   4   9   7        212.20        212.64        28.39 o
   5   9   7        235.64        221.09        29.52 o
   6   9   7       3899.02       3991.96       129.22 o
   7   9   7        175.74        128.94        30.70 o
   8   9   7        208.69        247.02        40.98 o
   9   9   7         67.97        125.28        31.95 o
  10   9   7       1365.78       1194.68        77.51 o
  11   9   7       1841.36       1760.68       145.52 o
 -12  10   7         58.74        100.91        45.25 o
 -11  10   7       2144.31       2165.88       144.13 o
 -10  10   7       3065.49       3003.29       164.30 o
  -9  10   7       3990.31       4044.52       128.22 o
  -4  10   7        569.55        504.26        63.46 o
  -3  10   7          2.14         26.46        22.72 o
  -2  10   7        364.65        314.24        36.79 o
  -1  10   7        112.74         66.38        35.84 o
   0  10   7        998.08       1148.27        62.45 o
   1  10   7       2776.62       2776.13        94.99 o
   2  10   7        898.46        791.87        47.48 o
   3  10   7        177.76        184.64        28.67 o
   4  10   7         91.87        135.87        29.74 o
   5  10   7         21.06        172.77        49.51 o
   6  10   7        385.71        367.06        44.69 o
   7  10   7       1726.43       1759.77        90.80 o
   8  10   7        781.47        874.36        68.79 o
   9  10   7        505.41        695.91        98.35 o
  10  10   7        215.02        201.00        47.51 o
 -11  11   7        299.86        170.22        48.75 o
  -9  11   7        824.46       1022.44        99.21 o
  -8  11   7        307.20        292.83        60.24 o
  -6  11   7        616.85        560.83        72.71 o
  -5  11   7       3127.25       3055.35       156.63 o
  -4  11   7         15.84         58.41        45.14 o
  -3  11   7        361.91        354.24        40.37 o
  -2  11   7        184.65        211.27        32.94 o
  -1  11   7         67.02         83.20        25.74 o
   0  11   7       1649.48       1927.55        85.14 o
   1  11   7        231.04        279.61        35.94 o
   2  11   7         20.60         19.51        21.85 o
   3  11   7        308.59        331.48        32.42 o
   4  11   7         46.13         95.11        29.94 o
   5  11   7       2154.74       2303.31       202.06 o
   6  11   7        140.19         92.28        35.39 o
   7  11   7        262.03        244.63        41.37 o
   8  11   7         32.04         47.24        27.95 o
   9  11   7         74.16         45.87        34.13 o
  10  11   7        206.53        132.04        42.48 o
 -10  12   7        814.17        638.92        79.37 o
  -9  12   7       3440.09       3653.59       181.11 o
  -8  12   7        534.90        607.77        90.49 o
  -7  12   7       4189.07       3955.86       186.54 o
  -6  12   7       5649.84       5314.12       213.31 o
  -5  12   7        179.98        440.09        76.47 o
  -4  12   7        431.30        801.39       106.39 o
  -3  12   7         41.16        126.35        31.30 o
  -2  12   7       2280.44       2283.66        93.09 o
  -1  12   7       1566.87       1599.47        78.56 o
   0  12   7        888.96       1073.75        65.82 o
   1  12   7          7.59         48.33        26.63 o
   2  12   7        260.36        314.38        35.86 o
   3  12   7         44.75          5.86        24.51 o
   4  12   7          4.04        154.93       183.44 o
   5  12   7          0.55        308.94       161.83 o
   6  12   7        669.56        641.23        58.73 o
   7  12   7       3484.62       3055.31       125.17 o
   8  12   7        403.60        401.85        54.02 o
   9  12   7       1199.80       1108.66       105.35 o
  -9  13   7         63.29        145.41        54.26 o
  -8  13   7         64.26         76.94        42.61 o
  -7  13   7       1140.46       1148.26       109.28 o
  -6  13   7        167.03        120.57        51.18 o
  -5  13   7          0.01          0.46        35.55 o
  -4  13   7        140.46         96.36        43.60 o
  -3  13   7         48.20          7.66        24.08 o
  -2  13   7        127.00         99.31        33.07 o
  -1  13   7       1909.93       1896.97        88.96 o
   0  13   7        571.03        633.36        52.39 o
   1  13   7       1453.27       1450.67        67.18 o
   2  13   7        686.04        655.49        47.37 o
   3  13   7         30.77         27.19        21.96 o
   4  13   7       2226.55       2221.32       108.60 o
   5  13   7       6096.38       6651.90       377.28 o
   6  13   7       2407.61       2165.16       139.50 o
   7  13   7        714.33        670.14        81.30 o
   8  13   7         74.17        167.84       131.24 o
  -8  14   7        266.60        276.07        60.97 o
  -7  14   7        522.61        425.35        71.15 o
  -6  14   7        221.78        290.58        62.48 o
  -5  14   7       1642.41       1673.23       127.43 o
  -4  14   7         61.94        112.83        40.97 o
  -3  14   7        396.60        383.55        49.78 o
  -2  14   7         44.18         42.08        34.90 o
  -1  14   7       1151.58       1118.90        72.00 o
   0  14   7        487.80        594.08        45.97 o
   1  14   7       1716.61       1529.40        70.39 o
   2  14   7         66.84         81.07        30.07 o
   3  14   7         48.90          7.33        33.62 o
   4  14   7        314.16        465.97        58.02 o
   5  14   7        970.63        976.99        75.98 o
   6  14   7         21.19         45.25        36.01 o
   7  14   7       1557.61       1371.10        86.51 o
  -6  15   7        961.47        860.76        94.61 o
  -5  15   7         69.73         24.32        48.14 o
  -4  15   7         27.85         -1.11        36.87 o
  -3  15   7          5.97        -53.08        53.08 o
  -2  15   7         41.20         78.55        23.44 o
  -1  15   7       1390.91       1400.32        95.09 o
   0  15   7       1167.94       1289.71        66.40 o
   1  15   7        701.03        584.31        54.87 o
   2  15   7       1518.58       1551.94        90.11 o
   3  15   7        690.45        682.70        63.25 o
   4  15   7         47.21        124.67        41.46 o
   5  15   7         90.77        156.65        34.20 o
  -3  16   7        946.20        831.27        90.91 o
  -2  16   7       1539.91       1552.19        93.55 o
  -1  16   7       1822.52       1796.90        78.02 o
   0  16   7         71.43         97.78        26.92 o
   1  16   7       2782.19       2748.25        95.55 o
   2  16   7         99.92         65.55        24.61 o
 -10   0   8         35.81          5.84        35.50 o
  -8   0   8        538.14        662.71        69.27 o
  -6   0   8       3498.01       3325.31       131.93 o
  -4   0   8       2266.57       2257.75        65.07 o
  -2   0   8        313.62        282.58        22.63 o
   0   0   8         73.39         86.62        21.74 o
   2   0   8        111.91        113.20        18.75 o
   4   0   8          7.05         21.82        20.96 o
   6   0   8      22911.36      22175.32       213.37 o
   8   0   8         64.46         58.58        29.26 o
  10   0   8        416.81        341.91        76.25 o
  12   0   8         27.46         85.09        56.29 o
  -9   1   8         96.02        792.53        76.25 o
  -8   1   8        430.95        441.77        58.15 o
  -7   1   8        241.56        314.40        47.23 o
  -6   1   8        283.75        352.69        35.26 o
  -5   1   8      16092.77      16197.31       149.98 o
  -4   1   8       1420.44       1399.95        44.49 o
  -3   1   8       1867.22       1959.49        37.04 o
  -2   1   8        108.09        151.62        14.44 o
  -1   1   8       5348.54       5110.69        54.81 o
   0   1   8       2090.04       2478.09        50.84 o
   1   1   8       4736.44       4902.00        56.73 o
   2   1   8        162.13        197.28        15.24 o
   3   1   8       7682.82       7418.21        72.57 o
   4   1   8        397.66        446.28        24.00 o
   5   1   8       3171.72       3402.87        63.65 o
   6   1   8        859.26        872.60        35.34 o
   7   1   8         23.02         19.98        16.20 o
   8   1   8       1941.90       2094.82        56.71 o
   9   1   8       5443.74       5634.24       106.28 o
  10   1   8        712.64        496.09        81.27 o
  11   1   8        158.68         94.39        36.97 o
  12   1   8        644.61        425.81        52.70 o
  13   1   8        864.62        763.71        73.17 o
 -15   2   8         76.42         28.77        34.43 o
  -7   2   8        394.03        533.62        58.83 o
  -6   2   8       4430.44       4643.77       147.57 o
  -5   2   8        454.17        802.42       204.88 o
  -3   2   8        793.04        802.95        24.95 o
  -2   2   8       1125.62       1256.02        29.89 o
  -1   2   8       2280.08       2327.69        41.76 o
   0   2   8      10534.47      13140.80       198.79 o
   1   2   8       1497.13       1586.66        36.26 o
   2   2   8        299.39        178.83        16.33 o
   3   2   8       7602.93       7545.91        86.22 o
   4   2   8        226.38        218.70        26.61 o
   5   2   8        110.88        186.91        22.23 o
   6   2   8       6169.52       6173.45        89.03 o
   7   2   8        472.26        512.45        30.31 o
   8   2   8        314.75        252.35        25.03 o
   9   2   8       1353.01       1604.51        91.49 o
  10   2   8         46.54         24.87        30.97 o
  11   2   8       1661.52       1814.46       105.51 o
  12   2   8         32.39         66.58        35.49 o
  13   2   8        829.46        878.98        79.67 o
 -15   3   8        955.06       1093.69       111.44 o
 -14   3   8       3081.87       3298.41       187.47 o
  -6   3   8       3166.35       3024.51        80.57 o
  -5   3   8       2696.54       2895.51       120.58 o
  -4   3   8       6080.59       6540.06        99.25 o
  -3   3   8       9796.67      10231.40        87.16 o
  -2   3   8        177.62        252.28        17.27 o
  -1   3   8         48.75         62.41        11.42 o
   0   3   8       6854.40       8598.27       198.28 o
   1   3   8       1438.43       1540.86        34.17 o
   2   3   8        223.38        177.50        18.88 o
   3   3   8        197.04        159.83        17.55 o
   4   3   8         35.58        154.63        34.76 o
   5   3   8         83.21         73.92        16.98 o
   6   3   8        600.35        662.35        31.93 o
   7   3   8       1014.97       1087.80        41.36 o
   8   3   8       2561.39       2643.53        74.30 o
   9   3   8       4115.91       4110.99       141.72 o
  10   3   8       1067.86        997.70        75.55 o
  11   3   8        262.13        255.58        47.55 o
  12   3   8         59.60         89.81        37.60 o
  13   3   8        125.70        516.66        62.72 o
 -14   4   8        385.14        496.21        75.81 o
 -13   4   8         93.15         65.77        50.92 o
 -12   4   8        372.36        339.46        65.70 o
  -6   4   8       1031.62       1002.35        68.95 o
  -5   4   8       1307.02       1287.87        57.96 o
  -4   4   8       1328.15       1488.27        66.03 o
  -3   4   8       5719.38       5712.48        80.88 o
  -2   4   8       1143.78       1345.31        35.17 o
  -1   4   8       2455.15       2520.40        41.85 o
   0   4   8        133.60        140.96        14.78 o
   1   4   8       3840.26       3699.59        56.44 o
   2   4   8       2589.91       2685.70        45.65 o
   3   4   8       6588.57       6506.52        82.39 o
   4   4   8        712.22        926.52        34.05 o
   5   4   8        292.88        276.37        24.74 o
   6   4   8        365.63        475.04        31.12 o
   7   4   8       2245.74       2221.59        64.81 o
   8   4   8        140.40        130.42        26.21 o
   9   4   8       1077.57        966.98        71.19 o
  10   4   8        951.81       1082.19        79.27 o
  11   4   8        133.15        208.21        49.35 o
  12   4   8        179.78        111.32        35.28 o
  13   4   8        513.90        658.79       101.59 o
 -14   5   8        901.18       1079.17       111.89 o
 -13   5   8       2259.41       2832.94       170.79 o
 -12   5   8        556.03        464.57        72.78 o
 -11   5   8        520.57        382.51        63.10 o
 -10   5   8         12.78          9.28        36.30 o
  -9   5   8        531.33        658.43        76.90 o
  -8   5   8        680.18        792.69        74.17 o
  -7   5   8       1050.43        927.48        50.63 o
  -6   5   8        220.33        242.46        29.97 o
  -5   5   8         19.72          9.00        24.52 o
  -4   5   8       1582.56       2050.73       208.85 o
  -3   5   8       2485.47       2789.48        58.94 o
  -2   5   8       1126.71       1287.55        31.19 o
  -1   5   8         16.88         22.72        13.88 o
   0   5   8       2406.76       3014.86        64.24 o
   1   5   8      13338.55      13638.47       150.65 o
   2   5   8        266.83        265.74        17.90 o
   3   5   8          4.52          1.85        11.22 o
   4   5   8         57.97        120.66        24.97 o
   5   5   8        877.28        808.97        45.03 o
   6   5   8        161.19        200.53        26.60 o
   7   5   8        196.25        266.04        30.05 o
   8   5   8       1258.09       1373.40        68.03 o
   9   5   8        201.21        528.11        45.03 o
  10   5   8       5909.62       5763.00       172.71 o
  11   5   8          0.16         74.23        53.65 o
  12   5   8        200.87        227.41        71.61 o
  13   5   8       1533.36       1396.14       137.68 o
 -14   6   8       1123.19       1023.23       106.81 o
 -13   6   8       2968.10       2777.25       169.16 o
 -12   6   8        872.24        829.52        97.27 o
 -11   6   8         57.09         37.70        35.65 o
 -10   6   8       1254.09       1288.96       104.75 o
  -9   6   8         84.63        201.73        48.32 o
  -8   6   8        543.46        544.47        66.69 o
  -7   6   8        128.28         99.26        26.46 o
  -6   6   8        295.18        359.43        49.78 o
  -5   6   8        115.83        108.06        34.87 o
  -4   6   8        401.28        355.18        47.02 o
  -3   6   8        264.84        246.09        33.14 o
  -2   6   8        298.40        175.30        23.84 o
  -1   6   8        834.84        794.32        33.74 o
   0   6   8       1260.54       1343.58        41.89 o
   1   6   8       3179.75       3094.77        62.78 o
   2   6   8       4953.33       4998.68        71.50 o
   3   6   8         57.26         30.91        15.58 o
   4   6   8        261.08        258.87        23.80 o
   5   6   8        118.04        117.45        19.77 o
   6   6   8        194.93        239.07        30.27 o
   7   6   8       1139.93       1309.73        77.10 o
   8   6   8        434.09        364.57        47.80 o
   9   6   8        554.37        593.23        55.69 o
  10   6   8       4457.55       4592.13       226.66 o
  11   6   8        973.71        894.88       110.13 o
  12   6   8        846.31        887.09       108.37 o
 -13   7   8       3694.81       3690.09       189.62 o
 -12   7   8       1366.03       1327.51       114.93 o
 -11   7   8       4277.33       3930.52       188.88 o
 -10   7   8        382.30        406.21        61.15 o
  -9   7   8       3949.20       4475.84       185.41 o
  -8   7   8       1118.13       1253.52        66.10 o
  -7   7   8        266.24        322.78        53.65 o
  -6   7   8          8.93         -4.11        30.69 o
  -5   7   8       1397.63       1513.78        97.36 o
  -4   7   8       1182.19       1146.42        87.11 o
  -3   7   8          6.24         27.41        23.31 o
  -2   7   8       1750.01       1745.79        48.80 o
  -1   7   8        742.26        881.48        35.48 o
   0   7   8       1696.98       1916.57        52.09 o
   1   7   8        359.52        390.09        26.77 o
   2   7   8        351.53        441.25        32.92 o
   3   7   8        303.06        386.01        31.03 o
   4   7   8        273.02        341.02        28.32 o
   5   7   8        268.49        328.46        27.00 o
   6   7   8         53.12         29.94        17.78 o
   7   7   8        299.84        318.82        44.08 o
   8   7   8        908.72        947.13        91.06 o
   9   7   8        298.17        445.41        62.77 o
  10   7   8         94.81         48.68        44.65 o
  11   7   8         47.90         56.14        52.46 o
  12   7   8        491.82        452.96        89.44 o
 -13   8   8        140.30        241.46        52.24 o
 -12   8   8       1403.31       1551.56       122.01 o
 -11   8   8         11.48         26.36        35.73 o
 -10   8   8        824.44        810.33        84.69 o
  -9   8   8        985.00       1018.95        91.94 o
  -8   8   8        233.28        310.39        51.42 o
  -7   8   8        141.98        136.42        45.26 o
  -6   8   8          3.69         15.33        28.88 o
  -5   8   8        164.93        186.07        44.51 o
  -4   8   8        218.34        234.25        45.91 o
  -3   8   8        571.16        572.22        35.28 o
  -2   8   8       1829.17       1878.65        52.46 o
  -1   8   8       2525.56       2632.27        61.81 o
   0   8   8       1415.63       1749.40        51.54 o
   1   8   8          4.53        -18.49        19.62 o
   2   8   8        500.87        579.55        38.51 o
   3   8   8        107.09         87.88        20.93 o
   4   8   8        466.16        699.35        72.04 o
   5   8   8         29.75         28.30        28.49 o
   6   8   8       2528.58       2460.59        98.45 o
   7   8   8          0.71          0.40        20.85 o
   8   8   8       1303.59       1321.23        89.99 o
   9   8   8        227.23        400.97        52.19 o
  10   8   8       1192.26       1083.10       115.15 o
  11   8   8        774.08        686.00        96.08 o
 -12   9   8          7.03         18.31        31.07 o
 -11   9   8        191.68        182.77        48.89 o
 -10   9   8       1603.45       1430.75       116.13 o
  -9   9   8       1425.42       1565.94       111.40 o
  -8   9   8        484.72        473.47        75.67 o
  -7   9   8        701.85        778.48        78.76 o
  -6   9   8       1374.32       1435.48       102.31 o
  -5   9   8        600.58        640.73        72.44 o
  -4   9   8        314.11        332.22        56.85 o
  -3   9   8        294.18        227.23        26.13 o
  -2   9   8       1929.96       2034.37        57.09 o
  -1   9   8       1879.63       1865.68        54.69 o
   0   9   8        507.30        775.45        43.48 o
   1   9   8        217.27        222.33        29.28 o
   2   9   8        118.82         58.21        21.20 o
   3   9   8          0.42          7.79        20.88 o
   4   9   8         33.40         32.50        20.01 o
   5   9   8        728.21        720.40        59.84 o
   6   9   8         83.85        108.50        46.22 o
   7   9   8         12.94         17.63        25.66 o
   8   9   8         11.42        -27.65        27.65 o
   9   9   8          0.88        220.54        66.15 o
  -9  10   8        220.50        256.24        56.96 o
  -8  10   8        143.23        129.72        42.22 o
  -7  10   8        414.22        343.14        58.57 o
  -6  10   8       3918.12       3786.80       170.00 o
  -5  10   8       3106.44       2926.26       147.78 o
  -4  10   8        646.63        523.72        67.49 o
  -3  10   8        285.03        249.27        30.19 o
  -2  10   8        599.82        584.36        39.20 o
  -1  10   8          6.64          6.25        19.93 o
   0  10   8        887.04        981.36        50.62 o
   1  10   8        181.84        175.41        26.76 o
   2  10   8         85.52         79.75        21.81 o
   3  10   8        825.57        778.93        47.92 o
   4  10   8         11.10        182.86        44.56 o
   5  10   8       1719.70       1720.03        69.38 o
   6  10   8       4931.44       4450.35       143.19 o
   7  10   8       6475.32       6040.41       187.42 o
   8  10   8       1545.19       1332.23        85.05 o
   9  10   8        632.11        640.84        92.08 o
  -9  11   8        140.18        203.87        54.63 o
  -8  11   8       4560.85       4227.22       190.46 o
  -7  11   8        228.68        131.91        41.57 o
  -6  11   8        896.13       1033.24        97.60 o
  -5  11   8        105.82        297.92        66.99 o
  -4  11   8        909.88       1023.91        95.70 o
  -3  11   8          9.33          1.14        19.20 o
  -2  11   8         25.76         49.43        21.42 o
  -1  11   8       2185.84       2204.91        74.57 o
   0  11   8        777.15        874.22        49.90 o
   1  11   8        770.39        786.90        49.46 o
   2  11   8        193.52         92.31        24.21 o
   3  11   8         43.55         56.38        23.44 o
   4  11   8          2.38        122.56        65.32 o
   5  11   8       1553.44       1857.11       100.79 o
   6  11   8       2180.77       2033.70        99.69 o
   7  11   8         23.07          9.04        26.00 o
   8  11   8        942.46        790.62        65.64 o
   9  11   8        104.70         78.02        30.79 o
  -9  12   8        131.66        133.77        51.10 o
  -8  12   8         18.90        369.23        69.05 o
  -7  12   8        676.56        719.34        86.33 o
  -6  12   8       1355.26       1065.92       100.01 o
  -5  12   8       3002.34       2647.46       152.54 o
  -4  12   8       1010.41        936.78        93.54 o
  -3  12   8          3.41         23.53        34.74 o
  -2  12   8        496.06        473.41        39.68 o
  -1  12   8       1020.18        999.52        55.02 o
   0  12   8       1073.10       1222.66        60.17 o
   1  12   8         26.25         33.76        23.95 o
   2  12   8          3.20         13.97        22.94 o
   3  12   8       1212.55       1144.20        59.01 o
   4  12   8        599.44        660.64        62.27 o
   5  12   8        139.55         64.08        30.79 o
   6  12   8        108.73         85.95        31.77 o
   7  12   8          3.37          2.69        54.81 o
   8  12   8       1786.77       1672.54        94.82 o
  -8  13   8       2474.23       2469.57       154.17 o
  -7  13   8        778.91        689.07        88.22 o
  -6  13   8        596.56        395.67        71.03 o
  -5  13   8       7853.13       8288.14       278.03 o
  -4  13   8        561.51        937.66       102.34 o
  -3  13   8        114.31        173.14        33.53 o
  -2  13   8        698.90        642.08        45.56 o
  -1  13   8         82.70         65.55        23.79 o
   0  13   8        838.26        903.31        55.42 o
   1  13   8          1.34        -23.84        23.84 o
   2  13   8        153.19        121.07        28.72 o
   3  13   8         12.93         34.82        22.32 o
   4  13   8        648.05        967.41       108.65 o
   5  13   8        237.51        239.03        42.32 o
   6  13   8        276.48        276.96        49.93 o
   7  13   8         71.58         30.48        27.52 o
  -7  14   8       3086.11       3179.40       176.66 o
  -6  14   8        788.89        587.77        81.75 o
  -5  14   8        126.22        122.02        52.00 o
  -4  14   8        734.05        689.71        86.70 o
  -3  14   8        780.91        898.55        98.46 o
  -2  14   8         11.54         -1.55        21.37 o
  -1  14   8       1825.39       1537.92        70.28 o
   0  14   8          0.79         -0.60        22.87 o
   1  14   8        143.08        125.12        29.60 o
   2  14   8       2274.50       2245.11        85.33 o
   3  14   8       1249.83       1113.20        76.16 o
   4  14   8        787.77        977.65        80.85 o
   5  14   8        930.06        894.83        70.65 o
   6  14   8        251.72        168.62        39.43 o
  -5  15   8         94.43         68.10        41.21 o
  -4  15   8        585.04        562.26        77.82 o
  -3  15   8       1535.99       1585.53       129.48 o
  -2  15   8         92.87        123.26        36.31 o
  -1  15   8        107.92        150.02        29.01 o
   0  15   8        970.98       1007.03        59.71 o
   1  15   8        452.43        479.67        43.79 o
   2  15   8       1304.34       1175.53        63.65 o
   3  15   8         89.21         88.05        45.58 o
   4  15   8         88.84         81.61        32.92 o
  -9   0   9          5.40       1046.87        94.46 o
  -7   0   9       6975.40       8094.08       222.24 o
  -5   0   9      13464.90      13412.64       270.02 o
  -3   0   9        136.88        149.26        34.08 o
  -1   0   9       2220.83       2035.43        57.31 o
   1   0   9       1400.12       1291.88        49.30 o
   3   0   9       3864.60       4048.86        87.99 o
   5   0   9         14.11         15.34        29.28 o
   7   0   9        884.33        858.63        60.65 o
   9   0   9        171.56        129.31        35.25 o
  11   0   9        459.82        321.15        74.62 o
  13   0   9         74.99        -53.00        57.91 o
 -11   1   9        172.39        112.69        38.46 o
 -10   1   9          7.25         71.79        34.59 o
  -9   1   9        705.29        951.21        60.49 o
  -8   1   9       3868.97       3714.73       110.62 o
  -7   1   9       1598.79       1592.23        72.47 o
  -6   1   9        343.62        352.86        39.56 o
  -5   1   9         85.85        318.20        43.03 o
  -4   1   9        505.89        489.31        31.91 o
  -3   1   9       5526.83       5653.88        70.01 o
  -2   1   9       1098.92       1017.89        31.66 o
  -1   1   9      16241.70      15595.58       115.73 o
   0   1   9       6254.81       6816.63       178.17 o
   1   1   9        784.77        868.23        32.19 o
   2   1   9       1931.83       2167.61        44.72 o
   3   1   9        531.35        570.00        25.56 o
   4   1   9        374.54        360.47        25.63 o
   5   1   9         12.54         42.68        23.58 o
   6   1   9        113.38        140.38        20.12 o
   7   1   9        250.73        289.03        25.23 o
   8   1   9         15.12         40.79        18.03 o
   9   1   9          4.88         33.10        20.29 o
  10   1   9       4164.46       4494.55       159.19 o
  11   1   9        521.09        555.91        65.35 o
  12   1   9         55.50         43.10        71.81 o
  13   1   9          0.71         91.51        39.43 o
 -12   2   9        774.02        843.91        89.72 o
  -8   2   9        423.39        463.19        59.05 o
  -7   2   9        208.20        238.34        34.50 o
  -6   2   9       5405.63       4747.99       118.59 o
  -5   2   9       2192.52       2014.57        58.52 o
  -4   2   9       1167.00       1308.59        48.10 o
  -3   2   9       3139.18       3280.98        54.57 o
  -2   2   9        957.36       1056.97        33.19 o
  -1   2   9        486.01        490.20        24.53 o
   0   2   9        143.02        196.35        17.47 o
   1   2   9       3061.46       2748.46        53.29 o
   2   2   9       1275.30       1111.38        40.11 o
   3   2   9         82.49        110.19        19.74 o
   4   2   9       5243.35       5178.73        88.24 o
   5   2   9         70.99         74.03        19.57 o
   6   2   9        342.07        313.56        26.21 o
   7   2   9        913.33        762.72        36.12 o
   8   2   9        956.01        971.14        42.40 o
   9   2   9        986.11       1013.39        78.23 o
  10   2   9         37.53         27.17        31.19 o
  11   2   9          6.03        -40.26        56.37 o
  12   2   9          6.20         24.43        52.44 o
  13   2   9         28.53         62.65        40.04 o
 -14   3   9          2.51          4.51        35.53 o
 -13   3   9        152.75        161.90        51.74 o
  -6   3   9          0.77         -8.87        17.68 o
  -5   3   9          0.94          9.68        16.90 o
  -4   3   9       1335.49       1363.45        49.71 o
  -3   3   9        139.01        103.37        14.11 o
  -2   3   9       2021.52       2179.01        46.35 o
  -1   3   9       2541.09       2433.90        49.79 o
   0   3   9       3333.16       4244.41        84.70 o
   1   3   9        391.74        314.49        23.84 o
   2   3   9        594.29        500.36        26.65 o
   3   3   9         92.62        112.93        18.23 o
   4   3   9       2739.63       3080.68        81.17 o
   5   3   9         15.27         28.56        18.92 o
   6   3   9       3159.18       2853.15        65.43 o
   7   3   9        343.18        436.21        29.45 o
   8   3   9        213.66        259.06        31.06 o
   9   3   9       1693.27       1773.81        78.02 o
  10   3   9         14.96         -3.86        32.17 o
  11   3   9       4752.11       4673.90       166.04 o
  12   3   9          4.57          5.50        33.43 o
  13   3   9       1513.80       1288.65       135.59 o
 -14   4   9       8815.88       8241.31       292.09 o
 -13   4   9       3347.94       3195.52       180.18 o
 -12   4   9        470.24        352.19        69.49 o
  -6   4   9        896.90       1099.96        74.42 o
  -5   4   9        313.10        289.18        29.23 o
  -4   4   9         26.72         92.34        23.14 o
  -3   4   9         40.39         41.72        16.54 o
  -2   4   9        891.40        687.13        28.21 o
  -1   4   9        825.14        764.67        25.98 o
   0   4   9         60.49         83.30        13.61 o
   1   4   9        277.87        240.45        22.66 o
   2   4   9       3625.08       3500.18        69.67 o
   3   4   9          7.03         14.05        16.03 o
   4   4   9        167.30        306.52        39.07 o
   5   4   9        127.68         73.41        20.59 o
   6   4   9         43.02         41.75        19.70 o
   7   4   9        426.67        497.53        40.15 o
   8   4   9        312.30        358.19        33.20 o
   9   4   9        942.51        990.21        59.65 o
  10   4   9       1261.80       1489.01       116.00 o
  11   4   9        133.80        152.32        41.04 o
  12   4   9         96.95        130.45        71.25 o
 -14   5   9        936.38        879.50        96.62 o
 -13   5   9       1651.59       1433.16       119.94 o
 -12   5   9       9257.56       9072.57       292.76 o
 -11   5   9        122.81        130.75        43.65 o
 -10   5   9        522.44        471.20        67.00 o
  -9   5   9       1990.27       2343.38       133.91 o
  -8   5   9        356.06        359.99        57.12 o
  -7   5   9        599.35        680.52        62.20 o
  -6   5   9        331.83        410.58        50.89 o
  -5   5   9         94.69        114.42        36.21 o
  -4   5   9        829.62        799.68        41.33 o
  -3   5   9       5443.85       5707.87        87.85 o
  -2   5   9       5529.74       5479.27        88.35 o
  -1   5   9       6643.87       6803.72        80.59 o
   0   5   9        612.85        837.93        36.52 o
   1   5   9       1652.29       1765.74        43.67 o
   2   5   9       1141.81       1265.26        34.88 o
   3   5   9       1175.23       1262.44        41.14 o
   4   5   9          1.68          2.66        18.97 o
   5   5   9         14.04        117.65        30.63 o
   6   5   9        170.40        170.62        25.94 o
   7   5   9        586.00        507.80        40.28 o
   8   5   9        923.82        802.71        63.34 o
   9   5   9        516.23        595.77        59.65 o
  10   5   9        541.75        539.02        87.58 o
  11   5   9          6.32         17.20        42.56 o
  12   5   9        114.18        279.68        77.32 o
 -13   6   9        552.72       1874.35       141.45 o
 -12   6   9       2746.63       2787.26       163.95 o
 -11   6   9         64.92         70.35        44.85 o
 -10   6   9        673.07        604.88        77.85 o
  -9   6   9        169.32        500.94        69.68 o
  -7   6   9         11.52         36.54        27.40 o
  -6   6   9       1158.92       1166.94        84.92 o
  -5   6   9        333.79        291.37        45.96 o
  -4   6   9        195.57        159.29        32.27 o
  -3   6   9       1749.57       1846.16        61.59 o
  -2   6   9       6349.44       6298.64        91.34 o
  -1   6   9         50.85         78.42        16.63 o
   0   6   9       3448.00       4553.32       101.47 o
   1   6   9       1008.15       1070.92        39.71 o
   2   6   9       6347.90       6617.12       114.48 o
   3   6   9          0.17         -6.91        16.11 o
   4   6   9        273.88        335.37        34.05 o
   5   6   9        103.23         95.75        25.53 o
   6   6   9        197.71        291.30        32.88 o
   7   6   9        184.43        151.96        32.57 o
   8   6   9         98.38         60.86        43.64 o
   9   6   9        377.20        789.99       167.95 o
  10   6   9         76.40         78.40        53.63 o
  11   6   9        125.91         77.24        48.35 o
  12   6   9         73.69        139.91        59.54 o
 -13   7   9        329.49        482.08        74.98 o
 -12   7   9          4.38         33.01        34.39 o
 -11   7   9        511.06        543.21        70.07 o
 -10   7   9         18.30         25.50        38.17 o
  -8   7   9         19.83        -31.60        31.60 o
  -7   7   9         81.46         96.58        36.25 o
  -6   7   9         76.83         51.68        31.43 o
  -5   7   9         15.91         -3.25        29.37 o
  -4   7   9        762.71        804.00       121.29 o
  -3   7   9       2970.53       2918.96        79.81 o
  -2   7   9       1134.17       1257.80        43.89 o
  -1   7   9       1846.11       1946.94        54.02 o
   0   7   9        284.39        346.22        25.98 o
   1   7   9       7129.83       6986.74       100.94 o
   2   7   9        335.78        456.86        33.89 o
   3   7   9       3513.90       3540.83        88.11 o
   4   7   9        469.04        357.17        31.64 o
   5   7   9          9.74         20.54        22.61 o
   6   7   9          8.68          7.15        20.53 o
   7   7   9       1152.52       1235.64       107.24 o
   8   7   9        161.93        123.86        33.63 o
   9   7   9        125.02        433.61        77.73 o
  10   7   9        130.12        148.18        68.95 o
  11   7   9        134.28        109.80        43.16 o
  -8   8   9         10.92         14.52        38.63 o
  -7   8   9        247.60        267.72        50.65 o
  -6   8   9         13.55        102.32        42.17 o
  -5   8   9        333.47        390.58        62.81 o
  -4   8   9       3350.02       3541.64       115.45 o
  -3   8   9        134.73         90.00        29.22 o
  -2   8   9         27.00         15.31        16.21 o
  -1   8   9         45.81        112.02        17.72 o
   0   8   9       6630.17       8210.37       210.25 o
   1   8   9         13.67        -20.22        20.22 o
   2   8   9         10.80         18.09        19.29 o
   3   8   9       1073.45       1242.20        55.39 o
   4   8   9         77.42        137.92        24.77 o
   5   8   9        194.35        200.96        29.23 o
   6   8   9       1866.61       1953.85       126.38 o
   7   8   9        764.23        781.42        85.77 o
   8   8   9        392.24        594.56        65.60 o
   9   8   9         19.29         28.39        52.34 o
  10   8   9        131.38         55.00        41.39 o
  11   8   9        195.35        266.80        69.36 o
  -8   9   9         18.88         28.96        37.20 o
  -7   9   9         24.94         10.72        36.86 o
  -6   9   9        722.55        700.88        77.26 o
  -5   9   9        118.35        124.15        48.70 o
  -4   9   9        254.41        221.85        37.57 o
  -3   9   9        431.76        442.07        36.25 o
  -2   9   9        410.08        477.68        34.70 o
  -1   9   9        139.74         97.28        19.07 o
   0   9   9        331.25        372.66        33.99 o
   1   9   9        212.88        133.09        24.44 o
   2   9   9       1249.37       1333.28        59.14 o
   3   9   9        860.12        868.35        53.45 o
   4   9   9        567.78        645.53        46.51 o
   5   9   9        823.47        715.46        46.52 o
   6   9   9        209.03        178.88        34.25 o
   7   9   9       3770.39       3777.33       205.22 o
   8   9   9       1512.62       1350.56       126.40 o
   9   9   9        658.17        610.80        86.31 o
  -9  10   9        978.95        974.24        92.37 o
  -8  10   9        793.02        858.17        88.38 o
  -7  10   9        225.28        290.25        60.29 o
  -6  10   9       3178.21       3023.99       154.59 o
  -5  10   9         77.49        109.30        58.32 o
  -4  10   9       2892.91       2806.49       108.04 o
  -3  10   9        621.47        568.03        40.40 o
  -2  10   9       3058.69       2942.17        84.79 o
  -1  10   9        198.41        233.82        28.68 o
   0  10   9          7.97         14.26        19.06 o
   1  10   9         97.70         69.37        23.22 o
   2  10   9        189.44        229.06        30.29 o
   3  10   9          6.93         -1.95        27.96 o
   4  10   9        689.99        669.56        45.77 o
   5  10   9       1178.75       1319.50        65.81 o
   6  10   9        267.07        295.06        44.88 o
   7  10   9       1017.84        992.62       115.08 o
   8  10   9       3443.03       3194.88       198.59 o
   9  10   9          2.22        -52.23        52.23 o
  -9  11   9         13.66          2.51        35.98 o
  -8  11   9          1.00        -37.86        37.92 o
  -7  11   9       2864.88       2753.16       155.92 o
  -6  11   9       1367.20       1306.93       112.59 o
  -5  11   9       6097.02       5965.30       345.98 o
  -4  11   9       1414.30       1324.96        78.56 o
  -3  11   9        145.37        124.92        30.23 o
  -2  11   9         42.19          8.55        29.27 o
  -1  11   9        187.69        189.46        29.30 o
   0  11   9        761.96        856.60        51.16 o
   1  11   9          0.00        -22.47        22.47 o
   2  11   9         16.17         70.98        27.57 o
   3  11   9        176.93        218.48        31.66 o
   4  11   9          0.41         62.01        33.24 o
   5  11   9        737.79        871.93        68.23 o
   6  11   9        213.40        156.95        36.82 o
   7  11   9        766.12        670.83        62.14 o
   8  11   9        180.59        163.41        55.41 o
  -9  12   9         12.77        130.24        42.07 o
  -8  12   9       1120.20        987.46        98.73 o
  -7  12   9        794.22        607.68        78.14 o
  -6  12   9        120.15        131.77        65.68 o
  -5  12   9        193.01        241.66        37.26 o
  -4  12   9        683.82        720.36        86.83 o
  -3  12   9        566.56        626.80        58.59 o
  -2  12   9        108.99         80.72        21.27 o
  -1  12   9       2062.67       1845.77        72.59 o
   0  12   9        269.98        380.52        36.66 o
   1  12   9          1.78         -9.74        22.77 o
   2  12   9       2505.03       2537.87        87.87 o
   3  12   9         75.54         55.98        24.45 o
   4  12   9        482.32        499.15        52.70 o
   5  12   9        842.21        847.83        70.65 o
   6  12   9       1982.23       1882.56       136.83 o
   7  12   9       1344.11       1152.28       138.89 o
   8  12   9        387.14        328.91        59.65 o
  -8  13   9       3038.61       2727.42       159.89 o
  -7  13   9        836.37        664.04        61.73 o
  -6  13   9         81.26         45.51        45.32 o
  -5  13   9       1506.52       1445.24       120.15 o
  -4  13   9       1539.24       1426.66       121.55 o
  -3  13   9        907.60        836.87        92.81 o
  -2  13   9        828.21        870.73        52.49 o
  -1  13   9       2146.82       2220.40        82.60 o
   0  13   9         63.97         82.33        21.15 o
   1  13   9         96.33        146.81        56.44 o
   2  13   9         18.49          8.34        23.21 o
   3  13   9         13.75         43.15        33.60 o
   4  13   9         30.23         90.18        33.01 o
   5  13   9       1592.52       1468.83        89.31 o
   6  13   9       1300.95       1424.10        95.78 o
  -6  14   9         14.34        -16.57        44.62 o
  -5  14   9        255.83        215.61        61.50 o
  -4  14   9       1962.37       2109.70       146.77 o
  -3  14   9       1971.08       2163.14       147.53 o
  -2  14   9       2995.19       2839.44       139.57 o
  -1  14   9       2226.66       2208.23        83.01 o
   0  14   9          6.68          6.64        21.54 o
   1  14   9         60.09        130.30        30.27 o
   2  14   9         40.62         58.12        23.20 o
   3  14   9          1.68         30.88        30.03 o
   4  14   9       1738.08       1882.79        99.08 o
   5  14   9       2879.97       2757.95       120.88 o
  -3  15   9       1652.10       1631.77       130.78 o
  -2  15   9         74.18         23.44        31.68 o
  -1  15   9        601.08        544.74        46.29 o
   0  15   9        337.46        313.84        61.21 o
   1  15   9        677.51        558.11        44.59 o
   2  15   9        925.18       1043.87        81.16 o
 -10   0  10         10.81         74.32        31.99 o
  -8   0  10        271.45        376.13        59.83 o
  -6   0  10        267.76        227.84        51.19 o
  -4   0  10      10201.73      10985.93       164.69 o
  -2   0  10       2221.67       1961.87        72.86 o
   0   0  10        347.75        422.81        31.18 o
   2   0  10         57.00         35.88        19.62 o
   4   0  10       1831.62       1722.03        64.28 o
   6   0  10       2266.42       2302.32        96.72 o
   8   0  10       2372.90       2083.10        99.06 o
  10   0  10        102.29         72.20        55.62 o
  12   0  10        513.00        657.11        97.99 o
 -11   1  10        447.94        467.21        72.61 o
 -10   1  10        116.75        123.85        51.68 o
  -9   1  10          3.78       1573.54       125.60 o
  -8   1  10        107.45        184.42        39.02 o
  -7   1  10       1920.03       2128.53        86.95 o
  -6   1  10       3077.52       3111.59       101.79 o
  -5   1  10       1209.24       1190.04        65.92 o
  -4   1  10          4.03         36.25        19.53 o
  -3   1  10        254.35        273.43        19.48 o
  -2   1  10        469.26        574.12        26.85 o
  -1   1  10        260.93        204.06        19.24 o
   0   1  10       2563.68       3067.16       112.29 o
   1   1  10        783.49        794.44        32.26 o
   2   1  10       1287.74       1170.63        39.44 o
   3   1  10         16.45         12.21        17.11 o
   4   1  10         56.44        114.09        26.22 o
   5   1  10       1316.68       1216.73        44.85 o
   6   1  10        155.49        171.46        22.90 o
   7   1  10        379.96        420.53        30.79 o
   8   1  10       1017.23       1110.36        51.99 o
   9   1  10       4266.01       4527.23       103.69 o
  10   1  10        336.36        259.22        49.11 o
  11   1  10          7.31         29.53        35.02 o
  12   1  10        261.05        331.61        61.67 o
 -12   2  10         45.83          8.28        37.43 o
 -11   2  10       5398.36       5658.43       225.36 o
 -10   2  10       1492.16       1540.39       117.63 o
  -9   2  10          1.37        407.22        74.76 o
  -8   2  10       1319.68       1626.41        79.62 o
  -7   2  10        210.39        196.88        33.79 o
  -6   2  10         40.21         86.31        30.69 o
  -5   2  10         78.82         83.27        18.28 o
  -4   2  10         77.32        368.32       160.13 o
  -3   2  10         17.88         21.08        15.91 o
  -2   2  10       1182.10        974.66        33.50 o
  -1   2  10         94.40         47.32        14.37 o
   0   2  10       2424.62       2996.34       126.82 o
   1   2  10         67.24         53.08        15.93 o
   2   2  10       5015.96       4721.67        84.89 o
   3   2  10        849.98        859.84        35.49 o
   4   2  10        141.92        298.83        46.28 o
   5   2  10       1023.19       1129.29        49.71 o
   6   2  10        851.39        935.39        41.72 o
   7   2  10        525.37        575.14        34.67 o
   8   2  10       1972.36       1737.70        57.56 o
   9   2  10        430.59        669.42        52.75 o
  10   2  10        348.71        380.29        57.15 o
  11   2  10          1.14         87.10        41.19 o
  12   2  10       2379.61       2213.20       118.09 o
 -14   3  10        854.26        901.22        99.17 o
 -13   3  10       2041.67       1881.15       199.87 o
 -12   3  10          4.05        -42.06        42.06 o
 -11   3  10       2117.14       2022.64       144.80 o
 -10   3  10        393.11        341.69        69.39 o
  -9   3  10         27.94       1164.18       119.33 o
  -8   3  10       3450.24       3373.34       167.85 o
  -7   3  10         24.06         -3.66        50.39 o
  -6   3  10        852.46        905.75        57.20 o
  -5   3  10        434.89        474.89        35.82 o
  -4   3  10       1950.88       2413.35        84.38 o
  -3   3  10       1513.67       1536.14        48.37 o
  -2   3  10       5854.77       5919.03        80.50 o
  -1   3  10       4867.51       4745.90        73.09 o
   0   3  10       4894.26       6179.58       194.02 o
   1   3  10        245.39        340.53        26.66 o
   2   3  10       1167.44       1120.01        43.07 o
   3   3  10        688.51        744.27        34.08 o
   4   3  10         73.27         83.65        21.49 o
   5   3  10        368.43        360.21        30.71 o
   6   3  10       1990.04       2057.63        64.91 o
   7   3  10       2477.41       2383.46        72.04 o
   8   3  10       7036.90       6817.84       125.31 o
   9   3  10        540.14        533.21        69.65 o
  10   3  10        228.18        248.06        69.87 o
  11   3  10       1915.69       1675.20       102.24 o
  12   3  10         29.47         21.75        54.92 o
 -13   4  10       5169.06       5425.37       195.97 o
 -12   4  10        582.70        725.18        64.53 o
 -11   4  10       6855.76       7078.97       181.06 o
 -10   4  10        347.57        293.85        67.19 o
  -9   4  10         17.97        336.28        77.15 o
  -8   4  10        161.15        238.24        56.98 o
  -7   4  10        351.55        442.89        73.69 o
  -6   4  10        398.26        390.52        37.56 o
  -5   4  10        219.08        214.05        26.88 o
  -4   4  10       1205.63       1160.45        50.85 o
  -3   4  10        284.27        320.00        25.80 o
  -2   4  10       1561.68       1559.19        43.53 o
  -1   4  10          3.92          9.35        14.89 o
   0   4  10        556.10        610.03        33.25 o
   1   4  10       1719.28       1870.11        55.36 o
   2   4  10        165.32        150.67        22.39 o
   3   4  10       2801.03       2821.55        62.46 o
   4   4  10        505.81        558.36        35.20 o
   5   4  10        161.70        172.66        27.54 o
   6   4  10       2690.52       2726.69        75.17 o
   7   4  10        211.95        261.61        56.82 o
   8   4  10        831.77        745.58        53.24 o
   9   4  10        372.63        571.85        64.55 o
  10   4  10       1078.10        851.96       104.45 o
  11   4  10        354.90        290.69        69.04 o
  12   4  10        265.01        271.29        74.80 o
 -13   5  10         23.42       1657.34       321.14 o
 -12   5  10       2557.76       2483.86       112.41 o
 -11   5  10       2862.20       2649.84       156.92 o
 -10   5  10       5778.96       5569.19       213.19 o
  -7   5  10        421.34        464.08        69.06 o
  -6   5  10        573.32        539.92        48.80 o
  -5   5  10       1597.67       1587.06        73.98 o
  -4   5  10         60.36         75.98        20.43 o
  -3   5  10       2206.81       2371.15        60.60 o
  -2   5  10         13.79         10.64        13.80 o
  -1   5  10        638.85        698.09        34.89 o
   0   5  10       2160.19       2595.56        68.41 o
   1   5  10        179.96        163.83        34.62 o
   2   5  10        269.45        285.36        32.62 o
   3   5  10        613.74        739.64        34.50 o
   4   5  10          0.25         58.90        20.50 o
   5   5  10          8.64          9.73        20.96 o
   6   5  10        223.16        229.61        30.94 o
   7   5  10        862.52       1009.98        56.67 o
   8   5  10       2686.96       2720.27       120.10 o
   9   5  10        733.04        717.85        67.78 o
  10   5  10       2122.28       2115.21       158.91 o
  11   5  10       3034.78       2954.84       193.69 o
 -13   6  10        534.35        554.66        57.71 o
 -12   6  10        316.29        321.57        62.43 o
  -7   6  10        195.99        178.40        39.22 o
  -6   6  10        179.15        120.65        37.96 o
  -5   6  10          1.87         31.90        31.71 o
  -4   6  10        195.18        175.71        47.33 o
  -3   6  10       2198.49       2277.55        71.76 o
  -2   6  10        571.46        616.08        40.28 o
  -1   6  10       1144.03       1323.90        44.75 o
   0   6  10       3058.89       3977.24       104.52 o
   1   6  10        331.84        372.81        27.21 o
   2   6  10         71.50        102.03        25.48 o
   3   6  10        203.63        196.70        31.10 o
   4   6  10       1384.41       1620.12        69.54 o
   5   6  10        486.24        429.94        40.15 o
   6   6  10        268.68        235.85        31.38 o
   7   6  10         62.55         28.31        24.25 o
   8   6  10         36.13         66.32        36.98 o
   9   6  10         89.26         32.66        66.97 o
  10   6  10         68.71        154.91        54.72 o
  11   6  10        562.58        565.88        92.43 o
  -7   7  10        999.43       1092.77        88.14 o
  -6   7  10          4.95         36.64        60.38 o
  -5   7  10        379.70        350.66        45.41 o
  -4   7  10          2.51         52.28        27.00 o
  -3   7  10       3198.86       3260.14        88.61 o
  -2   7  10          0.00         10.12        20.61 o
  -1   7  10       5357.40       5551.64        92.94 o
   0   7  10       1534.64       2050.42        64.46 o
   1   7  10       2225.85       2177.65        60.12 o
   2   7  10        736.85        822.15        46.38 o
   3   7  10         37.98         30.45        28.92 o
   4   7  10        120.63        205.57        59.96 o
   5   7  10       1903.15       2015.24        77.42 o
   6   7  10         17.63         11.42        24.28 o
   7   7  10       2002.44       2039.72       120.73 o
   8   7  10        217.82        188.25       135.86 o
   9   7  10       1844.29       1817.95       101.68 o
  10   7  10          9.77         19.06        48.26 o
  11   7  10       1157.93       1018.90       114.55 o
  -8   8  10       3176.04       3434.75       160.43 o
  -7   8  10        152.50        186.56        47.54 o
  -6   8  10         79.87         40.49        25.26 o
  -5   8  10       1752.35       1759.77        85.73 o
  -4   8  10        389.10        389.49        92.25 o
  -3   8  10         53.99         49.39        21.03 o
  -2   8  10         28.45         12.81        26.30 o
  -1   8  10        445.86        420.42        29.37 o
   0   8  10          0.07          6.62        15.66 o
   1   8  10       3029.75       3125.38        85.70 o
   2   8  10        120.95        100.01        22.24 o
   3   8  10        387.30        352.36        33.52 o
   4   8  10         23.99         65.31        33.46 o
   5   8  10       1933.23       2085.10        99.70 o
   6   8  10       1265.64       1343.22        80.52 o
   7   8  10        194.86        139.80        61.13 o
   8   8  10        105.82         56.48        46.39 o
   9   8  10        130.26        508.03        60.31 o
  10   8  10         27.38        148.79        58.89 o
  -8   9  10        243.31        212.11        44.46 o
  -7   9  10        298.26        267.19        48.70 o
  -6   9  10       4850.34       4568.38       215.86 o
  -5   9  10        143.83        157.62        39.98 o
  -4   9  10         91.26         98.66        34.26 o
  -3   9  10        107.20        126.92        26.79 o
  -2   9  10        247.54        282.40        26.76 o
  -1   9  10        619.67        603.00        41.36 o
   0   9  10         79.12         92.96        22.70 o
   1   9  10        794.67        684.95        44.01 o
   2   9  10        101.39        134.13        26.56 o
   3   9  10        342.30        439.72        37.99 o
   4   9  10          2.31        112.53        34.37 o
   5   9  10         27.12        -13.94        29.92 o
   6   9  10          0.96        -50.31        50.31 o
   7   9  10        425.73        363.64        84.61 o
   8   9  10       3319.03       3091.12       191.76 o
   9   9  10        288.73        291.11        70.05 o
  -8  10  10       3322.81       3181.60       165.61 o
  -7  10  10        656.29        556.51        55.56 o
  -6  10  10        563.41        645.01        59.63 o
  -5  10  10       3489.79       3327.81       124.09 o
  -4  10  10         65.25        118.30        33.05 o
  -3  10  10        118.07        111.06        28.05 o
  -2  10  10        181.08        254.17        31.52 o
  -1  10  10        325.64        315.09        33.82 o
   0  10  10        833.39        983.15        89.43 o
   1  10  10          5.11          7.75        23.36 o
   2  10  10        823.15        701.11        63.75 o
   3  10  10         29.33         35.98        24.26 o
   4  10  10        329.84        587.43        58.53 o
   5  10  10        615.98        717.82        47.98 o
   6  10  10        164.64         69.98        49.17 o
   7  10  10        815.13        770.53       101.15 o
   8  10  10       5445.03       5293.88       249.36 o
 -10  11  10         12.01         51.79        52.35 o
  -9  11  10        121.14        163.75        57.37 o
  -8  11  10         67.52         96.20        33.76 o
  -7  11  10       2196.47       2077.59       104.19 o
  -6  11  10       5681.68       5494.53       161.71 o
  -5  11  10       1500.20       1390.08        82.95 o
  -4  11  10       1225.96       1220.96        76.11 o
  -3  11  10          0.00        -19.65        43.22 o
  -2  11  10          5.47        -26.06        29.07 o
  -1  11  10          4.34         23.04        20.93 o
   0  11  10        246.88        296.55        34.52 o
   1  11  10         16.86         13.82        21.48 o
   2  11  10       1008.46        992.75        56.33 o
   3  11  10        133.18        115.32        26.17 o
   4  11  10        956.18       1042.88        59.26 o
   5  11  10        158.03        279.79        61.59 o
   6  11  10        339.26        353.38        83.00 o
   7  11  10        556.09        562.48        91.94 o
   8  11  10       3189.83       3212.41       197.24 o
  -8  12  10       1913.78       1815.56        98.52 o
  -7  12  10       5130.46       4665.78       152.28 o
  -6  12  10       3381.07       3238.62       127.14 o
  -5  12  10       1816.45       1700.17        93.55 o
  -4  12  10        674.45        621.61        84.32 o
  -3  12  10        799.81        720.19        86.12 o
  -2  12  10        144.88        121.31        37.64 o
  -1  12  10       1372.46       1319.81        65.77 o
   0  12  10        337.72        402.79        37.85 o
   1  12  10        479.78        595.17        45.80 o
   2  12  10       1113.52        895.64        55.92 o
   3  12  10       5085.07       5082.55       126.07 o
   4  12  10       5957.17       6060.01       139.30 o
   5  12  10       3353.61       3117.65       123.28 o
   6  12  10        748.11        722.18       103.28 o
   7  12  10        190.73        161.96        57.80 o
  -7  13  10       1669.50       1365.70       115.04 o
  -6  13  10       3555.42       3394.11       183.05 o
  -5  13  10          2.70        122.35        56.10 o
  -4  13  10        366.17        266.85        58.33 o
  -3  13  10         87.31         64.70        39.75 o
  -2  13  10        163.72        214.40        44.56 o
  -1  13  10       1758.96       2068.16        81.24 o
   0  13  10         15.93         32.51        22.08 o
   1  13  10        714.65        777.52        52.11 o
   2  13  10        482.49        437.73        39.57 o
   3  13  10        263.15        311.95        37.10 o
   4  13  10       1919.29       1983.59       100.46 o
   5  13  10       2153.95       2344.00       191.58 o
  -5  14  10         17.40        177.09        57.16 o
  -4  14  10        742.19        882.72       106.02 o
  -3  14  10       2063.16       2178.74       154.47 o
  -2  14  10        124.85        105.03        34.04 o
  -1  14  10          0.04         -8.45        28.93 o
   0  14  10       1057.91       1251.44        65.66 o
   1  14  10        296.79        268.69        33.43 o
   2  14  10       1220.15       1015.45        59.97 o
   3  14  10       2483.11       2386.02       110.96 o
  -9   0  11        379.05        369.43        66.90 o
  -7   0  11         60.31         54.28        62.19 o
  -5   0  11         13.51        -20.72        39.96 o
  -3   0  11       3752.51       3635.39       101.79 o
  -1   0  11        113.21        122.30        25.13 o
   1   0  11        692.90        662.01        41.78 o
   3   0  11       1657.58       1675.47        79.71 o
   5   0  11        326.36        317.07        55.65 o
   7   0  11       2483.02       2545.25       110.90 o
   9   0  11          0.10        268.85       106.96 o
  11   0  11          1.55         93.97        66.03 o
 -11   1  11        214.76        207.09        50.64 o
 -10   1  11        250.45        315.85        55.15 o
  -9   1  11         20.92         50.86        26.52 o
  -8   1  11       1503.78       1907.36       250.44 o
  -7   1  11        453.94        390.36        46.77 o
  -6   1  11       1653.87       1628.76        81.20 o
  -5   1  11        112.35        190.59        52.59 o
  -4   1  11        677.03        740.70        42.57 o
  -3   1  11         13.38         41.65        15.60 o
  -2   1  11        191.94        216.11        21.10 o
  -1   1  11        540.98        515.66        28.43 o
   0   1  11         52.61         37.30        15.60 o
   1   1  11       1724.21       1686.42        48.49 o
   2   1  11        366.99        345.40        31.01 o
   3   1  11         53.80         36.29        22.64 o
   4   1  11         57.86         69.08        24.18 o
   5   1  11        345.65        375.16        32.28 o
   6   1  11        747.73        670.55        39.58 o
   7   1  11         26.87         34.59        20.55 o
   8   1  11         80.41        109.93        29.63 o
   9   1  11       2380.06       2233.98        75.95 o
  10   1  11        155.60        115.41        38.96 o
  11   1  11        818.53        685.47        71.37 o
 -12   2  11        163.01        239.28        58.02 o
 -11   2  11         82.47        129.41        56.33 o
 -10   2  11        820.14        813.05        93.13 o
  -9   2  11        693.11        757.63        90.83 o
  -8   2  11          0.27         53.75        32.89 o
  -7   2  11       2607.81       3048.88       108.80 o
  -6   2  11       1672.70       1824.70        86.04 o
  -5   2  11       2990.31       3038.97        81.84 o
  -4   2  11       4762.16       4747.24       100.02 o
  -3   2  11       5102.73       5644.42        81.57 o
  -2   2  11         97.26         92.72        15.79 o
  -1   2  11       2046.43       2057.40        51.69 o
   0   2  11         17.36         47.27        16.04 o
   1   2  11        511.78        617.95        32.35 o
   2   2  11         99.94         98.98        19.64 o
   3   2  11        315.94        292.34        27.30 o
   4   2  11         37.60        173.36        37.73 o
   5   2  11        980.81       1011.73        49.52 o
   6   2  11        211.94        208.94        27.52 o
   7   2  11        371.24        389.23        34.29 o
   8   2  11          4.27        -20.54        35.27 o
   9   2  11        102.54        149.54        39.34 o
  10   2  11          2.24         11.78        43.40 o
  11   2  11          4.01        -28.49        42.15 o
 -13   3  11       2372.61       2110.74       143.67 o
 -12   3  11        241.76        301.55        65.17 o
 -11   3  11        495.38        460.04        77.60 o
 -10   3  11        124.65        196.35        53.26 o
  -9   3  11        442.97        852.28        95.79 o
  -8   3  11       2147.14       2187.84       139.29 o
  -7   3  11          8.16        -28.69        28.69 o
  -6   3  11        275.38        294.41        38.75 o
  -5   3  11        765.87        817.64        65.42 o
  -4   3  11         63.80         72.07        23.50 o
  -3   3  11          9.49         -9.27        22.27 o
  -2   3  11        173.66        244.42        21.73 o
  -1   3  11         78.35         68.53        17.49 o
   0   3  11       6710.96       7915.89       251.22 o
   1   3  11       1776.90       1909.88        58.08 o
   2   3  11        183.54        120.26        31.01 o
   3   3  11        102.70         99.56        22.97 o
   4   3  11        653.66        712.90        44.31 o
   5   3  11          3.52        -13.80        19.26 o
   6   3  11        188.09        203.21        27.43 o
   7   3  11          2.14         12.00        20.63 o
   8   3  11       1456.15       1333.91        68.18 o
   9   3  11        281.59        230.79        59.24 o
  10   3  11       1073.35        946.12       115.53 o
  11   3  11       1156.41        789.82       100.93 o
 -13   4  11         22.78        129.68        67.37 o
 -12   4  11        433.27        321.85        44.33 o
 -11   4  11         31.08        135.59        72.46 o
 -10   4  11       3175.03       3052.35       179.21 o
  -9   4  11        353.02        528.04        82.85 o
  -8   4  11        708.12        661.47        85.67 o
  -7   4  11        136.89        122.90        51.42 o
  -6   4  11        666.16        783.88        45.45 o
  -5   4  11       1904.11       1908.02        67.25 o
  -4   4  11        409.99        529.36        39.34 o
  -3   4  11        935.41       1046.46        43.63 o
  -2   4  11         38.99         98.50        20.15 o
  -1   4  11        158.68        172.96        19.45 o
   0   4  11       9673.72      11685.60       435.85 o
   1   4  11       1440.06       1450.05        52.01 o
   2   4  11       1639.34       1798.13        58.80 o
   3   4  11        319.59        292.70        29.63 o
   4   4  11        956.27       1125.08        50.67 o
   5   4  11        616.83        691.46        45.44 o
   6   4  11        472.38        443.54        35.09 o
   7   4  11        310.67        273.23        37.63 o
   8   4  11       2591.29       2689.03        99.27 o
   9   4  11          8.50        361.50        82.34 o
  10   4  11         58.40        101.85        51.32 o
  11   4  11          7.25        -17.83        46.56 o
 -13   5  11       1216.65       1274.20       122.49 o
 -12   5  11        967.54        917.60       108.63 o
 -11   5  11       4140.48       3706.71       198.86 o
 -10   5  11        115.46        326.60        87.02 o
  -9   5  11        321.91        382.81        75.73 o
  -8   5  11         29.11         18.34        40.76 o
  -7   5  11        192.17        145.27        54.30 o
  -6   5  11        284.19        292.12        38.35 o
  -5   5  11          0.13         -9.65        23.79 o
  -4   5  11        568.55        542.50        38.84 o
  -3   5  11         38.61         22.77        17.95 o
  -2   5  11        314.42        250.45        29.03 o
  -1   5  11         27.39         12.06        20.38 o
   0   5  11          7.71          1.31        17.46 o
   1   5  11         11.22         20.27        19.11 o
   2   5  11       1061.36       1002.90        45.55 o
   3   5  11       2092.95       2050.81        63.66 o
   4   5  11          0.00        174.06        66.03 o
   5   5  11        547.38        548.77        44.16 o
   6   5  11         45.04          4.42        35.12 o
   7   5  11         51.28         11.25        30.95 o
   8   5  11         81.91         82.05        84.33 o
   9   5  11       1989.85       2256.57       115.46 o
  10   5  11        528.89        389.07        75.45 o
  11   5  11        177.57        117.40        62.96 o
 -12   6  11        165.26        196.01        60.85 o
 -11   6  11       3628.20       3193.09       187.36 o
 -10   6  11        290.63        232.22        66.17 o
  -9   6  11       1115.31       1009.40       107.41 o
  -8   6  11        385.99        337.21        69.85 o
  -7   6  11        429.88        418.62        73.41 o
  -6   6  11        904.99        788.79        59.60 o
  -5   6  11         50.08         82.11        30.24 o
  -4   6  11       1381.74       1455.86        79.40 o
  -3   6  11       1381.10       1419.01        60.55 o
  -2   6  11       1184.51       1145.15        55.03 o
  -1   6  11         65.04         47.64        22.12 o
   0   6  11       5563.33       7461.50       252.49 o
   1   6  11       5567.31       5691.86       121.35 o
   2   6  11         21.60         17.41        21.88 o
   3   6  11        370.14        300.79        43.08 o
   4   6  11         41.65        110.95        39.37 o
   5   6  11        416.09        400.90        39.29 o
   6   6  11         29.76         59.20        32.02 o
   7   6  11       2180.19       2305.91       134.40 o
   8   6  11         89.16        102.46        75.89 o
   9   6  11         94.09        172.62        42.36 o
  10   6  11       1326.88       1294.57       125.67 o
 -12   7  11         27.26         81.58        44.35 o
 -11   7  11          3.12         36.87        46.02 o
 -10   7  11        377.41        379.34        79.18 o
  -9   7  11       1127.02        926.34       100.51 o
  -8   7  11        817.78        911.29       103.80 o
  -7   7  11        514.52        652.48        57.04 o
  -6   7  11        346.97        393.26        48.23 o
  -5   7  11         24.53         89.81        37.19 o
  -4   7  11       1085.04       1093.73        68.26 o
  -3   7  11         28.04         28.46        22.06 o
  -2   7  11         25.34         28.95        21.72 o
  -1   7  11       1721.35       1675.90        67.62 o
   0   7  11         32.58         66.68        19.22 o
   1   7  11        539.79        486.06        41.24 o
   2   7  11        187.45        164.53        34.87 o
   3   7  11         29.98         56.56        33.06 o
   4   7  11        247.92        275.92        56.48 o
   5   7  11         29.85         -7.21        27.54 o
   6   7  11        614.03        720.11        55.29 o
   7   7  11       1445.37       1468.47        71.67 o
   8   7  11        787.23        738.35        68.34 o
   9   7  11          3.96        365.60        57.03 o
  10   7  11        971.69        928.00       110.34 o
 -11   8  11       1248.12       1239.33       125.63 o
 -10   8  11        286.63        192.15        62.62 o
  -9   8  11        210.72        242.12        61.51 o
  -8   8  11       3555.31       3305.23       187.63 o
  -7   8  11        450.32        392.09        51.89 o
  -6   8  11        151.88        200.25        39.34 o
  -5   8  11        205.22        350.66        52.70 o
  -4   8  11        565.87        421.60        47.74 o
  -3   8  11         34.12          9.86        22.35 o
  -2   8  11        182.11        156.43        27.97 o
  -1   8  11        506.16        596.54        35.63 o
   0   8  11       3152.03       3662.24        93.74 o
   1   8  11       1961.21       1937.82        69.68 o
   2   8  11        650.18        584.03        73.50 o
   3   8  11         85.50         33.15        54.10 o
   4   8  11        181.47        237.28        44.44 o
   5   8  11        135.52        145.83        37.73 o
   6   8  11       1158.61       1087.57        78.60 o
   7   8  11        202.20        110.90        51.68 o
   8   8  11        510.52        310.64        74.42 o
   9   8  11        675.38       1164.59       117.15 o
 -11   9  11       1778.99       1612.57       135.33 o
 -10   9  11        654.53        647.66        90.47 o
  -9   9  11         59.15        272.51        81.92 o
  -8   9  11         15.76         57.57        80.16 o
  -7   9  11       2490.32       2514.22       108.78 o
  -6   9  11       2010.76       1877.22        95.20 o
  -5   9  11         57.51         65.06        28.01 o
  -4   9  11       1272.63       1318.88        78.27 o
  -3   9  11          6.91        -30.02        30.09 o
  -2   9  11       1359.43       1405.93        64.99 o
  -1   9  11        239.96        217.55        27.30 o
   0   9  11        435.04        474.93        40.06 o
   1   9  11        803.79        791.83        48.47 o
   2   9  11         44.72         19.19        21.81 o
   3   9  11       2130.94       2183.68       106.04 o
   4   9  11        897.10        846.84        68.91 o
   5   9  11        399.70        596.50       198.19 o
   6   9  11        157.51        122.69        33.56 o
   7   9  11       1581.79       1701.39       148.12 o
   8   9  11       2924.57       2728.18       181.09 o
 -10  10  11          9.70         21.35        47.49 o
  -9  10  11          2.04        195.17        68.08 o
  -8  10  11       3368.14       3212.46       152.36 o
  -7  10  11       4964.73       4608.60       238.21 o
  -6  10  11       1403.84       1387.20        82.09 o
  -5  10  11        303.87        325.15        48.19 o
  -4  10  11       3747.82       3873.34       134.63 o
  -3  10  11         42.76         23.27        35.13 o
  -2  10  11        131.00        159.19        38.35 o
  -1  10  11         13.69         26.72        19.76 o
   0  10  11         38.82         42.80        25.99 o
   1  10  11        446.08        415.97        37.70 o
   2  10  11        149.03         84.51        23.61 o
   3  10  11       1780.20       1689.64        96.67 o
   4  10  11         15.17         -5.63        30.16 o
   5  10  11         88.14        105.00        34.18 o
   6  10  11        133.49        156.86        58.51 o
   7  10  11        546.35        501.52        87.31 o
   8  10  11       1424.44       1331.35       129.81 o
  -9  11  11        728.93       1158.17       119.36 o
  -8  11  11          0.07         11.39        33.94 o
  -7  11  11       9244.18       8900.07       418.43 o
  -6  11  11       6836.24       6548.11       201.73 o
  -5  11  11       2449.79       2197.60       107.22 o
  -4  11  11        619.57        792.77        68.84 o
  -3  11  11        365.23        346.66        65.54 o
  -2  11  11        834.13        960.50        84.69 o
  -1  11  11        229.36        285.08        35.68 o
   0  11  11        160.89        163.75        27.80 o
   1  11  11        581.51        628.10        46.64 o
   2  11  11          4.43         30.77        30.76 o
   3  11  11       1384.02       1280.79        64.88 o
   4  11  11         66.72        191.97       137.83 o
   5  11  11        373.89        474.67        89.80 o
   6  11  11       1557.32       1322.44       133.05 o
   7  11  11         60.02         99.04        48.68 o
  -7  12  11       1368.64       1153.73        79.78 o
  -6  12  11       1507.03       1595.41        92.48 o
  -5  12  11         29.42        160.62        76.80 o
  -4  12  11        527.90       1162.48       115.56 o
  -3  12  11        309.04        265.96        65.32 o
  -2  12  11        947.42       1010.28        73.15 o
  -1  12  11       1231.35       1227.57        83.76 o
   0  12  11        262.25        261.79        30.74 o
   1  12  11        845.56        856.83        55.80 o
   2  12  11        247.90        271.52        35.88 o
   3  12  11         74.07         47.62        21.34 o
   4  12  11       1016.49       1052.82        80.20 o
   5  12  11         23.40        104.26        60.77 o
  -5  13  11       1740.20       1783.91       143.91 o
  -4  13  11         32.47        215.14        62.62 o
  -3  13  11        570.98        478.38        84.32 o
  -2  13  11        175.53        120.66        34.21 o
  -1  13  11         15.27        -16.49        29.29 o
   0  13  11         15.46          1.23        32.98 o
   1  13  11        390.95        391.42        40.26 o
   2  13  11       1894.71       1642.67        75.18 o
   3  13  11       2503.23       2416.16        89.06 o
   4  13  11        227.52        252.98        66.64 o
  -2  14  11       3035.48       3094.26       176.93 o
  -1  14  11        432.88        345.80        51.34 o
   0  14  11         33.49         49.00        30.59 o
   1  14  11          0.04        -28.30        28.30 o
 -10   0  12        460.16        449.79        66.77 o
  -8   0  12          9.31         -6.41        34.70 o
  -6   0  12       1594.69       1722.30       122.66 o
  -4   0  12        197.84        165.74        45.79 o
  -2   0  12       1059.43       1051.44        62.19 o
   0   0  12        119.14        149.04        31.34 o
   2   0  12         28.72         28.50        30.33 o
   4   0  12        390.75        399.48        61.90 o
   6   0  12        147.38        183.85        53.37 o
   8   0  12          5.58        143.94        61.31 o
 -11   1  12        117.18         64.63        37.39 o
 -10   1  12         15.66         17.63        37.59 o
  -9   1  12       2498.09       3335.32       137.60 o
  -8   1  12          0.17         35.23        29.07 o
  -7   1  12       1079.17       1077.66        70.52 o
  -6   1  12        657.20        770.61        86.91 o
  -5   1  12         45.97         24.43        27.91 o
  -4   1  12         52.53         26.88        21.26 o
  -3   1  12       2944.53       3105.06        72.30 o
  -2   1  12        474.42        485.85        32.69 o
  -1   1  12          3.00        -15.79        15.79 o
   0   1  12         43.57         61.01        18.55 o
   1   1  12         70.66         62.96        18.72 o
   2   1  12        821.12        670.68        38.61 o
   3   1  12          8.14        -15.62        23.69 o
   4   1  12        338.33        319.62        37.09 o
   5   1  12       2516.31       2396.17        84.56 o
   6   1  12        346.36        262.00        36.89 o
   7   1  12       1316.47       1123.35        73.40 o
   8   1  12        951.04        912.47        58.89 o
   9   1  12        113.15         42.22        29.75 o
  10   1  12        171.93        185.61        62.08 o
  11   1  12         39.87         -2.80        45.93 o
 -12   2  12        292.87        239.60        63.19 o
 -11   2  12        114.01         21.65        37.32 o
 -10   2  12        340.94        277.11        65.86 o
  -9   2  12       1564.63       1769.20       136.11 o
  -8   2  12       2419.57       2268.39       101.50 o
  -7   2  12        580.79        517.69        52.42 o
  -6   2  12         28.90         55.94        29.84 o
  -5   2  12       1283.92       1257.18        80.00 o
  -4   2  12        949.49        977.45        52.47 o
  -3   2  12        635.54        586.77        30.63 o
  -2   2  12        720.11        736.58        34.38 o
  -1   2  12        167.03        161.15        22.16 o
   0   2  12       2261.00       2687.20        63.82 o
   1   2  12         76.46         71.70        19.74 o
   2   2  12         45.30         23.48        19.09 o
   3   2  12         32.93         55.36        27.04 o
   4   2  12        302.23        312.78        37.23 o
   5   2  12       2631.15       2365.06        84.89 o
   6   2  12       5226.56       4933.79       122.24 o
   7   2  12        687.63        579.43        48.43 o
   8   2  12        246.86        257.12        36.77 o
   9   2  12        446.17        293.41        81.59 o
  10   2  12        236.04        192.39        66.15 o
  11   2  12       1643.95       1494.56       145.20 o
 -12   3  12        428.84        364.56        70.03 o
 -11   3  12        265.75        278.42        61.68 o
 -10   3  12        261.68        274.72        57.58 o
  -9   3  12        355.96        357.20        71.55 o
  -8   3  12       1507.45       1612.00       134.96 o
  -7   3  12        989.62        895.71        65.10 o
  -6   3  12       2408.02       2345.65       100.76 o
  -5   3  12         77.90         85.77        25.37 o
  -4   3  12        895.71        934.72        50.89 o
  -3   3  12       1539.55       1328.70        51.67 o
  -2   3  12        924.97       1051.75        40.31 o
  -1   3  12        531.67        633.48        33.96 o
   0   3  12        165.58        170.54        27.05 o
   1   3  12       2028.77       1961.67        62.33 o
   2   3  12        432.67        431.84        34.07 o
   3   3  12         41.92         49.64        21.51 o
   4   3  12        230.96        227.67        32.17 o
   5   3  12        240.16        186.42        33.34 o
   6   3  12       2053.41       2193.40        73.70 o
   7   3  12       5099.15       4754.63       108.42 o
   8   3  12       1197.89       1137.97        64.22 o
   9   3  12        505.41        659.00       100.42 o
  10   3  12       1888.23       1884.51       157.14 o
 -12   4  12       2433.83       2698.71       169.57 o
 -11   4  12        646.87        658.04        89.99 o
 -10   4  12        215.77        276.32        70.68 o
  -9   4  12        414.06        460.24        77.14 o
  -8   4  12       2690.01       2563.63       157.55 o
  -7   4  12       1075.47       1005.93       104.20 o
  -6   4  12        853.76        920.45        87.15 o
  -5   4  12       3920.53       3987.95       101.57 o
  -4   4  12        345.90        416.19        38.79 o
  -3   4  12        183.22        207.31        27.27 o
  -2   4  12        239.92        246.58        23.96 o
  -1   4  12         75.81         83.21        19.69 o
   0   4  12       4526.56       5395.27       155.17 o
   1   4  12       1191.48       1177.41        49.61 o
   2   4  12        834.68        802.69        43.06 o
   3   4  12         70.23         71.10        23.69 o
   4   4  12        148.64        195.28        33.52 o
   5   4  12       2233.73       2206.38        83.33 o
   6   4  12       1069.19        964.77        59.81 o
   7   4  12       2999.84       2990.54       102.97 o
   8   4  12        234.02        143.22        35.48 o
   9   4  12        165.84        867.20        79.88 o
  10   4  12        208.23        114.32        56.96 o
 -12   5  12        135.52        184.61        58.12 o
 -11   5  12         48.66         51.30        49.25 o
 -10   5  12        652.15        542.89        81.38 o
  -9   5  12         42.23         82.66        50.15 o
  -8   5  12        663.75        524.75        83.23 o
  -7   5  12        325.74        268.59        60.90 o
  -6   5  12       1881.24       2030.00        91.51 o
  -5   5  12        361.54        365.46        36.07 o
  -4   5  12       1352.99       1444.66        62.78 o
  -3   5  12       2420.09       2493.67        70.22 o
  -2   5  12          8.29          7.72        27.15 o
  -1   5  12        584.14        539.87        34.88 o
   0   5  12       1096.78       1455.28        62.10 o
   1   5  12        505.07        505.27        35.19 o
   2   5  12        914.12        855.23        44.84 o
   3   5  12        921.30        854.62        45.85 o
   4   5  12        889.52        994.29        59.54 o
   5   5  12         10.31         55.37        35.60 o
   6   5  12         14.20        -17.47        24.89 o
   7   5  12        632.00        530.39        47.21 o
   8   5  12         20.56         34.41        25.79 o
   9   5  12        182.79        132.78        35.21 o
  10   5  12       1834.40       1539.15       143.41 o
 -12   6  12         47.81        -47.48        48.34 o
 -11   6  12        103.39         77.35        52.94 o
 -10   6  12        405.05        423.55        78.99 o
  -9   6  12        110.98        189.29        60.89 o
  -8   6  12        461.55        419.48        78.38 o
  -7   6  12        115.51         67.59        49.31 o
  -6   6  12        430.25        481.84        58.32 o
  -5   6  12        422.37        388.14        45.45 o
  -4   6  12        838.68        904.27        63.44 o
  -3   6  12        737.91        606.07        44.11 o
  -2   6  12         12.03        -21.24        21.24 o
  -1   6  12        172.16        162.77        26.16 o
   0   6  12       3060.47       3843.28       151.90 o
   1   6  12         47.45         61.72        23.31 o
   2   6  12        438.06        521.14        44.50 o
   3   6  12          0.20         29.22        28.93 o
   4   6  12       3651.58       3978.18       140.19 o
   5   6  12        779.08        774.67        65.95 o
   6   6  12        257.42        303.65        46.85 o
   7   6  12         69.27        -23.26        35.98 o
   8   6  12         67.98        102.18        41.20 o
   9   6  12          6.46        328.64        62.03 o
 -11   7  12       2487.79       2453.31       167.38 o
 -10   7  12          0.76        -29.18        40.00 o
  -9   7  12          0.96        377.46        80.53 o
  -8   7  12        299.63        285.13        72.31 o
  -7   7  12       2546.42       2431.71       214.48 o
  -6   7  12         12.64         -4.31        28.13 o
  -5   7  12        281.78        261.86        42.89 o
  -4   7  12        487.35        421.03        49.93 o
  -3   7  12       1711.47       1735.52        71.48 o
  -2   7  12       5860.65       6036.98       131.34 o
  -1   7  12        224.91        235.18        47.82 o
   0   7  12       2209.60       2525.64        88.28 o
   1   7  12        230.62        212.75        32.97 o
   2   7  12       1384.66       1265.82        80.96 o
   3   7  12         12.53          1.28        36.75 o
   4   7  12         70.57         71.28        45.90 o
   5   7  12        954.94        914.09        71.34 o
   6   7  12       2551.14       2518.36       114.06 o
   7   7  12         45.25         -7.22        30.83 o
   8   7  12       1826.82       1831.77       106.56 o
   9   7  12       1902.96       1813.05       105.05 o
 -10   8  12        446.76        363.17        72.39 o
  -9   8  12       1808.51       1750.97       144.34 o
  -8   8  12        283.86        341.62        70.71 o
  -7   8  12        717.72        633.77        60.03 o
  -6   8  12        450.04        382.01        51.74 o
  -5   8  12       1057.99       1036.88        99.72 o
  -4   8  12         32.59         13.63        28.35 o
  -3   8  12         24.45         25.45        37.32 o
  -2   8  12        434.70        304.75        35.08 o
  -1   8  12        475.48        429.67        47.40 o
   0   8  12        372.03        559.65        60.14 o
   1   8  12        253.31        194.27        39.65 o
   2   8  12         28.62        -38.09        38.09 o
   3   8  12        625.90        499.31        54.74 o
   4   8  12       2104.12       2085.66       105.34 o
   5   8  12        166.56        148.07        37.20 o
   6   8  12        655.06        758.59        68.62 o
   7   8  12        814.95        670.44        94.81 o
   8   8  12         92.60         53.39        47.54 o
 -10   9  12        393.50        364.60        71.35 o
  -9   9  12        470.03        442.19        84.13 o
  -8   9  12        959.85        830.54       104.68 o
  -7   9  12       3284.03       2980.15       120.34 o
  -6   9  12         25.47         -4.35        51.55 o
  -5   9  12       4344.30       4178.88       142.08 o
  -4   9  12         91.34        209.10        43.53 o
  -3   9  12        112.08        151.76        44.27 o
  -2   9  12        947.51        963.83        55.15 o
  -1   9  12        207.53        136.90        86.41 o
   0   9  12        437.86        468.17        54.58 o
   1   9  12        389.74        368.09        48.67 o
   2   9  12       2643.46       2601.70       116.98 o
   3   9  12       1311.45       1256.05        84.35 o
   4   9  12        298.10        356.11        50.48 o
   5   9  12         26.81         -3.31        40.51 o
   6   9  12        188.33        168.90        37.71 o
   7   9  12        809.27        899.67       109.32 o
  -9  10  12       1695.43       2067.35       158.67 o
  -8  10  12        108.83         91.45        73.34 o
  -7  10  12       3153.52       2913.91       121.72 o
  -6  10  12       2905.00       2906.35       120.16 o
  -5  10  12        116.78         79.43        35.80 o
  -4  10  12        187.90        243.24        59.48 o
  -3  10  12        371.62        379.76        47.34 o
  -2  10  12         59.94         16.64        29.91 o
  -1  10  12        959.55       1104.59        77.13 o
   0  10  12        365.40        414.73        37.15 o
   1  10  12       1037.45       1031.60        78.46 o
   2  10  12       1426.99       1355.41        86.87 o
   3  10  12       1792.52       1491.01        92.14 o
   4  10  12          4.14        446.38       233.89 o
   5  10  12        929.51        923.37       107.71 o
   6  10  12       3165.09       3246.26       206.39 o
   7  10  12        138.11        116.38        60.66 o
  -8  11  12        264.30        259.64        71.20 o
  -7  11  12       1029.17        914.61       107.54 o
  -6  11  12        332.67        252.12        43.90 o
  -5  11  12        917.19        751.31        64.50 o
  -4  11  12        846.95        889.18        96.75 o
  -3  11  12         33.40         45.15        42.79 o
  -2  11  12        611.84        466.52        51.29 o
  -1  11  12       3081.54       3067.06       194.41 o
   0  11  12        159.85        175.01        44.80 o
   1  11  12        730.37        817.89        52.55 o
   2  11  12         31.15         17.41        42.27 o
   3  11  12        757.68        861.12        73.19 o
   4  11  12        547.32        477.50        57.02 o
   5  11  12       2957.76       2589.54       183.16 o
  -6  12  12        295.87        272.57        50.02 o
  -5  12  12         13.66          0.20        34.95 o
  -4  12  12        909.56        870.05       100.87 o
  -3  12  12        184.90        236.19        57.32 o
  -2  12  12          3.14         60.07        41.73 o
  -1  12  12       3032.45       2839.27       128.20 o
   0  12  12         54.98         76.77        31.45 o
   1  12  12        241.21        199.31        31.60 o
   2  12  12        610.52        569.42        65.70 o
   3  12  12         73.31        -34.37        39.74 o
   4  12  12       1179.68       1310.74        89.51 o
  -3  13  12        647.29        676.92        90.71 o
  -2  13  12        258.09        217.64        64.40 o
  -1  13  12       1922.11       1765.40        99.92 o
   0  13  12         87.72        144.55        58.64 o
   1  13  12       2518.76       2413.11        87.72 o
  -9   0  13       2014.93       2242.47       148.15 o
  -7   0  13       1451.94       1444.72       117.86 o
  -5   0  13        423.38        326.53        59.76 o
  -3   0  13       1635.65       1513.98        75.85 o
  -1   0  13        199.98        127.07        60.37 o
   1   0  13          6.18        -19.82        31.54 o
   3   0  13          1.37        -42.72        42.72 o
   5   0  13       3456.09       3318.76       175.94 o
   7   0  13       1988.10       1760.70       131.52 o
   9   0  13         96.58        358.66        72.89 o
 -11   1  13         21.79        -11.44        36.09 o
 -10   1  13         46.22         66.01        38.11 o
  -9   1  13        163.19        671.49        65.52 o
  -8   1  13       3029.84       2986.57       120.13 o
  -7   1  13         20.00         11.10        32.04 o
  -6   1  13        206.72        160.46        38.03 o
  -5   1  13         15.08         66.13        95.88 o
  -4   1  13          8.31        -17.23        22.09 o
  -3   1  13       1508.24       1450.47        53.32 o
  -2   1  13         71.98         51.37        18.85 o
  -1   1  13       1344.51       1383.44        53.72 o
   0   1  13       1566.33       2124.76        67.88 o
   1   1  13          0.24          3.93        20.17 o
   2   1  13       1851.02       1785.90        62.99 o
   3   1  13          6.09        -12.10        28.06 o
   4   1  13       1074.61       1099.79        70.02 o
   5   1  13        105.37         59.56        31.35 o
   6   1  13        762.34        699.16        62.64 o
   7   1  13        380.53        422.67        51.25 o
   8   1  13         15.22         12.84        27.62 o
   9   1  13       1304.53       1417.46       119.04 o
 -11   2  13        814.02        582.43        82.66 o
 -10   2  13         24.14         60.91        44.96 o
  -9   2  13        504.49        568.06        79.50 o
  -8   2  13          0.10        -27.74        27.74 o
  -7   2  13       1008.21        850.67        88.09 o
  -6   2  13        499.99        458.28        52.05 o
  -5   2  13       1464.82       1606.33        98.66 o
  -4   2  13        314.42        244.76        33.02 o
  -3   2  13         33.41         15.73        22.24 o
  -2   2  13       1440.94       1459.10        49.12 o
  -1   2  13        286.82        271.60        24.61 o
   0   2  13         55.42         51.66        18.92 o
   1   2  13          0.24        -20.85        20.85 o
   2   2  13        896.57        795.13        55.15 o
   3   2  13         27.76        -14.75        26.38 o
   4   2  13        181.05        201.79        31.91 o
   5   2  13       1988.57       1877.65        79.54 o
   6   2  13       1057.84        973.36        70.54 o
   7   2  13       1537.97       1649.05        91.93 o
   8   2  13        192.10        190.20        54.40 o
   9   2  13        246.30        176.61        55.84 o
 -12   3  13         83.89         49.03        37.60 o
 -11   3  13         33.37        -11.44        45.54 o
 -10   3  13       1007.31       1049.11       107.85 o
  -9   3  13          7.71         -5.11        44.96 o
  -8   3  13        401.67        474.69        88.40 o
  -7   3  13       2436.38       2541.43       110.00 o
  -6   3  13          3.59         10.58        36.24 o
  -5   3  13         58.79         71.79        48.93 o
  -4   3  13          7.26         54.55        30.39 o
  -3   3  13        281.47        236.23        27.88 o
  -2   3  13        418.10        463.24        30.44 o
  -1   3  13        335.43        420.71        30.58 o
   0   3  13        616.91        743.61        43.48 o
   1   3  13       2701.09       2871.89        79.71 o
   2   3  13        132.55         87.53        21.80 o
   3   3  13        508.34        440.09        43.96 o
   4   3  13       1934.45       1879.54        79.10 o
   5   3  13        543.54        636.54        51.96 o
   6   3  13       3771.31       3360.92       107.37 o
   7   3  13         89.29         90.27        31.58 o
   8   3  13        480.17        262.88        65.33 o
 -11   4  13       2160.26       1698.87       140.57 o
 -10   4  13          0.83        -45.72        45.72 o
  -9   4  13       1954.35       1675.17       139.42 o
  -8   4  13       6468.15       6613.30       267.56 o
  -7   4  13       1854.47       1589.42       132.31 o
  -6   4  13         21.65         41.93        31.29 o
  -5   4  13        407.28        525.68        46.83 o
  -4   4  13        178.31        152.24        29.38 o
  -3   4  13       4976.98       5069.38       103.31 o
  -2   4  13       1348.96       1568.50        59.40 o
  -1   4  13        131.20        158.45        24.21 o
   0   4  13        893.77       1096.10        80.99 o
   1   4  13       1381.88       1376.07        56.50 o
   2   4  13         25.12         43.16        20.27 o
   3   4  13       3752.56       3467.49       104.22 o
   4   4  13          2.65        108.87        33.19 o
   5   4  13          2.04         39.75        25.65 o
   6   4  13       3868.25       3510.59       137.23 o
   7   4  13       1640.64       1460.85        92.23 o
   8   4  13          1.61        -13.94        40.52 o
 -11   5  13         61.97          8.83        41.49 o
 -10   5  13        332.83        353.73        64.74 o
  -9   5  13       2208.23       2492.01       171.00 o
  -8   5  13       1469.63       1229.23       117.05 o
  -7   5  13       1647.67       1655.92       135.64 o
  -6   5  13        905.30        992.61       107.91 o
  -5   5  13          0.05          2.84        25.52 o
  -4   5  13       1506.05       1465.69        66.73 o
  -3   5  13        183.69        147.00        28.11 o
  -2   5  13        355.30        324.61        38.68 o
  -1   5  13        750.37        778.07        44.20 o
   0   5  13        772.02        860.00        48.60 o
   1   5  13       7553.90       7903.69       131.42 o
   2   5  13       3181.56       2919.84        82.50 o
   3   5  13        338.63        416.59        41.99 o
   4   5  13        821.76       1237.20       211.66 o
   5   5  13        199.54        239.71        55.77 o
   6   5  13        326.23        335.05        50.68 o
   7   5  13       2311.88       1958.73       103.87 o
   8   5  13       5381.61       5671.26       172.97 o
 -11   6  13        344.89        279.06        73.85 o
 -10   6  13       2286.03       2352.02       165.39 o
  -9   6  13        295.37        270.82        71.67 o
  -8   6  13         29.20        -25.90        51.67 o
  -7   6  13        114.69        170.51        54.71 o
  -6   6  13        295.36        316.94        46.01 o
  -5   6  13        763.30        794.48        64.14 o
  -4   6  13        666.24       1062.55       178.30 o
  -3   6  13         47.06         18.93        27.36 o
  -2   6  13        802.68        859.59        54.69 o
  -1   6  13         24.16          5.37        23.69 o
   0   6  13        194.98        181.38        29.83 o
   1   6  13        792.82        730.91        52.32 o
   2   6  13         79.59         23.24        29.52 o
   3   6  13         75.23         40.09        35.71 o
   4   6  13          9.53        163.77        47.32 o
   5   6  13        278.47        352.28        52.57 o
   6   6  13       3322.00       3550.07       140.00 o
   7   6  13        566.06        522.00        75.80 o
   8   6  13       4203.01       4081.79       224.11 o
 -10   7  13       3047.05       3113.26       190.41 o
  -9   7  13       1617.58       1892.65       150.44 o
  -8   7  13        684.46        512.19        85.06 o
  -7   7  13       1461.11       1376.17       127.53 o
  -6   7  13        655.32        572.91        57.24 o
  -5   7  13        565.46        546.85        55.82 o
  -4   7  13          4.63         -3.45        30.51 o
  -3   7  13        366.48        386.30        45.56 o
  -2   7  13          8.27         21.02        24.05 o
  -1   7  13       1093.22       1115.28        62.79 o
   0   7  13        611.83        728.83        80.25 o
   1   7  13          0.45        -14.05        91.77 o
   2   7  13        401.39        314.38        45.08 o
   3   7  13        941.22        973.57        75.02 o
   4   7  13        194.88        160.38        43.46 o
   5   7  13        541.10        543.44        67.48 o
   6   7  13        264.42        303.35        47.31 o
   7   7  13        269.89        225.13        42.72 o
   8   7  13       1048.88       1059.53       121.46 o
  -9   8  13       2366.15       2380.94       166.30 o
  -8   8  13       2494.01       2354.70       165.06 o
  -7   8  13       1511.81       1300.22       123.14 o
  -6   8  13        645.19        542.67        56.19 o
  -5   8  13        213.32        231.77        45.16 o
  -4   8  13        259.46        326.15        51.93 o
  -3   8  13         35.29         14.48        28.05 o
  -2   8  13        631.93        633.66        47.84 o
  -1   8  13         45.29         42.37        25.98 o
   0   8  13       1270.96       1464.79        90.28 o
   1   8  13        527.69        457.18        53.76 o
   2   8  13          0.37        -22.71        33.92 o
   3   8  13        357.39        292.21        44.41 o
   4   8  13       4741.82       4799.69       162.28 o
   5   8  13        638.14        742.53        71.09 o
   6   8  13         14.96         55.49        84.00 o
   7   8  13          0.42          3.57        47.87 o
  -9   9  13       2185.13       2024.45       156.11 o
  -8   9  13         23.66         63.31        57.60 o
  -7   9  13       1291.36       1439.98       119.62 o
  -6   9  13         27.85          0.51        27.67 o
  -5   9  13         13.26         -5.94        28.96 o
  -4   9  13        544.92        502.02        55.14 o
  -3   9  13        117.99         66.31        32.01 o
  -2   9  13         40.97         32.98        31.71 o
  -1   9  13          8.54         -6.04        33.61 o
   0   9  13       1860.28       2195.25       141.54 o
   1   9  13        484.17        503.24        54.84 o
   2   9  13         17.29        -12.61        28.69 o
   3   9  13       1085.89       1032.10        80.10 o
   4   9  13        595.16        532.48        60.70 o
   5   9  13        311.15        115.23        82.98 o
   6   9  13       2281.43       2201.53       129.58 o
  -8  10  13        686.82        837.50       105.31 o
  -7  10  13        984.82       1104.43        77.95 o
  -6  10  13        375.02        355.12        48.75 o
  -5  10  13        896.61        837.76        82.07 o
  -4  10  13       2968.56       2733.76       119.33 o
  -3  10  13       2572.78       2587.45       115.88 o
  -2  10  13         77.43         77.82        35.36 o
  -1  10  13         11.20         -3.86        51.85 o
   0  10  13       2392.53       2782.43       124.36 o
   1  10  13        379.86        352.39        50.99 o
   2  10  13       2103.80       1932.85       106.99 o
   3  10  13        378.33        315.55        66.09 o
   4  10  13         53.74         89.70        37.69 o
   5  10  13        378.00        330.11        48.72 o
  -6  11  13        123.04         43.55        26.81 o
  -5  11  13        443.91        478.81        83.22 o
  -4  11  13        264.55        205.46        56.00 o
  -3  11  13       1035.92       1018.67       102.02 o
  -2  11  13        884.06        853.27       102.42 o
  -1  11  13         24.78         30.39        70.71 o
   0  11  13        198.03        229.43        45.46 o
   1  11  13        119.36         67.64        31.45 o
   2  11  13        190.04        140.49        36.92 o
   3  11  13         35.12        -12.50        63.75 o
   4  11  13        551.91        492.21        71.11 o
  -4  12  13         73.93        156.00        61.54 o
  -3  12  13       1720.54       1765.25       135.98 o
  -2  12  13       3069.59       3410.24       191.74 o
  -1  12  13         36.18         17.31        37.45 o
   0  12  13       1429.56       1683.91       113.25 o
   1  12  13       1003.48        906.38        75.97 o
   2  12  13         48.22        168.63        62.83 o
 -10   0  14       1214.49        986.70       105.30 o
  -8   0  14       8464.40       8205.67       292.54 o
  -6   0  14       2461.01       2416.19       158.54 o
  -4   0  14        366.75        292.79        61.64 o
  -2   0  14        584.85        575.13        54.71 o
   0   0  14       4827.55       5161.17       329.48 o
   2   0  14       1818.28       1588.13       119.33 o
   4   0  14        591.54        454.44        71.67 o
   6   0  14        238.94        213.67        57.96 o
   8   0  14        504.61        517.58        79.48 o
 -10   1  14       1810.03       1817.03       146.59 o
  -9   1  14        494.74        560.93        58.70 o
  -8   1  14         10.05          3.55        33.16 o
  -7   1  14        440.90        306.38        48.60 o
  -6   1  14       1459.10       1441.58        90.56 o
  -5   1  14        143.81         97.57        53.27 o
  -4   1  14         31.18        145.42        45.14 o
  -3   1  14        173.52        135.85        23.44 o
  -2   1  14        504.99        438.27        34.89 o
  -1   1  14         50.60         52.25        19.48 o
   0   1  14        288.46        267.11        31.05 o
   1   1  14        799.98        717.24        49.60 o
   2   1  14        257.13        233.36        50.80 o
   3   1  14         86.79         73.44        44.09 o
   4   1  14        652.98        605.42        59.28 o
   5   1  14        602.57        603.89        59.32 o
   6   1  14       4967.65       4655.41       153.87 o
   7   1  14         11.15         17.85        32.86 o
   8   1  14       2535.47       2578.57       115.63 o
   9   1  14          4.97         54.97        44.38 o
 -11   2  14          8.46         20.13        51.49 o
 -10   2  14         76.09         25.56        57.58 o
  -9   2  14          7.02         -7.99        49.21 o
  -8   2  14       1633.47       1595.79        94.15 o
  -7   2  14       1059.56       1184.09        81.40 o
  -6   2  14        680.59        699.42        79.31 o
  -5   2  14        108.47        146.10        46.85 o
  -4   2  14         57.68         90.70        26.54 o
  -3   2  14         79.35         72.61        23.35 o
  -2   2  14        155.15        138.20        22.22 o
  -1   2  14         39.54         33.11        20.85 o
   0   2  14        198.48        201.80        26.02 o
   1   2  14       2097.41       2067.47        70.04 o
   2   2  14        234.53        228.48        35.36 o
   3   2  14         51.95          5.60        42.55 o
   4   2  14        205.93        306.69        46.17 o
   5   2  14         58.46        119.88        37.73 o
   6   2  14       1548.96       1398.37        86.59 o
   7   2  14        189.62        175.77        41.25 o
   8   2  14         30.30         50.30        43.33 o
 -11   3  14        111.28         47.76        39.95 o
 -10   3  14          3.04         11.87        49.81 o
  -9   3  14       1593.58       1743.06       143.43 o
  -8   3  14        263.56        258.86        61.31 o
  -7   3  14        165.27         63.88        63.15 o
  -6   3  14          3.75         20.44        32.44 o
  -5   3  14       1501.10       1497.05        90.60 o
  -4   3  14         33.54        222.99        47.36 o
  -3   3  14          1.20         -4.63        24.98 o
  -2   3  14        693.11        714.34        37.84 o
  -1   3  14       2308.35       2267.56        71.44 o
   0   3  14        482.91        492.03        37.84 o
   1   3  14        934.55        843.54        47.87 o
   2   3  14         15.44          8.80        20.67 o
   3   3  14        731.31        817.19        54.71 o
   4   3  14       1120.36       1138.44        65.90 o
   5   3  14        493.35        496.80        47.67 o
   6   3  14        416.09        354.81        64.62 o
   7   3  14       4597.43       4615.71       215.47 o
   8   3  14       2025.40       2034.86       143.68 o
 -11   4  14        386.07        555.54        89.68 o
 -10   4  14          1.03        -58.43        58.43 o
  -9   4  14       4721.63       4573.05       228.71 o
  -8   4  14        230.49        165.02        55.49 o
  -7   4  14        997.08        861.38       103.67 o
  -6   4  14        677.80        752.40        65.64 o
  -5   4  14       1326.43       1436.14        68.70 o
  -4   4  14       1243.69       1226.54        64.96 o
  -3   4  14        470.80        559.01        47.67 o
  -2   4  14         44.06         38.78        32.25 o
  -1   4  14        275.94        259.68        29.27 o
   0   4  14       1246.32       1620.74        62.72 o
   1   4  14       1127.83       1011.16        74.91 o
   2   4  14        744.21        741.21        46.56 o
   3   4  14       1427.48       1455.88        72.80 o
   4   4  14        813.74        747.13        56.98 o
   5   4  14        288.08        322.70        39.71 o
   6   4  14       2154.72       2078.11       109.09 o
   7   4  14       4818.57       4659.73       215.69 o
   8   4  14       2573.80       2543.25       160.10 o
 -10   5  14       2869.72       2809.59       177.62 o
  -9   5  14        334.83        379.33        78.58 o
  -8   5  14         51.67         34.65        41.54 o
  -7   5  14       1197.73       1081.96       118.56 o
  -6   5  14       1843.74       1873.41       146.96 o
  -5   5  14       1223.37       1232.20        80.80 o
  -4   5  14       2852.57       3068.23       120.57 o
  -3   5  14       3392.19       3212.41       124.49 o
  -2   5  14         18.57         -9.78        25.46 o
  -1   5  14         23.26         21.73        20.94 o
   0   5  14       2752.44       2998.68        89.71 o
   1   5  14       1814.37       1823.86        66.96 o
   2   5  14        628.54        705.99        44.83 o
   3   5  14         95.43        123.59        40.50 o
   4   5  14       1784.23       1779.33       155.99 o
   5   5  14        194.94        152.18        49.91 o
   6   5  14        586.12        447.26        55.11 o
   7   5  14         39.60          5.64        99.51 o
 -10   6  14        788.49        958.53       108.01 o
  -9   6  14       1925.91       1908.71       149.97 o
  -8   6  14       1911.05       1640.06       139.13 o
  -7   6  14       8744.38       8313.38       305.62 o
  -6   6  14        238.40        210.11        59.31 o
  -5   6  14          7.44         17.78        30.81 o
  -4   6  14       1900.59       1935.38       100.06 o
  -3   6  14       1853.07       2038.92       102.96 o
  -2   6  14       2646.59       2600.26        93.57 o
  -1   6  14         30.16         32.62        22.72 o
   0   6  14        204.78        247.94        34.90 o
   1   6  14        595.75        534.60        51.39 o
   2   6  14        285.31        260.03        47.75 o
   3   6  14        335.85        312.54        52.94 o
   4   6  14        744.84        866.36        84.61 o
   5   6  14        578.12        607.66        65.26 o
   6   6  14        271.35        231.39        44.50 o
   7   6  14       1949.77       2003.34       105.09 o
  -9   7  14       1662.00       1850.26       153.15 o
  -8   7  14        542.89        408.42        81.20 o
  -7   7  14        322.57        348.48        77.40 o
  -6   7  14        162.10        190.64        34.96 o
  -5   7  14        311.92        338.52        48.01 o
  -4   7  14        786.96        876.76        69.74 o
  -3   7  14       1492.35       1316.42        82.48 o
  -2   7  14        116.68        111.55        35.02 o
  -1   7  14         64.75         22.29        27.66 o
   0   7  14        744.92        845.04        58.44 o
   1   7  14       2404.96       2261.64       112.33 o
   2   7  14        147.89         44.42        71.78 o
   3   7  14         18.51          0.14        44.71 o
   4   7  14        164.72         85.90        33.20 o
   5   7  14       3540.02       3615.80       143.43 o
   6   7  14        206.54        205.35        43.73 o
   7   7  14        630.17        542.08        87.83 o
  -8   8  14       1142.29       1129.20       121.32 o
  -7   8  14         69.94        116.43        44.85 o
  -6   8  14        201.12         87.86        41.79 o
  -5   8  14        841.54        742.97        63.76 o
  -4   8  14       1067.93       1365.32        98.96 o
  -3   8  14        387.74        384.27        49.78 o
  -2   8  14        346.54        346.01        38.72 o
  -1   8  14        535.10        457.85        45.14 o
   0   8  14         45.41         18.34        30.79 o
   1   8  14        201.69        164.88        41.60 o
   2   8  14         26.80        -13.93        35.68 o
   3   8  14       2042.19       1923.09       105.42 o
   4   8  14        720.94        669.37        64.71 o
   5   8  14        122.79        198.40        79.76 o
   6   8  14       2612.92       2651.61       123.85 o
  -7   9  14        100.75         51.94        50.73 o
  -6   9  14        886.15        987.85        73.69 o
  -5   9  14         26.41        -19.04        52.93 o
  -4   9  14         95.21        125.82        39.24 o
  -3   9  14        410.13        224.34        43.01 o
  -2   9  14        167.35        243.68       123.13 o
  -1   9  14       1747.63       1585.02       120.83 o
   0   9  14        145.52        163.74        39.75 o
   1   9  14       1255.55       1070.84        80.13 o
   2   9  14          2.52        -12.97        56.81 o
   3   9  14          8.38        -37.47        37.47 o
   4   9  14        535.17        482.05        57.41 o
   5   9  14          0.23          2.54        28.63 o
  -6  10  14          1.45         17.29        38.44 o
  -5  10  14        226.41        200.92        42.59 o
  -4  10  14       1344.71       1206.50        83.75 o
  -3  10  14          0.19        -41.27        44.41 o
  -2  10  14          0.57        -60.92        60.92 o
  -1  10  14        694.36        877.23        74.07 o
   0  10  14          0.09         93.64        36.43 o
   1  10  14         24.72          4.33        50.74 o
   2  10  14        895.20        910.92        77.37 o
   3  10  14        142.73        174.13        39.90 o
  -3  11  14        181.41        190.52        49.13 o
  -2  11  14       2008.41       2018.93       147.19 o
  -1  11  14          2.49        -11.83        27.71 o
   0  11  14       3193.23       3436.62       138.57 o
   1  11  14         77.39         92.30        37.13 o
  -9   0  15        468.89        450.10        78.77 o
  -7   0  15       2793.84       2768.39       176.71 o
  -5   0  15       1148.24       1229.26       126.26 o
  -3   0  15       1085.02       1078.54       110.66 o
  -1   0  15         67.21        145.14        39.79 o
   1   0  15       3453.98       3205.97       176.23 o
   3   0  15        185.76        163.85        54.16 o
   5   0  15       1802.20       2098.37       148.88 o
   7   0  15        216.45        237.06        65.23 o
 -10   1  15         37.36        108.93        42.60 o
  -9   1  15        103.27        289.33        76.69 o
  -8   1  15        240.74        185.45        44.68 o
  -7   1  15       2332.07       2178.33       113.00 o
  -6   1  15       2157.40       2319.12       115.78 o
  -5   1  15       1642.38       1657.78        98.61 o
  -4   1  15         13.60        121.43        51.67 o
  -3   1  15         56.56         62.86        27.70 o
  -2   1  15       1861.95       1826.44        67.64 o
  -1   1  15        101.36         68.31        38.40 o
   0   1  15       4623.16       5674.83       135.09 o
   1   1  15        483.78        435.21        52.38 o
   2   1  15       1791.07       1672.74        91.86 o
   3   1  15        353.74        335.93        51.53 o
   4   1  15       3881.09       3837.95       141.97 o
   5   1  15       4861.71       4692.41       157.98 o
   6   1  15        521.09        638.34        63.27 o
   7   1  15       2603.93       2426.73       114.79 o
 -10   2  15        510.21        454.18        83.18 o
  -9   2  15        134.99         81.84        57.20 o
  -8   2  15         59.34         -7.28        45.65 o
  -7   2  15       2944.41       3136.67       133.12 o
  -6   2  15       3132.32       3127.61       132.13 o
  -5   2  15        923.46        898.55        75.24 o
  -4   2  15        957.09        972.41        78.78 o
  -3   2  15        138.22        138.17        30.23 o
  -2   2  15          7.48        -19.79        19.79 o
  -1   2  15        958.82        915.99        55.27 o
   0   2  15       4646.03       4922.50       126.83 o
   1   2  15        251.24        269.88        38.30 o
   2   2  15        141.89        105.07        55.32 o
   3   2  15        279.64        210.37        70.47 o
   4   2  15       2276.91       2387.49       115.23 o
   5   2  15        410.56        523.18        60.06 o
   6   2  15         28.96         26.39        28.95 o
   7   2  15          3.56         11.82        72.15 o
 -10   3  15       1147.35       1151.56       120.45 o
  -9   3  15       3110.54       2632.30       178.68 o
  -8   3  15       3726.30       3687.44       205.69 o
  -7   3  15        115.33        110.55        58.37 o
  -6   3  15        379.92        413.15        52.44 o
  -5   3  15        521.34        570.27        64.38 o
  -4   3  15          7.52        156.76        34.38 o
  -3   3  15        487.12        452.40        44.84 o
  -2   3  15        983.15       1011.10        74.39 o
  -1   3  15        403.01        452.38        42.89 o
   0   3  15         11.80         11.06        24.94 o
   1   3  15       4481.06       4352.84       105.96 o
   2   3  15          4.94        -12.92        26.12 o
   3   3  15       2963.41       2685.33       119.24 o
   4   3  15         50.41        132.60        41.38 o
   5   3  15         11.01          0.78        28.98 o
   6   3  15       2052.07       1969.09       146.61 o
   7   3  15        908.53        899.54       103.99 o
  -9   4  15        431.66        509.27        86.64 o
  -8   4  15       5320.06       5524.48       256.78 o
  -7   4  15        128.90        197.99        67.72 o
  -6   4  15       1912.25       2030.41       156.97 o
  -5   4  15         49.85         47.41        48.43 o
  -4   4  15        885.70       1062.96        74.12 o
  -3   4  15          0.62         30.88        33.42 o
  -2   4  15         88.35         88.76        27.35 o
  -1   4  15       1360.54       1383.95        59.90 o
   0   4  15        759.20        824.53        48.69 o
   1   4  15        685.92        597.79        42.75 o
   2   4  15          3.98         27.21        42.83 o
   3   4  15          2.23         31.76        30.42 o
   4   4  15        176.03        140.67        34.07 o
   5   4  15       1814.16       1807.25       103.16 o
   6   4  15         10.12         43.74        41.95 o
   7   4  15       2220.68       2389.00       160.81 o
  -9   5  15        824.95        950.77       116.39 o
  -8   5  15          6.70        135.17        57.77 o
  -7   5  15         28.11         15.25        46.90 o
  -6   5  15       1648.20       1418.57       130.58 o
  -5   5  15        792.13        729.95        64.29 o
  -4   5  15          2.04        256.40       118.23 o
  -3   5  15        561.71        478.55        55.11 o
  -2   5  15       1142.72       1178.41        66.35 o
  -1   5  15         95.95         97.67        29.35 o
   0   5  15          3.08        -18.47        20.63 o
   1   5  15        532.37        464.29        37.74 o
   2   5  15        369.81        268.59        57.38 o
   3   5  15        132.93         71.92        52.09 o
   4   5  15        684.08        799.85        72.76 o
   5   5  15        869.33        780.86        87.67 o
   6   5  15       1583.07       1680.82       100.75 o
  -8   6  15        290.74        442.65        91.14 o
  -7   6  15         60.40        144.10        55.40 o
  -6   6  15         28.49         91.00        62.84 o
  -5   6  15       1254.72       1267.16        84.53 o
  -4   6  15       3174.30       2969.90       134.40 o
  -3   6  15        464.35        410.08        52.39 o
  -2   6  15       1416.47       1319.60        70.91 o
  -1   6  15        139.27        147.80        33.02 o
   0   6  15        275.02        364.35        56.26 o
   1   6  15        864.16        744.84        63.71 o
   2   6  15         10.76         66.33        51.54 o
   3   6  15        794.49        612.29        65.69 o
   4   6  15        140.20        143.21        43.10 o
   5   6  15        812.25        788.83       109.97 o
   6   6  15       1031.12        967.07        76.71 o
  -8   7  15       3876.57       3614.07       205.96 o
  -7   7  15       1553.04       1706.05       146.82 o
  -6   7  15        146.35        159.37        58.56 o
  -5   7  15       1443.04       1420.41        92.09 o
  -4   7  15         46.04         32.34        30.73 o
  -3   7  15        188.90        204.34        35.49 o
  -2   7  15         16.10         49.65        29.39 o
  -1   7  15         49.20         70.13        40.75 o
   0   7  15        126.78         78.73        28.11 o
   1   7  15         45.83         11.41        68.08 o
   2   7  15        773.91        887.71        75.16 o
   3   7  15        976.37       1242.62        89.38 o
   4   7  15        879.70        898.21        78.42 o
   5   7  15         66.71         58.11        86.43 o
  -7   8  15        700.67        522.34        86.93 o
  -6   8  15        597.02        610.21        61.12 o
  -5   8  15       1996.73       1819.89       100.15 o
  -4   8  15        278.21        373.92        57.81 o
  -3   8  15       1116.35       1170.33        81.90 o
  -2   8  15        446.01        506.81        57.32 o
  -1   8  15        666.76        549.91        57.12 o
   0   8  15         23.79          2.49        30.03 o
   1   8  15        375.03        367.20        60.37 o
   2   8  15          7.38         72.84        78.64 o
   3   8  15        955.69       1088.58       106.56 o
   4   8  15         58.86         69.77        46.34 o
  -5   9  15        549.83        500.98        56.46 o
  -4   9  15        117.80        161.67        37.71 o
  -3   9  15        105.27         68.31        31.04 o
  -2   9  15         66.65         57.74        39.37 o
  -1   9  15        186.51         59.70        78.54 o
   0   9  15         21.64        -11.28        33.68 o
   1   9  15         55.50         66.04        38.16 o
   2   9  15        456.99        487.43        76.89 o
   3   9  15       1295.33       1414.58       134.57 o
  -2  10  15        817.52        704.82        93.19 o
  -1  10  15          0.27         38.27        48.59 o
   0  10  15         24.05         50.78        29.95 o
  -8   0  16         81.30        149.35        57.47 o
  -6   0  16          0.46        -37.98        56.38 o
  -4   0  16        247.10        340.43        79.06 o
  -2   0  16       7605.65       7851.79       197.77 o
   0   0  16        977.43        857.07        99.33 o
   2   0  16       2894.62       3120.09       180.48 o
   4   0  16      10222.27      11134.58       346.32 o
   6   0  16         11.42        106.95        63.71 o
  -9   1  16        414.67        416.09        76.85 o
  -8   1  16         22.68         30.44        48.37 o
  -7   1  16       1377.14       1227.22        86.93 o
  -6   1  16        281.43        288.40        48.56 o
  -5   1  16        693.96        920.86        86.01 o
  -4   1  16       1161.97       1470.83       101.88 o
  -3   1  16        674.32        619.93        50.42 o
  -2   1  16        130.34        188.04        28.75 o
  -1   1  16          1.06         -4.94        22.55 o
   0   1  16        411.81        434.04        43.00 o
   1   1  16       2157.50       2139.96       104.56 o
   2   1  16          4.84        -29.61        29.61 o
   3   1  16       2876.43       2727.04       121.59 o
   4   1  16        179.85        140.70        41.72 o
   5   1  16       1833.96       1760.22       101.33 o
   6   1  16       2374.36       2360.08       116.39 o
  -9   2  16       1935.76       1693.77       149.30 o
  -8   2  16        767.15        761.79        99.29 o
  -7   2  16        692.60        728.53        81.18 o
  -6   2  16        685.78        511.96        59.13 o
  -5   2  16       1958.51       1925.62       108.52 o
  -4   2  16       1896.13       2085.46       114.62 o
  -3   2  16        215.72        166.63        47.58 o
  -2   2  16        374.08        320.10        49.80 o
  -1   2  16         12.16        -23.97        27.20 o
   0   2  16       1222.13       1268.52        68.52 o
   1   2  16        438.55        399.23        49.80 o
   2   2  16        388.65        350.79        46.38 o
   3   2  16       1301.81       1165.65        80.90 o
   4   2  16       3857.69       4223.04       150.47 o
   5   2  16       1892.27       1936.24       105.43 o
   6   2  16       1439.46       1527.24        94.43 o
  -8   3  16        292.86        361.39        76.30 o
  -7   3  16       2495.95       2629.00       178.37 o
  -6   3  16        511.64        435.58        55.04 o
  -5   3  16         92.75        112.50        38.97 o
  -4   3  16       1124.04       1041.09        83.40 o
  -3   3  16        730.01        797.53        67.30 o
  -2   3  16       2990.08       2825.88       124.32 o
  -1   3  16         92.08         59.89        29.85 o
   0   3  16         61.34         58.41        23.36 o
   1   3  16        431.95        323.94        49.87 o
   2   3  16          8.78          1.03        32.10 o
   3   3  16        588.61        516.16        56.37 o
   4   3  16        408.58        368.43        52.28 o
   5   3  16        432.17        446.94        57.32 o
  -8   4  16          1.07        -51.55        51.55 o
  -7   4  16          0.56        -49.11        49.11 o
  -6   4  16       2925.40       2619.59       179.51 o
  -5   4  16       3233.04       3019.72       196.44 o
  -4   4  16        269.17        309.66        89.62 o
  -3   4  16        379.47        362.73        51.40 o
  -2   4  16         21.60        -29.15        31.59 o
  -1   4  16         14.63        -10.76        28.02 o
   0   4  16         98.83        127.29        28.49 o
   1   4  16       1144.44       1054.57        63.58 o
   2   4  16       1245.51       1240.76        82.97 o
   3   4  16          6.44         52.15        31.50 o
   4   4  16         53.02         82.09        56.78 o
   5   4  16         62.09         10.48        45.96 o
  -7   5  16        436.77        482.11        83.72 o
  -6   5  16        654.08        578.30        92.55 o
  -5   5  16       1107.52        935.70       114.75 o
  -4   5  16        216.13        189.17        42.87 o
  -3   5  16        522.38        453.89        59.48 o
  -2   5  16        351.31        347.77        64.36 o
  -1   5  16        112.65         80.80        30.15 o
   0   5  16         45.33         39.89        34.19 o
   1   5  16        236.76        283.88        39.39 o
   2   5  16         10.69         65.72        34.19 o
   3   5  16         51.94        109.87        44.67 o
   4   5  16         98.06        284.36        70.40 o
  -7   6  16        992.01       1019.23       118.71 o
  -6   6  16       1513.31       1387.68       136.23 o
  -5   6  16       1779.20       1757.58       149.92 o
  -4   6  16        606.20        642.09        64.14 o
  -3   6  16        228.57        204.69        40.43 o
  -2   6  16          7.46        -23.90        28.61 o
  -1   6  16         55.88        117.09        39.43 o
   0   6  16       1303.53       1328.46        72.99 o
   1   6  16        179.31        130.74        32.30 o
   2   6  16       2248.84       2192.32       116.13 o
   3   6  16         36.88        -19.79        32.50 o
   4   6  16          8.15        -44.27        44.27 o
  -6   7  16        780.05        653.82        93.40 o
  -5   7  16        362.90        350.05        46.69 o
  -4   7  16        263.54        335.50        48.84 o
  -3   7  16         14.85        -38.97        38.97 o
  -2   7  16         14.96        -21.23        29.77 o
  -1   7  16        141.69        180.19        33.88 o
   0   7  16        117.12        141.00        38.87 o
   1   7  16        572.63        630.94        64.77 o
   2   7  16        248.26        221.07        41.64 o
   3   7  16        813.29        719.46        66.15 o
  -4   8  16        473.35        359.68        70.51 o
  -3   8  16        265.23        115.00        35.59 o
  -2   8  16        707.88        551.46        73.05 o
  -1   8  16          1.01         26.22        31.71 o
   0   8  16         34.94        -18.63        33.72 o
   1   8  16        757.11        987.03        79.65 o
  -7   0  17        781.79        823.07       104.27 o
  -5   0  17        685.66        512.41        80.04 o
  -3   0  17        815.70        744.42       102.60 o
  -1   0  17         87.25         17.11        54.88 o
   1   0  17        254.30        233.41        59.39 o
   3   0  17        614.08        540.92        76.66 o
  -7   1  17        384.85        372.40        54.92 o
  -6   1  17       2788.77       2699.13       130.37 o
  -5   1  17        338.58        397.36        63.13 o
  -4   1  17        369.52        371.79       110.94 o
  -3   1  17         66.73        112.25        40.29 o
  -2   1  17       5289.97       4694.14       160.10 o
  -1   1  17        209.51        198.67        32.10 o
   0   1  17       1552.86       1702.10        95.68 o
   1   1  17         10.97          0.28        30.96 o
   2   1  17       1374.23       1456.08        91.38 o
   3   1  17         45.21         55.81        29.03 o
   4   1  17        457.66        477.70        54.70 o
  -7   2  17        390.15        284.17       110.26 o
  -6   2  17       3196.57       3135.26       139.29 o
  -5   2  17        193.16        161.16        44.03 o
  -4   2  17          0.80        401.72        82.92 o
  -3   2  17        146.62        110.07        39.93 o
  -2   2  17        500.72        495.30        58.72 o
  -1   2  17        613.27        438.42        48.47 o
   0   2  17         70.31        104.10        28.70 o
   1   2  17       2505.15       2301.84       127.69 o
   2   2  17          3.06        -18.42        33.99 o
   3   2  17         60.62         63.41        49.06 o
   4   2  17         61.89        126.03        52.10 o
  -7   3  17         33.47         22.73        53.79 o
  -6   3  17       5826.33       5549.92       182.05 o
  -5   3  17       1926.95       1883.06       157.57 o
  -4   3  17          4.26         79.19        57.09 o
  -3   3  17         76.90         42.50        55.95 o
  -2   3  17        169.48        135.39        38.05 o
  -1   3  17       1152.66       1179.20        86.88 o
   0   3  17         83.81         42.41        26.94 o
   1   3  17         68.61        175.49        42.28 o
   2   3  17         54.11         36.31        29.18 o
   3   3  17       1593.12       1608.22        94.81 o
  -6   4  17       1676.03       1649.78       150.52 o
  -5   4  17       2930.80       2928.08       192.18 o
  -4   4  17        116.71        115.95        55.36 o
  -3   4  17         23.45          0.38       105.21 o
  -2   4  17        272.66        226.80        47.01 o
  -1   4  17        362.18        342.39        50.76 o
   0   4  17          8.28        -11.93        23.11 o
   1   4  17       1417.68       1244.81        83.60 o
   2   4  17       2358.97       2381.64       162.86 o
   3   4  17       1210.75       1428.45       130.02 o
  -5   5  17       5858.28       5642.13       262.67 o
  -4   5  17       2484.29       2528.29       180.16 o
  -3   5  17        489.87        353.33        50.42 o
  -2   5  17          9.39         51.08        56.52 o
  -1   5  17        325.45        373.55        62.21 o
   0   5  17         96.39         82.17        47.46 o
   1   5  17         25.87         -0.89        43.92 o
   2   5  17        139.04        204.71        64.53 o
  -4   6  17          7.42        -27.95        42.11 o
  -3   6  17          0.62         -2.28        30.92 o
  -2   6  17          2.14        -46.98        68.28 o
  -1   6  17        602.85        502.26        58.80 o
   0   6  17         50.99        109.60        38.91 o
  -4   0  18       1793.94       1877.19       159.14 o
   0   0  18       5953.94       6478.33       258.45 o
  -4   1  18        386.20        355.38        52.71 o
  -3   1  18       5052.80       4586.17       246.90 o
  -2   1  18         32.04         36.57        55.54 o
  -1   1  18        123.02        157.94        53.07 o
   0   1  18          5.73         28.32        38.22 o
  -4   2  18        533.25        572.82        98.09 o
  -3   2  18        497.08        458.36        87.97 o
  -2   2  18       4640.88       4557.02       160.06 o
  -1   2  18       3454.51       3582.37       191.59 o
   0   2  18        762.67        673.63        91.02 o
  -3   3  18          3.82         66.92        52.99 o
  -2   3  18          0.03         59.39        51.67 o
  -1   3  18         47.16        -26.44        44.93 o
                                                
