# Supplementary material for: Insights into molecular recognition from the crystal structures of p-tert-butyl­calix[6]arene complexed with different solvents
Source: IUCrJ. 2021 Nov 16;9(Pt 1):55–64. doi: 10.1107/S2052252521010678 (PMC8733874; doi:10.1107/S2052252521010678)
Supplement: Supplementary file 6 [file m-09-00055--6-methylacetatesup6.hkl]

#
# h,k,l, Fc-squared, Fo-squared, sigma(Fo-squared), status flag
#
data_x6_methyl_acetate
_shelx_title ' 2018_07_18_mm_viid_a.res in P2(1)/n'
_shelx_refln_list_code          4
_shelx_F_calc_maximum      329.62
_exptl_crystal_F_000      2272.00
_reflns_d_resolution_high  0.8255

loop_
 _space_group_symop_operation_xyz
 'x, y, z'
 '-x+1/2, y+1/2, -z+1/2'
 '-x, -y, -z'
 'x-1/2, -y-1/2, z-1/2'

_cell_length_a    17.0366
_cell_length_b    18.4996
_cell_length_c    19.7620
_cell_angle_alpha  90.000
_cell_angle_beta   94.288
_cell_angle_gamma  90.000

_shelx_F_squared_multiplier     1.000

loop_
 _refln_index_h
 _refln_index_k
 _refln_index_l
 _refln_F_squared_calc
 _refln_F_squared_meas
 _refln_F_squared_sigma
 _refln_observed_status
   2   0   0         81.82         72.50         8.92 o
   4   0   0       2178.25       2065.07        31.04 o
   6   0   0       7539.95       6946.69        49.07 o
   8   0   0      10693.47      10005.45       119.63 o
  10   0   0        700.07        518.57        65.36 o
  12   0   0      12936.83      16831.33       362.13 o
  14   0   0        945.70        824.12        35.86 o
  16   0   0        422.74        434.62        23.80 o
  18   0   0          0.02        -10.42        10.42 o
  20   0   0         63.51         87.70        11.16 o
   1   1   0          0.00          6.69         3.08 o
   2   1   0       1897.53       1610.77        12.42 o
   3   1   0        272.80        146.84         4.58 o
   4   1   0       1699.59       1306.97        14.67 o
   5   1   0        108.81         53.98         6.15 o
   6   1   0       6420.60       5675.96        34.13 o
   7   1   0        223.59        188.52         8.75 o
   8   1   0       1879.76       1885.43        33.79 o
   9   1   0        399.41        415.81        24.75 o
  10   1   0        285.29        318.81        39.75 o
  11   1   0          3.26         53.71        26.26 o
  12   1   0       1948.24       2456.73       108.66 o
  13   1   0        136.17        166.36        15.91 o
  14   1   0        377.46        295.71        16.60 o
  15   1   0        909.82        845.39        23.06 o
  16   1   0         52.85         56.84         9.21 o
  17   1   0          1.62          3.16         7.92 o
  18   1   0         70.82         64.66         8.81 o
  19   1   0          6.18         14.10         7.58 o
  20   1   0          2.51         -6.25         8.71 o
   0   2   0      41218.83      41625.43       734.26 o
   1   2   0         51.66         77.44         4.92 o
   2   2   0      49299.80      41909.66       100.15 o
   3   2   0       1397.64       1215.72        17.48 o
   4   2   0       7982.36       6748.13        72.77 o
   5   2   0       8019.50       7633.60        59.09 o
   6   2   0         71.19         45.33         5.60 o
   7   2   0        378.77        549.93        21.14 o
   8   2   0         23.28         -3.74        14.69 o
   9   2   0        894.91        931.05        35.78 o
  10   2   0        425.80        542.75        29.52 o
  11   2   0       1648.77       1946.61        85.58 o
  12   2   0        483.18        797.04        62.12 o
  13   2   0        455.69        463.88        22.71 o
  14   2   0       1078.45        954.11        27.50 o
  15   2   0        376.27        370.75        16.61 o
  16   2   0        480.82        454.74        17.96 o
  17   2   0         73.17         81.32        10.35 o
  18   2   0          0.86          4.48         8.30 o
  19   2   0        122.75        168.30        12.10 o
  20   2   0         34.01         51.14         8.24 o
   1   3   0        230.31        163.05         8.76 o
   2   3   0       1304.83       1165.83        14.79 o
   3   3   0         97.76         85.51         7.42 o
   4   3   0        409.52        342.84        15.28 o
   5   3   0          8.24         21.76         6.31 o
   6   3   0       4090.37       4311.82        45.19 o
   7   3   0          1.33         15.60        16.06 o
   8   3   0        270.74        254.55        21.13 o
   9   3   0        286.96        245.38        21.27 o
  10   3   0        773.88        872.95        38.07 o
  11   3   0         71.84        221.67        30.87 o
  12   3   0         28.69         48.12        40.40 o
  13   3   0       1619.99       1515.53        36.52 o
  14   3   0        442.72        368.39        17.66 o
  15   3   0        270.23        285.94        16.60 o
  16   3   0          1.73         10.38         9.36 o
  17   3   0        273.72        260.03        14.12 o
  18   3   0         24.35         20.22         7.88 o
  19   3   0         29.28         43.81         7.29 o
  20   3   0          1.09          1.12         9.82 o
   0   4   0      36150.57      35527.26       219.69 o
   1   4   0      60095.88      54629.24       230.43 o
   2   4   0       2745.41       2386.81        21.20 o
   3   4   0       3561.67       3072.44        24.46 o
   4   4   0      21766.95      19604.04       113.12 o
   5   4   0        219.91        213.44        12.84 o
   6   4   0        906.53       1384.31        26.42 o
   7   4   0       1875.36       2031.50        53.23 o
   8   4   0         63.57        122.21        21.26 o
   9   4   0       2500.96       2662.77        60.62 o
  10   4   0       1886.07       2083.52        57.44 o
  11   4   0        327.75        417.76        30.16 o
  12   4   0        277.88        338.78        44.48 o
  13   4   0       2781.22       2434.62        33.75 o
  14   4   0         13.59         17.45         9.63 o
  15   4   0        114.26        108.17        11.57 o
  16   4   0        253.37        212.83        14.99 o
  17   4   0         14.16         11.11         8.60 o
  18   4   0         12.02         25.08         9.06 o
  19   4   0         65.70         59.56         8.48 o
  20   4   0          1.52         -6.77         7.66 o
   1   5   0        296.79        299.42        11.67 o
   2   5   0       1654.35       1367.11        19.05 o
   3   5   0         25.14         10.04         7.40 o
   4   5   0        195.78        183.40         9.69 o
   5   5   0       3947.54       4149.49        36.45 o
   6   5   0        199.89        311.08        15.80 o
   7   5   0        330.62        332.23        26.57 o
   8   5   0       1516.25       1850.10        56.13 o
   9   5   0       3031.44       3756.82        73.32 o
  10   5   0        121.19         61.31        16.33 o
  11   5   0         10.78         10.35        16.48 o
  12   5   0          8.23         10.61        11.44 o
  13   5   0        288.35        207.04        13.32 o
  14   5   0         66.54         91.31        11.72 o
  15   5   0         52.82         79.63         9.79 o
  16   5   0        106.13         89.65        11.71 o
  17   5   0        164.89        182.35        13.84 o
  18   5   0         58.65         79.80        10.14 o
  19   5   0         15.03         14.17         6.98 o
   0   6   0        417.40        403.49        23.41 o
   1   6   0      14669.54      14902.42       109.57 o
   2   6   0       6141.31       5816.41        42.56 o
   3   6   0       5998.24       6100.02        48.81 o
   4   6   0      12607.66      13352.13        71.89 o
   5   6   0       4631.63       5107.41        57.15 o
   6   6   0       3755.67       4382.02        60.73 o
   7   6   0        234.03        235.28        19.10 o
   8   6   0       2366.70       2794.41        70.46 o
   9   6   0       1347.81       1268.44        52.16 o
  10   6   0        100.46        165.18        22.06 o
  11   6   0       1110.40       1287.96        51.84 o
  12   6   0        550.05        495.33        19.12 o
  13   6   0        730.89        547.70        23.14 o
  14   6   0        629.94        580.31        23.12 o
  15   6   0         12.95         34.29         8.83 o
  16   6   0         19.35         29.08         8.16 o
  17   6   0         31.79         36.23         8.97 o
  18   6   0         47.63         40.59        10.12 o
  19   6   0          5.48         26.83         8.37 o
   1   7   0        426.94        390.39        14.64 o
   2   7   0       3106.62       2968.71        34.11 o
   3   7   0       1718.48       1861.84        30.26 o
   4   7   0        491.12        428.53        19.03 o
   5   7   0          0.02          7.40        14.68 o
   6   7   0        148.16        555.66        39.83 o
   7   7   0        668.50        719.82        33.54 o
   8   7   0         35.07         86.24        28.04 o
   9   7   0        714.43        833.07        55.94 o
  10   7   0        175.07        215.22        32.39 o
  11   7   0         29.37        107.31        25.11 o
  12   7   0          2.21          7.41         8.65 o
  13   7   0       1555.80       1520.07        36.55 o
  14   7   0        780.54        644.61        21.86 o
  15   7   0         70.39         51.09         9.72 o
  16   7   0        207.79        228.91        20.98 o
  17   7   0        334.32        449.92        16.81 o
  18   7   0         43.00         48.47        12.98 o
   0   8   0      17034.92      19571.42       126.79 o
   1   8   0        215.00        342.77        14.70 o
   2   8   0       7112.77       7063.32       110.96 o
   3   8   0       4504.63       4878.55        58.06 o
   4   8   0        959.68       1096.17        29.66 o
   5   8   0        857.28        643.46        32.03 o
   6   8   0       2331.85       3176.40        67.81 o
   7   8   0          0.24         52.93        17.20 o
   8   8   0        580.44        563.81        47.63 o
   9   8   0        144.07        177.62        31.86 o
  10   8   0         37.98         54.24        30.37 o
  11   8   0        209.27        189.23        19.61 o
  12   8   0        377.20        450.27        21.17 o
  13   8   0        192.21        175.36        15.48 o
  14   8   0       1178.06       1077.67        31.71 o
  15   8   0        337.02        312.65        18.54 o
  16   8   0        195.53        235.76        16.17 o
  17   8   0        167.00        230.48        14.56 o
  18   8   0         73.19         70.37        22.48 o
   1   9   0       1201.01       1327.26        29.99 o
   2   9   0         10.69          3.52        11.09 o
   3   9   0          5.52         -6.07        10.76 o
   4   9   0       1055.52       1222.57        33.54 o
   5   9   0        304.01        462.63        29.76 o
   6   9   0        998.30       1140.29        44.23 o
   7   9   0        140.80        285.31        27.17 o
   8   9   0        493.70        646.29        51.80 o
   9   9   0       1947.92       2422.01       169.56 o
  10   9   0       1533.80       1140.56        31.22 o
  11   9   0        776.82        765.79        27.48 o
  12   9   0        467.26        404.08        21.67 o
  13   9   0        304.80        290.67        23.76 o
  14   9   0        204.85        152.95        14.67 o
  15   9   0        241.91        181.88        15.35 o
  16   9   0        311.67        365.10        18.16 o
  17   9   0          0.05         32.36         8.69 o
  18   9   0         82.44         85.95        16.28 o
   0  10   0       1356.48       1469.13        54.79 o
   1  10   0         55.46         53.56        11.40 o
   2  10   0        372.52        385.45        20.79 o
   3  10   0       1007.24       1110.46        33.27 o
   4  10   0          3.60         19.59        11.75 o
   5  10   0        952.64       1128.56        46.59 o
   6  10   0         57.51         79.50        17.54 o
   7  10   0       1499.40       1812.81        65.03 o
   8  10   0       1568.04       1770.80        85.70 o
   9  10   0        918.60        893.85        42.68 o
  10  10   0       1577.33       1181.86        48.44 o
  11  10   0       1708.49       1304.69        34.87 o
  12  10   0         46.97         99.46        14.06 o
  13  10   0        338.49        351.40        24.81 o
  14  10   0         94.70         80.91        16.75 o
  15  10   0        196.81        172.15        23.25 o
  16  10   0        335.83        362.14        22.08 o
  17  10   0         39.35         64.21        22.17 o
   1  11   0         88.48        104.85        18.10 o
   2  11   0       1098.82       1198.20        39.33 o
   3  11   0        125.23        122.79        15.44 o
   4  11   0        456.51        412.13        29.65 o
   5  11   0         25.04          2.27        16.79 o
   6  11   0        270.89        403.57        31.31 o
   7  11   0          0.68         45.60        17.81 o
   8  11   0         34.55         24.78        16.10 o
   9  11   0        244.75        219.07        19.30 o
  10  11   0        358.39        355.20        24.51 o
  11  11   0        890.10        857.79        34.76 o
  12  11   0        169.90        144.77        15.48 o
  13  11   0        213.36        152.36        19.18 o
  14  11   0        187.78        160.62        41.19 o
  15  11   0        233.73        249.65        19.63 o
  16  11   0          1.24         20.45        12.68 o
  17  11   0          7.90         27.44        10.13 o
   0  12   0         20.98         19.09        22.93 o
   1  12   0        863.24        948.24        44.98 o
   2  12   0         78.23         97.85        16.77 o
   3  12   0         46.83         87.13        14.09 o
   4  12   0          0.91        -11.87        15.46 o
   5  12   0         27.98         64.51        19.74 o
   6  12   0         64.94         60.19        18.47 o
   7  12   0        270.22        242.30        20.85 o
   8  12   0        414.66        326.36        23.14 o
   9  12   0        366.39        356.76        30.27 o
  10  12   0         92.13         67.05        19.69 o
  11  12   0         22.18         -1.83        12.67 o
  12  12   0         10.79         13.07        13.32 o
  13  12   0         22.08         -2.90        17.07 o
  14  12   0         56.12         78.06        16.64 o
  15  12   0         64.01         72.01        17.93 o
  16  12   0        384.76        355.86        35.43 o
  17  12   0         21.66         23.11         9.13 o
   1  13   0        108.25        147.00        33.80 o
   2  13   0        390.92        439.06        45.69 o
   3  13   0         14.44         18.22        26.80 o
   4  13   0         44.18         66.16        25.50 o
   5  13   0        120.54        137.64        19.15 o
   6  13   0        783.29        696.31        24.21 o
   7  13   0        434.14        427.47        20.33 o
   8  13   0          2.76         22.81        19.54 o
   9  13   0        211.91        239.47        19.34 o
  10  13   0        219.76        205.29        26.87 o
  11  13   0         72.41        102.17        17.35 o
  12  13   0          0.23          6.12        14.57 o
  13  13   0        473.70        494.67        35.89 o
  14  13   0         31.69         17.63        17.51 o
  15  13   0         57.15         11.47        11.29 o
  16  13   0        303.63        271.85        16.80 o
   0  14   0          0.02          1.69        17.22 o
   1  14   0        470.35        403.76        21.43 o
   2  14   0        941.61        861.28        34.83 o
   3  14   0         19.75         -7.95        16.19 o
   4  14   0        305.81        267.56        23.42 o
   5  14   0       1327.33       1198.82        41.59 o
   6  14   0        771.82        692.27        30.07 o
   7  14   0        160.18        121.01        16.13 o
   8  14   0         44.61         32.14        12.94 o
   9  14   0        127.96         54.48        19.31 o
  10  14   0        111.56         72.56        16.88 o
  11  14   0         84.82         76.73        19.72 o
  12  14   0          9.92         49.78        15.80 o
  13  14   0         85.76         90.43        15.76 o
  14  14   0        418.49        391.65        22.76 o
  15  14   0        338.71        294.44        18.45 o
  16  14   0         50.84         51.59        11.59 o
   1  15   0        413.00        359.88        21.23 o
   2  15   0        664.54        635.83        32.07 o
   3  15   0         74.88         68.39        32.61 o
   4  15   0       1508.73       1344.66        44.06 o
   5  15   0       1016.65        932.87        38.13 o
   6  15   0          0.43        179.56        22.81 o
   7  15   0       1463.26       1620.29        69.99 o
   8  15   0         23.33         10.33        20.71 o
   9  15   0        126.68        133.38        17.87 o
  10  15   0        547.74        500.47        27.82 o
  11  15   0          5.65         36.53        14.87 o
  12  15   0         59.00         82.28        15.70 o
  13  15   0         12.58         15.22        12.02 o
  14  15   0         12.90          7.57        10.51 o
  15  15   0         53.05         56.41        27.53 o
   0  16   0        254.30        319.57        37.17 o
   1  16   0        173.12        178.72        17.62 o
   2  16   0         52.54         47.05        24.69 o
   3  16   0          0.13        -10.38        21.91 o
   4  16   0        546.14        523.60        38.94 o
   5  16   0       1708.44       1336.88        44.89 o
   6  16   0       2647.13       2514.15        59.01 o
   7  16   0        173.51        167.47        20.97 o
   8  16   0        430.33        396.64        31.28 o
   9  16   0         20.02         15.49        12.57 o
  10  16   0          0.01          2.88        15.91 o
  11  16   0         16.28         35.60        13.00 o
  12  16   0         20.94         35.39        14.01 o
  13  16   0          1.51         17.25        17.85 o
  14  16   0         41.70         62.53        17.50 o
   1  17   0          1.06        -14.68        17.77 o
   2  17   0        308.62        303.94        24.77 o
   3  17   0         12.49          8.60        17.30 o
   4  17   0        267.37        268.37        24.28 o
   5  17   0        429.18        394.89        27.53 o
   6  17   0        816.53       1037.52        51.17 o
   7  17   0       3209.37       3296.94        64.20 o
   8  17   0          1.28         24.69        29.94 o
   9  17   0         39.39         23.89        10.79 o
  10  17   0         24.93         15.07        11.55 o
  11  17   0          9.47          2.19        14.31 o
  12  17   0          5.12        -10.47        10.47 o
  13  17   0          4.77          4.48        35.31 o
   0  18   0          0.35         18.75        27.56 o
   1  18   0        181.72        152.20        22.08 o
   2  18   0         25.63         -6.10        17.74 o
   3  18   0         34.79         61.35        17.90 o
   4  18   0        136.33        136.58        20.71 o
   5  18   0         46.65         31.42        17.12 o
   6  18   0         36.56         48.21        15.89 o
   7  18   0         41.39         32.94        15.32 o
   8  18   0         67.18         47.53        26.78 o
   9  18   0         21.22         19.55        15.78 o
  10  18   0          5.16         -0.67        19.62 o
  11  18   0         21.69         46.53        17.01 o
  12  18   0          0.00         -7.57        15.45 o
   1  19   0        148.01        150.05        26.37 o
   2  19   0          7.52         16.34        19.34 o
   3  19   0         95.81         91.08        17.45 o
   4  19   0        100.04        106.99        18.32 o
   5  19   0         24.47         53.69        15.52 o
   6  19   0        111.81        121.18        22.95 o
   7  19   0        547.07        559.54        25.58 o
   8  19   0         21.14         28.19        26.34 o
   9  19   0         39.45         23.37        18.84 o
  10  19   0        169.81        236.01        26.40 o
   0  20   0        411.91        448.79        47.41 o
   1  20   0        143.61        141.98        17.42 o
   2  20   0          3.55          3.73        25.44 o
   3  20   0          0.29          1.21        13.35 o
   4  20   0         63.90         51.99        13.92 o
   5  20   0        125.44        116.81        20.78 o
   6  20   0        547.21        557.35        26.99 o
   7  20   0        248.32        292.63        21.73 o
   8  20   0        107.19         97.65        15.34 o
   1  21   0          3.12         -0.48        18.74 o
   2  21   0        105.20        115.22        20.72 o
   3  21   0          2.73        -18.76        18.76 o
   4  21   0          0.03          5.73        13.13 o
   5  21   0          0.74          5.50        11.24 o
   6  21   0          5.24         -8.66        11.75 o
   0  22   0        264.14        348.22        33.43 o
   1  22   0         20.49         18.60        22.45 o
   2  22   0          4.54         -7.11        22.35 o
   3  22   0        120.53        157.17        25.69 o
 -19   0   1         81.32         84.32        17.12 o
 -17   0   1       1484.01       1326.14        40.94 o
 -15   0   1       3307.23       2720.80        60.55 o
 -13   0   1       9738.58       8727.55       181.08 o
 -11   0   1       1597.01       1481.26       107.92 o
  -9   0   1       1672.16       1964.47        73.48 o
  -7   0   1         67.06         88.27        10.34 o
  -5   0   1       5917.06       5197.29        94.81 o
  -3   0   1        975.67        591.84        15.33 o
  -1   0   1      25505.90      20565.91        57.55 o
   1   0   1      11346.29       9382.77        57.47 o
   3   0   1      25387.05      21497.40        83.00 o
   5   0   1       4224.80       4084.59        34.75 o
   7   0   1       3005.90       2723.51        50.04 o
   9   0   1          8.45         58.29        38.05 o
  11   0   1        409.80        404.29        62.88 o
  13   0   1        283.14        377.90        25.96 o
  15   0   1       1183.66       1115.81        41.73 o
  17   0   1        104.19         94.65        14.47 o
  19   0   1         16.67          6.04        12.58 o
 -20   1   1         41.20         54.41        12.15 o
 -19   1   1        278.06        318.87        12.83 o
 -18   1   1         89.37         82.31         9.90 o
 -17   1   1        119.24        161.03        11.39 o
 -16   1   1         30.64         45.47         9.20 o
 -15   1   1         46.66         45.32         8.78 o
 -14   1   1        175.16        145.42        11.72 o
 -13   1   1          1.40         12.95         9.59 o
 -12   1   1      10853.21      15462.13       284.33 o
 -11   1   1          1.49        -24.22        24.22 o
 -10   1   1        102.67        101.69        23.02 o
  -9   1   1        178.59        155.55        18.12 o
  -8   1   1       2929.18       2790.20        44.47 o
  -7   1   1         29.25         33.43         8.22 o
  -6   1   1        627.81       1189.40        31.93 o
  -5   1   1       1118.95        920.59        14.99 o
  -4   1   1       9248.29       8245.84        38.55 o
  -3   1   1      22424.73      18063.52       110.40 o
  -2   1   1        710.47        803.42        11.79 o
  -1   1   1       3595.46       2775.84        33.33 o
   0   1   1      58288.78      53335.22       113.71 o
   1   1   1       4189.44       3419.50        44.96 o
   2   1   1       1079.13        793.81        14.72 o
   3   1   1       2025.65       1649.70        22.31 o
   4   1   1      18474.63      15240.22       103.13 o
   5   1   1        295.88        227.12         7.97 o
   6   1   1       1393.32       1587.87        19.94 o
   7   1   1         32.82         27.24         7.98 o
   8   1   1        376.58        409.92        19.96 o
   9   1   1       1051.21       1156.67        37.86 o
  10   1   1         54.26         50.68        26.96 o
  11   1   1        226.27        233.51        46.96 o
  12   1   1        615.36        918.23        65.42 o
  13   1   1        203.70        157.66        12.84 o
  14   1   1       1108.10       1001.34        27.46 o
  15   1   1          0.02         -7.44        10.32 o
  16   1   1        661.03        641.61        18.77 o
  17   1   1          2.24         15.29         8.45 o
  18   1   1         15.32         32.15         8.03 o
  19   1   1          2.24         -2.71         6.91 o
  20   1   1         31.70         44.97         6.17 o
 -20   2   1        116.53        142.84         9.03 o
 -19   2   1          0.80         22.64         7.93 o
 -18   2   1         44.95         80.55        10.84 o
 -17   2   1         48.22         93.73        14.59 o
 -16   2   1         12.96         11.42         9.06 o
 -15   2   1        366.22        314.08        15.52 o
 -14   2   1        455.74        372.22        17.98 o
 -13   2   1         77.94         43.62        14.75 o
 -12   2   1         87.80        208.14        37.98 o
 -11   2   1          1.61         32.90        25.51 o
 -10   2   1        281.03        281.82        23.15 o
  -9   2   1        398.18        409.84        25.79 o
  -8   2   1        336.74        355.22        23.35 o
  -7   2   1       4895.27       5065.40        49.47 o
  -6   2   1         41.63         26.43         6.23 o
  -5   2   1       5164.62       4723.02        31.60 o
  -4   2   1       3009.46       2366.78        28.75 o
  -3   2   1        432.27        477.17        11.21 o
  -2   2   1       3687.27       3231.70        39.64 o
  -1   2   1          0.02         12.04         4.43 o
   0   2   1      30769.89      28936.22       387.13 o
   1   2   1          8.07         22.28         3.82 o
   2   2   1      14995.71      12534.34        34.67 o
   3   2   1          5.52         14.09         2.75 o
   4   2   1        568.53        501.22         8.59 o
   5   2   1       2224.48       2177.14        20.07 o
   6   2   1       1226.24       1939.57        30.94 o
   7   2   1       1098.84       1147.14        37.64 o
   8   2   1          3.46         19.20        11.99 o
   9   2   1        390.81        440.40        21.88 o
  10   2   1         10.44         27.16        15.39 o
  11   2   1        379.66        495.79        46.97 o
  12   2   1       3118.19       3849.50       125.55 o
  13   2   1       1669.66       1396.88        30.48 o
  14   2   1          8.52         12.41        13.71 o
  15   2   1        701.64        620.91        22.71 o
  16   2   1         26.85         30.84         8.30 o
  17   2   1          2.05         -4.92         8.75 o
  18   2   1         47.05         63.39         9.12 o
  19   2   1         33.37         36.66         7.37 o
  20   2   1         27.87         28.19         5.50 o
 -20   3   1         17.82         34.88         7.73 o
 -19   3   1         51.70         48.73         9.34 o
 -18   3   1          5.21         39.70         8.64 o
 -17   3   1        276.04        326.04        15.26 o
 -16   3   1        246.76        281.53        15.13 o
 -15   3   1        518.04        509.86        18.04 o
 -14   3   1         97.89        119.56        21.34 o
 -13   3   1        597.70        555.31        20.02 o
 -12   3   1          8.41         59.45        28.81 o
 -11   3   1        164.46        236.87        31.62 o
 -10   3   1        487.39        487.80        29.89 o
  -9   3   1       2833.10       3443.52        66.97 o
  -8   3   1       1065.63       1276.79        39.32 o
  -7   3   1         89.12        138.74        13.32 o
  -6   3   1       3246.70       3391.60        47.09 o
  -5   3   1       7315.32       6731.00        47.49 o
  -4   3   1       9831.49       8997.79        46.07 o
  -3   3   1      73916.36      65120.29       181.55 o
  -2   3   1      14963.23      12877.98        61.45 o
  -1   3   1        552.34        423.29         9.48 o
   0   3   1         21.67         18.81         5.24 o
   1   3   1       3949.96       3333.47        21.08 o
   2   3   1      42019.42      37284.75        88.42 o
   3   3   1      95420.06      83477.74       178.96 o
   4   3   1       6827.66       5619.46        43.39 o
   5   3   1       5963.37       5914.25        42.94 o
   6   3   1       8022.72       8455.41        68.67 o
   7   3   1       2284.25       2024.30        42.70 o
   8   3   1       1126.87       1062.84        33.89 o
   9   3   1       4339.85       5024.44       104.01 o
  10   3   1       3195.82       3657.35        73.48 o
  11   3   1         18.83         60.58        25.72 o
  12   3   1          8.75         33.87        26.03 o
  13   3   1        747.80        677.73        25.64 o
  14   3   1       1909.97       1615.96        39.06 o
  15   3   1       2363.09       2140.29        38.92 o
  16   3   1         43.01         61.98         9.90 o
  17   3   1          9.80         27.02         8.99 o
  18   3   1         24.13         36.40         8.46 o
  19   3   1          7.62         30.46         7.35 o
  20   3   1         25.73         19.22         7.19 o
 -20   4   1         53.85         52.35        13.16 o
 -19   4   1        221.02        208.37        12.04 o
 -18   4   1        150.62        168.37        12.77 o
 -17   4   1        406.86        397.70        18.36 o
 -16   4   1        511.58        522.96        18.48 o
 -15   4   1        478.89        438.28        17.43 o
 -14   4   1       3910.43       3343.71        42.29 o
 -13   4   1         28.26         18.60        13.55 o
 -12   4   1       1090.97       1605.41        83.57 o
 -11   4   1        274.78        306.75        27.39 o
 -10   4   1        218.46        186.74        21.59 o
  -9   4   1        795.18        668.65        32.80 o
  -8   4   1       1615.32       1813.51        47.23 o
  -7   4   1       1598.61       1437.47        35.44 o
  -6   4   1       5259.50       5145.41        74.50 o
  -5   4   1        139.03        156.80        12.15 o
  -4   4   1       6167.72       5209.26        42.91 o
  -3   4   1       5761.05       4999.88        37.95 o
  -2   4   1      13199.04      11563.62       160.09 o
  -1   4   1       7119.25       6387.86        63.34 o
   0   4   1      23747.00      23526.39       132.28 o
   1   4   1       8206.68       6901.50        36.48 o
   2   4   1       3915.07       3548.99        26.12 o
   3   4   1        240.11        213.03         8.97 o
   4   4   1        897.37        856.41        14.51 o
   5   4   1       3782.74       3489.17        35.32 o
   6   4   1       7856.17       9754.27       113.20 o
   7   4   1       3142.69       3589.74        45.86 o
   8   4   1       2040.69       2181.50        74.78 o
   9   4   1        591.47        791.09        39.51 o
  10   4   1        177.83        162.63        21.03 o
  11   4   1         28.25         89.18        19.71 o
  12   4   1         35.63         57.52        15.17 o
  13   4   1        308.41        263.59        14.27 o
  14   4   1        168.50        150.90        11.05 o
  15   4   1        704.53        632.89        29.86 o
  16   4   1          0.38         17.57         9.26 o
  17   4   1        137.64        154.33        11.69 o
  18   4   1         10.74         16.19         7.55 o
  19   4   1          5.87         19.00         7.27 o
  20   4   1         11.73         19.29        10.83 o
 -19   5   1          2.17         54.92         8.77 o
 -18   5   1         20.02         17.38         8.27 o
 -17   5   1         10.53         85.11        11.55 o
 -16   5   1         99.18         93.41        11.74 o
 -15   5   1        128.94         98.55        11.89 o
 -14   5   1          0.12          9.61         8.14 o
 -13   5   1        664.24        550.78        30.80 o
 -12   5   1        157.51        134.95        15.85 o
 -11   5   1        415.36        548.60        34.89 o
 -10   5   1        881.21       1036.18        42.47 o
  -9   5   1        907.01       1004.64        39.58 o
  -8   5   1       4075.49       4333.83        74.12 o
  -7   5   1         36.46         38.51        12.97 o
  -6   5   1       1648.53       1881.37        39.20 o
  -5   5   1        202.38        283.48        15.04 o
  -4   5   1       2464.02       2301.74        36.75 o
  -3   5   1       2262.54       2221.15        28.02 o
  -2   5   1       6953.12       6357.10        41.20 o
  -1   5   1        442.82        373.71        13.70 o
   0   5   1       2795.37       3253.53        37.42 o
   1   5   1        357.56        389.76        12.11 o
   2   5   1       3965.61       3890.42        27.00 o
   3   5   1        145.02        120.44         7.29 o
   4   5   1       1685.78       1687.01        21.57 o
   5   5   1        378.86        399.19        17.41 o
   6   5   1        297.72       1277.21        29.56 o
   7   5   1        131.10        215.51        18.49 o
   8   5   1         91.55         71.40        19.85 o
   9   5   1        122.14        150.09        21.31 o
  10   5   1         58.90         56.04        17.69 o
  11   5   1        399.79        455.40        31.21 o
  12   5   1         55.51         71.57        10.10 o
  13   5   1        232.80        205.82        15.87 o
  14   5   1        521.72        458.03        18.36 o
  15   5   1          0.01          1.65         8.40 o
  16   5   1        634.72        538.10        20.51 o
  17   5   1         66.20        138.85        12.36 o
  18   5   1         67.87         97.76         9.84 o
  19   5   1        253.86        265.78        12.10 o
 -19   6   1        556.00        595.46        29.13 o
 -18   6   1         25.53         16.24         8.16 o
 -17   6   1        341.23        298.10        15.41 o
 -16   6   1        659.56        643.42        18.65 o
 -15   6   1       1375.63       1268.53        26.21 o
 -14   6   1       2136.89       1945.94        31.72 o
 -13   6   1          3.25         11.02         7.35 o
 -12   6   1         16.75         32.55        10.64 o
 -11   6   1          4.29         32.86        18.80 o
 -10   6   1         30.86         65.42        17.88 o
  -9   6   1        662.82        677.12        37.45 o
  -8   6   1       1730.55       2027.66        61.42 o
  -7   6   1        499.68        437.39        30.57 o
  -6   6   1        121.91        532.67        31.60 o
  -5   6   1       2409.11       3185.34        39.64 o
  -4   6   1        144.47         93.81        11.12 o
  -3   6   1        177.36        180.08        14.61 o
  -2   6   1       5427.35       5680.08        42.47 o
  -1   6   1        180.35        204.89        11.14 o
   0   6   1       7826.32       8572.60        56.23 o
   1   6   1       1518.56       1560.33        23.18 o
   2   6   1       1014.86       1184.38        18.34 o
   3   6   1      11149.25      10959.17        69.51 o
   4   6   1       4451.99       4688.08        48.13 o
   5   6   1       1241.47       1452.58        34.03 o
   6   6   1        349.37        461.84        22.09 o
   7   6   1        620.99        669.13        26.25 o
   8   6   1        936.85       1234.32        48.27 o
   9   6   1        571.30        506.05        34.92 o
  10   6   1        239.85        339.20        26.79 o
  11   6   1        290.30        292.02        26.82 o
  12   6   1        159.52        139.77        12.49 o
  13   6   1        158.48        182.23        15.42 o
  14   6   1        219.10        233.36        14.21 o
  15   6   1        323.68        352.83        15.05 o
  16   6   1        490.59        457.81        16.02 o
  17   6   1        198.33        216.77        13.55 o
  18   6   1         22.48         40.35        11.96 o
  19   6   1        128.15        112.41        12.09 o
 -18   7   1         11.14          6.77        19.18 o
 -17   7   1        154.08        213.99        15.38 o
 -16   7   1         25.51         16.40         8.80 o
 -15   7   1        160.26        128.94        12.38 o
 -14   7   1         12.49          4.00        10.46 o
 -13   7   1        456.89        447.00        21.89 o
 -12   7   1          5.29          7.33        10.20 o
 -11   7   1        385.43        363.15        64.78 o
 -10   7   1        106.98        101.95        31.31 o
  -9   7   1       2229.55       2299.75        72.28 o
  -8   7   1       1572.15       1891.06        77.71 o
  -7   7   1       1188.17       1144.52        62.39 o
  -6   7   1       4780.42       5246.24        90.60 o
  -5   7   1        236.29        272.14        21.09 o
  -4   7   1      12185.53      13449.70       125.98 o
  -3   7   1         89.88         73.72        12.41 o
  -2   7   1         73.39        118.43         9.61 o
  -1   7   1       1642.61       1618.12        26.17 o
   0   7   1       2189.82       2121.94        29.55 o
   1   7   1        255.43        197.28        11.82 o
   2   7   1        945.88       1062.59        19.07 o
   3   7   1          7.06         14.87         9.03 o
   4   7   1      13747.61      14974.64       157.92 o
   5   7   1          2.65         85.05        27.72 o
   6   7   1       7991.69       9514.94       108.02 o
   7   7   1        175.31        158.06        16.99 o
   8   7   1       6413.02       7266.70       126.45 o
   9   7   1       4421.42       5274.91       137.36 o
  10   7   1       1213.18       1444.03        59.86 o
  11   7   1         60.14         92.61        16.34 o
  12   7   1         51.59         49.13         9.81 o
  13   7   1         49.26         26.59         9.62 o
  14   7   1       1127.53       1010.33        30.79 o
  15   7   1        170.04        173.34        13.19 o
  16   7   1        174.02        177.77        12.93 o
  17   7   1        368.66        379.92        15.44 o
  18   7   1         64.59         67.32        14.14 o
  19   7   1        113.31         98.69        12.10 o
 -17   8   1         25.30         75.70        11.31 o
 -16   8   1          2.82         10.66        10.66 o
 -15   8   1         67.11         45.58        11.86 o
 -14   8   1         11.49         19.22        10.59 o
 -13   8   1       1236.01       1200.90        33.03 o
 -12   8   1        344.63        347.96        17.08 o
 -11   8   1        117.05        105.87        11.24 o
 -10   8   1         82.47        189.10        48.39 o
  -9   8   1        261.22        284.00        44.02 o
  -8   8   1       1712.20       1967.93        83.87 o
  -7   8   1         37.27         46.78        22.51 o
  -6   8   1       3416.33       3927.90        80.58 o
  -5   8   1          7.63         31.00        16.18 o
  -4   8   1       5104.92       5765.36        66.33 o
  -3   8   1       3536.46       3726.12        52.08 o
  -2   8   1       5154.43       5684.66        67.03 o
  -1   8   1      13506.30      13827.97        80.80 o
   0   8   1         38.02         57.43         9.39 o
   1   8   1      12954.88      14049.62       114.38 o
   2   8   1       4702.69       4964.83        57.71 o
   3   8   1         14.32         31.45         9.39 o
   4   8   1        325.53        249.49        16.88 o
   5   8   1         27.28        151.78        27.11 o
   6   8   1       3860.11       3981.04        75.28 o
   7   8   1        645.19       1044.46        50.72 o
   8   8   1         45.10         86.88        16.97 o
   9   8   1        476.11        629.27        51.69 o
  10   8   1         30.33         28.58        36.99 o
  11   8   1        260.32        205.21        15.96 o
  12   8   1         86.76        117.53        13.34 o
  13   8   1       1963.19       1904.72        36.46 o
  14   8   1       3359.50       3090.17        51.23 o
  15   8   1        170.98        155.81        15.27 o
  16   8   1         53.22         56.73        10.80 o
  17   8   1        119.30        120.10        11.92 o
  18   8   1         84.05        101.60        13.82 o
 -18   9   1          8.14         29.49        10.64 o
 -17   9   1         75.66        110.43        25.79 o
 -16   9   1         64.87         44.55        10.80 o
 -15   9   1        136.12         95.96        17.41 o
 -14   9   1        961.04        973.40        29.93 o
 -13   9   1        252.95        235.56        17.44 o
 -12   9   1        323.63        303.10        19.75 o
 -11   9   1          8.61         17.78        10.90 o
 -10   9   1          7.88        -10.16        10.16 o
  -9   9   1       1783.60       2087.04        93.21 o
  -8   9   1       1293.76       1349.19        73.58 o
  -7   9   1       1098.24       1274.24        68.28 o
  -6   9   1        194.93        275.97        28.92 o
  -5   9   1        720.42        840.89        38.05 o
  -4   9   1       2320.06       2473.61        74.19 o
  -3   9   1          1.20         -2.83        10.98 o
  -2   9   1       1346.28       1288.14        33.14 o
  -1   9   1          0.04          1.26        11.41 o
   0   9   1       4004.19       5429.91        56.89 o
   1   9   1         14.67         17.45        11.47 o
   2   9   1        293.79        344.35        17.18 o
   3   9   1          0.24          8.35        11.30 o
   4   9   1       1583.98       1782.39        39.37 o
   5   9   1          9.14         12.81        14.47 o
   6   9   1       1206.79       1353.68        47.86 o
   7   9   1        356.23        677.64        37.91 o
   8   9   1        256.63        293.71        26.34 o
   9   9   1        212.96        276.70        44.14 o
  10   9   1         11.04         31.95        10.60 o
  11   9   1        133.43        206.31        20.63 o
  12   9   1        598.04        478.44        23.35 o
  13   9   1          5.89         99.51        15.82 o
  14   9   1        207.91        157.19        15.07 o
  15   9   1        310.77        296.13        17.52 o
  16   9   1         69.68         78.21        11.03 o
  17   9   1        465.13        512.92        26.19 o
  18   9   1         23.49         65.36         9.95 o
 -18  10   1         61.40         69.86        18.09 o
 -17  10   1        103.84         96.37        16.64 o
 -16  10   1          0.75         35.34        22.38 o
 -15  10   1        126.75        153.87        17.92 o
 -14  10   1          5.24        -10.36        18.30 o
 -13  10   1        251.58        268.91        27.30 o
 -12  10   1       3419.82       3318.93        87.12 o
 -11  10   1          1.47          5.15        10.11 o
 -10  10   1        846.07        701.89        25.68 o
  -9  10   1        370.04        370.08        29.89 o
  -8  10   1        271.79        384.73        50.82 o
  -7  10   1         54.17        152.47        71.95 o
  -6  10   1        113.42        124.69        21.49 o
  -5  10   1       2496.54       2869.50        70.22 o
  -4  10   1        114.67        151.24        15.95 o
  -3  10   1         99.09         99.98        14.96 o
  -2  10   1        440.35        589.10        24.88 o
  -1  10   1       1465.47       1688.67        44.85 o
   0  10   1       1456.49       1592.94        40.06 o
   1  10   1       1844.19       1901.36        52.91 o
   2  10   1         85.38        104.69        12.05 o
   3  10   1        318.20        391.53        21.60 o
   4  10   1        412.58        398.42        28.34 o
   5  10   1         87.19        107.12        18.64 o
   6  10   1         38.05         95.71        26.80 o
   7  10   1        542.63        733.86        39.88 o
   8  10   1        266.07        345.80        29.61 o
   9  10   1        102.51        142.00        21.41 o
  10  10   1       2285.24       1976.00        49.72 o
  11  10   1       2463.80       1957.70        42.00 o
  12  10   1        372.59        277.97        19.14 o
  13  10   1        701.54        613.01        25.98 o
  14  10   1         54.10         79.32        29.92 o
  15  10   1        187.80        150.26        17.13 o
  16  10   1        443.55        408.40        19.22 o
  17  10   1          2.85         -2.56         8.21 o
 -17  11   1         15.48         18.22        10.36 o
 -16  11   1         35.22         13.33        13.28 o
 -15  11   1         59.65         77.14        19.16 o
 -14  11   1         15.90         10.14        13.01 o
 -13  11   1        123.30         95.25        16.14 o
 -12  11   1        191.21        165.40        19.00 o
 -11  11   1        404.27        376.44        24.78 o
 -10  11   1       2413.14       2269.94        72.62 o
  -9  11   1        167.93        112.03        16.90 o
  -8  11   1        239.35        200.88        18.95 o
  -7  11   1         93.95        110.55        29.56 o
  -6  11   1        206.11        309.66        29.07 o
  -5  11   1          1.29         12.41        16.45 o
  -4  11   1        892.14        789.97        31.18 o
  -3  11   1         20.12         52.72        16.22 o
  -2  11   1        293.05        402.91        22.71 o
  -1  11   1         51.66         87.20        25.75 o
   0  11   1       1812.26       2493.65        58.84 o
   1  11   1       1251.54       1310.00        44.05 o
   2  11   1        991.27       1132.07        34.72 o
   3  11   1       1326.50       1589.49        41.66 o
   4  11   1        759.27        667.89        35.88 o
   5  11   1          6.31        -15.13        20.24 o
   6  11   1        456.90        500.05        37.33 o
   7  11   1         19.75         60.35        19.16 o
   8  11   1        214.65        197.54        23.55 o
   9  11   1          7.66         14.40        11.08 o
  10  11   1       3568.69       3144.48        95.90 o
  11  11   1          8.63        349.47       132.66 o
  12  11   1        101.99         83.28        31.07 o
  13  11   1        102.45         91.62        15.49 o
  14  11   1         17.98         18.14        17.47 o
  15  11   1        243.81        249.91        16.71 o
  16  11   1          0.01         41.04        10.11 o
  17  11   1         83.81         60.28        31.61 o
 -17  12   1        155.41        178.56        13.60 o
 -16  12   1        383.82        376.31        20.72 o
 -15  12   1         17.64         40.95        13.91 o
 -14  12   1        394.64        358.72        31.20 o
 -13  12   1       1493.90       1418.16        56.84 o
 -12  12   1         16.34          0.89        18.02 o
 -11  12   1        401.22        335.56        23.33 o
 -10  12   1          1.41          8.21        17.08 o
  -9  12   1        215.72        174.94        19.91 o
  -8  12   1        523.27        369.15        26.71 o
  -7  12   1        476.04        454.74        42.94 o
  -6  12   1         90.37         91.32        19.70 o
  -5  12   1        177.54        135.85        25.71 o
  -4  12   1          0.71         15.21        15.77 o
  -3  12   1         59.61         88.79        15.56 o
  -2  12   1         15.42         20.24        15.92 o
  -1  12   1       4862.85       5815.39       109.01 o
   0  12   1        459.66        474.78        37.59 o
   1  12   1       1954.84       2629.31        73.77 o
   2  12   1       1460.97       1658.79        52.29 o
   3  12   1        969.60       1239.31        39.39 o
   4  12   1        507.08        623.06        37.30 o
   5  12   1        272.40        406.58        32.00 o
   6  12   1         61.98        166.76        25.43 o
   7  12   1        800.82        649.53        25.84 o
   8  12   1         75.55         32.97        19.56 o
   9  12   1        119.79         75.69        14.38 o
  10  12   1        255.68        194.82        20.32 o
  11  12   1         94.96        106.86        17.52 o
  12  12   1         71.47        102.43        16.73 o
  13  12   1        541.37        484.68        36.31 o
  14  12   1        793.23        870.65        44.37 o
  15  12   1         74.16         53.78        15.66 o
  16  12   1         42.72         34.84        11.17 o
  17  12   1        238.70        283.23        19.65 o
 -16  13   1         74.41         90.53        17.00 o
 -15  13   1         10.63         24.37        11.86 o
 -14  13   1        329.93        308.73        22.44 o
 -13  13   1        683.15        661.07        31.50 o
 -12  13   1         46.48         29.91        14.79 o
 -11  13   1          3.32         25.24        17.79 o
 -10  13   1        148.48        107.62        36.78 o
  -9  13   1        208.70        197.11        21.06 o
  -8  13   1         17.17         33.08        21.28 o
  -7  13   1         85.63        131.54        16.31 o
  -6  13   1         49.14         90.89        13.92 o
  -5  13   1        207.85        227.19        22.10 o
  -4  13   1          5.21         36.13        22.79 o
  -3  13   1        877.44        957.67        47.84 o
  -2  13   1        509.79        534.59        37.17 o
  -1  13   1        817.91       1022.26       106.81 o
   0  13   1          5.99          2.81        16.62 o
   1  13   1         14.73         55.24        21.45 o
   2  13   1       1760.31       2026.67       180.94 o
   3  13   1        753.55        950.20        84.71 o
   4  13   1       1749.73       1956.29        89.82 o
   5  13   1        284.50        224.92        21.60 o
   6  13   1        227.64        201.76        15.19 o
   7  13   1        705.53        606.04        27.30 o
   8  13   1       1142.62        880.31        78.59 o
   9  13   1        151.88        123.71        15.43 o
  10  13   1        118.83        141.69        16.44 o
  11  13   1        465.33        386.96        21.91 o
  12  13   1          8.29         -3.39        11.34 o
  13  13   1        194.40        145.15        27.50 o
  14  13   1         19.56         38.76        40.47 o
  15  13   1         37.28         15.44        15.65 o
  16  13   1        284.55        285.02        37.11 o
 -16  14   1         62.43         86.70        25.65 o
 -15  14   1         20.13         34.34        11.38 o
 -14  14   1        116.29        166.20        20.21 o
 -13  14   1        268.97        276.68        22.24 o
 -12  14   1        218.07        269.86        23.18 o
 -11  14   1          0.40         -6.21        15.17 o
 -10  14   1          9.06         -5.52        13.02 o
  -9  14   1        299.34        205.19        24.67 o
  -8  14   1        909.05        763.78        26.86 o
  -7  14   1          5.45         11.78        10.71 o
  -6  14   1         53.28        122.36        19.30 o
  -5  14   1        304.09        396.06        27.19 o
  -4  14   1         31.22         21.20        13.37 o
  -3  14   1          1.94          2.90        12.64 o
  -2  14   1        918.75        695.70        26.41 o
  -1  14   1          0.11        -12.15        12.15 o
   0  14   1       1899.96       2047.23        51.18 o
   1  14   1          6.51         34.42        23.41 o
   2  14   1          5.79         -8.88        16.05 o
   3  14   1         64.50         51.16        18.57 o
   4  14   1        124.68        107.57        18.78 o
   5  14   1        203.97        214.82        21.71 o
   6  14   1        636.60        579.50        30.83 o
   7  14   1        281.34        343.95        27.24 o
   8  14   1        471.65        363.04        21.40 o
   9  14   1        432.14        391.21        28.10 o
  10  14   1         25.00         24.14        15.23 o
  11  14   1          1.45          9.26        15.84 o
  12  14   1        131.15        116.61        17.44 o
  13  14   1         20.98          8.13        12.47 o
  14  14   1        104.39        117.17        15.32 o
  15  14   1        159.56        151.70        18.14 o
 -15  15   1         86.26         73.44        10.86 o
 -14  15   1        206.76        213.51        17.55 o
 -13  15   1          4.96        -10.44        12.46 o
 -12  15   1         52.66         73.17        16.16 o
 -11  15   1        205.55        222.00        21.43 o
 -10  15   1         19.95         20.56        14.66 o
  -9  15   1         41.69         34.26        13.44 o
  -8  15   1         73.09         47.49        11.84 o
  -7  15   1       3957.64       3655.75        54.41 o
  -6  15   1       2310.01       2066.36        57.32 o
  -5  15   1         26.65         69.88        24.07 o
  -4  15   1        347.89        306.58        20.34 o
  -3  15   1          0.17         20.47        20.00 o
  -2  15   1        353.31        311.47        20.45 o
  -1  15   1         54.24         46.07        14.17 o
   0  15   1         45.44         52.20        13.20 o
   1  15   1        111.11        122.47        19.97 o
   2  15   1         25.81         35.47        16.68 o
   3  15   1        295.84        272.21        23.63 o
   4  15   1        259.70        301.44        24.82 o
   5  15   1        188.63        179.92        22.35 o
   6  15   1          0.01         15.88        16.32 o
   7  15   1       1531.09       1323.35        36.93 o
   8  15   1        228.73        235.52        18.39 o
   9  15   1         22.85         20.01        13.28 o
  10  15   1        575.52        510.56        28.24 o
  11  15   1         14.73          5.09        13.44 o
  12  15   1        231.01        219.56        35.13 o
  13  15   1          5.88         76.01        18.32 o
  14  15   1        414.07        440.92        37.93 o
  15  15   1        124.09         95.23        11.29 o
 -14  16   1          8.21         17.85        11.77 o
 -13  16   1          6.75         22.88        28.98 o
 -12  16   1         71.39         89.50        14.54 o
 -11  16   1          1.37          1.97        12.93 o
 -10  16   1         27.70         24.48        19.80 o
  -9  16   1        311.77        316.32        20.61 o
  -8  16   1        526.73        502.15        22.02 o
  -7  16   1       1293.70       1124.64        40.62 o
  -6  16   1        223.40        412.89        28.32 o
  -5  16   1         75.58        181.57        23.68 o
  -4  16   1          2.78         -8.88        23.62 o
  -3  16   1          1.36          4.51        13.93 o
  -2  16   1         81.35         51.33        14.37 o
  -1  16   1         53.19         40.27        18.95 o
   0  16   1        172.44        145.49        20.53 o
   1  16   1        171.90        114.33        19.62 o
   2  16   1         65.01         35.35        18.20 o
   3  16   1          6.26         16.73        18.19 o
   4  16   1        556.28        549.22        30.85 o
   5  16   1        124.99        132.53        22.39 o
   6  16   1        925.64        728.57        41.54 o
   7  16   1        295.03        382.88        33.31 o
   8  16   1        235.60        238.70        18.29 o
   9  16   1        201.16        195.51        19.46 o
  10  16   1         80.96        141.73        42.99 o
  11  16   1          2.19         34.47        14.09 o
  12  16   1         29.29         86.11        14.09 o
  13  16   1        188.61        211.55        27.90 o
  14  16   1         29.49         32.42        14.50 o
 -13  17   1         24.08         39.86        13.71 o
 -12  17   1         44.68         44.59        14.25 o
 -11  17   1         19.89         13.51        11.00 o
 -10  17   1        198.65        219.39        19.09 o
  -9  17   1        292.28        303.25        24.95 o
  -8  17   1        287.35        268.83        22.40 o
  -7  17   1          7.74        136.09        29.82 o
  -6  17   1       1881.44       1881.96        50.94 o
  -5  17   1        391.88        379.29        27.42 o
  -4  17   1        680.18        581.86        32.22 o
  -3  17   1        566.92        433.88        23.64 o
  -2  17   1         78.81         94.83        15.64 o
  -1  17   1        242.89        266.24        20.16 o
   0  17   1         18.61         46.93        19.17 o
   1  17   1          0.01         24.21        18.99 o
   2  17   1        339.16        290.05        32.25 o
   3  17   1         94.23         82.05        18.99 o
   4  17   1         31.79        -18.00        18.00 o
   5  17   1        595.56        583.88        31.30 o
   6  17   1        434.85        385.08        26.06 o
   7  17   1        902.83        974.31        46.35 o
   8  17   1        475.89        426.91        31.75 o
   9  17   1         28.61         22.78        12.91 o
  10  17   1        204.62        203.42        20.64 o
  11  17   1        131.11        170.12        15.60 o
  12  17   1         10.67         48.68        10.64 o
  13  17   1         15.33          4.52        16.19 o
 -12  18   1         31.88         57.88        18.13 o
 -11  18   1         41.18         83.36        12.67 o
 -10  18   1         18.66          3.19         9.87 o
  -9  18   1         28.66         27.75        29.92 o
  -8  18   1        203.25        206.47        19.30 o
  -7  18   1         31.15         50.90        16.11 o
  -6  18   1         77.53         35.85        16.02 o
  -5  18   1         35.89         55.40        18.09 o
  -4  18   1         77.79         91.09        18.80 o
  -3  18   1          4.65          2.28        16.63 o
  -2  18   1          0.40          7.74        13.91 o
  -1  18   1          0.24         13.59        13.52 o
   0  18   1        523.09        506.69        30.35 o
   1  18   1         45.82         40.18        17.50 o
   2  18   1          3.30         15.50        17.90 o
   3  18   1         35.44         30.72        29.81 o
   4  18   1        162.36        142.79        25.12 o
   5  18   1        745.36        635.54        31.59 o
   6  18   1        513.75        479.67        26.76 o
   7  18   1        877.60        982.70        42.11 o
   8  18   1         21.78         29.85        33.82 o
   9  18   1        263.99        233.89        32.36 o
  10  18   1          0.20         -1.69        20.44 o
  11  18   1         56.99         59.99        20.94 o
  12  18   1         29.78         42.18        17.06 o
 -10  19   1        190.32        249.16        27.06 o
  -9  19   1         89.79         92.70        16.45 o
  -8  19   1          9.53         52.13        16.72 o
  -7  19   1        145.22        201.98        22.09 o
  -6  19   1        111.71        119.02        17.25 o
  -5  19   1        348.00        385.53        24.15 o
  -4  19   1          0.29         25.27        15.61 o
  -3  19   1         37.90         25.98        15.59 o
  -2  19   1         64.24         72.54        28.44 o
  -1  19   1        105.10        141.49        21.83 o
   0  19   1         77.25         80.21        21.00 o
   1  19   1          8.42          0.32        16.15 o
   2  19   1         51.56         56.17        22.40 o
   3  19   1          0.08         17.33        15.37 o
   4  19   1         88.02        117.17        18.36 o
   5  19   1         60.84         66.53        17.29 o
   6  19   1        193.46        203.45        19.27 o
   7  19   1        145.20        145.02        20.37 o
   8  19   1         26.52         -4.66        23.75 o
   9  19   1        279.08        352.90        32.32 o
  10  19   1         31.17         19.85        17.13 o
  -8  20   1        157.19        161.90        17.25 o
  -7  20   1        189.86        189.32        15.74 o
  -6  20   1          6.25         64.99        12.82 o
  -5  20   1         42.78         78.80        14.43 o
  -4  20   1          2.08        -15.36        15.36 o
  -3  20   1         22.31         19.19        13.11 o
  -2  20   1          2.38         -2.72        20.55 o
  -1  20   1          8.07         -6.03        20.70 o
   0  20   1         33.26         51.85        15.03 o
   1  20   1          1.52        -16.38        16.38 o
   2  20   1        110.20        107.85        26.46 o
   3  20   1         76.58         71.90        20.04 o
   4  20   1        281.71        280.42        20.34 o
   5  20   1         89.24        147.93        16.51 o
   6  20   1        220.02        244.98        21.44 o
   7  20   1         57.09         37.76        14.07 o
   8  20   1         32.44         40.95        18.11 o
   9  20   1          2.49         31.74        15.42 o
  -6  21   1         10.76         26.10        19.91 o
  -5  21   1         12.12         19.54        14.50 o
  -4  21   1          0.47        -13.99        15.66 o
  -3  21   1         91.90         99.73        22.31 o
  -2  21   1         13.82         -6.35        16.95 o
  -1  21   1          9.10         19.88        32.29 o
   0  21   1        133.02        144.41        21.80 o
   1  21   1        293.35        299.46        18.91 o
   2  21   1         43.06         71.63        13.80 o
   3  21   1         53.12         53.88        12.05 o
   4  21   1          0.00          9.42        10.57 o
   5  21   1         16.81          3.33        10.11 o
   6  21   1         46.61         59.01        12.66 o
  -3  22   1         18.39         27.78        14.15 o
  -2  22   1          0.03         19.60        12.95 o
  -1  22   1         42.54         30.88        19.67 o
   0  22   1          2.15         13.38        13.75 o
   1  22   1         50.17         38.01        15.03 o
   2  22   1        130.24        139.81        17.37 o
   3  22   1        109.85         49.54        18.74 o
 -20   0   2        243.31        310.94        25.19 o
 -18   0   2         23.07         14.72        10.25 o
 -16   0   2        768.52        720.42        27.75 o
 -14   0   2        323.69        236.03        17.89 o
 -12   0   2        173.85       1528.24       116.07 o
 -10   0   2       1038.65       1113.21        86.43 o
  -8   0   2        830.47        775.32        25.94 o
  -6   0   2       6295.11       5170.45        53.62 o
  -4   0   2       7073.98       5331.29        58.61 o
  -2   0   2      10270.71       7621.71        50.40 o
   0   0   2         57.23        154.45        12.19 o
   2   0   2      12227.53       9804.66        66.38 o
   4   0   2       1437.69       1043.45        45.59 o
   6   0   2         19.15         12.05        11.17 o
   8   0   2         60.96         55.03        13.68 o
  10   0   2       2059.23       2280.48       124.52 o
  12   0   2        115.12        407.03        68.70 o
  14   0   2       1840.41       1474.98        49.45 o
  16   0   2        157.42        111.28        19.04 o
  18   0   2          4.35         -9.91        10.51 o
  20   0   2         84.20         97.63        11.09 o
 -20   1   2          2.34         -7.47         7.47 o
 -19   1   2         16.53         23.27         7.43 o
 -18   1   2         55.04         76.75        14.06 o
 -17   1   2        298.46        288.22        13.64 o
 -16   1   2        265.94        252.02        13.18 o
 -15   1   2        135.00        132.05        11.69 o
 -14   1   2        136.06        111.18         9.98 o
 -13   1   2       1039.30        893.17        20.08 o
 -12   1   2        212.91        536.09        52.60 o
 -11   1   2        733.84       1140.09        65.88 o
 -10   1   2       2216.78       2658.66        75.61 o
  -9   1   2         26.48         20.04        13.02 o
  -8   1   2         13.68         27.58         8.01 o
  -7   1   2       1131.84       1198.38        20.60 o
  -6   1   2       3094.34       3164.19        29.91 o
  -5   1   2          1.01          1.72         7.18 o
  -4   1   2        242.74        192.89         8.77 o
  -3   1   2     108649.62      92113.34       152.48 o
  -2   1   2      11384.87       9791.98        55.71 o
  -1   1   2        394.50        350.18         8.47 o
   0   1   2        205.55        150.28         7.76 o
   1   1   2        470.73        327.08        11.94 o
   2   1   2        808.93        732.86        19.13 o
   3   1   2      73355.59      61057.91       149.38 o
   4   1   2         72.49         53.15         5.78 o
   5   1   2      15003.92      12711.20        48.30 o
   6   1   2        907.09        805.47        17.43 o
   7   1   2        685.03        812.04        21.22 o
   8   1   2        561.56        671.15        26.51 o
   9   1   2         34.26         25.24        14.97 o
  10   1   2          9.80         76.56        41.36 o
  11   1   2        420.08        481.78        47.26 o
  12   1   2         58.29         81.30        27.79 o
  13   1   2        242.64        265.89        15.83 o
  14   1   2        591.43        548.06        21.31 o
  15   1   2         62.89         46.53        10.79 o
  16   1   2        300.80        277.73        16.97 o
  17   1   2        221.16        257.23        12.91 o
  18   1   2          9.15         10.48         7.48 o
  19   1   2        137.62        148.19         8.96 o
  20   1   2        121.54        124.73         7.57 o
 -20   2   2         74.19         93.65        18.13 o
 -19   2   2        293.11        292.22        12.35 o
 -18   2   2          8.42         32.35         8.56 o
 -17   2   2        506.88        513.38        18.28 o
 -16   2   2        184.02        200.12        13.49 o
 -15   2   2        713.95        618.35        20.02 o
 -14   2   2       3054.09       2715.83        38.21 o
 -13   2   2       3064.08       2712.69        36.68 o
 -12   2   2        795.57       1034.14        67.15 o
 -11   2   2        433.93        515.82        38.94 o
 -10   2   2        242.35        284.27        23.86 o
  -9   2   2       4139.37       5185.22        65.24 o
  -8   2   2        687.79        844.76        24.29 o
  -7   2   2        857.41        854.06        21.82 o
  -6   2   2       7187.04       7208.25        49.44 o
  -5   2   2       3137.50       3104.35        30.89 o
  -4   2   2       4680.65       3701.18        30.65 o
  -3   2   2      28378.92      23417.53        78.19 o
  -2   2   2      43754.81      37972.68       118.59 o
  -1   2   2       1069.92       1067.98        12.50 o
   0   2   2      13921.69      12245.57       112.16 o
   1   2   2        513.48        507.46         9.46 o
   2   2   2      37983.99      32057.77       188.79 o
   3   2   2      18775.48      15781.18        52.79 o
   4   2   2         38.92         52.63         5.31 o
   5   2   2       2134.59       2087.35        48.37 o
   6   2   2        920.10       1162.39        18.30 o
   7   2   2       2893.79       3191.62        44.74 o
   8   2   2       2008.48       1994.78        44.53 o
   9   2   2          5.29         29.92        12.32 o
  10   2   2         72.01         73.01        17.87 o
  11   2   2        715.86        908.73        62.45 o
  12   2   2        728.23       1074.01        71.48 o
  13   2   2         68.35         66.20        10.62 o
  14   2   2        135.68        110.19        11.85 o
  15   2   2         13.08         24.62        10.58 o
  16   2   2         53.41         33.35         9.80 o
  17   2   2          0.00         15.00         8.20 o
  18   2   2          0.23         14.56         7.87 o
  19   2   2        403.85        417.18        13.68 o
  20   2   2          7.95          0.69         5.77 o
 -20   3   2        162.47        133.70        12.21 o
 -19   3   2         67.74         68.91         8.16 o
 -18   3   2        388.37        340.01        14.32 o
 -17   3   2         16.10         23.67         9.24 o
 -16   3   2         52.58         42.30        10.28 o
 -15   3   2        325.80        270.11        14.73 o
 -14   3   2         19.48         16.90         8.70 o
 -13   3   2        262.13        314.20        19.08 o
 -12   3   2         84.62         86.27        29.64 o
 -11   3   2       1190.49       1490.66        64.03 o
 -10   3   2       2294.83       2525.44        63.35 o
  -9   3   2         12.55         -4.78        14.76 o
  -8   3   2        498.67        533.83        22.19 o
  -7   3   2       1056.77       1059.34        26.68 o
  -6   3   2        954.17       1715.12        31.33 o
  -5   3   2       4673.95       4107.26        38.20 o
  -4   3   2        632.79        521.41        15.95 o
  -3   3   2       9507.76       7859.76       102.17 o
  -2   3   2      14098.90      12369.53        82.85 o
  -1   3   2       4190.02       3742.51        26.69 o
   0   3   2      42186.36      41172.19       144.06 o
   1   3   2       6122.70       5318.33        35.76 o
   2   3   2      26414.97      23004.03       117.56 o
   3   3   2       8901.89       7309.40        59.37 o
   4   3   2        772.95        625.64        12.61 o
   5   3   2      13735.95      12518.08        53.14 o
   6   3   2       3251.30       3461.90        41.53 o
   7   3   2       6266.10       6678.58       109.14 o
   8   3   2        391.20        348.53        21.75 o
   9   3   2        779.57        976.91        35.09 o
  10   3   2       1716.04       1962.04        50.75 o
  11   3   2          0.43         18.52        26.55 o
  12   3   2         98.74        120.50        41.80 o
  13   3   2        266.77        221.14        16.98 o
  14   3   2         95.91         74.86        13.11 o
  15   3   2          0.14         -1.75        11.97 o
  16   3   2          6.39         18.74         9.57 o
  17   3   2        738.55        774.21        20.79 o
  18   3   2         53.95         46.73         8.82 o
  19   3   2         41.97         53.64         7.40 o
  20   3   2          1.33          0.77         6.70 o
 -20   4   2        169.00        226.71        13.76 o
 -19   4   2         83.09        103.62        10.09 o
 -18   4   2         36.20         41.27         9.32 o
 -17   4   2          7.77         15.53         9.85 o
 -16   4   2        630.03        563.76        21.81 o
 -15   4   2       1891.02       1756.18        35.73 o
 -14   4   2         55.06         50.97         9.87 o
 -13   4   2        423.82        511.01        23.02 o
 -12   4   2         18.08         26.37        43.48 o
 -11   4   2          0.02         23.68        16.74 o
 -10   4   2       2667.57       2836.90        67.59 o
  -9   4   2       3581.38       3944.14        73.39 o
  -8   4   2        229.55        200.31        16.41 o
  -7   4   2        447.79        339.88        19.64 o
  -6   4   2      11908.60      12596.10        82.18 o
  -5   4   2       1030.74        875.98        27.02 o
  -4   4   2      20173.01      18044.08       117.82 o
  -3   4   2      30682.42      27231.08       104.35 o
  -2   4   2      19362.79      17362.22       130.40 o
  -1   4   2       5863.43       5265.45        44.52 o
   0   4   2      12467.57      12103.45       106.99 o
   1   4   2       2594.93       2219.21        20.74 o
   2   4   2      10548.13       9026.59        50.10 o
   3   4   2       1656.99       1520.94        19.50 o
   4   4   2       4085.18       3798.67        38.32 o
   5   4   2        656.93        546.58        16.58 o
   6   4   2        612.63       1072.66        24.19 o
   7   4   2        520.42        575.94        26.60 o
   8   4   2       1559.27       1778.50        45.27 o
   9   4   2        315.91        329.52        23.13 o
  10   4   2       2188.11       2366.86        61.89 o
  11   4   2       1630.05       1955.90        66.27 o
  12   4   2        189.72        106.95        17.98 o
  13   4   2         38.97         34.37         9.33 o
  14   4   2          1.19         14.55         8.83 o
  15   4   2       1166.42        991.76        27.76 o
  16   4   2          0.87         43.24        10.98 o
  17   4   2          0.05          9.96         8.53 o
  18   4   2          0.31          4.01         8.29 o
  19   4   2         83.07         62.00         8.11 o
  20   4   2         41.02         60.50        14.59 o
 -19   5   2        651.16        723.92        20.70 o
 -18   5   2         17.67         15.26         8.33 o
 -17   5   2        893.66        905.89        24.97 o
 -16   5   2         50.55         50.90        11.86 o
 -15   5   2        146.46         99.68        13.08 o
 -14   5   2       1468.03       1388.66        32.78 o
 -13   5   2         23.29         34.85         8.09 o
 -12   5   2        206.50        140.60        15.64 o
 -11   5   2        192.44        145.72        24.09 o
 -10   5   2         65.73         30.31        16.36 o
  -9   5   2         22.14          6.35        16.32 o
  -8   5   2        154.00        184.74        20.21 o
  -7   5   2       1580.21       1931.68        39.33 o
  -6   5   2       9598.73      10316.90       103.24 o
  -5   5   2        999.74        904.15        26.17 o
  -4   5   2        724.89        740.04        22.20 o
  -3   5   2        375.75        368.87        13.11 o
  -2   5   2       4340.43       3973.18        33.53 o
  -1   5   2       2278.70       2059.67        24.86 o
   0   5   2       2158.90       2316.04        31.95 o
   1   5   2        264.35        247.66        10.12 o
   2   5   2         10.76          5.08         6.35 o
   3   5   2       5307.14       5073.23        47.62 o
   4   5   2        113.32        102.70         7.94 o
   5   5   2        951.18       1229.74        24.81 o
   6   5   2          0.58        103.15        12.10 o
   7   5   2         32.54         46.14        10.38 o
   8   5   2       3663.42       4017.45        77.19 o
   9   5   2       1459.39       1609.44        56.53 o
  10   5   2         93.46         91.73        20.82 o
  11   5   2        327.88        394.03        29.90 o
  12   5   2        959.63        852.32        23.57 o
  13   5   2        119.47        116.44        12.32 o
  14   5   2          6.29          3.84         8.27 o
  15   5   2       2571.44       2450.23        38.95 o
  16   5   2         50.81         54.93        17.14 o
  17   5   2         50.23         32.77         9.83 o
  18   5   2          2.17          6.71         7.83 o
  19   5   2         29.40         21.74         6.77 o
 -19   6   2          2.22         36.04        13.09 o
 -18   6   2         16.19         41.17         8.56 o
 -17   6   2        113.82        147.77        12.22 o
 -16   6   2        345.34        367.22        17.81 o
 -15   6   2        701.42        620.52        18.81 o
 -14   6   2        602.91        546.76        18.04 o
 -13   6   2        643.56        620.70        18.43 o
 -12   6   2        518.92        419.89        20.09 o
 -11   6   2          0.98         42.63        19.90 o
 -10   6   2        121.22        161.64        31.54 o
  -9   6   2       2675.41       2913.49        78.74 o
  -8   6   2       4522.83       5211.64        98.07 o
  -7   6   2          0.01          6.51        13.48 o
  -6   6   2       1097.88        971.22        37.03 o
  -5   6   2        766.97        754.27        25.95 o
  -4   6   2        166.56        196.38        15.91 o
  -3   6   2        183.59        166.56        14.95 o
  -2   6   2       3899.48       3331.91        35.20 o
  -1   6   2        589.79        749.73        20.05 o
   0   6   2          6.09         13.50         8.39 o
   1   6   2        608.74        600.54        14.53 o
   2   6   2        387.29        256.31        11.03 o
   3   6   2       5062.74       4868.61        49.74 o
   4   6   2        697.33        773.07        17.26 o
   5   6   2       1558.19       1789.28        33.92 o
   6   6   2      29449.18      32280.65       272.09 o
   7   6   2        229.50        504.89        27.73 o
   8   6   2          2.13          8.43        16.97 o
   9   6   2        706.39        780.59        41.53 o
  10   6   2         56.22         40.86        18.32 o
  11   6   2        599.36        657.31        37.79 o
  12   6   2        647.33        514.28        19.29 o
  13   6   2          1.24          1.93         9.53 o
  14   6   2       1230.10       1079.71        31.45 o
  15   6   2          7.99         10.70        10.20 o
  16   6   2        477.56        456.71        18.22 o
  17   6   2        640.43        635.14        24.39 o
  18   6   2         25.95         53.69        13.77 o
  19   6   2         50.60         37.70         7.90 o
 -17   7   2        363.27        341.36        24.17 o
 -16   7   2        230.34        156.82        17.24 o
 -15   7   2         33.46         36.20        11.25 o
 -14   7   2        359.22        363.08        21.21 o
 -13   7   2        714.02        673.69        26.32 o
 -12   7   2        168.47        169.40        24.80 o
 -11   7   2       1362.37       1059.41        47.81 o
 -10   7   2        219.81        218.81        71.41 o
  -9   7   2         28.31         37.69        46.60 o
  -8   7   2       3567.58       4364.63        92.45 o
  -7   7   2         25.35         -1.14        16.14 o
  -6   7   2       5490.61       6758.90        95.97 o
  -5   7   2       2390.52       2550.95        39.02 o
  -4   7   2        241.68        193.58        13.74 o
  -3   7   2       2981.43       2982.94        44.76 o
  -2   7   2       1569.39       1367.67        24.62 o
  -1   7   2       1079.21       1003.96        21.96 o
   0   7   2       1668.27       1828.12        28.49 o
   1   7   2         83.06        195.08        11.80 o
   2   7   2        302.52        324.09        15.99 o
   3   7   2        789.69        822.72        22.68 o
   4   7   2       1413.17       1514.16        28.50 o
   5   7   2          8.39         38.84        19.09 o
   6   7   2        152.44       1291.28        71.98 o
   7   7   2       6723.05       7835.20       113.67 o
   8   7   2       2498.78       2661.81        78.16 o
   9   7   2        834.07       1055.55        49.26 o
  10   7   2        165.06        216.55        31.00 o
  11   7   2        503.62        412.53        17.05 o
  12   7   2        118.05         83.52        11.17 o
  13   7   2          0.02         -1.73         9.10 o
  14   7   2       1003.48        881.34        28.82 o
  15   7   2         32.00         32.54        11.41 o
  16   7   2          0.12         -5.93         8.33 o
  17   7   2        156.06        142.87        10.76 o
  18   7   2          0.11         -4.74        10.71 o
  19   7   2        242.50        306.76        28.91 o
 -17   8   2        392.14        426.37        25.10 o
 -16   8   2          0.87         -9.74         9.74 o
 -15   8   2          1.56          5.91        10.59 o
 -14   8   2       1406.00       1445.61        36.60 o
 -13   8   2         55.12         33.88        11.49 o
 -12   8   2       1574.44       1299.16        33.89 o
 -11   8   2        156.46        112.87        11.43 o
 -10   8   2          1.67         47.03        25.95 o
  -9   8   2         77.05         42.53        24.51 o
  -8   8   2       1519.97       1737.32        79.44 o
  -7   8   2       5670.55       6908.65       145.34 o
  -6   8   2       1199.85       1621.45        69.62 o
  -5   8   2       5086.87       5014.51        64.84 o
  -4   8   2        885.85        948.19        28.96 o
  -3   8   2         38.91         49.83        12.29 o
  -2   8   2       1591.40       1954.70        48.47 o
  -1   8   2       1418.30       1534.45        28.04 o
   0   8   2       6423.80       6998.68        58.12 o
   1   8   2         34.54         45.79         9.42 o
   2   8   2        326.68        442.53        18.78 o
   3   8   2          3.98         -1.01         9.57 o
   4   8   2          4.59         14.37        11.56 o
   5   8   2       3098.51       3324.73        67.17 o
   6   8   2        407.70        849.78        59.73 o
   7   8   2       3040.36       3664.03        75.12 o
   8   8   2       2063.20       2026.37        85.17 o
   9   8   2        420.14        561.74        74.63 o
  10   8   2         29.52         33.71        12.49 o
  11   8   2          1.09          9.98        17.69 o
  12   8   2        540.38        479.63        18.93 o
  13   8   2       1014.80        973.75        26.64 o
  14   8   2        142.54        134.50        15.24 o
  15   8   2        323.39        333.81        18.82 o
  16   8   2          7.65         24.65        10.22 o
  17   8   2          5.39         26.99         8.96 o
  18   8   2        116.25        163.60        10.94 o
 -17   9   2          2.33         -9.50        11.87 o
 -16   9   2          7.84         20.76         9.76 o
 -15   9   2        160.63        144.59        14.39 o
 -14   9   2          3.62         26.43        11.77 o
 -13   9   2       1158.39       1118.88        32.18 o
 -12   9   2          7.11         51.19        11.81 o
 -11   9   2        926.91        675.61        26.40 o
 -10   9   2          2.85         33.47        12.18 o
  -9   9   2        375.73        349.96        43.74 o
  -8   9   2        134.57         75.68        29.40 o
  -7   9   2       2185.75       2532.17        95.21 o
  -6   9   2         11.65        143.02        61.44 o
  -5   9   2          1.98         -7.78        11.05 o
  -4   9   2       1337.58       1372.63        36.60 o
  -3   9   2       2363.83       2578.40        47.66 o
  -2   9   2       1378.82       1427.81        35.25 o
  -1   9   2        131.19         99.72        14.60 o
   0   9   2       2505.03       2768.18        39.65 o
   1   9   2        918.73        991.25        27.71 o
   2   9   2        270.24        225.20        15.92 o
   3   9   2         53.05         90.30        11.53 o
   4   9   2        158.39        174.06        21.03 o
   5   9   2       1646.14       1948.96        54.91 o
   6   9   2         47.01         58.68        15.51 o
   7   9   2        167.00        175.20        23.08 o
   8   9   2       1635.74       2073.76        88.52 o
   9   9   2         24.23         -0.38        23.25 o
  10   9   2        721.89        477.03        21.57 o
  11   9   2        317.95        278.10        18.10 o
  12   9   2        728.40        679.24        26.87 o
  13   9   2        161.30        166.64        19.82 o
  14   9   2        269.21        276.89        22.21 o
  15   9   2          0.51         -2.18        12.73 o
  16   9   2         33.27         49.79        10.56 o
  17   9   2         41.60         52.68         9.77 o
  18   9   2         62.64         60.60         9.97 o
 -18  10   2          2.52         -0.62        15.66 o
 -17  10   2        111.33        146.20        18.06 o
 -16  10   2        734.34        739.61        37.61 o
 -15  10   2         57.02         26.89        13.76 o
 -14  10   2        265.71        232.90        21.72 o
 -13  10   2         62.84        107.50        27.46 o
 -12  10   2        929.93        819.23        34.81 o
 -11  10   2        594.40        607.93        32.92 o
 -10  10   2        895.87        713.49        28.82 o
  -9  10   2        755.09        607.48        30.15 o
  -8  10   2         36.38         70.67        59.37 o
  -7  10   2        367.82        423.27        44.74 o
  -6  10   2        182.22        215.24        33.92 o
  -5  10   2         87.41         87.42        19.17 o
  -4  10   2        200.84        306.26        20.48 o
  -3  10   2        499.42        733.89        28.90 o
  -2  10   2         42.11         35.30        12.84 o
  -1  10   2       3206.77       4093.76        66.87 o
   0  10   2        104.03        147.99        20.34 o
   1  10   2       5128.27       6263.34        72.28 o
   2  10   2       2583.77       3212.13        49.53 o
   3  10   2       1288.77       1293.52        35.96 o
   4  10   2        872.05       1000.84        41.64 o
   5  10   2       1963.46       2253.17        62.29 o
   6  10   2        333.42        551.60        47.96 o
   7  10   2       1300.59       1569.79        56.98 o
   8  10   2          0.49         25.35        22.77 o
   9  10   2         20.70          0.01        27.64 o
  10  10   2       1629.29       1362.58        50.65 o
  11  10   2       1722.91       1513.39        65.98 o
  12  10   2         27.18         41.62        17.53 o
  13  10   2        138.90        159.62        16.32 o
  14  10   2        184.97        153.80        37.21 o
  15  10   2         14.57         -2.20        14.80 o
  16  10   2         18.13         15.36         9.48 o
  17  10   2        330.25        313.66        18.14 o
 -17  11   2         13.01         27.29        10.30 o
 -16  11   2        174.92        221.93        22.77 o
 -15  11   2        256.39        229.06        25.31 o
 -14  11   2         31.12         43.95        19.18 o
 -13  11   2         60.49         62.83        15.87 o
 -12  11   2        291.58        242.36        20.75 o
 -11  11   2       1256.07       1078.30        38.61 o
 -10  11   2       1407.23       1143.40        70.73 o
  -9  11   2          1.36         20.20        13.67 o
  -8  11   2        928.41        740.89        32.12 o
  -7  11   2        852.79       1147.43        70.42 o
  -6  11   2        142.90        309.51        57.69 o
  -5  11   2        185.18        217.87        34.59 o
  -4  11   2         11.21         -7.48        12.43 o
  -3  11   2         14.63         -8.19        12.59 o
  -2  11   2       4079.57       4473.43        69.53 o
  -1  11   2       4086.69       4947.21        94.05 o
   0  11   2        863.18       1192.92        47.75 o
   1  11   2         91.84        168.50        23.08 o
   2  11   2       5406.35       6091.88        85.49 o
   3  11   2        752.94        808.33        30.79 o
   4  11   2         20.31         33.33        16.70 o
   5  11   2         99.98        142.47        29.90 o
   6  11   2        155.44        326.20        29.14 o
   7  11   2         20.98          2.01        18.73 o
   8  11   2          2.05        -13.76        13.76 o
   9  11   2        311.14        324.62        37.41 o
  10  11   2        704.64        608.75        29.77 o
  11  11   2         26.36         43.99        15.51 o
  12  11   2          3.24         14.46        14.34 o
  13  11   2        802.31        769.13        27.65 o
  14  11   2        114.87         83.29        13.27 o
  15  11   2        119.64        141.22        18.06 o
  16  11   2        311.63        319.12        16.26 o
  17  11   2         17.57         -1.87         8.05 o
 -17  12   2         76.58        115.88        12.42 o
 -16  12   2         88.52        104.61        16.88 o
 -15  12   2         40.56         20.81        16.36 o
 -14  12   2        460.47        387.46        31.19 o
 -13  12   2         30.58         35.72        20.15 o
 -12  12   2         47.21         46.06        18.34 o
 -11  12   2         10.32         28.09        19.21 o
 -10  12   2          9.51          1.55        13.51 o
  -9  12   2        380.07        349.19        25.58 o
  -8  12   2       1327.25       1159.10        40.46 o
  -7  12   2        216.71        185.89        52.75 o
  -6  12   2        874.56        977.84        65.83 o
  -5  12   2        231.44        268.23        50.03 o
  -4  12   2       2266.16       2534.85        79.27 o
  -3  12   2        574.69        675.35        30.67 o
  -2  12   2        876.50       1008.64        62.88 o
  -1  12   2        610.95        594.16        36.81 o
   0  12   2       1847.09       2452.26        61.12 o
   1  12   2        483.83        549.07        28.55 o
   2  12   2        826.56        941.81        40.80 o
   3  12   2       1656.40       2041.94        68.68 o
   4  12   2          0.04         -9.87        14.98 o
   5  12   2         53.15        117.62        25.89 o
   6  12   2       1248.65       1238.31       258.23 o
   7  12   2          0.08         34.70        19.42 o
   8  12   2        509.85        440.35        21.79 o
   9  12   2         18.78         25.60        13.53 o
  10  12   2         60.01         51.84        12.82 o
  11  12   2         17.18         55.38        13.51 o
  12  12   2        143.82        134.34        21.51 o
  13  12   2          9.55         29.45        12.14 o
  14  12   2          5.24         29.47        28.37 o
  15  12   2        170.88        175.11        28.71 o
  16  12   2         72.15         87.98        14.22 o
  17  12   2         23.89         33.52        11.08 o
 -16  13   2        179.03        173.87        14.89 o
 -15  13   2         17.94         11.63        11.50 o
 -14  13   2          4.09         11.99        13.28 o
 -13  13   2        514.99        523.33        29.31 o
 -12  13   2          0.28        -15.25        19.83 o
 -11  13   2         71.48         67.86        16.19 o
 -10  13   2        235.70        226.71        22.48 o
  -9  13   2          7.05          7.36        13.82 o
  -8  13   2        216.58        177.23        23.82 o
  -7  13   2         42.66         50.79        11.36 o
  -6  13   2         42.94         70.46        11.41 o
  -5  13   2        754.58        647.04        29.20 o
  -4  13   2        258.15        299.34        28.41 o
  -3  13   2         10.00         13.17        16.69 o
  -2  13   2        834.51       1083.37        51.34 o
  -1  13   2       1082.65       1609.27        53.61 o
   0  13   2          5.60         26.66        15.38 o
   1  13   2       1379.44       1779.50        64.72 o
   2  13   2        180.98        248.50        26.68 o
   3  13   2        199.51        250.87        43.83 o
   4  13   2          0.87         12.79        15.03 o
   5  13   2         17.21        -13.37        18.07 o
   6  13   2        665.87        643.93        25.56 o
   7  13   2         95.44         91.64        13.03 o
   8  13   2        338.72        280.53        18.78 o
   9  13   2          2.03          3.19        17.19 o
  10  13   2        279.27        267.12        19.53 o
  11  13   2          1.99         11.72        20.42 o
  12  13   2          1.81         22.00        13.76 o
  13  13   2        938.66        847.57        33.48 o
  14  13   2        552.60        542.59        52.60 o
  15  13   2         87.17         92.08        23.80 o
  16  13   2         96.83         78.08        10.94 o
 -16  14   2         52.61         60.84        10.08 o
 -15  14   2         11.66          9.17        17.08 o
 -14  14   2         53.01         54.70        13.97 o
 -13  14   2        570.05        539.16        69.62 o
 -12  14   2        121.65        144.82        19.61 o
 -11  14   2         12.67         -0.04        13.70 o
 -10  14   2          7.39         -2.78        13.17 o
  -9  14   2         51.82         77.55        13.90 o
  -8  14   2        112.83         88.19        14.85 o
  -7  14   2       2020.18       1855.00        39.63 o
  -6  14   2         86.74        132.45        16.27 o
  -5  14   2        149.38        171.56        17.18 o
  -4  14   2       1932.15       1669.93        39.78 o
  -3  14   2        708.05        615.40        26.05 o
  -2  14   2         89.33         56.28        15.69 o
  -1  14   2       2936.77       2401.10        54.98 o
   0  14   2       1570.38       1569.03        44.84 o
   1  14   2         52.16         52.91        19.32 o
   2  14   2       1507.33       1302.72        41.80 o
   3  14   2       2867.29       2246.62        54.01 o
   4  14   2         31.83         35.93        15.06 o
   5  14   2       1328.14       1255.33        41.73 o
   6  14   2         93.62        101.02        40.91 o
   7  14   2       1183.05       1107.72        33.71 o
   8  14   2        337.30        322.56        23.64 o
   9  14   2          4.46         15.61        12.41 o
  10  14   2        194.05        235.23        22.18 o
  11  14   2        205.22        205.83        17.08 o
  12  14   2        614.97        575.11        24.06 o
  13  14   2         21.33         63.17        25.10 o
  14  14   2        143.09        159.51        16.95 o
  15  14   2        474.29        490.78        22.53 o
 -15  15   2          4.49         -1.39        10.34 o
 -14  15   2        125.47        163.34        15.60 o
 -13  15   2         17.70         18.17        12.48 o
 -12  15   2        301.35        331.47        22.66 o
 -11  15   2        700.25        670.36        27.34 o
 -10  15   2          1.76         17.29        17.35 o
  -9  15   2         29.37         31.44        12.12 o
  -8  15   2        453.96        388.98        21.86 o
  -7  15   2         42.03        148.12        33.76 o
  -6  15   2         29.29          5.07        13.78 o
  -5  15   2       1179.79        990.73        32.89 o
  -4  15   2         33.65         20.83        16.45 o
  -3  15   2        459.71        413.47        22.60 o
  -2  15   2        290.66        254.36        19.17 o
  -1  15   2         39.85         19.32        19.83 o
   0  15   2        523.58        561.64        30.28 o
   1  15   2        349.83        285.27        23.38 o
   2  15   2       1294.81       1111.20        40.26 o
   3  15   2        368.22        282.52        24.11 o
   4  15   2       1255.91        996.12        38.94 o
   5  15   2       1874.97       1770.87        50.66 o
   6  15   2       1080.19        993.39        47.25 o
   7  15   2        268.80        245.96        28.96 o
   8  15   2        141.01        109.04        30.19 o
   9  15   2        209.13        227.72        21.30 o
  10  15   2         10.49         10.05        18.05 o
  11  15   2         60.70         58.19        11.97 o
  12  15   2          9.66         41.35        14.35 o
  13  15   2         28.36         44.82        47.44 o
  14  15   2        376.14        412.44        56.35 o
  15  15   2        197.08        179.34        16.40 o
 -14  16   2        282.38        313.63        17.20 o
 -13  16   2          0.09         16.73        11.18 o
 -12  16   2        123.56        143.29        35.21 o
 -11  16   2         81.04         89.21        19.77 o
 -10  16   2         29.79         21.56        12.38 o
  -9  16   2         23.32          7.54        11.02 o
  -8  16   2          4.01         14.00        11.34 o
  -7  16   2         81.79        125.48        14.91 o
  -6  16   2         16.58         76.40        19.24 o
  -5  16   2        222.24        234.31        19.86 o
  -4  16   2       1020.48        902.99        31.40 o
  -3  16   2        429.38        389.33        22.10 o
  -2  16   2        364.37        384.45        22.62 o
  -1  16   2         44.04         39.57        17.45 o
   0  16   2        159.95        118.49        20.35 o
   1  16   2        218.37        199.50        22.75 o
   2  16   2        204.16        188.76        24.93 o
   3  16   2         71.33         83.60        18.86 o
   4  16   2        108.70         99.41        18.53 o
   5  16   2        317.55        304.18        26.14 o
   6  16   2          6.04        109.02        24.89 o
   7  16   2       1896.81       1764.58        59.91 o
   8  16   2         85.96         51.69        31.16 o
   9  16   2          1.23          2.89        12.03 o
  10  16   2         39.65         15.92        12.10 o
  11  16   2          3.84         28.33        12.69 o
  12  16   2         28.14         29.37        12.68 o
  13  16   2        184.16        190.91        35.40 o
  14  16   2        146.63        194.25        20.66 o
 -13  17   2         70.51         80.34        19.27 o
 -12  17   2          7.85         13.85        10.53 o
 -11  17   2         77.60         57.00        31.51 o
 -10  17   2         42.73         14.95        11.55 o
  -9  17   2          9.31          3.87        10.18 o
  -8  17   2        171.91        200.08        15.39 o
  -7  17   2       1957.80       1791.51        49.29 o
  -6  17   2         43.83        147.30        20.71 o
  -5  17   2        145.42        175.41        18.40 o
  -4  17   2          0.01         -1.27        13.74 o
  -3  17   2        780.00        688.53        28.43 o
  -2  17   2        622.16        559.30        31.52 o
  -1  17   2         47.53         37.80        17.59 o
   0  17   2         67.61         54.59        23.57 o
   1  17   2        184.78        147.22        21.02 o
   2  17   2         11.84         24.40        17.25 o
   3  17   2         92.78         44.66        18.36 o
   4  17   2        380.31        323.85        25.43 o
   5  17   2        993.59        901.05        36.84 o
   6  17   2        184.84        173.49        51.23 o
   7  17   2         11.86          7.18        20.56 o
   8  17   2         10.28         -2.95        28.14 o
   9  17   2         38.17         41.55        24.80 o
  10  17   2         23.90         24.99        27.26 o
  11  17   2        209.10        174.68        17.76 o
  12  17   2         27.36         86.84        19.39 o
  13  17   2        112.32        146.20        21.49 o
 -12  18   2          0.05         10.07        14.78 o
 -11  18   2         47.92         56.50        15.64 o
 -10  18   2        227.15        251.28        15.03 o
  -9  18   2          1.12         20.64        21.92 o
  -8  18   2        297.88        338.99        22.72 o
  -7  18   2          6.27          3.29        16.57 o
  -6  18   2        459.95        483.81        32.97 o
  -5  18   2        157.96        190.05        28.45 o
  -4  18   2        137.47        144.76        16.19 o
  -3  18   2          0.18         11.14        13.34 o
  -2  18   2        245.51        217.52        21.88 o
  -1  18   2         33.68         19.07        17.37 o
   0  18   2         42.77         47.03        24.70 o
   1  18   2          8.73         -3.96        17.06 o
   2  18   2         89.80         77.02        19.53 o
   3  18   2        615.88        576.81        31.14 o
   4  18   2         15.44         13.73        16.39 o
   5  18   2         14.22         22.85        15.84 o
   6  18   2        368.85        452.08        59.50 o
   7  18   2         45.63        132.81        23.35 o
   8  18   2         51.36         49.52        26.19 o
   9  18   2          1.66         -6.75        21.52 o
  10  18   2         72.28         79.55        23.23 o
  11  18   2          1.83        -10.88        16.71 o
 -10  19   2         21.33         37.42        16.22 o
  -9  19   2        107.38        126.79        23.12 o
  -8  19   2          6.09          1.36        11.76 o
  -7  19   2         85.58        102.74        21.44 o
  -6  19   2        111.48         74.18        20.31 o
  -5  19   2        159.64        140.12        18.11 o
  -4  19   2         55.21         86.32        17.70 o
  -3  19   2         23.90         21.83        21.74 o
  -2  19   2        102.99        107.30        18.22 o
  -1  19   2        102.32         94.29        19.03 o
   0  19   2        772.60        737.23        32.99 o
   1  19   2          0.89         -3.57        17.86 o
   2  19   2        502.99        487.99        27.88 o
   3  19   2         41.15         35.65        19.65 o
   4  19   2         41.78         32.02        15.50 o
   5  19   2        203.64        199.96        27.04 o
   6  19   2        114.96        148.76        34.99 o
   7  19   2         20.29         54.97        31.19 o
   8  19   2         11.02        -20.96        20.96 o
   9  19   2        211.16        278.19        29.20 o
  10  19   2         29.33         56.52        18.03 o
  -8  20   2        299.48        252.56        18.86 o
  -7  20   2         12.15         38.27        11.11 o
  -6  20   2         46.85         72.62        13.35 o
  -5  20   2          6.46          9.07        18.00 o
  -4  20   2         13.66         -9.21        18.54 o
  -3  20   2         75.37         83.50        22.00 o
  -2  20   2          4.35        -13.28        13.28 o
  -1  20   2         34.52         57.99        15.46 o
   0  20   2         14.99         25.66        14.41 o
   1  20   2         44.18         66.90        16.52 o
   2  20   2        339.92        348.65        24.33 o
   3  20   2        133.74        133.55        16.85 o
   4  20   2         32.69         16.61        13.80 o
   5  20   2         12.55         38.98        15.68 o
   6  20   2          1.16         14.41        20.67 o
   7  20   2        251.14        233.69        27.70 o
   8  20   2          1.92          7.47        15.64 o
  -6  21   2        109.15        131.23        16.99 o
  -5  21   2          1.42          1.81        14.64 o
  -4  21   2          0.87         20.84        16.78 o
  -3  21   2          2.09        -20.39        20.39 o
  -2  21   2         12.17        -12.98        27.13 o
  -1  21   2          0.29         35.18        33.72 o
   0  21   2          4.08          7.33        12.12 o
   1  21   2        449.64        526.35        34.98 o
   2  21   2         68.72         81.99        17.43 o
   3  21   2         37.47         24.30        16.96 o
   4  21   2          0.26        -10.95        10.95 o
   5  21   2        117.59        112.07        18.25 o
   6  21   2         53.49         39.56        15.06 o
  -3  22   2         39.59         45.69        17.06 o
  -2  22   2         48.59         43.91        14.41 o
  -1  22   2         69.01         51.89        14.00 o
   0  22   2        368.74        423.22        24.99 o
   1  22   2         55.34         37.42        21.12 o
   2  22   2          1.10         -1.44        19.11 o
 -19   0   3          1.08         -1.68        11.47 o
 -17   0   3          5.43          2.68        11.14 o
 -15   0   3       1283.13       1248.78        35.29 o
 -13   0   3       2558.94       2008.55        44.10 o
 -11   0   3        245.33        407.33        61.55 o
  -9   0   3          8.98         -4.52        20.57 o
  -7   0   3         22.81         -2.82        10.55 o
  -5   0   3      22139.11      19287.12        91.27 o
  -3   0   3      20416.58      18254.04        78.61 o
  -1   0   3       6621.39       4932.22        91.54 o
   1   0   3       4681.31       3394.73        80.93 o
   3   0   3      67158.63      58222.06       266.90 o
   5   0   3       3207.41       2812.48        43.75 o
   7   0   3        789.67       1098.72        32.92 o
   9   0   3       2364.36       2524.36       123.23 o
  11   0   3        624.77        492.18        67.06 o
  13   0   3         99.33        110.11        17.08 o
  15   0   3          4.56          0.06        30.10 o
  17   0   3          3.41        -11.24        11.24 o
  19   0   3        178.11        186.85        14.80 o
 -20   1   3         53.47         42.47         9.88 o
 -19   1   3          7.77         -2.76         8.53 o
 -18   1   3          4.34         -8.18         8.18 o
 -17   1   3          0.06          8.48         8.94 o
 -16   1   3         69.20         69.14         9.37 o
 -15   1   3          0.32         13.34         8.46 o
 -14   1   3        258.96        203.16        12.07 o
 -13   1   3         15.66          8.61         7.09 o
 -12   1   3        842.13        969.89        63.94 o
 -11   1   3         51.25         50.77        21.95 o
 -10   1   3        136.27        124.86        22.85 o
  -9   1   3         65.79         73.66        10.06 o
  -8   1   3        854.64        933.82        23.64 o
  -7   1   3       4939.30       4831.30        38.23 o
  -6   1   3         90.12        175.52        11.54 o
  -5   1   3       2816.77       2612.59        29.10 o
  -4   1   3       7759.34       6595.08        35.59 o
  -3   1   3       9892.14       8408.38        62.57 o
  -2   1   3       5871.58       5095.48        37.26 o
  -1   1   3       3531.03       2925.47        29.22 o
   0   1   3      38225.87      35191.07       168.30 o
   1   1   3       1162.37       1037.77        58.13 o
   2   1   3       6318.05       5253.02        34.29 o
   3   1   3      28646.87      23531.80       235.97 o
   4   1   3      19403.34      16255.16        80.36 o
   5   1   3        114.19        111.36         7.63 o
   6   1   3       3006.59       3233.39        35.56 o
   7   1   3       8653.95       9772.90       105.19 o
   8   1   3         74.53         67.62        12.23 o
   9   1   3       6934.61       8253.90       135.12 o
  10   1   3        218.93        255.90        35.09 o
  11   1   3        193.58        147.72        32.04 o
  12   1   3        793.78        901.14        65.31 o
  13   1   3        305.51        307.80        16.64 o
  14   1   3        587.30        412.75        19.16 o
  15   1   3          0.85          0.58        13.92 o
  16   1   3         81.72         66.24        11.97 o
  17   1   3          0.05         -1.78         8.75 o
  18   1   3          0.16         20.63         8.22 o
  19   1   3        499.15        568.81        13.96 o
  20   1   3        150.68        218.94         9.65 o
 -20   2   3        258.32        283.10        16.61 o
 -19   2   3        105.06        110.41        10.17 o
 -18   2   3         94.59         77.68         9.56 o
 -17   2   3          3.81         20.37         8.98 o
 -16   2   3        105.09        110.76        11.67 o
 -15   2   3        307.34        282.62        15.31 o
 -14   2   3        601.37        456.04        17.37 o
 -13   2   3         37.22        107.56        11.71 o
 -12   2   3        317.22        659.73        70.17 o
 -11   2   3        387.20        516.72        39.13 o
 -10   2   3       2639.54       3064.57        66.72 o
  -9   2   3        371.76        372.27        16.74 o
  -8   2   3         61.56         47.71        11.27 o
  -7   2   3         65.53        124.35        12.19 o
  -6   2   3       4173.73       4314.52        40.73 o
  -5   2   3      15106.78      13943.55        94.99 o
  -4   2   3        800.58        779.69        17.49 o
  -3   2   3        493.34        282.03         8.91 o
  -2   2   3       9098.04       7212.44        51.91 o
  -1   2   3      10401.38       8619.35        67.65 o
   0   2   3      25737.01      24744.05       143.76 o
   1   2   3      12983.01      10739.35        58.62 o
   2   2   3          0.05         -1.13        16.42 o
   3   2   3       8355.71       7399.83        47.50 o
   4   2   3        985.23        893.72        32.34 o
   5   2   3      17441.89      16066.49       148.68 o
   6   2   3      10804.43      11107.78        67.60 o
   7   2   3       4079.50       4721.95        56.20 o
   8   2   3         41.26         56.29        13.79 o
   9   2   3        201.19        228.66        19.84 o
  10   2   3        410.00        496.79        51.17 o
  11   2   3        181.56        306.70        39.32 o
  12   2   3        814.71       1229.92       104.17 o
  13   2   3         15.24         53.40        14.84 o
  14   2   3        451.53        421.59        19.31 o
  15   2   3        465.25        352.37        18.34 o
  16   2   3         18.35         33.94        10.96 o
  17   2   3        327.64        316.26        13.53 o
  18   2   3         34.64         33.73         8.11 o
  19   2   3        269.26        327.60        12.05 o
  20   2   3        232.82        254.96        14.37 o
 -20   3   3        162.48        233.94        14.85 o
 -19   3   3          7.81         -4.91         8.48 o
 -18   3   3         10.80          0.93         8.08 o
 -17   3   3        104.40        107.39        10.63 o
 -16   3   3        315.96        300.28        15.22 o
 -15   3   3         35.93         32.13        11.66 o
 -14   3   3        169.27        158.39        12.03 o
 -13   3   3        212.53        208.68        12.63 o
 -12   3   3          8.82          3.25        22.98 o
 -11   3   3        584.08        669.47        44.22 o
 -10   3   3       1362.91       1465.16        48.55 o
  -9   3   3        117.63        132.30        18.48 o
  -8   3   3       2718.43       2946.99        45.78 o
  -7   3   3          3.43         96.65        15.79 o
  -6   3   3       3482.60       3851.29        41.55 o
  -5   3   3        298.93        322.47        16.70 o
  -4   3   3        202.83        163.95        11.07 o
  -3   3   3       2486.41       2187.13        23.11 o
  -2   3   3       3037.57       2353.00        21.53 o
  -1   3   3       3227.37       2486.16        28.88 o
   0   3   3        291.44        181.51        10.55 o
   1   3   3          2.50          5.02         5.16 o
   2   3   3          0.04         -0.68         8.88 o
   3   3   3       1798.80       1390.65        18.59 o
   4   3   3        238.35        207.04         9.50 o
   5   3   3       1887.14       1915.21        27.75 o
   6   3   3        134.24        566.54        17.27 o
   7   3   3         87.21        113.88        13.68 o
   8   3   3        419.98        485.72        25.47 o
   9   3   3        239.49        247.77        20.27 o
  10   3   3        156.54        136.23        20.48 o
  11   3   3        329.79        336.59        90.65 o
  12   3   3        799.36        644.94        35.06 o
  13   3   3         42.34         50.77         8.91 o
  14   3   3       1838.07       1614.27        33.90 o
  15   3   3          8.46          3.61         9.92 o
  16   3   3        187.09        163.25        13.88 o
  17   3   3         88.41        109.38        10.56 o
  18   3   3          0.01          0.28         7.34 o
  19   3   3         31.13         26.83         6.40 o
  20   3   3          0.78        -10.91        10.91 o
 -20   4   3         42.54         36.62         8.45 o
 -19   4   3         31.69         29.75        12.67 o
 -18   4   3        146.32        180.47        12.92 o
 -17   4   3         49.97         60.46        11.13 o
 -16   4   3        134.75        124.04        13.51 o
 -15   4   3         25.67         25.33        10.64 o
 -14   4   3          8.75         12.18         9.43 o
 -13   4   3        165.57        167.82        13.24 o
 -12   4   3        328.84        280.87        27.74 o
 -11   4   3       1241.46       1316.77        49.87 o
 -10   4   3         46.58         38.98        16.36 o
  -9   4   3        786.89        882.49        37.26 o
  -8   4   3        798.45        795.13        26.39 o
  -7   4   3       1156.26       1490.35        32.48 o
  -6   4   3       2830.99       3149.21        43.32 o
  -5   4   3        395.77        330.32        15.99 o
  -4   4   3       4254.59       4003.32        38.64 o
  -3   4   3       4121.12       3824.52        34.33 o
  -2   4   3        612.30        650.25        12.10 o
  -1   4   3       1846.90       1748.27        24.69 o
   0   4   3      13947.10      13001.09        55.51 o
   1   4   3        224.96        241.77        12.40 o
   2   4   3       1289.10       1043.59        17.65 o
   3   4   3        343.13        350.01        13.08 o
   4   4   3        471.40        517.25        13.08 o
   5   4   3       2281.06       2099.60        31.88 o
   6   4   3       1399.93       1715.89        29.02 o
   7   4   3        310.75        333.93        21.13 o
   8   4   3       1434.07       1723.63        45.38 o
   9   4   3          3.45          3.24        12.44 o
  10   4   3         66.64         82.54        17.00 o
  11   4   3          2.33         39.22        19.53 o
  12   4   3        674.02        535.67        16.86 o
  13   4   3        335.08        324.35        14.65 o
  14   4   3        132.73        143.35        12.31 o
  15   4   3         34.86         25.06         9.51 o
  16   4   3        132.08        114.53        15.10 o
  17   4   3        595.75        508.89        16.81 o
  18   4   3         64.87         57.37         7.99 o
  19   4   3        231.58        280.47        12.12 o
 -19   5   3          0.36         10.05        12.31 o
 -18   5   3        211.29        234.11        13.72 o
 -17   5   3        561.86        639.69        21.63 o
 -16   5   3         98.79         99.91        13.86 o
 -15   5   3          4.09         -9.16        10.62 o
 -14   5   3          4.56         10.88        10.08 o
 -13   5   3         13.11         29.74         7.88 o
 -12   5   3        151.24        105.70        13.64 o
 -11   5   3         63.29         65.73        16.49 o
 -10   5   3        181.30        219.24        23.16 o
  -9   5   3        604.54        684.82        34.94 o
  -8   5   3        466.57        379.48        21.35 o
  -7   5   3        378.48        406.72        21.64 o
  -6   5   3       1130.89       1182.29        31.32 o
  -5   5   3       2819.29       2824.55        40.04 o
  -4   5   3      19858.19      18144.93       131.94 o
  -3   5   3       8374.38       7561.82       111.65 o
  -2   5   3      12887.78      11306.46        73.07 o
  -1   5   3        254.57        291.18        11.05 o
   0   5   3      27957.61      27351.18       113.71 o
   1   5   3         86.52         64.09         8.62 o
   2   5   3      19118.72      17737.41        68.82 o
   3   5   3          9.76          2.12         8.63 o
   4   5   3       4797.33       4456.68        45.24 o
   5   5   3       5292.18       4861.17        65.00 o
   6   5   3       6731.14       7244.82       104.72 o
   7   5   3       2809.68       2761.80        56.07 o
   8   5   3        930.93       1340.05        41.48 o
   9   5   3        738.65        976.31        49.17 o
  10   5   3          1.97          2.60        15.02 o
  11   5   3          5.82         45.14        20.97 o
  12   5   3       1088.56        936.88        24.90 o
  13   5   3        183.56        160.71        11.50 o
  14   5   3         23.23          1.14         9.44 o
  15   5   3        735.71        734.49        20.03 o
  16   5   3        451.15        422.92        15.38 o
  17   5   3         16.58         23.44         8.74 o
  18   5   3          0.59         14.17         9.11 o
  19   5   3          1.21         -0.67         7.26 o
 -19   6   3          0.61         -1.80        13.27 o
 -18   6   3          0.07         12.03        11.17 o
 -17   6   3        159.67        173.72        13.03 o
 -16   6   3          3.74         24.31        10.29 o
 -15   6   3        625.99        631.50        19.10 o
 -14   6   3          1.46         -8.06         8.06 o
 -13   6   3        276.52        217.16        12.36 o
 -12   6   3        101.97         95.82        11.40 o
 -11   6   3        220.40        268.72        55.30 o
 -10   6   3        777.37        965.33        62.63 o
  -9   6   3          0.63         23.29        17.35 o
  -8   6   3       1231.73       1186.15        38.51 o
  -7   6   3       8984.99      10194.77       160.92 o
  -6   6   3        888.30       4026.07       142.34 o
  -5   6   3       2203.00       1856.56        37.77 o
  -4   6   3        846.59        860.96        31.43 o
  -3   6   3       1235.45        973.81        26.17 o
  -2   6   3       3543.35       2963.04        54.12 o
  -1   6   3       5606.17       5366.38        44.34 o
   0   6   3       7042.60       7446.53        67.16 o
   1   6   3       1489.29       1380.86        24.83 o
   2   6   3        236.36        209.89        12.20 o
   3   6   3        398.75        411.21        15.22 o
   4   6   3         56.58         65.93        10.11 o
   5   6   3       2306.25       2496.38        37.92 o
   6   6   3       1425.39       1514.54        33.48 o
   7   6   3       3222.48       3622.30        52.19 o
   8   6   3       2849.49       3077.21        78.40 o
   9   6   3       1330.45       1365.37        45.03 o
  10   6   3         12.16         32.28        23.23 o
  11   6   3          6.54         41.67        14.98 o
  12   6   3        342.59        267.01        17.58 o
  13   6   3          0.72          8.75         9.41 o
  14   6   3        500.10        516.24        22.61 o
  15   6   3         98.03         89.28        13.53 o
  16   6   3        404.66        361.70        18.96 o
  17   6   3        432.51        414.69        15.88 o
  18   6   3         28.31         44.72         9.78 o
  19   6   3         33.67         50.12         8.12 o
 -17   7   3       1067.21       1150.50        39.69 o
 -16   7   3        200.42        182.10        15.40 o
 -15   7   3        162.26        150.39        15.51 o
 -14   7   3         10.03         43.77        11.93 o
 -13   7   3        191.76        182.62        15.87 o
 -12   7   3         53.89         69.10        12.01 o
 -11   7   3        437.61        315.18        17.43 o
 -10   7   3         39.55         59.87        29.54 o
  -9   7   3        996.91       1081.45        65.48 o
  -8   7   3       3742.83       4206.30       128.46 o
  -7   7   3       6141.63       6809.69       132.72 o
  -6   7   3      11761.99      12892.31       143.59 o
  -5   7   3       1484.86       1727.56        49.84 o
  -4   7   3         17.06         57.71        18.03 o
  -3   7   3          1.50          9.65        12.82 o
  -2   7   3       3873.08       4063.36        47.95 o
  -1   7   3       1373.00       1238.60        27.69 o
   0   7   3         47.80         45.28         9.21 o
   1   7   3        238.66        225.72        12.51 o
   2   7   3       2693.21       2470.47        34.63 o
   3   7   3        171.58        154.83        11.70 o
   4   7   3       5241.04       4983.53        60.71 o
   5   7   3       5427.52       6440.41        77.67 o
   6   7   3       1854.95       2377.17        49.17 o
   7   7   3        864.16       1073.22        34.63 o
   8   7   3         16.77         26.76        22.17 o
   9   7   3          1.35          6.05        24.67 o
  10   7   3         15.65         58.96        26.29 o
  11   7   3        184.59        123.35        11.25 o
  12   7   3         50.04         46.39        11.16 o
  13   7   3        257.19        246.86        15.50 o
  14   7   3          0.01        -10.34        10.81 o
  15   7   3        135.16         97.45        13.37 o
  16   7   3          0.67         -3.03         8.32 o
  17   7   3        345.80        326.23        13.93 o
  18   7   3        199.32        293.94        18.97 o
  19   7   3        415.12        497.26        30.93 o
 -17   8   3        539.16        641.63        33.18 o
 -16   8   3         81.94         96.32        13.21 o
 -15   8   3        384.64        309.83        19.12 o
 -14   8   3       1757.36       1662.38        54.06 o
 -13   8   3       2313.09       2196.39        44.44 o
 -12   8   3         25.51         27.93        10.44 o
 -11   8   3          7.72         30.54        10.75 o
 -10   8   3        150.41        156.25        44.09 o
  -9   8   3        661.72        808.61        60.52 o
  -8   8   3       1218.56       1486.18        75.06 o
  -7   8   3        475.97        903.82        42.48 o
  -6   8   3       3857.72       4468.15        85.10 o
  -5   8   3       1672.48       1795.10        42.67 o
  -4   8   3       9663.66       9994.97       108.58 o
  -3   8   3        171.12        188.47        16.67 o
  -2   8   3       3956.19       3953.94        71.70 o
  -1   8   3       3001.08       3004.09        40.41 o
   0   8   3       1624.68       2118.21        33.69 o
   1   8   3       3401.09       4136.70        52.67 o
   2   8   3          7.78          6.45        10.17 o
   3   8   3       1572.30       1574.37        33.48 o
   4   8   3         30.19         27.30        13.30 o
   5   8   3       1265.54       1311.92        44.27 o
   6   8   3        103.80        730.32        36.01 o
   7   8   3        101.38        189.78        23.18 o
   8   8   3       2080.33       2560.40        94.81 o
   9   8   3          0.47        -23.77        50.92 o
  10   8   3        255.08        155.46        31.04 o
  11   8   3         21.50         77.08        14.06 o
  12   8   3         28.96         37.39        10.93 o
  13   8   3         64.89         72.40        11.26 o
  14   8   3       1324.70       1167.58        32.20 o
  15   8   3        142.68        137.28        13.66 o
  16   8   3         45.16         55.82        10.79 o
  17   8   3         74.25         85.04        18.07 o
  18   8   3         59.54         69.25         8.27 o
 -17   9   3        403.51        403.96        27.04 o
 -16   9   3         97.56        101.79        19.27 o
 -15   9   3        502.52        476.49        21.61 o
 -14   9   3          1.16          9.48        11.46 o
 -13   9   3        966.82        978.50        30.01 o
 -12   9   3        250.81        281.32        17.97 o
 -11   9   3       1600.46       1242.88        35.57 o
 -10   9   3         44.13         57.08        12.38 o
  -9   9   3          2.06        -28.49        28.49 o
  -8   9   3        467.17        613.19        54.71 o
  -7   9   3          2.03        -13.07        26.13 o
  -6   9   3         69.76        139.51        31.97 o
  -5   9   3       1815.45       2179.61        56.52 o
  -4   9   3          7.82          6.20        13.78 o
  -3   9   3       3632.34       3966.41        60.41 o
  -2   9   3         70.45        114.99        14.63 o
  -1   9   3       3449.34       3669.90        55.18 o
   0   9   3       1736.59       2268.70        36.72 o
   1   9   3        229.57        273.97        20.51 o
   2   9   3        559.17        789.15        25.89 o
   3   9   3          1.83         -1.25        10.34 o
   4   9   3        792.48       1013.22        39.98 o
   5   9   3       1438.54       1692.66        52.53 o
   6   9   3         71.10        461.86        36.45 o
   7   9   3       4406.72       5340.12        96.24 o
   8   9   3          3.73        -32.48        33.75 o
   9   9   3         27.92         27.37        14.27 o
  10   9   3          0.03          5.47         9.75 o
  11   9   3          9.49         -2.43        10.43 o
  12   9   3        452.86        360.19        20.68 o
  13   9   3        842.69        767.55        28.64 o
  14   9   3        203.48        224.19        20.91 o
  15   9   3        141.42        133.37        17.11 o
  16   9   3          1.00         -7.92        35.92 o
  17   9   3        103.40         86.36        15.86 o
  18   9   3          1.32         15.93        11.95 o
 -18  10   3          0.00         57.60        18.66 o
 -17  10   3          8.52          0.80        11.29 o
 -16  10   3         73.39         87.77        19.35 o
 -15  10   3        220.88        218.48        25.76 o
 -14  10   3       1233.50       1134.82        40.28 o
 -13  10   3        123.49        225.56        21.74 o
 -12  10   3        542.43        494.27        28.26 o
 -11  10   3         32.10        180.43        31.33 o
 -10  10   3        148.18         91.72        20.58 o
  -9  10   3          8.04         18.43        12.68 o
  -8  10   3        565.19        801.68        62.57 o
  -7  10   3        311.11        500.59       127.82 o
  -6  10   3       1691.09       2035.90        85.86 o
  -5  10   3          1.43        154.62        44.58 o
  -4  10   3          6.40        -10.25        13.13 o
  -3  10   3       1332.59       1293.48        37.83 o
  -2  10   3        471.32        533.46        24.61 o
  -1  10   3       3092.54       3503.02        63.20 o
   0  10   3       8160.95      10677.61       149.58 o
   1  10   3       2551.72       3237.24        53.08 o
   2  10   3         41.27         74.75        11.97 o
   3  10   3        738.12        858.83        32.06 o
   4  10   3       1034.32       1095.82        43.88 o
   5  10   3         74.73         28.07        16.39 o
   6  10   3        535.45        519.47        33.82 o
   7  10   3         28.64         48.25        14.95 o
   8  10   3        132.87        143.00        77.35 o
   9  10   3        186.19        122.28        15.76 o
  10  10   3        559.41        542.09        28.03 o
  11  10   3        269.12        210.53        27.23 o
  12  10   3       1380.24       1281.56        35.26 o
  13  10   3         17.02         28.56        12.53 o
  14  10   3         93.20         86.06        14.07 o
  15  10   3        154.62        149.95        14.26 o
  16  10   3          0.98         13.91        11.48 o
  17  10   3         97.84        120.51        13.01 o
 -17  11   3        158.40        191.44        22.38 o
 -16  11   3        306.41        323.92        26.33 o
 -15  11   3         14.69         -4.60        15.08 o
 -14  11   3        205.69        181.59        24.85 o
 -13  11   3         33.73         12.74        17.22 o
 -12  11   3         62.75         64.96        19.94 o
 -11  11   3       4684.44       3568.90        80.13 o
 -10  11   3        307.75        211.83        19.02 o
  -9  11   3        543.80        519.27        29.60 o
  -8  11   3        186.00        150.07        16.05 o
  -7  11   3         10.02          0.44        35.96 o
  -6  11   3       1452.13       1788.90        83.82 o
  -5  11   3        685.16        737.33        53.25 o
  -4  11   3        986.64       1071.07        43.98 o
  -3  11   3         20.39         36.24        13.30 o
  -2  11   3         95.77         68.78        22.05 o
  -1  11   3       5682.29       6493.51       112.30 o
   0  11   3       1850.79       2402.86        57.98 o
   1  11   3      11299.09      12535.56       129.57 o
   2  11   3       1829.78       2139.39        48.66 o
   3  11   3        191.98        281.38        25.18 o
   4  11   3         13.92         58.36        19.48 o
   5  11   3         19.90         54.14        24.07 o
   6  11   3        971.48       1185.91        50.12 o
   7  11   3        267.30        252.89        62.17 o
   8  11   3         37.80         42.48        12.06 o
   9  11   3          5.89         12.10        11.69 o
  10  11   3         25.28         39.37        14.84 o
  11  11   3       1927.78       1808.17        42.49 o
  12  11   3        260.22        305.93        20.27 o
  13  11   3        415.86        388.22        22.03 o
  14  11   3        598.12        568.13        23.34 o
  15  11   3          5.80         11.36         9.73 o
  16  11   3          4.72         15.37         9.60 o
  17  11   3        154.91        128.84        15.25 o
 -17  12   3         13.67         11.94        24.98 o
 -16  12   3          2.74         12.64        11.49 o
 -15  12   3         24.26         23.34        15.72 o
 -14  12   3        552.75        568.04        38.54 o
 -13  12   3         46.96         72.43        21.24 o
 -12  12   3        334.43        253.31        28.37 o
 -11  12   3        122.40         77.61        18.21 o
 -10  12   3        830.59        739.53        34.97 o
  -9  12   3        656.99        512.47        29.26 o
  -8  12   3        417.87        419.87        22.54 o
  -7  12   3        720.55        627.81        36.91 o
  -6  12   3        253.10        399.11        40.63 o
  -5  12   3        542.24        681.88        71.51 o
  -4  12   3        677.40        688.05        37.69 o
  -3  12   3        392.08        473.71        35.65 o
  -2  12   3       1392.60       1696.13        61.21 o
  -1  12   3        184.88        274.92        25.06 o
   0  12   3        731.36        829.13        36.97 o
   1  12   3        475.10        528.61        42.62 o
   2  12   3        328.72        406.70        28.78 o
   3  12   3       1544.44       1952.41        61.61 o
   4  12   3        129.67        239.77        26.15 o
   5  12   3          6.54         61.21        25.93 o
   6  12   3       1006.53        887.00        40.92 o
   7  12   3         31.92          1.41        10.26 o
   8  12   3        672.77        534.58        23.67 o
   9  12   3        946.81        761.47        28.16 o
  10  12   3        246.18        207.61        18.24 o
  11  12   3         17.96         95.56        16.11 o
  12  12   3          1.23         39.47        13.38 o
  13  12   3         64.78         84.43        14.04 o
  14  12   3         24.38         24.73        13.39 o
  15  12   3        932.53        907.81        39.82 o
  16  12   3         14.66         10.24         8.98 o
 -16  13   3         25.16         44.15        11.01 o
 -15  13   3        154.18        173.04        17.09 o
 -14  13   3        440.90        416.03        25.21 o
 -13  13   3          4.62         38.08        20.70 o
 -12  13   3         12.47         10.74        17.56 o
 -11  13   3         64.80         94.94        18.98 o
 -10  13   3        975.70        821.42        36.87 o
  -9  13   3        914.20        798.12        35.89 o
  -8  13   3        809.76        681.87        30.84 o
  -7  13   3        246.51        233.97        17.74 o
  -6  13   3          0.40         96.30        19.49 o
  -5  13   3         48.00         26.26         9.78 o
  -4  13   3         33.50         21.55        16.50 o
  -3  13   3        869.81       1047.36        70.39 o
  -2  13   3        934.98       1172.73        58.86 o
  -1  13   3        773.81       1023.70        55.01 o
   0  13   3         24.19         16.54        19.13 o
   1  13   3       2123.72       2842.25       118.78 o
   2  13   3       2386.85       2812.33       321.14 o
   3  13   3       1447.95       1394.64       201.07 o
   4  13   3        631.71        544.09        35.68 o
   5  13   3          5.75         20.99        25.25 o
   6  13   3        313.31        272.42        25.47 o
   7  13   3       1025.84       1059.48        31.89 o
   8  13   3        360.50        362.24        20.98 o
   9  13   3         48.79         50.57        12.50 o
  10  13   3         59.22         86.13        15.62 o
  11  13   3         35.39         27.41        16.42 o
  12  13   3          6.60         16.97        11.62 o
  13  13   3         19.71         31.22        13.25 o
  14  13   3          5.00          0.97        11.42 o
  15  13   3         10.13         24.24        13.44 o
  16  13   3         59.26         63.59        12.76 o
 -16  14   3         70.09         74.29        10.64 o
 -15  14   3         16.30         37.00        20.49 o
 -14  14   3          4.54         12.94        13.72 o
 -13  14   3        265.23        267.69        21.70 o
 -12  14   3          7.83         25.98        15.39 o
 -11  14   3        172.29        158.30        19.38 o
 -10  14   3        140.05        102.64        16.14 o
  -9  14   3        193.84        193.45        22.55 o
  -8  14   3         70.36         74.22        13.36 o
  -7  14   3        534.16        548.83        23.23 o
  -6  14   3        805.08        800.66        25.69 o
  -5  14   3        165.72        170.13        24.30 o
  -4  14   3          8.41         27.79        12.95 o
  -3  14   3          0.02         10.80        12.43 o
  -2  14   3        711.95        652.06        31.77 o
  -1  14   3       4744.42       4006.47        72.97 o
   0  14   3        707.70        643.25        30.87 o
   1  14   3       1588.41       1490.24        45.72 o
   2  14   3        922.74        816.24        34.10 o
   3  14   3         77.44         30.76        15.32 o
   4  14   3        296.26        239.23        22.42 o
   5  14   3       1913.11       1581.20        56.94 o
   6  14   3        438.70        345.81        30.67 o
   7  14   3        610.93        560.55        24.31 o
   8  14   3          0.33         12.93        11.64 o
   9  14   3         32.15         25.11        11.63 o
  10  14   3        277.61        266.94        18.81 o
  11  14   3         48.98         84.17        13.48 o
  12  14   3          8.94         -0.70        11.02 o
  13  14   3        389.35        403.46        23.44 o
  14  14   3          7.30          3.68        10.35 o
  15  14   3         26.89         16.94         9.16 o
 -15  15   3         75.04        108.28        11.84 o
 -14  15   3         84.62         67.08        18.03 o
 -13  15   3        815.30        823.45        30.86 o
 -12  15   3        131.70        129.65        17.05 o
 -11  15   3          5.85        -14.82        14.82 o
 -10  15   3         67.16         88.71        13.86 o
  -9  15   3         15.36          6.49        11.08 o
  -8  15   3        611.15        613.27        21.79 o
  -7  15   3        191.13        221.32        15.82 o
  -6  15   3          0.27        104.44        12.61 o
  -5  15   3       1494.49       1471.89        39.07 o
  -4  15   3        216.40        222.43        19.06 o
  -3  15   3         21.28          3.46        16.14 o
  -2  15   3         55.17         65.06        18.22 o
  -1  15   3        320.15        275.97        24.28 o
   0  15   3        505.33        416.79        28.62 o
   1  15   3          2.19         -0.74        16.01 o
   2  15   3       1332.80       1087.87        40.07 o
   3  15   3       2361.94       1879.57        51.14 o
   4  15   3          0.14         -4.95        15.89 o
   5  15   3        572.21        500.05        36.49 o
   6  15   3          5.81         36.12        22.91 o
   7  15   3        589.87        449.96        49.14 o
   8  15   3       1340.15       1327.73        35.07 o
   9  15   3         52.14         15.89        11.00 o
  10  15   3        103.42        108.87        13.37 o
  11  15   3         48.23         47.65        14.41 o
  12  15   3         22.73         15.23        11.41 o
  13  15   3        115.60        112.88        27.44 o
  14  15   3         91.91        129.51        19.00 o
 -14  16   3          2.66          3.80         8.78 o
 -13  16   3         17.87         21.74        17.67 o
 -12  16   3        167.26        214.47        22.31 o
 -11  16   3        340.22        378.30        20.45 o
 -10  16   3        610.00        591.98        22.83 o
  -9  16   3        578.36        537.90        21.98 o
  -8  16   3        206.58        239.21        17.25 o
  -7  16   3        480.44        483.42        20.27 o
  -6  16   3        943.41        844.00        30.18 o
  -5  16   3        235.50        282.59        22.08 o
  -4  16   3          0.04         -2.26        13.62 o
  -3  16   3        145.29        142.69        21.48 o
  -2  16   3          1.76         13.33        16.03 o
  -1  16   3        427.39        428.33        29.02 o
   0  16   3         54.86         45.17        20.47 o
   1  16   3        189.54        123.77        20.25 o
   2  16   3       1728.16       1403.89        49.78 o
   3  16   3          1.61        -15.23        17.36 o
   4  16   3        787.75        764.28        35.10 o
   5  16   3          0.73        -20.92        21.03 o
   6  16   3         18.09          9.82        20.14 o
   7  16   3        249.67        262.05        41.04 o
   8  16   3        110.22         53.24        29.34 o
   9  16   3        311.29        274.82        36.70 o
  10  16   3         69.30         83.47        14.67 o
  11  16   3        207.02        254.92        21.08 o
  12  16   3         44.29         53.48        43.74 o
  13  16   3         55.94        107.63        23.64 o
 -13  17   3         27.11          6.54         8.72 o
 -12  17   3        372.65        378.81        29.99 o
 -11  17   3        164.95        157.64        20.97 o
 -10  17   3          0.00          4.62        11.40 o
  -9  17   3        337.33        313.73        16.89 o
  -8  17   3        251.17        224.49        15.84 o
  -7  17   3         15.91         -6.99        16.33 o
  -6  17   3         25.69         27.25        13.45 o
  -5  17   3        602.34        529.00        25.35 o
  -4  17   3        292.28        384.27        22.88 o
  -3  17   3        176.27        205.35        23.39 o
  -2  17   3       2193.93       1852.67        51.39 o
  -1  17   3          9.77          2.73        17.06 o
   0  17   3        147.66        179.11        23.01 o
   1  17   3        227.21        178.42        22.01 o
   2  17   3        336.63        330.05        26.23 o
   3  17   3         16.65          5.35        17.65 o
   4  17   3        404.08        317.53        24.60 o
   5  17   3        176.32        195.90        29.71 o
   6  17   3        449.68        472.42        34.61 o
   7  17   3         40.48        -10.28        29.62 o
   8  17   3        608.50        584.55        49.50 o
   9  17   3         14.08         34.02        25.35 o
  10  17   3        437.14        457.76        22.62 o
  11  17   3         67.78         95.49        12.19 o
  12  17   3          0.36         31.69         9.57 o
 -11  18   3          0.82        -10.11        10.11 o
 -10  18   3          8.99         -8.55        11.83 o
  -9  18   3        337.95        355.11        35.08 o
  -8  18   3        805.73        710.08        29.50 o
  -7  18   3        763.63        834.45        39.28 o
  -6  18   3         63.92         99.67        23.58 o
  -5  18   3         33.79         64.15        14.01 o
  -4  18   3         61.88         99.98        21.73 o
  -3  18   3         26.19          3.01        16.76 o
  -2  18   3        700.59        670.32        33.09 o
  -1  18   3        212.31        187.93        21.99 o
   0  18   3         23.40         43.41        18.30 o
   1  18   3          5.80          4.42        17.18 o
   2  18   3          6.27         17.98        17.32 o
   3  18   3         95.83         68.49        17.63 o
   4  18   3          5.16          5.01        16.06 o
   5  18   3         34.23         69.63        22.84 o
   6  18   3          0.93         12.29        22.07 o
   7  18   3        371.71        350.91        40.56 o
   8  18   3        232.06        243.46        34.64 o
   9  18   3        605.38        598.75        44.32 o
  10  18   3          9.36         27.72        19.85 o
  11  18   3        136.40        125.92        22.15 o
 -10  19   3         29.24         83.49        18.05 o
  -9  19   3        141.45        169.90        21.60 o
  -8  19   3         50.12         41.45        17.62 o
  -7  19   3          1.22         -8.34        14.22 o
  -6  19   3        222.33        235.32        19.54 o
  -5  19   3          0.12          0.28        13.44 o
  -4  19   3         14.47          9.40        14.58 o
  -3  19   3         20.68         28.61        21.98 o
  -2  19   3        267.13        276.91        23.17 o
  -1  19   3         14.59         20.93        15.96 o
   0  19   3         40.17         41.80        16.76 o
   1  19   3         93.35         76.09        19.55 o
   2  19   3          1.66         25.06        23.96 o
   3  19   3        406.47        378.21        25.00 o
   4  19   3        434.97        407.58        24.75 o
   5  19   3         10.91          8.09        17.95 o
   6  19   3        111.21        122.30        20.26 o
   7  19   3         13.77         49.00        23.54 o
   8  19   3        817.79        902.37        48.90 o
   9  19   3         21.70         31.63        17.57 o
  10  19   3        167.42        199.82        23.22 o
  -8  20   3         85.19         91.95        15.44 o
  -7  20   3         17.93         17.13        26.82 o
  -6  20   3         21.82         52.66        19.07 o
  -5  20   3        183.69        208.81        24.73 o
  -4  20   3        133.54        142.93        27.79 o
  -3  20   3         32.40         26.26        13.08 o
  -2  20   3        108.93        132.21        17.42 o
  -1  20   3         35.96         70.11        16.89 o
   0  20   3         87.33         79.91        15.53 o
   1  20   3        799.01        853.59        31.99 o
   2  20   3        673.69        662.08        28.67 o
   3  20   3         68.61         67.32        14.24 o
   4  20   3        122.55        136.33        15.85 o
   5  20   3         45.15         67.18        36.62 o
   6  20   3        132.31        132.84        18.37 o
   7  20   3        161.90        165.84        25.00 o
   8  20   3         95.55         73.15        19.00 o
  -6  21   3         35.80         19.76        22.66 o
  -5  21   3         62.68         89.36        17.44 o
  -4  21   3         99.08         84.62        18.35 o
  -3  21   3         21.25         13.58        19.88 o
  -2  21   3         24.14         42.02        12.85 o
  -1  21   3        262.41        237.62        21.18 o
   0  21   3          0.01          2.17        11.96 o
   1  21   3          0.09        -14.68        14.68 o
   2  21   3        519.11        510.82        23.46 o
   3  21   3         47.93         39.43        14.58 o
   4  21   3         19.28          7.86        13.09 o
   5  21   3          0.27          9.63        13.47 o
   6  21   3         23.45         45.46        16.25 o
  -3  22   3         20.44        -19.23        19.23 o
  -2  22   3          3.67         45.96        14.67 o
  -1  22   3         75.83         54.30        15.30 o
   0  22   3        104.11        138.69        16.59 o
   1  22   3         11.35         47.02        20.66 o
 -20   0   4          3.01         13.13        13.09 o
 -18   0   4          0.73         12.44        13.83 o
 -16   0   4          1.48          6.05        14.44 o
 -14   0   4        183.98        154.91        16.29 o
 -12   0   4       2093.05       2694.85       144.72 o
 -10   0   4         83.52        112.82        28.89 o
  -8   0   4       5125.81       5046.63        98.75 o
  -6   0   4        181.27        162.40        12.95 o
  -4   0   4      13394.34      11054.61        66.52 o
  -2   0   4       8185.98       7572.14       120.39 o
   0   0   4      18401.33      16099.51       119.51 o
   2   0   4      17174.76      15476.93        89.52 o
   4   0   4       4218.71       3851.50        61.46 o
   6   0   4       3256.38       3421.82        53.95 o
   8   0   4       2336.83       1910.32        55.55 o
  10   0   4         41.94         19.66        35.87 o
  12   0   4         46.29         79.31        20.81 o
  14   0   4         18.73         10.53        13.86 o
  16   0   4        879.80        841.31        36.70 o
  18   0   4         92.95        100.70        12.58 o
 -20   1   4         21.05         27.63         9.96 o
 -19   1   4          0.27         -8.52        11.44 o
 -18   1   4         67.57         63.36        10.08 o
 -17   1   4        348.25        370.31        16.27 o
 -16   1   4        317.97        325.40        15.80 o
 -15   1   4        273.90        267.93        13.27 o
 -14   1   4        882.38        815.30        20.36 o
 -13   1   4       1335.06       1236.08        23.65 o
 -12   1   4         24.29         18.67        27.03 o
 -11   1   4        216.94        260.12        30.56 o
 -10   1   4        393.30        396.29        23.71 o
  -9   1   4        641.13        931.85        23.90 o
  -8   1   4       1953.25       2041.22        30.85 o
  -7   1   4       4752.70       4787.07        43.43 o
  -6   1   4       1146.34       1610.98        26.81 o
  -5   1   4       1479.23       1488.95        20.50 o
  -4   1   4       1112.75       1000.00        15.53 o
  -3   1   4      10234.17       8299.60        47.09 o
  -2   1   4       7162.85       5755.35        46.90 o
  -1   1   4       3560.26       3038.25        35.02 o
   0   1   4      11777.61      10482.00        68.85 o
   1   1   4       6132.46       5245.30        48.87 o
   2   1   4       5000.48       4175.99        47.53 o
   3   1   4         26.46         22.78         8.31 o
   4   1   4       2250.69       1997.79        27.67 o
   5   1   4       1249.86       1482.59        20.42 o
   6   1   4       2180.75       3418.68        42.73 o
   7   1   4       7765.25       7934.64       105.32 o
   8   1   4       5750.48       6129.06        75.43 o
   9   1   4       1049.10       1323.03        59.79 o
  10   1   4        780.16        887.66        58.96 o
  11   1   4        284.99        319.32        40.50 o
  12   1   4        331.28        300.61        17.62 o
  13   1   4        404.63        288.13        16.11 o
  14   1   4         44.13         58.23        11.42 o
  15   1   4        235.83        157.63        14.00 o
  16   1   4          1.65         -2.56        10.40 o
  17   1   4         11.07          4.51         8.59 o
  18   1   4         10.96         11.33         6.83 o
  19   1   4         26.29         17.65         6.04 o
 -20   2   4         21.77         36.98         9.25 o
 -19   2   4         63.83         58.41        12.98 o
 -18   2   4         73.28         78.00        10.49 o
 -17   2   4          1.17         -2.25        10.98 o
 -16   2   4        490.87        412.57        20.87 o
 -15   2   4         21.46         25.64         9.12 o
 -14   2   4         40.91         26.01         9.05 o
 -13   2   4        649.24        518.74        17.71 o
 -12   2   4       1668.81       1839.10        84.91 o
 -11   2   4         27.25         73.76        25.22 o
 -10   2   4         13.85         26.00        12.54 o
  -9   2   4       1122.33       1365.22        28.88 o
  -8   2   4        343.12        521.97        20.53 o
  -7   2   4        542.23        537.66        19.15 o
  -6   2   4        631.92       1533.33        65.43 o
  -5   2   4        163.80        431.64        47.52 o
  -4   2   4       6088.56       5571.67        43.96 o
  -3   2   4       4385.74       3509.41        30.12 o
  -2   2   4       8461.69       7531.16        78.42 o
  -1   2   4      12940.65      11466.08        76.44 o
   0   2   4      71501.63      65784.36       150.96 o
   1   2   4       7288.79       6364.72        77.01 o
   2   2   4      13348.93      11920.44       114.69 o
   3   2   4        503.98        393.19        11.50 o
   4   2   4         59.77         61.22         8.61 o
   5   2   4        740.58        695.13        17.47 o
   6   2   4       7339.39       8215.91        82.51 o
   7   2   4        744.76        765.45        27.47 o
   8   2   4        291.68        343.37        19.41 o
   9   2   4         16.33         28.84        15.31 o
  10   2   4        753.20        973.20        46.15 o
  11   2   4          7.80         63.91        38.75 o
  12   2   4        305.31        319.68        16.82 o
  13   2   4        200.43        203.83        14.32 o
  14   2   4         30.50         22.25        10.04 o
  15   2   4        981.30        987.74        27.56 o
  16   2   4          0.16         -1.41        10.11 o
  17   2   4        118.84        117.48        10.63 o
  18   2   4          1.31         -2.38         6.55 o
  19   2   4         14.76          6.59         5.91 o
 -20   3   4          1.03         19.46        13.99 o
 -19   3   4        570.17        654.53        29.55 o
 -18   3   4         78.68         92.65        13.09 o
 -17   3   4         54.02         30.52         8.89 o
 -16   3   4          2.85         -7.61        10.21 o
 -15   3   4          0.00         -4.57         8.66 o
 -14   3   4        641.72        532.54        18.64 o
 -13   3   4         23.80         27.79         8.38 o
 -12   3   4        105.71        174.79        34.06 o
 -11   3   4        251.93        284.50        38.85 o
 -10   3   4         19.03         61.98        14.42 o
  -9   3   4       2273.44       2804.43        48.68 o
  -8   3   4        899.02       1146.51        30.78 o
  -7   3   4       1170.45       1204.59        29.63 o
  -6   3   4       5731.95       5471.25        68.65 o
  -5   3   4       1109.02       1199.48        28.31 o
  -4   3   4       8212.12       7511.14        56.63 o
  -3   3   4       1036.76        814.78        15.32 o
  -2   3   4        621.69        515.74        10.82 o
  -1   3   4       4891.67       4569.62        36.98 o
   0   3   4        463.42        430.34        14.61 o
   1   3   4       9356.59       8494.10        41.85 o
   2   3   4      13213.81      11756.63        56.30 o
   3   3   4        536.41        550.00        13.99 o
   4   3   4       3943.96       3512.87        38.15 o
   5   3   4         64.19         66.12         7.70 o
   6   3   4       3783.54       4188.34        57.06 o
   7   3   4        761.79        921.16        28.51 o
   8   3   4       2481.02       2723.12        56.02 o
   9   3   4       4184.93       4566.78        75.93 o
  10   3   4        344.31        356.22        27.65 o
  11   3   4        160.00        183.52        39.43 o
  12   3   4        901.59        641.29        19.92 o
  13   3   4          2.98         12.86         8.18 o
  14   3   4          5.29         19.05         8.38 o
  15   3   4        484.92        518.31        20.99 o
  16   3   4        392.67        412.23        18.99 o
  17   3   4          7.47         17.02         9.55 o
  18   3   4         48.64         35.64         7.44 o
  19   3   4        347.06        458.89        13.01 o
 -19   4   4        169.63        174.05        27.01 o
 -18   4   4          1.25         10.04         9.78 o
 -17   4   4         46.89         53.72        11.24 o
 -16   4   4         99.42         99.70        12.47 o
 -15   4   4         52.63         40.63        11.07 o
 -14   4   4         55.25         54.74        10.86 o
 -13   4   4        171.49        117.55        12.12 o
 -12   4   4         69.55         98.03        14.11 o
 -11   4   4        124.46        196.89        24.43 o
 -10   4   4        801.88        867.14        39.83 o
  -9   4   4        470.88        521.39        23.94 o
  -8   4   4        942.30       1010.89        29.98 o
  -7   4   4        162.85        134.06        14.21 o
  -6   4   4       2918.72       2961.44        42.42 o
  -5   4   4        152.55        152.39        13.77 o
  -4   4   4       1490.65       1459.25        22.21 o
  -3   4   4      16205.96      15501.38        80.17 o
  -2   4   4       2890.96       2482.25        28.00 o
  -1   4   4        530.43        479.04        13.86 o
   0   4   4       3372.87       3352.17        39.13 o
   1   4   4       1663.78       1420.61        22.86 o
   2   4   4       1873.59       1630.00        24.81 o
   3   4   4        377.85        357.85        16.94 o
   4   4   4        587.12        650.97        17.11 o
   5   4   4        989.47       1231.01        26.92 o
   6   4   4          0.53        160.40        12.81 o
   7   4   4       1772.69       1700.83        53.83 o
   8   4   4        241.81        334.10        23.39 o
   9   4   4        116.88        108.61        18.96 o
  10   4   4        466.90        524.24        32.59 o
  11   4   4         17.82         58.31        20.73 o
  12   4   4         69.42         84.85         9.55 o
  13   4   4        883.56        820.29        21.75 o
  14   4   4       1353.85       1454.94        30.89 o
  15   4   4        135.99        131.99        12.90 o
  16   4   4         64.19         48.75        10.44 o
  17   4   4          7.92         12.52         8.55 o
  18   4   4          0.05          5.61         6.73 o
  19   4   4          0.64          1.02         6.09 o
 -19   5   4         19.54         33.82        10.42 o
 -18   5   4        120.09        169.62        28.36 o
 -17   5   4        557.26        610.09        20.97 o
 -16   5   4         43.86         44.31        11.14 o
 -15   5   4        429.33        376.24        19.85 o
 -14   5   4         25.13         56.38        10.81 o
 -13   5   4         65.19         76.46         9.40 o
 -12   5   4          3.65         87.09         9.52 o
 -11   5   4        151.50        144.14        31.45 o
 -10   5   4        453.20        414.81        34.37 o
  -9   5   4        159.68        177.28        26.26 o
  -8   5   4        210.04        219.59        18.16 o
  -7   5   4       4329.31       4676.63        64.57 o
  -6   5   4        428.62       1166.79        34.59 o
  -5   5   4      14913.48      15384.10        92.27 o
  -4   5   4       1667.55       1740.16        30.05 o
  -3   5   4          5.11         18.70         8.53 o
  -2   5   4      15006.67      13675.54        67.54 o
  -1   5   4        768.04        789.28        17.29 o
   0   5   4          9.38         11.83         8.95 o
   1   5   4        146.07        117.46        11.41 o
   2   5   4        116.64        132.14        10.40 o
   3   5   4       1354.98       1210.43        27.08 o
   4   5   4       8962.42       8408.07       103.06 o
   5   5   4      11310.67      11880.35        79.93 o
   6   5   4         87.61        430.99        33.05 o
   7   5   4       1904.38       2201.85        49.95 o
   8   5   4        845.78        929.77        36.09 o
   9   5   4         18.96         28.20        15.68 o
  10   5   4        135.71        150.75        21.33 o
  11   5   4         18.29         49.81        17.97 o
  12   5   4          8.69         15.02         8.35 o
  13   5   4         17.48         18.30         8.16 o
  14   5   4        678.40        617.98        21.01 o
  15   5   4        415.83        374.81        17.02 o
  16   5   4         16.02          8.66         7.06 o
  17   5   4        256.95        284.75        12.51 o
  18   5   4          1.87         15.60         7.27 o
  19   5   4         13.21         30.22        10.60 o
 -19   6   4          0.25         14.08         8.32 o
 -18   6   4        240.46        240.44        17.09 o
 -17   6   4         13.94         -1.58         9.30 o
 -16   6   4         51.28         52.00        10.76 o
 -15   6   4         23.41         19.07         8.35 o
 -14   6   4        317.77        322.92        16.36 o
 -13   6   4          0.01          1.87         7.63 o
 -12   6   4        191.12        190.75        16.82 o
 -11   6   4         41.41         99.96        31.57 o
 -10   6   4         12.99         11.79        23.07 o
  -9   6   4         25.02         33.10        24.16 o
  -8   6   4       1341.35       1625.69        54.35 o
  -7   6   4        506.48        634.68        34.98 o
  -6   6   4       1908.61       2158.67        51.53 o
  -5   6   4        710.88        815.13        29.45 o
  -4   6   4       1035.28       1070.18        35.16 o
  -3   6   4        204.72        188.89        14.84 o
  -2   6   4        798.06        724.22        18.14 o
  -1   6   4        633.01        625.27        16.88 o
   0   6   4       8507.62       9232.46        68.12 o
   1   6   4       1407.79       1352.99        27.32 o
   2   6   4       6428.72       6200.21        64.75 o
   3   6   4          9.21        -11.26        11.26 o
   4   6   4        207.94        211.29        16.04 o
   5   6   4       1860.05       2601.50        51.03 o
   6   6   4        351.25        367.57        22.74 o
   7   6   4       2789.20       3153.45        73.05 o
   8   6   4        328.35        494.38        33.29 o
   9   6   4         29.01         13.72        15.50 o
  10   6   4         19.60         71.11        21.10 o
  11   6   4         16.41         14.22         9.02 o
  12   6   4         37.95         52.78        14.82 o
  13   6   4        254.88        238.17        15.50 o
  14   6   4         60.81         81.74        12.60 o
  15   6   4         11.68         15.31        16.22 o
  16   6   4         13.36         21.67        10.04 o
  17   6   4        266.85        265.29        13.21 o
  18   6   4          7.38          1.15         9.71 o
  19   6   4        402.64        490.51        20.16 o
 -18   7   4         67.24         20.90        14.43 o
 -16   7   4        397.00        312.41        15.26 o
 -15   7   4        279.18        264.56        15.38 o
 -14   7   4         13.98         14.47        11.48 o
 -13   7   4        105.87        108.60        14.12 o
 -12   7   4          0.91         23.72        11.31 o
 -11   7   4        199.74        192.45        19.79 o
 -10   7   4        203.01        210.71        35.59 o
  -9   7   4         46.50         68.19        27.25 o
  -8   7   4       1262.75       1324.02        56.15 o
  -7   7   4        105.70        128.03        21.83 o
  -6   7   4        341.84        629.12        35.90 o
  -5   7   4       4637.30       5326.57        80.31 o
  -4   7   4       1454.64       1461.13        41.60 o
  -3   7   4         90.32         84.37        17.64 o
  -2   7   4       1369.75       1460.44        30.15 o
  -1   7   4        574.04        814.01        26.21 o
   0   7   4        483.07        560.76        19.88 o
   1   7   4       5652.14       6135.66        74.77 o
   2   7   4         72.00         71.99        12.92 o
   3   7   4         35.85          3.81        11.68 o
   4   7   4       1538.99       1804.12        39.06 o
   5   7   4       4087.60       4301.06        60.80 o
   6   7   4       1738.70       2286.24        49.24 o
   7   7   4        820.05       1069.32        46.44 o
   8   7   4       3572.55       4051.48        89.52 o
   9   7   4       1311.79       1506.52        58.90 o
  10   7   4        111.94        129.16        83.30 o
  11   7   4       1334.65       1255.71        28.29 o
  12   7   4        343.64        301.82        16.12 o
  13   7   4        241.59        208.11        17.11 o
  14   7   4         48.98         20.16         9.66 o
  15   7   4         56.35         47.80        11.17 o
  16   7   4          9.81         22.45        10.22 o
  17   7   4         12.92         23.18         7.19 o
  18   7   4         20.83         28.03         8.56 o
 -16   8   4          0.01         -2.46        13.52 o
 -15   8   4         71.07         93.88        13.38 o
 -14   8   4        192.65        205.56        17.43 o
 -13   8   4         91.09        105.84        15.16 o
 -12   8   4         78.17        131.96        14.75 o
 -11   8   4          0.27          5.26         9.26 o
 -10   8   4        660.10        523.52        34.02 o
  -9   8   4       1702.30       2103.92        94.54 o
  -8   8   4        909.28        894.73        44.26 o
  -7   8   4        408.56        288.60        27.66 o
  -6   8   4       5792.72       6720.07       142.55 o
  -5   8   4        269.67        351.59        29.04 o
  -4   8   4        845.57        736.05        36.21 o
  -3   8   4       4648.17       4768.46        81.13 o
  -2   8   4       2188.55       2039.19        65.39 o
  -1   8   4       2422.67       2411.68        43.88 o
   0   8   4       1185.23       1293.47        32.31 o
   1   8   4        715.26        779.49        26.50 o
   2   8   4        504.19        594.28        23.52 o
   3   8   4        171.64        114.88        13.76 o
   4   8   4        384.48        449.35        22.31 o
   5   8   4       1034.65       1444.79        43.88 o
   6   8   4       2963.92       3228.42        60.90 o
   7   8   4        308.67        387.62        24.75 o
   8   8   4        245.51        236.84        34.26 o
   9   8   4       1050.58       1488.03        77.75 o
  10   8   4        690.68        579.59        23.26 o
  11   8   4       4944.83       4205.07        62.33 o
  12   8   4         92.47         90.27        13.67 o
  13   8   4         38.92        117.64        12.87 o
  14   8   4         17.24         28.08        10.16 o
  15   8   4         50.58         48.24        11.53 o
  16   8   4        692.05        657.83        24.39 o
  17   8   4        143.36        166.81        12.33 o
  18   8   4          0.16          7.34         7.87 o
 -17   9   4          6.47         77.91        15.83 o
 -16   9   4          3.42         31.48        15.89 o
 -15   9   4         80.75         62.94        19.93 o
 -14   9   4        223.47        246.79        29.76 o
 -13   9   4        544.33        468.48        22.34 o
 -12   9   4        859.19        741.20        26.65 o
 -11   9   4          5.62         25.97        22.69 o
 -10   9   4        167.81        160.46        15.16 o
  -9   9   4        913.45       1060.29        71.21 o
  -8   9   4        257.15        442.02        46.88 o
  -7   9   4       1393.15       1772.82        84.43 o
  -6   9   4       3453.35       4071.90       194.78 o
  -5   9   4       1153.23       1402.13        47.60 o
  -4   9   4       1692.70       1707.26        50.71 o
  -3   9   4        132.92        214.05        21.12 o
  -2   9   4       2197.85       2131.16        59.91 o
  -1   9   4         29.62        116.96        21.44 o
   0   9   4       2246.90       3043.84        67.25 o
   1   9   4       2440.95       2747.94        56.43 o
   2   9   4         19.77         32.98        13.57 o
   3   9   4        459.58        508.10        30.53 o
   4   9   4         16.11         23.62        32.96 o
   5   9   4       1846.31       2131.55        59.11 o
   6   9   4          0.38         38.68        15.68 o
   7   9   4         40.20         39.09        16.01 o
   8   9   4       1304.76       1514.05       101.13 o
   9   9   4        785.91        785.23        31.36 o
  10   9   4        328.57        309.36        23.18 o
  11   9   4       3217.24       2937.95        50.99 o
  12   9   4          0.01          3.55        11.69 o
  13   9   4        686.69        607.82        25.60 o
  14   9   4        773.78        664.90        23.40 o
  15   9   4        453.91        458.60        28.78 o
  16   9   4         88.42         95.62        13.83 o
  17   9   4          7.15         15.93         9.74 o
  18   9   4        397.72        386.13        26.71 o
 -17  10   4          0.66         -2.03        12.60 o
 -16  10   4          3.54         35.08        14.64 o
 -15  10   4         22.52         43.83        17.53 o
 -14  10   4        252.23        282.66        28.91 o
 -13  10   4        419.32        300.85        31.53 o
 -12  10   4        210.42        193.91        21.13 o
 -11  10   4       3702.94       3263.06        85.49 o
 -10  10   4        363.06        319.69        20.42 o
  -9  10   4        128.89        139.31        14.91 o
  -8  10   4         26.90         52.33        59.09 o
  -7  10   4        141.03        164.55        48.62 o
  -6  10   4         38.37         67.19        25.53 o
  -5  10   4        188.71        210.93        24.42 o
  -4  10   4         52.84        128.22        19.74 o
  -3  10   4        475.18        522.32        30.32 o
  -2  10   4        819.33        807.73        35.60 o
  -1  10   4       1033.92       1275.38        43.53 o
   0  10   4         43.69         46.88        18.19 o
   1  10   4       2300.60       2436.12        56.36 o
   2  10   4       2750.16       2822.85        61.52 o
   3  10   4       1008.23        922.21        37.28 o
   4  10   4          3.14         -1.36        16.21 o
   5  10   4        482.61        576.68        34.10 o
   6  10   4        407.99        553.76        35.02 o
   7  10   4         48.52        114.50        19.57 o
   8  10   4       1131.65        853.36        39.73 o
   9  10   4        901.67        758.94        31.65 o
  10  10   4        241.92        223.96        20.81 o
  11  10   4        447.21        437.26        37.52 o
  12  10   4         32.62         40.37        10.72 o
  13  10   4        206.79        217.55        16.23 o
  14  10   4        168.14        160.88        14.01 o
  15  10   4         27.64         68.31        13.65 o
  16  10   4         50.55         84.46        13.22 o
  17  10   4          3.45         -5.06         8.33 o
 -17  11   4          0.05          8.27        11.37 o
 -16  11   4        225.27        197.95        21.51 o
 -15  11   4         45.17         96.79        19.67 o
 -14  11   4        459.90        419.47        32.68 o
 -13  11   4        210.76        253.37        30.05 o
 -12  11   4         63.01         55.25        19.08 o
 -11  11   4        603.16        457.13        34.57 o
 -10  11   4         46.36         37.45        16.45 o
  -9  11   4       1068.08        932.45        37.92 o
  -8  11   4       1164.10        870.71        32.55 o
  -7  11   4        105.67        112.56        35.02 o
  -6  11   4          8.37        129.51        30.34 o
  -5  11   4        266.00        350.38        56.72 o
  -4  11   4         64.25         44.94        17.90 o
  -3  11   4        154.96        132.76        19.69 o
  -2  11   4         54.69         13.15        20.27 o
  -1  11   4       2608.52       2808.77        81.63 o
   0  11   4       1403.86       1660.10        63.46 o
   1  11   4        925.46       1165.52        54.26 o
   2  11   4         77.26        125.39        18.40 o
   3  11   4         12.54          0.77        15.38 o
   4  11   4        240.36        278.43        26.50 o
   5  11   4          7.28         39.98        25.10 o
   6  11   4          3.92         27.11        15.71 o
   7  11   4         29.11         12.46        10.02 o
   8  11   4         55.80         57.12        21.65 o
   9  11   4         19.76         22.39        11.59 o
  10  11   4         15.78         12.82        11.88 o
  11  11   4       1257.88       1180.66        54.41 o
  12  11   4         17.80         23.35        12.66 o
  13  11   4        109.01        149.17        16.07 o
  14  11   4         93.40         69.06        21.01 o
  15  11   4          0.39          8.99        11.27 o
  16  11   4          1.71          0.18        11.23 o
  17  11   4          4.75          7.91         9.12 o
 -17  12   4         33.71         72.92        10.97 o
 -16  12   4          0.14          0.10        10.67 o
 -15  12   4         78.26         89.08        18.83 o
 -14  12   4          0.30         -6.02        16.70 o
 -13  12   4         70.02         55.83        20.32 o
 -12  12   4        224.99        230.12        27.96 o
 -11  12   4        387.70        368.96        27.13 o
 -10  12   4        136.62        141.60        19.31 o
  -9  12   4        286.57        181.63        27.06 o
  -8  12   4        701.80        605.90        26.45 o
  -7  12   4          2.82         23.39        12.00 o
  -6  12   4        101.67        171.76        16.24 o
  -5  12   4         66.29         76.66        58.96 o
  -4  12   4         20.39         -1.26        15.15 o
  -3  12   4       1337.44       1481.02        51.96 o
  -2  12   4       1081.94       1387.73        78.69 o
  -1  12   4        216.67        363.61        34.34 o
   0  12   4        287.46        383.87        35.32 o
   1  12   4         45.35         72.35        20.50 o
   2  12   4       1920.57       2402.38       162.19 o
   3  12   4         10.19         24.42        16.19 o
   4  12   4         96.43        159.00        25.84 o
   5  12   4        223.45        222.11        71.88 o
   6  12   4        790.12        733.03        25.50 o
   7  12   4        809.89        702.49        26.04 o
   8  12   4        293.33        251.39        18.17 o
   9  12   4        244.90        292.28        19.64 o
  10  12   4         13.40         12.13        12.32 o
  11  12   4         15.44         54.60        13.62 o
  12  12   4          1.87         13.20        15.77 o
  13  12   4        154.27        147.35        15.72 o
  14  12   4        364.16        348.59        22.32 o
  15  12   4         10.80         12.14        16.46 o
  16  12   4          0.28         -3.10        10.77 o
 -16  13   4        306.57        358.86        18.75 o
 -15  13   4        124.03        190.25        42.38 o
 -14  13   4          7.14         20.31        16.41 o
 -13  13   4         20.18         69.48        20.28 o
 -12  13   4        291.08        298.57        29.64 o
 -11  13   4          0.09         18.97        50.62 o
 -10  13   4          2.20          1.25        15.55 o
  -9  13   4        149.75        121.93        19.82 o
  -8  13   4        821.32        737.49        29.35 o
  -7  13   4       1502.81       1293.60        37.07 o
  -6  13   4        193.14        209.00        17.19 o
  -5  13   4          4.17         20.97         9.87 o
  -4  13   4         98.70         96.24        20.82 o
  -3  13   4         11.84         15.64        15.23 o
  -2  13   4         84.37         35.70        19.46 o
  -1  13   4       1600.52       1767.65        72.99 o
   0  13   4       1091.12       1142.32        59.59 o
   1  13   4        656.26        820.45        56.43 o
   2  13   4        322.67        343.03        84.10 o
   3  13   4         43.45         38.41        17.79 o
   4  13   4         15.40         27.75        17.68 o
   5  13   4       2316.17       2129.12       101.64 o
   6  13   4        571.38        455.11        30.62 o
   7  13   4         94.58         92.05        13.55 o
   8  13   4        504.28        484.10        28.93 o
   9  13   4         86.39         59.63        13.13 o
  10  13   4        325.37        286.18        24.07 o
  11  13   4          0.34         19.81        11.94 o
  12  13   4        151.28        118.28        14.25 o
  13  13   4          7.95         18.53        14.09 o
  14  13   4         32.18         15.04        11.37 o
  15  13   4        306.66        278.72        47.69 o
  16  13   4          0.76        -10.46        10.46 o
 -15  14   4        128.70        159.07        26.44 o
 -14  14   4        834.00        843.11        32.90 o
 -13  14   4        819.88        798.22        34.05 o
 -12  14   4        112.83        171.56        19.94 o
 -11  14   4         34.35         51.05        15.16 o
 -10  14   4         23.28         42.94        13.90 o
  -9  14   4         13.17         16.20        17.30 o
  -8  14   4       1746.28       1549.78        36.13 o
  -7  14   4          6.68         57.10        13.06 o
  -6  14   4         76.24        111.58        13.80 o
  -5  14   4       1469.09       1232.86        31.59 o
  -4  14   4        429.44        335.49        30.90 o
  -3  14   4        295.33        286.41        24.56 o
  -2  14   4       2612.91       2232.38        55.15 o
  -1  14   4       1497.21       1343.65        65.07 o
   0  14   4        222.94        203.96        23.58 o
   1  14   4        130.18        145.48        20.38 o
   2  14   4         98.73         88.84        17.41 o
   3  14   4          1.53         13.68        15.62 o
   4  14   4        549.35        437.75        24.84 o
   5  14   4        122.58         73.76        14.98 o
   6  14   4        174.10        163.38        20.87 o
   7  14   4        227.89        171.86        28.26 o
   8  14   4         38.71         30.59        12.48 o
   9  14   4          0.79          4.61        15.63 o
  10  14   4        312.14        241.64        19.71 o
  11  14   4          2.70         11.26        11.93 o
  12  14   4        204.46        192.22        15.43 o
  13  14   4         33.76         60.04        13.48 o
  14  14   4          0.29         -5.60        10.15 o
  15  14   4         28.71         29.67        11.03 o
 -15  15   4          0.20         -0.14        13.55 o
 -14  15   4         14.44          0.04        11.99 o
 -13  15   4        784.46        770.64        59.39 o
 -12  15   4        414.96        379.93        23.54 o
 -11  15   4        107.58        106.63        19.76 o
 -10  15   4          6.32         -9.27        11.27 o
  -9  15   4        437.81        375.58        21.05 o
  -8  15   4        225.66        204.76        15.57 o
  -7  15   4        117.50        167.61        14.84 o
  -6  15   4         15.76         15.92        13.39 o
  -5  15   4        526.94        451.43        24.08 o
  -4  15   4       1618.43       1417.81        45.92 o
  -3  15   4         61.25         76.40        18.65 o
  -2  15   4         20.44         23.18        17.96 o
  -1  15   4       2674.84       2291.44        56.58 o
   0  15   4        500.88        499.38        29.41 o
   1  15   4        206.94        183.37        23.49 o
   2  15   4       1476.25       1205.22        41.90 o
   3  15   4       1644.55       1433.07        45.17 o
   4  15   4        778.45        747.96        52.78 o
   5  15   4          0.30        -11.41        37.93 o
   6  15   4         11.76         93.91        20.30 o
   7  15   4          6.03        -11.36        18.12 o
   8  15   4        363.86        363.06        20.11 o
   9  15   4        382.60        335.41        19.43 o
  10  15   4         52.97         48.84        11.68 o
  11  15   4          2.96         -9.18        10.28 o
  12  15   4         72.65         74.41        18.11 o
  13  15   4          1.18         -4.00        12.52 o
  14  15   4          6.39          1.45         8.85 o
 -14  16   4         62.08         75.04        11.20 o
 -13  16   4         11.92         11.79        14.74 o
 -12  16   4         70.36         57.69        13.21 o
 -11  16   4        397.70        245.79        24.17 o
 -10  16   4         44.65         44.23        11.39 o
  -9  16   4        118.89         98.23        15.47 o
  -8  16   4         71.20         95.59        14.16 o
  -7  16   4          4.73         18.71        10.21 o
  -6  16   4         74.90         84.74        16.05 o
  -5  16   4         37.18         16.86        16.44 o
  -4  16   4         46.60         47.98        17.56 o
  -3  16   4        169.59        189.00        26.69 o
  -2  16   4        507.74        485.02        30.00 o
  -1  16   4       1805.28       1648.03        49.57 o
   0  16   4          1.19          0.92        26.31 o
   1  16   4       2138.38       1800.44        51.52 o
   2  16   4        193.89        188.34        21.77 o
   3  16   4         85.32         82.79        19.20 o
   4  16   4        415.71        391.44        32.26 o
   5  16   4        526.82        452.32        33.99 o
   6  16   4         26.54          5.07        29.87 o
   7  16   4         41.68         -9.55        29.43 o
   8  16   4        437.44        405.37        32.72 o
   9  16   4         20.54         48.64        12.64 o
  10  16   4         22.99         17.00         9.43 o
  11  16   4         19.21         26.72         9.23 o
  12  16   4         61.96         65.90        11.72 o
  13  16   4         32.10         52.12        11.96 o
 -13  17   4        354.00        404.18        22.84 o
 -12  17   4        358.47        389.67        21.71 o
 -11  17   4         44.12         57.02        19.62 o
 -10  17   4          0.59         -5.74        10.80 o
  -9  17   4        221.16        239.72        36.41 o
  -8  17   4         95.70         78.21        22.55 o
  -7  17   4        309.61        335.95        21.02 o
  -6  17   4        403.95        480.08        24.20 o
  -5  17   4          6.14          6.39        16.31 o
  -4  17   4        498.85        501.36        30.30 o
  -3  17   4        891.74        845.79        37.24 o
  -2  17   4        327.11        286.30        25.91 o
  -1  17   4        174.18        134.84        20.82 o
   0  17   4       1935.31       2064.11        54.59 o
   1  17   4          1.95        -21.89        21.89 o
   2  17   4         44.52         27.83        23.96 o
   3  17   4         39.72         39.37        17.45 o
   4  17   4        139.01        121.13        23.57 o
   5  17   4       1072.90       1053.91        47.48 o
   6  17   4        171.06        162.18        34.94 o
   7  17   4         43.45         74.63        30.82 o
   8  17   4        159.10        177.88        34.22 o
   9  17   4        740.62        781.80        52.77 o
  10  17   4          1.68        -21.49        21.49 o
  11  17   4         60.04         86.20        14.71 o
  12  17   4          1.59          0.68        15.63 o
 -11  18   4          4.44         -5.29         8.81 o
 -10  18   4          0.04         -5.66         8.17 o
  -9  18   4          0.39          2.49         8.54 o
  -8  18   4         74.85         46.85        14.05 o
  -7  18   4         48.55         70.83        16.81 o
  -6  18   4         10.11          9.60        14.64 o
  -5  18   4        547.22        600.54        30.38 o
  -4  18   4        388.86        343.43        25.54 o
  -3  18   4       1348.95       1228.49        42.15 o
  -2  18   4       1061.77       1075.36        40.29 o
  -1  18   4       1115.63        990.35        41.42 o
   0  18   4        818.37        877.30        37.19 o
   1  18   4         60.78         68.27        23.09 o
   2  18   4         55.57         57.94        18.39 o
   3  18   4        103.69         61.83        19.79 o
   4  18   4        446.50        482.74        34.46 o
   5  18   4        291.15        323.93        28.98 o
   6  18   4        897.97        885.32        57.69 o
   7  18   4         54.48         67.17        26.58 o
   8  18   4        292.77        323.41        36.42 o
   9  18   4         68.51         81.06        22.56 o
  10  18   4          8.12         24.98        19.31 o
  11  18   4          0.97          4.58        16.03 o
  -9  19   4        302.09        299.46        44.63 o
  -8  19   4         15.77         25.12        17.18 o
  -7  19   4        206.19        184.09        53.28 o
  -6  19   4          0.93         34.60        14.73 o
  -5  19   4        314.25        313.61        30.19 o
  -4  19   4         58.45         53.41        16.07 o
  -3  19   4         20.00         45.56        17.05 o
  -2  19   4        693.86        660.26        31.34 o
  -1  19   4          6.70         17.11        16.50 o
   0  19   4        110.84        151.73        19.94 o
   1  19   4        119.50        139.35        19.34 o
   2  19   4        168.57        137.07        24.60 o
   3  19   4         55.34         54.95        15.44 o
   4  19   4         54.10         56.69        18.47 o
   5  19   4         83.73        141.57        21.49 o
   6  19   4         26.30          5.15        23.27 o
   7  19   4        136.18        142.99        27.81 o
   8  19   4        197.90        224.78        28.27 o
   9  19   4         51.85         70.05        19.10 o
  10  19   4          2.86         -8.06        15.41 o
  -8  20   4         35.60         57.06        14.60 o
  -7  20   4         35.93         27.59        15.52 o
  -6  20   4        126.53        173.52        21.64 o
  -5  20   4        175.26        154.93        16.39 o
  -4  20   4         12.06         20.24        12.92 o
  -3  20   4          1.25         29.01        19.85 o
  -2  20   4         52.29         57.26        14.85 o
  -1  20   4        216.65        256.00        21.73 o
   0  20   4        174.29        172.71        20.46 o
   1  20   4       1103.16       1100.05        48.69 o
   2  20   4         32.63         18.66        13.47 o
   3  20   4          0.95          5.01        12.89 o
   4  20   4        141.81        101.71        17.85 o
   5  20   4         32.03         70.27        16.37 o
   6  20   4        150.29        120.21        24.04 o
   7  20   4          0.36         22.74        17.54 o
   8  20   4        197.36        195.87        23.51 o
  -6  21   4         50.83         80.51        15.74 o
  -5  21   4        183.41        207.81        20.12 o
  -4  21   4         13.56         21.06        15.04 o
  -3  21   4        174.84        165.96        15.33 o
  -2  21   4         12.02         25.57        11.52 o
  -1  21   4         42.02         44.89        12.72 o
   0  21   4         22.77         43.18        12.42 o
   1  21   4        430.08        399.09        20.40 o
   2  21   4        120.96        122.96        14.10 o
   3  21   4          2.42        -14.08        14.08 o
   4  21   4         73.00         83.50        20.58 o
   5  21   4        169.75        218.54        25.32 o
  -1  22   4        131.39        161.35        25.11 o
   0  22   4        375.86        325.07        30.39 o
 -19   0   5        123.50        133.01        22.11 o
 -17   0   5          5.69         10.49        13.90 o
 -15   0   5        101.10         85.09        13.70 o
 -13   0   5         46.58         38.00        11.06 o
 -11   0   5        181.56        260.57        41.18 o
  -9   0   5       2398.70       2191.04        60.18 o
  -7   0   5        376.13        344.60        23.20 o
  -5   0   5       1054.78        827.00        22.91 o
  -3   0   5      11181.78      10396.39        81.78 o
  -1   0   5       1594.77       1186.55        49.79 o
   1   0   5        710.78        634.16        20.77 o
   3   0   5       9215.68       7854.14       127.31 o
   5   0   5       2831.16       3034.48       100.57 o
   7   0   5       1291.06       1650.41        51.07 o
   9   0   5       2522.22       2686.95       131.56 o
  11   0   5       1554.67       1871.91       125.57 o
  13   0   5       1753.71       1692.85        48.61 o
  15   0   5        755.83        754.43        35.23 o
  17   0   5        178.01        222.95        21.55 o
  19   0   5        367.74        469.32        17.18 o
 -20   1   5         86.25        131.76        13.06 o
 -19   1   5        322.83        361.65        20.85 o
 -18   1   5         36.67         53.90         9.67 o
 -17   1   5        178.69        196.44        13.16 o
 -16   1   5         31.82         18.18         9.65 o
 -15   1   5        629.24        517.83        20.53 o
 -14   1   5          1.27         -2.32         8.78 o
 -13   1   5        412.73        317.11        14.72 o
 -12   1   5        170.77        188.70        33.20 o
 -11   1   5         40.12         52.98        22.00 o
 -10   1   5         58.21         47.54        14.08 o
  -9   1   5        545.35        545.86        21.68 o
  -8   1   5         51.31         53.29        10.99 o
  -7   1   5       1366.19       1601.14        29.88 o
  -6   1   5      12302.76      13373.64        68.81 o
  -5   1   5       1516.63       1606.37        22.92 o
  -4   1   5       2393.23       2003.17        26.82 o
  -3   1   5       2314.72       2050.08        28.99 o
  -2   1   5        548.38        450.21        15.60 o
  -1   1   5       5205.29       4626.93        40.95 o
   0   1   5         60.72         68.22         9.24 o
   1   1   5         97.55         73.97         8.12 o
   2   1   5        925.16       1012.47        15.08 o
   3   1   5        197.17        179.97         7.32 o
   4   1   5      13781.71      12904.19        74.28 o
   5   1   5       8906.03       8912.01        64.20 o
   6   1   5       2722.35       3326.67        59.56 o
   7   1   5       1004.62       1056.84        31.74 o
   8   1   5       1795.76       2332.92        50.02 o
   9   1   5         12.54         27.25        15.18 o
  10   1   5          0.96         -1.94        24.75 o
  11   1   5        830.82        873.82        63.00 o
  12   1   5        152.50        144.06        29.25 o
  13   1   5        424.92        408.91        23.13 o
  14   1   5        289.21        239.79        18.18 o
  15   1   5        198.10        200.37        15.08 o
  16   1   5        231.61        190.39        15.51 o
  17   1   5        676.10        824.39        24.10 o
  18   1   5         69.68        115.33         8.64 o
  19   1   5        101.90        123.64         7.59 o
 -20   2   5         51.02         48.94         9.57 o
 -19   2   5         60.17        101.66        19.68 o
 -18   2   5        209.73        221.84        16.81 o
 -17   2   5        292.79        276.98        13.97 o
 -16   2   5        116.22        101.07        11.27 o
 -15   2   5        886.43        730.93        21.62 o
 -14   2   5        763.07        548.46        18.95 o
 -13   2   5       1176.63        986.10        23.39 o
 -12   2   5        152.32        185.84        36.37 o
 -11   2   5         42.15         18.27        22.34 o
 -10   2   5        996.77       1111.73        34.99 o
  -9   2   5       1436.41       1531.98        33.30 o
  -8   2   5       2786.94       2902.28        42.46 o
  -7   2   5       4148.10       4465.94        46.08 o
  -6   2   5       3694.13       4469.70        44.00 o
  -5   2   5       2205.54       2122.50        31.20 o
  -4   2   5       1536.67       1409.11        22.26 o
  -3   2   5       8099.16       7135.17        52.57 o
  -2   2   5      10871.80       9201.32        74.10 o
  -1   2   5          0.04          9.75         9.76 o
   0   2   5        918.46        800.47        18.08 o
   1   2   5       4189.09       3986.83        39.14 o
   2   2   5       6014.24       5326.26        45.25 o
   3   2   5       6052.38       5271.56        47.73 o
   4   2   5        563.79        530.99        16.70 o
   5   2   5       7260.73       6898.80        89.95 o
   6   2   5      14891.40      15976.58       104.02 o
   7   2   5       2565.17       2895.15        48.37 o
   8   2   5          2.61         12.05        11.29 o
   9   2   5        810.91        913.48        40.27 o
  10   2   5         18.32        -15.09        39.18 o
  11   2   5        180.18        226.04        35.19 o
  12   2   5        181.83        116.80        12.59 o
  13   2   5        385.89        392.58        15.59 o
  14   2   5         43.31         39.06        10.47 o
  15   2   5          1.89          5.44        10.07 o
  16   2   5         70.41         92.89        12.28 o
  17   2   5        252.87        333.78        14.66 o
  18   2   5          6.51         13.46         6.34 o
  19   2   5         48.81         36.40         7.17 o
 -20   3   5          0.51          8.37         8.25 o
 -19   3   5        120.41        133.00        21.68 o
 -18   3   5          5.84         -1.83        11.93 o
 -17   3   5        135.89        225.46        17.20 o
 -16   3   5          6.58          9.71         9.03 o
 -15   3   5        653.87        615.32        20.10 o
 -14   3   5        392.09        353.84        16.20 o
 -13   3   5        126.74        100.41        11.21 o
 -12   3   5        249.89        262.76        20.37 o
 -11   3   5        763.89        772.67        70.80 o
 -10   3   5        222.32        347.49        20.44 o
  -9   3   5       1199.98       1418.28        32.63 o
  -8   3   5       6283.93       6985.17        74.15 o
  -7   3   5       1277.95       1593.53        34.43 o
  -6   3   5        614.84        958.39        26.43 o
  -5   3   5         25.35         21.32        10.54 o
  -4   3   5        197.36        216.96        12.81 o
  -3   3   5       4736.08       4195.86        42.52 o
  -2   3   5         24.10         16.80         8.89 o
  -1   3   5       6751.14       5561.31        50.74 o
   0   3   5        416.39        424.75        14.81 o
   1   3   5        674.14        583.34        19.01 o
   2   3   5        575.38        365.10        15.27 o
   3   3   5        703.16        641.64        18.24 o
   4   3   5       8227.40       8499.65        91.37 o
   5   3   5        335.17        345.68        16.02 o
   6   3   5       3531.59       3587.74        55.90 o
   7   3   5         38.56         60.88        14.38 o
   8   3   5        207.24        306.48        22.70 o
   9   3   5        833.17        947.35        41.53 o
  10   3   5         62.07        111.14        18.94 o
  11   3   5        287.15        306.30        41.91 o
  12   3   5         11.80         20.54         8.29 o
  13   3   5        263.19        227.99        15.97 o
  14   3   5        373.43        321.77        14.75 o
  15   3   5       1609.99       1514.19        33.16 o
  16   3   5          6.73         11.06        10.06 o
  17   3   5        129.65        180.39        14.67 o
  18   3   5         14.28         11.24         7.27 o
  19   3   5          4.91          4.27         5.49 o
 -19   4   5         71.68         71.92        11.62 o
 -18   4   5         13.51         24.00        12.31 o
 -17   4   5        258.53        288.97        18.19 o
 -16   4   5        912.07        847.99        25.56 o
 -15   4   5          5.30         10.80        10.37 o
 -14   4   5        140.78         95.61        11.89 o
 -13   4   5         44.02         54.70        10.78 o
 -12   4   5        113.21        130.81        12.21 o
 -11   4   5        134.92        125.76        51.44 o
 -10   4   5         10.19         15.80        12.79 o
  -9   4   5        114.49        138.86        16.11 o
  -8   4   5        949.83       1017.85        33.24 o
  -7   4   5        146.97        160.30        16.14 o
  -6   4   5       1486.35       1654.66        33.50 o
  -5   4   5       2855.11       2541.92        38.57 o
  -4   4   5       1001.49       1036.14        20.32 o
  -3   4   5        962.98        811.31        14.36 o
  -2   4   5       1053.24       1121.49        21.88 o
  -1   4   5       2750.08       2430.78        31.08 o
   0   4   5       2417.83       2189.67        30.00 o
   1   4   5        478.93        398.87        15.60 o
   2   4   5         44.41         65.71         8.29 o
   3   4   5       3273.89       3067.00        51.28 o
   4   4   5       1239.92       1338.82        26.25 o
   5   4   5         36.44         26.85        10.48 o
   6   4   5        780.26        997.34        25.43 o
   7   4   5         67.45         65.37        13.47 o
   8   4   5       2099.67       2353.03        55.05 o
   9   4   5        405.78        449.47        27.87 o
  10   4   5         75.42        110.42        19.66 o
  11   4   5        867.27        880.99        55.38 o
  12   4   5        737.91        737.09        20.03 o
  13   4   5        648.00        591.78        18.87 o
  14   4   5        126.96        113.05        11.39 o
  15   4   5        160.97        205.97        14.01 o
  16   4   5         29.15         42.66        12.67 o
  17   4   5        166.56        193.16        12.65 o
  18   4   5         50.78         64.21         7.44 o
  19   4   5         59.76         97.74        14.80 o
 -19   5   5          0.15         -3.04         8.58 o
 -18   5   5          5.85         17.39        10.64 o
 -17   5   5        292.48        320.23        21.61 o
 -16   5   5        193.04        184.45        14.37 o
 -15   5   5        530.66        540.18        21.53 o
 -14   5   5        207.26        197.19        14.98 o
 -13   5   5         35.86         44.75         8.50 o
 -12   5   5         75.86        142.98        10.59 o
 -11   5   5        331.81        375.44        44.56 o
 -10   5   5        559.58        637.12        53.58 o
  -9   5   5        839.69        865.40        38.50 o
  -8   5   5        293.85        341.45        25.75 o
  -7   5   5         67.24        100.58        20.29 o
  -6   5   5       3460.23       4058.03        60.34 o
  -5   5   5       1722.93       1874.21        64.50 o
  -4   5   5       1706.42       1752.00        38.05 o
  -3   5   5       3012.67       3007.91        37.89 o
  -2   5   5         98.97         88.37         9.06 o
  -1   5   5        538.21        470.37        16.70 o
   0   5   5        312.95        270.81        13.82 o
   1   5   5        194.05        131.69        11.21 o
   2   5   5       2874.62       2611.07        43.74 o
   3   5   5        647.18        542.64        26.52 o
   4   5   5       1185.06       1070.28        36.31 o
   5   5   5          0.73          8.21        10.85 o
   6   5   5          0.13         17.13        12.34 o
   7   5   5          3.23         29.58        18.67 o
   8   5   5       2331.86       2883.31        72.27 o
   9   5   5       3034.80       3466.10        95.14 o
  10   5   5        290.05        321.68        34.40 o
  11   5   5        177.99        193.57        12.56 o
  12   5   5         78.14         69.78         9.47 o
  13   5   5       1291.28       1228.78        25.98 o
  14   5   5       2408.71       2314.64        38.11 o
  15   5   5        202.68        212.24        13.79 o
  16   5   5        109.26        103.93         9.57 o
  17   5   5        276.69        309.50        14.25 o
  18   5   5          4.62         -3.22         8.81 o
  19   5   5          1.54          5.88         6.84 o
 -19   6   5        229.18        239.09        30.98 o
 -18   6   5         55.51         35.14        11.79 o
 -17   6   5        712.49        810.69        30.25 o
 -16   6   5         81.65         57.99        12.04 o
 -15   6   5        284.83        236.97        15.38 o
 -14   6   5        258.11        237.60        14.65 o
 -13   6   5        498.47        422.73        15.96 o
 -12   6   5        140.13        109.86        14.36 o
 -11   6   5         99.18         94.89        17.25 o
 -10   6   5         35.06         55.52        26.36 o
  -9   6   5        804.62       1029.98        46.30 o
  -8   6   5         61.70         38.27        15.84 o
  -7   6   5         85.02        157.02        22.99 o
  -6   6   5          3.82         10.94        15.41 o
  -5   6   5      14890.09      15719.49       133.56 o
  -4   6   5       1123.94       1250.97        34.66 o
  -3   6   5       1205.09       1095.10        26.47 o
  -2   6   5        726.07        662.64        17.55 o
  -1   6   5       2751.40       2772.95        37.61 o
   0   6   5       2677.45       2964.03        39.67 o
   1   6   5       6792.34       7270.65        64.11 o
   2   6   5        477.25        513.10        22.43 o
   3   6   5       4152.81       3996.92        66.04 o
   4   6   5       1190.06       1166.54        31.91 o
   5   6   5       2076.09       1990.40        42.31 o
   6   6   5       4070.12       5161.83       126.31 o
   7   6   5        762.36        773.14        39.89 o
   8   6   5          3.02         -5.69        16.13 o
   9   6   5       1135.46       1377.02        55.34 o
  10   6   5          0.70        -25.98        25.98 o
  11   6   5         11.58        148.59        18.20 o
  12   6   5         11.55         15.31         8.86 o
  13   6   5        421.19        466.11        19.70 o
  14   6   5        508.40        441.22        19.29 o
  15   6   5        635.51        681.56        24.82 o
  16   6   5        551.15        509.84        21.13 o
  17   6   5         18.65         28.63         7.85 o
  18   6   5        219.62        291.42        18.60 o
  19   6   5        182.84        172.00        20.04 o
 -18   7   5          5.47        -10.71        15.29 o
 -17   7   5          3.08        -14.25        14.25 o
 -16   7   5         47.95        -12.78        15.51 o
 -15   7   5         85.61         82.37        11.34 o
 -14   7   5        129.03        176.11        13.62 o
 -13   7   5        538.15        541.27        20.58 o
 -12   7   5          0.82          1.08        10.28 o
 -11   7   5          5.78         22.77        10.20 o
 -10   7   5        277.23        243.41        39.06 o
  -9   7   5       3609.12       4125.97       223.83 o
  -8   7   5         68.69        108.33        21.31 o
  -7   7   5        298.28        440.75        33.80 o
  -6   7   5       3036.62       3169.71        67.18 o
  -5   7   5        795.58        751.21        32.88 o
  -4   7   5        176.63        104.73        18.18 o
  -3   7   5       4943.95       5032.45        74.46 o
  -2   7   5        974.22       1188.53        24.20 o
  -1   7   5       3284.90       3502.60        43.93 o
   0   7   5        124.88        103.54        12.58 o
   1   7   5       1803.73       2233.19        43.44 o
   2   7   5        660.30        651.81        28.62 o
   3   7   5          0.27          4.70        13.94 o
   4   7   5       1163.36       1308.92        35.01 o
   5   7   5         46.59         47.88        12.90 o
   6   7   5         10.78         -9.88        12.57 o
   7   7   5        607.63        559.29        35.81 o
   8   7   5         18.39         51.34        16.87 o
   9   7   5       1590.55       1689.68        63.01 o
  10   7   5       1449.34       1216.65        31.71 o
  11   7   5        168.14        193.12        15.69 o
  12   7   5          0.04         36.95        13.00 o
  13   7   5        179.52        203.80        14.92 o
  14   7   5        482.87        442.99        18.98 o
  15   7   5         59.67         64.65        11.12 o
  16   7   5        300.15        284.07        17.43 o
  17   7   5        108.76         85.97         8.69 o
  18   7   5          6.68         15.10         6.93 o
 -17   8   5         68.91         82.54        19.23 o
 -16   8   5        425.70        432.96        30.62 o
 -15   8   5          0.06         -0.23        16.19 o
 -14   8   5        247.85        225.43        26.95 o
 -13   8   5        220.63        220.99        17.40 o
 -12   8   5         92.75         49.87        12.08 o
 -11   8   5       1312.14       1014.56        29.84 o
 -10   8   5         53.36         42.45        11.64 o
  -9   8   5        432.96        541.60        52.42 o
  -8   8   5       1014.69        947.84        47.39 o
  -7   8   5       1383.47       1422.23        54.98 o
  -6   8   5        356.44        661.44        38.77 o
  -5   8   5        123.82        166.57        22.58 o
  -4   8   5       7825.44       8159.08       102.90 o
  -3   8   5         10.97         19.52        15.45 o
  -2   8   5        173.08        116.56        16.04 o
  -1   8   5       3373.74       3445.60        57.86 o
   0   8   5       5231.99       6584.87        81.09 o
   1   8   5       2030.45       2448.75        61.23 o
   2   8   5        712.80        719.96        26.71 o
   3   8   5         54.43         55.07        12.99 o
   4   8   5       2101.98       2339.84        48.11 o
   5   8   5        585.67        648.07        44.26 o
   6   8   5        609.70        702.48        32.13 o
   7   8   5        180.84        222.61        26.37 o
   8   8   5        275.33        318.13        31.49 o
   9   8   5         17.55          5.44        10.72 o
  10   8   5          0.76        -10.52        10.52 o
  11   8   5        887.67        807.49        30.74 o
  12   8   5        293.95        252.98        18.20 o
  13   8   5        439.14        397.80        21.47 o
  14   8   5         22.03         26.53         9.79 o
  15   8   5        905.72        896.31        28.13 o
  16   8   5        168.62        200.19        15.61 o
  17   8   5        235.23        247.69        13.32 o
  18   8   5          1.24          6.84        14.10 o
 -17   9   5         10.60         20.22        12.80 o
 -16   9   5          0.29         -8.73        10.38 o
 -15   9   5         17.68         27.30        23.35 o
 -14   9   5        139.57        138.82        23.35 o
 -13   9   5       1110.50       1040.16        51.25 o
 -12   9   5        535.48        481.59        35.75 o
 -11   9   5         56.95         71.30        13.75 o
 -10   9   5        140.07        120.08        14.80 o
  -9   9   5         99.99         86.57        15.34 o
  -8   9   5        224.82        215.83        34.73 o
  -7   9   5        876.53        881.45        46.00 o
  -6   9   5        260.36        220.77        26.80 o
  -5   9   5          6.74        141.41        25.54 o
  -4   9   5        861.28       1202.95        61.75 o
  -3   9   5       3501.85       3591.89        80.36 o
  -2   9   5       3682.30       4208.38       109.64 o
  -1   9   5        141.54        215.48        49.93 o
   0   9   5        211.09        298.50        21.87 o
   1   9   5       1425.89       1509.98        43.41 o
   2   9   5        251.23        296.19        19.13 o
   3   9   5       1326.07       1342.44        37.72 o
   4   9   5        891.29        994.35        33.81 o
   5   9   5          9.03         90.54        19.26 o
   6   9   5        939.92       1427.07        44.98 o
   7   9   5         21.14        124.04       107.30 o
   8   9   5       3402.73       4081.66       126.33 o
   9   9   5        818.22        671.17        29.82 o
  10   9   5        262.15        282.09        29.63 o
  11   9   5       5723.42       5042.17        59.12 o
  12   9   5         52.89         57.09        14.07 o
  13   9   5          1.41         22.53        12.23 o
  14   9   5          3.02          9.10        10.81 o
  15   9   5         67.91         65.10        14.14 o
  16   9   5          0.10         11.26        32.58 o
  17   9   5         21.36         26.95         9.61 o
 -17  10   5          0.04         56.42        13.89 o
 -16  10   5          0.94         -3.89        13.56 o
 -15  10   5          1.08         12.30        16.74 o
 -14  10   5        259.98        216.87        30.40 o
 -13  10   5        178.66        161.00        18.70 o
 -12  10   5        153.72        226.24        28.89 o
 -11  10   5       1306.14       1135.07        34.40 o
 -10  10   5         43.77         30.14        12.37 o
  -9  10   5          3.43          4.02        11.02 o
  -8  10   5        522.78        443.89        22.17 o
  -7  10   5        358.87        446.68        47.90 o
  -6  10   5         14.25         87.87        38.87 o
  -5  10   5        135.90        207.76        24.27 o
  -4  10   5          2.17         -1.89        15.44 o
  -3  10   5        347.57        405.12        25.18 o
  -2  10   5        254.56        207.13        21.05 o
  -1  10   5        731.14        699.73        44.47 o
   0  10   5       1061.52       1378.45        57.02 o
   1  10   5         32.71          2.31        13.36 o
   2  10   5       1085.59       1086.94        41.23 o
   3  10   5          1.16         -6.82        14.60 o
   4  10   5         80.20         76.42        18.30 o
   5  10   5          2.07         75.52        22.08 o
   6  10   5       2340.93       2856.05        74.99 o
   7  10   5        903.76       1107.49        67.63 o
   8  10   5        415.00        420.30        20.71 o
   9  10   5          5.52          3.71        10.66 o
  10  10   5        341.32        343.88        21.06 o
  11  10   5       1218.15       1231.03        35.37 o
  12  10   5        222.55        245.85        21.16 o
  13  10   5        113.38        104.83        12.64 o
  14  10   5         25.73         48.87        12.39 o
  15  10   5        114.45        132.11        16.11 o
  16  10   5          5.47         31.56        11.13 o
  17  10   5          0.30          5.63         7.53 o
 -17  11   5         14.29         33.86        12.60 o
 -16  11   5         17.15         64.20        16.66 o
 -15  11   5          0.00        -11.11        15.21 o
 -14  11   5         21.57         15.36        16.99 o
 -13  11   5         45.84         56.06        21.12 o
 -12  11   5        838.87        727.48        45.43 o
 -11  11   5          2.20        165.20        43.93 o
 -10  11   5       1450.95       1290.24        45.20 o
  -9  11   5         71.54         60.58        15.91 o
  -8  11   5        160.67        132.92        16.02 o
  -7  11   5         38.48         -5.65        14.85 o
  -6  11   5         98.01        115.58        32.06 o
  -5  11   5         22.33         41.02        15.80 o
  -4  11   5         41.66         13.43        13.77 o
  -3  11   5        110.26         61.37        16.96 o
  -2  11   5         47.07         44.73        35.01 o
  -1  11   5        392.59        436.52        37.69 o
   0  11   5        799.96       1068.38        53.11 o
   1  11   5        685.29        794.00        46.79 o
   2  11   5        735.27        826.07        37.41 o
   3  11   5       1661.41       1901.54        66.78 o
   4  11   5        389.45        449.69        35.92 o
   5  11   5        279.97        244.27        25.56 o
   6  11   5        516.15        781.07        53.73 o
   7  11   5        959.38        793.40        27.34 o
   8  11   5         18.96         19.36        13.21 o
   9  11   5        332.33        286.67        19.01 o
  10  11   5        910.74        796.16        41.62 o
  11  11   5        108.88        108.79        15.22 o
  12  11   5          9.17         68.35        14.16 o
  13  11   5          0.68         21.56        11.54 o
  14  11   5         68.77         48.32        13.47 o
  15  11   5        180.23        207.65        22.42 o
  16  11   5         39.61          2.41        11.02 o
 -17  12   5         11.61         48.32        16.53 o
 -16  12   5         27.91         31.15        12.90 o
 -15  12   5         88.85        106.15        19.23 o
 -14  12   5          3.73        -13.61        16.44 o
 -13  12   5        333.63        372.48        33.46 o
 -12  12   5        481.01        481.70        36.66 o
 -11  12   5       1217.21       1086.07        42.74 o
 -10  12   5          9.75          0.99        15.48 o
  -9  12   5        315.32        234.44        23.14 o
  -8  12   5         87.35        139.97        22.20 o
  -7  12   5        278.15        298.30        21.21 o
  -6  12   5        794.42        732.90        27.89 o
  -5  12   5         78.69         83.19        20.51 o
  -4  12   5       1179.33       1349.75        51.92 o
  -3  12   5        241.49        272.32        31.31 o
  -2  12   5        858.14        753.38        48.65 o
  -1  12   5         10.39          8.80        19.57 o
   0  12   5        247.66        337.35        56.30 o
   1  12   5        161.47        209.04        29.63 o
   2  12   5       1376.00       1634.65        91.55 o
   3  12   5         21.22          7.25        20.42 o
   4  12   5        104.31        137.11        29.07 o
   5  12   5         17.63         24.29        35.88 o
   6  12   5       1414.24       1107.17        31.17 o
   7  12   5        147.20        121.35        19.64 o
   8  12   5        501.93        464.01        22.54 o
   9  12   5         90.62         76.68        13.74 o
  10  12   5          2.14         -3.36        11.32 o
  11  12   5         49.84         36.28        12.61 o
  12  12   5         44.34         40.09        12.29 o
  13  12   5          8.56          5.17        10.71 o
  14  12   5         47.70         31.52        13.12 o
  15  12   5        126.75        131.55        17.96 o
  16  12   5         49.87         81.81        15.03 o
 -16  13   5         74.06         62.24        11.87 o
 -15  13   5         24.89         28.60        11.74 o
 -14  13   5          1.50          7.57        17.19 o
 -13  13   5        119.57         89.16        21.45 o
 -12  13   5         13.70         32.00        18.34 o
 -11  13   5         41.22         42.44        42.79 o
 -10  13   5        169.76        160.31        46.72 o
  -9  13   5        206.77        196.05        22.22 o
  -8  13   5       2744.30       2119.27        47.40 o
  -7  13   5        187.40        136.40        16.45 o
  -6  13   5         73.03        104.43        13.36 o
  -5  13   5       1842.08       1769.10        42.56 o
  -4  13   5        728.20        572.97        24.85 o
  -3  13   5        173.62        182.49        40.26 o
  -2  13   5          0.85         -7.19        36.20 o
  -1  13   5         19.60         34.20        16.64 o
   0  13   5         81.69         57.54        22.04 o
   1  13   5         12.14         12.46        17.81 o
   2  13   5         38.12         40.57        24.65 o
   3  13   5        199.90        205.50        18.74 o
   4  13   5          0.32        -10.44        22.52 o
   5  13   5         10.00         17.39        17.09 o
   6  13   5        464.57        434.59        30.69 o
   7  13   5        494.13        483.26        23.25 o
   8  13   5        102.18        115.91        14.85 o
   9  13   5        478.75        397.74        22.14 o
  10  13   5        179.02        144.99        15.99 o
  11  13   5        303.88        262.71        18.72 o
  12  13   5         66.45         61.23        12.35 o
  13  13   5         78.49         63.13        12.12 o
  14  13   5         77.75         80.64        12.67 o
  15  13   5          0.57        -11.38        11.38 o
 -15  14   5         87.80         92.54        12.85 o
 -14  14   5         42.42         67.56        13.98 o
 -13  14   5          0.17         28.82        22.96 o
 -12  14   5         67.09         80.89        17.09 o
 -11  14   5          1.27         17.13        14.42 o
 -10  14   5        167.99        193.99        31.54 o
  -9  14   5        356.67        324.67        21.74 o
  -8  14   5        546.07        538.34        23.31 o
  -7  14   5        654.96        616.05        29.21 o
  -6  14   5        123.86        128.13        14.04 o
  -5  14   5          4.27         19.02        11.80 o
  -4  14   5       2655.38       2364.99        68.49 o
  -3  14   5       1293.63       1156.88        49.01 o
  -2  14   5          2.21         10.45        18.06 o
  -1  14   5       1354.00       1062.83        39.06 o
   0  14   5        376.63        366.61        25.40 o
   1  14   5        219.87        242.72        33.39 o
   2  14   5        973.46        822.26        28.00 o
   3  14   5         89.80         70.74        15.22 o
   4  14   5        325.19        320.75        23.06 o
   5  14   5        287.96        305.07        29.80 o
   6  14   5         14.47        126.22        41.16 o
   7  14   5        447.06        401.68        30.55 o
   8  14   5         72.06         53.62        17.08 o
   9  14   5         49.57         29.73        11.45 o
  10  14   5         74.74         59.88        12.57 o
  11  14   5        190.76        210.31        16.31 o
  12  14   5         17.27         19.35        13.08 o
  13  14   5          6.77          6.53         9.42 o
  14  14   5         23.17         45.23        37.96 o
  15  14   5         27.72         40.24        10.95 o
 -14  15   5       1150.83       1258.85        33.35 o
 -13  15   5        117.49        111.00        15.22 o
 -12  15   5         14.63         18.84        11.52 o
 -11  15   5        171.12        158.12        15.06 o
 -10  15   5          6.66         10.57        11.37 o
  -9  15   5        310.65        281.76        20.35 o
  -8  15   5         52.21         72.41        13.01 o
  -7  15   5        174.17        177.26        16.68 o
  -6  15   5       1015.10        881.16        34.12 o
  -5  15   5        194.94        147.25        25.64 o
  -4  15   5         98.79         87.18        19.63 o
  -3  15   5          1.64          8.82        16.93 o
  -2  15   5        163.46        120.76        19.59 o
  -1  15   5          0.11        108.46        23.09 o
   0  15   5        341.17        316.55        25.32 o
   1  15   5       2854.75       2480.22        58.56 o
   2  15   5       2280.65       1918.89        51.49 o
   3  15   5        809.41        674.95        30.45 o
   4  15   5         73.64         53.77        15.16 o
   5  15   5          3.29          7.57        18.10 o
   6  15   5        116.48         90.61        19.03 o
   7  15   5         49.77         28.25        17.62 o
   8  15   5         59.17         60.35        12.45 o
   9  15   5        126.50        104.82        14.26 o
  10  15   5        322.43        352.22        28.14 o
  11  15   5         36.24         30.38        12.08 o
  12  15   5        174.07        212.54        26.98 o
  13  15   5         39.53         44.99        10.50 o
  14  15   5          5.51        -10.51        10.51 o
 -14  16   5         75.89         96.94        14.25 o
 -13  16   5        465.55        524.72        30.60 o
 -12  16   5         56.33         37.57        14.56 o
 -11  16   5          7.34         35.98        11.69 o
 -10  16   5         49.13         49.21        11.07 o
  -9  16   5          0.38         -6.40        11.18 o
  -8  16   5          3.79        -10.88        11.97 o
  -7  16   5          0.11          7.26         9.94 o
  -6  16   5          0.48        -12.93        12.93 o
  -5  16   5         57.77         40.12        20.10 o
  -4  16   5        418.14        334.47        27.31 o
  -3  16   5        226.65        214.75        24.08 o
  -2  16   5       1020.03        907.05        38.50 o
  -1  16   5          3.51         17.49        17.60 o
   0  16   5        158.43        134.07        21.47 o
   1  16   5        743.07        606.19        31.83 o
   2  16   5        472.13        410.93        27.70 o
   3  16   5        246.61        254.77        23.47 o
   4  16   5        175.63        168.29        25.44 o
   5  16   5        141.63        176.28        38.14 o
   6  16   5         87.75         85.03        18.79 o
   7  16   5         14.01         39.32        17.57 o
   8  16   5         51.59         85.74        18.23 o
   9  16   5        234.69        240.51        27.93 o
  10  16   5          0.01         -9.77         9.77 o
  11  16   5         19.10         15.63         8.94 o
  12  16   5          1.35         -9.50         9.50 o
  13  16   5         31.13        103.24        13.77 o
 -12  17   5        299.29        305.45        26.53 o
 -11  17   5        276.34        246.10        21.19 o
 -10  17   5        141.51        152.68        18.36 o
  -9  17   5        304.79        289.48        18.19 o
  -8  17   5         16.78         17.56        10.11 o
  -7  17   5        119.68        101.17        14.29 o
  -6  17   5         64.07         96.31        19.94 o
  -5  17   5        970.74        940.20        48.13 o
  -4  17   5         57.42         56.93        18.81 o
  -3  17   5       1126.20       1121.22        42.08 o
  -2  17   5        379.92        356.22        27.66 o
  -1  17   5         25.48         30.16        21.35 o
   0  17   5         19.97         23.67        17.91 o
   1  17   5        145.43        129.96        21.70 o
   2  17   5        444.47        391.69        26.96 o
   3  17   5          7.15         15.08        16.12 o
   4  17   5          0.13        -16.31        20.05 o
   5  17   5         11.55         12.64        20.29 o
   6  17   5        305.07        308.64        41.39 o
   7  17   5          4.66          3.82        25.49 o
   8  17   5          0.04         15.15        25.09 o
   9  17   5          0.55        -10.94        23.82 o
  10  17   5         65.14         76.00        14.04 o
  11  17   5         74.93         79.86        21.00 o
  12  17   5         39.81         27.83        13.54 o
 -11  18   5         30.25         48.92        13.20 o
 -10  18   5        201.17        212.24        24.21 o
  -9  18   5          1.27         -9.00         9.00 o
  -8  18   5        116.20        114.90        23.11 o
  -7  18   5        101.37         76.26        23.83 o
  -6  18   5         32.01        158.87        19.95 o
  -5  18   5         92.54        141.15        26.02 o
  -4  18   5        456.05        457.59        28.17 o
  -3  18   5        107.75        105.64        20.18 o
  -2  18   5        165.84        154.39        21.30 o
  -1  18   5         40.77         90.59        21.38 o
   0  18   5        704.77        654.04        32.70 o
   1  18   5       1745.79       1566.97        46.55 o
   2  18   5          0.11         -9.32        16.22 o
   3  18   5          0.13        -15.51        15.81 o
   4  18   5          7.04         17.69        38.45 o
   5  18   5         40.52         49.19        27.59 o
   6  18   5        103.49         38.93        26.71 o
   7  18   5         18.93         66.60        28.39 o
   8  18   5          9.17         21.23        21.98 o
   9  18   5         33.85         57.99        23.44 o
  10  18   5         23.09         15.73        16.62 o
  -9  19   5          7.56         29.52        25.68 o
  -8  19   5         39.01         19.45        18.68 o
  -7  19   5        120.50        132.76        29.12 o
  -6  19   5        172.32        196.03        28.70 o
  -5  19   5        611.94        626.29        38.76 o
  -4  19   5        129.70        159.56        19.65 o
  -3  19   5         87.94         74.76        17.54 o
  -2  19   5        220.72        214.96        21.40 o
  -1  19   5        641.94        715.94        32.17 o
   0  19   5       1269.37       1270.02        40.23 o
   1  19   5        534.76        561.30        28.51 o
   2  19   5        365.80        371.35        23.81 o
   3  19   5        302.03        295.63        26.88 o
   4  19   5          4.82         31.62        18.02 o
   5  19   5         27.73         -3.63        23.57 o
   6  19   5         10.54        -19.16        22.89 o
   7  19   5        249.52        285.16        32.51 o
   8  19   5        216.56        212.00        27.17 o
   9  19   5          8.38         10.99        15.89 o
  -8  20   5          5.18         17.88        20.90 o
  -7  20   5        132.64        139.56        18.28 o
  -6  20   5         18.24         26.52        16.99 o
  -5  20   5        500.05        522.30        23.48 o
  -4  20   5         27.48         63.87        14.03 o
  -3  20   5         36.67         42.89        14.63 o
  -2  20   5        286.65        273.36        20.25 o
  -1  20   5        295.21        307.16        21.46 o
   0  20   5        102.04        133.56        16.54 o
   1  20   5        210.53        203.70        18.36 o
   2  20   5          0.01         35.38        12.98 o
   3  20   5        238.21        251.16        21.71 o
   4  20   5        150.14        149.84        18.33 o
   5  20   5         23.57         15.68        18.96 o
   6  20   5         31.09         47.92        19.28 o
   7  20   5        112.64        138.80        22.28 o
  -6  21   5        123.10        111.45        22.40 o
  -5  21   5        290.36        285.52        34.66 o
  -4  21   5        103.50        128.64        17.22 o
  -3  21   5          1.85        -10.64        10.64 o
  -2  21   5        220.20        278.18        26.65 o
  -1  21   5       1009.65       1114.62        46.34 o
   0  21   5        386.72        432.65        20.66 o
   1  21   5        191.51        207.12        18.81 o
   2  21   5         81.67         55.13        20.02 o
   3  21   5         28.63         10.24        26.73 o
   4  21   5         67.57         76.39        19.91 o
   5  21   5          0.72         26.01        15.53 o
 -20   0   6        251.83        326.49        24.07 o
 -18   0   6          5.16         18.57        18.14 o
 -16   0   6        132.61        121.50        18.60 o
 -14   0   6        405.72        357.00        20.68 o
 -12   0   6        186.19        191.45        25.48 o
 -10   0   6        808.56        679.19        38.17 o
  -8   0   6          0.17         19.67        14.53 o
  -6   0   6        229.12        121.21        17.54 o
  -4   0   6       3329.73       2781.01        45.61 o
  -2   0   6       3473.96       2990.94        49.42 o
   0   0   6        538.22        526.26        27.32 o
   2   0   6      23582.16      20678.16       125.12 o
   4   0   6          0.53          5.09        12.00 o
   6   0   6      14767.76      16329.46       297.86 o
   8   0   6       1573.08       1858.45        60.45 o
  10   0   6          0.22        -29.01        38.79 o
  12   0   6         80.55        127.74        24.61 o
  14   0   6        479.79        490.47        29.70 o
  16   0   6        512.33        494.27        28.52 o
  18   0   6        280.73        256.36        15.17 o
 -20   1   6         48.80         95.49        11.73 o
 -19   1   6         11.72         23.85        11.83 o
 -18   1   6        387.53        380.64        24.60 o
 -17   1   6         35.71         34.72        10.09 o
 -16   1   6         18.78         32.78        10.62 o
 -15   1   6        480.85        410.53        17.18 o
 -14   1   6          0.10          0.91         8.59 o
 -13   1   6         54.95         60.24         9.63 o
 -12   1   6         23.71         40.59        11.78 o
 -11   1   6        472.47        462.63        37.64 o
 -10   1   6          8.98         26.83        13.68 o
  -9   1   6        908.33       1088.69        29.91 o
  -8   1   6       1245.12       1409.69        30.46 o
  -7   1   6        135.58        106.50        12.35 o
  -6   1   6       7130.90       7460.85        63.88 o
  -5   1   6       4355.05       4455.29        40.29 o
  -4   1   6          7.60          9.15         9.20 o
  -3   1   6         29.28         41.05        10.20 o
  -2   1   6       3255.50       2772.53        32.23 o
  -1   1   6       3529.25       3081.36        44.55 o
   0   1   6          7.12         28.86         9.42 o
   1   1   6       6426.97       5936.80        45.35 o
   2   1   6        712.06        586.26        13.34 o
   3   1   6         62.05        114.36         7.11 o
   4   1   6        638.63        602.13        19.75 o
   5   1   6       5631.56       5685.33        78.99 o
   6   1   6       1357.64       2343.42        55.11 o
   7   1   6       1253.18       1179.13        33.51 o
   8   1   6       1198.71       1096.43        40.86 o
   9   1   6         34.65         25.95        12.59 o
  10   1   6         18.15          7.56        26.72 o
  11   1   6          2.13         13.22        34.06 o
  12   1   6         98.15         63.31        11.89 o
  13   1   6        965.39        930.69        30.54 o
  14   1   6        306.64        291.68        18.10 o
  15   1   6         38.77         28.92        10.60 o
  16   1   6         67.05         88.35        12.48 o
  17   1   6       1098.83       1133.69        31.44 o
  18   1   6          1.13         -1.64         7.90 o
  19   1   6        582.73        668.44        17.54 o
 -20   2   6         37.16         49.32        13.95 o
 -19   2   6         88.67         81.44        13.34 o
 -18   2   6        105.94        102.61        17.49 o
 -17   2   6          6.41         32.69        11.35 o
 -16   2   6          5.42         15.44         9.93 o
 -15   2   6         64.80         82.06        12.20 o
 -14   2   6        215.17        204.07        13.41 o
 -13   2   6         86.43        106.08        10.70 o
 -12   2   6         44.43         68.90         9.58 o
 -11   2   6         41.42         26.23        15.54 o
 -10   2   6        178.01        208.92        18.33 o
  -9   2   6         69.10         81.80        13.41 o
  -8   2   6         18.46         10.73        11.35 o
  -7   2   6       1355.23       1756.33        32.85 o
  -6   2   6       1866.20       3558.29       107.73 o
  -5   2   6        599.64        603.00        22.26 o
  -4   2   6       9495.41       8737.40        79.21 o
  -3   2   6        114.54        151.86        12.89 o
  -2   2   6        170.18        137.44        13.24 o
  -1   2   6        132.99         90.91        10.51 o
   0   2   6       1302.52       1286.60        25.75 o
   1   2   6         43.19         49.10        10.69 o
   2   2   6        476.01        426.08        13.10 o
   3   2   6        515.39        422.46        14.38 o
   4   2   6       4082.87       3598.37        49.46 o
   5   2   6        313.32        349.11        19.13 o
   6   2   6       4945.52       5729.65        66.56 o
   7   2   6       4083.82       4490.46        67.98 o
   8   2   6       2387.64       2488.74        54.25 o
   9   2   6       3778.28       3915.46        81.68 o
  10   2   6        757.75        745.78        51.01 o
  11   2   6          6.74         -9.77        27.88 o
  12   2   6        474.84        373.08        16.50 o
  13   2   6        185.66        165.63        14.36 o
  14   2   6        464.57        484.33        20.65 o
  15   2   6       2130.12       1927.54        46.08 o
  16   2   6         78.16         87.26        13.00 o
  17   2   6       1419.96       1571.48        30.64 o
  18   2   6          2.44         -0.16         6.19 o
  19   2   6        818.15        903.68        18.35 o
 -20   3   6         56.18         88.21        15.24 o
 -19   3   6        144.55        189.80        15.76 o
 -18   3   6          6.60          6.08        11.23 o
 -17   3   6        186.25        170.07        19.09 o
 -16   3   6         75.64         85.73        14.05 o
 -15   3   6       2185.13       1981.82        38.51 o
 -14   3   6         45.60         36.40        13.56 o
 -13   3   6        354.94        303.75        16.51 o
 -12   3   6          9.13         87.76        11.32 o
 -11   3   6         71.35         87.56        56.75 o
 -10   3   6        534.81        609.63        28.68 o
  -9   3   6         37.55         30.85        13.48 o
  -8   3   6        197.30        203.59        20.79 o
  -7   3   6       5718.76       5788.07        97.90 o
  -6   3   6       2121.46       2814.19        43.57 o
  -5   3   6        875.73        768.30        23.19 o
  -4   3   6          0.06          7.18        13.80 o
  -3   3   6      10385.70      10590.28       111.78 o
  -2   3   6       2046.69       1822.22        27.19 o
  -1   3   6       2346.64       2144.47        31.15 o
   0   3   6       2603.09       2664.96        34.09 o
   1   3   6       3038.23       3196.47        40.16 o
   2   3   6        107.87        108.50        12.07 o
   3   3   6       4172.61       3599.90        51.40 o
   4   3   6          2.95         14.25        10.36 o
   5   3   6        960.15        970.96        26.38 o
   7   3   6         10.51         42.96        13.74 o
   8   3   6        787.33        836.92        34.21 o
   9   3   6          0.03        -15.25        15.25 o
  10   3   6        456.95        627.79        36.50 o
  11   3   6         55.07         20.47        10.16 o
  12   3   6          6.57          7.77         8.63 o
  13   3   6        187.71        190.33        13.20 o
  14   3   6         55.72         55.20         9.11 o
  15   3   6         52.75         53.89         9.27 o
  16   3   6          0.20         24.81        10.06 o
  17   3   6        555.09        550.51        16.70 o
  18   3   6        120.32        133.88         8.92 o
  19   3   6        152.06        197.40         9.84 o
 -19   4   6         89.45        114.37        12.83 o
 -18   4   6         23.69         24.91        14.54 o
 -17   4   6        221.59        255.82        20.84 o
 -16   4   6          0.50         24.52        13.46 o
 -15   4   6        262.84        231.06        16.12 o
 -14   4   6         11.77         28.53        10.71 o
 -13   4   6       2078.89       1718.95        35.08 o
 -12   4   6        299.85        278.76        15.52 o
 -11   4   6        610.96        663.60        58.87 o
 -10   4   6        627.19        765.05        36.36 o
  -9   4   6        181.69        206.52        22.36 o
  -8   4   6       3671.09       3945.79        65.16 o
  -7   4   6        472.44        478.76        22.46 o
  -6   4   6        223.97        366.50        19.76 o
  -5   4   6          4.26         -1.40         9.28 o
  -4   4   6         89.72        100.36        11.05 o
  -3   4   6       1457.41       1452.85        24.81 o
  -2   4   6       1733.71       1861.74        29.60 o
  -1   4   6       2906.39       2796.00        35.96 o
   0   4   6       5083.55       5105.67        48.19 o
   1   4   6        466.85        509.41        19.78 o
   2   4   6       7602.35       7559.21        63.84 o
   3   4   6       5987.10       5719.34        65.58 o
   4   4   6         62.62         74.58        12.21 o
   5   4   6       1330.21       1386.91        43.01 o
   6   4   6        192.94        304.93        20.93 o
   7   4   6        211.47        203.67        18.87 o
   8   4   6       2040.48       2224.81        64.02 o
   9   4   6        459.91        546.62        40.22 o
  10   4   6         27.87         45.14        28.18 o
  11   4   6        110.91        118.92        11.01 o
  12   4   6        904.67        863.71        21.69 o
  13   4   6       2362.98       2112.30        33.24 o
  14   4   6          7.70         -4.20         7.87 o
  15   4   6        430.88        432.18        18.27 o
  16   4   6          0.80         26.42         8.61 o
  17   4   6        156.82        148.55        13.01 o
  18   4   6          0.05         -5.15         6.06 o
  19   4   6          2.30         16.57         6.51 o
 -19   5   6         30.06         50.20         9.70 o
 -18   5   6        168.74        178.34        16.12 o
 -17   5   6        252.74        253.38        19.29 o
 -16   5   6         71.64         79.12        15.29 o
 -15   5   6         45.07         57.00        11.80 o
 -14   5   6        356.56        324.80        17.74 o
 -13   5   6        116.05         99.82        11.50 o
 -12   5   6         47.68         28.08         9.02 o
 -11   5   6        246.28        184.30        17.65 o
 -10   5   6         72.58         47.42        23.34 o
  -9   5   6       4724.60       5366.63        93.66 o
  -8   5   6        334.88        300.12        21.76 o
  -7   5   6        913.17        813.12        31.28 o
  -6   5   6         51.70          8.16        12.46 o
  -5   5   6         69.21         37.93        12.95 o
  -4   5   6       5376.43       5194.16        50.35 o
  -3   5   6        911.33       1153.72        26.66 o
  -2   5   6         35.18         19.54         9.39 o
  -1   5   6       6064.56       6086.47        85.78 o
   0   5   6       2211.91       2233.16        34.08 o
   1   5   6      11943.36      12393.90        81.24 o
   2   5   6       1823.32       1798.38        42.57 o
   3   5   6        880.34        814.31        33.26 o
   4   5   6       1067.74       1116.30        39.04 o
   5   5   6        817.70        881.81        28.91 o
   6   5   6        347.24        471.66        28.67 o
   7   5   6        558.89        594.60        40.33 o
   8   5   6        459.40        656.10        42.19 o
   9   5   6        256.64        201.85        24.82 o
  10   5   6          7.52         16.68        31.09 o
  11   5   6        971.99        966.27        22.10 o
  12   5   6         42.84        131.29        11.27 o
  13   5   6        156.01        154.62        12.19 o
  14   5   6        729.60        763.01        21.08 o
  15   5   6          5.16         10.00         8.59 o
  16   5   6          3.71          2.25         7.21 o
  17   5   6        181.38        232.73        15.21 o
  18   5   6         52.31         50.10         8.94 o
  19   5   6        178.83        173.62        20.29 o
 -19   6   6         22.16         13.44         8.60 o
 -18   6   6        292.50        358.69        27.26 o
 -17   6   6         98.96        152.78        15.49 o
 -16   6   6        198.46        238.23        24.38 o
 -15   6   6         18.83         10.79        11.68 o
 -14   6   6        176.05        170.13        12.00 o
 -13   6   6        332.80        292.41        18.08 o
 -12   6   6          0.33          7.61         8.50 o
 -11   6   6          7.20         14.22         8.09 o
 -10   6   6       1569.67       1876.06        90.59 o
  -9   6   6        756.78        898.63        36.95 o
  -8   6   6       1820.82       2186.85        53.75 o
  -7   6   6        992.49       1175.63        38.89 o
  -6   6   6        836.33       1289.79        39.23 o
  -5   6   6       2372.88       2344.32        44.97 o
  -4   6   6       2328.85       2774.76        46.89 o
  -3   6   6       3031.53       3529.32        49.52 o
  -2   6   6         29.28         63.19        10.38 o
  -1   6   6       7477.71       8618.97        67.28 o
   0   6   6         90.19         58.74        10.86 o
   1   6   6       1691.44       2239.43        40.16 o
   2   6   6        198.55        224.28        18.16 o
   3   6   6          7.89         14.17        14.74 o
   4   6   6       2322.93       2438.21        82.13 o
   5   6   6        959.26       1041.20        32.46 o
   6   6   6         30.02        321.69        27.68 o
   7   6   6        601.10        851.49        42.46 o
   8   6   6       1255.90       1362.88        56.74 o
   9   6   6          1.41         30.34        17.71 o
  10   6   6        252.25        209.91        18.38 o
  11   6   6        694.85        665.59        20.69 o
  12   6   6        225.48        240.93        13.58 o
  13   6   6       1352.39       1107.75        24.66 o
  14   6   6        143.50        160.53        11.92 o
  15   6   6        134.78        102.36        10.95 o
  16   6   6          3.12          7.06         9.02 o
  17   6   6        133.72        102.81        10.49 o
  18   6   6          0.14         -0.29         7.36 o
 -18   7   6        119.39         86.86        18.42 o
 -17   7   6         39.46         83.64        18.43 o
 -16   7   6         59.79         26.51        16.61 o
 -15   7   6         11.41          5.25        10.91 o
 -14   7   6        294.87        322.16        21.74 o
 -13   7   6        252.41        240.75        15.19 o
 -12   7   6         32.78         56.00        10.44 o
 -11   7   6       2135.86       1738.69        45.69 o
 -10   7   6         75.85         84.10        47.10 o
  -9   7   6       1227.77       1419.98        49.91 o
  -8   7   6          8.98         62.78        16.08 o
  -7   7   6        260.46        289.06        26.86 o
  -6   7   6         38.63         25.05        14.93 o
  -5   7   6        167.95        247.69        18.60 o
  -4   7   6        752.15        802.03        28.32 o
  -3   7   6       1077.30       1338.52        42.96 o
  -2   7   6       2593.63       2719.38        57.99 o
  -1   7   6        395.62        395.42        23.84 o
   0   7   6       3505.36       4277.74        54.44 o
   1   7   6        155.72        120.94        17.96 o
   2   7   6       1581.06       1517.68        43.88 o
   3   7   6       2789.27       2688.30        59.68 o
   4   7   6       1059.80       1003.30        32.39 o
   5   7   6        154.19        201.03        18.12 o
   6   7   6        326.76        670.02        32.72 o
   7   7   6        254.60        347.08        30.17 o
   8   7   6        920.91        959.47        48.31 o
   9   7   6        343.93        357.91        33.16 o
  10   7   6          2.05         -3.52         9.60 o
  11   7   6          4.61        182.11        17.56 o
  12   7   6        206.81        183.20        13.70 o
  13   7   6        964.47        926.00        26.12 o
  14   7   6        513.62        586.39        20.92 o
  15   7   6          0.94          0.73        10.06 o
  16   7   6         32.33         36.98         9.72 o
  17   7   6        109.96        119.61         9.28 o
  18   7   6          0.01         24.37        15.41 o
 -18   8   6         11.37         22.37        13.94 o
 -17   8   6         87.33        127.04        22.61 o
 -16   8   6        104.43        105.39        23.70 o
 -15   8   6        101.21         74.42        18.42 o
 -14   8   6         26.07         27.64        18.47 o
 -13   8   6       1197.37        919.71        47.54 o
 -12   8   6        308.91        250.32        29.72 o
 -11   8   6        106.80        412.43        35.73 o
 -10   8   6        529.57        371.61        25.60 o
  -9   8   6         15.57         37.71        19.33 o
  -8   8   6        125.06        126.90        19.46 o
  -7   8   6        260.48        354.99        27.72 o
  -6   8   6        622.34        750.09        46.13 o
  -5   8   6       2454.53       2616.75        56.81 o
  -4   8   6          5.35         41.60        15.41 o
  -3   8   6        490.99        509.81        30.13 o
  -2   8   6       1467.25       1657.41        47.97 o
  -1   8   6          2.98          9.96         9.91 o
   0   8   6        913.02       1027.46        32.44 o
   1   8   6        221.60        227.09        22.18 o
   2   8   6       1582.50       1553.74        46.40 o
   3   8   6       2309.46       2596.46        51.45 o
   4   8   6        253.95        296.85        20.27 o
   5   8   6          6.94         13.03        14.45 o
   6   8   6       1855.73       2203.77        57.63 o
   7   8   6         20.05         52.90        19.25 o
   8   8   6         26.41         32.50        16.12 o
   9   8   6        248.80        179.02        18.09 o
  10   8   6         90.57         57.48        14.23 o
  11   8   6        786.24        665.67        25.78 o
  12   8   6         40.16         75.21        13.25 o
  13   8   6        276.50        203.96        17.39 o
  14   8   6         12.10         18.57        11.36 o
  15   8   6          0.13          7.23        24.28 o
  16   8   6         44.48         60.89        12.60 o
  17   8   6         29.32         30.29         9.55 o
 -17   9   6         31.94         70.19        22.04 o
 -16   9   6        229.30        240.88        18.42 o
 -15   9   6         25.44         15.93        12.22 o
 -14   9   6        157.47        130.41        16.62 o
 -13   9   6         28.26         71.86        22.16 o
 -12   9   6          1.12         -2.15        16.81 o
 -11   9   6        347.05        505.62        39.98 o
 -10   9   6        847.51        845.77        50.85 o
  -9   9   6       1946.36       1531.37        37.67 o
  -8   9   6        219.67        196.60        30.02 o
  -7   9   6       3776.40       4620.21        89.45 o
  -6   9   6       2801.04       3153.20        71.80 o
  -5   9   6       2063.88       2311.49        59.83 o
  -4   9   6       1289.39       1582.93        48.67 o
  -3   9   6        231.74        336.11        29.34 o
  -2   9   6         41.46         33.38        25.06 o
  -1   9   6         50.72          2.44        31.46 o
   0   9   6        100.18         91.09        14.66 o
   1   9   6          4.65          0.23        10.58 o
   2   9   6        274.57        228.96        18.78 o
   3   9   6       1036.31       1113.88        35.88 o
   4   9   6        976.41       1114.88        36.93 o
   5   9   6         13.64         18.63        17.43 o
   6   9   6       1350.52       1674.29        49.76 o
   7   9   6        876.56       1065.72        51.26 o
   8   9   6       1008.01        889.74        32.70 o
   9   9   6        270.85        210.69        17.15 o
  10   9   6        210.46        192.48        20.17 o
  11   9   6        444.11        373.12        20.84 o
  12   9   6         87.70         71.41        13.64 o
  13   9   6          0.09          5.12        11.61 o
  14   9   6         46.38         43.97        12.02 o
  15   9   6        176.34        199.19        21.99 o
  16   9   6         71.55         94.91        13.51 o
  17   9   6         23.85         35.70         8.80 o
 -17  10   6         30.86         64.34        13.19 o
 -16  10   6        221.59        219.91        22.38 o
 -15  10   6         23.75         -4.11        11.44 o
 -14  10   6         24.82         18.60        13.97 o
 -13  10   6        774.99        715.88        53.62 o
 -12  10   6         81.60         91.25        16.80 o
 -11  10   6        388.77        346.09        23.63 o
 -10  10   6        778.45        681.56        29.40 o
  -9  10   6       2290.58       1739.53        41.31 o
  -8  10   6        786.48        618.29        22.40 o
  -7  10   6        467.69        527.83        42.89 o
  -6  10   6       1203.44       1981.55        81.58 o
  -5  10   6       1425.68       1653.20        50.28 o
  -4  10   6        109.56         60.30        22.31 o
  -3  10   6         99.63        132.70        21.07 o
  -2  10   6       1404.96       1556.83        61.80 o
  -1  10   6        783.91        785.37        46.61 o
   0  10   6         83.34         81.73        22.68 o
   1  10   6        500.51        708.71        39.00 o
   2  10   6        237.39        273.00        23.59 o
   3  10   6       2371.26       2954.64        68.72 o
   4  10   6          0.48         -1.50        15.30 o
   5  10   6         72.59        146.78        24.52 o
   6  10   6        558.19        868.45        43.68 o
   7  10   6       2596.21       2106.64        48.15 o
   8  10   6         72.16         68.98        15.22 o
   9  10   6         11.04         30.50        12.72 o
  10  10   6        173.87        144.36        15.85 o
  11  10   6        203.68        209.16        18.41 o
  12  10   6        518.43        451.69        27.63 o
  13  10   6         52.03         85.77        13.36 o
  14  10   6         30.41         34.33        11.50 o
  15  10   6          4.16         12.26        10.55 o
  16  10   6          9.32         23.18         9.59 o
  17  10   6          5.06          8.81         9.27 o
 -17  11   6         21.54         31.96        11.02 o
 -16  11   6          8.59        -12.72        12.72 o
 -15  11   6         11.39          7.88        15.00 o
 -14  11   6          9.72         -6.85        16.42 o
 -13  11   6        237.74        247.59        20.76 o
 -12  11   6        175.71        123.48        17.35 o
 -11  11   6        813.59        775.76        29.95 o
 -10  11   6        614.72        561.85        29.08 o
  -9  11   6        210.54        202.26        18.62 o
  -8  11   6       2686.53       2189.19        40.54 o
  -7  11   6         30.28         32.84        10.98 o
  -6  11   6       1443.63       1178.45        47.06 o
  -5  11   6         58.89         54.99        15.82 o
  -4  11   6        132.34        104.99        22.12 o
  -3  11   6       1404.12       1715.68        69.60 o
  -2  11   6        156.75        171.97        26.96 o
  -1  11   6        238.30        285.22        31.94 o
   0  11   6         37.83        103.18        37.22 o
   1  11   6        238.82        284.27        31.72 o
   2  11   6        384.55        556.56        32.51 o
   3  11   6        874.26       1133.77        53.29 o
   4  11   6        348.61        392.65        34.18 o
   5  11   6         33.91        159.20        29.97 o
   6  11   6       6374.42       5632.07        66.69 o
   7  11   6        394.93        357.72        19.80 o
   8  11   6        173.15        140.40        15.04 o
   9  11   6       1492.82       1274.62        35.28 o
  10  11   6        127.08        111.68        15.31 o
  11  11   6          8.47         -0.83        12.21 o
  12  11   6        222.51        233.77        18.47 o
  13  11   6         29.69         11.02        13.67 o
  14  11   6        246.65        234.05        19.52 o
  15  11   6         10.17         22.04        13.72 o
  16  11   6          8.82         18.67        11.60 o
 -16  12   6         51.72        101.86        16.51 o
 -15  12   6          3.82        -15.41        15.41 o
 -14  12   6         16.18         26.48        17.96 o
 -13  12   6         92.86        107.74        21.52 o
 -12  12   6         61.47         87.20        22.75 o
 -11  12   6        978.46        814.17        37.76 o
 -10  12   6          2.47         14.32        13.11 o
  -9  12   6        492.74        436.90        23.14 o
  -8  12   6         20.24         27.45        11.21 o
  -7  12   6        456.37        479.32        21.03 o
  -6  12   6          0.08        113.84        13.48 o
  -5  12   6       1486.74       1307.48        30.59 o
  -4  12   6        182.12        142.18        19.05 o
  -3  12   6        131.26        153.58        26.33 o
  -2  12   6        324.15        336.83        35.40 o
  -1  12   6       1872.88       2436.14       102.86 o
   0  12   6        233.52        295.34        64.77 o
   1  12   6        194.66        300.13        35.26 o
   2  12   6         18.72         52.84        25.91 o
   3  12   6          1.01         42.48        28.10 o
   4  12   6       3952.09       3158.58        68.75 o
   5  12   6       1203.07       1098.64        59.59 o
   6  12   6        121.78        243.91        17.77 o
   7  12   6        170.53        148.06        19.74 o
   8  12   6       5524.30       4823.20        65.93 o
   9  12   6        862.17        787.22        28.65 o
  10  12   6          7.56          5.15        11.33 o
  11  12   6        513.14        493.18        33.65 o
  12  12   6          6.65          0.86        16.14 o
  13  12   6         99.24         87.54        15.10 o
  14  12   6         83.97         67.12        13.09 o
  15  12   6        141.23        150.91        18.10 o
  16  12   6         32.40         43.28        10.03 o
 -16  13   6        327.14        477.04        20.14 o
 -15  13   6         97.51        152.44        24.62 o
 -14  13   6          0.01         23.79        15.78 o
 -13  13   6         83.99         79.48        21.97 o
 -12  13   6          0.46         18.58        20.61 o
 -11  13   6        250.14        286.46        32.87 o
 -10  13   6        275.70        265.50        26.23 o
  -9  13   6         55.47         50.39        17.15 o
  -8  13   6         39.17         53.31        14.88 o
  -7  13   6        690.44        644.17        28.70 o
  -6  13   6        171.18        192.05        17.86 o
  -5  13   6        127.17        119.45        17.69 o
  -4  13   6        191.13        189.46        14.62 o
  -3  13   6         61.02         48.30        13.85 o
  -2  13   6         35.22         50.40        13.73 o
  -1  13   6       1132.65        989.83        33.92 o
   0  13   6        572.32        459.80        21.80 o
   1  13   6         22.59         44.39        13.25 o
   2  13   6       1185.07        886.44        32.01 o
   3  13   6        264.99        212.50        48.61 o
   4  13   6         47.75         54.31        26.98 o
   5  13   6        217.86        179.90        22.36 o
   6  13   6        711.80        752.73        37.78 o
   7  13   6       2927.71       2769.97        49.81 o
   8  13   6        121.02        102.35        21.70 o
   9  13   6        272.81        221.23        17.67 o
  10  13   6        162.72        148.95        19.12 o
  11  13   6          4.63         14.13        11.51 o
  12  13   6        338.67        348.26        19.83 o
  13  13   6          8.55          3.20         9.74 o
  14  13   6         12.02         51.14        15.03 o
  15  13   6         48.56         34.46        11.51 o
 -15  14   6        109.72        141.72        13.75 o
 -14  14   6          6.42          7.64        11.04 o
 -13  14   6         13.15         22.52        13.98 o
 -12  14   6         78.30        105.74        29.08 o
 -11  14   6        425.20        404.27        23.64 o
 -10  14   6          0.06         -5.09        14.15 o
  -9  14   6          3.20          1.90        13.41 o
  -8  14   6          0.16          5.47        11.93 o
  -7  14   6         84.05         88.57        15.59 o
  -6  14   6       1213.13       1039.39        34.42 o
  -5  14   6        713.21        604.45        40.97 o
  -4  14   6         54.79         50.54        14.33 o
  -3  14   6        912.55        796.40        43.15 o
  -2  14   6        237.20        224.14        19.29 o
  -1  14   6        127.26        131.77        14.85 o
   0  14   6       2664.90       2507.91        47.53 o
   1  14   6        545.02        532.86        23.88 o
   2  14   6         31.59         51.02        14.67 o
   3  14   6        996.80        862.51        33.05 o
   4  14   6        477.58        450.16        38.62 o
   5  14   6        144.42        171.65        24.12 o
   6  14   6        731.01        645.03        36.12 o
   7  14   6        142.56        117.31        45.33 o
   8  14   6        117.74        123.78        14.61 o
   9  14   6         68.25         67.27        20.19 o
  10  14   6         28.15         49.22        12.16 o
  11  14   6          8.01          6.75        16.11 o
  12  14   6        162.05        152.82        13.75 o
  13  14   6         33.68         39.10         9.13 o
  14  14   6         57.49         39.80        12.19 o
 -14  15   6        143.07        114.87        13.41 o
 -13  15   6        334.03        373.39        21.17 o
 -12  15   6         38.74         61.18        12.61 o
 -11  15   6          1.22         -3.80        11.31 o
 -10  15   6         42.35         56.05        23.06 o
  -9  15   6         25.32         20.87        12.89 o
  -8  15   6        186.48        163.01        15.29 o
  -7  15   6        271.66        261.95        20.20 o
  -6  15   6         33.88         36.28        17.78 o
  -5  15   6         18.17          2.09        12.74 o
  -4  15   6        145.53        119.16        20.19 o
  -3  15   6        571.35        515.45        31.00 o
  -2  15   6        750.03        673.63        42.53 o
  -1  15   6        739.84        633.45        32.95 o
   0  15   6         29.21         39.07        14.29 o
   1  15   6        110.47         97.05        14.47 o
   2  15   6       5677.54       4937.50        65.98 o
   3  15   6        143.84        104.05        16.86 o
   4  15   6         43.21         44.16        17.81 o
   5  15   6          4.31          1.14        17.46 o
   6  15   6         84.48        143.23        37.20 o
   7  15   6         35.12         27.81        18.33 o
   8  15   6         26.13         53.87        26.94 o
   9  15   6        111.56        125.43        19.35 o
  10  15   6         10.36         10.65        10.10 o
  11  15   6         31.97         18.56         9.44 o
  12  15   6         22.34          2.77         9.95 o
  13  15   6         91.91         67.33        13.54 o
 -13  16   6          0.30         -9.96         9.96 o
 -12  16   6        191.36        198.30        16.56 o
 -11  16   6          6.73         12.93        10.26 o
 -10  16   6          2.87         -0.39        10.67 o
  -9  16   6         36.01         21.67        12.18 o
  -8  16   6          0.04         -4.93        13.47 o
  -7  16   6          5.80          9.33        11.84 o
  -6  16   6        116.51        164.44        19.37 o
  -5  16   6        260.46        219.54        23.24 o
  -4  16   6          0.33         14.47        18.01 o
  -3  16   6         15.19         14.81        17.45 o
  -2  16   6         10.96         25.48        19.49 o
  -1  16   6        261.61        270.32        24.39 o
   0  16   6        188.45        167.79        22.29 o
   1  16   6         74.84         51.70        17.92 o
   2  16   6        162.93        166.47        21.15 o
   3  16   6        559.95        479.25        25.61 o
   4  16   6         92.21         42.70        20.65 o
   5  16   6        179.80        202.60        24.39 o
   6  16   6        134.57        134.28        32.18 o
   7  16   6          3.83         -3.13        17.13 o
   8  16   6         79.68         58.33        17.15 o
   9  16   6        159.64        117.16        18.85 o
  10  16   6        109.84        128.93        12.39 o
  11  16   6         44.26         60.92         9.62 o
  12  16   6         78.31         53.48         8.35 o
 -12  17   6         28.13          6.68        11.56 o
 -11  17   6          0.43         -2.60         9.32 o
 -10  17   6         54.68         50.32        12.24 o
  -9  17   6         11.12         20.65        13.21 o
  -8  17   6          8.49         14.38        11.48 o
  -7  17   6        387.88        387.48        19.67 o
  -6  17   6         63.36         87.89        22.27 o
  -5  17   6         22.23         36.99        18.22 o
  -4  17   6         97.69         93.14        19.61 o
  -3  17   6         22.52         17.23        20.83 o
  -2  17   6        404.72        375.01        27.59 o
  -1  17   6        395.78        393.08        27.18 o
   0  17   6        130.21         93.39        19.50 o
   1  17   6         39.18         56.89        19.29 o
   2  17   6        131.03        120.00        18.86 o
   3  17   6        109.47         84.94        28.83 o
   4  17   6         95.02        119.24        23.41 o
   5  17   6         10.62         23.22        27.02 o
   6  17   6         10.18          2.30        14.58 o
   7  17   6          0.87        -10.78        14.45 o
   8  17   6         74.00         71.26        27.34 o
   9  17   6         48.69         52.30        13.66 o
  10  17   6        150.41        191.97        17.54 o
  11  17   6        133.90        116.88        13.57 o
 -10  18   6        156.41        144.56        33.70 o
  -9  18   6         67.39         80.69        12.13 o
  -8  18   6          0.57          1.25        20.28 o
  -7  18   6         47.83         62.20        21.53 o
  -6  18   6         43.58         54.78        16.07 o
  -5  18   6        503.63        582.26        29.76 o
  -4  18   6        191.19        205.15        22.41 o
  -3  18   6        759.85        838.74        35.53 o
  -2  18   6         11.77        -13.02        20.38 o
  -1  18   6          0.08          1.82        16.58 o
   0  18   6        421.68        444.59        27.44 o
   1  18   6         56.31         49.99        16.95 o
   2  18   6        185.76        129.20        17.79 o
   3  18   6        163.52        142.38        24.07 o
   4  18   6          2.67          3.34        37.19 o
   5  18   6          4.46          5.89        25.66 o
   6  18   6         60.10         28.16        24.01 o
   7  18   6        111.27        141.52        28.96 o
   8  18   6         21.74         42.29        22.39 o
   9  18   6         19.57         53.55        20.26 o
  10  18   6          0.49         20.67        16.01 o
  -9  19   6          0.37         11.55        18.12 o
  -8  19   6        133.09        141.36        26.87 o
  -7  19   6         91.21         53.39        19.02 o
  -6  19   6        118.47        165.08        17.55 o
  -5  19   6         17.95          1.38        13.70 o
  -4  19   6         69.21         70.38        17.50 o
  -3  19   6        571.17        570.50        27.93 o
  -2  19   6          1.17         26.18        14.80 o
  -1  19   6          3.55         19.83        16.12 o
   0  19   6         31.83         25.96        19.97 o
   1  19   6        931.05        932.22        45.27 o
   2  19   6        116.03         98.68        32.56 o
   3  19   6        111.01        153.18        24.67 o
   4  19   6         59.50         84.00        27.18 o
   5  19   6          5.01         55.96        24.43 o
   6  19   6         22.12         57.73        22.42 o
   7  19   6          0.20         -6.41        18.22 o
   8  19   6         62.35        111.76        21.21 o
   9  19   6          0.00         19.87        14.51 o
  -7  20   6         89.71         91.90        20.77 o
  -6  20   6         64.14         84.76        20.05 o
  -5  20   6          5.55         11.77        16.73 o
  -4  20   6         16.66         13.52        12.67 o
  -3  20   6        268.84        326.81        22.52 o
  -2  20   6         90.46         84.19        20.05 o
  -1  20   6        386.53        457.45        24.25 o
   0  20   6         57.14         90.75        14.85 o
   1  20   6        212.95        233.97        19.52 o
   2  20   6         92.30         88.60        29.63 o
   3  20   6         42.20         50.36        15.36 o
   4  20   6          7.59         -7.30        19.21 o
   5  20   6         90.98        153.85        24.40 o
   6  20   6         11.84         30.66        17.72 o
   7  20   6        497.08        534.09        33.27 o
  -5  21   6        110.66        101.57        16.00 o
  -4  21   6         15.51         40.28        27.80 o
  -3  21   6         33.91         51.29        17.36 o
  -2  21   6        538.26        494.98        20.70 o
  -1  21   6         27.86         11.88        17.62 o
   0  21   6         17.87         35.59        17.77 o
   1  21   6          0.72         -3.61        28.46 o
   2  21   6         10.60         30.98        12.46 o
   3  21   6        283.56        315.17        27.75 o
   4  21   6         24.99         36.15        15.78 o
 -19   0   7        136.33         46.79        16.69 o
 -17   0   7        887.94       1010.39        53.06 o
 -15   0   7        354.06        248.41        21.40 o
 -13   0   7          0.11         24.43        12.63 o
 -11   0   7          5.62         34.61        24.73 o
  -9   0   7       3517.15       3851.48        75.57 o
  -7   0   7        274.59        272.80        27.25 o
  -5   0   7      29850.60      30328.10       207.85 o
  -3   0   7       1030.46        902.53        35.10 o
  -1   0   7       4661.80       4072.21        60.13 o
   1   0   7       2537.88       2576.81        44.46 o
   3   0   7        112.67        245.61        20.77 o
   5   0   7      14375.74      14408.65       131.21 o
   7   0   7       8557.82       8975.38       224.56 o
   9   0   7       3696.24       3864.94       150.87 o
  11   0   7        292.18        303.54        28.85 o
  13   0   7         62.49         17.45        18.60 o
  15   0   7          0.37         12.81        14.77 o
  17   0   7        198.30        202.94        19.81 o
  19   0   7         58.92        101.36        31.79 o
 -20   1   7        238.44        293.58        16.04 o
 -19   1   7          0.38         -9.14        10.56 o
 -18   1   7          0.03         -9.37        13.36 o
 -17   1   7          0.95          7.28        16.98 o
 -16   1   7          2.04        -15.06        15.06 o
 -15   1   7         62.55         64.88        12.00 o
 -14   1   7        219.08        160.38        13.94 o
 -13   1   7          0.51         21.52         8.97 o
 -12   1   7         14.82          7.45         7.90 o
 -11   1   7         56.11        117.68        24.19 o
 -10   1   7        219.51        264.11        22.33 o
  -9   1   7        567.06        482.53        25.23 o
  -8   1   7       3497.57       3895.56        57.60 o
  -7   1   7        750.23        787.45        30.16 o
  -6   1   7      13934.85      14239.66       112.51 o
  -5   1   7          6.94         95.17        15.43 o
  -4   1   7        666.76        734.05        20.48 o
  -3   1   7       1405.13       1237.31        24.87 o
  -2   1   7         15.78          8.64        10.42 o
  -1   1   7      10798.10       9643.74        64.89 o
   0   1   7          4.05         15.93         9.34 o
   1   1   7        940.85        798.57        18.48 o
   2   1   7          1.28          2.71         6.83 o
   3   1   7        723.73        634.69        17.56 o
   4   1   7       2521.54       2467.01        39.20 o
   5   1   7       3051.24       3423.47        54.71 o
   6   1   7       9179.49       9901.71       110.29 o
   7   1   7       1259.99       1197.85        35.01 o
   8   1   7         13.74         27.09        15.00 o
   9   1   7        605.46        647.69        38.64 o
  10   1   7        175.17        270.17        37.14 o
  11   1   7         11.53         25.01        14.79 o
  12   1   7        429.96        426.86        19.68 o
  13   1   7        329.91        274.88        22.49 o
  14   1   7        486.26        413.45        19.59 o
  15   1   7        125.37        141.89        13.81 o
  16   1   7          1.26          8.41         9.79 o
  17   1   7        368.44        503.08        28.78 o
  18   1   7          1.39         27.51         6.11 o
  19   1   7        456.99        559.61        12.69 o
 -19   2   7        112.48        103.86        24.97 o
 -18   2   7         18.58         29.78        12.77 o
 -17   2   7        101.41        121.15        17.49 o
 -16   2   7         22.58         21.48        14.34 o
 -15   2   7       1199.44       1126.59        28.99 o
 -14   2   7          2.40          7.83         8.60 o
 -13   2   7        331.94        268.90        14.41 o
 -12   2   7          8.82          3.87         7.77 o
 -11   2   7          0.15         15.64        18.46 o
 -10   2   7        327.48        364.60        23.86 o
  -9   2   7         17.77         25.07        13.36 o
  -8   2   7       1948.38       2047.97        42.64 o
  -7   2   7         82.18        206.70        19.41 o
  -6   2   7       5090.37       6118.48        78.61 o
  -5   2   7       1005.28        840.17        29.36 o
  -4   2   7      13994.62      13964.15       131.11 o
  -3   2   7       7711.45       7643.38        85.83 o
  -2   2   7       2272.03       2346.87        37.07 o
  -1   2   7       2214.57       2190.60        37.86 o
   0   2   7        462.33        418.74        14.85 o
   1   2   7       8187.46       8100.07        56.80 o
   2   2   7       3350.40       3069.25        33.94 o
   3   2   7       3854.03       3280.81        37.59 o
   4   2   7       4084.30       4271.10        57.73 o
   5   2   7       8316.50       8259.62        81.41 o
   6   2   7       5504.64       5891.81        72.19 o
   7   2   7       1236.30       1262.18        45.14 o
   8   2   7       1300.36       1664.27        52.71 o
   9   2   7        115.60        114.82        18.92 o
  10   2   7        605.80        660.56        57.08 o
  11   2   7         67.25         81.00        14.20 o
  12   2   7        443.92        351.87        16.09 o
  13   2   7        668.61        538.72        24.10 o
  14   2   7        857.72        906.31        24.65 o
  15   2   7        154.12        148.72        13.81 o
  16   2   7        164.29        197.46        14.17 o
  17   2   7        499.84        737.91        21.35 o
  18   2   7        102.18         99.68         7.48 o
  19   2   7        463.91        555.27        27.51 o
 -19   3   7         25.09         36.12        22.28 o
 -18   3   7          2.54         14.49        12.04 o
 -17   3   7         67.07         66.00        21.50 o
 -16   3   7         14.30         25.82        14.68 o
 -15   3   7        239.93        202.90        20.69 o
 -14   3   7        729.15        547.50        24.72 o
 -13   3   7        293.88        232.96        16.61 o
 -12   3   7         59.28         51.23         9.94 o
 -11   3   7          0.87         59.13        47.33 o
 -10   3   7         24.43         27.63        15.16 o
  -9   3   7       1173.76       1228.63        44.10 o
  -8   3   7        290.43        363.73        36.97 o
  -7   3   7       1496.14       1391.63        39.45 o
  -6   3   7      13157.32      14140.39       184.12 o
  -5   3   7       4006.17       4206.42        61.52 o
  -4   3   7       1888.47       2169.06        44.26 o
  -3   3   7        754.32        678.65        19.42 o
  -2   3   7       1543.87       1342.15        29.40 o
  -1   3   7        863.85        936.61        22.72 o
   0   3   7       4010.72       4387.62        49.75 o
   1   3   7       1755.69       1727.57        32.42 o
   2   3   7       2312.93       2149.07        34.82 o
   3   3   7       1219.28       1026.95        27.43 o
   4   3   7        590.67        613.59        24.28 o
   5   3   7       1556.77       1715.24        39.65 o
   6   3   7       2446.15       2967.86        60.73 o
   7   3   7        921.75        867.83        33.40 o
   8   3   7        454.44        486.08        26.97 o
   9   3   7       1596.06       1599.69        66.60 o
  10   3   7         43.25         56.88        28.51 o
  11   3   7        461.03        412.37        17.10 o
  12   3   7        561.87        541.30        19.37 o
  13   3   7        493.20        417.53        16.29 o
  14   3   7        134.95        123.32        10.89 o
  15   3   7        236.45        278.04        13.94 o
  16   3   7         14.02         41.36        10.26 o
  17   3   7        682.27        745.54        18.37 o
  18   3   7          3.10          5.42         5.78 o
  19   3   7        165.81        149.24        19.42 o
 -19   4   7        153.32        234.98        15.61 o
 -18   4   7         24.15         17.74        28.18 o
 -17   4   7          0.09         10.70        11.83 o
 -16   4   7        108.19        137.44        18.47 o
 -15   4   7       1091.51       1061.44        39.32 o
 -14   4   7        209.47        161.93        16.87 o
 -13   4   7         16.04         25.75        10.33 o
 -12   4   7        952.61        876.67        24.94 o
 -11   4   7         10.17         42.78        10.04 o
 -10   4   7        176.45        145.87        20.16 o
  -9   4   7        148.91         80.60        18.28 o
  -8   4   7         89.23        133.24        24.68 o
  -7   4   7         21.83         21.91        15.71 o
  -6   4   7        571.21        573.09        26.86 o
  -5   4   7         56.63        162.44        14.41 o
  -4   4   7        210.68        334.56        17.24 o
  -3   4   7       3959.44       4315.07        59.67 o
  -2   4   7       3442.95       3762.12        42.27 o
  -1   4   7       7286.71       7438.64        74.66 o
   0   4   7       1072.49       1270.84        29.43 o
   1   4   7       3363.22       3587.54        47.57 o
   2   4   7       8458.46       8408.81        72.06 o
   3   4   7       4772.74       4372.53        55.26 o
   4   4   7       1838.91       2049.51        41.91 o
   5   4   7        630.64        486.79        29.60 o
   6   4   7        309.66        320.54        25.41 o
   7   4   7         82.13        111.28        23.28 o
   8   4   7        331.04        423.26        32.45 o
   9   4   7        117.69        150.97        25.28 o
  10   4   7        510.46        612.61        46.55 o
  11   4   7        277.53        260.27        14.13 o
  12   4   7        140.22        146.79        12.30 o
  13   4   7        945.02        805.78        21.66 o
  14   4   7        730.28        707.58        20.17 o
  15   4   7        108.59         97.30         9.90 o
  16   4   7        278.95        267.51        14.60 o
  17   4   7          3.04          9.62         7.84 o
  18   4   7         58.87         62.99         6.85 o
 -19   5   7        135.33        205.59        39.50 o
 -18   5   7         19.71         14.44        10.06 o
 -17   5   7         18.00         30.47        11.95 o
 -16   5   7        171.15        184.80        18.76 o
 -15   5   7        167.80        154.67        18.38 o
 -14   5   7         77.72         83.10        16.33 o
 -13   5   7       1516.35       1346.07        35.45 o
 -12   5   7          2.21         -1.87         7.66 o
 -11   5   7        253.77        238.84        16.79 o
 -10   5   7          1.12         21.68        17.27 o
  -9   5   7        695.05        650.55        42.77 o
  -8   5   7         35.64         65.14        17.06 o
  -7   5   7        149.04        220.69        23.16 o
  -6   5   7        261.59        252.96        20.35 o
  -5   5   7         18.28         61.54        16.08 o
  -4   5   7       1003.85       1261.13        29.83 o
  -3   5   7       1659.31       1654.61        33.59 o
  -2   5   7       4939.36       4753.78        51.20 o
  -1   5   7       1344.45       1411.33        29.51 o
   0   5   7       5813.76       5784.67        56.74 o
   1   5   7        637.70        868.75        26.17 o
   2   5   7       1960.65       2055.58        43.14 o
   3   5   7       1079.61       1241.39        48.97 o
   4   5   7       5901.29       6178.06        91.48 o
   5   5   7         16.56          8.25        14.62 o
   6   5   7        114.01        148.72        20.61 o
   7   5   7          5.16         26.50        15.74 o
   8   5   7         66.55         75.25        18.64 o
   9   5   7        292.69        282.53        31.24 o
  10   5   7        759.72        582.81        21.39 o
  11   5   7       1528.51       1531.27        30.26 o
  12   5   7        397.88        558.78        18.66 o
  13   5   7       6599.54       5900.62        54.49 o
  14   5   7       1044.66        961.21        23.19 o
  15   5   7         14.15         30.49         9.46 o
  16   5   7          1.50          5.54         8.83 o
  17   5   7        110.24        129.74        12.05 o
  18   5   7          7.55         -7.73         7.73 o
 -19   6   7         21.84         51.24        15.49 o
 -18   6   7         11.38          0.62        29.75 o
 -17   6   7        115.68        117.26        20.10 o
 -16   6   7          0.11         -5.03        19.33 o
 -15   6   7        379.58        404.36        24.42 o
 -14   6   7       2389.03       2260.25        52.00 o
 -13   6   7       1324.58       1256.63        58.80 o
 -12   6   7        141.21        177.74        20.35 o
 -11   6   7       2514.77       2020.34        48.20 o
 -10   6   7        229.87        232.50        48.99 o
  -9   6   7        501.73        511.28        39.92 o
  -8   6   7        270.73        355.86        28.57 o
  -7   6   7       1075.89       1071.62        44.11 o
  -6   6   7       3453.26       3738.35        66.85 o
  -5   6   7        101.22        119.93        17.20 o
  -4   6   7        143.66        130.51        17.88 o
  -3   6   7        457.82        629.12        23.12 o
  -2   6   7         95.10         92.73        13.29 o
  -1   6   7        996.37       1075.13        27.16 o
   0   6   7      16839.44      19121.02       106.05 o
   1   6   7         19.73         32.44        11.83 o
   2   6   7      10561.84      11048.35       310.17 o
   3   6   7         11.07         36.02        15.48 o
   4   6   7          8.10         13.45        15.66 o
   5   6   7         94.95        135.16        15.74 o
   6   6   7        209.41        315.63        26.57 o
   7   6   7         36.80         62.00        20.99 o
   8   6   7        306.51        362.80        31.97 o
   9   6   7        599.51        700.48        43.20 o
  10   6   7        555.70        593.30        19.18 o
  11   6   7       3078.23       2808.45        36.96 o
  12   6   7          1.04         89.62        10.58 o
  13   6   7         13.28         11.51         8.36 o
  14   6   7        657.81        627.98        19.10 o
  15   6   7        429.94        442.58        17.02 o
  16   6   7        578.24        598.83        21.30 o
  17   6   7         11.96          0.12        12.62 o
  18   6   7        110.67        119.16         9.49 o
 -18   7   7          0.03         -9.47        15.82 o
 -17   7   7          8.91          5.87        11.36 o
 -16   7   7         75.65        102.59        21.31 o
 -15   7   7         51.11         59.18        16.10 o
 -14   7   7         88.29         85.69        15.08 o
 -13   7   7        894.06        882.71        33.66 o
 -12   7   7        434.29        392.82        23.54 o
 -11   7   7         91.38        104.97        30.67 o
 -10   7   7        221.39        205.66        25.38 o
  -9   7   7        125.60        157.18        21.95 o
  -8   7   7        147.72        121.78        21.23 o
  -7   7   7        104.82        130.82        21.47 o
  -6   7   7       3134.75       3115.55        72.23 o
  -5   7   7        687.80        634.07        30.49 o
  -4   7   7       1087.01       1306.24        40.27 o
  -3   7   7       2356.97       2121.41        54.49 o
  -2   7   7       1208.37       1461.08        36.27 o
  -1   7   7        246.30        265.51        18.30 o
   0   7   7       4855.38       5748.36        66.31 o
   1   7   7          9.32          0.12        12.42 o
   2   7   7        211.16        187.30        20.60 o
   3   7   7         56.55         88.31        17.56 o
   4   7   7        681.98        663.51        28.20 o
   5   7   7       1085.93       1331.12        39.97 o
   6   7   7        446.43        547.60        39.92 o
   7   7   7        818.94        876.00        51.00 o
   8   7   7        219.66        228.89        29.24 o
   9   7   7         86.02         97.05        14.38 o
  10   7   7         34.30         31.23        12.09 o
  11   7   7         51.71         43.45        11.97 o
  12   7   7        286.79        245.95        15.14 o
  13   7   7        464.77        421.63        18.44 o
  14   7   7         45.74         17.03         9.39 o
  15   7   7          0.01          2.62         9.04 o
  16   7   7          5.22         10.41         8.40 o
  17   7   7         34.73         39.23         6.30 o
  18   7   7          1.35         10.17        13.72 o
 -18   8   7         19.75         18.41        13.76 o
 -17   8   7        262.83        236.30        26.14 o
 -16   8   7         62.72         86.31        14.18 o
 -15   8   7         83.11         40.23        16.18 o
 -14   8   7        356.36        358.01        31.37 o
 -13   8   7          1.82         17.81        17.71 o
 -12   8   7         18.43         61.02        21.05 o
 -11   8   7          0.70         49.95        18.87 o
 -10   8   7         94.17         89.90        16.92 o
  -9   8   7       1413.38       1199.85       140.26 o
  -8   8   7        443.13        397.16        36.78 o
  -7   8   7        763.51        991.76        45.41 o
  -6   8   7        167.13        358.20        30.61 o
  -5   8   7        154.22        123.68        18.28 o
  -4   8   7        158.80        253.62        22.30 o
  -3   8   7        170.25        222.05        29.21 o
  -2   8   7       1413.85       1477.30        47.01 o
  -1   8   7        168.46        198.27        23.82 o
   0   8   7        806.71       1031.10        33.98 o
   1   8   7        930.11       1117.13        39.66 o
   2   8   7         23.75         40.85        15.70 o
   3   8   7        446.84        408.45        23.37 o
   4   8   7        709.02        758.32        32.51 o
   5   8   7          2.85         11.10        12.28 o
   6   8   7         21.92         29.50        13.85 o
   7   8   7        368.08        505.40        36.92 o
   8   8   7        660.71        527.62        26.64 o
   9   8   7        182.91        141.61        17.02 o
  10   8   7        217.70        209.57        16.34 o
  11   8   7       1076.73        995.96        30.87 o
  12   8   7          3.19          1.15        11.47 o
  13   8   7        526.07        449.12        22.35 o
  14   8   7          1.82         -8.81        10.57 o
  15   8   7        102.33         97.12        14.51 o
  16   8   7        340.45        332.25        22.03 o
  17   8   7        167.49        188.94        13.95 o
 -17   9   7         51.42         75.61        17.83 o
 -16   9   7          0.92         -2.16        15.71 o
 -15   9   7        178.52        147.46        29.41 o
 -14   9   7        121.02        122.93        17.18 o
 -13   9   7        579.61        489.16        28.77 o
 -12   9   7        123.55        120.74        17.48 o
 -11   9   7         80.77        410.17        57.00 o
 -10   9   7       2958.99       2435.22        49.24 o
  -9   9   7        214.30        141.26        20.13 o
  -8   9   7        321.84        258.70        26.72 o
  -7   9   7         38.13        115.35        29.44 o
  -6   9   7         71.29        276.43        30.96 o
  -5   9   7        167.40        216.13        25.12 o
  -4   9   7        341.94        373.67        26.79 o
  -3   9   7        251.25        283.67        26.54 o
  -2   9   7          0.43         -3.26        26.20 o
  -1   9   7        251.38        326.70        40.45 o
   0   9   7        567.58        784.01        31.06 o
   1   9   7        416.17        419.31        26.26 o
   2   9   7        256.90        204.37        18.44 o
   3   9   7         14.08         29.06        12.65 o
   4   9   7        676.44        729.13        31.53 o
   5   9   7        301.53        401.27        28.37 o
   6   9   7       2897.90       3589.93        78.78 o
   7   9   7         60.06          2.79        38.05 o
   8   9   7        113.61        120.16        16.13 o
   9   9   7         18.65          8.81        12.10 o
  10   9   7        549.56        474.60        27.08 o
  11   9   7       1150.44       1059.67        38.36 o
  12   9   7        301.56        262.85        18.59 o
  13   9   7        135.32        110.79        14.37 o
  14   9   7        512.56        521.32        22.55 o
  15   9   7        335.95        337.21        20.38 o
  16   9   7          0.26         17.36        37.72 o
  17   9   7         62.95         57.16        11.79 o
 -17  10   7         23.58         17.33        10.82 o
 -16  10   7        593.02        664.72        46.04 o
 -15  10   7        130.02        151.85        16.10 o
 -14  10   7        561.05        515.52        26.75 o
 -13  10   7        192.77        249.91        36.39 o
 -12  10   7          0.94         17.25        28.66 o
 -11  10   7        588.13        646.17        37.07 o
 -10  10   7       1889.78       1717.56        42.74 o
  -9  10   7       1735.32       1504.19        39.14 o
  -8  10   7       1442.19       1214.09        30.96 o
  -7  10   7        997.00        933.15       102.82 o
  -6  10   7       1843.91       2148.00        75.03 o
  -5  10   7       1448.73       1498.49        81.34 o
  -4  10   7        818.53        844.12        61.71 o
  -3  10   7         75.62        130.21        40.27 o
  -2  10   7          1.49         -2.14        32.15 o
  -1  10   7         88.56        138.17        45.79 o
   0  10   7        494.89        582.23        41.70 o
   1  10   7        976.73       1288.39        45.94 o
   2  10   7        749.19        880.02        33.88 o
   3  10   7        942.78       1100.86        38.18 o
   4  10   7         18.96         40.03        17.30 o
   5  10   7         43.05         74.22        18.87 o
   6  10   7        420.13        663.90       104.04 o
   7  10   7        242.01        222.71        16.52 o
   8  10   7         13.01         23.44        11.64 o
   9  10   7          1.12         -8.51        10.93 o
  10  10   7        436.32        405.91        30.51 o
  11  10   7          1.88          0.77        16.10 o
  12  10   7        282.41        298.13        36.08 o
  13  10   7         22.08         19.45        14.66 o
  14  10   7         23.52         20.38        12.70 o
  15  10   7         37.32         36.56        22.68 o
  16  10   7         45.76         47.67        12.67 o
 -16  11   7        113.25        124.81        17.63 o
 -15  11   7         84.45         67.74        12.88 o
 -14  11   7        114.54         89.40        14.83 o
 -13  11   7         96.53         75.82        16.23 o
 -12  11   7        312.30        287.92        22.87 o
 -11  11   7        219.38        253.36        22.41 o
 -10  11   7        333.60        306.14        30.17 o
  -9  11   7         72.94         82.13        15.30 o
  -8  11   7        576.90        470.91        21.09 o
  -7  11   7        590.90        468.68        21.08 o
  -6  11   7        169.29        793.14        42.21 o
  -5  11   7       2440.33       2883.34        81.85 o
  -4  11   7        516.12        621.11        57.79 o
  -3  11   7        485.12        536.89        42.24 o
  -2  11   7         61.67         84.41        22.95 o
  -1  11   7        544.23        617.30        81.69 o
   0  11   7       1519.17       2026.81        76.68 o
   1  11   7         12.14         34.60        18.76 o
   2  11   7          1.01         -8.00        14.50 o
   3  11   7        366.13        370.29        34.10 o
   4  11   7        229.10        270.61        30.07 o
   5  11   7        853.43        713.41        35.04 o
   6  11   7         60.68         55.43        11.44 o
   7  11   7        405.59        391.01        20.66 o
   8  11   7        617.47        475.02        22.90 o
   9  11   7       1278.54       1105.43        33.14 o
  10  11   7          1.23         -5.61        11.18 o
  11  11   7         79.91         94.98        17.09 o
  12  11   7          1.41          2.69        14.01 o
  13  11   7         59.98        106.69        16.13 o
  14  11   7          5.20         11.12        11.67 o
  15  11   7          4.51          8.04        12.03 o
  16  11   7        136.87        132.08        15.40 o
 -16  12   7        133.96        120.37        20.16 o
 -15  12   7          6.30         14.44        13.81 o
 -14  12   7          9.33         10.14        15.12 o
 -13  12   7         23.59         16.04        14.55 o
 -12  12   7          2.98         34.99        14.24 o
 -11  12   7          1.19          9.80        14.08 o
 -10  12   7        141.46        106.45        16.36 o
  -9  12   7       1621.22       1454.74        39.65 o
  -8  12   7        117.03         91.88        13.79 o
  -7  12   7        950.36        823.35        26.59 o
  -6  12   7       1546.17       1412.86        33.20 o
  -5  12   7        461.12        464.72        20.43 o
  -4  12   7         56.40         55.17        10.95 o
  -3  12   7        264.50        216.30        25.23 o
  -2  12   7        600.76        842.29        52.82 o
  -1  12   7        455.47        590.73        45.35 o
   0  12   7        745.47       1047.72        95.64 o
   1  12   7        158.59        211.91        47.45 o
   2  12   7        190.20        174.61        19.11 o
   3  12   7        774.08        688.50        34.14 o
   4  12   7        336.87        330.27        26.79 o
   5  12   7         23.21         37.85        18.73 o
   6  12   7       1407.10       1200.91        46.09 o
   7  12   7       2100.75       1829.52        48.06 o
   8  12   7          1.39          4.16        11.19 o
   9  12   7       1433.38       1202.72        34.29 o
  10  12   7         75.17         77.66        13.53 o
  11  12   7        308.04        338.25        20.20 o
  12  12   7         34.37         34.64        14.28 o
  13  12   7         24.88         33.75        23.29 o
  14  12   7         51.19         37.66        12.91 o
  15  12   7         32.29         63.28        13.77 o
 -15  13   7         81.37         86.81        13.21 o
 -14  13   7        206.03        210.54        18.61 o
 -13  13   7         57.88         96.17        20.70 o
 -12  13   7          1.55        -11.50        19.54 o
 -11  13   7        214.20        256.47        31.04 o
 -10  13   7         15.50         30.73        13.35 o
  -9  13   7        100.47         96.84        15.41 o
  -8  13   7        389.41        355.75        19.64 o
  -7  13   7       1031.38       1012.09        30.51 o
  -6  13   7       1064.15        991.25        29.08 o
  -5  13   7         50.27         25.64        11.47 o
  -4  13   7         29.36         37.48        11.08 o
  -3  13   7        114.79        149.54        14.58 o
  -2  13   7         88.21         82.94        15.68 o
  -1  13   7        650.79        653.92        29.80 o
   0  13   7        614.77        648.75        25.59 o
   1  13   7       1571.13       1216.36        42.07 o
   2  13   7       1236.78       1090.51        35.93 o
   3  13   7        385.28        303.53        26.20 o
   4  13   7         62.60         75.89        19.32 o
   5  13   7       1634.86       1586.64        93.01 o
   6  13   7        368.96        266.96        25.59 o
   7  13   7          4.44         19.48        10.88 o
   8  13   7          3.50         17.98        17.00 o
   9  13   7        332.15        315.26        19.92 o
  10  13   7        183.29        181.57        16.38 o
  11  13   7         27.93         82.01        15.12 o
  12  13   7         61.71         74.98        24.14 o
  13  13   7          0.02          8.01        11.17 o
  14  13   7         89.31        123.74        17.05 o
  15  13   7          5.05          4.72         9.50 o
 -15  14   7          2.52          2.69        39.56 o
 -14  14   7        263.80        286.87        18.75 o
 -13  14   7         52.76         25.55        12.70 o
 -12  14   7         89.13         75.92        15.74 o
 -11  14   7          0.00         28.20        14.86 o
 -10  14   7         11.20         32.91        15.48 o
  -9  14   7         45.06         31.39        15.97 o
  -8  14   7         14.12         40.15        16.58 o
  -7  14   7        113.58        109.42        14.10 o
  -6  14   7        322.62        342.12        18.95 o
  -5  14   7        441.23        426.41        20.67 o
  -4  14   7         28.75         35.45        11.23 o
  -3  14   7         10.00          2.99        22.34 o
  -2  14   7        222.78        158.48        16.75 o
  -1  14   7       1527.67       1253.65        34.91 o
   0  14   7        570.18        544.96        28.31 o
   1  14   7        325.83        351.33        24.14 o
   2  14   7        174.81        166.53        19.12 o
   3  14   7         53.49         61.77        18.39 o
   4  14   7         62.07         58.19        17.54 o
   5  14   7         32.99         37.04        18.53 o
   6  14   7          2.92         25.05        17.44 o
   7  14   7        637.34        648.48        35.93 o
   8  14   7          0.08          3.27        11.17 o
   9  14   7         21.24         34.85        11.03 o
  10  14   7         42.70         42.60        11.27 o
  11  14   7         77.76         61.72        11.44 o
  12  14   7         35.18         43.58         9.51 o
  13  14   7        124.72        153.12        13.90 o
  14  14   7        446.34        517.90        25.38 o
 -14  15   7        496.21        606.42        35.93 o
 -13  15   7         26.21         19.08         9.35 o
 -12  15   7         44.40         59.06        11.98 o
 -11  15   7        116.87        110.13        15.90 o
 -10  15   7         29.17         34.16        12.96 o
  -9  15   7          5.55          1.91        15.50 o
  -8  15   7          0.39          2.50        16.34 o
  -7  15   7         56.29         62.48        14.48 o
  -6  15   7        503.51        562.56        32.23 o
  -5  15   7          6.96         11.57        13.27 o
  -4  15   7         64.26         53.82        22.47 o
  -3  15   7         32.55          0.42        13.62 o
  -2  15   7        167.06        164.14        16.84 o
  -1  15   7        964.11        851.35        30.14 o
   0  15   7        326.32        315.71        20.63 o
   1  15   7         80.61         91.83        15.39 o
   2  15   7        181.68        183.87        19.62 o
   3  15   7        654.80        566.04        33.39 o
   4  15   7         68.01         60.68        19.02 o
   5  15   7        343.70        319.62        28.29 o
   6  15   7         35.84         18.10        20.41 o
   7  15   7        291.01        277.57        25.98 o
   8  15   7         35.28         40.27        17.29 o
   9  15   7         33.42         13.65        10.08 o
  10  15   7         59.05         44.56        13.30 o
  11  15   7         88.80         97.22        11.66 o
  12  15   7          4.61         15.83         7.60 o
  13  15   7        425.62        495.40        24.26 o
 -13  16   7        802.60       1018.38        37.40 o
 -12  16   7         71.32         72.95        15.12 o
 -11  16   7          9.90         30.59        10.55 o
 -10  16   7         77.33         94.65        14.84 o
  -9  16   7          1.07          4.08        12.93 o
  -8  16   7         11.88         -5.59        13.82 o
  -7  16   7        122.64         81.78        13.56 o
  -6  16   7        215.92        258.88        26.54 o
  -5  16   7          1.03         49.04        19.81 o
  -4  16   7         21.61         13.17        17.51 o
  -3  16   7        413.04        416.80        28.93 o
  -2  16   7       1042.29       1026.08        40.40 o
  -1  16   7        985.31        927.55        39.23 o
   0  16   7         13.57          7.10        13.32 o
   1  16   7        540.85        547.81        28.77 o
   2  16   7        335.49        327.87        32.37 o
   3  16   7         61.98         53.19        16.17 o
   4  16   7        588.99        599.52        34.19 o
   5  16   7        537.54        456.30        30.95 o
   6  16   7          0.01          6.12        32.04 o
   7  16   7        436.81        408.83        28.35 o
   8  16   7         20.71          9.48        16.68 o
   9  16   7         58.36         67.45        15.90 o
  10  16   7        178.93        194.24        19.45 o
  11  16   7        101.83         99.38        10.25 o
  12  16   7          1.38         15.87        14.13 o
 -12  17   7         22.04         23.72        11.61 o
 -11  17   7         16.63         -2.15        10.33 o
 -10  17   7         16.23         27.68        13.04 o
  -9  17   7         27.47         35.01        17.37 o
  -8  17   7         29.56         46.78        13.60 o
  -7  17   7        117.57        144.92        14.31 o
  -6  17   7         52.66         59.15        17.53 o
  -5  17   7        122.50        123.90        21.07 o
  -4  17   7         50.63         20.73        18.18 o
  -3  17   7          3.36          5.78        17.13 o
  -2  17   7         25.01         19.00        18.67 o
  -1  17   7        265.14        245.25        23.23 o
   0  17   7       1173.76       1211.21        41.85 o
   1  17   7        163.30        178.34        21.26 o
   2  17   7        218.02        165.21        18.57 o
   3  17   7         98.52        101.89        15.78 o
   4  17   7          3.01        -16.72        16.72 o
   5  17   7         35.03         34.22        17.14 o
   6  17   7          1.69         21.12        14.56 o
   7  17   7          2.13         -8.01        13.75 o
   8  17   7        135.70        167.32        19.01 o
   9  17   7        676.12        700.38        29.48 o
  10  17   7          0.18         25.02        11.78 o
 -10  18   7         88.89         82.14        16.46 o
  -9  18   7         16.71         34.99        10.58 o
  -8  18   7          1.10         21.45        11.11 o
  -7  18   7          4.72          3.15        27.73 o
  -6  18   7          0.02        -15.01        15.53 o
  -5  18   7         16.09        -18.54        18.54 o
  -4  18   7         17.40          5.28        14.73 o
  -3  18   7        377.71        358.38        25.20 o
  -2  18   7          4.31         15.18        16.04 o
  -1  18   7         90.94         86.86        17.74 o
   0  18   7        605.17        651.06        36.47 o
   1  18   7        251.84        220.65        20.60 o
   2  18   7          8.55         19.36        18.78 o
   3  18   7         11.64         -5.47        18.22 o
   4  18   7         55.69         72.00        26.85 o
   5  18   7         43.24         50.66        24.52 o
   6  18   7         17.18         12.51        21.80 o
   7  18   7         12.24         31.88        25.97 o
   8  18   7          0.21          5.21        10.47 o
   9  18   7         88.73        129.76        21.96 o
  -9  19   7         76.27        105.70        22.04 o
  -8  19   7         12.02        -13.64        15.81 o
  -7  19   7          0.15         30.44        20.01 o
  -6  19   7        132.87         79.62        29.63 o
  -5  19   7          6.84          8.55        14.17 o
  -4  19   7         43.46         59.18        15.72 o
  -3  19   7        243.99        294.44        22.31 o
  -2  19   7         47.05         44.58        18.14 o
  -1  19   7        247.65        293.43        22.35 o
   0  19   7         48.63         35.99        14.65 o
   1  19   7         13.18         27.10        52.86 o
   2  19   7        139.94        131.51        34.05 o
   3  19   7        188.18        197.58        32.16 o
   4  19   7        154.32        211.23        31.68 o
   5  19   7          0.67         -0.96        19.81 o
   6  19   7         21.51         65.82        22.19 o
   7  19   7          1.56          3.23        16.46 o
   8  19   7         30.84         62.49        17.69 o
  -7  20   7          4.67         20.73        13.79 o
  -6  20   7         22.08          1.24        37.51 o
  -5  20   7        103.54        157.65        20.00 o
  -4  20   7          0.15         10.27        12.03 o
  -3  20   7          2.97        -12.21        12.56 o
  -2  20   7         93.10        113.35        15.36 o
  -1  20   7          0.00         11.08        12.68 o
   0  20   7          6.00         29.14        12.25 o
   1  20   7         28.27         42.60        15.08 o
   2  20   7         31.37         23.58        31.01 o
   3  20   7          0.55         -7.31        19.00 o
   4  20   7        142.33        204.13        26.20 o
   5  20   7         13.55         -2.10        15.75 o
   6  20   7        161.21        252.77        25.83 o
  -4  21   7         44.58        109.77        22.09 o
  -3  21   7        170.25        239.59        15.59 o
  -2  21   7         61.50         73.27        11.84 o
  -1  21   7        414.08        438.57        25.68 o
   0  21   7          9.15         41.73        26.68 o
   1  21   7         34.78         37.72        17.04 o
   2  21   7        298.82        350.53        29.02 o
   3  21   7         27.72          7.42        14.85 o
 -18   0   8        277.73        318.21        30.68 o
 -16   0   8        149.65        162.03        28.61 o
 -14   0   8         31.58         43.26        22.84 o
 -12   0   8        847.20        739.90        32.24 o
 -10   0   8          9.49        -11.46        24.57 o
  -8   0   8        968.18       1050.47        48.56 o
  -6   0   8       1508.72       1783.62        64.99 o
  -4   0   8       1397.76       1497.46        43.62 o
  -2   0   8       1590.27       1390.94        40.70 o
   0   0   8        680.11        751.43        29.95 o
   2   0   8         47.56         58.32        11.12 o
   4   0   8       4555.31       4926.78       119.17 o
   6   0   8       4437.44       4713.51       188.25 o
   8   0   8       5385.71       5507.89       112.11 o
  10   0   8       1040.16       1261.15       101.29 o
  12   0   8        134.44        205.14        28.86 o
  14   0   8        151.97        140.10        21.60 o
  16   0   8         50.00         58.14        14.75 o
  18   0   8         10.14          7.31         7.86 o
 -19   1   8        148.93        141.42        16.86 o
 -18   1   8        200.30        203.22        18.76 o
 -17   1   8       1123.17       1242.31        41.34 o
 -16   1   8         96.00        103.47        17.90 o
 -15   1   8         58.16         42.60        15.79 o
 -14   1   8        388.07        372.92        25.88 o
 -13   1   8         40.77         33.95        10.67 o
 -12   1   8          0.29         12.09         8.58 o
 -11   1   8         44.32         69.43        28.38 o
 -10   1   8         61.63         90.02        19.03 o
  -9   1   8          0.76         37.89        18.63 o
  -8   1   8         67.97         62.84        15.95 o
  -7   1   8       1180.49       1282.33        38.51 o
  -6   1   8       1058.72       2018.97        56.54 o
  -5   1   8       8097.32       8977.44        93.80 o
  -4   1   8       1512.50       1368.41        28.47 o
  -3   1   8        198.25        238.76        15.26 o
  -2   1   8       1188.64       1200.64        27.21 o
  -1   1   8       7651.79       7172.97        61.08 o
   0   1   8        861.28       1069.16        22.54 o
   1   1   8       6373.69       6322.69        50.10 o
   2   1   8        284.80        241.74        11.26 o
   3   1   8       1476.79       1635.01        32.07 o
   4   1   8        144.01        185.74        13.81 o
   5   1   8       5860.94       6000.92        71.97 o
   6   1   8       1537.88       1427.22        38.87 o
   7   1   8        435.94        513.14        26.18 o
   8   1   8       1431.46       1759.65        55.81 o
   9   1   8       2743.57       2874.34        80.49 o
  10   1   8        667.98        626.96        51.16 o
  11   1   8         61.11         85.68        11.32 o
  12   1   8        688.86        514.57        21.46 o
  13   1   8        398.03        309.10        18.07 o
  14   1   8        132.08        151.39        14.20 o
  15   1   8         29.54         38.17        10.80 o
  16   1   8        385.24        389.68        17.87 o
  17   1   8        121.40        154.25        12.08 o
  18   1   8         94.89        119.19         7.48 o
 -19   2   8         36.03         44.44        11.04 o
 -18   2   8          6.32         14.61        17.28 o
 -17   2   8         39.11         66.77        24.39 o
 -16   2   8        196.66        184.58        20.60 o
 -15   2   8          2.11        -15.01        15.01 o
 -14   2   8         47.64         51.12        15.03 o
 -13   2   8        494.49        450.76        22.70 o
 -12   2   8        256.05        301.74        16.00 o
 -11   2   8        195.71        153.91        14.62 o
 -10   2   8        298.69        294.77        26.36 o
  -9   2   8         43.34         21.28        14.57 o
  -8   2   8        292.98        326.84        23.81 o
  -7   2   8        301.49        483.05        26.40 o
  -6   2   8        923.16       1714.43        38.51 o
  -5   2   8       1040.70       1364.24        40.20 o
  -4   2   8        317.85        290.05        18.11 o
  -3   2   8        930.46       1006.40        24.64 o
  -2   2   8       2282.35       2412.38        37.23 o
  -1   2   8       2846.70       3047.39        37.19 o
   0   2   8       5500.71       6381.64        54.27 o
   1   2   8       2434.56       2787.24        34.21 o
   2   2   8         46.20         57.82         9.65 o
   3   2   8       1362.03       1563.95        33.80 o
   4   2   8         10.09         47.74        13.20 o
   5   2   8       4259.10       4492.64        65.10 o
   6   2   8       1942.38       1973.71        45.63 o
   7   2   8        158.96        158.27        21.14 o
   8   2   8         60.92         97.77        21.33 o
   9   2   8        625.52        772.36        47.81 o
  10   2   8         67.04         52.21        12.43 o
  11   2   8        695.58        748.76        24.80 o
  12   2   8         89.69         89.74        12.07 o
  13   2   8        533.82        501.47        21.60 o
  14   2   8        236.94        297.00        14.38 o
  15   2   8        107.68         89.41        11.87 o
  16   2   8        100.32        110.16        11.59 o
  17   2   8         58.95         62.74         9.56 o
  18   2   8        108.07        147.43         7.79 o
 -19   3   8         15.56         28.34        14.75 o
 -18   3   8        104.63        129.67        15.23 o
 -17   3   8        171.51        214.83        20.02 o
 -16   3   8         28.51         13.29        12.86 o
 -15   3   8        257.56        185.82        20.63 o
 -14   3   8       1592.80       1525.46        46.72 o
 -13   3   8         16.21         45.49        23.60 o
 -12   3   8        140.23         96.39        12.85 o
 -11   3   8        100.60         70.59        10.48 o
 -10   3   8        425.58        580.12        34.40 o
  -9   3   8          3.14         19.68        16.08 o
  -8   3   8        585.35        699.94        31.40 o
  -7   3   8        154.69        179.03        19.17 o
  -6   3   8       3501.95       3520.93        62.38 o
  -5   3   8       1909.94       1902.61        45.48 o
  -4   3   8       2849.90       3107.53        54.88 o
  -3   3   8       6097.86       6485.28        64.54 o
  -2   3   8       1006.07       1322.03        27.51 o
  -1   3   8        278.56        276.52        16.57 o
   0   3   8       4059.68       4792.46        67.99 o
   1   3   8       1398.83       1509.37        27.59 o
   2   3   8       1719.31       1846.79        40.86 o
   3   3   8        178.56        190.43        15.02 o
   4   3   8         47.88         31.86        13.59 o
   5   3   8        538.58        466.89        23.34 o
   6   3   8         33.08         46.69        16.48 o
   7   3   8        413.59        500.56        32.73 o
   8   3   8       1596.06       1762.88        57.61 o
   9   3   8       3063.18       3393.55       157.31 o
  10   3   8       1060.10        863.02        27.54 o
  11   3   8        411.89        373.72        16.52 o
  12   3   8         13.17         18.47         8.58 o
  13   3   8        338.36        420.64        18.12 o
  14   3   8       1119.45        981.06        23.11 o
  15   3   8        431.39        392.69        15.55 o
  16   3   8         91.00        127.82        11.83 o
  17   3   8          9.27        109.25        10.33 o
  18   3   8         32.99         52.57         6.30 o
 -19   4   8          9.12         11.47         8.36 o
 -18   4   8         21.03         44.68        11.55 o
 -17   4   8         78.44        113.10        15.61 o
 -16   4   8         20.94         14.61        13.31 o
 -15   4   8         50.56         32.61        13.94 o
 -14   4   8         18.52          7.00        13.02 o
 -13   4   8        169.01        183.05        21.91 o
 -12   4   8       1079.86       1028.22        37.75 o
 -11   4   8       1068.40        951.54        60.58 o
 -10   4   8         16.14         52.98        17.39 o
  -9   4   8         29.77         17.88        16.25 o
  -8   4   8       1052.03        952.37        41.07 o
  -7   4   8        464.42        482.71        27.25 o
  -6   4   8        222.87        270.63        21.81 o
  -5   4   8          2.45         11.57         9.63 o
  -4   4   8       1686.49       1741.96        42.75 o
  -3   4   8       1742.47       1877.17        36.95 o
  -2   4   8       1786.71       2155.63        34.74 o
  -1   4   8       3010.77       3361.14        43.18 o
   0   4   8          7.79         34.45        11.65 o
   1   4   8       3591.24       3396.84        49.04 o
   2   4   8       4518.06       4702.98        65.23 o
   3   4   8       2336.27       2424.30        47.06 o
   4   4   8        141.49         95.99        14.34 o
   5   4   8         49.25         42.59        15.98 o
   6   4   8        201.28        359.99        28.45 o
   7   4   8       1747.69       1756.59        62.09 o
   8   4   8         14.62         15.53        54.78 o
   9   4   8        646.92        767.93        73.00 o
  10   4   8        399.71        385.62        16.16 o
  11   4   8         78.08        231.48        21.69 o
  12   4   8        558.88        365.21        16.67 o
  13   4   8       1670.81       1399.18        27.90 o
  14   4   8          4.98          2.66         8.09 o
  15   4   8        311.00        303.97        13.59 o
  16   4   8         15.47          8.45         7.63 o
  17   4   8          0.13         -4.23         7.54 o
  18   4   8         15.21         30.06         6.33 o
 -19   5   8         18.23          6.03         8.86 o
 -18   5   8         11.10         17.90         9.99 o
 -17   5   8        197.32        200.29        18.19 o
 -16   5   8         64.48         69.58        14.91 o
 -15   5   8        351.11        344.28        23.63 o
 -14   5   8        590.34        504.92        27.91 o
 -13   5   8       1541.63       1511.73        44.98 o
 -12   5   8       1036.32        894.40        27.46 o
 -11   5   8        874.74        889.62        26.98 o
 -10   5   8         23.75         60.47        26.49 o
  -9   5   8        262.71        307.60        27.22 o
  -8   5   8        467.52        630.95        43.62 o
  -7   5   8       1116.71       1340.31        51.33 o
  -6   5   8        465.39        493.02        27.62 o
  -5   5   8        354.47        296.03        23.20 o
  -4   5   8       1848.20       1864.82        38.01 o
  -3   5   8        289.29        327.22        19.55 o
  -2   5   8       2717.67       3240.34        43.16 o
  -1   5   8          4.07         80.44        13.82 o
   0   5   8       4435.35       5256.83        62.25 o
   1   5   8       4153.71       4524.96        58.28 o
   2   5   8          1.38         36.87        12.32 o
   3   5   8        134.88        123.15        19.58 o
   4   5   8          2.57         25.88        15.82 o
   5   5   8        369.59        412.67        30.05 o
   6   5   8        184.14        260.70        35.85 o
   7   5   8        330.81        375.44        29.85 o
   8   5   8       1049.44       1107.67        51.34 o
   9   5   8         11.18         25.09        18.34 o
  10   5   8       5181.27       4259.52        48.20 o
  11   5   8          2.51         54.47        10.11 o
  12   5   8         24.79        154.76        12.15 o
  13   5   8        678.76        598.26        18.91 o
  14   5   8        274.36        264.47        15.04 o
  15   5   8        158.39        164.92        12.08 o
  16   5   8        829.02        841.40        20.90 o
  17   5   8          0.01         13.44         6.16 o
  18   5   8         97.12        107.30         9.63 o
 -18   6   8          0.02         16.43        10.65 o
 -17   6   8        105.59        139.61        23.01 o
 -16   6   8         40.38         64.94        20.05 o
 -15   6   8        308.01        329.79        33.20 o
 -14   6   8        361.28        316.77        32.16 o
 -13   6   8       1181.24       1079.86        37.35 o
 -12   6   8        506.43        536.53        31.88 o
 -11   6   8        553.00        517.29        33.91 o
 -10   6   8       1339.44       1115.81        59.59 o
  -9   6   8        280.74        351.18        37.77 o
  -8   6   8        219.85        281.98        31.50 o
  -7   6   8         85.19        103.90        22.01 o
  -6   6   8        220.32        283.96        23.38 o
  -5   6   8         22.73         -5.46        19.52 o
  -4   6   8        316.78        240.58        20.77 o
  -3   6   8        225.25        197.26        15.58 o
  -2   6   8          6.71         76.95        15.36 o
  -1   6   8       2024.70       2194.88        39.80 o
   0   6   8       1177.31       1532.54        36.23 o
   1   6   8       4543.33       4545.33        60.36 o
   2   6   8       1182.58       1307.62        46.48 o
   3   6   8        202.58        223.62        22.62 o
   4   6   8        128.52        109.99        18.63 o
   5   6   8        171.14        219.58        19.02 o
   6   6   8        475.83        619.85        36.12 o
   7   6   8         16.11         20.61        20.24 o
   8   6   8         27.09         25.45        17.35 o
   9   6   8       1033.83        866.08        32.23 o
  10   6   8       2917.10       2593.45        38.16 o
  11   6   8        104.55        140.89        12.00 o
  12   6   8         20.54         25.25         8.23 o
  13   6   8        189.51        168.02        11.80 o
  14   6   8         31.05         14.07         8.90 o
  15   6   8         70.71         79.42         9.86 o
  16   6   8         13.67         14.94         7.01 o
  17   6   8         22.03         31.67         7.67 o
  18   6   8         45.59         67.09        16.42 o
 -18   7   8         16.61         20.57        15.19 o
 -17   7   8        118.80        145.18        14.93 o
 -16   7   8          0.00          3.18        19.61 o
 -15   7   8        610.93        559.33        38.70 o
 -14   7   8          0.08         15.09        12.22 o
 -13   7   8       2379.15       2367.95        53.82 o
 -12   7   8        409.64        324.05        22.87 o
 -11   7   8       3801.36       3095.98        60.50 o
 -10   7   8        551.21        512.78        42.23 o
  -9   7   8       3109.82       2875.14       493.85 o
  -8   7   8       1159.95       1336.79        53.48 o
  -7   7   8        452.35        504.99        34.86 o
  -6   7   8         75.14        138.98        21.35 o
  -5   7   8        670.20        775.58        34.65 o
  -4   7   8        885.13        891.20        35.76 o
  -3   7   8         84.90         93.54        16.98 o
  -2   7   8       2801.94       3025.54        53.80 o
  -1   7   8        640.74        971.80        29.81 o
   0   7   8       2509.06       2527.78        47.10 o
   1   7   8         12.01         33.70        13.68 o
   2   7   8         28.91         66.08        16.68 o
   3   7   8        146.71        192.51        22.52 o
   4   7   8        583.06        596.18        34.11 o
   5   7   8        169.87        228.64        19.59 o
   6   7   8          2.82         18.05        18.99 o
   7   7   8        320.24        396.96        37.68 o
   8   7   8         66.72         59.97        13.57 o
   9   7   8        312.79        281.47        20.95 o
  10   7   8         58.95         70.34        12.43 o
  11   7   8        308.14        337.31        20.41 o
  12   7   8          0.45         73.21        12.72 o
  13   7   8         45.42         56.22         9.76 o
  14   7   8        508.06        464.94        18.35 o
  15   7   8         10.56          6.20         8.69 o
  16   7   8        121.33        127.10        10.99 o
  17   7   8         31.40         33.81         7.00 o
 -18   8   8          4.86         55.78        14.98 o
 -17   8   8         68.55         34.74        18.39 o
 -16   8   8          2.17         16.60        18.01 o
 -15   8   8         46.88         31.08        18.00 o
 -14   8   8        400.56        357.27        24.45 o
 -13   8   8        106.64         97.09        22.49 o
 -12   8   8        414.82        359.27        32.94 o
 -11   8   8        156.48        225.94        28.42 o
 -10   8   8        158.67        206.46        26.88 o
  -9   8   8        601.95        501.48        46.64 o
  -8   8   8        316.97        420.10        34.61 o
  -7   8   8        177.24        234.37        27.46 o
  -6   8   8         12.22         44.65        19.47 o
  -5   8   8        265.86        330.85        25.28 o
  -4   8   8        331.10        433.52        29.70 o
  -3   8   8        372.55        462.57        28.15 o
  -2   8   8        908.55       1061.15        48.61 o
  -1   8   8       1707.67       2057.94        50.42 o
   0   8   8       3250.40       4392.26        71.45 o
   1   8   8        213.19        180.30        21.19 o
   2   8   8        226.06        288.81        24.63 o
   3   8   8         12.93         62.13        16.93 o
   4   8   8        613.01        587.95        28.94 o
   5   8   8         30.89         53.69        19.86 o
   6   8   8       1050.28       1279.49        62.74 o
   7   8   8         58.81        128.45        24.36 o
   8   8   8        185.16        124.72        15.57 o
   9   8   8        349.84        246.55        20.32 o
  10   8   8       1289.30       1064.48        31.27 o
  11   8   8       1162.16       1153.01        32.98 o
  12   8   8          3.22         10.53        11.31 o
  13   8   8        369.75        323.95        19.17 o
  14   8   8        129.57        121.44        13.87 o
  15   8   8        650.60        596.50        25.26 o
  16   8   8        125.26        165.15        14.26 o
  17   8   8         14.31         21.80        12.83 o
 -17   9   8         12.11         19.08        14.28 o
 -16   9   8         62.98         43.82        11.96 o
 -15   9   8         74.91         61.28        26.10 o
 -14   9   8          2.62          4.19        13.17 o
 -13   9   8        362.44        287.53        22.84 o
 -12   9   8          4.18          1.77        14.38 o
 -11   9   8        164.19        143.82        18.59 o
 -10   9   8        976.44        739.49        33.22 o
  -9   9   8       1061.31        985.51        32.65 o
  -8   9   8         19.85         14.47         9.98 o
  -7   9   8        394.23        587.88        42.91 o
  -6   9   8        462.68        872.26        45.48 o
  -5   9   8        141.86        180.94        26.11 o
  -4   9   8         63.94         91.35        18.28 o
  -3   9   8         73.45         58.55        22.01 o
  -2   9   8        795.88        937.86        47.63 o
  -1   9   8        497.62        713.11        63.44 o
   0   9   8        611.98        789.83        44.68 o
   1   9   8        454.27        550.63        31.61 o
   2   9   8        336.10        342.12        26.94 o
   3   9   8         12.11         16.73        16.29 o
   4   9   8         21.31          8.34        12.14 o
   5   9   8         41.00         28.08        13.97 o
   6   9   8        550.93        831.94        52.77 o
   7   9   8         43.73         22.04        12.24 o
   8   9   8         88.71         74.86        20.25 o
   9   9   8         16.74         50.25        14.48 o
  10   9   8         48.42         80.55        15.56 o
  11   9   8          0.55         -7.79        13.11 o
  12   9   8        424.36        408.14        21.09 o
  13   9   8         16.08          5.07        10.71 o
  14   9   8        100.77        117.11        14.42 o
  15   9   8         14.34         22.65        15.98 o
  16   9   8        251.19        288.20        16.33 o
 -17  10   8          8.17         28.88        12.48 o
 -16  10   8          1.20          4.69        10.95 o
 -15  10   8         85.15         69.13        13.42 o
 -14  10   8        119.12        116.36        19.45 o
 -13  10   8         13.23         18.97        13.67 o
 -12  10   8        214.28        225.26        39.20 o
 -11  10   8        718.74        603.42        44.92 o
 -10  10   8        154.59        128.47        16.60 o
  -9  10   8          0.91         11.79        13.28 o
  -8  10   8        130.12        149.19        14.37 o
  -7  10   8        675.25        528.10        22.23 o
  -6  10   8       3191.94       2478.31        48.90 o
  -5  10   8        814.28        985.27        52.72 o
  -4  10   8         45.68         31.42        31.92 o
  -3  10   8         68.30         54.12        33.62 o
  -2  10   8        297.49        461.00        62.14 o
  -1  10   8         13.33         -8.97        28.19 o
   0  10   8        144.37        196.68        48.33 o
   1  10   8        253.17        296.29        26.68 o
   2  10   8          3.36         -2.33        12.08 o
   3  10   8        249.87        343.08        24.08 o
   4  10   8        183.48        197.75        22.46 o
   5  10   8        881.89        804.79       147.52 o
   6  10   8       3634.24       3527.09        78.77 o
   7  10   8       3410.58       2988.10        58.40 o
   8  10   8        675.47        613.33        29.51 o
   9  10   8          5.66         10.07        22.38 o
  10  10   8          0.00         -9.91        13.07 o
  11  10   8          0.02         17.44        14.18 o
  12  10   8          5.65         14.78        13.14 o
  13  10   8         50.27         35.90        13.95 o
  14  10   8         48.18         35.80        13.06 o
  15  10   8        239.69        285.56        22.76 o
  16  10   8         37.15         52.31        12.37 o
 -16  11   8        115.40        108.37        14.52 o
 -15  11   8         64.17         33.40        11.08 o
 -14  11   8          7.26          9.47        11.83 o
 -13  11   8        374.47        345.46        23.28 o
 -12  11   8        225.55        285.57        23.48 o
 -11  11   8        105.45         89.49        16.16 o
 -10  11   8         34.97         38.46        13.37 o
  -9  11   8         90.03         74.32        14.77 o
  -8  11   8       3180.90       2702.51        46.61 o
  -7  11   8        819.54        665.90        24.60 o
  -6  11   8        298.93        277.53        17.00 o
  -5  11   8         65.84         56.49        12.39 o
  -4  11   8         55.71         80.45        19.65 o
  -3  11   8         88.61        173.77        38.98 o
  -2  11   8        397.10        626.03        76.89 o
  -1  11   8       2051.33       2375.65        85.34 o
   0  11   8          0.81         19.71        20.18 o
   1  11   8        658.52        855.65        54.49 o
   2  11   8        534.09        513.43        33.59 o
   3  11   8         43.37         82.00        22.38 o
   4  11   8         34.23         11.16        16.92 o
   5  11   8       1468.42       1411.97        48.92 o
   6  11   8        645.52        637.08        25.03 o
   7  11   8          0.12         26.95        16.50 o
   8  11   8        748.90        688.13        26.43 o
   9  11   8         31.94         24.01        13.74 o
  10  11   8          8.81          3.74        17.06 o
  11  11   8        202.06        186.20        20.07 o
  12  11   8        105.50         61.20        15.04 o
  13  11   8          0.01         14.89        14.87 o
  14  11   8         76.09         70.11        13.12 o
  15  11   8          0.01         -6.32        11.85 o
  16  11   8          5.27         22.18         9.20 o
 -16  12   8        502.85        557.94        21.46 o
 -15  12   8         28.98         16.63        13.86 o
 -14  12   8         84.26        107.29        15.03 o
 -13  12   8         12.83         42.46        13.82 o
 -12  12   8          1.99          3.11        12.99 o
 -11  12   8         90.68        102.67        17.27 o
 -10  12   8         49.81         50.05        14.08 o
  -9  12   8          3.53          9.41        14.02 o
  -8  12   8        364.30        334.02        19.52 o
  -7  12   8        276.57        266.46        18.68 o
  -6  12   8        653.63        704.23        25.33 o
  -5  12   8        940.03        712.50        24.82 o
  -4  12   8       1039.16        777.41        25.50 o
  -3  12   8        101.83         73.55        12.71 o
  -2  12   8         43.12         72.91        11.51 o
  -1  12   8       1484.86       1218.33        37.05 o
   0  12   8        412.75        405.97        19.97 o
   1  12   8        103.16         49.67        15.63 o
   2  12   8         65.11         71.68        17.60 o
   3  12   8        163.97        161.25        19.96 o
   4  12   8        485.63        454.73        30.61 o
   5  12   8          3.54         35.82        18.83 o
   6  12   8         29.20         32.90        36.46 o
   7  12   8         22.78         12.12        13.60 o
   8  12   8        386.95        352.84        26.89 o
   9  12   8         89.52         90.94        16.69 o
  10  12   8        212.87        205.40        19.86 o
  11  12   8          6.56         26.61        14.03 o
  12  12   8         48.09         60.14        14.57 o
  13  12   8          0.44         -8.08        10.79 o
  14  12   8          3.29         26.89        13.24 o
  15  12   8          1.98          3.63         9.99 o
 -15  13   8         35.43         31.55        13.84 o
 -14  13   8         83.07        115.74        15.03 o
 -13  13   8         10.41          2.21        15.77 o
 -12  13   8         10.01         71.42        14.64 o
 -11  13   8        226.47        209.18        33.06 o
 -10  13   8         80.71        126.48        17.18 o
  -9  13   8        238.67        209.58        23.63 o
  -8  13   8       2926.60       2740.22        47.43 o
  -7  13   8        530.92        449.28        21.74 o
  -6  13   8        226.82        229.51        17.32 o
  -5  13   8       3801.29       3149.30        50.20 o
  -4  13   8        728.83        654.93        23.98 o
  -3  13   8          2.14         15.80        24.08 o
  -2  13   8         20.54         19.14        14.06 o
  -1  13   8        255.31        213.09        19.80 o
   0  13   8        148.38        117.97        20.99 o
   1  13   8        116.50         85.18        18.32 o
   2  13   8         15.47         12.38        15.57 o
   3  13   8          3.95         -5.10        16.45 o
   4  13   8        585.85        591.35        33.91 o
   5  13   8        597.40        489.55        32.32 o
   6  13   8        299.38        314.45        27.50 o
   7  13   8        167.51        107.84        14.64 o
   8  13   8         45.77         51.34        12.41 o
   9  13   8          7.41          5.90        12.05 o
  10  13   8          8.70         -1.58        12.07 o
  11  13   8         38.65         43.14        12.91 o
  12  13   8          5.20          2.66        10.66 o
  13  13   8        197.98        172.16        15.70 o
  14  13   8        100.27        106.61        14.85 o
 -14  14   8         13.46         20.83         9.11 o
 -13  14   8         93.84         70.10        13.78 o
 -12  14   8          5.85          9.64        12.34 o
 -11  14   8         34.70         26.22        39.43 o
 -10  14   8        232.81        240.90        19.55 o
  -9  14   8        141.94        167.56        17.30 o
  -8  14   8         44.35         72.05        15.88 o
  -7  14   8       1296.55       1291.33        33.17 o
  -6  14   8        286.08        251.43        17.92 o
  -5  14   8          0.23         19.54        13.81 o
  -4  14   8         79.25         66.63        12.68 o
  -3  14   8          5.23         48.48        18.30 o
  -2  14   8        175.51        121.99        20.10 o
  -1  14   8       1830.83       1461.41        37.67 o
   0  14   8         68.41        112.39        15.85 o
   1  14   8        110.36         92.61        17.69 o
   2  14   8       2533.08       2153.57        60.39 o
   3  14   8       1247.26       1124.67        44.83 o
   4  14   8        729.13        721.00        61.51 o
   5  14   8         70.17         66.50        19.44 o
   6  14   8        145.53        155.54        22.14 o
   7  14   8         37.16         68.75        20.15 o
   8  14   8        289.98        303.27        18.72 o
   9  14   8         28.89         12.30         9.84 o
  10  14   8          3.42         -5.07         9.79 o
  11  14   8         30.77         41.77        11.92 o
  12  14   8         45.56         33.05        17.38 o
  13  14   8        252.83        277.54        16.46 o
 -14  15   8         36.67         23.01        11.24 o
 -13  15   8        462.85        368.04        47.56 o
 -12  15   8         68.41         70.75        12.12 o
 -11  15   8          1.61          2.78        15.77 o
 -10  15   8        178.58        210.65        25.44 o
  -9  15   8         23.80         18.58        27.19 o
  -8  15   8        182.04        217.90        23.21 o
  -7  15   8         96.99        103.03        13.98 o
  -6  15   8          9.09          1.89        11.67 o
  -5  15   8          5.02          3.46        10.95 o
  -4  15   8        282.83        263.36        17.27 o
  -3  15   8         45.78         63.98        14.57 o
  -2  15   8        172.23        135.68        16.10 o
  -1  15   8         80.86         62.92        13.90 o
   0  15   8        286.95        275.92        19.74 o
   1  15   8         16.92         33.42        15.87 o
   2  15   8        805.16        671.79        29.86 o
   3  15   8         26.94          9.88        17.26 o
   4  15   8          1.18        -12.52        18.62 o
   5  15   8         56.61         76.99        19.97 o
   6  15   8        710.24        706.43        36.42 o
   7  15   8        113.50        129.26        22.75 o
   8  15   8         46.88         69.76        18.04 o
   9  15   8        147.33        164.65        20.16 o
  10  15   8          4.42         -3.19         8.76 o
  11  15   8          1.10         11.42        10.55 o
  12  15   8         10.81         19.14         9.34 o
 -13  16   8        398.62        519.24        26.62 o
 -12  16   8         39.41         22.72        10.95 o
 -11  16   8          0.12         16.56        12.18 o
 -10  16   8          4.38         25.64        14.05 o
  -9  16   8         10.40         11.50        14.93 o
  -8  16   8         35.83         60.36        15.00 o
  -7  16   8         30.06         46.33        13.62 o
  -6  16   8        176.19        150.35        15.42 o
  -5  16   8          0.61        -17.39        17.39 o
  -4  16   8        245.42        198.01        17.92 o
  -3  16   8        124.50        151.25        17.28 o
  -2  16   8        231.28        244.06        19.27 o
  -1  16   8        656.10        611.20        25.66 o
   0  16   8        106.32         93.51        14.77 o
   1  16   8         40.95         58.68        18.79 o
   2  16   8       2528.57       2474.10        66.29 o
   3  16   8         62.01         44.92        16.74 o
   4  16   8         22.65          2.30        25.20 o
   5  16   8          0.86          9.72        16.03 o
   6  16   8         63.18         58.74        18.47 o
   7  16   8         23.13         21.54        14.92 o
   8  16   8         22.28         33.28        15.69 o
   9  16   8         14.05         17.66        13.13 o
  10  16   8        128.04        129.11        15.69 o
  11  16   8         29.01         17.99        14.92 o
 -11  17   8        118.83        124.74        27.07 o
 -10  17   8          0.02          1.89        11.13 o
  -9  17   8         14.89          6.44        11.91 o
  -8  17   8          1.08          1.66        11.44 o
  -7  17   8        281.61        286.23        19.59 o
  -6  17   8         31.00          3.21        30.94 o
  -5  17   8        326.51        328.07        25.56 o
  -4  17   8        438.15        431.99        27.51 o
  -3  17   8         38.31         20.11        17.15 o
  -2  17   8        233.26        206.37        23.07 o
  -1  17   8         15.48          3.94        12.66 o
   0  17   8       1439.98       1600.02        37.41 o
   1  17   8        198.05        196.59        19.57 o
   2  17   8         17.25          8.00        12.91 o
   3  17   8         21.16         11.56        15.56 o
   4  17   8         39.80         41.34        16.01 o
   5  17   8         41.68         39.72        21.51 o
   6  17   8         13.09         45.22        16.26 o
   7  17   8        178.34        200.32        30.83 o
   8  17   8        122.30        107.73        16.98 o
   9  17   8        162.03        148.66        16.39 o
  10  17   8         70.28         88.20        12.60 o
 -10  18   8          9.14          3.39        17.38 o
  -9  18   8          0.10         13.27        10.75 o
  -8  18   8         33.16         30.82        13.07 o
  -7  18   8         29.23         40.60        19.10 o
  -6  18   8          0.40         11.23        15.05 o
  -5  18   8          2.11          9.43        17.12 o
  -4  18   8          6.73         19.49        15.90 o
  -3  18   8          8.47         44.73        16.29 o
  -2  18   8        112.22         91.38        18.07 o
  -1  18   8         30.19         21.85        15.34 o
   0  18   8        361.14        409.66        25.21 o
   1  18   8         17.40        -10.06        18.50 o
   2  18   8        123.56        134.33        38.74 o
   3  18   8          2.90          9.66        14.47 o
   4  18   8         79.73         79.67        16.13 o
   5  18   8         14.22          8.56        14.92 o
   6  18   8          4.93          9.95        12.02 o
   7  18   8         39.67         22.21        11.89 o
   8  18   8          9.99         17.72         9.89 o
  -8  19   8          2.49          7.21        19.48 o
  -7  19   8         19.87        -14.98        21.53 o
  -6  19   8        472.44        568.85        32.00 o
  -5  19   8         44.66         24.72        13.45 o
  -4  19   8         41.96         70.33        22.06 o
  -3  19   8        383.48        404.81        23.60 o
  -2  19   8          3.74         21.17        14.49 o
  -1  19   8        115.67        129.57        17.50 o
   0  19   8        244.20        242.53        24.70 o
   1  19   8          0.51         43.65        27.16 o
   2  19   8         75.56         66.05        22.74 o
   3  19   8         13.35          6.64        22.34 o
   4  19   8        126.57         96.27        23.67 o
   5  19   8        432.94        424.31        35.49 o
   6  19   8         43.50         48.01        19.23 o
   7  19   8          4.46         57.05        17.37 o
  -6  20   8        263.53        301.27        21.65 o
  -5  20   8          8.99          8.67        14.52 o
  -4  20   8         48.45         66.62        12.83 o
  -3  20   8        135.56        144.45        15.34 o
  -2  20   8          7.51          6.31        18.35 o
  -1  20   8         35.84         46.48        15.23 o
   0  20   8          7.11         12.44        14.21 o
   1  20   8         21.72         35.80        18.65 o
   2  20   8         51.07         36.74        20.68 o
   3  20   8         71.61         70.24        19.75 o
   4  20   8        169.99        155.31        22.90 o
   5  20   8         27.42         20.77        14.68 o
  -2  21   8          2.57         35.88        15.34 o
  -1  21   8         16.75         14.24        14.44 o
   0  21   8          7.05         29.84        16.33 o
   1  21   8          0.15         14.99        13.55 o
 -19   0   9        353.15        428.88        28.82 o
 -17   0   9       1667.86       1842.64        68.53 o
 -15   0   9        281.10        206.84        30.91 o
 -13   0   9        289.00        173.66        29.22 o
 -11   0   9          1.83         43.12        20.65 o
  -9   0   9        130.86        211.88        29.47 o
  -7   0   9       2801.20       3968.45       104.66 o
  -5   0   9      14269.84      16044.57       190.44 o
  -3   0   9        774.69        870.66        36.12 o
  -1   0   9       3635.26       3573.49       116.83 o
   1   0   9        295.09        290.93        19.20 o
   3   0   9        977.36       1399.77        45.28 o
   5   0   9       2242.95       2337.51        71.25 o
   7   0   9        637.82        826.59        46.97 o
   9   0   9        307.60        253.10        45.58 o
  11   0   9        119.98        104.58        14.97 o
  13   0   9         30.76         30.48        21.40 o
  15   0   9         43.17         73.67        16.81 o
  17   0   9         60.65         34.15        11.88 o
 -19   1   9        129.85        142.12        13.66 o
 -18   1   9         27.30         37.15        12.53 o
 -17   1   9        109.05        227.29        29.28 o
 -16   1   9       1091.35       1031.97        39.38 o
 -15   1   9        300.59        274.29        26.73 o
 -14   1   9        426.22        367.94        26.63 o
 -13   1   9         94.31         74.70        19.48 o
 -12   1   9        208.03        220.59        21.17 o
 -11   1   9        318.55        272.25        21.10 o
 -10   1   9          5.88          6.34        15.18 o
  -9   1   9        612.13        618.19        31.71 o
  -8   1   9       5048.90       5470.12        83.78 o
  -7   1   9       1492.70       1566.17        44.67 o
  -6   1   9        141.67        328.22        24.65 o
  -5   1   9         74.86        149.67        18.23 o
  -4   1   9          3.55         29.72        11.89 o
  -3   1   9       3089.85       3414.26        47.64 o
  -2   1   9       3046.82       2952.21        43.96 o
  -1   1   9      13051.79      13674.54       153.63 o
   0   1   9      10604.70      10764.02        94.30 o
   1   1   9        648.00        822.98        20.15 o
   2   1   9       3277.95       3685.13        49.58 o
   3   1   9        133.31        210.92        15.54 o
   4   1   9        386.24        347.64        18.13 o
   5   1   9         15.45         12.03        12.48 o
   6   1   9       2005.67       2200.26        50.61 o
   7   1   9        366.14        425.65        25.16 o
   8   1   9          3.82         23.53        14.31 o
   9   1   9        108.85         79.58        24.46 o
  10   1   9       2361.46       1984.78        34.78 o
  11   1   9        885.97        759.69        24.64 o
  12   1   9          0.74          1.28        11.33 o
  13   1   9        237.44        230.91        16.26 o
  14   1   9        330.64        368.17        32.14 o
  15   1   9        229.66        158.01        13.88 o
  16   1   9          0.88         -2.91         8.86 o
  17   1   9        107.91        144.57        11.05 o
  18   1   9         17.95         31.17         5.41 o
 -19   2   9         44.36         67.68        11.53 o
 -18   2   9          1.09          1.89        11.30 o
 -17   2   9          9.30        148.71        17.50 o
 -16   2   9        428.46        391.24        25.89 o
 -15   2   9       1777.72       1732.32        50.62 o
 -14   2   9       1269.67       1233.13        43.46 o
 -13   2   9         54.12         35.68        18.27 o
 -12   2   9         88.77         74.82        15.80 o
 -11   2   9        548.78        473.43        26.31 o
 -10   2   9        222.16        254.92        25.68 o
  -9   2   9       2332.98       2613.46        67.60 o
  -8   2   9        868.50        917.59        36.64 o
  -7   2   9         76.88         48.63        14.60 o
  -6   2   9       2726.82       2706.58        49.70 o
  -5   2   9       2233.49       2605.01        47.57 o
  -4   2   9        632.72        789.61        28.64 o
  -3   2   9       1469.15       1723.90        34.84 o
  -2   2   9         22.00         26.87        10.17 o
  -1   2   9        832.40        875.38        22.67 o
   0   2   9       1851.48       2000.52        32.07 o
   1   2   9       1038.27        994.18        23.01 o
   2   2   9         88.56         91.30        11.17 o
   3   2   9          7.54         26.77        10.75 o
   4   2   9        544.48        600.53        24.71 o
   5   2   9        730.77        845.77        29.09 o
   6   2   9        960.77        968.77        34.77 o
   7   2   9        436.99        390.51        30.47 o
   8   2   9        481.51        524.59        33.85 o
   9   2   9        720.53        696.44        65.38 o
  10   2   9        287.33        250.49        15.44 o
  11   2   9         64.29         60.66        10.63 o
  12   2   9         34.39         46.70        11.38 o
  13   2   9         62.20         52.25        11.21 o
  14   2   9        134.20        134.35        12.16 o
  15   2   9          7.84         13.85         9.96 o
  16   2   9          7.99         16.81         9.08 o
  17   2   9         17.65         51.42         8.45 o
  18   2   9          0.82         -2.27         5.04 o
 -19   3   9        209.12        292.51        16.63 o
 -18   3   9          3.28         35.35        11.75 o
 -17   3   9        427.73        441.74        25.35 o
 -16   3   9        251.38        208.89        20.86 o
 -15   3   9         39.15         54.26        34.20 o
 -14   3   9         16.66         10.70        13.86 o
 -13   3   9         42.61         49.90        15.03 o
 -12   3   9        651.44        630.53        31.35 o
 -11   3   9        599.77        526.64        27.77 o
 -10   3   9        486.85        618.82        36.60 o
  -9   3   9        562.14        723.31        41.40 o
  -8   3   9        952.61       1001.10        38.65 o
  -7   3   9       2362.81       2604.19        57.48 o
  -6   3   9          0.98          6.37        12.79 o
  -5   3   9        137.91        172.40        16.69 o
  -4   3   9        618.33        731.55        23.14 o
  -3   3   9        555.95        548.70        18.57 o
  -2   3   9       1164.76       1396.07        28.57 o
  -1   3   9       3686.80       4194.60        63.09 o
   0   3   9       2247.65       3030.52        39.80 o
   1   3   9         31.36         46.68        11.48 o
   2   3   9        329.53        318.36        18.64 o
   3   3   9       1045.55       1073.43        33.73 o
   4   3   9        657.52        778.59        30.07 o
   5   3   9        722.73        880.14        50.58 o
   6   3   9       1432.42       1585.54        54.48 o
   7   3   9          1.10          2.61        15.20 o
   8   3   9         52.96         61.71        16.72 o
   9   3   9        177.37        234.65        23.98 o
  10   3   9        513.09        490.25        20.23 o
  11   3   9       4529.68       4172.87        55.15 o
  12   3   9        204.06        181.59        15.10 o
  13   3   9        590.50        469.57        20.83 o
  14   3   9        182.29        157.46        14.91 o
  15   3   9          5.09         14.00         7.71 o
  16   3   9          0.89         13.85         9.84 o
  17   3   9          6.83          5.65         9.47 o
  18   3   9          3.71         12.41         6.66 o
 -19   4   9         82.95         97.19        13.93 o
 -18   4   9         57.44         76.00        12.15 o
 -17   4   9         72.17         82.56        27.39 o
 -16   4   9        199.65        225.10        20.67 o
 -15   4   9         23.30         28.64        13.64 o
 -14   4   9       5390.27       5020.70        82.26 o
 -13   4   9       1342.54       1033.17        48.79 o
 -12   4   9        241.08        155.60        18.72 o
 -11   4   9        481.52        488.64        26.49 o
 -10   4   9       4220.45       4938.87       139.60 o
  -9   4   9       3633.20       4250.16        88.38 o
  -8   4   9       1320.23       1487.66        51.82 o
  -7   4   9        971.89       1151.28        36.31 o
  -6   4   9        681.66        804.43        34.73 o
  -5   4   9         18.47         22.36        12.41 o
  -4   4   9          1.20         15.49        11.89 o
  -3   4   9       1816.67       1787.44        38.36 o
  -2   4   9        570.99        508.77        21.21 o
  -1   4   9       4152.30       4183.86        61.53 o
   0   4   9         23.65         15.87        11.52 o
   1   4   9       2485.09       2479.47        39.91 o
   2   4   9       2957.03       2909.44        71.34 o
   3   4   9        511.90        523.76        25.41 o
   4   4   9        206.42        224.45        18.34 o
   5   4   9        618.12        720.72        38.23 o
   6   4   9          0.01         23.52        16.41 o
   7   4   9        167.55        256.25        26.44 o
   8   4   9       1341.76       1650.71        71.41 o
   9   4   9       1467.78       1181.43        28.30 o
  10   4   9       1547.42       1373.05        28.27 o
  11   4   9          1.68         17.03         8.76 o
  12   4   9         50.63         29.71         9.22 o
  13   4   9        147.86        129.95        11.28 o
  14   4   9          0.76          3.66         8.83 o
  15   4   9        168.31        170.02        11.02 o
  16   4   9        406.08        358.80        12.86 o
  17   4   9        108.41        151.19         9.56 o
  18   4   9         10.40          3.58        12.89 o
 -19   5   9         10.13         18.57        14.03 o
 -18   5   9         16.34         19.41        11.25 o
 -17   5   9          1.75         28.75        11.47 o
 -16   5   9         18.00         10.09        11.48 o
 -15   5   9        284.66        234.28        20.66 o
 -14   5   9        337.91        309.93        23.39 o
 -13   5   9        311.17        404.45        47.87 o
 -12   5   9       3388.48       3066.33       199.45 o
 -11   5   9        352.97        434.23        23.71 o
 -10   5   9        121.35        107.49        15.14 o
  -9   5   9       2050.41       2528.09        70.00 o
  -8   5   9        183.33        260.18        26.97 o
  -7   5   9        507.58        682.56        33.81 o
  -6   5   9        974.35       1122.10        40.90 o
  -5   5   9        147.70        148.56        19.03 o
  -4   5   9         67.68         73.00        12.92 o
  -3   5   9       1069.23       1153.51        32.14 o
  -2   5   9       3047.70       3122.39        50.29 o
  -1   5   9       3935.01       3759.99        52.86 o
   0   5   9        112.77        238.58        17.58 o
   1   5   9        976.41       1103.99        32.10 o
   2   5   9       4080.70       4734.84        92.19 o
   3   5   9        401.90        520.05        25.43 o
   4   5   9         22.12          5.13        16.53 o
   5   5   9          0.24         11.09        17.08 o
   6   5   9         75.19        131.92        20.29 o
   7   5   9        841.94       1041.92        48.24 o
   8   5   9        475.26        580.16        86.37 o
   9   5   9        127.25        125.18        10.71 o
  10   5   9       2879.16       2509.39        37.85 o
  11   5   9          4.95         72.39        11.33 o
  12   5   9         37.83         24.72         8.57 o
  13   5   9         20.65         32.26         9.04 o
  14   5   9        173.73        160.87        11.18 o
  15   5   9         59.44         63.40         9.27 o
  16   5   9          0.03          0.87         7.90 o
  17   5   9         16.73         12.74         5.62 o
 -18   6   9          3.42        -17.62        17.62 o
 -17   6   9         17.67         52.13        13.60 o
 -16   6   9         38.14         76.98        20.92 o
 -15   6   9         37.01         23.64        19.46 o
 -14   6   9        198.43        164.77        27.42 o
 -13   6   9        241.47        266.07        29.43 o
 -12   6   9       1305.84       1215.49        40.55 o
 -11   6   9         50.44        208.02        22.06 o
 -10   6   9        810.83        657.02        33.04 o
  -9   6   9         38.72         12.70        27.09 o
  -8   6   9        202.97        189.18        38.19 o
  -7   6   9         33.67         42.57        20.29 o
  -6   6   9       1342.56       1606.31        49.26 o
  -5   6   9          1.41        -12.37        16.26 o
  -4   6   9        781.27        775.90        34.18 o
  -3   6   9        442.73        538.43        23.90 o
  -2   6   9       3333.52       4091.85        58.89 o
  -1   6   9        164.02        138.27        15.35 o
   0   6   9       4380.65       5653.74        70.77 o
   1   6   9       1911.17       1879.14        41.96 o
   2   6   9       3246.40       3766.28        77.33 o
   3   6   9         15.09         29.41        16.44 o
   4   6   9        211.20        204.10        23.96 o
   5   6   9         45.13         46.32        16.37 o
   6   6   9        359.91        404.21        31.42 o
   7   6   9          5.77        -19.28        19.28 o
   8   6   9        520.06        455.15        19.98 o
   9   6   9        218.36        213.32        15.57 o
  10   6   9        682.22        570.62        24.34 o
  11   6   9         36.42        149.13        13.39 o
  12   6   9        103.02         73.67         9.94 o
  13   6   9         27.16         39.03         8.73 o
  14   6   9        118.94        119.21        10.12 o
  15   6   9         99.48         78.51         9.40 o
  16   6   9        154.39        187.14        11.00 o
  17   6   9         79.22         88.78         9.18 o
 -18   7   9         12.59          5.07        14.39 o
 -17   7   9         49.55         24.13        10.53 o
 -16   7   9         50.88         65.53        14.32 o
 -15   7   9         16.86          3.56        13.40 o
 -14   7   9        193.71        164.89        17.94 o
 -13   7   9         26.64         41.12        16.69 o
 -12   7   9          3.22         27.04        13.70 o
 -11   7   9         44.36         48.31        18.27 o
 -10   7   9         13.60         32.87        14.65 o
  -9   7   9        361.25        324.45        21.03 o
  -8   7   9         50.50         48.72        33.81 o
  -7   7   9         25.67         63.47        18.83 o
  -6   7   9         76.95         54.95        17.43 o
  -5   7   9         36.39         46.53        16.66 o
  -4   7   9        391.51        343.37        25.54 o
  -3   7   9       1341.42       1451.29        45.50 o
  -2   7   9        540.17        570.62        25.05 o
  -1   7   9       2391.35       2432.82        55.65 o
   0   7   9         46.13         82.62        14.45 o
   1   7   9       2527.61       2707.95        67.07 o
   2   7   9        993.26       1119.85        45.46 o
   3   7   9       1888.36       2055.72        61.06 o
   4   7   9        589.13        554.93        34.91 o
   5   7   9        185.13        154.49        17.32 o
   6   7   9         22.10         23.48        16.28 o
   7   7   9         55.67         35.29        21.33 o
   8   7   9        605.93        582.54        19.51 o
   9   7   9         64.21         32.70        10.10 o
  10   7   9        378.30        317.01        18.23 o
  11   7   9         10.75         17.46        14.75 o
  12   7   9         44.64         30.56        10.07 o
  13   7   9         80.61         37.39         9.59 o
  14   7   9        150.69        127.33        14.19 o
  15   7   9          0.12          4.91         8.38 o
  16   7   9        471.14        428.15        33.79 o
  17   7   9         43.81         40.02        14.49 o
 -17   8   9         15.64         39.08        17.32 o
 -16   8   9          2.14        -12.44        20.66 o
 -15   8   9         62.59         79.58        24.85 o
 -14   8   9        406.99        441.41        20.84 o
 -13   8   9        629.69        586.88        30.43 o
 -12   8   9         66.05         30.07        16.33 o
 -11   8   9         70.18         97.35        17.37 o
 -10   8   9        324.22        273.68        35.37 o
  -9   8   9         32.84         -8.83        27.04 o
  -8   8   9         37.21         30.88        14.72 o
  -7   8   9         35.10         53.87        22.84 o
  -6   8   9        430.10        606.46        38.73 o
  -5   8   9        481.12        550.25        32.25 o
  -4   8   9       2390.57       2885.83        66.15 o
  -3   8   9        139.05         73.35        20.07 o
  -2   8   9       1217.97       1282.19        54.77 o
  -1   8   9        298.58        326.40        23.97 o
   0   8   9       7782.85       9963.94       195.98 o
   1   8   9         60.19         63.93        20.58 o
   2   8   9        212.63        198.08        22.68 o
   3   8   9        172.97        226.03        24.65 o
   4   8   9         33.44         28.89        12.85 o
   5   8   9        120.98        181.87        20.61 o
   6   8   9       1628.74       2015.97        80.83 o
   7   8   9        866.15        789.00        31.14 o
   8   8   9         14.70         37.64        28.99 o
   9   8   9         15.00         24.97        34.09 o
  10   8   9         20.29          1.80        10.16 o
  11   8   9        269.47        277.63        18.42 o
  12   8   9         44.65         60.62        13.72 o
  13   8   9         25.95         20.46        11.38 o
  14   8   9        220.15        233.83        15.77 o
  15   8   9        110.31        121.94        13.77 o
  16   8   9          1.05         11.12         8.27 o
 -17   9   9         12.58         -1.55        13.43 o
 -16   9   9          9.61         26.11        14.99 o
 -15   9   9          3.51         -0.07        12.03 o
 -14   9   9         91.13         67.37        15.11 o
 -13   9   9         63.00         83.28        16.10 o
 -12   9   9        100.18        103.17        18.26 o
 -11   9   9        369.32        365.36        27.02 o
 -10   9   9        255.67        173.54        19.30 o
  -9   9   9         58.10         67.35        17.21 o
  -8   9   9         18.76         40.71        15.93 o
  -7   9   9         61.74         65.48        11.89 o
  -6   9   9       1344.67       1647.41        76.14 o
  -5   9   9          0.08         46.46        18.81 o
  -4   9   9        105.36        167.09        22.96 o
  -3   9   9         81.32        122.67        23.24 o
  -2   9   9        141.65        207.96        28.23 o
  -1   9   9        112.70        156.39        32.57 o
   0   9   9         15.43         39.94        16.76 o
   1   9   9        398.72        373.52        27.86 o
   2   9   9        323.17        411.43        30.51 o
   3   9   9        114.32        111.50        16.69 o
   4   9   9         22.41         20.32        13.58 o
   5   9   9        822.25        877.97        62.48 o
   6   9   9       1306.91       1427.42        40.09 o
   7   9   9       2828.30       2405.51        88.45 o
   8   9   9         32.61          4.24        27.03 o
   9   9   9        761.17        577.17        28.84 o
  10   9   9         35.50         55.57        14.98 o
  11   9   9         67.05         70.28        16.00 o
  12   9   9        143.03        144.48        18.46 o
  13   9   9         94.07         95.20        12.89 o
  14   9   9         38.27         52.90        10.92 o
  15   9   9        327.05        357.79        42.99 o
  16   9   9          0.07         17.32         9.89 o
 -16  10   9          0.29         -3.21        11.00 o
 -15  10   9         47.38         40.27        12.37 o
 -14  10   9        160.09        181.15        18.42 o
 -13  10   9         88.59         59.82        15.77 o
 -12  10   9         12.48         25.80        14.79 o
 -11  10   9        110.70        113.11        19.49 o
 -10  10   9        526.92        414.50        27.36 o
  -9  10   9        217.56        175.10        17.90 o
  -8  10   9        289.18        197.69        15.89 o
  -7  10   9        249.79        319.63        19.81 o
  -6  10   9       5056.88       4151.32        55.69 o
  -5  10   9        102.25        112.75        17.26 o
  -4  10   9       2141.41       2514.67        72.70 o
  -3  10   9         56.09        101.34        25.98 o
  -2  10   9       1118.03       1287.97        78.88 o
  -1  10   9         59.51         60.41        35.93 o
   0  10   9         65.46         91.90        40.30 o
   1  10   9         11.09         20.03        14.78 o
   2  10   9        111.16        104.76        15.01 o
   3  10   9         65.85         78.51        17.12 o
   4  10   9       1248.49       1013.70        54.24 o
   5  10   9        838.47        801.40        31.13 o
   6  10   9        384.00        413.21        23.71 o
   7  10   9       1008.26        858.08        33.52 o
   8  10   9       1556.66       1370.49        42.16 o
   9  10   9          5.77         20.89        13.25 o
  10  10   9        454.64        351.10        23.78 o
  11  10   9          3.47         10.74        12.60 o
  12  10   9          6.44         42.65        13.94 o
  13  10   9         60.92         62.71        14.42 o
  14  10   9          8.20         10.51        21.46 o
  15  10   9         25.12          0.24        11.15 o
  16  10   9          2.57         27.69        10.66 o
 -16  11   9        177.25        223.67        14.46 o
 -15  11   9         42.95         72.17        12.80 o
 -14  11   9          3.23         10.98        13.17 o
 -13  11   9          6.90         21.04        13.40 o
 -12  11   9        104.10         72.10        16.25 o
 -11  11   9         13.40          9.45        14.15 o
 -10  11   9        189.25        100.29        18.19 o
  -9  11   9        241.88        187.58        26.81 o
  -8  11   9         17.72         23.37        15.10 o
  -7  11   9       1304.25       1202.72        32.37 o
  -6  11   9        278.25        321.73        19.47 o
  -5  11   9       2915.02       2474.73        43.85 o
  -4  11   9        430.00        394.81        19.20 o
  -3  11   9          5.44          2.51         8.87 o
  -2  11   9        110.63        129.20        14.81 o
  -1  11   9         15.21         21.99        12.84 o
   0  11   9        869.59        899.98        52.40 o
   1  11   9          1.46        -14.16        14.66 o
   2  11   9          2.19          0.35        26.86 o
   3  11   9        248.05        223.90        22.84 o
   4  11   9        454.74        345.81        26.89 o
   5  11   9         69.36         86.66        17.80 o
   6  11   9        199.08        277.50        18.49 o
   7  11   9        371.42        390.67        24.80 o
   8  11   9        245.90        195.96        19.04 o
   9  11   9        105.96         74.65        15.75 o
  10  11   9          7.23         22.02        14.47 o
  11  11   9         22.42         33.91        14.19 o
  12  11   9         27.27         30.37        22.82 o
  13  11   9         48.27         36.88        11.92 o
  14  11   9         22.08         42.70        11.17 o
  15  11   9          4.05         11.77        10.28 o
 -15  12   9         19.97         19.48        10.10 o
 -14  12   9         38.08         46.30        17.64 o
 -13  12   9         36.36         37.91        13.12 o
 -12  12   9        139.58         99.91        16.81 o
 -11  12   9         83.74        105.37        17.63 o
 -10  12   9        114.15         88.49        18.10 o
  -9  12   9         63.60         76.51        15.69 o
  -8  12   9        987.32        910.04        29.51 o
  -7  12   9          9.66          3.25        12.39 o
  -6  12   9        108.49         93.68        14.35 o
  -5  12   9       1000.03        853.82        27.72 o
  -4  12   9        229.27        164.24        15.70 o
  -3  12   9          9.90          3.52        13.05 o
  -2  12   9         42.79         14.68        10.81 o
  -1  12   9        854.65        774.42        31.28 o
   0  12   9         43.42         31.33        13.30 o
   1  12   9          2.46          5.29        11.21 o
   2  12   9       1085.27        888.28        39.22 o
   3  12   9        211.80        238.30        23.52 o
   4  12   9        101.06         65.53        18.65 o
   5  12   9        230.50        273.56        35.75 o
   6  12   9       1057.71       1010.82        43.08 o
   7  12   9        379.42        414.85        22.14 o
   8  12   9         19.04         18.06        15.99 o
   9  12   9        434.46        348.32        23.68 o
  10  12   9          1.85         33.02        14.59 o
  11  12   9         31.15         28.16        12.99 o
  12  12   9          1.17          4.54        11.46 o
  13  12   9         61.48         96.01        13.52 o
  14  12   9         12.43         18.62        11.29 o
 -15  13   9         40.57         18.55        11.70 o
 -14  13   9          8.41         13.27        11.43 o
 -13  13   9         31.28         65.62        11.73 o
 -12  13   9         26.69         30.48        24.73 o
 -11  13   9        431.64        397.18        24.35 o
 -10  13   9        160.97        137.57        19.16 o
  -9  13   9          5.32         44.73        14.21 o
  -8  13   9       1858.71       1546.26        41.68 o
  -7  13   9          7.23         47.55        13.21 o
  -6  13   9        124.56        140.27        15.09 o
  -5  13   9        262.19        216.24        18.74 o
  -4  13   9       1005.61        856.33        27.63 o
  -3  13   9       1222.70       1123.27        30.49 o
  -2  13   9        382.21        315.47        18.08 o
  -1  13   9        285.64        196.66        21.44 o
   0  13   9          0.91          1.39        14.36 o
   1  13   9         30.00         33.68        18.22 o
   2  13   9        169.80        169.68        36.10 o
   3  13   9         16.03         19.57        16.65 o
   4  13   9         59.75         19.62        16.51 o
   5  13   9       1193.59       1062.09        44.49 o
   6  13   9        286.67        298.88        27.46 o
   7  13   9       1246.05       1163.29        45.75 o
   8  13   9        830.07        736.25        26.72 o
   9  13   9        668.12        731.68        30.22 o
  10  13   9         75.03         58.96        13.13 o
  11  13   9        856.22        815.21        30.21 o
  12  13   9         68.53         93.27        13.37 o
  13  13   9         83.36        101.60        22.38 o
  14  13   9         22.06         26.31        10.61 o
 -14  14   9          0.74          5.67        12.30 o
 -13  14   9        154.13        229.74        24.24 o
 -12  14   9         39.58        103.88        14.16 o
 -11  14   9        146.89        170.03        17.70 o
 -10  14   9         13.07          3.84        12.38 o
  -9  14   9         21.89         22.95        13.83 o
  -8  14   9         89.09        118.96        16.35 o
  -7  14   9        461.97        449.14        21.73 o
  -6  14   9        242.45        241.20        17.64 o
  -5  14   9        388.98        317.65        19.27 o
  -4  14   9        330.93        282.53        18.22 o
  -3  14   9        993.80        932.36        28.70 o
  -2  14   9       1785.61       1382.15        41.73 o
  -1  14   9         63.99         88.13        16.24 o
   0  14   9         21.51         16.40        17.14 o
   1  14   9         88.66         87.51        35.84 o
   2  14   9        158.98        145.55        21.35 o
   3  14   9         55.59         28.49        17.60 o
   4  14   9        113.31        126.73        22.84 o
   5  14   9        865.34        862.66        40.25 o
   6  14   9       1671.99       1547.76        51.60 o
   7  14   9          6.33         51.33        29.21 o
   8  14   9        141.59        120.76        26.14 o
   9  14   9          3.76         11.70         9.84 o
  10  14   9        215.55        221.61        17.87 o
  11  14   9         11.33         31.28        10.91 o
  12  14   9         96.95        124.09        25.65 o
  13  14   9          0.90         17.05         8.44 o
 -13  15   9        256.60        309.09        53.16 o
 -12  15   9          4.38         25.13        12.80 o
 -11  15   9        266.30        332.75        29.21 o
 -10  15   9         37.48         15.11        16.03 o
  -9  15   9        559.00        534.18        23.98 o
  -8  15   9         10.93         12.79        11.88 o
  -7  15   9        119.70        112.07        13.84 o
  -6  15   9         12.56         74.65        19.70 o
  -5  15   9        389.65        423.29        20.70 o
  -4  15   9        738.77        661.51        24.84 o
  -3  15   9       1032.13        930.74        31.40 o
  -2  15   9         17.48         31.91        13.63 o
  -1  15   9        172.99        158.70        17.21 o
   0  15   9        218.06        261.80        21.83 o
   1  15   9        184.21        177.66        19.29 o
   2  15   9        915.64        924.24        41.24 o
   3  15   9       1572.35       1561.59        52.14 o
   4  15   9          5.48        -16.43        16.43 o
   5  15   9         54.35         36.64        26.94 o
   6  15   9          6.99         24.06        17.14 o
   7  15   9          0.01        -15.96        15.96 o
   8  15   9          9.43         26.56        24.87 o
   9  15   9          7.34          8.90        13.63 o
  10  15   9         30.81         27.92        10.35 o
  11  15   9         37.53         38.59         9.71 o
  12  15   9        247.62        317.89        15.54 o
 -12  16   9        209.11        198.28        44.92 o
 -11  16   9          2.94         19.76        13.00 o
 -10  16   9          1.23         18.49        13.36 o
  -9  16   9        131.87        132.62        31.48 o
  -8  16   9        161.01        168.40        17.81 o
  -7  16   9         14.13         35.99        12.31 o
  -6  16   9        109.08        125.27        12.59 o
  -5  16   9         31.47         42.48        10.98 o
  -4  16   9        169.14        181.41        17.38 o
  -3  16   9         53.57         73.65        18.04 o
  -2  16   9          8.80         18.28        17.00 o
  -1  16   9          0.88          6.47        13.06 o
   0  16   9        192.00        208.94        22.29 o
   1  16   9         70.11         92.87        15.89 o
   2  16   9        580.21        595.16        33.56 o
   3  16   9         12.69         10.80        58.60 o
   4  16   9        222.04        224.23        22.84 o
   5  16   9        115.70         71.71        40.33 o
   6  16   9        142.45        124.90        19.67 o
   7  16   9         81.68         84.24        17.26 o
   8  16   9        202.78        201.76        31.48 o
   9  16   9         95.18         79.42        14.07 o
  10  16   9          6.13         14.13        16.27 o
  11  16   9        100.94        125.96        19.28 o
 -11  17   9          5.88          4.77        11.78 o
 -10  17   9         57.58         92.38        13.76 o
  -9  17   9          0.48         18.50        12.78 o
  -8  17   9        168.33        195.86        16.43 o
  -7  17   9         54.60         36.61        22.29 o
  -6  17   9         55.86         71.78        13.22 o
  -5  17   9          0.01          6.05        15.96 o
  -4  17   9        122.65        122.54        19.51 o
  -3  17   9        127.85        106.59        15.06 o
  -2  17   9         20.92         28.77        16.58 o
  -1  17   9          0.62         11.90        15.79 o
   0  17   9        667.25        718.60        29.58 o
   1  17   9         50.01         83.83        15.48 o
   2  17   9         93.91        106.84        19.36 o
   3  17   9        187.24        195.21        21.44 o
   4  17   9         37.52         41.17        16.09 o
   5  17   9        312.03        281.91        33.46 o
   6  17   9         22.85         28.55        14.47 o
   7  17   9          1.86         -1.50        13.08 o
   8  17   9          4.04         25.08        12.37 o
   9  17   9          4.68         11.86         9.99 o
  -9  18   9        115.01        137.92        13.68 o
  -8  18   9         56.18         50.32        22.69 o
  -7  18   9          0.00         12.10        17.79 o
  -6  18   9         35.31         32.09        33.27 o
  -5  18   9          5.99         -4.63        14.29 o
  -4  18   9          3.10         26.12        14.83 o
  -3  18   9         14.03         37.73        15.89 o
  -2  18   9         17.16          0.33        15.48 o
  -1  18   9        289.51        273.64        21.19 o
   0  18   9        201.14        209.09        24.89 o
   1  18   9         45.65         51.62        12.89 o
   2  18   9        288.37        338.07        48.95 o
   3  18   9         57.02         25.37        14.95 o
   4  18   9         37.91         31.36        13.91 o
   5  18   9          8.94         26.36        12.59 o
   6  18   9         53.17         43.65        12.97 o
   7  18   9         42.17         52.78        12.37 o
   8  18   9        479.02        578.96        24.03 o
  -8  19   9        120.75        103.55        22.22 o
  -7  19   9          1.70         -3.18        19.54 o
  -6  19   9          6.08        -24.58        26.12 o
  -5  19   9         49.83         85.55        14.78 o
  -4  19   9          5.89         11.29        17.92 o
  -3  19   9         61.29         65.84        14.37 o
  -2  19   9          0.00         15.74        13.06 o
  -1  19   9        190.04        194.11        21.95 o
   0  19   9        233.58        286.28        24.15 o
   1  19   9         77.62         87.06        24.83 o
   2  19   9          1.78          9.38        20.15 o
   3  19   9         76.85         68.84        22.80 o
   4  19   9         13.60         -2.32        17.99 o
   5  19   9          2.70         15.80        17.03 o
   6  19   9        263.37        348.72        28.45 o
  -5  20   9          2.47         -2.44        18.83 o
  -4  20   9          0.00        -11.44        13.22 o
  -3  20   9         17.99         22.34        10.97 o
  -2  20   9          1.67         11.08        12.96 o
  -1  20   9          0.04          2.18        12.94 o
   0  20   9          0.43         21.00        12.48 o
   1  20   9         18.41         39.00        19.36 o
   2  20   9        161.34        205.30        25.35 o
   3  20   9         94.77         84.63        18.89 o
   4  20   9         53.60         65.38        16.97 o
 -18   0  10        348.54        541.65        35.18 o
 -16   0  10        283.12        431.86        37.26 o
 -14   0  10        253.20        209.41        30.97 o
 -12   0  10         31.62         47.57        22.26 o
 -10   0  10        491.21        423.39       137.54 o
  -8   0  10        199.12        319.25        64.55 o
  -6   0  10        945.73        979.63        56.17 o
  -4   0  10      15072.82      16552.98       158.24 o
  -2   0  10        645.05        622.22        46.85 o
   0   0  10         13.62         24.21        15.55 o
   2   0  10       1537.44       1315.77        46.29 o
   4   0  10       3943.11       3490.75       150.37 o
   6   0  10       2585.33       2809.61        84.52 o
   8   0  10        359.10        339.56        58.02 o
  10   0  10        184.76        159.44        16.45 o
  12   0  10        210.10        126.51        15.77 o
  14   0  10        230.85        228.87        30.20 o
  16   0  10        401.04        468.33        24.42 o
  18   0  10         37.50         22.68        10.60 o
 -19   1  10        230.79        255.63        15.65 o
 -18   1  10        432.47        499.86        23.74 o
 -17   1  10       1087.04       1337.84        40.05 o
 -16   1  10         35.98         35.79        15.58 o
 -15   1  10         75.79         54.73        15.68 o
 -14   1  10        608.29        552.69        31.31 o
 -13   1  10          0.70          2.54        13.76 o
 -12   1  10         97.21        108.60        18.49 o
 -11   1  10        109.72         81.88        15.38 o
 -10   1  10        290.22        235.36        18.71 o
  -9   1  10          2.98         22.03        15.98 o
  -8   1  10          7.63         41.52        16.84 o
  -7   1  10       1794.74       2556.74        63.19 o
  -6   1  10       1121.92       1490.86        47.49 o
  -5   1  10        826.54        993.75        33.69 o
  -4   1  10         61.48         65.02        14.49 o
  -3   1  10         35.32         49.74        12.83 o
  -2   1  10        700.30        920.80        27.60 o
  -1   1  10         77.59         79.70        11.16 o
   0   1  10       2861.89       3454.76        47.00 o
   1   1  10        107.75         85.42        14.32 o
   2   1  10       3902.91       4081.30        62.20 o
   3   1  10         14.64         23.32        11.03 o
   4   1  10        353.00        339.87        20.52 o
   5   1  10         70.73         86.33        16.76 o
   6   1  10        259.28        431.05        25.64 o
   7   1  10       1648.65       1929.88        61.78 o
   8   1  10          4.83         -4.86        15.12 o
   9   1  10        871.99        663.40        20.09 o
  10   1  10        970.15        637.12        19.16 o
  11   1  10        174.24        136.39        11.10 o
  12   1  10        567.78        490.97        21.47 o
  13   1  10         96.91         83.41        11.86 o
  14   1  10         49.26         45.68         9.60 o
  15   1  10         50.75         69.29        10.94 o
  16   1  10          8.44          2.61         9.48 o
  17   1  10          2.66         13.05         7.34 o
  18   1  10         32.17         57.66        12.73 o
 -19   2  10        475.95        544.66        17.25 o
 -18   2  10        101.23        118.39        14.55 o
 -17   2  10        781.94        883.08        33.19 o
 -16   2  10        176.02        210.47        20.85 o
 -15   2  10         17.28         42.23        15.26 o
 -14   2  10          3.86         -8.54        13.66 o
 -13   2  10        143.38        156.83        38.27 o
 -12   2  10         29.11         45.54        14.73 o
 -11   2  10       2321.96       1965.47        52.06 o
 -10   2  10       1443.98       1149.60        79.59 o
  -9   2  10         42.21         74.57        21.48 o
  -8   2  10       1372.33       1548.65        48.40 o
  -7   2  10        252.99        256.41        24.55 o
  -6   2  10        164.47        252.39        32.97 o
  -5   2  10        702.02        798.84        31.29 o
  -4   2  10         72.47         46.83        14.14 o
  -3   2  10         64.37         42.15        10.51 o
  -2   2  10        308.70        190.74        13.96 o
  -1   2  10        965.23        856.70        23.91 o
   0   2  10        588.85        731.28        22.09 o
   1   2  10        871.23        932.28        27.84 o
   2   2  10       3778.26       3745.41        53.81 o
   3   2  10        256.17        291.87        17.98 o
   4   2  10          1.68          2.32        11.50 o
   5   2  10        137.01        174.79        19.51 o
   6   2  10        946.43       1066.26        38.97 o
   7   2  10        820.43        893.74        44.69 o
   8   2  10        122.29        119.26        18.84 o
   9   2  10        165.67        153.53        11.49 o
  10   2  10        534.34        433.42        16.28 o
  11   2  10        334.36        224.49        15.72 o
  12   2  10       1092.82        977.48        28.63 o
  13   2  10        550.97        478.79        21.42 o
  14   2  10          1.53          1.31         8.41 o
  15   2  10          6.35          7.66         7.39 o
  16   2  10         22.86         25.62         8.36 o
  17   2  10         69.84         77.98         9.76 o
 -19   3  10         10.42          5.36         8.73 o
 -18   3  10         10.60         23.91        10.92 o
 -17   3  10        368.35        476.63        24.92 o
 -16   3  10        749.66        770.22        34.53 o
 -15   3  10          4.14         -0.54        22.98 o
 -14   3  10        748.98        652.55        33.26 o
 -13   3  10       2001.78       1920.01        53.39 o
 -12   3  10         61.07         18.29        13.26 o
 -11   3  10        272.48        245.86        21.19 o
 -10   3  10        169.25        164.32        18.04 o
  -9   3  10        328.34        434.19        32.00 o
  -8   3  10       2420.87       2647.33        62.94 o
  -7   3  10          2.00         28.21        15.19 o
  -6   3  10         31.24        175.52        18.07 o
  -5   3  10        330.63        446.65        20.47 o
  -4   3  10       1770.41       2064.93        40.77 o
  -3   3  10       3087.17       3325.71        50.27 o
  -2   3  10       3109.82       3518.89        46.65 o
  -1   3  10       1550.92       1917.15        34.52 o
   0   3  10       3569.37       4567.23        51.60 o
   1   3  10        352.43        512.31        22.07 o
   2   3  10       1928.52       2036.73        40.65 o
   3   3  10       1360.54       1513.05        38.97 o
   4   3  10          0.01          0.00        11.34 o
   5   3  10        484.01        602.95        26.96 o
   6   3  10        756.75        785.93        54.31 o
   7   3  10       1067.90       1185.89        57.63 o
   8   3  10        919.68        933.69        55.64 o
   9   3  10         27.67         11.84         7.81 o
  10   3  10        598.42        448.31        19.73 o
  11   3  10        697.20        530.39        22.56 o
  12   3  10        178.34        157.14        14.41 o
  13   3  10        246.68        247.21        16.59 o
  14   3  10        767.12        694.89        21.48 o
  15   3  10          0.40          3.27         7.01 o
  16   3  10         14.71         -6.95         9.29 o
  17   3  10        150.27        152.91        10.94 o
 -18   4  10        107.56        134.81        13.31 o
 -17   4  10        155.75        187.42        23.49 o
 -16   4  10          8.58          7.41        18.29 o
 -15   4  10          0.93         16.69        13.79 o
 -14   4  10        154.35        156.58        22.71 o
 -13   4  10       3936.12       3560.89        70.09 o
 -12   4  10          0.77         28.22        14.68 o
 -11   4  10       3452.73       3069.48        63.51 o
 -10   4  10        425.35        295.13        21.60 o
  -9   4  10        254.77        273.81        27.44 o
  -8   4  10        293.07        259.13        25.81 o
  -7   4  10        353.91        434.17        28.18 o
  -6   4  10        238.92        318.09        22.06 o
  -5   4  10         25.16         48.16        11.08 o
  -4   4  10        724.31        711.79        24.74 o
  -3   4  10          8.25         -6.93        10.49 o
  -2   4  10       2633.38       2806.52        47.40 o
  -1   4  10        549.13        659.46        22.52 o
   0   4  10        156.54        153.50        12.83 o
   1   4  10       3276.58       3813.84        58.01 o
   2   4  10        367.55        443.47        24.98 o
   3   4  10       1426.19       1585.32        43.61 o
   4   4  10       1089.62       1088.39        37.41 o
   5   4  10        265.57        301.02        28.29 o
   6   4  10        657.26        902.53        44.70 o
   7   4  10        234.96        289.96        28.63 o
   8   4  10         22.95         -7.60         9.78 o
   9   4  10        508.99        469.28        21.04 o
  10   4  10         43.77         13.72         8.32 o
  11   4  10        190.73        135.33        17.78 o
  12   4  10         54.65         80.43        11.29 o
  13   4  10          8.08         20.39         9.09 o
  14   4  10          5.07          4.79         8.37 o
  15   4  10         12.09         12.70         7.80 o
  16   4  10         32.28         31.71         6.62 o
  17   4  10         61.93         68.21         9.07 o
 -18   5  10          0.38         -8.26        10.31 o
 -17   5  10        112.78        149.85        18.18 o
 -16   5  10         16.16         12.25        12.27 o
 -15   5  10        127.23        171.97        19.04 o
 -14   5  10        367.15        396.48        25.25 o
 -13   5  10        105.38        121.30        17.46 o
 -12   5  10       1621.07       1410.64        52.23 o
 -11   5  10       1041.13        836.60        33.41 o
 -10   5  10       2681.58       2336.50        60.24 o
  -9   5  10        558.73        474.55        36.36 o
  -8   5  10        677.05        832.99        42.41 o
  -7   5  10         26.78         48.67        15.59 o
  -6   5  10        204.12        278.01        24.60 o
  -5   5  10        957.83        978.76        39.33 o
  -4   5  10         49.71         95.66        13.79 o
  -3   5  10       2910.34       3219.53        62.02 o
  -2   5  10       1121.21       1112.87        35.52 o
  -1   5  10        580.80        636.37        24.77 o
   0   5  10       1389.66       1668.92        38.10 o
   1   5  10        122.61        184.83        17.47 o
   2   5  10        324.94        378.84        24.51 o
   3   5  10       1879.72       2212.92        51.80 o
   4   5  10        310.95        286.00        28.57 o
   5   5  10        241.10        196.03        24.25 o
   6   5  10        282.78        314.88        29.77 o
   7   5  10         33.86         -5.89        28.14 o
   8   5  10        281.29        204.15        12.85 o
   9   5  10        431.96        316.88        15.01 o
  10   5  10        803.05        634.81        20.73 o
  11   5  10       1098.13        855.69        23.64 o
  12   5  10         40.03         41.45         9.42 o
  13   5  10       1318.17       1180.02        24.49 o
  14   5  10        376.55        342.06        13.99 o
  15   5  10         84.17         99.50         9.68 o
  16   5  10         57.89         51.94         7.69 o
  17   5  10         11.71         26.23         9.15 o
 -18   6  10         53.93         60.62        19.42 o
 -17   6  10         28.96         13.47        10.65 o
 -16   6  10          8.55         10.81        13.62 o
 -15   6  10        642.25        667.02        42.07 o
 -14   6  10         95.57        112.64        24.34 o
 -13   6  10          0.06         -7.05        12.94 o
 -12   6  10        119.42         75.57        16.00 o
 -11   6  10       1745.86       1543.47        44.66 o
 -10   6  10        378.23        303.87        22.04 o
  -9   6  10          9.59         33.64        21.60 o
  -8   6  10        148.29        153.29        25.92 o
  -7   6  10         84.97         32.33        19.74 o
  -6   6  10          0.82         29.51        17.40 o
  -5   6  10         45.85         63.74        16.84 o
  -4   6  10        143.29        178.63        20.41 o
  -3   6  10       2485.09       2776.47        52.48 o
  -2   6  10          0.20         -1.47        14.11 o
  -1   6  10          5.06         38.25        13.92 o
   0   6  10       1378.85       1559.57        38.34 o
   1   6  10       1014.12       1129.97        37.81 o
   2   6  10         28.23         58.52        16.82 o
   3   6  10        203.52        291.84        27.39 o
   4   6  10        608.54        586.36        36.85 o
   5   6  10        741.87        883.22        45.35 o
   6   6  10         30.40         92.86        20.56 o
   7   6  10          8.75         -5.71         9.32 o
   8   6  10         39.93         29.95         8.32 o
   9   6  10        179.77        192.08        15.02 o
  10   6  10         36.43         34.00        10.44 o
  11   6  10        324.21        310.41        18.16 o
  12   6  10         84.62         80.16        10.84 o
  13   6  10         48.13         28.97        10.76 o
  14   6  10         95.85        103.54        10.13 o
  15   6  10        541.29        514.10        17.17 o
  16   6  10        321.76        343.55        12.24 o
  17   6  10         11.87         31.35        12.87 o
 -18   7  10         93.74         94.41        17.44 o
 -17   7  10          6.63          5.36        11.29 o
 -16   7  10        238.74        233.24        37.61 o
 -15   7  10          0.06        -10.73        12.48 o
 -14   7  10        591.55        533.17        24.62 o
 -13   7  10        190.96        154.38        18.55 o
 -12   7  10        725.14        683.24        31.16 o
 -11   7  10        979.07       1003.45        31.22 o
 -10   7  10        244.09        245.08        27.30 o
  -9   7  10        462.64        361.05        19.31 o
  -8   7  10        951.60        726.29        25.38 o
  -7   7  10        689.17       1027.88        49.82 o
  -6   7  10         47.21         98.36        18.90 o
  -5   7  10        316.19        375.81        27.85 o
  -4   7  10          0.25         -5.23        26.70 o
  -3   7  10        909.81        959.29        39.84 o
  -2   7  10        281.89        320.46        21.70 o
  -1   7  10       4353.55       5077.31        76.81 o
   0   7  10       1693.40       2318.64        49.68 o
   1   7  10       1564.66       1644.63        72.38 o
   2   7  10        902.55        972.81        44.84 o
   3   7  10         43.31         37.13        16.52 o
   4   7  10         50.94         29.74        16.11 o
   5   7  10        771.80        839.58        44.68 o
   6   7  10          5.57         17.77        27.48 o
   7   7  10        492.32        425.52        17.30 o
   8   7  10         30.06         14.16        12.78 o
   9   7  10        846.92        657.28        24.22 o
  10   7  10          1.19         -2.79        11.50 o
  11   7  10        964.47        867.41        24.77 o
  12   7  10         18.95         40.38         9.42 o
  13   7  10        483.17        445.58        17.68 o
  14   7  10          0.05          6.51        11.70 o
  15   7  10         77.21         64.25        12.04 o
  16   7  10         30.32          9.34        10.42 o
 -17   8  10         44.62         50.17        17.04 o
 -16   8  10         85.98         38.61        20.32 o
 -15   8  10          1.64         -0.95         9.44 o
 -14   8  10         14.88          0.75        10.45 o
 -13   8  10          0.30         -4.14        11.53 o
 -12   8  10          1.35         -1.22        11.66 o
 -11   8  10        634.47        616.41        25.44 o
 -10   8  10        968.80        849.99        36.38 o
  -9   8  10         28.73         35.03        13.86 o
  -8   8  10       1020.58        872.61        35.10 o
  -7   8  10         41.81         44.14        11.45 o
  -6   8  10         35.75        156.40        25.56 o
  -5   8  10        615.89        657.90        35.82 o
  -4   8  10        104.47        110.94        30.43 o
  -3   8  10        228.55        373.80        29.97 o
  -2   8  10        201.67        194.65        25.14 o
  -1   8  10        155.97        212.08        20.59 o
   0   8  10        111.05        163.42        26.80 o
   1   8  10       1654.23       1863.33        67.85 o
   2   8  10        204.97        258.11        24.95 o
   3   8  10        311.91        348.23        34.66 o
   4   8  10        166.16        176.36        19.67 o
   5   8  10       1352.60       1481.10       127.03 o
   6   8  10        412.57        428.71        25.04 o
   7   8  10       1518.87       1418.01        33.96 o
   8   8  10        210.64        157.59        16.81 o
   9   8  10        296.93        304.83        22.28 o
  10   8  10         42.80         19.19        12.83 o
  11   8  10         12.97          7.22        11.16 o
  12   8  10          0.24          7.39        10.40 o
  13   8  10        328.42        362.15        18.91 o
  14   8  10         41.60         28.80         9.89 o
  15   8  10          1.52          0.26         9.25 o
  16   8  10          1.73          3.06        16.13 o
 -17   9  10         49.13        103.76        17.66 o
 -16   9  10          1.34         37.02        18.03 o
 -15   9  10         21.03         19.85        11.95 o
 -14   9  10          0.34         -6.16        13.08 o
 -13   9  10         12.24         -2.91        14.66 o
 -12   9  10        117.76         90.62        17.54 o
 -11   9  10         87.47         72.77        18.30 o
 -10   9  10        572.88        521.56        31.48 o
  -9   9  10        656.79        546.23        29.96 o
  -8   9  10         24.75         20.65        17.29 o
  -7   9  10        254.29        269.97        20.53 o
  -6   9  10       3303.28       2759.49        38.57 o
  -5   9  10        425.45        406.75        27.46 o
  -4   9  10        283.95        355.12        30.96 o
  -3   9  10          0.21         12.49        19.70 o
  -2   9  10        178.55        237.58        31.98 o
  -1   9  10        621.06        584.53        54.63 o
   0   9  10          0.16          5.46        18.14 o
   1   9  10        753.18        736.44        48.94 o
   2   9  10         20.82          9.68        19.89 o
   3   9  10        493.50        577.96        31.12 o
   4   9  10        178.37        158.97        22.90 o
   5   9  10         14.64         29.94        11.95 o
   6   9  10         77.83        217.56        22.06 o
   7   9  10        793.49        711.29        30.88 o
   8   9  10       1216.54       1076.53        40.68 o
   9   9  10        191.01        141.66        18.01 o
  10   9  10        198.99        180.23        23.91 o
  11   9  10        191.92        170.08        18.57 o
  12   9  10         46.56         32.18        13.41 o
  13   9  10         45.67         29.23        12.65 o
  14   9  10        271.26        267.48        18.70 o
  15   9  10          8.60          3.13        10.77 o
  16   9  10         10.10         17.35         9.69 o
 -16  10  10         19.97         34.46         9.10 o
 -15  10  10          3.81          4.86        10.28 o
 -14  10  10          1.34         20.50        13.57 o
 -13  10  10          1.21         15.49        14.41 o
 -12  10  10         24.92         22.90        14.99 o
 -11  10  10        107.33         95.13        18.52 o
 -10  10  10        110.47        107.70        19.80 o
  -9  10  10        124.79         73.93        16.66 o
  -8  10  10       2491.05       2046.40        47.78 o
  -7  10  10        197.06        187.08        16.29 o
  -6  10  10        510.03        502.98        22.46 o
  -5  10  10       1850.67       1559.83        29.76 o
  -4  10  10       1468.94       1230.19        25.99 o
  -3  10  10         38.21         33.18         9.41 o
  -2  10  10          5.57         18.43        20.06 o
  -1  10  10        222.55        256.61        56.05 o
   0  10  10       1024.85       1212.42       105.02 o
   1  10  10         60.23         85.81        27.39 o
   2  10  10        509.73        482.80        92.92 o
   3  10  10        101.21         91.11        24.48 o
   4  10  10        356.37        249.02        30.43 o
   5  10  10        709.46        551.69        26.44 o
   6  10  10         51.67         75.51        14.48 o
   7  10  10        232.48        234.28        20.97 o
   8  10  10       2296.12       2039.80        50.20 o
   9  10  10        483.11        447.10        28.97 o
  10  10  10        254.89        217.56        19.80 o
  11  10  10         59.49         78.32        18.35 o
  12  10  10          0.21         -3.26        13.06 o
  13  10  10        146.04        141.48        16.16 o
  14  10  10         92.76         77.71        12.63 o
  15  10  10         56.41         88.55        13.82 o
 -15  11  10        245.45        267.21        18.85 o
 -14  11  10         45.79         37.84        12.71 o
 -13  11  10         65.49         81.75        17.71 o
 -12  11  10          0.80         -8.42        14.08 o
 -11  11  10        157.85        136.17        25.81 o
 -10  11  10          0.13          3.00        19.75 o
  -9  11  10          8.43          9.68        20.15 o
  -8  11  10          4.89         14.42        13.72 o
  -7  11  10        670.47        584.16        24.78 o
  -6  11  10       1774.21       1669.72        37.64 o
  -5  11  10        133.38        118.34        16.72 o
  -4  11  10        247.76        206.07        15.71 o
  -3  11  10        246.13        228.15        13.64 o
  -2  11  10         39.00         22.25        11.08 o
  -1  11  10         15.70         33.59         9.49 o
   0  11  10        597.04        530.43        19.21 o
   1  11  10          5.54         16.56        10.90 o
   2  11  10       1199.00       1053.59        41.44 o
   3  11  10         33.23         36.89        18.38 o
   4  11  10        267.61        278.51        34.64 o
   5  11  10          0.85        -22.78        22.78 o
   6  11  10        239.94        345.36        23.19 o
   7  11  10         16.73         58.33        19.86 o
   8  11  10       1676.36       1638.26        45.50 o
   9  11  10        122.71        121.68        16.70 o
  10  11  10        107.75        128.39        18.16 o
  11  11  10        102.04        118.00        16.60 o
  12  11  10          6.13         -0.92        20.52 o
  13  11  10         13.57          6.60        19.88 o
  14  11  10          2.28        -10.95        10.95 o
  15  11  10         25.58          6.13         8.80 o
 -15  12  10          8.96         12.66         9.70 o
 -14  12  10          2.47          5.20        12.79 o
 -13  12  10          0.05          0.16        25.57 o
 -12  12  10          6.71          1.77        13.49 o
 -11  12  10        234.50        171.44        19.70 o
 -10  12  10          0.52          2.03        15.64 o
  -9  12  10          3.54        -15.03        15.03 o
  -8  12  10        662.22        615.70        28.98 o
  -7  12  10       2184.65       1914.36        40.98 o
  -6  12  10       1356.01       1324.01        34.49 o
  -5  12  10       2751.41       2379.19        44.43 o
  -4  12  10       2946.68       2470.60        60.77 o
  -3  12  10        622.92        503.98        22.23 o
  -2  12  10         20.00         16.52        11.30 o
  -1  12  10       1943.04       1522.33        31.44 o
   0  12  10        187.88        211.20        17.24 o
   1  12  10        946.34        886.17        29.15 o
   2  12  10        377.17        322.73        50.09 o
   3  12  10       3072.20       2586.59        81.91 o
   4  12  10       5380.27       4931.96        88.56 o
   5  12  10       2456.72       2178.33        60.08 o
   6  12  10       1671.91       1618.63        73.96 o
   7  12  10        160.01        155.02        18.04 o
   8  12  10        123.95        102.41        15.93 o
   9  12  10        135.14        101.89        16.47 o
  10  12  10          8.99          2.91        14.96 o
  11  12  10        161.33        171.69        17.39 o
  12  12  10         10.24         13.00        37.00 o
  13  12  10        120.24        141.07        20.74 o
  14  12  10        114.63        154.70        15.73 o
 -14  13  10         25.98         34.74         9.98 o
 -13  13  10         98.87        104.37        14.09 o
 -12  13  10          1.68        -15.60        21.69 o
 -11  13  10         30.33         15.90        12.89 o
 -10  13  10         16.89          5.99        22.59 o
  -9  13  10         14.03         16.36        14.34 o
  -8  13  10         25.84         25.34        14.35 o
  -7  13  10        506.20        509.04        23.62 o
  -6  13  10        278.37        262.96        18.41 o
  -5  13  10        110.51        119.01        15.83 o
  -4  13  10        389.36        361.59        19.92 o
  -3  13  10        512.04        377.94        19.99 o
  -2  13  10        419.13        391.40        20.07 o
  -1  13  10       1098.64        979.76        41.64 o
   0  13  10        265.71        270.67        25.81 o
   1  13  10          1.23         23.36        19.72 o
   2  13  10        322.16        282.09        30.52 o
   3  13  10         63.64         27.89        40.93 o
   4  13  10       1376.49       1276.85        47.34 o
   5  13  10       1189.41       1161.09        45.82 o
   6  13  10         41.71        122.89        21.91 o
   7  13  10          0.94        -13.76        23.95 o
   8  13  10         26.91         12.56        12.50 o
   9  13  10          8.96         37.07        12.69 o
  10  13  10         24.56         12.25        11.00 o
  11  13  10         97.52         88.62        13.99 o
  12  13  10        174.76        167.20        14.65 o
  13  13  10          2.61         -8.94         8.94 o
 -14  14  10          2.62         45.21        13.95 o
 -13  14  10         16.92         13.37         9.21 o
 -12  14  10         89.14         87.89        21.67 o
 -11  14  10         26.24         29.54        13.00 o
 -10  14  10          3.41         -4.94        13.31 o
  -9  14  10         31.95         58.49        36.67 o
  -8  14  10         90.19         94.48        16.76 o
  -7  14  10        472.11        486.23        22.67 o
  -6  14  10          0.89        170.06        16.38 o
  -5  14  10        864.72        926.05        29.04 o
  -4  14  10       1333.76       1176.49        32.12 o
  -3  14  10        901.76        901.64        28.51 o
  -2  14  10        211.18        215.90        21.20 o
  -1  14  10         99.09         69.13        21.98 o
   0  14  10        100.92         78.37        17.18 o
   1  14  10         55.85         54.45        41.44 o
   2  14  10        543.24        508.14        32.36 o
   3  14  10        554.06        480.58        32.00 o
   4  14  10       1665.96       1699.09        53.78 o
   5  14  10        887.94        857.64        40.04 o
   6  14  10         47.05         87.62        19.04 o
   7  14  10          3.21        -16.75        16.75 o
   8  14  10         70.32         77.98        24.36 o
   9  14  10        223.97        189.24        33.69 o
  10  14  10          1.31          9.04        10.83 o
  11  14  10         44.95         54.78        11.03 o
  12  14  10          4.93         -1.08        16.23 o
 -13  15  10          1.81         -8.47        11.29 o
 -12  15  10          8.45         20.02        12.83 o
 -11  15  10         50.60         47.74        12.42 o
 -10  15  10         19.56         11.00        11.38 o
  -9  15  10         84.75        102.50        34.92 o
  -8  15  10        422.62        403.00        24.48 o
  -7  15  10        241.62        235.51        19.49 o
  -6  15  10          6.48         -3.35        11.44 o
  -5  15  10         10.64          6.48        11.83 o
  -4  15  10          4.01         -7.29        12.35 o
  -3  15  10        144.74        144.59        16.57 o
  -2  15  10        239.78        244.51        19.20 o
  -1  15  10        469.66        412.40        33.54 o
   0  15  10         20.23         14.82        14.69 o
   1  15  10         16.16        -17.41        17.41 o
   2  15  10        297.76        358.55        28.84 o
   3  15  10         16.65         21.88        25.71 o
   4  15  10        304.57        242.33        26.05 o
   5  15  10         92.78         68.87        18.89 o
   6  15  10         58.89         74.08        18.14 o
   7  15  10        859.41        918.38        46.02 o
   8  15  10         19.76         65.55        22.83 o
   9  15  10         20.38         25.84        19.10 o
  10  15  10          0.17         14.33        17.50 o
  11  15  10         50.30         76.31        19.21 o
 -12  16  10         25.84         61.90        14.47 o
 -11  16  10          1.20         -1.82        11.07 o
 -10  16  10          8.34         31.44        13.16 o
  -9  16  10          0.32         28.29        13.56 o
  -8  16  10         57.93         57.16        12.36 o
  -7  16  10        296.92        288.66        17.16 o
  -6  16  10         41.40         95.66        12.38 o
  -5  16  10          9.53          2.81        10.46 o
  -4  16  10        131.57         87.03        15.06 o
  -3  16  10          4.67         16.49        13.33 o
  -2  16  10         27.04         26.78        17.93 o
  -1  16  10        161.31        143.34        18.44 o
   0  16  10        874.07        951.39        33.90 o
   1  16  10        947.48        915.27        39.71 o
   2  16  10         11.75         34.10        17.94 o
   3  16  10        126.33         99.78        23.69 o
   4  16  10          8.37         23.22        22.80 o
   5  16  10        244.52        240.49        22.83 o
   6  16  10        593.80        601.81        40.67 o
   7  16  10         67.64         64.59        15.22 o
   8  16  10         15.25         27.24        29.36 o
   9  16  10        261.97        349.06        30.60 o
  10  16  10         44.18         21.68        15.76 o
 -10  17  10          2.77          1.31        31.39 o
  -9  17  10         49.35         57.32        13.14 o
  -8  17  10          5.79        -12.33        12.33 o
  -7  17  10        130.36        159.12        15.67 o
  -6  17  10          1.64         15.82        10.01 o
  -5  17  10          0.08         12.50        11.90 o
  -4  17  10         80.48         96.89        13.70 o
  -3  17  10        140.36        155.90        14.85 o
  -2  17  10          3.28         -1.63        11.85 o
  -1  17  10         79.18         49.58        21.51 o
   0  17  10        374.13        370.27        22.32 o
   1  17  10        280.23        268.99        23.73 o
   2  17  10        948.93        913.28        66.82 o
   3  17  10         15.14         15.80        14.22 o
   4  17  10        107.60        157.62        19.61 o
   5  17  10        639.84        676.64        31.04 o
   6  17  10         35.61         67.73        15.97 o
   7  17  10        693.80        693.38        28.32 o
   8  17  10         79.28         97.22        13.20 o
   9  17  10         50.83         51.68        15.57 o
  -9  18  10         81.04         62.58        18.78 o
  -8  18  10          9.94          0.81        19.62 o
  -7  18  10        408.07        412.21        38.25 o
  -6  18  10         29.11         43.96        17.57 o
  -5  18  10        111.53        112.27        16.57 o
  -4  18  10          4.77         18.87        14.02 o
  -3  18  10          3.77         27.40        14.54 o
  -2  18  10        161.97        185.83        14.29 o
  -1  18  10        409.93        423.12        21.44 o
   0  18  10          2.68         20.68        12.98 o
   1  18  10          1.00         -9.00        13.19 o
   2  18  10         17.36         32.78        13.57 o
   3  18  10        108.55        128.75        16.35 o
   4  18  10          1.79         -2.24        12.09 o
   5  18  10         70.53         51.15        12.76 o
   6  18  10          2.38          2.28        10.78 o
   7  18  10         12.78         13.80        19.37 o
  -7  19  10         23.24         -3.47        17.82 o
  -6  19  10        149.23        284.87        30.98 o
  -5  19  10         29.70         11.88        20.43 o
  -4  19  10          6.75         -0.46        11.92 o
  -3  19  10          2.37        -11.82        11.82 o
  -2  19  10         98.02        110.51        17.57 o
  -1  19  10         25.76         69.18        16.03 o
   0  19  10          7.76        -19.09        19.09 o
   1  19  10         56.31         44.70        20.58 o
   2  19  10          0.69         -5.30        18.68 o
   3  19  10          6.82          7.36         9.63 o
   4  19  10         11.87          8.24        15.26 o
   5  19  10          1.80        -14.43        14.43 o
  -3  20  10         88.83        157.12        22.45 o
  -2  20  10          0.09          6.47        15.35 o
  -1  20  10        436.40        580.48        35.40 o
   0  20  10          3.07         -6.62        15.17 o
   1  20  10         26.56         56.82        17.14 o
   2  20  10         21.64         -5.17        14.57 o
 -17   0  11        639.68        618.12        39.48 o
 -15   0  11        113.32        128.59        25.44 o
 -13   0  11        518.40        551.28        43.72 o
 -11   0  11        298.60        265.80        32.26 o
  -9   0  11        680.40        919.44        61.35 o
  -7   0  11        264.70        342.70        88.80 o
  -5   0  11         54.84         95.91        28.70 o
  -3   0  11       4421.55       4673.27        89.00 o
  -1   0  11        792.88        862.45        33.11 o
   1   0  11        419.45        482.87        31.73 o
   3   0  11       2541.46       2513.05       107.88 o
   5   0  11          2.34          5.45        16.58 o
   7   0  11       1035.55       1125.16        59.84 o
   9   0  11          7.78         30.56        13.19 o
  11   0  11         27.32         19.12        10.97 o
  13   0  11         42.85         35.45        11.79 o
  15   0  11        109.44        103.04        16.30 o
  17   0  11         50.70         80.94        11.92 o
 -18   1  11        239.99        295.77        18.67 o
 -17   1  11         16.97         34.56        13.28 o
 -16   1  11        997.61       1040.95        37.94 o
 -15   1  11       1569.14       1508.24        47.19 o
 -14   1  11         19.30          6.47        14.83 o
 -13   1  11        339.81        238.87        22.92 o
 -12   1  11         71.49         28.35        20.80 o
 -11   1  11         41.49         77.79        16.73 o
 -10   1  11        152.55        118.95        17.14 o
  -9   1  11         56.81         39.97        24.64 o
  -8   1  11        834.48       1066.28        45.24 o
  -7   1  11         56.61         46.80        17.25 o
  -6   1  11       2479.87       2701.68        66.15 o
  -5   1  11        354.85        444.20        28.63 o
  -4   1  11        448.51        600.33        28.25 o
  -3   1  11        316.20        389.08        20.92 o
  -2   1  11        134.89        140.68        13.30 o
  -1   1  11        159.48        197.99        14.92 o
   0   1  11         20.94         10.80         9.32 o
   1   1  11       1356.44       1557.55        37.45 o
   2   1  11        563.68        594.62        24.94 o
   3   1  11         50.00         39.06        11.39 o
   4   1  11         45.19         56.27        12.65 o
   5   1  11        645.22        728.94        33.14 o
   6   1  11        528.91        564.71        29.82 o
   7   1  11        242.12        181.27        23.45 o
   8   1  11         26.17         22.33         7.23 o
   9   1  11        645.24        529.14        22.71 o
  10   1  11         50.80         38.11         8.42 o
  11   1  11         35.50         29.10         8.41 o
  12   1  11        201.70        176.35        12.30 o
  13   1  11        130.21        106.12        12.27 o
  14   1  11          8.72          7.52         8.32 o
  15   1  11         25.79         32.08         9.39 o
  16   1  11         33.78         39.14        11.35 o
  17   1  11        137.22        162.60         9.65 o
 -18   2  11         87.85         92.42        10.74 o
 -17   2  11          0.19         18.70        11.89 o
 -16   2  11         82.03        138.43        18.60 o
 -15   2  11         56.81         52.69        15.83 o
 -14   2  11         11.64         19.94        14.61 o
 -13   2  11        385.43        370.86        27.15 o
 -12   2  11        280.38        262.54        23.28 o
 -11   2  11          6.79         14.20        12.93 o
 -10   2  11        696.16        490.50        27.82 o
  -9   2  11       1512.96       1337.51       352.40 o
  -8   2  11          2.21          3.83        16.30 o
  -7   2  11       2090.74       2555.26        67.03 o
  -6   2  11       1813.32       2074.79        58.72 o
  -5   2  11       3572.40       4235.15        70.86 o
  -4   2  11       1727.36       1996.55        42.48 o
  -3   2  11       1720.11       2055.87        41.90 o
  -2   2  11        682.58        693.01        23.31 o
  -1   2  11        803.68        902.38        25.92 o
   0   2  11          4.83          2.39        11.22 o
   1   2  11        157.88        243.26        18.07 o
   2   2  11         33.00         30.36        12.04 o
   3   2  11        346.84        367.02        22.34 o
   4   2  11        226.05        285.96        25.55 o
   5   2  11        954.39        949.38        37.12 o
   6   2  11          2.58         -2.60        13.31 o
   7   2  11        184.38        274.37        28.12 o
   8   2  11       1048.58        962.03        24.29 o
   9   2  11        457.88        482.54        17.87 o
  10   2  11         28.04         15.13         6.77 o
  11   2  11         34.06         58.95        11.07 o
  12   2  11         30.78          7.99         9.80 o
  13   2  11        156.28        138.42        13.69 o
  14   2  11        828.82        755.99        32.68 o
  15   2  11        107.97         97.80         9.71 o
  16   2  11        328.69        347.02        14.20 o
  17   2  11         16.63          9.43         7.71 o
 -18   3  11         90.26         90.92        10.28 o
 -17   3  11        885.64        984.37        62.57 o
 -16   3  11         40.81         48.11        16.59 o
 -15   3  11         72.87         71.32        22.17 o
 -14   3  11         27.35         64.49        16.97 o
 -13   3  11        364.63        333.30        25.20 o
 -12   3  11         21.74         54.06        16.18 o
 -11   3  11       1291.64       1297.95        44.12 o
 -10   3  11        921.17        756.10        33.19 o
  -9   3  11        190.10        143.62        24.53 o
  -8   3  11       1312.37       1613.93        56.38 o
[truncated: 238,443 more chars]
