# Supplementary material for: Insights into molecular recognition from the crystal structures of p-tert-butyl­calix[6]arene complexed with different solvents
Source: IUCrJ. 2021 Nov 16;9(Pt 1):55–64. doi: 10.1107/S2052252521010678 (PMC8733874; doi:10.1107/S2052252521010678)
Supplement: Supplementary file 7 [file m-09-00055--7-THFsup7.hkl]

#
# h,k,l, Fc-squared, Fo-squared, sigma(Fo-squared), status flag
#
data_7_x6_THF
_shelx_title ' 2017_12_15_mm_5nit_3011_twin1_hklf4_a.res in P2(1)/n'
_shelx_refln_list_code          4
_shelx_F_calc_maximum      271.51
_exptl_crystal_F_000      2272.00
_reflns_d_resolution_high  0.7909

loop_
 _space_group_symop_operation_xyz
 'x, y, z'
 '-x+1/2, y+1/2, -z+1/2'
 '-x, -y, -z'
 'x-1/2, -y-1/2, z-1/2'

_cell_length_a    17.1261
_cell_length_b    17.8832
_cell_length_c    19.8489
_cell_angle_alpha  90.000
_cell_angle_beta   93.914
_cell_angle_gamma  90.000

_shelx_F_squared_multiplier     1.000

loop_
 _refln_index_h
 _refln_index_k
 _refln_index_l
 _refln_F_squared_calc
 _refln_F_squared_meas
 _refln_F_squared_sigma
 _refln_observed_status
   0   0  -2       1319.65        438.32         8.25 o
   0   0   4      16868.56      19503.43        43.85 o
   0   0   6       2860.89       2116.34        20.87 o
   0   0  -8        533.21        262.72        12.83 o
   0   0 -10        801.21        612.71        18.92 o
   0   0 -12        656.43        555.38        16.83 o
   0   0 -14        679.71        562.62        19.05 o
   0   0 -16        737.97        533.44        26.47 o
   0   0 -18       6593.00       6551.84        45.88 o
   0   0 -20       5793.28       7011.28        92.66 o
   0   0 -22       2374.06       3231.39        58.61 o
   0   0 -24       2351.62       2193.90        36.20 o
   0   1  -1      46976.47      43858.43        25.38 o
   0  -1   2          3.40         31.55         4.26 o
   0  -1  -3      30049.04      27045.48        38.58 o
   0  -1  -4       9129.88       8292.32        25.97 o
   0   1   5         54.67         96.54         8.10 o
   0  -1  -6        518.66        866.57        11.15 o
   0   1   7        122.88        112.00         6.21 o
   0  -1  -8       2068.24       2667.47        13.19 o
   0   1  -9       5265.59       5984.31        20.36 o
   0   1  10       5232.47       5470.82        24.80 o
   0   1  11         10.16          5.20         9.75 o
   0   1 -12        151.83        121.58        11.03 o
   0  -1 -13       1877.30       1922.59        18.20 o
   0  -1  14        464.44        504.38        13.46 o
   0  -1 -15       8054.78       8393.99        37.40 o
   0   1  16       2066.80       1982.42        23.50 o
   0  -1 -17        992.15       1062.61        22.65 o
   0  -1  18         14.51          1.17        12.78 o
   0  -1 -19        442.35        570.25        27.75 o
   0   1 -20         20.60         53.45        20.81 o
   0   1 -21        213.46        222.74        21.95 o
   0   1 -22         53.99         55.34        18.24 o
   0   1 -23        235.81        389.26        18.85 o
   0   1 -24         72.63         76.30        12.09 o
   0  -2   0      41949.03      37155.52        50.92 o
   0   2  -1      32955.73      27837.60        24.06 o
   0   2  -2      10414.34      10307.82        16.86 o
   0  -2   3      32135.65      31163.46        34.48 o
   0  -2  -4      66567.39      84209.81        66.36 o
   0  -2   5        114.09         17.82         7.45 o
   0   2  -6        967.37        917.16         8.76 o
   0   2  -7        731.86        777.31         7.39 o
   0   2  -8       9903.56      11953.31        26.39 o
   0   2  -9       1700.20       1860.98        12.54 o
   0   2 -10       1591.99       1627.97        15.52 o
   0   2 -11        901.69        992.64        14.07 o
   0  -2 -12       3171.48       3674.36        22.28 o
   0  -2 -13          0.14         -0.41        10.22 o
   0   2 -14        307.77        347.97        12.79 o
   0  -2 -15       2800.92       2849.00        24.80 o
   0   2 -16       2415.19       2259.93        24.87 o
   0  -2  17        113.13        120.88        19.02 o
   0  -2 -18        112.03        153.33        13.75 o
   0   2 -19       1200.81       1422.84        29.68 o
   0  -2 -20        568.29        714.72        28.14 o
   0   2 -21        228.47        263.64        21.88 o
   0   2 -22        399.46        557.02        22.74 o
   0   2 -23        868.50        965.02        22.50 o
   0  -2 -24        396.18        317.38        23.04 o
   0  -3   1        318.20         79.84         4.35 o
   0  -3   2      43708.36      44938.61        36.12 o
   0   3  -3        881.71       1591.38         9.81 o
   0  -3   4        183.28        124.81         6.47 o
   0  -3   5         10.28         13.72         4.89 o
   0   3  -6       1953.01       2281.80        11.06 o
   0   3   7        903.69        872.94         8.77 o
   0   3   8       6967.17       6970.28        18.66 o
   0  -3  -9       3787.23       3934.94        18.40 o
   0  -3 -10       2742.97       3319.53        19.01 o
   0   3  11       4418.67       4696.69        23.06 o
   0   3 -12        145.65        184.88        10.76 o
   0   3 -13       1105.55       1081.73        13.79 o
   0  -3 -14        935.09        976.13        17.33 o
   0  -3  15        144.93        170.30        15.66 o
   0  -3 -16         16.84         33.29        14.95 o
   0  -3  17        526.65        487.04        18.91 o
   0   3  18         31.33         34.30        13.90 o
   0   3 -19       1870.09       2242.72        46.66 o
   0  -3 -20         64.38         94.38        31.64 o
   0  -3 -21         93.57        152.06        32.37 o
   0  -3 -22         44.88         35.47        26.46 o
   0  -3 -23         36.36         63.85        24.08 o
   0  -3 -24         94.67         63.58        19.76 o
   0  -4   0      46092.61      55639.07        75.24 o
   0   4   1      27559.96      30731.37        47.92 o
   0  -4   2       7509.80       8550.93        19.66 o
   0  -4   3      10841.11      10584.98        25.36 o
   0   4  -4       5979.57       6174.06        22.00 o
   0  -4   5       6165.19       6343.65        14.49 o
   0  -4   6       6805.19       7607.09        18.16 o
   0  -4   7        363.48        536.61         8.17 o
   0   4   8        224.96        160.81         6.86 o
   0  -4  -9        111.36        104.45         7.71 o
   0   4 -10       1173.84       1216.86        13.57 o
   0   4 -11       5439.76       5807.77        26.23 o
   0  -4 -12       6842.79       7134.99        33.96 o
   0   4  13        126.47         99.80        10.88 o
   0   4 -14        777.62        756.64        13.28 o
   0  -4 -15       1541.55       1475.72        26.23 o
   0   4  16        191.79        231.33        16.47 o
   0   4  17        176.25        162.28        14.92 o
   0   4  18         19.07         17.70        13.56 o
   0  -4 -19       1031.65       1172.31        38.48 o
   0  -4 -20        337.63        439.63        28.62 o
   0   4 -21        154.51        244.13        24.94 o
   0  -4 -22          3.63         -1.78        25.45 o
   0  -4 -23         25.56         10.84        22.49 o
   0  -4 -24         22.99         27.80        17.48 o
   0   5  -1       3739.62       4547.58        20.33 o
   0  -5   2       2439.60       2831.93        13.45 o
   0  -5   3      27137.15      27080.95        30.24 o
   0  -5   4        339.38        226.45         5.73 o
   0   5  -5         57.67         32.97         4.58 o
   0   5  -6        771.91        696.02         7.74 o
   0   5   7       2563.09       2257.62        11.92 o
   0   5   8       4710.21       4717.04        19.31 o
   0   5  -9        616.22        770.19        13.13 o
   0   5 -10        100.59        147.28         9.02 o
   0   5 -11        788.50        928.22        13.33 o
   0   5 -12         11.06          7.97         9.44 o
   0   5  13       1832.29       1887.74        20.83 o
   0   5 -14        507.69        383.53        16.15 o
   0   5 -15         50.48         20.85        11.93 o
   0   5 -16        124.84         93.50        14.65 o
   0  -5 -17       1074.13        836.79        18.11 o
   0  -5 -18        223.80        271.56        29.06 o
   0  -5 -19         72.36        121.31        26.83 o
   0  -5 -20         64.02         86.32        24.67 o
   0   5 -21        208.08        317.70        25.63 o
   0  -5 -22         40.22         34.51        19.24 o
   0  -5 -23        106.16        127.35        23.95 o
   0  -5 -24        107.42         90.82        16.38 o
   0   6   0        525.49        485.40         8.70 o
   0   6  -1      10223.20      10767.79        19.23 o
   0  -6   2        757.30        743.09         5.69 o
   0  -6   3       3059.43       3140.95         9.59 o
   0   6   4       3709.65       2994.26        14.50 o
   0   6   5       4329.34       3881.78        14.85 o
   0   6   6        185.05         98.28         8.24 o
   0   6   7      13671.03      13421.95        30.13 o
   0   6  -8       1044.07       1130.28        13.07 o
   0   6   9       1449.19       1564.72        15.10 o
   0   6 -10       2177.34       2174.39        22.74 o
   0   6  11       2633.81       2739.02        26.22 o
   0   6  12       1370.29       1736.17        22.68 o
   0  -6 -13         11.29         18.47        10.34 o
   0   6 -14          1.55          0.27        11.78 o
   0   6  15        543.98        476.54        18.41 o
   0  -6 -16        533.62        456.17        19.86 o
   0   6  17         59.99         48.99        10.55 o
   0  -6 -18        469.48        493.66        21.73 o
   0   6 -19        373.91        490.00        30.26 o
   0   6 -20          4.77         11.52        23.65 o
   0  -6 -21         66.08        125.51        22.70 o
   0  -6 -22        479.24        670.39        24.52 o
   0   6 -23          3.57        -11.82        14.50 o
   0  -6 -24         71.91         70.39        13.89 o
   0   7  -1         79.37         68.77         4.85 o
   0  -7  -2        525.42        460.33         6.14 o
   0   7  -3        116.77        168.16         6.16 o
   0   7   4          1.92          4.68         8.62 o
   0   7   5         34.15         20.61         8.19 o
   0   7   6       2107.54       2330.34        17.51 o
   0   7   7       7607.09       8379.37        30.08 o
   0   7   8       3151.23       2842.12        19.21 o
   0  -7  -9        264.41        218.43         9.85 o
   0   7  10       2531.43       2628.41        29.57 o
   0   7  11         82.76         64.16        10.22 o
   0   7 -12       1690.98       1731.09        23.26 o
   0   7  13       1698.24       1636.16        25.68 o
   0   7 -14        159.26        118.80        15.44 o
   0  -7 -15         39.30         44.22        12.95 o
   0   7  16         60.46         45.07        11.49 o
   0  -7 -17         98.89        108.05        11.40 o
   0   7  18        240.17        348.92        17.10 o
   0  -7 -19        101.33        121.69        17.63 o
   0  -7 -20        273.86        314.67        26.51 o
   0   7 -21        163.79        197.90        22.46 o
   0  -7 -22         37.36         13.10        14.92 o
   0   7 -23         42.15         37.55        12.54 o
   0   8   0       9639.07       9027.51        29.55 o
   0   8  -1       2967.76       3684.90        15.07 o
   0   8   2       4522.78       3907.11        15.32 o
   0   8  -3       1295.73       1742.10        13.14 o
   0   8   4       2269.31       2120.78        19.18 o
   0   8  -5       5583.78       6214.26        27.48 o
   0   8   6        337.48        385.51        10.84 o
   0  -8  -7        479.59        639.09        11.88 o
   0   8  -8       1724.52       1882.84        18.35 o
   0   8  -9       4285.20       4712.47        32.54 o
   0  -8 -10         89.25         99.83        10.29 o
   0   8 -11       1472.35       1336.68        21.02 o
   0   8 -12       1148.80       1163.74        20.97 o
   0   8 -13        697.56        573.45        19.10 o
   0   8  14        480.08        363.83        18.15 o
   0  -8 -15          0.02         -1.08        12.70 o
   0  -8 -16          0.05         -3.04        10.41 o
   0   8 -17        267.99        273.86        17.25 o
   0   8 -18        239.30        198.21        15.88 o
   0   8  19         34.02         33.19        13.60 o
   0  -8 -20         31.85         26.57        15.29 o
   0  -8 -21        150.62        195.63        16.53 o
   0  -8 -22        570.67        572.89        20.67 o
   0   8  23        508.46        636.98        22.73 o
   0   9  -1       3905.24       4755.86        18.46 o
   0   9  -2       6340.52       7175.02        22.86 o
   0   9  -3       4602.47       4870.49        20.93 o
   0   9   4        217.22        274.01        11.28 o
   0   9   5          2.97          0.45        10.05 o
   0   9  -6         12.81          9.16         8.09 o
   0   9   7        570.64        534.61        11.69 o
   0   9   8        900.59        915.68        18.80 o
   0   9  -9        162.50        130.67        12.74 o
   0  -9 -10         70.35        147.49        15.68 o
   0  -9 -11         35.15         58.63        15.33 o
   0  -9 -12          9.62         -4.28        15.77 o
   0   9  13        831.32        806.11        24.08 o
   0   9 -14        370.77        282.09        19.77 o
   0   9  15        329.92        393.24        13.66 o
   0   9 -16         52.88         29.14        15.07 o
   0  -9 -17        660.60        757.17        20.67 o
   0   9 -18        539.61        684.12        19.52 o
   0  -9 -19        242.32        272.81        15.20 o
   0  -9 -20        128.01         96.46        16.92 o
   0   9 -21        309.24        312.40        16.30 o
   0  -9 -22         13.41         27.37        10.86 o
   0  10   0       4895.12       5180.91        34.21 o
   0  10   1       3424.62       3563.78        16.97 o
   0  10   2       2198.23       2563.52        15.65 o
   0  10  -3       3689.71       4669.84        20.83 o
   0  10   4          6.05          8.42         9.10 o
   0  10   5         40.39         36.20         9.36 o
   0 -10  -6        216.33        174.21         9.71 o
   0  10   7        893.48        973.65        15.70 o
   0  10   8        283.41        302.47        15.13 o
   0  10   9        177.29        205.96        14.52 o
   0  10  10        824.97        768.32        17.19 o
   0  10 -11         24.07         38.25        15.35 o
   0 -10 -12        321.11        335.49        20.04 o
   0  10 -13       1271.52       1303.84        28.32 o
   0  10  14          0.45         28.41        11.52 o
   0 -10 -15         27.60         14.67         9.40 o
   0 -10 -16        408.14        529.78        20.00 o
   0 -10 -17       1357.42       1398.96        31.69 o
   0  10 -18        231.60        234.77        18.26 o
   0  10  19          0.20         -0.80        15.99 o
   0  10 -20        966.06       1026.71        31.02 o
   0  10 -21        691.61        797.26        19.17 o
   0  10  22         20.07         32.04        12.91 o
   0  11  -1        962.18       1227.77        11.89 o
   0  11   2          6.53          1.33         7.27 o
   0 -11  -3        241.67        207.24         7.47 o
   0  11   4       1075.92       1280.58        16.95 o
   0  11   5        518.17        493.96        12.03 o
   0 -11  -6        288.62        322.36        11.96 o
   0  11   7        963.53        942.50        22.44 o
   0 -11  -8         30.27         51.07        12.87 o
   0 -11  -9       1032.13       1120.56        22.09 o
   0  11 -10        714.27        683.92        22.13 o
   0 -11 -11        216.90        203.53        13.50 o
   0 -11 -12          6.29          7.06        12.28 o
   0 -11 -13         77.73         43.43        12.84 o
   0  11 -14       1688.03       1733.65        17.01 o
   0  11  15        850.67        951.00        23.37 o
   0  11 -16          6.78          6.49        15.96 o
   0  11  17         20.64         -1.80        18.21 o
   0  11  18         34.30         37.24        15.03 o
   0  11 -19          0.00         -5.67        14.12 o
   0  11 -20        231.03        283.36        17.54 o
   0  11 -21         97.20         80.66        12.35 o
   0 -12   0       2772.88       3161.50        28.14 o
   0  12   1        612.95        640.13        11.30 o
   0 -12  -2        492.48        562.21        10.79 o
   0 -12  -3        754.67        624.16        11.20 o
   0  12   4         60.38         45.94         9.90 o
   0  12   5       1872.98       1705.70        19.86 o
   0  12   6        223.55        223.63        12.28 o
   0  12   7        264.13        259.55        16.93 o
   0  12  -8        150.85        142.65        13.69 o
   0  12  -9         47.86         20.40        15.49 o
   0  12 -10         64.80         43.18        16.85 o
   0 -12 -11         66.86         35.04        12.31 o
   0  12  12        501.10        558.89        13.61 o
   0  12 -13       1019.61        928.91        15.81 o
   0  12 -14        234.52        263.83        17.27 o
   0  12 -15         29.48         46.20        15.17 o
   0  12 -16        136.95        135.95        16.28 o
   0  12 -17        274.41        296.76        16.43 o
   0 -12 -18         76.77         97.84        13.91 o
   0  12  19        476.24        608.36        20.92 o
   0  12  20          0.01         14.84        10.91 o
   0  13   1        325.21        326.11        11.41 o
   0  13   2        110.75         92.22         8.93 o
   0 -13  -3         37.28         39.89        12.61 o
   0  13   4       1203.77       1053.05        17.45 o
   0  13   5         11.96         16.81        10.49 o
   0 -13  -6       1194.97        994.57        16.27 o
   0  13   7        430.96        363.01        17.46 o
   0  13  -8        252.90        206.62        16.18 o
   0 -13  -9          1.94         -4.28        16.43 o
   0  13  10         23.29          9.57        15.66 o
   0  13  11         10.82          2.21         9.07 o
   0  13  12         90.14         94.25        12.55 o
   0 -13 -13       1157.19       1424.42        17.93 o
   0  13  14        171.19        160.06        13.63 o
   0  13 -15          2.30          7.13        12.38 o
   0 -13 -16         96.55        112.66        13.90 o
   0  13  17          1.80         -4.08        13.68 o
   0  13 -18          2.44          7.37        13.34 o
   0  13 -19        166.35        196.04        15.47 o
   0  13  20        163.32        154.01        13.39 o
   0 -14   0        126.60         48.29        19.32 o
   0 -14  -1       2812.48       3101.24        28.33 o
   0 -14  -2       2032.04       2140.23        25.44 o
   0  14   3        475.20        437.53        18.40 o
   0 -14  -4         39.15         37.03        13.14 o
   0  14   5        150.00        161.60        13.93 o
   0  14   6       2540.35       2815.72        37.83 o
   0 -14  -7        217.04        196.24        23.23 o
   0 -14  -8         89.70        107.51        15.45 o
   0  14  -9        116.86        111.56         9.72 o
   0  14 -10        199.27        118.43         9.91 o
   0  14  11        337.42        366.51        14.30 o
   0  14 -12        565.36        515.42        14.75 o
   0  14 -13        154.58        157.30        13.30 o
   0  14 -14        424.67        449.08        16.08 o
   0  14 -15        352.83        390.85        14.79 o
   0  14  16        242.69        235.24        15.02 o
   0  14  17          1.85         14.29        14.87 o
   0  14  18         24.69         33.78        12.94 o
   0  14  19         35.84         50.72        11.71 o
   0 -15   1        174.46        119.27        17.00 o
   0 -15  -2        529.48        517.51        40.62 o
   0 -15  -3        152.89        197.78        22.09 o
   0 -15  -4          1.80          4.32        14.73 o
   0  15   5          8.05         -3.20        16.86 o
   0 -15  -6        219.51        214.93        23.42 o
   0  15  -7        268.62        314.98        12.97 o
   0  15   8         36.85         29.27         8.77 o
   0  15  -9        758.02        857.99        15.65 o
   0  15 -10         68.65         70.69        12.18 o
   0  15  11        378.80        383.90        12.63 o
   0  15 -12        168.36        215.33        12.92 o
   0  15  13        129.72        155.93        12.25 o
   0  15  14         49.26         60.11        12.12 o
   0  15 -15        319.82        352.23        14.65 o
   0  15  16         20.91         46.89        19.26 o
   0  15  17        199.88        181.26        18.34 o
   0  15  18         10.37          8.23         9.55 o
   0 -16   0          7.60         16.60        30.49 o
   0 -16  -1          0.25         -7.60        22.19 o
   0 -16  -2        883.90        967.46        26.87 o
   0  16  -3         22.15         -4.45        11.34 o
   0  16   4         13.55          8.73        12.07 o
   0 -16  -5         44.11         44.98        11.43 o
   0  16  -6         32.02         28.06        12.05 o
   0  16  -7         86.55         91.95        12.23 o
   0  16  -8        167.64        189.18        14.75 o
   0  16  -9        113.51        115.73        12.88 o
   0  16 -10        933.63        951.43        15.14 o
   0  16 -11        923.03       1065.69        16.05 o
   0  16  12        806.00        797.94        17.15 o
   0  16 -13         23.38         45.65        12.24 o
   0  16  14        244.95        261.90        14.58 o
   0  16  15        146.98        220.31        14.92 o
   0  16  16          0.33         -2.59        11.84 o
   0  16  17          6.40          7.67         9.32 o
   0  17   1        309.45        329.31        15.12 o
   0  17   2         49.43         46.99        12.38 o
   0  17  -3          7.85          2.94        13.03 o
   0  17  -4       1955.33       2037.12        24.29 o
   0  17   5        190.54        150.98        12.66 o
   0  17  -6         54.71         59.41        12.73 o
   0  17  -7        842.20        906.97        18.39 o
   0  17   8       1414.99       1606.26        20.50 o
   0  17  -9         58.26         42.52        11.70 o
   0  17  10         20.08         13.33        11.58 o
   0  17 -11        339.98        343.84        12.90 o
   0  17 -12        418.15        549.63        14.71 o
   0  17 -13        535.70        586.26        15.26 o
   0  17  14        770.18        971.56        18.20 o
   0  17  15          0.38         12.03         9.64 o
   0  17  16         42.93         77.17        17.19 o
   0  18   0         64.82         33.05        17.66 o
   0  18   1        318.81        245.36        16.89 o
   0  18  -2        344.75        343.88        16.35 o
   0  18  -3         12.74          9.00        11.98 o
   0  18  -4        358.89        369.77        15.11 o
   0  18   5        770.41        879.65        16.59 o
   0  18  -6        382.98        416.67        15.11 o
   0  18   7        302.71        302.61        13.99 o
   0  18  -8        266.75        194.17        14.10 o
   0  18   9         21.89         13.11        12.66 o
   0  18 -10          1.22         12.06        10.36 o
   0  18 -11          4.95         21.17        11.02 o
   0  18 -12         37.85         37.16        12.31 o
   0  18  13        406.50        450.90        13.78 o
   0  18  14        141.67        172.93        11.92 o
   0  19  -1        100.84         66.55        13.49 o
   0  19  -2        971.45       1174.73        20.89 o
   0  19   3          1.15         -3.83        12.00 o
   0  19  -4         19.25          0.95        11.69 o
   0  19   5        273.03        195.70        13.55 o
   0  19   6          0.00          5.54        11.11 o
   0  19  -7          4.54         12.53        11.01 o
   0  19  -8         19.75          5.49        10.19 o
   0  19  -9         87.33         78.03        11.37 o
   0  19  10          0.03         23.15        10.06 o
   0  19  11         46.62         23.93        11.92 o
   0  19  12         77.66         70.37        11.96 o
   0  20   0          0.78          3.94        16.82 o
   0  20  -1          4.79          7.09        11.09 o
   0  20   2         43.19         58.92        12.00 o
   0  20   3        279.99        208.53        12.10 o
   0  20   4         31.44         17.42         8.98 o
   0  20   5         36.65         36.82         8.91 o
   0  20  -6        122.48        115.01        11.24 o
   0  20  -7          2.73         14.35        11.53 o
   0  20   8         48.38         52.01        11.31 o
   0  20  -9          4.62         11.73         8.75 o
   0  20  10         22.21         35.97        14.74 o
   0  20 -11         24.90         88.97        23.48 o
   0  21   1         84.86         65.77        13.55 o
   0  21  -2          2.95          5.34        10.05 o
   0  21  -3          0.65          0.54         9.67 o
   0  21   4          4.06          7.22        12.55 o
   0  21  -5        184.79        177.52        13.16 o
   0  21   6          0.94          4.78        11.32 o
   0  21   7         21.80         15.07         9.25 o
   0  21  -8         12.64         86.73        14.25 o
   0  22   0        115.15        100.10        15.03 o
   0  22   1        116.08         74.49        10.37 o
   0  22   2        241.05        189.98        11.93 o
   0  22  -3        193.42        147.73        14.35 o
   0  22   4        171.05        167.02        21.54 o
   1   0 -23        442.44        574.26        26.32 o
   1   0 -21         32.71         35.01        27.87 o
   1   0 -19       1378.78       1468.94        44.26 o
   1   0 -17         86.04         96.06        17.88 o
   1   0 -15        688.39        628.51        19.94 o
   1   0 -13         36.81         54.97        14.76 o
  -1   0  11        872.97        851.30        17.18 o
   1   0  -9       2822.35       2955.28        22.00 o
   1   0  -7       5022.65       4338.24        18.92 o
   1   0  -5       1506.27       1595.94        31.06 o
   1   0  -3        937.23        779.35        16.53 o
  -1   0   1       9159.55       9179.38        25.63 o
   1   0   1       4888.91       5437.50        15.21 o
  -1   0  -1      14834.09      13655.49        38.53 o
   1   0   3        280.54        174.74         7.06 o
   1   0   3        967.43        705.91        10.31 o
   1   0   5       1515.40       1568.37        22.38 o
  -1   0  -7       5069.76       4321.73        38.05 o
  -1   0  -9       2950.68       3091.61        19.48 o
  -1   0 -11        804.16        855.98        18.85 o
  -1   0 -13         36.09         48.53        14.18 o
  -1   0 -15        640.79        513.49        28.05 o
  -1   0 -17         88.42        128.71        26.41 o
  -1   0 -19       1436.03       1574.22        43.62 o
  -1   0 -21         33.96         47.93        27.70 o
  -1   0 -23        178.77        206.92        18.00 o
   1   1 -24          8.31         18.77        11.86 o
   1  -1 -24        164.62        167.83        19.45 o
   1   1 -23          1.30         -5.18        15.17 o
   1   1 -22         29.09         45.43        17.92 o
   1  -1 -21          9.84         20.67        19.25 o
   1  -1 -20         64.65        119.90        21.40 o
   1   1 -19         62.17         52.03        21.29 o
   1   1 -18       1098.68       1192.83        18.52 o
   1  -1 -17          5.99          5.47        12.51 o
   1  -1 -16        612.89        730.30        15.21 o
   1   1 -15        189.26        198.04        12.50 o
  -1  -1  14         30.39         23.71        10.85 o
   1   1 -13        542.21        563.78        12.47 o
  -1  -1  12         50.97         60.56         9.87 o
   1   1 -11        591.82        533.41        11.98 o
   1   1 -10         83.22         74.84         7.68 o
   1   1  -9       8719.21       9768.12        23.40 o
  -1  -1   8       2489.30       3432.94        58.17 o
   1   1  -8       4828.42       5257.39        16.48 o
   1   1  -7       4436.25       4734.31        14.70 o
   1  -1  -6       4148.01       4620.83        17.83 o
  -1  -1   5       3732.80       3464.97        16.55 o
  -1  -1   4      10047.19       9504.05        27.60 o
   1   1  -3       2008.20       1490.21        30.88 o
  -1   1   3       2581.72       2423.45        14.75 o
   1   1  -2        329.83        530.59         6.66 o
   1   1  -2        355.02        640.07        15.15 o
  -1  -1   1        969.76        934.08         5.72 o
  -1  -1   0         72.35         51.08         3.71 o
   1  -1   1       1738.54       1987.90        11.80 o
   1   1   2         23.20          2.98         4.40 o
   1  -1   2        381.32        499.15         9.55 o
  -1   1  -3        528.22        417.46        11.87 o
   1  -1   3       2708.66       2225.70        12.71 o
  -1  -1  -4       9948.14       9553.07        21.98 o
  -1   1  -5       4037.96       3325.27        15.92 o
  -1  -1  -6       4048.99       4736.81        19.51 o
   1   1   7       4768.21       4167.50        14.89 o
  -1   1  -8       4857.15       5415.10        18.47 o
  -1   1  -9       9327.12       7778.67        23.90 o
  -1  -1 -10         83.40         56.57         8.66 o
  -1  -1 -11        548.53        611.80        10.40 o
  -1  -1 -12         51.02         68.05         9.90 o
   1   1  13        588.40        568.71        12.57 o
  -1  -1 -14         28.27         40.62        12.62 o
  -1  -1 -15        190.00        187.50        18.20 o
  -1   1 -16        569.14        631.88        21.40 o
  -1   1 -17          6.32         -2.95        18.06 o
   1  -1  18       1027.70       1087.18        18.59 o
  -1   1 -19         67.12         77.07        21.29 o
  -1  -1 -20         61.66        117.97        21.48 o
  -1   1 -21         10.65         34.26        19.59 o
  -1   1 -22         31.51         30.34        17.70 o
  -1   1 -23          0.46        -10.85        10.85 o
  -1  -1 -24        143.96        128.77         8.62 o
   1  -2 -24         87.83         44.89        19.08 o
   1   2 -23        256.96        332.40        16.49 o
   1  -2 -22         29.35         34.43        17.30 o
   1  -2 -21          1.43         15.48        19.12 o
   1   2 -20        600.91        731.14        25.66 o
   1   2 -19         38.58         74.57        21.48 o
   1  -2 -18        389.42        306.00        13.18 o
  -1  -2  17        149.64        111.98        14.92 o
   1   2 -16        733.50        672.82        15.21 o
   1  -2 -15         90.44         76.97        11.98 o
   1  -2 -14        499.89        567.80        13.49 o
  -1   2  13        108.35        139.56        11.04 o
   1   2 -12        142.51        155.55        11.23 o
   1   2 -11        662.31        710.23        10.99 o
   1   2 -10        207.43        181.41         8.92 o
   1   2  -9        596.95        645.05         9.94 o
  -1   2   8       2451.23       2567.39        12.06 o
   1  -2  -7       2756.37       4592.91        71.89 o
  -1  -2   7       8986.20       8763.09        17.37 o
   1   2  -6        132.80        124.13         6.78 o
   1   2  -5       2912.63       2817.43        16.34 o
  -1  -2   4       9293.17       9387.02        81.07 o
  -1  -2   4      14920.77      16445.34        32.69 o
  -1  -2   3       3979.69       4421.39        35.10 o
  -1   2   3       8986.40       8655.57        21.46 o
   1   2  -2       1525.04       1461.07         9.05 o
   1  -2  -2       2079.48       2076.16        15.59 o
   1   2  -1          9.55         12.62         4.12 o
  -1   2   1         13.23          6.51         7.91 o
   1   2   0          0.33          1.47         2.66 o
  -1  -2   0          0.70          3.23        17.71 o
  -1   2  -1          3.39         -0.70         3.64 o
   1  -2   1         13.76         12.60        11.43 o
  -1   2  -2        510.64        532.66         9.32 o
   1  -2   2       2166.48       2366.44        16.95 o
   1  -2   3       4611.19       3908.01        18.95 o
  -1   2  -3       8932.23       8452.93        24.43 o
  -1   2  -4       5183.04       4216.04        46.13 o
  -1   2  -4      15273.30      16711.40        37.80 o
  -1   2  -5       2729.68       2761.87        14.61 o
  -1  -2  -6        137.58        131.08         6.91 o
  -1   2  -7       8730.49       9618.02        19.92 o
   1  -2   8       2481.96       2601.91        13.78 o
  -1   2  -9        632.72        572.21        10.28 o
  -1   2 -10        206.09        204.87         9.45 o
  -1   2 -11        670.34        741.88        11.73 o
  -1   2 -12        136.61        165.74         9.35 o
  -1  -2 -13        111.74        143.38        13.55 o
  -1  -2 -14        467.73        535.99        16.44 o
  -1   2 -15         98.19        114.63        17.47 o
   1  -2  16        682.55        547.70        21.08 o
   1   2  17        144.19        113.03        18.78 o
   1   2  18        409.98        354.01        14.60 o
  -1  -2 -19         36.01         82.06        18.83 o
  -1  -2 -20        595.77        788.49        25.58 o
  -1  -2 -21          1.41         -2.24        18.88 o
  -1  -2 -22         31.80         23.98        17.26 o
  -1  -2 -23        192.42        202.83        11.53 o
  -1  -2 -24         15.80         44.31        12.50 o
   1  -3 -24        200.64        192.94        19.92 o
   1  -3 -23        131.61        176.19        24.47 o
   1  -3 -22         52.29        104.21        27.22 o
   1  -3 -21        107.04        248.28        31.36 o
   1  -3 -20         36.72         64.25        20.20 o
   1  -3 -19        388.09        424.89        23.43 o
  -1   3  18       1394.47       1332.73        19.96 o
  -1   3  17        253.49        219.59        15.48 o
  -1  -3  16        229.59        175.47        12.94 o
  -1   3  15        832.87        838.73        15.39 o
   1   3 -14        778.49        670.21        13.89 o
   1  -3 -13        602.18        602.29        14.06 o
   1   3 -12       1305.23       1254.96        14.65 o
   1   3 -11        629.33        537.66        10.99 o
  -1   3  10       2173.39       2588.80        15.95 o
   1   3  -9       1079.81       1239.96        11.17 o
   1   3  -8       1994.46       1731.60        11.23 o
   1   3  -7       1078.96       1029.28         8.62 o
  -1   3   6       1122.72       1562.64         8.86 o
   1   3  -5       2022.03       1597.05        10.93 o
  -1   3   4       4863.41       6003.09        18.17 o
  -1  -3   3       1617.57       1236.28        18.60 o
   1  -3  -3       1629.22       1111.79         9.50 o
  -1   3   2       1330.71       1368.49        13.11 o
   1  -3  -2       2471.48       2962.48        13.80 o
   1  -3  -1         48.16         64.61         4.26 o
  -1   3   1       1163.91       1469.25        17.86 o
   1  -3   0        163.56        167.30         4.93 o
  -1  -3   0        341.14        350.27        14.17 o
  -1  -3  -1       1027.61       1217.61        10.16 o
  -1  -3  -1       1079.90       1066.63        20.56 o
   1  -3   2       1050.65       1283.57        14.80 o
   1  -3   2       2495.50       2917.45        14.71 o
   1  -3   3         10.72         22.28        28.98 o
  -1  -3  -3       1767.04       1333.76        10.90 o
   1  -3   4       3092.05       6459.01        72.90 o
  -1   3  -4       4727.38       5473.72        19.99 o
   1  -3   5         53.94         18.75        23.04 o
  -1   3  -5       2185.81       1694.57        12.19 o
  -1   3  -6       1068.03       1615.28        10.90 o
   1   3   7       1048.87       1139.43        10.13 o
  -1  -3  -8       1925.75       1924.62        13.57 o
  -1   3  -9       1148.71       1138.61        10.63 o
   1   3  10       2234.20       2498.74        16.43 o
  -1  -3 -11        582.23        773.50        12.30 o
  -1   3 -12       1289.30       1359.82        14.67 o
   1   3  13        570.90        673.04        15.15 o
  -1   3 -14        837.01        756.01        17.37 o
  -1  -3 -15        767.76        791.28        19.17 o
   1   3  16        227.36        148.83        18.75 o
  -1   3 -17        264.21        271.10        19.46 o
   1  -3  18       1284.43       1189.03        19.80 o
  -1   3 -19        380.11        407.75        28.08 o
  -1  -3 -20         34.41         51.44        24.39 o
  -1  -3 -21        104.77        155.15        23.63 o
  -1  -3 -22         52.83         75.37        26.62 o
  -1  -3 -23        119.22        170.91        18.33 o
  -1  -3 -24        171.35        159.40        14.19 o
   1  -4 -24         57.70         23.24        17.62 o
   1  -4 -23        228.92        233.22        24.70 o
   1  -4 -22         53.97         85.01        26.63 o
   1  -4 -21        127.89        227.04        31.26 o
   1  -4 -20         14.92         13.85        30.36 o
   1  -4 -19         82.53         80.98        25.27 o
   1   4 -18        367.16        330.65        16.68 o
   1  -4 -17        172.85        157.91        16.36 o
  -1  -4  16        319.89        279.91        15.73 o
   1   4 -15        629.41        589.30        14.50 o
   1   4 -14        941.61       1002.46        16.58 o
   1   4 -13        812.41        626.19        13.53 o
   1   4 -12        177.14        115.58        10.53 o
   1   4 -11       1206.59       1147.66        13.30 o
   1   4 -10       1133.25       1096.97        12.76 o
   1  -4  -9       1337.72       1144.74        11.64 o
  -1  -4   8        797.77        966.46        45.42 o
   1  -4  -8       2160.27       2392.31        12.35 o
  -1   4   7       4025.06       2604.45        63.21 o
  -1  -4   7       7408.40       7694.84        18.26 o
   1   4  -6       1302.56       2197.68        54.85 o
  -1   4   6       1440.64       1598.06         8.80 o
   1   4  -5        339.42        476.62         6.54 o
   1   4  -4        854.98        875.24         8.39 o
  -1  -4   3        134.62        183.77        27.25 o
  -1  -4   3        137.16        158.25         7.13 o
  -1  -4   2       1450.54       1282.40        12.47 o
  -1  -4   2       1885.74       1661.09        12.73 o
  -1  -4   1       1566.64       1533.16        11.03 o
  -1   4   1       3483.69       3603.86        15.31 o
   1   4   0      35343.49      34384.16        41.41 o
  -1   4   0      73718.49      79577.64        84.70 o
   1  -4   1       1765.61       2079.21        12.93 o
   1   4   1       3466.63       3467.00        15.58 o
   1  -4   2        400.82        323.49        17.26 o
   1  -4   2       1975.78       1785.51        11.83 o
   1  -4   3          2.34         13.39        29.89 o
   1   4   3        148.50        226.70         7.61 o
   1  -4   4        704.47        791.58        19.03 o
  -1   4  -4        802.29        862.32        10.25 o
   1   4   5        368.41        499.37         8.12 o
  -1   4  -6       1541.46       1713.04        10.12 o
  -1   4  -7       7486.36       8151.40        21.32 o
  -1   4  -8       2121.06       2592.71        15.07 o
  -1   4  -9       1346.52       1218.44        12.99 o
  -1   4 -10       1092.90       1301.58        13.71 o
  -1   4 -11       1185.20       1315.48        14.43 o
  -1   4 -12        163.16        210.88        12.79 o
  -1   4 -13        749.08        824.96        16.46 o
  -1   4 -14        867.70       1111.69        18.40 o
   1   4  15        599.41        546.63        18.24 o
   1   4  16        320.69        297.34        19.56 o
  -1   4 -17        159.21        122.41        18.88 o
  -1  -4 -18        345.22        253.26        15.87 o
  -1  -4 -19         82.81        113.82        25.73 o
  -1   4 -20         14.48         -3.79        23.81 o
  -1  -4 -21        118.73        170.46        23.49 o
  -1   4 -22         49.78         66.89        19.84 o
  -1  -4 -23        209.03        181.96        18.08 o
  -1  -4 -24         47.51         33.78        11.74 o
   1  -5 -24         10.35          8.08        11.96 o
   1  -5 -23          4.57          1.68        21.86 o
   1  -5 -22        105.02        141.46        26.45 o
   1  -5 -21          3.42         25.58        20.75 o
   1   5 -20         10.99         19.84        23.09 o
   1  -5 -19        121.68         83.92        25.17 o
   1   5 -18        146.20         93.56        26.25 o
   1  -5 -17        312.32        322.71        15.61 o
  -1   5  16         36.72         47.54        15.27 o
   1  -5 -15        445.85        373.38        14.68 o
  -1   5  14       1209.29       1101.57        16.30 o
   1  -5 -13       1865.27       1596.19        17.80 o
   1  -5 -12       1689.78       1589.55        17.01 o
   1   5 -11          8.43          6.61         9.91 o
   1  -5 -10        563.01        600.40        10.95 o
  -1   5   9       3254.90       3314.44        17.07 o
   1  -5  -8       2004.41       1978.53        13.44 o
  -1  -5   7       1460.66       1355.49        10.86 o
   1   5  -6      10108.32       9754.46        20.57 o
  -1  -5   5        799.77        996.37        50.40 o
  -1  -5   5        806.05        761.27         7.68 o
  -1  -5   4        610.64        895.70        35.79 o
  -1  -5   4        636.14        570.47         7.04 o
  -1  -5   3        292.97        231.62         5.44 o
  -1   5   2       1966.06       2072.07        17.60 o
   1  -5  -2       2377.58       2405.45        12.51 o
  -1   5   1         29.98         26.09         4.96 o
  -1  -5   1        197.17        166.16         5.05 o
  -1   5   0        337.57        406.80        23.96 o
  -1  -5   0        704.10        880.54        13.64 o
   1  -5   1        153.98        108.57         4.11 o
  -1  -5  -1        186.53        135.93         4.88 o
   1  -5   2        379.01        349.69        17.41 o
   1  -5   2       2513.70       2651.91        13.62 o
   1  -5   3        298.54        242.64         5.83 o
   1  -5   4        686.50        653.63         7.64 o
   1   5   5        874.15        863.51         9.18 o
   1   5   6       9845.78      10039.11        25.30 o
   1  -5   7       1352.96       1447.05        14.13 o
   1   5   8       1846.86       2155.31        17.37 o
  -1   5  -9       3364.31       3290.76        21.31 o
  -1   5 -10        591.01        591.45        11.79 o
  -1   5 -11          8.83          9.05         9.71 o
   1   5  12       1638.56       1802.68        20.10 o
  -1   5 -13       1733.93       1972.62        21.52 o
   1   5  14       1174.16       1257.49        19.72 o
  -1  -5 -15        431.94        377.77        14.65 o
  -1  -5 -16         34.99         39.27        20.26 o
   1   5  17        323.27        365.57        17.47 o
  -1  -5 -18        147.32        140.57        26.89 o
  -1   5 -19        127.69         84.54        25.41 o
  -1   5 -20         11.36         20.60        24.01 o
  -1   5 -21          3.16        -11.82        21.49 o
  -1   5 -22        101.63        119.99        19.69 o
  -1   5 -23          3.75         -5.73        11.18 o
  -1  -5 -24         27.74         27.37        11.03 o
   1  -6 -24          0.15          8.73         9.73 o
   1  -6 -23         93.59         67.29        20.44 o
   1   6 -22         19.69         -3.60        19.36 o
   1  -6 -22         20.07          2.90        24.64 o
   1   6 -21         72.67         84.76        21.27 o
   1   6 -20        196.32        183.81        24.45 o
   1  -6 -19         68.18         83.72        24.68 o
   1   6 -18         27.37          7.41        25.20 o
  -1   6  17        186.91        173.31        12.74 o
   1   6 -16        126.91        139.91        16.41 o
   1   6 -15        833.25        795.20        16.47 o
   1   6 -14        229.42        175.68        14.40 o
  -1   6  13        364.97        290.15        14.54 o
  -1   6  12          0.73         -7.36        12.88 o
  -1   6  11       1138.17        947.18        17.21 o
   1  -6 -10        605.55        541.54        13.42 o
   1   6  -9       1699.51       1616.06        15.05 o
   1   6  -8       3272.49       3192.40        18.60 o
  -1   6   7        279.28        288.93        10.32 o
  -1   6   6       4179.44       4626.68        16.48 o
  -1   6   5       3744.29       3745.05        13.91 o
  -1  -6   4        197.62        376.92        36.38 o
  -1  -6   4        553.32        593.93         7.78 o
   1   6  -3        835.39        807.09        41.83 o
  -1   6   3       1124.21       1275.13         7.85 o
   1   6  -2       1230.68       1491.34        12.94 o
  -1  -6   2       2356.27       2791.69        10.27 o
   1   6  -1        247.48        197.29         6.07 o
   1   6   0      12467.34      12714.51        21.50 o
  -1   6  -1        177.56        135.39        23.59 o
  -1   6  -1        236.94        194.64         7.04 o
   1   6   2       1036.67       1225.09        12.72 o
  -1  -6  -2       2372.91       2827.68        10.02 o
   1  -6   3       1173.05       1273.95         8.13 o
   1   6   4        542.17        607.70         9.23 o
   1   6   5       3572.65       3853.29        18.39 o
   1   6   6       4411.73       4909.20        22.41 o
  -1   6  -7        299.99        305.45        11.07 o
   1   6   8       3107.35       3350.84        20.92 o
  -1   6  -9       1602.50       1779.44        22.38 o
  -1  -6 -10        565.14        658.23        14.97 o
  -1  -6 -11       1067.69       1164.64        17.69 o
  -1   6 -12          0.68         -6.57        12.48 o
  -1   6 -13        336.53        385.30        15.57 o
   1   6  14        212.10        231.73        15.43 o
  -1   6 -15        793.13        882.56        18.90 o
   1   6  16        122.12        118.18        13.73 o
  -1  -6 -17        177.63        130.30        13.68 o
  -1  -6 -18         29.40         31.31        20.48 o
  -1  -6 -19         64.88         68.12        25.36 o
  -1   6 -20        200.03        200.44        25.00 o
  -1  -6 -21         67.02         86.74        21.76 o
  -1   6 -22          0.35         21.19        20.17 o
  -1  -6 -22         21.73         10.54        25.36 o
  -1   6 -23         73.70         53.52        10.38 o
   1  -7 -23          1.30        -17.19        17.19 o
   1   7 -22          6.57         23.09        19.19 o
   1  -7 -22         76.45        136.07        23.27 o
   1  -7 -21         26.91         35.28        19.65 o
   1  -7 -20        212.20        288.15        24.12 o
   1   7 -19          8.47          9.38        18.75 o
   1   7 -18        144.06        211.57        16.68 o
  -1   7  17         33.18          4.04        24.01 o
   1   7 -17        112.18        136.76        16.76 o
  -1   7  16        100.25         78.72        12.94 o
   1  -7 -15          7.88          4.43        14.04 o
   1  -7 -14       1046.54        828.60        18.66 o
   1   7 -13        160.43        152.11        14.36 o
   1   7 -12         33.50         22.48        13.15 o
  -1   7  11        181.85        207.49        13.28 o
   1   7 -10       3331.24       3525.24        26.11 o
   1   7  -9       3518.30       3395.55        22.28 o
   1   7  -8        497.78        562.10        12.96 o
  -1   7   7         38.42         52.21         9.99 o
   1   7  -6        749.31        669.12        10.47 o
  -1   7   5       1936.22       1837.31        13.32 o
  -1   7   4       5099.29       5684.61        18.53 o
   1  -7  -3        506.74        434.01        24.20 o
  -1  -7   3        635.18        555.32         7.54 o
  -1   7   2        746.33        674.66         7.26 o
   1   7  -1        821.35        642.76         7.24 o
  -1  -7   0        328.89        258.94         6.24 o
  -1   7  -1        663.16        488.70        30.55 o
  -1  -7  -1        773.16        718.21         7.21 o
  -1  -7  -2        689.71        793.19         8.47 o
   1   7   3        668.50        550.95         8.69 o
   1   7   4       4912.56       6002.44        25.91 o
   1   7   5       1990.21       1857.16        17.06 o
  -1   7  -6        806.33        716.04        12.55 o
  -1   7  -7         36.54         59.30        10.06 o
  -1   7  -8        534.88        581.84        12.71 o
  -1   7  -9       3506.84       3551.82        29.27 o
  -1   7 -10       3420.58       3317.64        29.16 o
  -1   7 -11        197.37        138.31        13.30 o
  -1  -7 -12         31.88         24.83        13.27 o
   1   7  13        172.29        120.90        14.16 o
  -1   7 -14        973.84       1058.88        19.97 o
   1   7  15          8.50         13.64        14.52 o
  -1  -7 -16         23.66         29.68        15.06 o
   1   7  16        104.62         80.51        13.59 o
  -1  -7 -17        108.79        111.27        16.44 o
  -1  -7 -18        151.65        219.19        21.37 o
   1   7  19          8.04         18.48        19.09 o
  -1  -7 -20        197.67        277.52        19.42 o
  -1  -7 -21         29.07         24.02        20.23 o
  -1   7 -22         64.36         72.57        20.85 o
  -1  -7 -22         71.50        113.08        23.37 o
  -1  -7 -23          0.33          5.77         9.22 o
   1  -8 -23         12.43          5.47         9.56 o
   1   8 -22          0.78         32.65        18.26 o
   1  -8 -22          1.65        -10.22        19.44 o
   1   8 -21        292.73        282.90        20.30 o
   1  -8 -20        181.17        179.61        13.72 o
   1  -8 -19        134.78        118.98        14.99 o
   1  -8 -18        206.74        250.33        16.94 o
   1  -8 -17        142.64        194.97        17.07 o
   1  -8 -16         88.79        105.24        10.62 o
   1   8 -15        530.66        434.18        18.79 o
   1   8 -14         91.78         86.16        14.92 o
   1  -8 -13        657.59        596.42        17.37 o
  -1   8  12        227.26        222.59        14.87 o
   1   8 -11       1054.95        967.80        18.03 o
   1   8 -10        718.12        626.38        17.03 o
   1   8  -9         13.49         16.28        12.10 o
   1  -8  -8        367.67        449.09        15.40 o
   1  -8  -7        416.88        407.97        13.76 o
  -1   8   6         74.22         75.53         8.97 o
  -1   8   5       1140.66       1019.05        12.74 o
   1   8  -4       2613.31       2679.41        17.00 o
  -1   8   3       3325.77       2976.15        13.74 o
   1   8  -2        189.03        227.94         6.99 o
   1   8  -1      10992.49      10401.12        22.09 o
   1   8   0       4784.62       5193.21        15.69 o
  -1   8  -1      11111.24      10432.13        22.67 o
  -1   8  -2        181.70        268.12         8.34 o
   1   8   3       3295.13       3146.01        16.18 o
  -1   8  -4       2741.87       2500.34        19.54 o
   1   8   5       1134.55       1058.20        14.99 o
   1   8   6         68.98         79.95        10.53 o
   1   8   7        396.48        452.73        12.91 o
  -1   8  -8        385.21        484.58        13.54 o
   1   8   9         12.61         26.83        11.80 o
  -1   8 -10        674.74        654.36        15.53 o
  -1   8 -11       1028.08       1119.64        18.63 o
  -1   8 -12        223.24        262.69        15.12 o
  -1   8 -13        634.13        689.31        18.18 o
  -1   8 -14         87.64         93.43        15.13 o
   1   8  15        532.68        455.10        17.36 o
   1   8  16         81.78        112.79        11.30 o
  -1  -8 -17        154.34        196.20        16.91 o
  -1  -8 -18        204.94        237.64        16.76 o
  -1   8 -19        135.68        135.08        15.13 o
   1   8  20        196.71        230.00        18.26 o
   1   8  21        211.91        214.60        19.50 o
  -1  -8 -21        279.93        254.98        20.29 o
  -1  -8 -22          0.80         -1.17        10.86 o
   1   9 -22          3.49         12.05        16.50 o
   1  -9 -22         22.66          4.32        14.62 o
   1   9 -21         75.79         71.92        13.83 o
   1  -9 -20         38.13         53.32        12.47 o
  -1   9  19          7.94          8.33        13.81 o
   1  -9 -18        132.60        154.86        15.98 o
  -1   9  17        105.20        116.61        16.28 o
   1   9 -16        141.46        172.13        18.34 o
   1  -9 -15         25.33         33.50        11.89 o
   1  -9 -14        953.70        917.15        21.74 o
   1   9 -13        318.45        233.28        17.99 o
   1   9 -12          3.22        -13.60        15.28 o
   1   9 -11       1761.18       1728.67        24.89 o
   1   9 -10        107.08         74.33        14.52 o
   1  -9  -9        125.91        118.80        14.33 o
   1   9  -8        263.01        242.43        14.53 o
  -1   9   7        312.68        269.52        14.29 o
   1  -9  -6        316.11        272.60        10.85 o
  -1   9   5       1287.06       1026.16        14.22 o
  -1   9   4       1958.32       2031.57        17.69 o
   1  -9  -3        809.35        865.00        10.31 o
  -1   9   2        609.61        465.30         8.82 o
   1  -9  -1        412.92        568.18         8.96 o
   1   9   0       1622.20       1611.77        13.29 o
  -1   9  -1        425.94        574.41         8.98 o
  -1   9  -2        585.16        554.24        10.10 o
  -1   9  -3        857.34        832.69        11.34 o
   1   9   4       1834.68       2439.17        20.18 o
   1   9   5       1185.49       1195.13        16.36 o
   1   9   6        332.72        262.91        12.07 o
   1   9   7        312.20        280.96        12.43 o
   1   9   8        260.53        263.72        12.85 o
   1   9   9        125.80        101.20        13.96 o
  -1   9 -10        101.58         67.13        14.45 o
   1   9  11       1715.03       1940.23        31.45 o
   1   9  12          3.17         22.10        15.65 o
  -1  -9 -13        302.12        350.85        18.55 o
  -1   9 -14        975.57        831.61        21.50 o
  -1   9 -15         26.33         17.97        11.83 o
  -1  -9 -16        148.76        174.61        20.49 o
  -1   9 -17        108.80         87.27        16.42 o
  -1  -9 -18        138.60        127.02        15.96 o
  -1  -9 -19          4.64          0.44        16.27 o
  -1   9 -19          7.79          8.72        18.20 o
   1   9  20         36.62         30.62        16.25 o
   1   9  21         14.66          7.97        16.75 o
  -1  -9 -21         79.67         81.24        17.05 o
  -1  -9 -22         17.66          4.21         9.28 o
   1   9  22         21.44         50.15        19.16 o
  -1  10  22         68.29         80.21        14.05 o
   1  10 -21         16.62         13.85        11.98 o
  -1  10  21         16.62         40.11        22.71 o
   1  10 -20        142.71        121.87        14.38 o
   1  10 -19         70.10         56.10        16.57 o
  -1  10  18         37.50         24.76        17.82 o
   1 -10 -17        155.80        170.32        20.24 o
  -1  10  16        215.95        238.89        18.88 o
   1 -10 -15         68.64         65.08        24.49 o
   1  10 -15        261.91        265.00        15.76 o
  -1  10  14         86.34         96.73        16.46 o
   1 -10 -13        119.83        161.55        17.07 o
   1 -10 -12       1189.98       1160.66        23.56 o
   1 -10 -11        115.12        128.45        19.92 o
   1 -10 -11        282.62        236.91        16.85 o
   1  10 -10         16.61          9.20        14.19 o
  -1  10   9        878.02        689.52        18.88 o
   1  10  -8         27.24         14.00        12.82 o
   1 -10  -7        475.94        420.28        16.30 o
   1  10  -6        279.26        243.25        14.45 o
   1 -10  -5        323.11        309.30        11.44 o
   1 -10  -4       1108.71       1144.39        15.26 o
  -1  10   3        976.08       1017.66        11.46 o
   1  10  -2       4953.33       4909.03        20.53 o
   1  10  -1       3282.37       3760.67        19.66 o
   1  10   0       1504.98       1797.49        15.25 o
   1  10   1       3328.49       3821.20        23.19 o
   1 -10   2       4905.46       5423.06        22.79 o
  -1  10  -3       1018.66        988.88        12.57 o
  -1  10  -4       1197.14        995.64        15.83 o
   1  10   5        338.10        281.24        12.66 o
   1  10   6        258.34        293.74        12.65 o
   1  10   7        445.59        525.79        14.58 o
  -1 -10  -8         25.15         18.49        10.40 o
   1  10   9        891.00        667.06        18.52 o
  -1 -10 -10         17.65          5.11        14.77 o
   1  10  11        279.27        271.83        21.52 o
  -1  10 -12       1198.07       1190.84        23.32 o
  -1 -10 -13        130.00         86.25        16.77 o
   1  10  14         93.16         68.77        16.73 o
  -1  10 -15        252.53        273.81        19.03 o
  -1  10 -16        202.55        213.03        21.02 o
   1  10  17        168.89        208.55        20.34 o
  -1 -10 -18         38.71         28.46        17.43 o
   1  10  19         73.79         80.51        24.30 o
  -1  10 -20        144.16        103.69        21.50 o
   1  10  21          0.00         -3.86        15.37 o
   1  10  21         18.04         37.28        16.84 o
  -1  10 -22          3.76         17.93        14.33 o
  -1  11  21         39.09         61.47         9.19 o
  -1  11  20         92.63        132.98        15.53 o
   1 -11 -19        118.19         85.75        15.49 o
  -1  11  18         33.98         15.58        17.21 o
   1  11 -17        226.13        241.32        20.07 o
   1  11 -16        448.54        499.82        19.85 o
   1  11 -15         94.95         85.36        18.39 o
  -1  11  14         46.26         44.96        12.12 o
   1 -11 -13        749.69        709.03        19.43 o
   1 -11 -12        127.17        112.79        16.41 o
   1 -11 -11        139.43        105.40        14.23 o
  -1  11  10        470.91        427.83        18.07 o
  -1  11   9         58.60         38.59        15.27 o
   1 -11  -8        876.20        855.49        20.32 o
   1 -11  -7        131.50        144.26        15.25 o
  -1  11   6         14.16          3.57        12.89 o
  -1  11   5        358.14        405.18        12.67 o
   1 -11  -4        875.23        933.02        15.11 o
  -1  11   3       4223.40       3906.52        21.86 o
   1  11  -2       2949.48       3296.36        20.14 o
  -1  11   1        464.64        445.71        11.00 o
  -1  11   0          0.07          4.28         9.68 o
  -1  11  -1        429.80        469.93        12.60 o
  -1  11  -2        178.86        423.25        18.59 o
   1  11   2       3170.46       3446.69        23.82 o
   1  11   3       4058.51       4328.74        22.22 o
   1  11   4        944.95        799.43        15.74 o
   1  11   5        366.16        355.51        13.49 o
  -1  11  -6         13.45         11.91        11.33 o
  -1 -11  -7        139.82        145.78        11.55 o
  -1 -11  -8        904.77        822.32        19.63 o
  -1 -11  -9         61.94         38.02        15.46 o
  -1 -11 -10        505.52        408.26        18.22 o
   1  11  11        145.79        115.57        16.70 o
  -1  11 -12        137.18         81.08        17.39 o
  -1  11 -13        407.45        424.06        33.08 o
  -1 -11 -13        741.10        721.10        20.94 o
  -1 -11 -14         44.33         60.43        12.61 o
  -1  11 -15         90.67        114.99        17.82 o
   1  11  16        423.06        497.74        22.80 o
   1  11  17        218.88        241.65        19.68 o
  -1  11 -18         36.38         19.37        17.90 o
   1  11  19        115.99         81.52        17.43 o
  -1  11 -20        100.57        106.64        15.25 o
   1  11  21        110.80        104.19        14.78 o
  -1  11 -21        153.24        221.67        15.46 o
  -1  12  21          1.93          1.16        11.72 o
  -1  12  20        123.30        179.71        16.37 o
  -1  12  19         91.58        146.27        16.78 o
   1  12 -18        310.53        303.32        15.48 o
  -1  12  17        339.40        424.68        17.54 o
   1  12 -16        568.77        703.17        20.49 o
   1  12 -15        412.13        464.82        20.18 o
   1 -12 -14        867.88        866.90        21.07 o
   1  12 -13        103.31        102.19        10.97 o
   1  12 -12        306.07        274.19        11.41 o
   1  12 -11        636.52        636.91        17.61 o
   1  12 -10       1372.27       1330.06        24.46 o
  -1  12   9        231.34        255.76        17.44 o
  -1  12   8        410.12        453.89        18.26 o
   1  12  -7        316.64        286.64        16.65 o
  -1  12   6        828.30        752.36        19.33 o
   1 -12  -5         46.55         50.06        10.74 o
  -1  12   4        429.28        542.81        16.32 o
  -1  12   3        428.86        419.47        15.73 o
   1 -12  -2       1425.29       1319.55        18.17 o
   1  12  -1        649.87        578.13        14.58 o
  -1  12   0        602.80        571.90        14.12 o
   1 -12   1        688.73        650.21        14.32 o
   1  12   2       1362.50       1302.72        17.45 o
  -1  12  -3        455.96        449.45        14.79 o
  -1  12  -4        465.48        478.79        13.41 o
   1  12   5         50.52         33.05        10.86 o
   1  12   6        896.39        695.40        15.43 o
   1  12   7        339.41        276.74        13.40 o
  -1  12  -8        441.27        410.11        18.12 o
   1  12   9        242.48        221.44        17.44 o
   1  12  10       1376.45       1380.28        24.62 o
   1  12  11        663.72        558.64        20.02 o
  -1  12 -12        316.42        265.35        12.67 o
   1  12  13        105.95        106.90        13.62 o
   1  12  14        804.40        834.25        20.01 o
  -1 -12 -15        443.62        559.95        19.88 o
   1  12  16        531.23        680.17        20.05 o
  -1  12 -17        326.40        407.18        17.54 o
   1  12  18        311.11        325.26        19.58 o
  -1  12 -19         91.03        119.04        16.11 o
   1  12  20        111.07        134.42        17.52 o
  -1  12 -20        114.01        189.72        16.74 o
  -1  13  20          9.29         26.22         9.50 o
  -1  13  19        404.71        515.64        19.22 o
  -1  13  18        344.63        435.93        14.87 o
  -1  13  17        159.98        216.71        15.56 o
   1 -13 -16        167.57        200.43        14.95 o
  -1  13  15        189.21        237.52        15.77 o
   1  13 -14        902.78       1046.11        16.71 o
   1 -13 -13        426.39        472.93        14.46 o
   1  13 -12       1287.15       1571.10        18.68 o
   1 -13 -11        183.26        185.19        10.97 o
   1 -13 -10        355.29        300.87        23.27 o
  -1  13   9        180.95        102.69        17.23 o
   1  13  -8        124.07        119.70        16.88 o
  -1  13   7       1369.62       1216.44        30.35 o
   1 -13  -6        183.21        187.44        21.79 o
  -1  13   5         76.25         40.85        13.80 o
  -1  13   4        819.32        851.64        20.03 o
   1 -13  -3       1123.66       1211.39        28.96 o
  -1  13   2       1631.99       2029.87        26.94 o
   1 -13  -1        448.49        499.58        19.05 o
  -1  13   0         92.47        107.58        12.69 o
   1 -13   1        475.52        569.41        15.54 o
  -1  13  -2       1613.60       2018.19        19.69 o
   1  13   3       1139.63       1245.56        21.34 o
   1  13   4        859.71        911.64        19.85 o
  -1 -13  -5         73.39         31.35        11.71 o
  -1 -13  -6        198.40        171.94        12.88 o
   1  13   7       1464.64       1289.54        19.29 o
   1  13   8        131.84         92.68        16.05 o
   1  13   9        166.66        114.55        16.78 o
  -1 -13 -10        382.84        258.89        17.85 o
   1  13  11        169.63        159.47        10.81 o
  -1  13 -12       1273.33       1503.53        19.02 o
   1  13  13        432.36        453.57        15.60 o
  -1 -13 -14        850.13        916.61        17.24 o
  -1 -13 -15        200.70        239.06        15.67 o
   1  13  16        154.59        175.31        16.55 o
  -1  13 -17        148.06        206.25        19.23 o
   1  13  18        363.06        445.59        18.14 o
   1  13  19        378.53        503.86        16.00 o
   1  13  20        104.21         97.50        14.03 o
  -1  14  19         48.32         37.53        13.39 o
  -1  14  18         61.04         50.31        16.96 o
   1 -14 -17        660.18        824.41        16.68 o
   1  14 -16         97.67        143.82        13.58 o
   1  14 -15        278.30        337.95        14.39 o
   1  14 -14        417.58        493.07        15.07 o
   1  14 -13         93.74         95.47        12.15 o
   1  14 -12        202.97        214.32        13.34 o
   1  14 -11        199.30        205.25        13.76 o
   1  14 -10         24.78         14.86        10.70 o
   1  14  -9        279.13        312.56        11.88 o
   1 -14  -8        218.64        199.31        22.70 o
   1 -14  -7        626.90        623.32        26.94 o
  -1  14   6        946.10       1023.41        30.33 o
  -1  14   5        604.83        546.74        25.30 o
   1 -14  -4        292.66        253.56        23.03 o
  -1  14   3       2493.58       2562.68        38.80 o
  -1 -14   2       1493.24       1454.13        25.61 o
   1 -14  -1          3.80        -15.98        15.98 o
   1 -14   0          4.87         -4.55        15.45 o
   1 -14   1          3.51        -11.17        12.97 o
   1  14   2       1599.56       1683.14        22.20 o
   1  14   3       2605.73       2813.17        36.50 o
  -1 -14  -4        316.60        294.09        19.89 o
   1  14   5        638.65        606.18        18.89 o
  -1  14  -6        883.15       1073.00        18.34 o
   1  14   7        668.63        507.26        19.78 o
  -1  14  -8        237.30        162.61        17.26 o
  -1 -14  -9        257.16        253.52        12.13 o
   1  14  10         25.05         18.56         9.96 o
  -1  14 -11        216.33        235.65        13.95 o
  -1  14 -12        193.26        193.65        14.45 o
  -1  14 -13        100.26        120.00        13.44 o
   1  14  14        407.76        428.98        15.33 o
   1  14  15        257.51        295.97        16.06 o
  -1  14 -16         91.20        125.57        18.71 o
   1  14  17        621.52        817.67        20.22 o
   1  14  18         62.90         50.89        13.89 o
   1  14  19         49.29         19.49        20.57 o
  -1  15  18          1.98         17.83        12.40 o
  -1  15  18         48.96         28.28        13.62 o
  -1  15  17         82.04         96.36        17.43 o
  -1  15  16         48.38         35.96        19.02 o
   1  15 -15         91.09        109.66        12.87 o
  -1  15  14        180.05        216.20        12.66 o
   1  15 -13         21.34         33.67        11.77 o
   1  15 -12        130.48        164.88        12.34 o
  -1  15  11        743.19        831.81        15.56 o
   1  15 -10        244.26        232.47        13.40 o
   1  15  -9        112.18        113.05        12.17 o
   1  15  -8         75.73         93.75        12.27 o
   1 -15  -7        374.10        335.72        13.91 o
   1 -15  -6        311.32        268.14        24.01 o
   1 -15  -5        327.40        336.30        23.94 o
  -1  15   4        978.91       1152.30        30.65 o
  -1  15   3         47.06         36.92        19.76 o
   1 -15  -2        334.33        412.65        24.60 o
   1 -15  -1        298.65        215.66        18.82 o
  -1  15   0        189.49        154.26        18.10 o
  -1  15  -1        317.38        243.63        18.49 o
  -1 -15  -2        308.35        284.41        35.57 o
  -1 -15  -3         45.68         45.08        18.81 o
   1  15   4       1049.14       1302.89        28.89 o
   1  15   5        341.47        338.54        21.80 o
  -1 -15  -6        338.02        330.21        21.51 o
  -1  15  -7        403.82        440.55        17.03 o
  -1  15  -8         78.66        100.97        12.54 o
  -1  15  -9        117.50        135.97        13.47 o
  -1  15 -10        258.57        262.17        13.92 o
   1  15  11        715.10        747.48        16.46 o
  -1  15 -12        127.07        159.03        13.36 o
  -1  15 -13         19.93         45.33        13.76 o
  -1  15 -14        167.10        175.47        14.89 o
  -1  15 -15         87.33        145.08        15.94 o
   1  15  16         44.96         56.41        15.78 o
   1  15  17         78.85        115.59        16.52 o
   1  15  18         45.42         32.48        13.94 o
  -1  16  17        128.05        172.59        13.65 o
  -1  16  16        252.68        294.49        13.88 o
  -1  16  15        129.72        200.35        12.00 o
  -1  16  14          2.95         19.52        12.46 o
  -1  16  13         16.84         30.42        11.85 o
  -1  16  12        111.31        132.11        11.83 o
   1  16 -11         49.26         21.42        11.60 o
   1  16 -10        381.80        462.95        14.34 o
   1 -16  -9         39.45         27.31        12.14 o
   1  16  -8        244.45        278.32        15.09 o
  -1  16   7        674.05        690.01        17.20 o
   1  16  -6        128.52        167.18        14.62 o
   1  16  -5        183.75        150.47        12.18 o
  -1  16   4        551.82        549.76        14.16 o
  -1  16   3        432.50        421.83        14.44 o
  -1  16   2         44.27         11.27        13.89 o
   1 -16  -1        787.28        882.48        40.94 o
  -1 -16   0          0.95        -10.40        20.71 o
  -1 -16  -1        793.80        885.03        41.70 o
  -1  16  -2         43.41          3.13        15.31 o
  -1  16  -3        404.22        294.68        16.22 o
  -1  16  -4        561.56        581.91        16.68 o
   1  16   5        173.13        133.42        14.31 o
  -1  16  -6        122.77        151.20        15.54 o
   1  16   7        704.20        778.24        18.94 o
  -1  16  -8        264.18        338.23        15.32 o
   1  16   9         41.50         15.74        13.90 o
  -1  16 -10        352.93        317.68        19.93 o
   1  16  11         53.06         35.08        15.23 o
   1  16  12        118.75        136.46        14.96 o
  -1  16 -13         15.54         56.03        13.42 o
   1  16  14          2.80         20.11        16.40 o
  -1  16 -15        135.64        206.47        13.96 o
   1  16  16        273.38        310.86        13.92 o
   1  16  17        131.28        159.43        13.91 o
  -1  17  16          0.03          4.51        12.07 o
  -1  17  16         12.70         15.14        16.40 o
  -1  17  15        256.59        301.07        12.47 o
  -1  17  14         92.12        121.01        10.96 o
   1  17 -13         25.33         37.04        10.82 o
   1  17 -12         13.10         41.44        10.88 o
  -1  17  11         59.45         85.68        12.22 o
   1  17 -10         36.36         41.07        12.64 o
  -1  17   9         12.25          2.93        12.93 o
   1  17  -8        169.08        203.16        13.98 o
   1  17  -7        166.58        135.58        14.00 o
  -1  17   6         53.95         59.06        13.61 o
  -1  17   5        114.88        108.42        13.92 o
   1  17  -4         83.51         72.52        14.09 o
   1  17  -3         91.69         99.37        13.86 o
  -1  17   2         52.07         40.17        14.44 o
   1  17  -1         74.01         64.65        15.55 o
   1  17   0         35.37         27.28        17.17 o
   1  17   1         69.77         61.17        17.37 o
  -1  17  -2         49.95         10.67        15.17 o
  -1  17  -3         90.82         97.31        15.34 o
  -1  17  -4         90.65         93.32        15.28 o
  -1  17  -5        123.36        108.60        15.22 o
  -1  17  -6         54.29         46.71        14.87 o
  -1  17  -7        174.19        178.32        15.43 o
   1  17   8        155.74        158.65        15.81 o
  -1  17  -9         11.38        -15.88        15.88 o
  -1  17 -10         36.06         34.19        17.38 o
   1  17  11         60.57         84.02        16.47 o
   1  17  12         14.20         41.34        13.14 o
   1  17  13         26.35         49.94        13.41 o
   1  17  14         97.67        119.10        12.80 o
   1  17  15        274.30        376.10        11.63 o
  -1  18  14        100.31        105.75        12.63 o
  -1  18  13        155.76        129.44         9.79 o
  -1  18  12        140.80        169.27        11.91 o
   1  18 -11          4.80         30.39        11.08 o
  -1  18  10        125.27        121.90        12.49 o
  -1  18   9        144.63        155.65        12.69 o
   1  18  -8          1.96         -7.07        12.61 o
   1  18  -7         28.75         16.88        12.09 o
   1  18  -6         55.59         47.21        12.64 o
   1  18  -5        540.43        591.58        15.84 o
   1  18  -4        316.87        270.22        14.36 o
   1  18  -3         68.44         57.44        13.08 o
  -1  18   2         65.25         64.59        15.17 o
   1  18  -1        260.80        235.08        18.36 o
   1  18   0         15.98         -9.60        16.17 o
   1  18   1        245.31        165.29        17.87 o
   1  18   2         65.04         62.98        15.88 o
  -1  18  -3         72.46         71.72        15.89 o
   1  18   4        341.25        368.10        17.62 o
   1  18   5        506.19        415.98        17.60 o
   1  18   6         55.73         52.85        15.01 o
   1  18   7         29.34         33.18        13.55 o
  -1  18  -8          1.83        -12.06        15.21 o
  -1  18  -9        155.78        151.78        15.38 o
  -1  18 -10        135.43        162.68        16.08 o
  -1  18 -11          4.62         20.53        13.96 o
   1  18  12        137.63        157.59        15.82 o
   1  18  13        168.71        134.49        13.89 o
   1  18  14        105.77        163.74        15.43 o
   1  19 -12         87.66        108.02        11.48 o
   1  19 -11        103.11         98.33        12.02 o
  -1  19  10          5.67         30.46        11.27 o
  -1  19   9        136.86        119.39        11.37 o
   1  19  -8        103.08         79.17        11.85 o
   1  19  -7         53.79         46.50        11.98 o
  -1  19   6        287.94        362.90        12.94 o
  -1  19   5        658.59        779.57        15.11 o
   1  19  -4        114.19        163.13        13.79 o
   1  19  -3        202.13        272.58        15.81 o
   1  19  -2         91.78         40.83        15.18 o
   1  19  -1         17.49          8.92        14.03 o
   1  19   0         25.08         19.62        14.69 o
  -1  19  -1         18.22         11.01        15.27 o
   1  19   2         97.79         83.42        15.69 o
  -1  19  -3        187.32        147.06        15.19 o
   1  19   4        105.40        110.96        14.78 o
  -1  19  -5        674.03        854.29        18.15 o
   1  19   6        265.46        234.09        14.82 o
   1  19   7         57.84         78.82        14.16 o
  -1  19  -8        108.97        117.54        13.62 o
   1  19   9        148.59        181.07        13.12 o
   1  19  10          5.60         34.23        12.58 o
  -1  19 -11        110.48        156.73        14.12 o
   1  19  12         89.25         90.01        16.15 o
  -1  19 -13         77.03        232.70        23.05 o
  -1  20  10         68.38         44.03        12.66 o
   1  20  -9          4.99         49.47         9.82 o
   1  20  -8          3.07         13.88        10.87 o
  -1  20   7         22.36         19.35        11.66 o
  -1  20   6        169.46        158.07        13.05 o
   1  20  -5        112.87        123.09        12.51 o
   1  20  -4        412.35        578.19        15.15 o
   1  20  -3        198.10        301.21        15.25 o
  -1  20   2         61.58         43.85        13.69 o
   1  20  -1         33.95         18.15        13.02 o
  -1  20   0        252.73        246.88        15.38 o
  -1  20  -1         34.50          9.03        12.68 o
  -1  20  -2         66.87         81.38        13.90 o
   1  20   3        183.67        194.88        13.37 o
   1  20   4        387.65        388.43        14.17 o
  -1  20  -5        107.85         96.93        12.04 o
   1  20   6        178.78        220.18        13.33 o
   1  20   7         24.21         46.97        11.01 o
   1  20   8          3.09         15.46        10.64 o
   1  20   9          4.72         35.81        10.93 o
   1  20  10         73.65         81.03        15.39 o
  -1  20 -11         42.38        129.40        24.13 o
  -1  21   8         12.84         -1.59        12.48 o
  -1  21   7        132.91        155.98        10.81 o
   1  21  -6          6.04         16.32         9.17 o
   1  21  -5        382.05        338.00        11.52 o
  -1  21   4        138.56        120.19        12.23 o
  -1  21   3         86.95         36.60        11.12 o
  -1  21   2         93.34        115.22        11.78 o
   1  21  -1        264.47        356.04        13.43 o
  -1  21   0          2.47         -6.53        11.31 o
   1  21   1        243.95        181.81        12.55 o
   1  21   2         86.23         60.91        10.84 o
   1  21   3         93.90         58.34        11.16 o
   1  21   4        138.12        134.40        10.49 o
  -1  21  -5        396.02        435.80        12.11 o
   1  21   6          6.56         -0.68        10.91 o
  -1  21  -7        144.25        198.82        12.31 o
  -1  21  -8         13.90         92.09        14.66 o
  -1  22   4        151.87        137.12        12.43 o
  -1  22   4        197.88        160.93        22.08 o
  -1  22   3         29.58         21.95        13.34 o
  -1  22   2        118.49        120.42        14.84 o
  -1  22   1         58.11         38.25        14.65 o
   1  22   0          1.86         -0.50        12.22 o
  -1  22  -1         60.57         66.37        12.65 o
   1  22   2        109.65         42.89        14.28 o
  -1  22  -3         31.62         29.71        12.07 o
  -1  22  -4        207.27        172.92        18.17 o
   2   0 -24        692.11       1113.38        21.56 o
   2   0 -22        686.37        961.61        28.73 o
   2   0 -20          0.01          5.70        21.24 o
  -2   0  18       2700.78       2489.22        23.67 o
   2   0 -16       1804.69       1482.81        22.13 o
  -2   0  14         55.60         19.27        11.69 o
   2   0 -12         91.17         82.70        10.71 o
   2   0 -10        867.85        524.42        12.46 o
   2   0  -8       1120.77        850.69        10.18 o
   2   0  -6       2925.62       3645.37        20.96 o
  -2   0   4       6863.79       7298.94        40.08 o
  -2   0   2       1009.41       1015.83        12.14 o
  -2   0   0         58.33        117.86         6.36 o
   2   0   2       4675.37       4599.97        17.66 o
  -2   0  -4       9460.86       9767.07        26.58 o
   2   0   6      13300.18      15054.16        60.83 o
  -2   0  -8          4.14          9.54         6.84 o
  -2   0 -10        173.85        227.39         8.97 o
  -2   0 -12          4.62          5.52        20.56 o
  -2   0 -14        586.75        459.96        22.25 o
  -2   0 -16        708.88        560.56        25.08 o
  -2   0 -18        582.45        648.43        20.00 o
  -2   0 -20         14.34         46.49        21.53 o
  -2   0 -22        148.78        155.78        19.86 o
  -2   0 -24        132.74         94.08        11.54 o
   2   1 -24          2.84          6.47         9.01 o
   2   1 -23        143.23        263.04        13.17 o
   2   1 -22          3.42         15.56        13.04 o
   2   1 -21         28.84         18.07        14.21 o
   2  -1 -20        109.14        137.72        16.18 o
   2   1 -19        189.07        224.97        17.73 o
   2  -1 -18        166.11        134.89         9.44 o
   2  -1 -17       1170.02       1054.70        14.41 o
  -2  -1  16          3.41         -2.32         8.90 o
   2   1 -15        240.27        213.72         9.78 o
   2   1 -14        408.78        332.66         9.82 o
   2  -1 -13         63.11         65.85         7.99 o
   2   1 -12        208.10        216.11         8.43 o
   2  -1 -11        117.67        131.71         7.11 o
   2  -1 -10        793.57        901.18         9.35 o
   2   1  -9        339.35        557.42         7.13 o
   2  -1  -8        301.55        288.42         5.94 o
   2   1  -7         15.56         26.31         4.97 o
  -2  -1   6        918.84        847.52         8.33 o
   2   1  -5         85.40        106.89         8.02 o
   2   1  -4       2260.45       1735.34        12.14 o
  -2  -1   3       4500.96       4781.03        15.43 o
  -2  -1   2       6019.70       5199.94        12.71 o
  -2  -1   1       1329.70       1241.54         7.18 o
  -2  -1   0       1397.84        912.77         7.66 o
   2  -1   1        554.92        569.22         5.54 o
  -2   1  -2        304.06        400.57         5.18 o
  -2  -1  -3       4254.05       4449.98        14.81 o
  -2   1  -4       1581.00       1687.02        10.59 o
  -2  -1  -5        385.43        463.73         7.48 o
   2  -1   6        142.24        155.87         5.51 o
   2  -1   7          0.40          4.86         5.69 o
  -2   1  -8          6.36          1.65         4.62 o
  -2  -1  -9        745.78       1136.02         9.26 o
  -2   1 -10       2162.08       2810.81        16.21 o
  -2  -1 -11        269.89        342.68         9.25 o
   2   1  12        513.35        380.33        15.35 o
   2   1  13        312.96        266.60        15.55 o
  -2   1 -14        246.21        173.11        13.58 o
  -2  -1 -15        110.70         77.04        14.05 o
   2   1  16         46.60         32.56        14.15 o
  -2   1 -17        142.00        131.31        14.78 o
  -2   1 -18        453.20        425.92        11.89 o
  -2  -1 -19         65.59         84.16        14.20 o
  -2   1 -20         67.00         74.31        15.58 o
  -2  -1 -21         11.61          9.63        13.57 o
  -2  -1 -22         16.42         21.94        12.62 o
  -2   1 -23         98.78         94.80        10.50 o
  -2  -1 -24          0.92          6.03         7.01 o
   2  -2 -24        127.86        169.88        15.54 o
   2  -2 -23          2.48         11.09        10.88 o
   2  -2 -22        236.50        417.05        15.93 o
   2  -2 -21          3.13         13.73        14.50 o
   2   2 -20       1066.46       1143.28        23.79 o
   2  -2 -19          4.68         13.87        15.72 o
   2  -2 -18        837.52        797.76        12.24 o
  -2   2  17        100.91         92.57        10.53 o
   2   2 -16         20.73         13.44         9.00 o
  -2  -2  15         62.71         65.71         9.03 o
   2  -2 -14          0.21          5.83         8.14 o
   2   2 -13        568.63        553.84        10.47 o
   2   2 -12        598.59        616.73         9.47 o
   2   2 -11        141.41        177.94         6.73 o
   2   2 -10        204.96        174.12         6.99 o
   2   2  -9          8.14         16.90         5.55 o
  -2   2   8        461.74        628.91         6.87 o
   2   2  -7        820.79        848.88         6.37 o
  -2   2   6         35.14         19.36         4.93 o
  -2  -2   5       4860.35       4696.60        20.39 o
  -2   2   4       3181.60       3388.11        14.91 o
  -2  -2   3       1732.56       1712.12         9.65 o
  -2  -2   2      23882.59      22818.57        30.51 o
  -2  -2   1       3367.10       3031.29        13.32 o
  -2  -2   0      18953.82      17741.70        28.12 o
  -2  -2  -1       6067.84       5414.39        20.80 o
  -2   2  -2      21762.07      20542.45        40.87 o
   2  -2   3         65.09         43.15         4.48 o
   2  -2   4       5150.03       5377.97        15.54 o
   2   2   5       3058.51       3615.96        15.90 o
   2  -2   6         88.77        128.62         5.64 o
  -2   2  -7       1064.73       1048.23         9.13 o
   2   2   8        131.62        149.51         6.50 o
  -2   2  -9         53.13         62.94         6.45 o
   2   2  10       2166.45       2521.60        17.68 o
  -2   2 -11         18.81         19.90         8.25 o
  -2   2 -12         49.67         56.22         7.91 o
   2   2  13        410.44        476.49        12.68 o
   2   2  14          0.10          3.02        13.90 o
   2   2  15        185.14        130.25        14.03 o
  -2   2 -16         21.40         12.80        13.74 o
   2   2  17         21.86         35.79        14.12 o
  -2  -2 -18       1552.19       1561.76        16.60 o
  -2   2 -19        265.18        453.54        16.93 o
  -2  -2 -20          2.87         15.66        13.06 o
  -2   2 -21          0.15         -6.96        11.90 o
  -2   2 -22        148.60        163.82        13.48 o
  -2  -2 -23         12.46         18.98        15.79 o
  -2  -2 -24          4.14         11.07        11.79 o
   2  -3 -24          1.59         16.06        13.69 o
   2  -3 -23         19.60         54.93        17.36 o
   2  -3 -22          5.48         11.06        18.94 o
   2  -3 -21          0.02         11.67        13.45 o
   2  -3 -20        106.37        103.79        15.48 o
   2  -3 -19        112.70        165.91        17.10 o
   2   3 -18         21.74         15.43         9.01 o
   2  -3 -17        302.34        259.65        11.56 o
   2   3 -16        790.80        722.51        13.93 o
   2   3 -15        206.45        173.40         9.69 o
   2  -3 -14        163.26        169.52         9.21 o
   2  -3 -13        283.08        276.36         8.62 o
   2   3 -12        227.70        272.07         8.21 o
   2  -3 -11          2.25          5.69         6.58 o
   2  -3 -10       1630.05       1815.43        12.43 o
   2   3  -9        812.74        856.83         8.66 o
  -2  -3   8        549.23        776.01         7.75 o
   2  -3  -7        157.82        199.92         4.89 o
   2   3  -6        773.83        799.50         6.01 o
   2   3  -5        204.44        273.35         5.46 o
  -2   3   4         58.52         83.61         6.53 o
   2   3  -3       1687.23       1275.56        10.46 o
  -2  -3   2       7267.21       7018.08        19.85 o
  -2   3   1       9535.71       9585.50        22.97 o
   2  -3   0        408.93        304.26         6.16 o
   2  -3   1      14775.14      17278.13        31.81 o
  -2   3  -2      12162.58      11622.10        33.89 o
   2  -3   3         29.13         31.03         3.40 o
  -2  -3  -4       5026.28       5099.62        13.73 o
  -2   3  -5       1117.38       1143.96         7.48 o
  -2   3  -6         48.23         71.23         4.88 o
  -2   3  -7        735.05        601.36         8.73 o
  -2   3  -8       1219.63       1360.70        10.70 o
  -2   3  -9        494.33        758.59        12.01 o
   2   3  10        719.86        862.89        12.52 o
  -2   3 -11         55.57         65.67         8.57 o
   2   3  12         88.15         84.14         9.23 o
   2   3  13         68.84         87.22        11.74 o
  -2   3 -14         54.86         62.88        10.74 o
  -2   3 -15        118.99        113.09        16.05 o
  -2   3 -16          5.28          5.59        13.44 o
   2  -3  17         94.14         63.81        14.08 o
  -2  -3 -18        114.15         72.07        11.47 o
  -2  -3 -19        186.46        254.58        20.37 o
  -2   3 -20         61.95        105.27        18.36 o
  -2  -3 -21         41.70         20.61        15.68 o
  -2   3 -22         18.65         12.53        14.07 o
  -2  -3 -23          2.82         -6.70        15.29 o
  -2  -3 -24         89.68         76.94        12.34 o
   2  -4 -24          0.08         -3.13        12.83 o
   2  -4 -23         51.51        101.56        17.01 o
   2  -4 -22         11.04         28.21        18.86 o
   2  -4 -21          1.68          4.02        21.03 o
   2  -4 -20         42.40         60.24        23.98 o
   2  -4 -19        112.01        104.58        23.54 o
   2  -4 -18         26.51         18.83        10.21 o
   2  -4 -17        139.53        137.15        10.59 o
   2   4 -16         28.68         29.76         9.87 o
  -2   4  15          0.82         -0.88         9.31 o
   2  -4 -14        227.41        230.82        10.29 o
   2  -4 -13        384.99        443.55        10.24 o
   2   4 -12        115.49        129.43         7.84 o
   2   4 -11       1061.99       1246.92        11.83 o
   2   4 -10       1006.83        982.50         9.84 o
  -2   4   9        591.24        548.77         8.16 o
   2   4  -8        166.05        250.35         6.01 o
  -2  -4   7       2674.49       2581.41        10.54 o
   2   4  -6       1095.46       1233.39         7.00 o
   2   4  -5       2609.42       2537.85         8.43 o
  -2  -4   4       2239.38       1957.34         8.09 o
  -2  -4   3         12.15          7.18         5.73 o
  -2  -4   2       4011.65       3441.49        11.57 o
   2  -4  -1       8108.53       7578.45        18.59 o
   2  -4   0       2792.93       3099.87        12.70 o
  -2  -4  -1       2250.79       2315.75        11.30 o
   2  -4   2       4280.91       3798.99        12.37 o
   2   4   3        376.34        243.10         5.24 o
   2  -4   4        233.82        189.80         4.85 o
   2  -4   5        282.51        356.43         4.48 o
   2  -4   6       3117.63       3229.85        14.78 o
  -2   4  -7       3409.13       3664.55        14.82 o
   2   4   8        862.97       1028.84        12.19 o
  -2  -4  -9       2262.10       2680.64        15.30 o
   2   4  10        122.06        146.81         7.93 o
   2   4  11        985.62       1124.88        14.45 o
  -2  -4 -12        514.64        478.00        11.74 o
  -2  -4 -13          5.99         11.49         9.18 o
   2   4  14        701.12        594.84        14.64 o
  -2   4 -15          0.49         -1.25        10.70 o
  -2  -4 -16        362.72        320.44        17.50 o
   2  -4  17        531.21        530.14        13.89 o
  -2   4 -18        368.47        416.56        22.73 o
  -2  -4 -19         45.32         42.55        18.36 o
  -2  -4 -20          1.06         -0.07        17.72 o
  -2  -4 -21          0.50         -4.84        15.29 o
  -2   4 -22         65.67         82.12        14.28 o
  -2   4 -23         65.19         71.79        11.43 o
  -2  -4 -24          0.60         -1.09        10.83 o
   2  -5 -24         45.33         30.07        12.37 o
   2  -5 -23          1.27          6.13        15.69 o
   2  -5 -22         32.08         44.77        18.80 o
   2  -5 -21         52.37         65.80        20.65 o
   2  -5 -20          1.60         -0.45        21.83 o
   2   5 -19        187.71        188.03        19.27 o
   2  -5 -18        314.50        286.91        20.70 o
   2  -5 -17         11.63         14.55        10.21 o
   2  -5 -16        202.41        171.98        10.96 o
   2   5 -15        466.54        407.27        11.80 o
   2   5 -14        168.74        159.62         9.34 o
   2   5 -13         48.01         51.26         8.24 o
   2   5 -12         51.93         73.77         7.66 o
  -2   5  11         18.14         19.72         6.53 o
   2   5 -10        455.14        475.02         8.54 o
   2   5  -9        987.49       1142.50         9.24 o
   2  -5  -8       1639.96       1952.49        10.71 o
   2   5  -7       1873.58       1855.37        11.01 o
   2   5  -7       2543.98       2530.76        39.09 o
   2   5  -6        146.35        128.57         5.45 o
   2   5  -6        505.43        415.21        27.27 o
  -2   5   5          7.63         13.39         4.85 o
  -2   5   5        778.13        903.66        17.97 o
   2   5  -4       6296.19       5608.60        12.19 o
  -2  -5   3       7019.92       7215.15        12.33 o
  -2  -5   2       1818.11       1431.00         6.29 o
  -2  -5   1       2999.57       3208.84        10.18 o
   2  -5   0        330.03        321.95         5.39 o
  -2   5  -1       1220.32       1555.55         8.21 o
   2   5   2         14.74         16.37         3.69 o
   2   5   3       9556.15      10384.06        17.52 o
  -2   5  -4         16.51         29.60         4.04 o
  -2   5  -5        709.63        837.38         8.82 o
  -2   5  -6        330.72        275.70         7.79 o
   2   5   7        617.44        768.35        10.98 o
   2   5   8        101.56        126.03         8.49 o
  -2   5  -9       1433.12       1716.99        15.19 o
   2   5  10        286.23        417.69         9.18 o
  -2  -5 -11         11.02         11.85         8.73 o
  -2   5 -12          4.73         19.19         9.21 o
  -2   5 -13        604.40        710.20        13.89 o
  -2   5 -14        290.64        326.94        14.84 o
   2   5  15        328.40        289.59        13.32 o
   2   5  16         16.63         14.30        15.62 o
   2   5  17          4.61          2.05        11.16 o
  -2  -5 -18        218.92        253.00        20.64 o
  -2  -5 -19        325.69        410.26        22.20 o
  -2   5 -20         66.20         81.37        17.33 o
  -2   5 -21        206.62        250.86        17.64 o
  -2   5 -22          4.99         -3.58        13.51 o
  -2   5 -23        125.68        129.40        11.77 o
  -2  -5 -24         10.95         15.20         9.84 o
   2  -6 -24          4.35          2.32         9.50 o
   2  -6 -23        138.86        228.38        16.76 o
   2  -6 -22          0.04         19.74        17.27 o
   2   6 -21         16.29         21.60        15.21 o
   2   6 -20         46.80         34.58        17.31 o
   2   6 -19        246.17        248.76        19.17 o
   2  -6 -18         15.73         13.72        18.26 o
   2  -6 -17          0.76          9.55         8.63 o
   2   6 -16          0.03          3.89        11.29 o
   2  -6 -15        188.28        175.63        10.12 o
  -2   6  14        498.24        523.12        13.09 o
   2   6 -13        595.18        662.93        13.45 o
   2   6 -12          0.02         -2.29         7.82 o
   2  -6 -11        238.44        315.67         8.37 o
  -2   6  10          0.93          4.16         6.43 o
   2  -6  -9       2894.91       3084.25        14.06 o
   2   6  -8         32.33         69.73         6.96 o
  -2   6   7          2.76         22.29         6.62 o
   2   6  -6         15.20          0.00         7.66 o
   2   6  -6        141.71        199.54        15.81 o
   2   6  -5        396.78        421.85         8.06 o
  -2   6   5        396.94        427.28        21.80 o
  -2   6   4         10.93          4.58         3.82 o
  -2   6   4       1808.50       1680.36        26.67 o
   2   6  -3       1204.83       1210.65         6.60 o
  -2   6   3       1331.79       1333.51        17.24 o
   2  -6  -2       1880.21       1886.15         7.05 o
  -2   6   2       2004.80       1945.12        20.09 o
   2   6  -1       3379.95       3665.65         9.87 o
  -2  -6   0       1531.49       1358.88         6.61 o
  -2  -6  -1       1365.02       1469.18         7.36 o
   2  -6   2        114.75        113.76         3.96 o
   2  -6   3        116.94        167.99         5.23 o
  -2   6  -4       1655.57       1701.57        11.83 o
   2   6   4       1667.44       1555.21        22.93 o
   2   6   5          0.15         -0.87         7.10 o
   2   6   6        116.51        205.14         9.35 o
  -2   6  -6        133.02        142.36        27.83 o
   2   6   7       5289.94       5558.54        23.11 o
   2   6   8        288.74        336.19         9.73 o
  -2   6  -9       1768.46       2012.56        16.44 o
   2   6  10          1.88          0.76         8.83 o
  -2  -6 -11          0.92          4.08         8.88 o
  -2   6 -12        405.67        471.29        12.55 o
  -2   6 -13         24.90         25.31         9.94 o
  -2  -6 -14        189.68        233.63        12.16 o
  -2   6 -15          5.64          0.47        12.70 o
  -2  -6 -16        248.44        212.35        12.98 o
   2   6  17          0.01          4.71         9.65 o
   2   6  18         10.08         12.67        13.97 o
  -2   6 -19        327.27        311.26        16.36 o
  -2  -6 -20        358.05        401.30        20.51 o
  -2   6 -21         12.72         19.61        15.06 o
  -2   6 -22        330.72        353.71        15.68 o
  -2  -6 -23          4.25          4.11         9.86 o
   2  -7 -23         47.72         37.59        12.96 o
   2  -7 -22        184.99        245.99        13.82 o
   2   7 -21          0.73          0.31        13.94 o
   2   7 -20          0.43          9.96        15.57 o
   2  -7 -19          7.68          6.31        10.61 o
   2  -7 -18        155.92        210.68        12.70 o
   2   7 -17        349.87        380.77        12.49 o
  -2   7  16         71.04         72.23        10.74 o
   2  -7 -15         16.35         27.92        10.19 o
   2   7 -14          0.29          1.50         9.83 o
   2   7 -13        138.69        149.34        10.47 o
   2   7 -12       1759.68       1869.60        18.71 o
   2   7 -11          8.42          4.50         8.08 o
   2  -7 -10         24.61         26.60         6.83 o
  -2   7   9         45.60         54.74         7.83 o
   2   7  -9        316.83        322.77        30.32 o
   2   7  -8        616.36        636.18        10.51 o
   2   7  -8        616.52        593.57        31.97 o
  -2   7   7         60.61         64.70         8.32 o
  -2   7   7        742.48        765.33        26.92 o
  -2   7   6        972.75        878.21        12.28 o
  -2   7   6       1127.42       1004.59        26.85 o
   2  -7  -5        311.45        201.48         6.91 o
  -2   7   5        524.13        432.24        22.27 o
   2  -7  -4        580.91        533.10         6.97 o
  -2   7   4        922.26        871.13        24.60 o
  -2   7   3        872.57        928.10         7.13 o
   2   7  -2        224.91        237.89         4.69 o
   2  -7  -1        214.42        215.59         4.87 o
   2  -7   0       1705.51       1653.29         9.69 o
  -2   7   0       3557.30       3429.77        27.80 o
  -2   7  -1          4.48         11.17         5.54 o
   2   7   1        237.29        238.24        16.22 o
   2  -7   2         34.24         22.20         5.86 o
   2   7   2        278.44        249.98        16.59 o
  -2   7  -3        831.75        785.30         7.85 o
   2   7   4        314.39        388.96         9.02 o
   2   7   5        195.88        281.51        11.79 o
   2   7   5        534.04        480.81        18.74 o
   2   7   6        142.46        167.32        10.14 o
   2   7   6       1198.64       1094.97        20.76 o
  -2   7  -7        628.00        708.32        10.95 o
  -2   7  -8          0.14          3.90         7.93 o
   2   7   9        249.80        274.72         9.50 o
  -2   7 -10        296.94        340.22        13.24 o
  -2   7 -11         18.71         22.62         9.30 o
  -2   7 -12        401.54        486.91        13.02 o
   2   7  13        311.60        329.50        12.69 o
   2   7  14        111.57        161.65        11.60 o
   2   7  15        116.31        110.46        13.96 o
  -2   7 -16          0.35         10.52         7.97 o
  -2  -7 -17          7.33         12.65        15.19 o
  -2  -7 -18         42.69         57.69        14.75 o
   2   7  19          1.33          2.13        13.63 o
  -2   7 -20        115.65        130.22        13.68 o
  -2   7 -21         98.25         60.13        14.93 o
  -2  -7 -22          4.00         15.73        11.98 o
  -2  -7 -23         14.68         -4.78         8.77 o
   2  -8 -22         30.52         31.61        11.11 o
   2  -8 -21          3.99         12.73        13.52 o
   2   8 -20         18.23         23.45         9.70 o
   2   8 -19         12.67          7.48        10.40 o
   2   8 -18         56.26         58.86        11.63 o
   2  -8 -17        484.89        555.07        15.13 o
   2  -8 -16        208.20        187.03         9.14 o
   2   8 -15         37.91         38.00        11.73 o
   2  -8 -14        164.76        164.07        12.98 o
   2  -8 -13        162.64        181.55        12.69 o
   2   8 -12         35.92         19.49        10.42 o
  -2   8  11         16.48         15.57         9.80 o
   2  -8 -10        167.99        157.56         8.83 o
  -2   8   9        434.52        364.68        10.06 o
   2   8  -8       1039.80       1056.82        14.25 o
  -2   8   8       1081.20       1072.72        31.34 o
   2  -8  -7        173.14        146.88         9.31 o
  -2   8   7        175.18        135.54        22.63 o
  -2   8   6       1005.24       1155.22        13.98 o
  -2   8   6       1250.14       1359.04        30.31 o
   2   8  -5        127.07        145.18         6.48 o
   2   8  -4        473.78        385.52         7.17 o
  -2   8   4        666.80        548.26        23.24 o
   2   8  -3       2205.69       2027.02        13.24 o
  -2   8   3       2322.93       2252.90        19.60 o
  -2   8   2       1123.60        913.19         7.72 o
  -2   8   2       1485.50       1440.10        27.40 o
   2   8  -1        287.81        254.26         6.04 o
  -2   8   0       2467.74       2435.67        13.39 o
  -2   8  -1       1085.27       1266.09         9.77 o
  -2   8  -2        333.31        541.66         8.82 o
   2   8   2       1553.29       1372.19        23.40 o
  -2   8  -3        107.98        168.96         7.50 o
   2   8   3       2502.85       2318.29        27.25 o
  -2   8  -4        177.77        257.20        15.83 o
   2   8   4        692.19        558.35        14.30 o
  -2   8  -5        461.22        736.41        21.30 o
   2   8   5        599.19        648.09        15.29 o
  -2   8  -6        225.56        194.36         9.13 o
  -2   8  -7          1.88          5.56         9.30 o
   2   8   7        189.87        178.33        21.77 o
  -2   8  -8         38.13         28.75         7.91 o
  -2   8  -9          4.42          7.90         7.89 o
   2   8  10         55.13         43.04        10.56 o
  -2   8 -11        245.40        278.39        11.56 o
  -2   8 -12        151.71        173.71        11.26 o
  -2  -8 -13        184.73        225.84        12.21 o
  -2  -8 -14         58.05         65.78        11.32 o
  -2   8 -15         11.85         12.07        12.75 o
  -2   8 -16        174.43        260.63        10.05 o
   2   8  17        500.16        547.92        15.14 o
   2   8  18          3.98          0.78        11.12 o
   2   8  19         80.82         90.68        14.39 o
  -2   8 -20          0.81         -8.36        12.12 o
  -2   8 -21         57.71         54.71        10.55 o
  -2  -8 -22         66.12         63.52        11.13 o
   2  -9 -22          7.62         -6.18        11.19 o
   2  -9 -21         34.49         40.74         7.82 o
   2  -9 -20         47.94         48.56         9.38 o
   2  -9 -19         56.13         69.56        10.56 o
  -2   9  18          6.33          7.52        10.92 o
  -2   9  17          4.92          3.65        13.75 o
   2  -9 -16         91.41        120.71        13.31 o
   2  -9 -15          0.69         -5.51         8.79 o
   2   9 -14        123.20        113.99        12.75 o
   2  -9 -13        221.59        251.15        13.37 o
   2  -9 -12         78.40        103.63        11.76 o
   2  -9 -11         45.73         55.84        11.03 o
   2  -9 -10        296.38        354.75        10.85 o
  -2   9   9         57.02         50.30         9.12 o
   2  -9  -8        285.20        266.08        12.35 o
  -2   9   8        621.65        559.84        27.86 o
   2  -9  -7        108.64        104.38        10.70 o
  -2   9   7        109.49         75.23        22.25 o
  -2   9   6         12.96          3.35         9.55 o
  -2   9   6        324.76        237.50        23.83 o
  -2   9   5        677.83        754.24        12.60 o
  -2   9   5        921.53       1043.62        29.14 o
   2   9  -4        557.30        621.37        10.68 o
  -2   9   4        558.96        677.86        14.93 o
   2  -9  -3         49.09         47.95         7.84 o
  -2   9   3       1257.48       1361.87        17.45 o
  -2   9   2          0.19          7.96         9.16 o
  -2   9   2        217.97        209.28        12.70 o
  -2   9   1        459.43        471.20        10.15 o
  -2   9   1        578.34        586.75        19.09 o
   2  -9   0          4.12         22.02         9.74 o
   2   9   0          8.59         54.12        11.46 o
   2   9   1        109.52        125.08         6.73 o
  -2   9  -1        608.35        587.06        22.52 o
  -2   9  -2        200.57        233.37         8.73 o
  -2   9  -2        200.78        269.58        13.73 o
  -2   9  -3       1112.93       1557.06        15.29 o
   2   9   3       1166.24       1407.69        18.08 o
  -2   9  -4          1.53         12.14        12.84 o
   2   9   4        606.63        679.59        15.15 o
   2   9   5        224.45        309.79        11.45 o
   2   9   5        960.41       1086.64        25.88 o
   2   9   6        287.17        278.14        11.34 o
   2   9   6        301.24        236.87        21.31 o
   2   9   7          0.79          1.38         9.49 o
   2   9   7        118.74        107.03        21.27 o
   2   9   8        309.87        320.80        12.46 o
   2   9   8        619.54        521.72        25.85 o
   2   9   9        188.10        212.79        10.29 o
  -2  -9 -10         33.89         40.78        10.47 o
  -2  -9 -11          0.96          6.58        10.84 o
  -2   9 -12        434.20        468.84        15.06 o
   2   9  13        197.76        244.73        13.51 o
   2   9  14         16.96         18.92        12.11 o
   2   9  15          0.08          6.79         9.53 o
   2   9  16        264.56        315.56        14.27 o
  -2  -9 -17        122.82        120.44        12.21 o
  -2  -9 -18          7.48          7.55        10.77 o
  -2   9 -19          0.25        -11.60        12.56 o
   2   9  20         46.14         60.85        11.55 o
   2   9  21         15.35         11.24         9.35 o
  -2   9 -22         19.82          1.30         8.62 o
  -2  10  22         38.58         34.53        13.89 o
  -2  10  21          2.60          8.78         9.74 o
  -2  10  20          2.03          7.19        10.35 o
  -2  10  19          1.02          7.93        11.84 o
   2  10 -18        180.40        191.10        14.82 o
   2  10 -17          0.86          6.95        12.12 o
   2 -10 -16         29.31         45.04        12.09 o
  -2  10  15        222.20        251.40        11.36 o
   2 -10 -14          6.91         11.53         8.86 o
   2 -10 -13          2.08          0.73        11.64 o
   2  10 -12          0.62         -6.62        11.44 o
  -2  10  11         31.80         37.60         9.47 o
   2  10 -10          4.25          0.51        10.55 o
   2  10  -9        373.72        396.75        15.15 o
  -2  10   9        484.78        500.68        30.09 o
   2 -10  -8        179.02        219.54        13.50 o
  -2  10   8        301.69        351.87        27.05 o
   2 -10  -7         10.08         17.22        11.64 o
  -2  10   7        485.81        437.40        26.88 o
   2 -10  -6        136.36        144.72        11.99 o
  -2  10   6        136.74        127.47        22.28 o
   2 -10  -5          7.62         23.17        10.60 o
  -2  10   5        163.31        163.41        21.76 o
   2 -10  -4        219.34        243.51         9.96 o
  -2  10   4       1368.17       1209.47        17.89 o
   2  10  -3        216.68        180.52        11.83 o
  -2  10   3        468.72        499.83        14.73 o
   2 -10  -2         56.13         57.80        10.61 o
  -2  10   2        415.27        390.45        14.52 o
   2  10  -1         50.46         52.61         9.02 o
   2 -10   0        263.06        223.74        18.52 o
  -2  10   0        548.69        540.29        15.95 o
   2 -10   1         43.54         37.14         9.77 o
  -2  10  -1         98.33         89.17        12.86 o
  -2  10  -2        330.77        413.32        10.87 o
   2  10   2        391.71        383.07        14.14 o
  -2  10  -3        232.13        337.33        10.52 o
   2  10   3        467.40        477.97        14.43 o
  -2  10  -4       1058.08       1374.19        26.24 o
   2  10   4       1296.23       1196.47        18.68 o
   2  10   5        143.39        186.23        11.02 o
   2  10   5        151.66        152.03        20.26 o
  -2  10  -6          0.35          2.89        15.72 o
   2  10   6        148.41        121.45        13.76 o
  -2  10  -7        438.15        434.95        13.62 o
   2  10   7        449.09        425.47        24.96 o
  -2  10  -8        112.98        136.14        11.33 o
   2  10   8        307.35        343.02        25.28 o
  -2  10  -9        102.29        114.80         9.91 o
   2  10   9        508.06        515.12        28.83 o
   2  10  10         52.29         60.62        11.16 o
  -2  10 -11         37.17         50.40        14.79 o
  -2 -10 -12         46.58         79.85        12.55 o
  -2 -10 -13         94.79        115.07        13.26 o
  -2  10 -14         20.64         27.05         8.32 o
  -2  10 -15          7.85         12.25        12.26 o
  -2  10 -16        464.14        531.71        18.79 o
   2  10  17          2.22          3.16        13.67 o
  -2  10 -18         39.83         34.00        18.49 o
  -2 -10 -19          1.83          6.92        11.36 o
  -2 -10 -20         31.57         33.58         9.10 o
   2  10  21          3.39          1.17         8.86 o
  -2  10 -22          0.97          7.11        12.81 o
  -2  11  21          7.65         -3.18        10.20 o
  -2  11  20         30.46         39.84         8.72 o
  -2  11  19         11.66         13.75        10.98 o
   2  11 -18          8.43         18.40        12.18 o
   2  11 -17        155.44        169.61        12.94 o
   2 -11 -16         24.19         25.13        11.44 o
   2  11 -15        162.11        194.16        14.27 o
   2  11 -15        197.42        252.17        39.14 o
   2 -11 -14          4.28          0.15         9.43 o
  -2  11  13        156.17        202.73        10.36 o
   2  11 -13        159.43        326.47        29.47 o
   2 -11 -12         71.29         66.02        12.10 o
   2 -11 -11        471.79        444.89        12.87 o
   2 -11 -10         19.90         29.13        13.32 o
  -2  11  10        483.36        416.65        31.16 o
   2 -11  -9         54.45         95.21        13.10 o
  -2  11   9         57.98         57.90        26.55 o
   2  11  -8        175.59        175.63        13.62 o
  -2  11   8        291.76        316.78        28.39 o
   2  11  -7          0.05          0.93        12.00 o
  -2  11   7         97.05         75.91        23.88 o
   2  11  -6          6.13          5.28        11.52 o
  -2  11   6         72.36         86.95        23.81 o
   2  11  -5        196.17        293.54        10.29 o
  -2  11   5       1438.71       1376.60        32.76 o
   2 -11  -4         28.84         56.72        16.62 o
  -2  11   4        357.59        333.25        14.88 o
   2 -11  -3          1.81          1.46        10.89 o
  -2  11   3        234.62        246.95        14.33 o
   2 -11  -2        802.87        629.86        24.49 o
  -2  11   2       1635.41       1471.32        21.90 o
   2  11  -1        304.02        235.13        12.58 o
  -2  11   1       1731.84       1442.06        31.67 o
  -2  11   0        481.19        317.52        11.01 o
   2 -11   1       1315.03       1266.08        16.06 o
   2 -11   2        766.77        759.24        13.62 o
   2  11   2       1638.51       1484.37        28.96 o
   2 -11   3        214.42        269.99        12.60 o
  -2  11  -3        216.38        250.66        12.14 o
  -2  11  -4        302.77        358.57        18.50 o
   2  11   4        334.09        313.86        14.80 o
  -2  11  -5       1144.39       1611.88        30.30 o
   2  11   5       1357.39       1401.49        20.99 o
  -2  11  -6         61.00        103.97        11.26 o
   2  11   6         67.66         69.66        21.02 o
   2  11   7         89.34        101.14        11.36 o
   2  11   7         89.39         77.20        22.28 o
  -2  11  -8        106.99        107.20        11.76 o
   2  11   8        297.65        325.35        26.50 o
  -2 -11  -9          3.25         -0.59        13.22 o
   2  11   9         62.37         93.46        25.63 o
  -2  11 -10        426.84        466.17        17.74 o
   2  11  10        448.45        423.85        30.94 o
  -2  11 -11          5.53         -8.14        13.88 o
   2  11  12         72.00         99.00        13.02 o
  -2  11 -13          3.00          6.63         9.08 o
  -2 -11 -14         11.20         27.49        12.73 o
  -2  11 -14         15.85        146.96        42.55 o
  -2  11 -15         32.52         46.12        12.63 o
  -2  11 -16        334.85        346.89        16.29 o
  -2  11 -17        114.80         97.71        13.67 o
   2  11  18         40.59         60.12        13.49 o
   2  11  19          1.93         -4.94        11.82 o
   2  11  20          5.74         -0.25         9.79 o
  -2  11 -21          0.03         -2.26        10.14 o
  -2  12  21         35.75         27.50        12.19 o
  -2  12  20          1.31         -6.56        11.36 o
   2 -12 -19        124.46        127.87        10.02 o
   2  12 -18         86.35         86.59        10.92 o
   2  12 -17          0.32         -0.02        11.01 o
  -2  12  16        165.62        186.88        11.97 o
   2 -12 -15        246.52        283.88        13.74 o
   2  12 -14        397.27        433.41        13.54 o
   2  12 -14        437.04        413.04        40.29 o
   2 -12 -13        470.01        639.43        12.09 o
   2  12 -13        470.14        562.14        30.44 o
   2 -12 -12          2.35          8.78         8.88 o
   2  12 -12         35.30         45.54        30.24 o
   2 -12 -11        149.01        181.27        16.28 o
  -2  12  11        230.64        258.74        30.29 o
   2 -12 -10        188.10        156.49        22.93 o
  -2  12  10        954.60        929.76        36.27 o
   2 -12  -9         12.04          4.58        20.49 o
  -2  12   9        656.39        549.31        32.34 o
   2 -12  -8          2.47        -12.28        20.53 o
  -2  12   8         71.16         38.91        26.41 o
   2 -12  -7         13.50         32.56        18.92 o
  -2  12   7        418.45        372.95        29.02 o
   2 -12  -6         96.09         95.53        21.53 o
  -2  12   6        206.64        202.71        27.04 o
   2 -12  -5        142.35         68.73        20.60 o
  -2  12   5        343.04        313.86        27.19 o
   2 -12  -4        112.16         94.73        18.71 o
  -2  12   4        493.22        487.41        28.34 o
   2 -12  -3        242.03        272.24        14.06 o
  -2  12   3        366.14        453.66        28.00 o
   2 -12  -2        327.63        330.55        22.39 o
   2  12  -2        600.71        667.44        19.37 o
   2 -12  -1         21.81         11.61        18.43 o
  -2  12   1        734.23        703.43        18.77 o
   2 -12   0       1378.61       1284.94        30.68 o
   2  12   0       2875.46       2960.22        29.37 o
   2 -12   1        656.14        638.64        24.46 o
  -2  12  -1        679.82        790.78        19.57 o
   2 -12   2        251.51        195.11        19.23 o
   2  12   2        607.24        671.73        19.03 o
  -2  12  -3        377.10        447.06        17.49 o
  -2  12  -4        350.96        553.10        21.68 o
   2  12   4        472.74        516.72        17.26 o
   2  12   5        184.84        217.44        12.88 o
   2  12   5        339.40        321.41        23.62 o
  -2  12  -6        101.81        120.04        12.52 o
   2  12   6        206.14        220.89        23.64 o
   2  12   7        372.97        395.14        12.92 o
   2  12   7        387.62        392.52        26.11 o
   2  12   8         63.26         34.51        10.49 o
   2  12   8         65.94         33.34        24.28 o
  -2  12  -9        593.45        611.71        19.78 o
   2  12   9        606.52        627.84        32.06 o
  -2 -12 -10        705.94        748.11        21.38 o
   2  12  10        910.18        944.70        35.60 o
  -2  12 -11         75.18         89.92        14.96 o
   2  12  11        236.97        279.16        29.40 o
   2  12  12         30.34         45.54         9.06 o
  -2  12 -12         32.90         22.97        42.07 o
  -2 -12 -13          0.12          5.39        12.15 o
  -2 -12 -14         36.63         32.50        13.92 o
  -2  12 -14        467.98        589.04        45.04 o
  -2 -12 -15         11.78          9.29        12.02 o
   2  12  15        279.44        401.26        34.33 o
   2  12  16         20.84         15.13        11.93 o
   2  12  17         65.06         75.70        14.11 o
   2  12  18         45.85         59.45        12.54 o
   2  12  19         15.15          9.35        10.56 o
   2  12  20          5.28         14.81        11.80 o
  -2  13  20          0.59         -6.74         9.41 o
  -2  13  19         11.34         12.56        12.04 o
  -2  13  18        141.28        202.32        10.71 o
   2 -13 -17        138.75        137.00        11.63 o
   2  13 -16        340.21        364.11        11.39 o
   2  13 -15        182.47        201.45        10.53 o
   2  13 -15        183.56        175.15        35.00 o
   2  13 -14          1.41          5.36         9.71 o
  -2  13  14         39.35         44.20        34.84 o
   2  13 -13        397.62        335.43        11.96 o
  -2  13  13        488.01        537.62        27.99 o
   2 -13 -12        389.84        483.49        15.33 o
   2  13 -12        996.00       1219.59        24.58 o
   2  13 -11         17.38         18.54        10.95 o
   2  13 -11        415.48        518.07        15.90 o
   2 -13 -10        594.59        502.28        27.30 o
   2 -13 -10        594.81        753.35        26.05 o
   2 -13  -9         47.43         32.20        22.85 o
  -2  13   9        212.22        219.36        30.59 o
   2 -13  -8         86.56         53.79        22.84 o
  -2  13   8        106.34         96.31        28.94 o
   2 -13  -7        379.83        332.86        25.37 o
  -2  13   7       1124.93       1231.99        38.81 o
   2 -13  -6          8.81         11.11        21.80 o
  -2  13   6        537.45        480.10        30.62 o
   2 -13  -5          3.25         -6.21        20.45 o
  -2  13   5         52.21         32.14        26.63 o
   2 -13  -4         98.09         78.49        20.76 o
  -2  13   4        218.48        159.59        26.75 o
   2 -13  -3        892.72        771.56        28.94 o
  -2  13   3       2010.08       2192.03        44.61 o
   2 -13  -2        156.70         92.17        13.68 o
  -2  13   2        474.50        395.14        27.68 o
   2 -13  -1        220.08        171.89        21.63 o
  -2  13   1        979.89        783.11        21.39 o
   2 -13   0         97.87         62.81        20.03 o
   2  13   0        204.14        162.48        16.41 o
   2 -13   1        699.78        506.12        24.41 o
  -2  13  -1        938.74        829.98        21.70 o
   2 -13   2        292.69        276.96        21.41 o
  -2  13  -2        462.83        422.01        18.65 o
   2  13   3       1998.38       2085.31        36.00 o
   2  13   4        217.38        184.87        22.60 o
  -2  13  -5         45.09         57.35        13.74 o
   2  13   5         48.62         49.12        21.11 o
  -2  13  -6        486.87        515.72        13.97 o
  -2  13  -7        686.24        719.18        15.41 o
   2  13   7       1098.65       1254.60        35.16 o
  -2 -13  -8         18.22         24.12        10.56 o
   2  13   8        112.21         94.30        25.44 o
  -2  13  -9        151.77        157.61        16.17 o
   2  13   9        203.27        165.36        27.15 o
  -2  13 -10          0.21         -6.31        14.39 o
   2  13  10        645.79        642.77        31.29 o
   2  13  11        366.65        439.71        11.41 o
   2  13  11        385.52        462.84        21.20 o
  -2 -13 -12        558.27        571.51        16.72 o
   2  13  12        981.55       1147.17        32.66 o
  -2  13 -13         83.26         88.78        13.57 o
  -2  13 -13        514.98        481.86        27.96 o
  -2  13 -14         34.94         33.68        11.47 o
   2  13  14         36.48         44.83        31.75 o
   2  13  15          1.00         -7.80        18.89 o
   2  13  15        199.12        251.01        32.00 o
   2  13  16          9.89         11.22        13.31 o
   2  13  17        117.41        162.38        13.63 o
  -2  13 -18         48.84         42.67        11.11 o
  -2  13 -19         24.28         30.56        12.86 o
   2  13  20         39.31         27.74        12.50 o
  -2  14  19          3.35         -0.25         9.99 o
  -2  14  18          0.22         -0.94        12.46 o
  -2  14  17          2.43         -7.05        10.49 o
   2 -14 -16         72.45         78.15         9.27 o
   2  14 -15        362.96        365.04        10.58 o
  -2  14  14         21.63         26.20         9.47 o
  -2  14  14        172.91        188.70        35.30 o
  -2  14  13        241.06        246.45        11.22 o
  -2  14  13        342.54        397.43        26.18 o
  -2  14  12         37.70         49.34        11.94 o
   2  14 -12         51.15         71.89        18.75 o
  -2  14  11        196.90        170.22        17.98 o
   2 -14 -11        241.59        267.87        15.98 o
   2 -14 -10        113.08        124.68        14.34 o
   2  14 -10        235.28        286.57        13.12 o
   2  14  -9        283.93        282.77        14.16 o
   2  14  -9        439.93        547.65        14.32 o
   2 -14  -8        207.67        192.05        24.92 o
  -2  14   8       1971.36       1881.38        45.38 o
   2 -14  -7        210.15        186.69        24.86 o
  -2  14   7        402.61        434.34        32.62 o
   2 -14  -6         12.53          7.12        20.95 o
  -2  14   6         29.65         38.88        27.45 o
   2 -14  -5         30.34          4.40        21.13 o
  -2  14   5        554.30        571.32        32.95 o
   2 -14  -4        449.41        387.75        27.83 o
  -2  14   4        802.92        856.55        36.10 o
   2 -14  -3        386.46        354.48        27.37 o
  -2  14   3       1085.54       1075.26        37.64 o
   2 -14  -2          0.52         -6.10        14.67 o
  -2  14   2        124.79        156.65        27.67 o
  -2 -14   1        377.60        363.90        17.40 o
  -2  14   1        380.92        466.75        31.14 o
  -2 -14   0         10.05         10.20        13.46 o
  -2  14   0         20.95         35.29        17.20 o
   2  14   1          3.05         -3.71        11.11 o
  -2  14  -1        413.05        394.78        29.51 o
   2 -14   2        114.46        129.40        16.12 o
   2  14   2        115.02        163.10        17.83 o
  -2 -14  -3        643.85        515.47        29.13 o
   2  14   3       1063.46       1010.91        30.95 o
   2  14   4        325.58        344.75        16.91 o
   2  14   5        482.57        483.03        18.08 o
  -2  14  -6         15.77         19.66        10.86 o
  -2  14  -7        177.26        196.66        12.34 o
  -2  14  -8       1624.37       1723.95        27.53 o
   2  14   9        143.67        149.13         9.77 o
   2  14   9        451.96        539.50        28.77 o
  -2 -14 -10        112.54        117.21        12.80 o
  -2  14 -10        235.33        252.38        27.36 o
  -2  14 -11         41.17         49.98        13.09 o
   2  14  11        254.95        215.28        26.90 o
   2  14  12         12.39          1.33        12.84 o
   2  14  12         53.32         41.68        24.87 o
   2  14  13         93.47         92.14        13.14 o
   2  14  13        355.20        451.91        26.41 o
   2  14  14        139.33        127.43        16.36 o
   2  14  14        162.82        235.98        31.69 o
   2  14  15         15.14         24.45        13.54 o
   2  14  16         30.78         34.68        12.50 o
   2  14  17          2.25          7.46        11.05 o
   2  14  18          4.06         13.11        12.81 o
   2  14  19          0.82          5.59        13.15 o
  -2  15  18         66.78         70.31        10.64 o
  -2  15  17         27.43         31.37         9.59 o
  -2  15  16        353.24        381.07        11.41 o
   2  15 -15         34.10         32.00         8.73 o
  -2  15  14         23.87         25.42        11.39 o
  -2  15  14         45.43         28.23        21.19 o
   2  15 -13         17.78          9.96         9.93 o
  -2  15  13         19.33          5.98        32.72 o
   2  15 -12        106.52        124.86        11.87 o
   2  15 -12        286.14        275.12        20.84 o
  -2  15  11        210.95        238.80        17.39 o
  -2  15  11        292.14        307.68        16.33 o
   2  15 -10        155.16        167.54        17.85 o
  -2  15  10        231.10        255.95        16.45 o
   2  15  -9         13.42         13.70        15.96 o
   2  15  -9        355.02        479.72        17.14 o
   2 -15  -8        117.81         85.99        19.02 o
   2  15  -8        499.73        567.93        15.51 o
   2 -15  -7         55.44         64.13        15.39 o
   2  15  -7        270.63        377.51        15.36 o
   2 -15  -6         81.04         75.15        25.54 o
  -2  15   6       1702.14       1724.83        44.34 o
   2 -15  -5         18.27         21.45        23.04 o
  -2  15   5        732.92        675.29        33.42 o
   2 -15  -4         22.99         18.88        22.96 o
  -2  15   4         87.37         55.18        27.93 o
   2 -15  -3          6.15          7.96        22.03 o
  -2  15   3       1038.50        901.67        37.30 o
   2 -15  -2         48.43         35.17        22.79 o
  -2  15   2        380.25        321.18        31.17 o
  -2 -15   1        126.29        109.00        15.67 o
  -2  15   1        148.12        177.44        29.01 o
  -2 -15   0        277.17        260.43        17.25 o
  -2  15   0        578.12        716.44        34.49 o
   2 -15   1         20.10         23.56        15.23 o
  -2  15  -1        157.23        151.84        18.28 o
   2  15   2        305.60        277.79        16.97 o
  -2 -15  -3        950.80        788.79        33.58 o
   2  15   3        957.48        877.76        31.82 o
   2  15   4         59.30         54.35        14.19 o
  -2 -15  -5        658.19        660.42        19.59 o
  -2 -15  -6       1493.04       1280.12        21.19 o
  -2  15  -7        198.19        255.23        17.97 o
  -2  15  -7        258.39        263.02        23.65 o
  -2 -15  -8        351.75        287.97        16.31 o
  -2  15  -8        479.67        550.52        29.96 o
  -2  15  -9        314.62        350.67        21.08 o
   2  15   9        329.19        408.56        27.68 o
  -2  15 -10         69.95         46.71        18.92 o
  -2  15 -10        238.41        215.73        26.16 o
  -2  15 -11         74.78         62.94        16.41 o
   2  15  11        303.82        324.71        26.82 o
  -2  15 -12        165.43        119.83        15.94 o
  -2  15 -12        281.09        248.77        25.23 o
  -2  15 -13          1.42         18.61        13.00 o
   2  15  13         20.73          3.48        30.54 o
  -2  15 -14         19.86          9.17        14.18 o
   2  15  14         45.77         27.80        27.41 o
  -2  15 -15          0.64          6.12        10.46 o
   2  15  16         16.98         17.30        14.70 o
   2  15  17          2.02          2.02        17.37 o
   2  15  18         17.12         23.75         9.87 o
  -2  16  17         48.55         41.98         9.89 o
  -2  16  16         99.21         90.01        12.52 o
  -2  16  15         74.12         70.90         7.88 o
   2  16 -14          0.59          7.18         7.64 o
   2  16 -13          2.66         19.08         9.06 o
   2  16 -13        249.13        336.12        22.39 o
  -2  16  12        115.91        139.56        11.15 o
   2  16 -12        339.88        466.19        17.34 o
   2  16 -11         31.31         44.19        13.85 o
   2 -16 -11        421.98        494.68        15.21 o
   2  16 -10          1.40          5.54        15.89 o
  -2  16  10         48.66         41.39        13.04 o
   2  16  -9         18.80         13.91        33.22 o
  -2  16   9        268.33        268.14        17.89 o
   2  16  -8          2.40         11.73        30.12 o
  -2  16   8        467.74        530.98        16.93 o
   2  16  -7        208.41        133.03        34.00 o
   2  16  -7        258.53        269.27        15.71 o
   2  16  -6         29.63         -4.17        31.75 o
   2  16  -6         72.55         52.83        14.79 o
   2 -16  -5        160.15        178.03        16.82 o
   2  16  -5        463.42        538.54        16.23 o
   2  16  -4        458.27        410.65        18.77 o
   2  16  -4        480.26        424.90        16.41 o
   2  16  -3         20.06         28.40        15.16 o
   2  16  -3        650.46        717.53        18.12 o
   2 -16  -2         40.57         27.86        22.98 o
  -2  16   2        488.80        566.54        17.81 o
  -2 -16   1          4.10          2.76        14.64 o
  -2  16   1         83.94         56.64        14.44 o
   2 -16   0         52.42         32.59        15.12 o
  -2  16   0        109.33         91.97        17.82 o
  -2 -16  -1         73.53         56.35        24.05 o
  -2  16  -1         77.98         74.27        20.84 o
  -2 -16  -2        412.82        352.24        21.32 o
  -2  16  -2        456.87        437.58        19.74 o
  -2 -16  -3        580.60        578.50        19.69 o
   2  16   3        602.38        549.29        20.57 o
  -2  16  -4         20.25         30.30        11.45 o
  -2  16  -4        517.83        558.15        20.16 o
  -2  16  -5        279.31        327.85        14.08 o
   2  16   5        453.20        483.66        19.66 o
  -2  16  -6         39.53         26.45        19.56 o
  -2  16  -6         71.70         40.84        16.76 o
  -2  16  -7         46.16         29.43        20.88 o
   2  16   7        272.45        289.06        18.26 o
  -2  16  -8        428.58        263.01        24.02 o
   2  16   8        431.19        448.04        23.46 o
  -2  16  -9        229.82        164.30        22.12 o
  -2  16  -9        250.23        235.98        26.08 o
  -2  16 -10         43.53          0.64        32.01 o
   2  16  10         45.05          3.71        23.14 o
  -2  16 -11        359.80        259.43        16.33 o
   2  16  11        393.80        483.27        33.26 o
   2  16  12        206.27        193.79        19.20 o
   2  16  12        332.13        375.05        23.96 o
  -2  16 -13        227.00        207.08        14.67 o
   2  16  13        229.89        357.54        29.16 o
   2  16  14         63.59         99.42        11.84 o
   2  16  15          4.94          6.70        11.10 o
   2  16  16          4.84         17.04        11.62 o
   2  16  17          0.96         -5.66         8.94 o
  -2  17  16         45.58         42.37         8.91 o
  -2  17  15         13.38         11.63        11.01 o
  -2  17  14          0.92         27.25         8.33 o
  -2  17  13         29.48         42.36        10.57 o
   2  17 -13        173.71        202.28        26.03 o
   2  17 -12         39.25         56.72        13.95 o
   2  17 -12        172.70        267.99        21.11 o
   2  17 -11         77.08        113.00        12.79 o
   2  17 -11        200.83        270.86        18.26 o
   2  17 -10          5.68         50.55        31.08 o
   2  17 -10        437.39        547.22        17.28 o
   2  17  -9         10.37         32.12        31.88 o
  -2  17   9        108.20         96.44        15.49 o
   2  17  -8          1.20         11.89        30.16 o
   2  17  -8          4.46         -2.95        15.96 o
   2  17  -7         25.83         29.11        29.46 o
  -2  17   7         44.09         33.58        13.98 o
   2  17  -6         17.37         21.75        29.58 o
   2  17  -6         37.48         55.48        14.35 o
   2  17  -5        226.34        167.04        35.48 o
   2  17  -5        293.15        337.78        16.94 o
   2  17  -4        230.07        174.20        23.43 o
  -2  17   4        264.97        197.80        17.79 o
   2  17  -3        809.73        783.82        27.28 o
   2  17  -3        917.55        840.59        21.65 o
   2  17  -2         41.65         42.42        16.79 o
   2  17  -1         60.56         32.73        16.65 o
  -2  17   0         59.01         32.58        16.53 o
   2  17   1         61.26         22.84        16.64 o
  -2  17  -2          6.43        -32.12        32.12 o
   2  17   2         44.07         15.50        16.37 o
  -2  17  -3         99.31         84.75        33.63 o
  -2  17  -3        978.49       1057.21        22.55 o
  -2  17  -4         32.14         18.52        20.93 o
   2  17   4        281.95        253.61        20.01 o
  -2  17  -5         61.53         26.35        31.90 o
   2  17   5        307.29        341.13        18.59 o
  -2  17  -6         18.52          7.17        31.77 o
  -2  17  -6         37.39         29.51        16.16 o
  -2  17  -7         16.82         -5.07        29.20 o
   2  17   7         44.86         56.09        16.03 o
  -2  17  -8          3.00        -21.29        30.45 o
   2  17   8          4.31          5.89        16.88 o
  -2  17  -9         90.10         21.53        30.13 o
   2  17   9        101.36         84.04        18.96 o
  -2  17 -10        397.60        232.90        29.95 o
   2  17  10        403.77        449.84        20.70 o
  -2  17 -11        113.97         78.83        26.28 o
  -2  17 -11        197.66        227.94        18.44 o
  -2  17 -12        122.91        124.30        12.70 o
   2  17  12        165.52        251.89        20.48 o
  -2  17 -13        132.83        134.74        14.56 o
   2  17  13        164.84        204.51        28.92 o
  -2  17 -14        202.10        194.78        13.82 o
   2  17  14        203.09        246.36        26.79 o
  -2  17 -15         49.80         39.37         8.70 o
  -2  18  14          0.72         -3.01         9.15 o
   2  18 -13         67.31         94.31         7.94 o
  -2  18  12         17.28         25.92         9.48 o
  -2  18  12         17.53         23.89        24.69 o
   2  18 -11          4.57         26.96        18.05 o
  -2  18  11        216.23        287.00        19.50 o
   2  18 -10         35.42         38.75        28.89 o
  -2  18  10         37.23         51.67        13.31 o
   2  18  -9          9.23         58.93        29.49 o
  -2  18   9         47.12         59.30        14.32 o
   2  18  -8         80.53         40.68        27.97 o
   2  18  -8         91.27         61.70        15.03 o
   2  18  -7         62.25         66.42        31.11 o
  -2  18   7         68.90         51.39        15.39 o
   2  18  -6          1.81          4.09        28.45 o
   2  18  -6          5.18         -3.91        14.24 o
   2  18  -5         61.96         58.38        32.65 o
  -2  18   5         67.71         73.12        14.98 o
   2  18  -4        373.60        375.30        23.31 o
   2  18  -4        382.86        288.57        17.60 o
   2  18  -3        258.53        328.14        22.23 o
   2  18  -3        262.47        193.58        17.49 o
  -2  18   2         32.87         31.81        16.10 o
  -2  18   1         24.51          1.43        15.80 o
   2  18   0         50.79         20.90        16.41 o
  -2  18  -1         25.60         14.58        15.60 o
  -2  18  -2         10.30        -15.49        30.16 o
  -2  18  -2         33.85         41.06        16.23 o
  -2  18  -3          3.63        -29.67        31.36 o
   2  18   3        284.34        330.65        18.25 o
  -2  18  -4          8.53        -32.39        32.39 o
  -2  18  -4        414.17        438.39        18.39 o
  -2  18  -5          5.29        -10.91        29.09 o
   2  18   5         72.57         72.65        16.02 o
  -2  18  -6          3.10        -14.47        28.58 o
   2  18   6          5.06          2.70        15.17 o
  -2  18  -7          6.12          4.26        30.63 o
   2  18   7         73.71         89.93        15.27 o
  -2  18  -8          9.89        -27.06        27.06 o
   2  18   8         97.33         84.08        18.35 o
  -2  18  -9         34.89         23.39        26.33 o
   2  18   9         44.92         40.45        17.09 o
  -2  18 -10          1.67         21.55        26.67 o
   2  18  10         40.13         38.32        21.07 o
  -2  18 -11        194.94        113.35        24.47 o
   2  18  11        199.90        218.27        21.10 o
  -2  18 -12          0.23         10.06        22.44 o
   2  18  12         18.99         13.36        25.11 o
  -2  18 -13        257.42        221.50        21.51 o
   2  18  13        330.51        427.00        26.09 o
  -2  18 -14         17.56         30.98        10.56 o
  -2  19  13          5.86         22.64        12.38 o
  -2  19  12         28.97         31.22         8.44 o
   2  19 -11          3.92         59.14        10.92 o
  -2  19  11        298.68        350.91        25.15 o
  -2  19  10         36.54         21.54        15.88 o
  -2  19  10         45.20         12.53        16.42 o
   2  19  -9          5.85         27.93        26.15 o
  -2  19   9          6.07         14.37        13.16 o
   2  19  -8         20.15         27.09        26.66 o
   2  19  -8         21.45          7.55        13.84 o
   2  19  -7         20.90         28.04        27.44 o
  -2  19   7         26.13         22.46        13.40 o
   2  19  -6          0.34         19.38        27.92 o
   2  19  -6          9.45        -11.99        13.84 o
   2  19  -5          0.95         25.00        27.18 o
  -2  19   5         65.88        101.40        13.52 o
   2  19  -4        487.32        598.62        22.38 o
   2  19  -4        522.69        467.55        17.22 o
   2  19  -3         79.27         97.22        18.88 o
  -2  19   3        200.57        211.72        16.11 o
  -2  19   2        392.10        459.33        17.95 o
  -2  19   1         55.71         28.98        14.39 o
  -2  19   0          9.50        -10.79        15.38 o
  -2  19  -1         59.26         27.70        15.10 o
  -2  19  -2        320.43        251.43        30.09 o
  -2  19  -2        368.41        320.96        17.05 o
  -2  19  -3        111.72         87.89        29.50 o
  -2  19  -3        197.79        174.52        15.87 o
  -2  19  -4         32.58         13.56        28.22 o
   2  19   4        561.70        676.15        18.32 o
  -2  19  -5         59.80         51.97        27.06 o
   2  19   5         60.83         41.16        14.46 o
  -2  19  -6          8.39        -12.36        25.84 o
  -2  19  -6          8.76          9.83        13.51 o
  -2  19  -7          4.81         26.21        25.22 o
   2  19   7         27.51         21.86        17.46 o
  -2  19  -8          1.20         25.23        24.91 o
  -2  19  -8         23.08         -3.55        20.12 o
  -2  19  -9          0.20         20.33        22.93 o
   2  19   9          6.56        -16.03        19.03 o
  -2  19 -10          7.98          9.12        22.68 o
   2  19  10         47.65         47.55        17.79 o
  -2  19 -11        271.47        223.15        23.04 o
   2  19  11        275.73        265.21        24.60 o
  -2  19 -12         77.51         43.71        19.20 o
   2  19  12        108.96        117.67        20.57 o
  -2  20  11          2.07         -5.28        11.78 o
  -2  20  10          2.53         -6.64        16.50 o
  -2  20  10          4.74          2.91        11.83 o
   2  20  -9          1.50         77.64        21.41 o
  -2  20   9         40.11         19.53        12.29 o
   2  20  -8          0.12         40.37        24.25 o
   2  20  -8         71.48        115.02        11.82 o
   2  20  -7         45.18        100.32        25.42 o
   2  20  -7         79.20         56.12        12.42 o
   2  20  -6          9.54         73.49        25.97 o
  -2  20   6        128.26        170.73        13.67 o
   2  20  -5         33.04        131.12        25.61 o
   2  20  -5         40.55          9.33        13.37 o
   2  20  -4          9.99         41.57        25.33 o
   2  20  -4         10.58         15.78        12.57 o
   2  20  -3        435.01        566.58        15.93 o
  -2  20   2        105.63        138.59        13.87 o
   2  20  -1         32.25          8.30        13.16 o
   2  20   0         22.76          2.50        13.64 o
   2  20   1         34.94         17.70        13.30 o
   2  20   2         98.43         74.69        13.69 o
  -2  20  -3        400.56        304.50        26.23 o
   2  20   3        400.66        331.05        17.22 o
  -2  20  -4          0.55         13.16        24.15 o
   2  20   4         11.39         19.32        14.59 o
  -2  20  -5          6.92         -3.24        22.65 o
  -2  20  -5         42.79         58.64        14.41 o
  -2  20  -6        109.34         87.80        24.71 o
   2  20   6        119.70        125.41        15.85 o
  -2  20  -7         31.33         27.47        21.95 o
  -2  20  -7         80.39         53.09        18.01 o
  -2  20  -8         65.73         87.64        22.97 o
  -2  20  -8         65.85         88.15        17.08 o
  -2  20  -9         35.56         46.04        19.85 o
  -2  20  -9         37.19         44.32        15.32 o
  -2  20 -10          2.04         10.11        18.62 o
   2  20  10          4.79          0.81        18.16 o
  -2  20 -11          9.26          8.84        15.05 o
  -2  21   8         17.68         11.71        12.91 o
  -2  21   7         55.40         67.14        10.89 o
  -2  21   6        202.35        227.71        13.05 o
  -2  21   5         83.20         93.23        13.32 o
  -2  21   4        120.01        151.67        14.34 o
   2  21  -3        134.16        117.77        14.89 o
   2  21  -2          4.01         -3.23        12.78 o
   2  21  -1         68.49         89.15        13.57 o
   2  21   0        119.74        116.40        13.72 o
  -2  21  -1         63.08         41.73        13.34 o
  -2  21  -2          4.29         -4.56        12.78 o
   2  21   3        129.21         91.17        13.13 o
  -2  21  -4        108.50        113.60        19.55 o
  -2  21  -4        110.90        104.11        12.54 o
  -2  21  -5          5.21         46.97        19.32 o
   2  21   5         89.40        115.18        13.33 o
  -2  21  -6         54.28         64.38        19.11 o
  -2  21  -6        210.00        222.57        15.97 o
  -2  21  -7         43.95         32.10        17.63 o
  -2  21  -7         52.29         39.15        13.40 o
  -2  21  -8          7.25         31.34        16.07 o
  -2  21  -8         17.90         80.67        17.74 o
  -2  22   5         20.63          5.76        13.25 o
  -2  22   4        158.65        105.61        12.86 o
  -2  22   3         59.72         72.62        13.86 o
  -2  22   2         17.39         18.30        13.85 o
   2  22  -1        135.27        128.87        11.09 o
   2  22   0         14.47          8.78        10.49 o
  -2  22  -1        126.23         67.03        10.64 o
  -2  22  -2         18.82          7.48        10.13 o
  -2  22  -3         55.29         14.48        17.71 o
  -2  22  -4        172.18        135.24        17.69 o
   3   0 -23        791.60       1154.23        26.19 o
   3   0 -21        345.42        400.48        25.37 o
   3   0 -19        707.98        711.14        30.71 o
   3   0 -17        482.84        358.91        18.61 o
   3   0 -15        879.77        778.50        17.42 o
  -3   0  13        688.07        598.28        15.01 o
  -3   0  11        628.10        781.85        14.05 o
   3   0  -9        486.21        696.96        10.71 o
   3   0  -7          0.06         20.35         6.51 o
   3   0  -5       5350.12       5692.24        29.95 o
  -3   0   3      16316.40      19196.21        37.51 o
  -3   0   1          0.06         13.20        13.06 o
  -3   0  -1      11591.10      13887.98        28.18 o
   3   0   3      28699.88      35851.48        66.26 o
   3   0   5       7731.91       8473.96        30.38 o
   3   0   7        314.50        601.06        12.12 o
  -3   0  -9       1932.36       2290.21        21.43 o
  -3   0 -11        361.12        535.03        15.37 o
   3   0  13         54.89         42.54        17.82 o
   3   0  15         92.56         81.69        20.13 o
  -3   0 -17        178.22        128.86        22.08 o
  -3   0 -19         52.63         89.98        17.99 o
  -3   0 -21        510.40        687.99        27.27 o
  -3   0 -23        338.24        294.35        16.46 o
   3  -1 -24        101.75        156.25         9.74 o
   3   1 -23          2.61          2.27        10.79 o
   3   1 -22          3.27          0.64        12.84 o
   3   1 -21          3.87          4.98        14.15 o
   3   1 -20         21.36          3.99        14.97 o
   3  -1 -19          0.63        -11.21        15.56 o
   3  -1 -18       1423.56       1329.44        18.30 o
   3   1 -17         68.60         80.22        10.33 o
   3  -1 -16          1.36          1.69         9.74 o
  -3   1  15          1.94         -0.18         8.36 o
   3  -1 -14         20.67         22.48         8.12 o
  -3  -1  13        334.00        317.13         9.28 o
  -3  -1  12        918.67        903.76        11.01 o
   3   1 -11         52.95         50.77         6.66 o
   3   1 -10        115.57         70.74         6.47 o
   3  -1  -9       2778.00       2875.07        10.28 o
   3   1  -8        493.93        547.87         5.64 o
   3   1  -7        254.99        272.40         4.98 o
  -3  -1   6        298.83        326.28         6.60 o
  -3   1   5       2124.72       2353.61        15.40 o
  -3   1   4       3334.49       3368.29        16.45 o
  -3   1   3       4288.26       5374.21        16.82 o
  -3  -1   2      52971.66      53037.06        47.02 o
   3   1  -1       7142.64       8375.67        18.52 o
   3  -1   0         27.63          8.93         5.79 o
  -3  -1  -1       1448.72       2373.33        10.42 o
   3  -1   2      35809.46      42111.30        39.24 o
  -3  -1  -3      12756.50      16177.19        28.18 o
  -3   1  -4        179.64        244.78         6.42 o
  -3  -1  -5        437.69        705.06         7.78 o
   3  -1   6         60.23         56.12         3.39 o
  -3  -1  -7        128.89        181.31         6.35 o
  -3  -1  -8         88.62        182.27         8.27 o
  -3   1  -9        571.39       1117.37        12.68 o
  -3   1 -10         72.76        110.99        12.30 o
  -3   1 -11          0.44          6.56         9.87 o
   3   1  12        137.73        166.36        10.83 o
  -3   1 -13         21.44         27.16        13.05 o
  -3  -1 -14          6.57          2.98        14.29 o
  -3   1 -15        286.66        216.87        14.85 o
   3  -1  16        581.18        442.33        17.31 o
   3  -1  17        154.33        149.57        15.71 o
  -3   1 -18        120.48        110.49        10.64 o
  -3   1 -19         83.73        124.87        14.44 o
  -3   1 -20        337.73        387.83        15.64 o
  -3   1 -21         32.58         28.12        12.05 o
  -3   1 -22          4.78         -1.17        11.32 o
  -3  -1 -23         66.26         63.24         9.92 o
  -3  -1 -24          0.14         -1.61        10.28 o
   3  -2 -24         14.35          3.51         7.97 o
   3  -2 -23         57.57         75.40        11.22 o
   3  -2 -22        166.89        231.09        14.36 o
   3   2 -21        278.26        299.49        16.64 o
   3   2 -20         15.87         20.23        15.09 o
   3   2 -19        225.03        229.10        17.97 o
   3  -2 -18        107.16        118.65         9.60 o
   3  -2 -17         88.00         75.27        10.15 o
   3   2 -16        257.13        220.65        10.94 o
   3  -2 -15         14.34         17.86         9.37 o
   3   2 -14        125.57        124.51         9.48 o
  -3  -2  13        166.94        151.12         8.38 o
   3   2 -12        317.91        261.95         7.90 o
  -3  -2  11       1840.50       1666.18        12.04 o
   3   2 -10          1.91          5.94         5.47 o
   3  -2  -9       1433.83       1221.75         8.86 o
  -3   2   8        347.53        468.88         6.44 o
   3   2  -7       3062.29       3783.07        11.96 o
  -3   2   6          8.56         13.22         4.32 o
   3  -2  -5       2418.89       2549.11        10.43 o
  -3  -2   4        551.48        747.38        10.26 o
  -3  -2   3        261.63        405.00         7.35 o
  -3  -2   2       9234.42      11315.18        25.34 o
  -3  -2   1        163.66        165.50         7.20 o
  -3   2   0        142.07        145.45         7.77 o
   3  -2   1        151.29        459.09         7.42 o
  -3   2  -2      12603.89      12508.94        33.55 o
   3  -2   3       3449.04       3527.74        16.30 o
  -3   2  -4        329.79        242.18         6.73 o
  -3   2  -5       1933.65       1861.67         9.90 o
  -3   2  -6         55.07         60.60         5.42 o
  -3   2  -7        982.25       1186.86         9.18 o
  -3  -2  -8        997.04       1448.72        10.95 o
   3   2   9         69.17        141.77        10.83 o
   3   2  10        328.56        358.09        12.83 o
   3   2  11        592.31        804.56        16.81 o
  -3   2 -12         48.80         51.72        10.11 o
   3   2  13         13.58         29.42        10.22 o
  -3  -2 -14         32.87         23.59        13.75 o
   3  -2  15          5.76         17.58        13.60 o
  -3   2 -16        927.52        685.96        19.13 o
   3   2  17          0.01          0.04        14.06 o
  -3   2 -18         13.22         24.60         9.84 o
  -3   2 -19         25.71         23.59        13.60 o
  -3   2 -20         55.88         68.51        12.96 o
  -3   2 -21        170.71        192.18        13.09 o
  -3  -2 -22        162.31        179.58        10.88 o
  -3  -2 -23          6.67          8.69        13.99 o
  -3  -2 -24          1.05          1.33        10.48 o
   3  -3 -24         12.59         19.98        13.52 o
   3  -3 -23          0.28         -5.54        16.43 o
   3   3 -22         75.34        108.04        12.63 o
   3   3 -21          1.98         -7.64        13.39 o
   3   3 -20         23.47         74.60        15.57 o
   3   3 -19         20.92         22.34        15.57 o
   3  -3 -18         36.48         23.26         8.76 o
  -3   3  17        408.99        391.75        13.24 o
   3   3 -16        350.15        339.71        11.63 o
  -3   3  15        190.67        187.66        10.31 o
   3  -3 -14        463.20        457.05        11.58 o
   3  -3 -13        126.30        138.33         8.35 o
  -3   3  12        405.43        351.80         7.86 o
   3   3 -11         42.17         42.38         6.78 o
   3   3 -10        446.27        587.62         8.35 o
   3  -3  -9         30.81         67.10         6.00 o
  -3   3   8       1196.39       1294.21         8.31 o
   3   3  -7        255.02        247.24         5.23 o
  -3   3   6       6567.70       6930.30        13.04 o
   3  -3  -5       1169.32       1238.99         6.65 o
   3  -3  -4       1600.58       1732.54         9.35 o
   3   3  -3       1909.48       2264.87        13.78 o
   3  -3  -2       2703.80       3127.13        15.59 o
  -3  -3   1      39789.96      46470.30        57.08 o
   3   3   0        381.92        385.35         7.92 o
   3   3   1      40589.88      49491.23        78.24 o
   3  -3   2       4346.05       5659.53        23.29 o
  -3   3  -3        764.25        764.09        13.00 o
  -3   3  -4        592.31        794.26         8.89 o
   3  -3   5        712.02        731.27         5.72 o
  -3   3  -6       3088.70       3266.83        15.36 o
  -3   3  -7        292.64        374.44        10.36 o
  -3  -3  -8        162.98        177.69         8.41 o
  -3  -3  -9       1422.08       1611.24        14.69 o
  -3  -3 -10        212.80        247.97         9.78 o
  -3   3 -11         34.32         74.61        12.10 o
  -3   3 -12          0.45          0.42        11.50 o
  -3   3 -13        110.54        165.57        11.39 o
  -3  -3 -14        907.64        979.07        16.85 o
  -3   3 -15        419.06        295.67        17.55 o
   3  -3  16        187.71        128.70        14.83 o
  -3   3 -17        249.89        190.61        12.05 o
  -3   3 -18          3.99          2.85        18.78 o
  -3  -3 -19         58.48         58.14        18.00 o
  -3  -3 -20        161.55        185.81        18.74 o
  -3  -3 -21          8.96         15.00        15.48 o
  -3   3 -22         29.35         17.19        13.72 o
  -3  -3 -23          3.06         -4.65        10.43 o
  -3  -3 -24          0.67         -0.17        10.55 o
   3  -4 -24          0.30         -9.38        12.53 o
   3  -4 -23         16.19         30.04        16.62 o
   3  -4 -22          8.48         19.24        18.53 o
   3  -4 -21         17.92          9.84        20.11 o
   3  -4 -20        220.88        215.21        24.69 o
   3  -4 -19          0.33          1.10        22.58 o
   3  -4 -18          8.26          8.29        12.81 o
   3   4 -17        142.44        107.63        11.35 o
  -3   4  16        321.14        312.46        11.63 o
  -3   4  15        243.04        191.42        10.46 o
   3   4 -14        259.62        224.41         9.46 o
   3   4 -13       2052.50       2032.90        14.15 o
  -3   4  12        111.55        120.95         7.71 o
   3   4 -11        422.46        534.99         8.80 o
  -3   4  10         58.62         40.51         6.33 o
   3   4  -9        281.06        289.94         7.22 o
   3   4  -8       1932.84       1830.04        10.07 o
  -3   4   7       1195.93       1422.25         8.66 o
  -3  -4   6       1139.24       1097.90         7.38 o
  -3   4   5         62.50        110.60         4.11 o
  -3  -4   4       5738.56       5604.07        11.53 o
   3   4  -3       1007.40       1105.59         7.38 o
  -3   4   2      12849.92      12663.59        29.76 o
  -3  -4   1       4628.32       5359.73        19.92 o
  -3  -4   0        785.57        883.14         9.63 o
   3  -4   1         49.50         12.82         5.02 o
  -3  -4  -2       1000.62        977.85         7.31 o
   3  -4   3         94.81        182.44         6.14 o
   3  -4   4        295.42        300.90         6.27 o
   3   4   5        666.90        612.69         7.22 o
   3   4   6       3649.68       3447.73        16.09 o
  -3   4  -7       1220.18       1171.82        11.82 o
   3   4   8        248.20        263.36         9.54 o
  -3   4  -9         22.36         19.93         7.18 o
  -3   4 -10        837.94        882.88        11.25 o
  -3   4 -11        645.93        748.42        12.92 o
  -3   4 -12          0.00          9.48        11.37 o
   3   4  13        920.12       1015.07        19.05 o
  -3   4 -14         31.44         30.97        10.95 o
   3   4  15          1.48         -0.79        11.30 o
  -3  -4 -16        165.64        126.91        16.78 o
   3   4  17        190.26        229.60        12.67 o
  -3   4 -18          2.69         10.50        18.09 o
  -3   4 -19         38.53         23.02        18.62 o
  -3   4 -20        139.45        193.43        19.30 o
  -3   4 -21          6.34         -1.64        14.99 o
  -3  -4 -22          4.77          9.47        13.01 o
  -3  -4 -23          0.01         -1.23        10.49 o
  -3  -4 -24         46.57         37.19        10.22 o
   3  -5 -24         16.07          6.15        11.40 o
   3  -5 -23         39.49         48.20        15.99 o
   3  -5 -22         11.93          7.97        17.69 o
   3  -5 -21         60.08         70.13        21.08 o
   3  -5 -20         19.20         27.53        22.26 o
   3  -5 -19        104.38        101.27        24.32 o
   3  -5 -18         50.92         47.11        23.72 o
   3  -5 -17        119.14         93.03        11.97 o
  -3   5  16         98.24        125.52        11.71 o
   3  -5 -15        150.67        151.98        10.24 o
   3   5 -14        526.55        571.95        10.53 o
   3   5 -13        183.70        160.37         8.35 o
   3   5 -12        312.56        283.56         8.55 o
  -3   5  11         64.79         74.59         6.97 o
   3  -5 -10       1837.86       2180.33        13.63 o
   3   5  -9        461.65        445.58         7.23 o
   3   5  -8         37.88         21.33         5.50 o
   3   5  -7         61.66         55.99         5.89 o
   3   5  -6        738.45        895.05         7.34 o
   3   5  -5       1381.62       1228.80         7.04 o
  -3  -5   4        164.56        175.70         4.46 o
  -3   5   3       3171.09       2910.81         8.74 o
   3   5  -2          0.06          8.60         4.10 o
  -3  -5   1        636.64        765.48         6.35 o
  -3  -5   0        344.41        393.15         5.72 o
   3  -5   1        491.03        571.86         6.41 o
  -3   5  -2       3419.40       3557.17        12.68 o
  -3   5  -3        168.74        157.89         5.38 o
  -3  -5  -4        985.74       1088.19         8.48 o
   3  -5   5          5.30          3.74         6.29 o
   3   5   6        481.72        454.14         9.24 o
   3   5   7         92.93        117.67         8.63 o
  -3   5  -8          8.31         32.31         8.46 o
  -3   5  -9        521.30        613.47        11.68 o
  -3   5 -10        711.35        937.55        11.61 o
  -3   5 -11        408.96        525.24        10.18 o
  -3   5 -12        213.11        195.25        13.33 o
  -3   5 -13          0.17          5.93        12.10 o
   3   5  14        265.59        327.73        15.68 o
   3   5  15        115.91        125.10        12.11 o
   3   5  16          8.15         12.53        11.53 o
   3   5  17         11.23          2.99         9.94 o
  -3   5 -18         39.17         82.21        18.82 o
  -3  -5 -19         66.42         60.97        18.33 o
  -3   5 -20          0.26         -2.88        16.67 o
  -3  -5 -21         31.53         28.31        15.40 o
  -3   5 -22          4.28          0.63        12.78 o
  -3  -5 -23         46.48         47.51        10.63 o
   3  -6 -23         57.36         49.56        14.81 o
   3  -6 -22          0.56         -4.73        16.95 o
   3  -6 -21         48.51         50.72        20.24 o
   3  -6 -20          0.15         12.53        20.49 o
   3  -6 -19         29.52          8.86        17.04 o
   3   6 -18        160.41        192.00        14.27 o
   3   6 -17         18.94         31.64         9.23 o
  -3   6  16        155.41        121.13        14.10 o
  -3   6  15        298.78        279.03        15.17 o
  -3   6  14       1303.28       1440.77        17.43 o
   3  -6 -13         25.66         31.70         7.85 o
   3   6 -12        287.63        279.93         8.50 o
  -3   6  11       1259.06       1287.52        12.11 o
   3   6 -10       1811.38       2010.98        13.70 o
   3   6  -9        290.39        233.93         6.78 o
  -3   6   8        126.09        131.04         6.63 o
   3   6  -7        216.88        216.46         7.52 o
  -3   6   6        450.58        432.09         8.65 o
   3  -6  -5        814.01        847.80         7.46 o
   3   6  -4        182.07        192.02         5.07 o
  -3   6   3          4.18         21.88         3.81 o
  -3   6   2        198.87        196.58         4.89 o
  -3   6   1        952.43       1203.87         7.50 o
   3  -6   0       2565.91       2606.64        10.75 o
   3  -6   1       3952.48       4529.68        12.90 o
  -3  -6  -2        247.26        352.03         6.59 o
   3   6   3        303.60        357.87         5.94 o
   3   6   4        114.40        168.93         7.60 o
   3   6   5       1696.56       1713.77        13.80 o
  -3   6  -6          4.81         -3.13         7.80 o
   3   6   7          4.44         24.04         7.88 o
  -3   6  -8          4.32          7.98         8.06 o
   3   6   9          1.59          6.69         8.31 o
   3   6  10        132.74        195.30         8.54 o
  -3   6 -11        227.76        280.13        11.03 o
   3   6  12        104.21         75.57         9.95 o
   3   6  13         69.69        101.27        13.59 o
  -3   6 -14        361.66        342.06        16.22 o
   3   6  15          6.99         -0.81        13.17 o
  -3  -6 -16         83.81         65.11         9.50 o
   3   6  17          7.03         23.59        14.71 o
   3   6  18        202.19        254.21        16.34 o
  -3   6 -19         47.77         38.88        14.21 o
  -3  -6 -20         22.75         29.35        16.51 o
  -3   6 -21          0.00        -12.52        14.34 o
  -3   6 -22        105.77        106.47        13.07 o
  -3  -6 -23         13.30         23.01         9.68 o
   3  -7 -23          4.88         -1.96        12.08 o
   3  -7 -22          0.43         11.26        15.98 o
   3   7 -21          0.12         17.41        13.67 o
   3  -7 -20         77.94         81.80        11.57 o
   3   7 -19        124.31        113.11        12.76 o
   3  -7 -18         33.08         35.50        11.74 o
  -3   7  17         20.05          9.35        11.76 o
   3  -7 -16          3.01         11.24         8.92 o
   3  -7 -15          8.74         18.66        12.98 o
   3   7 -14        414.74        441.58        12.84 o
   3   7 -13        149.02        134.15        10.51 o
  -3   7  12        125.79         98.33         8.68 o
   3   7 -11         22.52         22.04         7.84 o
   3  -7 -10         37.67         42.07         6.79 o
  -3   7   9        309.00        306.79         8.31 o
  -3   7   8         41.88         48.59         7.45 o
  -3   7   7        903.87        773.91        10.86 o
   3   7  -6         56.03        109.12         7.58 o
   3   7  -5       2457.17       2322.72        11.73 o
   3  -7  -4        785.62       1016.70         7.45 o
  -3   7   3          8.58         10.12         5.16 o
  -3   7   2        433.32        411.31         7.70 o
  -3   7   1          6.28         14.90         6.08 o
   3   7   0       1213.12       1210.90         8.85 o
   3   7   1        337.66        342.08         7.42 o
  -3   7  -2         22.89         24.11         5.34 o
   3   7   3        353.63        379.23         7.01 o
   3   7   4          0.30          7.31         7.31 o
  -3   7  -5          2.12          5.64         7.85 o
   3   7   6       1392.65       1372.73        13.58 o
  -3   7  -7         34.06         32.10         8.11 o
  -3   7  -8        136.69        152.79         8.92 o
   3   7   9       1291.69       1437.20        15.24 o
   3   7  10          0.54         -2.81         8.55 o
  -3  -7 -11         29.21         59.40         9.68 o
  -3   7 -12         61.10         62.28        10.45 o
  -3   7 -13          6.98          5.47        12.54 o
  -3   7 -14          2.78         11.33        13.18 o
  -3   7 -15        641.66        690.12        18.42 o
  -3  -7 -16        620.83        693.10        11.24 o
   3   7  17         21.49         56.18        15.48 o
  -3   7 -18         54.25         42.55        14.54 o
  -3   7 -19          0.95          8.83        13.74 o
  -3   7 -20         73.17         57.89        12.83 o
  -3   7 -21         54.06         54.59        13.57 o
  -3  -7 -22          5.97          2.12        11.36 o
  -3   7 -23         16.27         13.40         8.23 o
  -3   8  23         45.10         59.47        13.79 o
   3  -8 -22          2.13         -5.01        13.87 o
   3   8 -21         84.80         91.96         9.50 o
   3  -8 -20         44.65         45.19         9.64 o
   3   8 -19         52.67         76.25        10.87 o
  -3   8  18         10.89         11.35        11.34 o
   3  -8 -17          0.07         -4.53        11.74 o
  -3   8  16        168.34        122.38         9.54 o
  -3   8  15        684.44        730.23        21.72 o
  -3   8  14          5.94         17.65        14.36 o
  -3   8  13          9.37         25.62        10.96 o
  -3   8  12         15.32         16.94         9.67 o
   3  -8 -11        146.65        173.08         9.84 o
  -3   8  10        103.46        107.90         7.93 o
   3  -8  -9        129.76        112.04         7.62 o
   3   8  -8        511.41        534.14        10.72 o
  -3   8   7        149.55        123.39         8.30 o
   3  -8  -6        298.59        287.08         8.95 o
   3   8  -5        271.90        325.04         7.12 o
   3   8  -4       4780.89       4780.95        14.73 o
  -3   8   3        102.39         77.94         7.35 o
   3   8  -2         84.16         51.95         7.10 o
   3   8  -1        981.18       1082.94        10.92 o
  -3   8   0       1033.43       1106.65        12.12 o
  -3   8  -1        387.73        255.96         7.37 o
   3   8   2        145.12        184.27         6.13 o
  -3   8  -3        169.69        115.74         6.48 o
   3   8   4         34.79         82.79         7.98 o
   3   8   5         87.20         90.33         8.52 o
   3   8   6        833.72       1014.39        13.60 o
  -3   8  -7        136.68        128.86         9.24 o
  -3   8  -8        102.86         91.57         8.51 o
   3   8   9        290.09        249.49         9.82 o
   3   8  10        184.05        174.58         9.66 o
  -3   8 -11         52.65         68.27        10.33 o
   3   8  12         59.08         69.30        10.81 o
  -3   8 -13        407.21        389.74        15.65 o
   3   8  14        531.23        638.84        18.23 o
  -3   8 -15          5.35         10.01         8.90 o
  -3  -8 -16        756.23        912.47        17.39 o
  -3  -8 -17          0.34         -0.85        11.38 o
   3   8  18         61.57         54.97        14.33 o
  -3   8 -19        136.94        154.62        14.28 o
  -3  -8 -20        142.23        171.32        12.96 o
  -3  -8 -21         47.03         45.79        10.44 o
  -3   8 -22          0.39          4.75        10.34 o
   3  -9 -22          1.38         -8.82         8.82 o
  -3   9  21          7.58         14.64         7.42 o
  -3   9  20         96.82        111.55         9.48 o
   3   9 -19         52.42         61.36         9.80 o
   3  -9 -18         84.14         91.74        11.34 o
   3   9 -17         26.14         20.25        12.29 o
   3  -9 -16         21.30         19.44        12.49 o
   3  -9 -15         38.68         42.98         9.97 o
   3  -9 -14        147.42        146.12        16.78 o
  -3   9  13          9.87          0.13        14.86 o
   3  -9 -12          1.25         -3.59        10.72 o
   3   9 -11        236.10        258.16        11.72 o
   3  -9 -10         29.28         47.41         8.25 o
  -3   9   9         37.02         43.48         8.45 o
   3   9  -8        155.49        156.98         9.12 o
   3  -9  -7         27.87         33.28         8.16 o
  -3   9   6         10.29          8.27         7.63 o
   3   9  -5        450.96        490.32         8.99 o
  -3   9   4          0.62          1.05         5.43 o
  -3   9   3        402.15        318.42         8.89 o
  -3   9   2       1087.70       1134.70        11.88 o
  -3   9   1         46.39         45.03         7.05 o
   3   9   0         18.25         12.29         7.58 o
   3   9   1        266.04        252.29         8.94 o
   3   9   2        116.89        134.07         7.59 o
   3   9   3         30.75         26.15         6.29 o
   3   9   4          1.55          5.04         7.66 o
   3   9   5        747.59        685.39        12.05 o
   3   9   6       1042.98       1143.47        14.56 o
   3   9   7         16.91         22.78         8.59 o
   3   9   8          1.79          2.37         8.70 o
  -3   9  -9         94.02         90.61         9.94 o
   3   9  10        109.35         79.28         9.77 o
  -3  -9 -11        603.86        752.45        16.24 o
  -3  -9 -12          1.59         -6.37        11.44 o
  -3  -9 -13         51.35         54.05        12.05 o
  -3   9 -14        115.24        136.15        16.54 o
  -3   9 -15         39.26         35.90         9.43 o
   3   9  16          7.67         -2.60        12.01 o
   3   9  17         18.36         20.73        14.18 o
  -3  -9 -18         58.83         43.32        14.31 o
   3   9  19         15.99         32.50        12.48 o
  -3   9 -20         84.42         77.20        11.41 o
  -3   9 -21          0.77          8.40         9.05 o
  -3   9 -22          0.00         -0.54        15.86 o
  -3  10  22        144.26        197.42        15.10 o
  -3  10  21          3.71         -2.43         7.93 o
  -3  10  20         96.87        102.85        10.73 o
  -3  10  19          8.17          4.03        10.64 o
   3  10 -18          1.65          7.01        11.62 o
   3  10 -17          0.51         -1.16        10.95 o
  -3  10  16         18.32         11.75        12.52 o
   3  10 -15          0.23        -12.74        12.74 o
   3  10 -14         28.86         30.26        10.29 o
   3 -10 -13        560.54        601.89        20.64 o
   3 -10 -12        387.03        387.11        18.48 o
   3 -10 -11         31.47         40.01        11.79 o
   3  10 -10         47.43         55.47         9.62 o
   3 -10  -9         35.16         34.45         9.66 o
   3 -10  -8         55.96         57.60         9.25 o
   3  10  -7        269.47        306.06        11.08 o
  -3  10   6        117.92         80.71        11.34 o
   3 -10  -5         59.62         66.15         9.84 o
   3 -10  -4        304.79        303.27         8.95 o
   3  10  -3        951.94        817.22        12.80 o
  -3  10   2          8.90         22.86         8.12 o
  -3  10   1         18.04         25.49         8.05 o
   3  10   0        162.64        161.20         9.72 o
   3  10   1        182.67        185.15        10.11 o
   3 -10   2        733.30        736.29        10.83 o
   3  10   3        112.27        148.87         8.10 o
  -3  10  -4         79.28         95.42         8.53 o
   3  10   5        102.52         81.41         8.75 o
  -3  10  -6       1044.99       1282.17        15.87 o
   3  10   7        377.49        431.41        11.70 o
   3  10   8        137.63        187.45        10.52 o
   3  10   9         10.93         16.06         9.53 o
   3  10  10        100.85        101.16        14.03 o
  -3  10 -11        713.37        824.13        21.45 o
  -3  10 -12        887.58       1115.14        19.36 o
   3  10  13        201.34        220.20        13.58 o
   3  10  14         13.59         13.37         9.95 o
  -3 -10 -15         33.96         33.24        14.73 o
   3  10  16          2.82         -6.03        13.76 o
  -3  10 -17         35.60         42.78        19.34 o
  -3  10 -18         39.99         36.71        12.93 o
   3  10  19         32.23         31.80        11.64 o
  -3 -10 -20         44.81         40.82        10.12 o
  -3  10 -21          0.31         -5.55        11.20 o
  -3  11  21          0.02          5.72         9.83 o
   3 -11 -20          1.96         11.89         9.35 o
  -3  11  19          1.47         -0.10         9.93 o
  -3  11  18         36.08         42.37        11.55 o
   3 -11 -17          1.98         11.95        10.58 o
  -3  11  16          2.24          2.25        11.25 o
   3  11 -15        106.12        101.49        12.58 o
  -3  11  14        290.80        268.55        10.96 o
   3  11 -13        353.06        343.72         9.82 o
   3 -11 -12         28.67         30.70        16.52 o
  -3  11  11          0.14          0.29        11.53 o
   3 -11 -10          5.94         17.84        11.62 o
  -3  11   9         14.54          8.57        13.07 o
   3 -11  -8          6.67         -7.30        13.08 o
  -3  11   7        106.79         81.18        14.14 o
  -3  11   6        782.31        701.80        18.72 o
  -3  11   5         10.16          0.53        12.13 o
   3 -11  -4          0.17         -0.26         9.49 o
   3  11  -3        242.24        206.20        10.79 o
   3  11  -2        136.90        100.95        12.01 o
  -3  11   2        228.28        145.20        22.60 o
   3  11  -1          8.61          3.58         9.27 o
   3  11   0          9.73          9.83         9.37 o
  -3  11  -1        172.51        208.63        10.80 o
   3  11   2         84.16         62.80         9.28 o
   3  11   3        670.16        724.53        11.49 o
  -3  11  -4         25.47         26.33        10.08 o
   3  11   5        312.34        338.86        13.72 o
   3  11   6        674.06        801.21        14.00 o
   3  11   7         75.80         80.38         9.70 o
   3  11   8         44.88         40.32         9.79 o
   3  11   9         47.62         70.55        10.58 o
  -3  11 -10          7.41         -0.40        11.50 o
  -3  11 -11         66.04         97.94        15.03 o
  -3 -11 -12        301.52        391.16        14.99 o
  -3  11 -13          0.43          1.38         8.65 o
  -3  11 -14        125.78        132.20        14.05 o
  -3 -11 -15        721.43        722.37        19.54 o
   3  11  16         59.93         62.93        20.02 o
   3  11  17         44.33         47.18        19.08 o
  -3  11 -18         66.99         49.85        17.56 o
  -3  11 -19         53.45         34.98        15.44 o
  -3  11 -20          1.24         -0.71        12.70 o
   3  11  21         19.48         21.64         9.61 o
  -3  12  21         21.66         17.34        11.88 o
   3 -12 -20          9.38          6.77         8.23 o
   3 -12 -19         14.51         18.60         9.82 o
   3  12 -18          0.25          8.67         9.21 o
  -3  12  17        118.13        135.06        10.23 o
   3  12 -16         26.77         21.37        10.32 o
   3 -12 -15         48.99         59.54        12.01 o
   3  12 -14         65.21         57.90        10.79 o
   3  12 -13        181.67        187.02        10.79 o
  -3  12  12         43.02         37.07         8.40 o
   3 -12 -11        187.75        170.55        13.08 o
   3 -12 -10        887.93        880.67        18.47 o
  -3  12   9         17.52          9.35        14.00 o
  -3  12   8        241.62        241.93        17.12 o
  -3  12   7         51.29         60.23        15.14 o
   3 -12  -6         82.29         81.70        14.84 o
  -3  12   5        140.01         92.97        14.92 o
  -3  12   4        382.16        335.56        16.35 o
   3 -12  -3        226.58        199.18        13.26 o
  -3  12   3        971.47        957.86        31.85 o
   3  12  -2        297.11        254.26        11.86 o
  -3  12   1         27.07         36.93         9.56 o
   3  12   0          1.99         -0.87         9.59 o
  -3  12  -1         89.30        102.09        10.51 o
   3  12   2        926.64        951.91        15.82 o
   3  12   3        686.04        724.04        23.68 o
  -3  12  -4         92.90         61.12        11.64 o
   3  12   5         16.54         35.75        11.66 o
  -3  12  -6         29.89         20.66        11.63 o
   3  12   7         54.57         86.99        12.49 o
  -3  12  -8        494.85        470.35        16.17 o
   3  12   9          0.03         -6.41         9.15 o
  -3 -12 -10       1730.54       1926.47        23.27 o
   3  12  11         83.73         83.90        15.41 o
   3  12  12          3.08          2.85         8.40 o
   3  12  13         58.44         46.71        12.23 o
  -3  12 -14        343.60        310.07        14.86 o
   3  12  15         59.20         65.41        20.17 o
  -3  12 -16        130.38        144.98        20.03 o
  -3  12 -17          2.92         -4.81        16.99 o
  -3  12 -18        504.19        561.06        20.45 o
   3  12  19          5.11          0.17        13.83 o
   3  12  20          0.96          5.52        10.76 o
  -3  13  20         26.64         16.39         9.14 o
  -3  13  19         32.15         30.38         8.94 o
   3 -13 -18          5.50         12.23         9.29 o
  -3  13  17        187.93        190.31        10.39 o
  -3  13  16         98.53        124.78         9.99 o
   3  13 -15          0.02          4.09         9.08 o
   3  13 -14         29.26         43.59         9.50 o
   3  13 -13         59.34         67.33         9.89 o
  -3  13  12         65.17         64.62         9.36 o
   3 -13 -11          0.59          4.90         7.50 o
   3 -13 -10        370.89        393.45        15.78 o
  -3  13   9        619.64        582.80        20.88 o
   3 -13  -8          0.82          2.02        14.20 o
   3 -13  -7          2.74          4.85        15.49 o
   3 -13  -6        138.42        104.95        15.91 o
  -3  13   5         66.31         39.61        15.28 o
  -3  13   4         19.96         13.39        13.72 o
  -3  13   3        478.18        472.31        18.10 o
   3  13  -2         33.71         23.34        12.90 o
  -3  13   2         68.08         81.32        25.34 o
   3  13  -1        484.37        426.61        13.61 o
  -3  13   0          6.51          2.81        10.08 o
   3  13   1        402.51        401.52        13.63 o
  -3  13  -2         31.66         38.52        10.67 o
   3  13   3        795.73        738.86        25.26 o
   3  13   4         34.70         25.36        16.44 o
  -3  13  -5         54.22         80.78        12.47 o
   3  13   6         59.64         76.55        12.91 o
  -3  13  -7         61.04         57.64        11.20 o
  -3 -13  -8          0.87         -2.08        10.79 o
  -3 -13  -9          8.83         14.80        14.57 o
  -3 -13 -10        109.19        124.15        10.32 o
  -3  13 -11        482.01        542.55        12.03 o
  -3  13 -12         16.40         13.90        11.23 o
  -3  13 -13         43.85         45.15        14.32 o
  -3  13 -14         10.78          7.74        15.48 o
  -3  13 -15        127.87        113.38        19.77 o
   3  13  16         21.33         16.53        17.40 o
  -3  13 -17        149.00        171.69        17.75 o
  -3  13 -18         26.64         45.33        14.49 o
  -3  13 -19          0.25          8.51        11.62 o
  -3  14  19          0.23         -9.82         9.82 o
  -3  14  18         80.34        151.36        10.05 o
  -3  14  17          0.00         -4.78         9.40 o
  -3  14  16          3.66          7.35         9.29 o
   3  14 -15          3.28         20.31         8.88 o
  -3  14  14         20.05         30.75         8.97 o
   3  14 -13         26.15         33.93         9.36 o
  -3  14  12          0.12         11.95         8.83 o
  -3  14  11         34.87         36.52         8.99 o
  -3  14  10        521.76        640.13         9.45 o
   3 -14  -9        639.31        673.51        10.92 o
  -3  14   9        771.21       1171.26        45.48 o
   3 -14  -8          0.40         -0.78        15.26 o
   3 -14  -7         51.91         26.98        15.90 o
  -3  14   6         55.08         39.44        15.73 o
   3 -14  -5        757.52        632.59        30.44 o
  -3  14   5        954.68       1041.91        37.15 o
   3 -14  -4         74.69         68.58        22.89 o
  -3  14   4         95.47         98.38        27.65 o
   3 -14  -3          0.33         10.46        20.55 o
  -3  14   3        122.39        118.75        27.96 o
  -3 -14   2         53.70         44.23        14.64 o
  -3  14   2       1886.26       1581.48        39.73 o
   3  14  -1          1.48         -1.72        12.97 o
  -3  14   1         68.04         32.91        26.83 o
  -3  14   0         70.33         55.38        11.59 o
  -3  14  -1         61.30         45.70        11.28 o
   3  14   2       1687.79       1576.52        34.10 o
   3  14   3        112.42         87.41        17.96 o
   3  14   4         19.14          7.53        17.56 o
  -3 -14  -5        181.58        166.49        15.41 o
   3  14   6        409.67        388.81        17.63 o
  -3  14  -7          0.28        -10.24        11.06 o
   3  14   8        786.59        798.73        13.51 o
  -3  14  -9        121.47        139.75        11.74 o
   3  14  10        133.79         98.57        16.40 o
  -3  14 -11         17.82          4.62        16.85 o
  -3  14 -12         15.60         16.57        13.85 o
   3  14  13         78.37         52.80        14.18 o
  -3  14 -14         40.10         21.10        14.80 o
  -3  14 -15          1.04        -11.37        17.32 o
  -3  14 -16          4.44         10.67        15.86 o
  -3  14 -17          1.30          5.92        14.23 o
   3  14  18        120.62        119.28        12.80 o
   3  14  19          0.01          0.85         8.44 o
  -3  15  18          4.30         -2.95         9.94 o
  -3  15  17        167.45        164.92         9.05 o
  -3  15  16         26.45         27.01         8.18 o
   3  15 -15         41.73         36.45         8.66 o
  -3  15  14          0.62          0.21         8.43 o
   3  15 -13        199.82        217.40        10.07 o
   3 -15 -12         34.05         36.15         8.95 o
   3  15 -11         19.55         15.05         8.98 o
   3  15 -10          0.06         -1.77         9.09 o
  -3  15   9        266.24        278.42        12.24 o
  -3  15   9        529.78        748.80        41.23 o
   3  15  -8          0.41         -0.80         9.04 o
  -3  15   8         28.56         28.71        34.45 o
   3  15  -7          1.13         -5.41        11.71 o
   3  15  -7         93.59         74.73        17.12 o
   3  15  -6        129.15        129.54        12.13 o
  -3  15   6        148.19        168.31        19.95 o
   3 -15  -5         66.77         60.05        21.85 o
  -3  15   5        839.97        800.30        35.63 o
   3 -15  -4         76.37         72.37        23.80 o
  -3  15   4        543.41        585.29        33.58 o
   3 -15  -3        122.74        119.84        24.45 o
  -3  15   3        829.97        764.22        34.70 o
   3 -15  -2        177.17        143.78        23.28 o
  -3  15   2        351.71        409.84        31.90 o
   3 -15  -1         14.61         14.81        15.07 o
  -3  15   1        354.85        313.96        30.17 o
   3  15   0         29.29         23.95        11.88 o
  -3  15   0         61.10         23.83        26.88 o
   3  15   1        313.36        341.84        12.49 o
  -3 -15  -2        160.75        173.42        15.69 o
   3  15   3        651.36        639.28        20.08 o
   3  15   4        430.15        510.01        18.64 o
   3  15   5        712.12        731.48        20.49 o
  -3  15  -6         17.54         22.59        10.08 o
   3  15   6        157.77        158.39        37.13 o
  -3  15  -7         85.15         75.29        11.26 o
  -3  15  -8         25.92         20.92        16.77 o
  -3  15  -9        242.72        168.60        17.80 o
   3  15  10         27.33          1.88        16.24 o
  -3  15 -11          2.10        -10.92        15.45 o
  -3  15 -12         25.42         25.35        15.39 o
  -3  15 -13         63.91         68.28        13.07 o
  -3  15 -14          7.49          2.42        13.53 o
   3  15  15         22.94         39.05        12.25 o
  -3  15 -16          0.39          8.23        13.70 o
   3  15  17          0.04          5.11        11.67 o
   3  15  18         60.47         61.75         9.24 o
  -3  16  17         39.15         53.77        10.05 o
  -3  16  16         15.54         12.52         9.80 o
  -3  16  15         18.95         22.41         7.85 o
   3 -16 -14         21.35         49.51         8.43 o
  -3  16  13         20.78         24.73         8.28 o
   3  16 -12         42.81         58.69         8.87 o
   3  16 -11         20.92         18.76         8.46 o
   3  16 -10         14.74         19.49         8.54 o
   3  16  -9         49.11         41.96        10.75 o
  -3  16   9         65.30         74.63        34.66 o
   3  16  -8         53.62         41.34        12.10 o
  -3  16   8         62.72         98.02        34.41 o
   3  16  -7         50.58         54.24        12.92 o
  -3  16   7        164.16        199.90        24.75 o
   3  16  -6          5.37          6.89        11.92 o
  -3  16   6         61.08         82.32        34.16 o
   3  16  -5         33.32         41.28        11.25 o
  -3  16   5         73.92         64.02        26.40 o
   3  16  -4         16.97         11.09        11.41 o
  -3  16   4         17.01         34.89        18.68 o
   3  16  -3         93.97         83.79        13.11 o
   3  16  -3         94.63        105.00        17.99 o
   3 -16  -2         72.35         89.60        13.94 o
  -3  16   2        113.77        139.19        19.56 o
  -3  16   1        168.88        136.46        13.04 o
  -3  16   1        215.92        193.95        20.61 o
   3 -16   0         97.99         44.57        10.59 o
  -3  16   0        204.38        117.91        28.24 o
  -3 -16  -1         43.32         47.19        15.53 o
   3  16   1        226.69        205.98        23.57 o
  -3  16  -2         38.15         32.16        11.87 o
   3  16   2        116.71        113.90        22.79 o
  -3  16  -3          0.61         -2.63        12.09 o
  -3  16  -3        102.64        123.85        22.60 o
   3  16   4          0.03          0.81        10.20 o
   3  16   4         18.46          4.52        34.15 o
  -3  16  -5         37.39         21.29        16.87 o
   3  16   5         73.57         42.76        37.11 o
  -3  16  -6         51.32         41.50        20.59 o
   3  16   6         57.14         46.33        25.84 o
  -3  16  -7        104.60         80.42        22.47 o
   3  16   7        159.52        148.04        26.11 o
  -3  16  -8          8.38          2.62        16.82 o
   3  16   8         66.60         86.81        36.56 o
  -3  16  -9         14.91         -4.47        20.44 o
   3  16   9         68.23         81.79        35.26 o
  -3  16 -10         81.75         22.09        19.99 o
  -3  16 -11         10.60          4.76        14.54 o
  -3  16 -12         18.01         14.97        13.76 o
  -3  16 -13          6.52          0.97        15.09 o
  -3  16 -14         47.84         71.79        12.01 o
  -3  16 -15          0.19         12.09        10.65 o
   3  16  16          7.61          9.58        11.03 o
   3  16  17          6.56          7.02        12.03 o
  -3  17  16        110.56        121.18         9.25 o
  -3  17  15          9.78         -0.80         8.85 o
  -3  17  14          0.41         -2.80         8.72 o
  -3  17  13          0.84          7.37         9.00 o
  -3  17  12          3.99         11.66         7.64 o
  -3  17  11         30.91         39.53         7.65 o
  -3  17  10         75.18         75.78         9.38 o
   3  17  -9         32.58         19.28        11.85 o
  -3  17   9         79.32         26.81        32.16 o
  -3  17   8          2.39         12.12        14.50 o
   3  17  -8          2.65         -7.70        18.87 o
   3  17  -7         37.60         38.68        12.95 o
  -3  17   7         38.69          8.36        19.42 o
   3  17  -6          3.37         -6.71        15.00 o
   3  17  -6         38.01         19.08        17.38 o
   3  17  -5        733.77        659.81        19.96 o
  -3  17   5        737.87        750.49        25.17 o
   3  17  -4         80.03         78.77        15.57 o
  -3  17   4        114.70        183.78        24.62 o
   3  17  -3          3.00         12.16        15.06 o
   3  17  -3         74.80         59.95        21.44 o
   3  17  -2        333.40        299.71        18.10 o
  -3  17   2        353.98        316.75        30.60 o
  -3  17   1        174.24        139.17        30.97 o
   3  17  -1        296.15        319.48        24.28 o
  -3  17   0         37.95         23.78        19.93 o
  -3  17  -1        112.27         77.12        20.14 o
  -3  17  -1        301.46        336.57        24.63 o
  -3  17  -2         18.96          8.88        14.23 o
   3  17   2        380.95        404.23        38.86 o
  -3  17  -3         66.12         37.40        22.43 o
   3  17   3         69.38         28.04        22.24 o
  -3  17  -4         31.93         31.37        14.17 o
   3  17   4        118.82        145.60        37.12 o
  -3  17  -5          3.78         12.50        16.67 o
  -3  17  -5        800.49        826.67        30.36 o
  -3  17  -6         31.90          7.27        16.62 o
   3  17   6         35.57          5.20        34.77 o
  -3  17  -7          1.01         -3.56        16.70 o
   3  17   7         41.83         40.32        35.39 o
  -3  17  -8          0.24         -7.63        16.50 o
   3  17   8          2.84         21.74        33.79 o
  -3  17  -9         43.05        -17.13        20.47 o
   3  17   9         78.42         73.04        33.64 o
  -3  17 -10         36.68         33.25        18.58 o
   3  17  10        118.31        127.76        33.91 o
  -3  17 -11          0.03         -7.09        13.72 o
  -3  17 -12         27.05         26.53        10.47 o
  -3  17 -13          6.11          3.59        10.85 o
  -3  17 -14          6.10         26.86         9.82 o
   3  17  15          2.75          8.42         9.54 o
  -3  18  14         40.14         28.25         6.53 o
  -3  18  13          0.85         -1.46         7.90 o
   3  18 -12          0.94         11.47         8.24 o
  -3  18  11          0.74          7.49         9.56 o
  -3  18  10         27.46         34.47         9.24 o
   3  18  -9          6.71          6.52        10.29 o
  -3  18   9         37.18         17.43        29.52 o
   3  18  -8          7.94          3.22        12.67 o
   3  18  -8         14.89         15.76        21.39 o
  -3  18   7        291.85        267.13        14.59 o
  -3  18   7        296.95        328.17        24.11 o
   3  18  -6        313.13        317.75        14.38 o
  -3  18   6        409.14        501.90        26.62 o
   3  18  -5         71.51         63.88        13.29 o
  -3  18   5         89.94         92.90        24.48 o
  -3  18   4        341.45        317.15        16.58 o
  -3  18   4        342.74        336.54        21.36 o
   3  18  -3         50.97         42.69        12.59 o
  -3  18   3        136.97        208.70        35.17 o
  -3  18   2         14.32         13.80        28.73 o
   3  18  -2        413.26        528.51        24.14 o
  -3  18   1          0.69         -3.72        19.99 o
  -3  18   1         62.27         47.32        25.40 o
   3  18   0         30.85         26.14        19.26 o
  -3  18  -1         56.72         43.49        33.64 o
   3  18   1         57.47         13.84        20.34 o
  -3  18  -2        367.42        233.45        18.80 o
  -3  18  -2        382.97        365.21        26.88 o
  -3  18  -3         79.21         27.84        21.47 o
   3  18   3        134.55        183.05        21.63 o
  -3  18  -4          1.18         -9.08        14.21 o
   3  18   4        371.92        420.66        38.58 o
   3  18   5         16.98         -3.76        15.98 o
   3  18   5         94.62        112.38        24.65 o
  -3  18  -6         88.43         88.75        21.40 o
   3  18   6        428.42        464.12        26.62 o
  -3  18  -7          4.70          4.66        15.26 o
   3  18   7        321.58        420.92        36.32 o
  -3  18  -8          6.40        -18.84        18.84 o
   3  18   8         15.02         27.37        31.24 o
  -3  18  -9         28.06         19.42        17.31 o
   3  18   9         35.35         43.66        31.13 o
  -3  18 -10         76.83         52.91        16.70 o
   3  18  10        106.65         92.64        29.01 o
   3  18  11         20.63         26.15        12.53 o
  -3  18 -12        121.56        129.44        14.61 o
   3  18  13          0.81         23.88        12.10 o
   3  18  14         10.57          7.80        13.53 o
  -3  19  13         51.31         55.37        12.72 o
   3  19 -12         67.76         45.78         8.57 o
  -3  19  11         18.51         30.21         9.72 o
   3  19 -10          4.34         16.18         9.68 o
   3  19  -9         31.10         22.59         9.34 o
  -3  19   8         29.72        153.71        14.65 o
  -3  19   8         39.01         17.94        18.73 o
  -3  19   7         85.83         97.89        15.46 o
  -3  19   7        106.81        102.20        19.92 o
   3  19  -6         79.32         99.31        15.67 o
  -3  19   6        127.07        196.74        22.11 o
   3  19  -5         15.48         21.54        12.95 o
  -3  19   5         64.19         88.11        21.47 o
   3  19  -4          3.02          1.13        12.66 o
  -3  19   4          5.86         36.55        21.73 o
   3  19  -3          0.02         22.13        17.67 o
  -3  19   3         86.74        118.88        18.03 o
  -3  19   2          0.54         -8.24        19.46 o
  -3  19   2         91.57         66.88        22.79 o
  -3  19   1         23.33          5.45        29.40 o
   3  19  -1         45.63         40.84        19.47 o
  -3  19   0         47.49          7.65        27.45 o
  -3  19   0         99.05         57.50        19.50 o
  -3  19  -1         20.54         10.06        18.55 o
  -3  19  -1         45.87         34.79        23.33 o
  -3  19  -2         83.84         54.98        27.47 o
  -3  19  -2         84.43         28.56        17.38 o
   3  19   3         79.87         57.72        15.49 o
   3  19   3         79.89         47.21        22.70 o
  -3  19  -4          2.61          7.70        12.67 o
   3  19   4          5.89          0.02        31.38 o
   3  19   5         44.86         42.43        14.83 o
  -3  19  -5         61.67         42.97        21.69 o
  -3  19  -6         43.98         36.29        14.15 o
   3  19   6        130.10        186.83        31.86 o
  -3  19  -7         19.32         -5.21        24.89 o
   3  19   7        112.51         83.26        20.84 o
  -3  19  -8          8.56          5.68        15.93 o
   3  19   8         40.83         26.72        26.91 o
  -3  19  -9          0.46          1.05        14.62 o
   3  19   9         34.22          6.07        28.44 o
  -3  19 -10          1.87          7.66        11.14 o
   3  19  11        182.43        159.29        13.62 o
  -3  19 -12         60.51         50.00        11.02 o
  -3  20  11         47.24         42.05        12.19 o
   3  20 -10         38.25         22.27         8.16 o
  -3  20   9          8.68         -6.13         9.05 o
  -3  20   8          7.89          0.49         9.98 o
   3  20  -7         36.01         38.92        11.73 o
  -3  20   7         42.47         25.98        24.74 o
   3  20  -6         27.89         29.60        16.97 o
   3  20  -6         39.45         33.62        17.53 o
   3  20  -5          0.28         18.62        15.19 o
  -3  20   5         95.28         99.13        16.43 o
   3  20  -4          0.76         31.72        14.95 o
  -3  20   4          1.90          4.61        16.43 o
   3  20  -3         21.26         31.35        16.93 o
  -3  20   3         21.45          6.43        19.00 o
   3  20  -2        155.96        203.84        16.33 o
  -3  20   1          0.80          6.61        25.97 o
   3  20  -1         30.71         24.55        17.19 o
  -3  20   0          7.20        -12.23        24.38 o
  -3  20   0         15.02          8.92        17.35 o
   3  20   1         27.54         12.61        23.85 o
  -3  20  -1         28.41         11.92        16.93 o
  -3  20  -2        132.23         91.66        16.96 o
   3  20   2        145.68        145.87        21.65 o
  -3  20  -3          0.18          2.41        11.03 o
   3  20   3         23.26         31.72        27.32 o
  -3  20  -4          1.05         10.93        12.65 o
   3  20   4          1.87          1.04        19.15 o
  -3  20  -5         87.49         42.50        16.05 o
  -3  20  -5         87.79         76.47        19.16 o
  -3  20  -6         10.64         24.25        23.60 o
   3  20   6         40.93         18.72        18.07 o
  -3  20  -7          5.95         -4.88        14.03 o
   3  20   7         45.05         30.62        24.13 o
  -3  20  -8          2.80          0.17        13.10 o
   3  20   8         11.37         -0.54        22.52 o
  -3  20  -9          0.00         11.85         9.46 o
  -3  20 -10          1.11          8.61        10.04 o
  -3  21   8         19.41         17.88         9.78 o
  -3  21   7         68.68         65.84         8.20 o
  -3  21   6          6.05          9.59        18.51 o
  -3  21   6         67.14         77.73        13.62 o
  -3  21   5          0.06          6.36        19.22 o
   3  21  -5          1.92          8.63        14.30 o
  -3  21   4         16.76          6.85        21.19 o
  -3  21   4         29.19         34.31        15.36 o
  -3  21   3         19.48         12.77        20.68 o
   3  21  -3         40.88         30.78        15.88 o
  -3  21   2         87.66         85.18        14.87 o
  -3  21   1         44.40         37.27        22.89 o
  -3  21   1         45.06         38.92        16.87 o
   3  21   0         34.94         11.18        19.34 o
  -3  21   0         72.88         85.24        15.04 o
  -3  21  -1          0.61         10.80        21.22 o
   3  21   1         48.82         52.94        14.55 o
  -3  21  -2         78.59         47.92        13.47 o
  -3  21  -2         81.12         50.76        16.80 o
  -3  21  -3         19.71         16.44        13.08 o
   3  21   3         40.86         34.76        16.24 o
  -3  21  -4         11.45         37.98        17.27 o
   3  21   4         29.65         28.85        15.79 o
  -3  21  -5          1.71         36.85        17.93 o
  -3  21  -5          1.78        -10.99        15.24 o
  -3  21  -6         56.26         51.54        11.62 o
   3  21   6         62.83         82.51        19.97 o
  -3  21  -7          0.88         15.96        10.59 o
   3  21   7         75.45         87.21        18.25 o
  -3  21  -8          9.59         23.31         9.30 o
  -3  22   4         27.45          6.66        14.52 o
  -3  22   3          3.86         -3.64        14.89 o
  -3  22   3         86.48         65.26        16.79 o
  -3  22   2          6.80          3.03         9.82 o
  -3  22   1         16.00         18.65        10.36 o
  -3  22   0         18.16         28.76        16.04 o
  -3  22   0         37.88         39.89        12.08 o
  -3  22  -1         14.78          1.78        10.00 o
  -3  22  -2          6.99          2.63        11.37 o
  -3  22  -3         80.28         19.62        17.28 o
  -3  22  -4         51.59         13.98        16.07 o
   4   0 -24         26.92         40.19        12.82 o
   4   0 -22        169.14        179.41        20.77 o
   4   0 -20        342.30        389.54        26.26 o
   4   0 -18        755.62        789.40        22.24 o
   4   0 -16        400.04        492.80        26.84 o
   4   0 -14          9.64          6.77        12.42 o
   4   0 -12          9.23         -4.51        10.13 o
   4   0 -10       7354.23       7304.26        26.95 o
   4   0  -8        799.83        852.44         9.60 o
  -4   0   6       1884.19       2173.85        12.30 o
   4   0  -4       4678.98       4462.11        20.00 o
   4   0  -2        225.10        254.93        10.77 o
  -4   0   0        645.89        591.47        12.66 o
  -4   0  -2        541.15        666.15        11.27 o
  -4   0  -4       3711.61       3778.18        26.27 o
   4   0   6         45.99        149.81         6.65 o
  -4   0  -8       2059.93       2383.59        21.26 o
  -4   0 -10       1587.74       1749.38        21.31 o
  -4   0 -12         59.46         21.20        22.46 o
  -4   0 -14        237.35        187.21        20.00 o
  -4   0 -16       2837.25       2343.43        39.32 o
  -4   0 -18        113.39        105.89        18.89 o
  -4   0 -20         31.94         47.28        16.44 o
  -4   0 -22          4.25          4.15        15.23 o
   4   1 -24         50.59         61.05         8.90 o
   4   1 -23        184.89        257.09        12.74 o
   4  -1 -22         29.10         32.48        13.18 o
   4  -1 -21         20.85         40.21        14.24 o
   4  -1 -20        239.01        283.38        17.94 o
   4  -1 -19        534.87        444.67        19.63 o
   4   1 -18         82.64         55.60        11.27 o
   4  -1 -17        571.33        656.02        20.97 o
   4   1 -16        192.66        240.99        17.29 o
   4  -1 -15         58.01         51.06        11.94 o
  -4   1  14         34.03         36.32         9.78 o
   4   1 -13          0.03          7.77         7.96 o
   4   1 -12         64.92         64.35         7.42 o
   4  -1 -11         43.51         42.66         6.85 o
  -4   1  10         53.83         35.53         6.57 o
   4  -1  -9         24.71         56.42         5.35 o
   4   1  -8        105.17         92.38         4.80 o
   4  -1  -7        584.14        730.51         6.49 o
   4   1  -6         34.01         32.01         5.12 o
   4  -1  -5        722.25        840.43         6.90 o
  -4  -1   4        210.19        283.31         9.49 o
   4   1  -3       2166.36       2351.32        15.74 o
   4   1  -2        266.51        155.92         5.56 o
   4  -1  -1       7339.21       7279.27        24.71 o
   4  -1   0         47.31         34.25         6.75 o
  -4  -1  -1       8398.78       9460.45        19.69 o
   4   1   2         17.69         20.40         5.10 o
   4  -1   3       6413.13       7270.77        19.68 o
  -4   1  -4        853.67       1319.39         9.09 o
   4  -1   5       6111.19       7129.66        17.43 o
   4  -1   6          4.64         11.54         4.85 o
  -4   1  -7       1137.52       1378.62        11.48 o
  -4  -1  -8          0.39          1.10         7.56 o
  -4  -1  -9        259.13        404.16        10.09 o
  -4  -1 -10        450.23        421.31         9.96 o
  -4   1 -11         14.13         11.46        10.08 o
   4   1  12        152.69        160.05        11.34 o
  -4  -1 -13        154.32        129.77        14.59 o
   4   1  14        157.54        121.26        15.78 o
  -4   1 -15        166.85        146.46        15.09 o
  -4  -1 -16        316.17        276.00        16.54 o
  -4  -1 -17        904.28        810.24        13.26 o
  -4  -1 -18          1.57         10.65        12.41 o
  -4  -1 -19         51.32         69.56        12.43 o
  -4   1 -20        244.66        249.45        14.42 o
  -4  -1 -21          3.30          2.45        11.28 o
  -4   1 -22          0.02          0.00         9.41 o
  -4   1 -23          9.47          2.59         8.52 o
   4  -2 -24         40.34         59.43        13.49 o
   4   2 -23         48.91         58.19        10.64 o
   4  -2 -22         14.21         14.05        12.12 o
   4   2 -21        364.61        397.26        17.20 o
   4  -2 -20         31.54         23.43        14.84 o
   4  -2 -19         15.09         14.50        15.71 o
   4   2 -18         67.84         67.53        11.16 o
   4   2 -17        364.40        415.43        18.21 o
  -4   2  16        940.75        996.02        18.74 o
  -4   2  15        236.93        226.91        11.76 o
   4   2 -14        120.16        113.22        10.35 o
   4  -2 -13         21.92         27.79         7.39 o
  -4   2  12        296.17        352.53         8.75 o
   4  -2 -11       1743.48       1889.15        13.59 o
   4  -2 -10         25.16         15.94         6.22 o
   4   2  -9        266.11        396.15         7.35 o
   4  -2  -8         28.31         23.55         5.41 o
  -4   2   7       5169.05       5179.85        13.30 o
  -4   2   6       6877.32       6723.86        13.90 o
   4  -2  -5        429.94        464.06         6.12 o
   4  -2  -4       3656.39       4983.66        15.34 o
   4  -2  -3        993.78       1026.89        10.22 o
   4   2  -2       1404.56       1676.01        10.28 o
  -4  -2   1        276.98        295.43         6.91 o
   4  -2   0       4029.05       4362.45        15.90 o
  -4  -2  -1        602.08        719.71         9.82 o
   4  -2   2        102.37        110.95         5.32 o
  -4   2  -3        342.00        454.70         5.30 o
  -4   2  -4        127.12        225.16         6.32 o
  -4  -2  -5        119.17        163.29         5.26 o
  -4   2  -6       3717.05       3655.47        13.88 o
  -4   2  -7       2454.13       3184.45        17.82 o
  -4   2  -8        136.87        244.00         8.99 o
  -4  -2  -9        532.07        887.36        12.57 o
   4   2  10        103.99        189.35        11.81 o
  -4   2 -11        458.10        580.69        15.51 o
   4   2  12        269.31        258.68        12.41 o
  -4  -2 -13          9.66         10.46        10.85 o
  -4   2 -14        649.12        553.70        18.88 o
   4   2  15        359.65        302.03        17.35 o
  -4  -2 -16       2588.70       2200.11        27.02 o
  -4   2 -17        116.34        118.15        10.46 o
  -4   2 -18         85.66        117.08        14.53 o
  -4   2 -19        136.15        157.32        14.31 o
  -4   2 -20          3.81          3.78        12.37 o
  -4   2 -21         20.85         23.86        10.98 o
  -4   2 -22         16.98         20.75        12.62 o
  -4  -2 -23          0.00          4.57        10.24 o
   4  -3 -24         23.01         14.74        12.74 o
   4  -3 -23         16.00         37.16        16.29 o
   4   3 -22         43.87         58.51        11.79 o
   4  -3 -21          1.30          5.82        13.19 o
   4  -3 -20         97.71         89.51        15.49 o
   4   3 -19        225.27        292.38        17.90 o
   4  -3 -18         94.38        113.08        11.45 o
   4   3 -17        114.45         90.36        12.82 o
  -4   3  16         47.65         37.07        12.28 o
   4   3 -15         10.81         11.17        10.16 o
   4   3 -14         30.38         56.33         9.15 o
   4  -3 -13         14.20         11.47         8.52 o
   4   3 -12        407.40        398.26         9.17 o
   4   3 -11         40.31         33.19         6.61 o
  -4   3  10        352.20        372.29         7.48 o
  -4   3   9        165.53        228.60         6.70 o
   4  -3  -8       1639.39       1567.94         9.13 o
  -4   3   7       2666.64       2931.11        10.47 o
   4   3  -6        134.09        116.10         4.80 o
   4   3  -5        148.11        249.28         4.70 o
  -4  -3   4       5478.13       5821.67        12.60 o
  -4   3   3         28.09         38.37         5.22 o
   4   3  -2        315.47        293.46         7.85 o
   4  -3  -1       3208.20       3882.80        16.69 o
  -4   3   0          0.84          0.62         7.86 o
  -4   3  -1       5426.95       5505.72        14.80 o
  -4   3  -2        140.85        163.46         6.57 o
  -4   3  -3        307.87        286.08         6.65 o
  -4  -3  -4       2051.25       2302.96        12.86 o
  -4  -3  -5       4008.31       4463.12        14.31 o
  -4   3  -6        288.60        359.29         9.32 o
  -4   3  -7        557.51        816.86        10.14 o
  -4   3  -8         48.15         92.48        10.44 o
  -4   3  -9        246.66        298.50        12.27 o
  -4   3 -10          0.34         -7.87        10.98 o
  -4   3 -11        124.86        136.67        12.90 o
   4   3  12        184.77        253.80        14.37 o
   4   3  13        402.43        464.01        13.98 o
   4   3  14        502.40        493.79        14.79 o
   4   3  15         69.08         39.86        15.85 o
   4  -3  16        310.94        281.24        16.75 o
   4  -3  17        119.15         96.71        11.70 o
  -4   3 -18          2.50          5.74        18.10 o
  -4  -3 -19        442.31        516.00        22.73 o
  -4  -3 -20         31.05         27.31        17.37 o
  -4  -3 -21         16.92          2.77        15.32 o
  -4   3 -22         21.52         37.93        13.01 o
  -4  -3 -23         11.75          8.86        10.20 o
   4  -4 -24         23.71         20.15        12.06 o
   4  -4 -23         11.65         38.63        16.33 o
   4  -4 -22        199.08        329.56        22.01 o
   4  -4 -21         19.45         27.75        20.99 o
   4  -4 -20        179.25        159.36        23.39 o
   4  -4 -19         19.47         15.48        22.34 o
   4  -4 -18        117.71        144.10        26.04 o
  -4   4  17          4.60         -0.13        10.35 o
   4   4 -16         17.12          5.89        12.13 o
   4  -4 -15        746.05        661.12        13.13 o
   4   4 -14        149.57        158.91         9.80 o
   4   4 -13         48.85         32.72         8.77 o
  -4   4  12        138.32        178.87         9.16 o
   4   4 -11         36.01         46.24         6.43 o
   4   4 -10         25.87         22.45         6.04 o
  -4   4   9         13.24         27.27         5.93 o
   4   4  -8        313.76        316.93         6.42 o
  -4  -4   7         29.87         17.69         4.74 o
  -4   4   6          0.64          2.75         4.84 o
  -4  -4   5          9.20         17.88         4.46 o
   4   4  -4       1031.31       1141.70         7.28 o
   4   4  -3       1686.27       1996.06         9.03 o
  -4   4   2      14769.93      14605.38        19.03 o
   4   4  -1       3505.78       3647.03        11.19 o
   4   4   0       7738.49       7781.14        15.33 o
   4   4   1        338.15        360.16         6.09 o
  -4   4  -2       1322.29       1498.77         8.59 o
  -4   4  -3        228.90        282.04         6.04 o
   4   4   4        286.26        365.56         5.90 o
  -4   4  -5        411.18        553.83         8.68 o
  -4   4  -6         19.98         13.27         7.04 o
   4   4   7        371.37        501.14        10.40 o
   4   4   8          6.97          4.15         8.50 o
  -4   4  -9         38.19         48.96         8.89 o
   4   4  10        391.76        424.17        11.57 o
  -4   4 -11        319.15        355.84        11.50 o
   4   4  12          3.21          1.89         9.83 o
  -4   4 -13         34.07         48.46        12.62 o
   4   4  14        107.34        109.02        12.19 o
  -4   4 -15        622.64        662.78        16.26 o
  -4   4 -16         48.52         30.56        15.64 o
  -4   4 -17          1.60          0.82        11.19 o
  -4  -4 -18          2.02          6.62        17.75 o
  -4  -4 -19         24.66         33.89        18.77 o
  -4   4 -20         10.53         -0.80        17.18 o
  -4  -4 -21          4.86         12.89        14.76 o
  -4   4 -22         96.87         94.51        13.46 o
  -4  -4 -23         27.17         22.63        10.18 o
   4  -5 -24          2.89          2.37        10.76 o
   4  -5 -23         33.41         49.15        15.46 o
   4  -5 -22         57.12         95.02        18.40 o
   4  -5 -21          0.24         -7.22        19.87 o
   4  -5 -20         87.96         87.34        22.18 o
   4  -5 -19         94.37        110.18        23.92 o
   4  -5 -18        177.80        163.83        25.66 o
  -4   5  17        527.64        575.56        13.97 o
   4   5 -16        303.95        274.26        12.45 o
   4   5 -15        225.58        170.99        11.89 o
   4  -5 -14        702.03        745.29        13.47 o
   4  -5 -13       1305.74       1267.40        15.17 o
   4   5 -12        128.45        111.57         8.64 o
   4  -5 -11        158.15        164.60         7.27 o
  -4   5  10          1.29          0.40         6.16 o
   4   5  -9         61.63         67.88         5.73 o
   4   5  -8        739.89        604.53         7.57 o
  -4   5   7        681.23        994.53         8.46 o
  -4   5   6       1072.61       1186.11         9.05 o
  -4  -5   5        332.49        296.58         6.14 o
  -4   5   5       4502.77       4102.58        35.58 o
   4  -5  -4        673.49        747.95         5.93 o
  -4  -5   3       6460.76       6302.28        13.16 o
   4   5  -2        254.66        234.43         4.51 o
  -4   5   1        593.25        603.93         5.70 o
  -4  -5   0        401.39        411.52         5.14 o
   4   5   1       1251.28       1208.71         5.90 o
   4  -5   2         66.04         61.20         5.47 o
  -4  -5  -3       3475.91       3752.06        13.83 o
   4  -5   4       3840.84       3647.40        13.16 o
   4  -5   5        755.31        737.92         9.41 o
   4   5   6        535.56        682.91        10.71 o
   4   5   7       3545.57       3705.23        20.18 o
  -4   5  -8         39.63         69.12         8.81 o
   4   5   9         19.73         26.11         8.98 o
   4   5  10         33.15         40.89         9.46 o
   4   5  11        395.01        406.87        11.94 o
   4   5  12         45.77         52.34        10.19 o
  -4   5 -13       1166.38       1321.39        21.67 o
  -4   5 -14        469.38        519.20        17.22 o
  -4   5 -15         22.61         23.62        11.77 o
  -4   5 -16          4.75          6.26         8.93 o
  -4  -5 -17          0.10         -4.14        11.12 o
  -4   5 -18        206.48        262.71        16.56 o
  -4   5 -19          1.87         12.97        17.78 o
  -4   5 -20          8.76         15.66        16.81 o
  -4   5 -21          6.84         13.02        14.26 o
  -4  -5 -22          1.15          0.16        12.31 o
  -4   5 -23         18.21          8.07         9.64 o
   4  -6 -23         54.65         37.42        13.77 o
   4  -6 -22         99.21        154.30        18.22 o
   4  -6 -21         48.39         55.51        19.52 o
   4  -6 -20         20.17         19.70        20.91 o
   4  -6 -19         51.14         49.92        13.94 o
   4  -6 -18          0.41          1.59        14.47 o
   4  -6 -17          5.17         -4.83         9.84 o
   4   6 -16          4.68         14.19        12.11 o
   4  -6 -15        838.08        868.70        18.76 o
   4  -6 -14        360.06        366.54        13.55 o
   4   6 -13        124.28        107.84         9.77 o
  -4   6  12       1484.00       1382.88        14.61 o
  -4   6  11        585.18        573.56         9.45 o
   4  -6 -10         20.99         31.41         6.77 o
   4  -6  -9         40.12         35.46         5.93 o
   4   6  -8         66.73         45.41         6.37 o
   4  -6  -7        147.14        140.02         8.59 o
  -4   6   7       1174.48       1236.25        27.64 o
   4   6  -6       1545.31       1695.98        12.16 o
  -4   6   6       2320.56       2619.30        34.20 o
  -4   6   5        210.72        207.89         6.60 o
   4   6  -4       1183.79       1185.05         8.82 o
   4  -6  -3        916.36        825.35         7.50 o
  -4   6   2         33.76         24.13         4.75 o
   4  -6  -1         32.26         25.60         5.16 o
   4  -6   0       8585.71      10056.74        20.96 o
   4   6   1       2362.30       2580.95        11.62 o
  -4   6  -2          0.13         12.74         5.79 o
  -4   6  -3        254.46        320.74         6.67 o
   4  -6   4          7.07          4.56         6.01 o
  -4   6  -5        714.01        902.35        11.21 o
   4   6   6        946.18       1100.76        12.67 o
  -4   6  -7         18.73         27.18         8.37 o
   4   6   8         19.52         28.51         8.62 o
   4   6   9         62.02         75.83         9.26 o
   4   6  10        116.68        122.82         9.71 o
   4   6  11          0.94          9.76         9.35 o
   4   6  12       1003.66       1012.66        19.67 o
   4   6  13         30.47         19.34        13.13 o
  -4   6 -14         63.14         65.86        13.73 o
   4   6  15          0.00         -9.59        11.96 o
  -4   6 -16         31.02         35.19         9.28 o
   4   6  17         15.40         12.11        14.48 o
  -4   6 -18         21.43         27.07        14.56 o
  -4   6 -19          0.11        -11.01        13.83 o
  -4  -6 -20          4.43         -0.04        15.92 o
  -4  -6 -21          1.31         10.81        13.61 o
  -4  -6 -22          8.46          8.67        11.61 o
  -4  -6 -23          3.78         -3.78         8.66 o
   4  -7 -23         43.08         39.71        11.75 o
   4  -7 -22         51.15         47.84        15.82 o
   4  -7 -21        198.87        197.10        19.57 o
   4  -7 -20         22.79         36.50        10.90 o
   4   7 -19          0.13         -9.46        11.80 o
  -4   7  18         69.93         76.99        11.83 o
  -4   7  17        354.80        402.02        14.49 o
   4  -7 -16          1.38         -8.39         8.77 o
   4  -7 -15         29.59         34.09        15.24 o
   4  -7 -14         56.84         59.67        15.69 o
  -4   7  13         80.91         58.40        11.37 o
   4  -7 -12        116.71        128.86        11.75 o
  -4   7  11         12.73         22.27        10.80 o
  -4   7  10        252.44        275.37         8.49 o
   4  -7  -9        187.77        150.16         7.64 o
  -4   7   8         72.13         62.79         7.13 o
   4   7  -7         80.91        119.49         8.97 o
  -4   7   7        511.90        458.10        24.29 o
  -4   7   6        531.41        650.25        10.95 o
  -4   7   6       1043.03       1245.36        28.72 o
  -4   7   5         18.54         11.95         5.98 o
   4   7  -4       2389.67       2512.58        13.44 o
  -4   7   3        218.94        207.03         6.87 o
   4   7  -2        155.32        119.21         6.88 o
  -4  -7   1       3155.22       3577.01        15.58 o
  -4   7   0        390.37        283.45         6.60 o
  -4   7  -1       3696.28       4530.22        17.59 o
  -4   7  -2        114.20        161.76         7.22 o
  -4   7  -3       1739.90       1720.66        13.68 o
  -4   7  -4        533.62        654.79        10.85 o
   4   7   5        471.21        574.96        11.26 o
  -4   7  -6        396.95        372.78         9.70 o
  -4   7  -7        314.92        404.23        10.47 o
  -4   7  -8         56.00         78.41         8.93 o
   4   7   9        250.97        221.68        10.09 o
   4   7  10          6.05         -3.29         9.22 o
   4   7  11         52.28         62.70         9.74 o
  -4   7 -12         52.94         50.09        12.62 o
   4   7  13         55.48         40.33        13.16 o
   4   7  14        332.42        297.84        15.44 o
  -4   7 -15        429.57        434.75        16.79 o
   4   7  16          2.44          7.54         9.12 o
  -4   7 -17        488.64        553.80        19.33 o
  -4   7 -18         35.41         31.37        14.51 o
   4   7  19          0.02        -11.38        13.09 o
  -4  -7 -20         26.89         26.79        11.92 o
  -4   7 -21          9.79          7.34        12.79 o
  -4  -7 -22          0.00         -3.73        10.77 o
  -4   8  23         10.22          6.65        11.87 o
   4  -8 -22         28.49         17.47        13.37 o
   4  -8 -21         19.15         22.80         8.98 o
   4   8 -20          3.23          8.73        10.15 o
   4  -8 -19          0.27         11.15        10.11 o
  -4   8  18         18.15          9.11        11.11 o
  -4   8  17          3.00         -3.48        10.50 o
  -4   8  16        506.92        520.37        11.59 o
   4  -8 -15        199.21        202.78        17.39 o
  -4   8  14        323.26        375.65        18.50 o
   4  -8 -13        106.29         97.57        14.03 o
   4  -8 -12          4.12          2.03        11.45 o
  -4   8  11         29.19         16.42        11.11 o
   4  -8 -10         66.57         35.49         8.54 o
   4  -8  -9        548.46        521.32        13.02 o
  -4   8   9        612.11        602.28        28.52 o
   4   8  -8          0.77         11.94        11.44 o
  -4   8   8        164.78        205.56        23.72 o
   4   8  -7        170.67        123.37        12.17 o
  -4   8   7        441.50        544.34        26.11 o
   4   8  -6          2.50          5.41        10.83 o
  -4   8   6        847.07        715.76        25.51 o
  -4   8   5       3030.67       2980.83        17.04 o
  -4   8   5       3281.56       3674.73        42.50 o
   4   8  -4        860.47        728.74        10.25 o
  -4   8   4        999.57        961.93        26.93 o
   4   8  -3       5490.47       5187.00        20.89 o
  -4   8   3       5494.14       6369.29        51.66 o
  -4   8   2         40.56         34.15         7.57 o
  -4   8   2        177.30        144.56        20.88 o
   4   8  -1       5137.27       5460.38        20.73 o
   4  -8   0        317.72        357.58        10.79 o
  -4   8   0       5895.64       5688.97        44.75 o
   4   8   1        125.94        142.53         7.02 o
  -4   8  -2          3.37         39.48         7.48 o
   4  -8   3        128.12        163.31         8.04 o
  -4   8  -4        231.07        329.03        12.47 o
   4   8   5        777.85        785.59        12.22 o
   4   8   6        249.44        381.60        10.65 o
   4   8   7        151.05        232.79        10.10 o
   4   8   8         58.62         60.33         9.65 o
   4   8   9          2.16          3.59         8.55 o
   4   8  10         52.98         50.84         9.29 o
  -4   8 -11         63.60         54.66         9.62 o
  -4   8 -12        396.71        417.35        15.59 o
   4   8  13        315.74        321.60        15.46 o
  -4   8 -14          2.88          2.94        12.54 o
   4   8  15         44.20         53.51         8.85 o
  -4   8 -16        357.43        412.45        18.32 o
   4   8  17          0.14         10.14        14.86 o
  -4  -8 -18          5.80          8.22        14.06 o
  -4   8 -19          0.00          2.91        12.86 o
  -4   8 -20          1.42          9.95        11.44 o
  -4   8 -21         42.85         53.81         9.87 o
  -4   8 -22         14.52          8.43         9.46 o
  -4   9  22          9.34         29.49        14.80 o
   4  -9 -21         12.20          3.96         8.97 o
   4  -9 -20          2.58         -2.23         8.00 o
   4  -9 -19         32.76         55.44        10.17 o
  -4   9  18          1.79          1.25        10.53 o
   4   9 -17         12.25         20.09        12.59 o
  -4   9  16        151.93        184.55        13.96 o
   4   9 -15        102.12         98.84        10.44 o
  -4   9  14        278.53        332.74        18.33 o
   4  -9 -13        201.65        201.86        16.34 o
  -4   9  12        354.54        404.10        16.59 o
  -4   9  11         84.29         81.70        12.13 o
  -4   9  10        301.42        304.90        11.05 o
   4  -9  -9         54.57         36.85         9.84 o
  -4   9   9         58.62         33.40        24.03 o
   4  -9  -8        161.77        144.89        12.84 o
  -4   9   8        490.30        495.78        26.98 o
  -4   9   7         64.90         64.40        12.42 o
  -4   9   7        417.74        328.62        24.75 o
   4   9  -6        495.61        485.72        14.84 o
  -4   9   6        950.33        990.46        29.05 o
  -4   9   5        292.83        325.04         9.14 o
  -4   9   5        357.43        396.23        23.88 o
   4   9  -4        355.70        259.66         8.54 o
  -4   9   4        512.89        437.46        24.69 o
  -4  -9   3         27.24         25.87         7.23 o
  -4   9   3        215.93        240.99        22.64 o
  -4   9   2          0.34          7.75         7.15 o
  -4   9   1        820.99        853.32        12.18 o
   4   9   0         37.53         22.07         8.10 o
  -4   9  -1       1065.39        829.29        13.47 o
  -4   9  -1       1065.76       1117.70        29.28 o
  -4   9  -2        173.78        246.17         8.39 o
  -4   9  -3        144.78        138.15         8.14 o
   4   9   4         59.49         63.26        10.55 o
  -4   9  -5        418.80        449.10        13.93 o
   4   9   6        324.96        312.72        10.63 o
   4   9   7        302.57        330.60        11.02 o
   4   9   8          3.73         -1.45         8.84 o
   4   9   9          2.57          6.76         9.55 o
  -4   9 -10        161.16        198.54        11.33 o
   4   9  11        376.51        365.96        11.35 o
  -4   9 -12          9.13          3.51        13.84 o
   4   9  13         48.09         64.84        15.74 o
   4   9  14        205.12        217.34        11.73 o
  -4   9 -15        274.12        281.10        13.72 o
  -4   9 -16         10.06          6.50        14.58 o
   4   9  17         10.01         10.30        14.13 o
  -4  -9 -18         56.99         75.95        13.81 o
   4   9  19          1.42          4.89        12.01 o
   4   9  20          0.49         -4.09        10.31 o
  -4   9 -21          7.23          6.09         8.60 o
  -4   9 -22          6.63          2.51        13.79 o
  -4  10  22         57.54         78.35        13.04 o
  -4  10  21          0.00         -7.01         7.69 o
   4 -10 -20          0.62         -6.30         9.71 o
  -4  10  19         75.93         82.38        10.87 o
   4 -10 -18          8.87          5.30        11.44 o
   4 -10 -17          1.59          4.17        12.12 o
   4 -10 -16         11.48          2.39        12.29 o
   4  10 -15         93.57        102.57        13.50 o
  -4  10  14        127.42        126.14        10.70 o
  -4  10  13        731.82        817.96        22.60 o
  -4  10  12        549.94        577.22        20.75 o
  -4  10  11        859.47        823.50        16.33 o
  -4  10  10        867.72        797.37        15.56 o
  -4  10   9        782.03        730.20        15.67 o
  -4  10   9        818.27        754.96        32.72 o
  -4  10   8         13.81          8.95        12.76 o
  -4  10   8         23.62         32.34        23.10 o
  -4  10   7        233.05        197.19        13.71 o
  -4  10   7        323.87        308.86        25.39 o
   4  10  -6          0.09          6.28        12.43 o
  -4  10   6        256.11        213.09        24.43 o
  -4  10   5         57.05         28.74         9.04 o
  -4  10   5         57.78         54.13        22.89 o
  -4  10   4         63.27         96.79         8.13 o
  -4  10   4        190.35        183.38        22.88 o
   4 -10  -3          0.81          1.48         7.34 o
  -4  10   3        533.27        474.64        25.55 o
   4  10  -2        254.98        210.94        11.18 o
  -4  10   2        505.95        551.83        26.12 o
   4  10  -1         76.83         87.64         9.97 o
  -4  10   1         88.65        130.93        22.23 o
   4  10   0         10.89          8.10         8.39 o
   4  10   1        231.15        308.97        10.22 o
   4  10   2        490.40        501.38        12.25 o
   4  10   3        117.04        113.60         8.28 o
  -4  10  -4          0.67          0.65        10.28 o
   4  10   5        235.79        295.80        12.67 o
  -4  10  -6         83.65        100.08        11.54 o
  -4  10  -7          9.03          8.70        11.08 o
   4  10   8         33.38         34.95         9.82 o
   4  10   9        369.48        384.60        12.75 o
   4  10  10        567.95        592.84        14.42 o
   4  10  11          4.42          7.88        11.52 o
   4  10  12        316.43        344.26        18.08 o
   4  10  13          5.49         -0.66         9.67 o
   4  10  14        313.75        307.10        13.59 o
  -4  10 -15          1.02         14.00        20.67 o
  -4  10 -16         17.80         -3.42        20.54 o
   4  10  17        105.92         95.10        13.82 o
  -4 -10 -18        119.57        116.00        13.57 o
  -4  10 -19          1.89         13.97        11.06 o
   4  10  20          3.81          3.20         9.20 o
  -4  10 -21         15.02         23.96        10.47 o
  -4  11  21         34.67         30.28         9.34 o
  -4  11  20          0.86         -0.84         7.95 o
   4 -11 -19          5.91          3.50         9.20 o
   4  11 -18          2.61         10.50        10.75 o
  -4  11  17          2.54         10.02        10.87 o
   4  11 -16         33.47         10.59        11.20 o
  -4  11  15         11.65         11.01        12.20 o
   4  11 -14          3.27         -5.15        11.07 o
   4  11 -13          0.56         -1.86         8.48 o
  -4  11  12          8.39         11.88        14.82 o
   4 -11 -11         27.90         31.04        12.36 o
   4 -11 -10         33.80         41.36        14.60 o
  -4  11  10         57.17         49.93        26.94 o
  -4  11   9        135.84        124.37        13.28 o
  -4  11   9        238.16        173.81        27.91 o
   4 -11  -8          0.77         -6.99        15.67 o
  -4  11   8        428.82        360.14        27.89 o
  -4  11   7          2.39         -1.46        16.56 o
  -4  11   7        187.79        142.74        25.26 o
  -4  11   6         92.07         57.98        16.17 o
  -4  11   6        610.73        493.04        29.13 o
   4 -11  -5         20.09         19.20        15.82 o
  -4  11   5         52.36         48.53        22.85 o
  -4  11   4         77.19         82.60         9.33 o
  -4  11   4        102.61        136.00        24.11 o
  -4 -11   3         87.06         70.10         9.16 o
  -4  11   3        287.64        308.74        25.49 o
  -4  11   2         16.22         17.23        10.38 o
  -4  11   2        108.45         67.58        22.67 o
  -4  11   1        197.32        168.21        11.09 o
  -4  11   1        378.44        370.69        25.88 o
   4 -11   0        166.81        164.31        10.77 o
   4 -11   1         84.95         60.57        11.32 o
  -4  11  -1        102.56         75.04        23.48 o
   4 -11   2        184.73        199.76        12.94 o
  -4  11  -2        279.26        329.99        25.95 o
   4  11   3         23.41         31.76        10.98 o
  -4  11  -4         29.73         20.49        10.77 o
  -4  11  -5        477.68        520.14        15.01 o
  -4  11  -6        170.75        161.23        12.50 o
   4  11   7        394.23        450.05        15.43 o
  -4  11  -8         94.23         66.76        12.48 o
  -4  11  -9         21.52         25.77        12.26 o
   4  11  10          2.80          5.98        12.29 o
  -4  11 -11        245.50        313.78        25.08 o
  -4  11 -12        313.63        337.49        13.13 o
  -4 -11 -13         97.94         92.06        11.86 o
  -4  11 -14          0.00         -5.15        20.49 o
  -4  11 -15          1.56          1.17        19.13 o
  -4  11 -16         37.16         44.16        18.85 o
   4  11  17         48.56         66.23        18.63 o
  -4  11 -18         14.32         22.26        16.54 o
  -4  11 -19         51.90         44.43        15.32 o
  -4  11 -20          7.85         18.49        11.79 o
  -4  11 -21         65.81         65.36        13.84 o
  -4  12  21         13.30         19.68        10.71 o
  -4  12  20         37.94         41.95         8.11 o
  -4  12  19          3.82         11.10         8.53 o
  -4  12  18          4.59         18.75        10.15 o
  -4  12  17          5.01         11.95         8.94 o
   4 -12 -16          0.43          1.88         9.65 o
  -4  12  15         40.50         70.05        10.17 o
  -4  12  14        153.46        175.88        10.20 o
  -4  12  13          4.06         -0.40        10.61 o
   4  12 -12        280.80        340.75        10.23 o
  -4  12  11         58.19        109.74        13.59 o
   4 -12 -10       1151.59       1173.78        24.25 o
  -4  12  10       1606.73       1834.22        45.03 o
   4 -12  -9        371.86        321.17        17.45 o
  -4  12   9        401.73        401.16        32.15 o
   4 -12  -8        213.73        155.64        22.04 o
  -4  12   8        226.83        247.47        29.34 o
   4 -12  -7         32.09         26.90        21.00 o
  -4  12   7       1044.73       1017.22        35.27 o
   4 -12  -6          4.40          3.97        20.30 o
  -4  12   6         52.52         20.15        25.17 o
   4 -12  -5        286.97        240.62        22.29 o
  -4  12   5        347.91        389.83        29.99 o
   4 -12  -4          3.94          1.68        12.15 o
  -4  12   4          4.02          4.98        24.62 o
  -4 -12   3        143.44        138.22        11.16 o
  -4  12   3        180.48        202.48        25.40 o
   4 -12  -2        601.48        522.84        16.15 o
  -4  12   2       1134.17       1101.71        34.22 o
   4  12  -1          6.65          4.24        12.30 o
  -4  12   1        273.31        230.91        25.89 o
   4  12   0        245.59        237.29        13.83 o
  -4  12   0        252.82        303.21        26.82 o
   4  12   1        490.61        446.86        15.43 o
  -4  12  -1       1143.68       1112.62        34.46 o
   4  12   2         34.12         18.33        11.74 o
  -4  12  -2        189.86        197.64        26.23 o
   4  12   3          0.07          0.93        15.66 o
   4  12   4         56.13         90.66        16.47 o
  -4  12  -5         44.32         16.85        11.43 o
   4  12   6        932.65       1093.96        20.51 o
   4  12   7         12.06         -1.22        12.65 o
  -4  12  -8         27.51         25.74        12.74 o
   4  12   9        419.19        586.75        17.68 o
  -4  12 -10       2144.35       2629.57        32.57 o
  -4  12 -11        188.16        217.74        11.60 o
  -4  12 -12        334.63        306.38        16.31 o
  -4  12 -13         11.74         20.87        16.68 o
  -4  12 -14        252.69        236.98        22.85 o
  -4  12 -15         13.01         15.99        18.53 o
  -4  12 -16         86.84         82.47        18.89 o
  -4  12 -17          0.73         -9.15        16.55 o
   4  12  18         38.05         11.75        15.77 o
  -4  12 -19          2.34         13.50        13.01 o
   4  12  20         13.37         26.47        10.25 o
  -4  13  20         13.31          2.26         8.46 o
  -4  13  19        152.79        130.99         8.18 o
  -4  13  18         21.94         47.77         9.36 o
  -4  13  17         26.58         36.27         9.95 o
  -4  13  16         15.98         14.91         9.78 o
  -4  13  15         81.31        104.19         9.24 o
   4 -13 -14         55.65         86.59        10.24 o
  -4  13  14         59.89         95.00        32.04 o
   4  13 -13        250.57        298.12        11.61 o
  -4  13  13        253.13        459.87        36.27 o
   4  13 -12         21.40         23.25        10.18 o
  -4  13  12        290.91        374.65        35.51 o
   4  13 -11         31.44         43.59         8.02 o
  -4  13  11        353.29        426.98        30.77 o
   4 -13 -10         33.79         67.60         9.46 o
  -4  13  10         37.70         97.15        28.78 o
   4 -13  -9        658.07        651.93        21.00 o
  -4  13   9        736.21        841.79        37.26 o
   4 -13  -8        234.39        205.43        24.95 o
  -4  13   8        280.67        303.85        31.54 o
   4 -13  -7         31.89         12.65        20.44 o
  -4  13   7         32.97          1.92        29.77 o
   4 -13  -6        233.00        202.59        22.86 o
  -4  13   6        237.16        344.13        30.70 o
   4 -13  -5        329.01        311.18        25.91 o
  -4  13   5        471.81        459.58        32.39 o
   4 -13  -4        117.92         85.18        20.79 o
  -4  13   4        449.90        438.92        30.38 o
  -4 -13   3         47.63         36.53        13.65 o
   4  13  -3         49.97         35.01        17.28 o
  -4 -13   2         46.89         63.69        10.87 o
  -4  13   2        525.39        497.76        30.62 o
   4 -13  -1         11.27         -1.07        12.55 o
  -4  13   1         60.49         51.20        26.23 o
   4  13   0         45.34         23.64        13.27 o
  -4  13   0         57.57         21.51        28.16 o
   4 -13   1        440.70        432.31        16.10 o
  -4  13  -1        491.61        590.81        31.82 o
   4 -13   2          2.16         -2.76        11.85 o
   4  13   3        305.75        314.82        20.78 o
   4  13   4        131.53         95.38        18.38 o
   4  13   5          3.84        -10.05        18.00 o
  -4  13  -6          0.99         -6.18        12.67 o
   4  13   7         42.62         52.69        13.54 o
   4  13   8         71.96         90.62        13.68 o
  -4 -13  -9          3.60        -11.27        11.27 o
  -4  13 -10        296.43        291.39        13.88 o
  -4  13 -10        330.56        140.03        43.05 o
  -4  13 -11        248.22        176.71        16.93 o
  -4  13 -12          2.36         -3.93        13.91 o
  -4  13 -13          3.90          4.69        14.07 o
   4  13  14         61.63         55.93        19.36 o
   4  13  15         13.11         12.13        18.25 o
   4  13  16         12.61         -6.17        16.68 o
   4  13  17          7.62         10.77        15.08 o
  -4  13 -18          5.51         12.08        13.38 o
   4  13  19         70.71         84.57        11.36 o
  -4  14  19          0.21          6.56         9.07 o
   4 -14 -18          1.80          2.41         7.80 o
  -4  14  17         14.77         13.65         9.22 o
   4 -14 -16         93.06         85.89         9.45 o
  -4  14  15          0.03          0.10         8.99 o
  -4  14  14        118.07        140.13         9.78 o
   4  14 -13          0.73         -0.97        10.28 o
  -4  14  13          5.00         12.57        32.52 o
   4  14 -12         18.21         13.49        10.60 o
  -4  14  12         19.85         17.79        31.52 o
   4 -14 -11         16.99         11.14        11.73 o
  -4  14  11        613.32        764.99        32.80 o
   4  14 -10        532.25        576.35        16.19 o
   4  14 -10        665.61        713.13        23.54 o
   4  14  -9        219.95        241.27        10.75 o
   4  14  -9        267.66        290.47        17.77 o
   4 -14  -8         79.85         52.43        11.08 o
  -4  14   8         93.25        105.14        29.93 o
   4 -14  -7          2.30          9.31        20.85 o
  -4  14   7        103.13        129.22        29.43 o
   4 -14  -6         77.52         73.89        22.21 o
  -4  14   6        280.70        281.79        30.73 o
   4 -14  -5        446.06        437.83        28.41 o
  -4  14   5        472.87        600.39        33.27 o
   4 -14  -4        211.89        110.32        22.80 o
  -4  14   4        529.57        489.82        33.00 o
   4 -14  -3         75.83         43.92        21.01 o
  -4  14   3        117.91        113.13        28.87 o
  -4 -14   2        713.37        713.46        16.46 o
  -4  14   2       1029.98       1083.90        38.81 o
   4  14  -1          0.06          5.21        12.89 o
  -4  14   1         76.36         35.43        28.41 o
   4  14   0         70.27         67.50        14.79 o
  -4  14   0         70.33         56.70        28.13 o
   4 -14   1        291.60        262.51        23.60 o
  -4  14  -1       1066.16       1064.66        24.48 o
   4  14   2        121.09         96.27        24.99 o
   4  14   3        522.65        525.21        28.46 o
   4  14   4         24.69         45.47        19.07 o
   4  14   5        187.13        179.12        20.42 o
   4  14   6         92.86         92.18        20.05 o
   4  14   7         12.34         18.38        14.07 o
   4  14   8         43.94         30.79        10.64 o
  -4  14  -8        282.75        289.29        40.81 o
  -4  14  -9        122.82        109.88        22.16 o
  -4  14 -10        549.22        479.44        22.71 o
  -4  14 -10        567.67        326.19        43.89 o
  -4  14 -11          1.51         -2.30        18.09 o
  -4  14 -11         21.29        -16.19        39.06 o
  -4  14 -12          3.94         -8.69        15.54 o
   4  14  13        140.35        114.05        14.12 o
   4  14  14          4.79        -11.24        14.29 o
  -4  14 -15         22.69         16.77        16.41 o
  -4  14 -16         14.33         12.69        14.78 o
  -4  14 -17         22.11         23.32        13.51 o
   4  14  18        344.79        413.84        13.53 o
  -4  15  18         40.57         51.93         9.83 o
  -4  15  17          0.22         -2.99         7.85 o
  -4  15  16         38.11         43.88         8.27 o
  -4  15  15          1.02         -4.64         8.74 o
   4 -15 -14          2.63         10.83         8.36 o
  -4  15  13         98.16        105.83        10.15 o
  -4  15  13        201.19        210.57        32.67 o
   4  15 -12        164.97        171.16        11.01 o
  -4  15  12        168.84        185.50        32.77 o
   4  15 -11         33.75         30.52        11.63 o
  -4  15  11        102.32         99.71        24.00 o
   4  15 -10          1.28          9.27        11.72 o
   4  15 -10          7.93         -5.91        19.08 o
   4  15  -9         95.21         86.56        14.92 o
  -4  15   9        177.02        196.10        23.58 o
   4  15  -8          1.15        -12.21        12.21 o
  -4  15   8          5.06          7.59        27.56 o
   4 -15  -7          7.49          4.52        12.91 o
  -4  15   7        195.40        174.75        16.95 o
   4 -15  -6         14.30         10.91        15.48 o
   4  15  -6         34.11         16.79        15.10 o
   4 -15  -5        165.18        174.15        16.78 o
  -4  15   5        246.32        285.46        30.40 o
   4 -15  -4        148.48        141.85        24.20 o
  -4  15   4        148.51        228.09        31.20 o
   4 -15  -3         63.45         62.74        23.39 o
  -4  15   3        664.65        659.70        36.63 o
   4 -15  -2         20.20         33.63        23.14 o
  -4  15   2        168.48        217.26        31.62 o
   4  15  -1        451.31        428.51        13.19 o
  -4  15   1        989.35       1147.51        40.89 o
   4 -15   0        495.54        490.72        16.01 o
   4  15   0        985.56       1105.46        25.77 o
   4 -15   1        136.56        198.56        23.80 o
   4  15   1        158.49        243.12        27.21 o
   4  15   2        622.60        679.07        30.78 o
   4  15   3          0.02         -3.69        13.98 o
  -4 -15  -4         74.73         80.53        14.48 o
  -4 -15  -5         18.24          8.18        12.21 o
  -4  15  -5         33.77          4.04        22.25 o
  -4  15  -6        173.07        152.60        13.20 o
   4  15   6        181.20        130.99        26.88 o
   4  15   7          3.60         -2.33        13.00 o
  -4  15  -8         75.34         41.09        32.03 o
  -4  15  -8        178.72        173.83        38.62 o
  -4  15  -9          6.12          6.64        29.73 o
  -4  15  -9          7.51        -21.28        37.63 o
   4  15  10         63.16         64.81        18.45 o
  -4  15 -10         99.80         21.82        38.50 o
  -4  15 -11          3.56         -8.20        15.14 o
   4  15  12         94.89         69.73        14.81 o
  -4  15 -13         40.73         50.03        14.05 o
  -4  15 -14         61.69         83.01        13.08 o
  -4  15 -15         26.08         55.03        14.55 o
   4  15  16          1.91         19.00        12.28 o
   4  15  17         22.40         25.71        10.93 o
  -4  16  17          1.92         -0.64         8.89 o
  -4  16  16         16.51         10.18         9.51 o
   4 -16 -15         85.40         91.72         8.09 o
  -4  16  14         13.81         21.01         7.73 o
   4  16 -13         42.91         42.11         8.78 o
  -4  16  13         43.45         50.59        28.71 o
   4 -16 -12          0.32         -0.07         9.20 o
  -4  16  12         20.46          8.24        29.77 o
  -4  16  11          1.19          5.85        10.29 o
  -4  16  11          3.28         -9.45        22.22 o
   4  16 -10         49.20         51.67        15.78 o
  -4  16  10         85.55        107.24        21.37 o
   4  16  -9         57.80         87.01        13.93 o
  -4  16   9         99.44        124.67        22.51 o
   4  16  -8          1.47          1.90        16.32 o
  -4  16   8         93.96        109.17        23.02 o
   4  16  -7          2.17          0.57        13.97 o
  -4  16   7         97.54        108.48        23.19 o
   4  16  -6         19.94         32.88        22.03 o
  -4  16   6         47.54         69.15        17.92 o
   4  16  -5        385.04        450.57        24.46 o
  -4  16   5        675.90        842.22        22.17 o
   4  16  -4         15.62         19.14        15.23 o
  -4  16   4        444.50        528.56        20.42 o
   4  16  -3         13.82         10.37        15.14 o
   4  16  -3         13.83         -3.68        15.05 o
   4  16  -2        324.63        338.80        20.70 o
   4  16  -2        772.86        837.61        19.00 o
  -4 -16   1          1.05         -3.59        12.53 o
  -4  16   1         68.52         44.51        15.08 o
  -4 -16   0         62.14         29.13        12.80 o
   4  16   0         63.28         28.72        17.85 o
  -4  16  -1        412.82        379.79        16.90 o
  -4  16  -1        765.30        774.84        17.89 o
  -4  16  -2          0.01         10.53        18.28 o
   4  16   2         15.01         -3.97        15.27 o
  -4 -16  -3        395.00        294.77        22.01 o
   4  16   3        411.96        416.92        18.64 o
  -4  16  -4        267.89        156.67        31.66 o
   4  16   4        685.95        807.02        27.84 o
  -4  16  -5         25.42         11.53        29.23 o
   4  16   5         47.07         84.18        22.09 o
  -4  16  -6         87.84         72.71        32.58 o
  -4  16  -6         90.19         62.36        21.92 o
  -4  16  -7         85.18         54.65        20.46 o
   4  16   7         86.78         79.99        26.84 o
  -4  16  -8         38.35         62.60        29.41 o
   4  16   8        101.11        117.37        25.95 o
  -4  16  -9         33.48         30.63        31.62 o
  -4  16  -9         86.90         53.74        25.72 o
  -4  16 -10          1.92        -27.75        27.75 o
  -4  16 -10          3.22        -18.95        24.25 o
   4  16  11         18.54          2.44        11.88 o
   4  16  12          0.50          6.26        11.53 o
   4  16  13         18.60         19.56        12.30 o
   4  16  14          1.46          0.44        11.12 o
   4  16  15         39.81         41.86        12.36 o
   4  16  16          5.99         -2.73         9.93 o
  -4  17  16          4.27         -2.23        11.82 o
  -4  17  15         48.07         42.95         8.91 o
  -4  17  14          3.04          9.21         8.57 o
   4  17 -13          4.98          0.35         7.14 o
  -4  17  12          5.72          3.68         8.06 o
  -4  17  12         10.39        -12.13        28.11 o
   4  17 -11          0.40          0.73        10.29 o
  -4  17  11         50.71         69.48        31.09 o
   4  17 -10         69.90         79.56        12.51 o
  -4  17  10         76.64         89.89        23.81 o
   4  17  -9         39.49         37.28        18.80 o
  -4  17   9         49.88         29.36        19.61 o
   4  17  -8        171.03        181.04        21.76 o
  -4  17   8        174.68        146.95        18.82 o
   4  17  -7         34.67         28.14        20.66 o
  -4  17   7         35.83         20.23        18.48 o
   4  17  -6         15.97         61.07        21.29 o
   4  17  -6         22.21         54.15        17.00 o
   4  17  -5         66.48        102.58        21.53 o
   4  17  -5         84.75        103.02        17.26 o
   4  17  -4        155.21        168.25        22.20 o
  -4  17   4        229.88        223.94        18.66 o
   4  17  -3        143.64        192.74        21.97 o
   4  17  -3        144.28        134.82        18.40 o
   4  17  -2          3.40         12.25        26.18 o
   4  17  -2         47.12         35.15        17.00 o
   4  17  -1        136.34         82.38        17.88 o
  -4  17   0        139.29        107.07        17.90 o
  -4  17  -1         40.27         17.16        27.18 o
  -4  17  -1         43.96         11.94        19.07 o
  -4  17  -2          0.59        -10.46        28.00 o
   4  17   2        156.55        188.15        20.33 o
  -4  17  -3         68.77         60.55        28.61 o
  -4  17  -3        237.30        235.80        23.52 o
  -4  17  -4         16.82         26.16        31.20 o
   4  17   4         89.01         90.11        21.76 o
  -4  17  -5          5.75          2.86        30.40 o
   4  17   5         23.09         31.96        21.14 o
  -4  17  -6          1.07          1.03        27.03 o
  -4  17  -6         38.71         25.72        20.87 o
  -4  17  -7          3.37         -3.98        20.53 o
  -4  17  -7        189.06        217.50        25.94 o
  -4  17  -8          9.57          6.33        20.00 o
  -4  17  -8         52.45         32.37        24.27 o
  -4  17  -9          6.20        -30.58        30.58 o
  -4  17  -9         82.10         70.04        23.82 o
  -4  17 -10         46.33         23.99        17.74 o
   4  17  10         46.77         66.14        32.57 o
   4  17  11          4.30          8.45        13.40 o
  -4  17 -12          2.79         13.82        12.36 o
  -4  17 -13         55.04         51.20        10.54 o
  -4  17 -14         10.21         25.64         8.89 o
   4  17  15         13.22         13.62        14.12 o
  -4  18  14         12.61         20.08         7.82 o
  -4  18  13         20.94         13.25         7.67 o
   4  18 -12          1.98         -1.24         9.74 o
  -4  18  12          3.24         24.93        24.19 o
   4  18 -11         19.04         36.70        10.91 o
  -4  18  11         19.25         28.98        26.52 o
   4  18 -10          6.25         13.29        11.61 o
  -4  18  10          7.08          0.07        28.33 o
   4  18  -9          9.58         43.97        18.92 o
  -4  18   9         71.72         77.65        18.41 o
   4  18  -8          4.06         32.47        19.70 o
  -4  18   8         28.63          8.71        18.52 o
   4  18  -7         28.16         35.62        19.59 o
  -4  18   7         37.52         34.15        17.00 o
   4  18  -6         46.80         42.34        20.16 o
  -4  18   6         47.14         39.29        17.66 o
   4  18  -5        131.07        142.57        21.90 o
  -4  18   5        380.59        400.63        18.14 o
   4  18  -4        173.18        191.90        21.22 o
  -4  18   4        194.71        172.90        17.39 o
   4  18  -3          5.88          9.77        19.78 o
  -4  18   3         13.55          2.96        16.51 o
   4  18  -2        132.07        117.32        17.51 o
   4  18  -1         29.39         35.33        18.47 o
  -4  18   0         30.86         40.74        18.90 o
  -4  18  -1         88.28         39.05        28.88 o
   4  18   1        127.60         99.78        19.11 o
  -4  18  -2          7.07          6.72        27.59 o
   4  18   2         13.45          9.09        17.85 o
  -4  18  -3         19.82        -22.67        28.00 o
  -4  18  -3        207.86        200.23        21.92 o
  -4  18  -4        229.81         81.70        32.16 o
   4  18   4        372.12        339.12        22.45 o
  -4  18  -5          0.31        -27.44        30.53 o
   4  18   5         51.12         39.29        19.36 o
  -4  18  -6          8.62        -16.53        30.78 o
  -4  18  -6         39.20         63.39        19.41 o
  -4  18  -7         22.63          3.38        27.20 o
   4  18   7         27.04         15.85        22.09 o
  -4  18  -8         57.23         14.70        25.52 o
  -4  18  -8         67.63         54.69        21.89 o
  -4  18  -9          0.77        -24.41        24.41 o
   4  18   9          7.55         -4.43        20.90 o
   4  18  10          0.19          5.13        12.42 o
   4  18  11          1.16         18.89        11.79 o
  -4  18 -12          0.68         -6.41        12.98 o
  -4  18 -13         24.65         41.60        11.35 o
   4  18  14          1.95         -3.44        11.94 o
  -4  19  13        324.06        286.54        13.44 o
  -4  19  12          3.16         14.57         8.31 o
  -4  19  11          0.74          4.70        11.65 o
  -4  19  11         18.37         13.53        21.97 o
  -4  19  10          6.81         -2.00        10.97 o
  -4  19  10         14.23         14.82        24.72 o
   4  19  -9          0.05         -0.24        15.20 o
  -4  19   9         72.28         44.65        17.88 o
   4  19  -8          2.48         29.60        16.38 o
   4  19  -8         81.77        100.30        16.94 o
   4  19  -7          0.04         26.43        16.95 o
  -4  19   7         28.90         31.06        17.32 o
   4  19  -6         56.15         72.24        17.52 o
  -4  19   6         85.43        111.10        18.42 o
   4  19  -5          7.47         32.22        17.45 o
   4  19  -5         71.38         55.79        16.01 o
   4  19  -4         28.33         46.88        18.04 o
   4  19  -4        122.91        107.86        15.19 o
   4  19  -3          2.65        -12.08        22.32 o
   4  19  -3         87.09        120.28        15.78 o
   4  19  -2         62.43         68.17        17.56 o
  -4  19   1         40.26         23.73        17.07 o
   4  19   0         37.68         19.89        16.94 o
  -4  19  -1         60.10         31.92        17.01 o
  -4  19  -2         77.77         41.31        26.18 o
  -4  19  -2         80.65         55.35        16.62 o
  -4  19  -3         87.11         27.36        27.65 o
   4  19   3        117.87         62.51        19.18 o
  -4  19  -4         58.86          0.51        25.72 o
  -4  19  -4         66.97         32.16        18.19 o
  -4  19  -5         26.97          3.86        27.28 o
  -4  19  -5         87.94        104.63        18.11 o
  -4  19  -6         26.57         -9.06        26.09 o
  -4  19  -6         26.62         31.76        16.98 o
  -4  19  -7         73.03         24.70        23.99 o
   4  19   7         75.72         43.16        20.11 o
  -4  19  -8         66.52         29.61        23.05 o
  -4  19  -8         66.58         26.34        18.98 o
  -4  19  -9          6.83          3.83        22.90 o
  -4  19  -9         14.23         42.84        18.07 o
   4  19  10         16.24         29.70        10.76 o
  -4  19 -11         30.29         48.19        12.13 o
   4  19  12        160.87        180.49        10.99 o
  -4  20  10          2.25          0.57         9.41 o
  -4  20  10          3.02         -1.67        18.84 o
   4  20  -9         47.76         64.21        11.48 o
  -4  20   9        100.44        111.33        22.05 o
  -4  20   8         76.47        127.65        14.21 o
   4  20  -7         10.05         16.09        18.82 o
  -4  20   7         11.54         12.98        14.71 o
   4  20  -6          0.28         11.26        18.62 o
  -4  20   6         65.22         64.72        15.44 o
   4  20  -5         36.23         66.55        19.69 o
  -4  20   5         62.72         55.48        15.86 o
   4  20  -4          1.37          8.68        18.85 o
   4  20  -4         57.17         77.90        16.75 o
  -4  20   3         19.93         13.26        16.36 o
  -4  20   2          5.04          7.39        14.83 o
   4  20  -1          2.06          2.23        14.50 o
  -4  20   0          2.16          0.33        14.53 o
  -4  20  -1          4.80         -0.65        14.12 o
  -4  20  -2         21.54         17.15        13.74 o
  -4  20  -3         51.39         38.86        22.27 o
  -4  20  -3         52.88         47.39        16.40 o
  -4  20  -4         24.39         14.95        21.96 o
  -4  20  -4         63.73         67.69        15.88 o
  -4  20  -5         59.81         36.72        22.41 o
   4  20   5         60.12         58.09        18.16 o
  -4  20  -6          1.37          4.99        20.95 o
   4  20   6         12.29          9.61        17.63 o
  -4  20  -7         45.59         63.16        21.51 o
  -4  20  -7         74.88         88.14        17.00 o
  -4  20  -8         48.52         48.98        20.13 o
   4  20   8        100.37        144.11        15.89 o
  -4  20  -9          0.70         20.17         8.99 o
   4  20  10         15.49         24.77         9.68 o
  -4  21   8         38.71         28.03        14.64 o
  -4  21   8         43.72         11.41        16.11 o
  -4  21   7          5.20          8.53        10.59 o
  -4  21   6         17.93         14.39        11.81 o
  -4  21   5         49.77         26.06        12.72 o
  -4  21   4         20.05         10.38        13.14 o
  -4  21   3         92.11         62.42        14.14 o
  -4  21   2         17.60          9.22        13.90 o
  -4  21   1         11.37          5.31        14.07 o
  -4  21   0         10.47          3.05        13.23 o
  -4  21  -1         18.87          8.07        13.22 o
  -4  21  -2         98.34        110.48        14.06 o
  -4  21  -3         19.17         26.05        13.03 o
  -4  21  -4          8.43         19.35        16.52 o
   4  21   4         52.53         50.16        15.32 o
  -4  21  -5         12.79         32.55        16.61 o
   4  21   5         17.18         19.51        14.22 o
  -4  21  -6          1.22         18.30        15.84 o
   4  21   6          5.43          6.78        12.79 o
  -4  21  -7          4.62         37.45        13.96 o
  -4  21  -7         46.65        131.83        17.16 o
  -4  22   3         55.75         52.32        11.98 o
   4  22  -2         43.78         24.11         9.49 o
  -4  22   1          6.85          1.48         9.57 o
  -4  22   0          7.06          5.36         9.43 o
  -4  22  -1         47.13         40.86        11.05 o
  -4  22  -2         52.43          9.00        15.95 o
   5   0 -23        354.81        481.63        20.13 o
   5   0 -21        308.17        284.06        23.38 o
   5   0 -19         60.17         69.03        33.76 o
   5   0 -17        760.52        990.29        40.06 o
   5   0 -15        908.47        947.84        36.76 o
   5   0 -13        185.09        237.92        27.40 o
   5   0 -11        414.12        472.77        19.52 o
  -5   0   9       6947.14       8170.11        35.09 o
   5   0  -7      15568.22      18761.19        33.45 o
  -5   0   5        482.08        393.71         6.55 o
  -5   0   3       6146.05       8297.42        28.31 o
   5   0  -1        503.88        489.83        18.30 o
  -5   0  -1       2258.39       2509.62        24.65 o
  -5   0  -3       1955.88       2346.54        19.49 o
  -5   0  -5       1577.09       2078.75        13.12 o
  -5   0  -7       6353.36       7293.90        34.37 o
  -5   0  -9       1092.42       1301.85        21.17 o
  -5   0 -11        132.37        127.49        16.76 o
  -5   0 -13       3171.72       2796.59        54.53 o
   5   0  15          3.40         -3.87        28.18 o
   5   0  17        948.28       1061.83        23.86 o
  -5   0 -19         39.94         20.89        24.16 o
  -5   0 -21          0.03         -1.20        13.71 o
  -5   0 -23         15.73         13.14        11.21 o
   5   1 -24         77.96         95.82         8.59 o
   5   1 -23          7.97          3.84        10.42 o
   5   1 -22         16.84         11.01        12.01 o
   5   1 -21          0.39        -11.71        13.69 o
   5  -1 -20        101.01        130.13        15.69 o
   5  -1 -19        165.36        188.87        22.85 o
   5   1 -18        201.61        189.30        15.81 o
   5  -1 -17       1326.83       1082.37        27.03 o
   5  -1 -16       1439.80       1142.44        26.68 o
   5  -1 -15        931.61        864.48        24.32 o
   5   1 -14         90.76        111.39        18.43 o
   5  -1 -13        238.45        205.77        17.60 o
   5   1 -12        522.83        449.79        15.80 o
   5  -1 -11        188.78        226.75        14.43 o
   5  -1 -10        199.04        259.28        10.12 o
  -5  -1   9          0.00         11.28        16.57 o
  -5   1   9       4277.62       4084.41        17.63 o
  -5  -1   8       4997.44       4433.59        41.91 o
   5  -1  -8       6863.81       7105.57        20.97 o
   5   1  -7       2436.28       2539.00        11.41 o
   5   1  -6       2431.82       2925.00        68.30 o
   5   1  -6       6153.40       6441.79        14.63 o
   5   1  -5        252.08        368.21        36.27 o
   5   1  -5       1288.60       1500.99         8.87 o
   5   1  -4       1370.72       1638.40        26.64 o
  -5  -1   4       1388.02       1676.42        11.12 o
   5  -1  -3        731.83        780.91        13.86 o
   5  -1  -3       7350.78       8057.94        22.93 o
   5   1  -2         17.27          2.53         5.86 o
  -5  -1   2         99.49         69.99        12.22 o
   5   1  -1        122.05        112.89         7.06 o
  -5   1   1        407.70        346.64        18.98 o
  -5  -1   0        263.08        261.34         8.50 o
   5   1   0        395.60        374.15        21.95 o
  -5  -1  -1         75.73         84.02        14.37 o
   5  -1   1         94.48         69.61        10.53 o
  -5   1  -2       6096.08       7435.31        32.22 o
   5   1   2       6890.68       6739.75        21.42 o
  -5   1  -3         15.93         17.24        11.03 o
   5   1   3       1504.22       1535.66        11.48 o
   5  -1   4       1228.35       1424.54         9.10 o
  -5   1  -5       3427.59       4371.18        42.10 o
   5   1   5       6068.00       6168.51        18.21 o
  -5   1  -6       2245.74       2611.79        12.27 o
  -5   1  -7       7145.02       5820.13        25.03 o
  -5   1  -8       3939.71       5214.20        25.54 o
  -5  -1  -9        214.84        232.71        10.95 o
  -5   1 -10        201.69        181.69        11.24 o
  -5   1 -11        492.56        616.37        17.41 o
  -5   1 -12        220.34        275.46        15.19 o
  -5   1 -13         92.81         80.79        15.57 o
   5   1  14        945.26        877.30        24.57 o
  -5  -1 -15       1339.80       1121.66        24.02 o
  -5  -1 -16       1223.39       1047.16        24.16 o
  -5  -1 -17        186.81        222.29        13.44 o
  -5   1 -18        152.32        157.04        17.75 o
  -5  -1 -19        433.62        474.59        18.49 o
  -5   1 -20          6.31         20.23        18.43 o
  -5  -1 -20          6.74         24.37        17.61 o
  -5  -1 -21         14.72         19.37         9.56 o
  -5   1 -22         99.57         61.98         9.44 o
  -5  -1 -23         62.30         50.37         7.94 o
   5  -2 -24          4.95         15.19        12.44 o
   5  -2 -23         72.61         65.71        10.39 o
   5  -2 -22        232.14        262.52        14.08 o
   5   2 -21        133.92        132.91        14.43 o
   5   2 -20         17.75         14.49        14.86 o
   5  -2 -19        117.15        134.16        22.53 o
   5  -2 -18        290.68        286.42        16.48 o
   5  -2 -17       1589.23       1402.21        28.39 o
   5   2 -16        636.32        672.34        24.90 o
   5  -2 -15        114.09        111.84        20.40 o
   5  -2 -14        301.58        234.08        19.56 o
   5  -2 -13        508.02        435.62        14.22 o
   5   2 -12        394.50        389.44        13.39 o
  -5   2  11       1859.48       2253.22        17.48 o
  -5   2  10        688.57        722.50        12.58 o
  -5   2   9       2718.35       3048.22        15.99 o
  -5  -2   8       1039.46       1055.72        23.82 o
   5  -2  -8       4939.95       4590.85        16.79 o
   5  -2  -7        713.91        779.58         8.83 o
  -5  -2   6       3872.73       3896.98        13.17 o
   5   2  -5        692.93        664.66        38.82 o
   5   2  -5        784.85        931.94         8.15 o
   5   2  -4         26.80         25.30        10.64 o
  -5  -2   4      11159.54      11445.55        21.96 o
   5   2  -3       6423.43       7804.89        35.70 o
  -5  -2   3       7325.62       7306.75        17.57 o
   5  -2  -2       3490.66       3609.72        19.80 o
   5   2  -2       4539.97       4931.83        15.80 o
  -5  -2   1       1198.46       1428.44        18.64 o
  -5  -2   1       4280.89       5188.20        18.45 o
  -5   2   0       2838.93       3390.12        22.18 o
  -5  -2   0       4140.18       4578.42        17.25 o
  -5  -2  -1        966.41       1173.03         9.65 o
  -5   2  -1       4756.47       5481.34        18.98 o
  -5   2  -2        830.92       1196.90        19.36 o
   5   2   2       7805.31       7869.28        18.78 o
  -5   2  -3      10253.32      11278.39        45.02 o
  -5   2  -3      10282.42      10506.94        19.54 o
  -5  -2  -4        837.03        839.46         8.97 o
   5   2   5       3585.25       3911.23        13.57 o
  -5   2  -6        380.45        565.16        31.51 o
  -5   2  -6        707.08        766.07        11.10 o
   5   2   7       3592.37       2472.79        23.22 o
  -5   2  -7       4720.98       5059.88        24.29 o
  -5  -2  -8       2685.30       3163.31        20.97 o
  -5  -2  -9        654.99        884.72        15.19 o
   5   2  10       2006.88       2138.75        23.58 o
  -5   2 -11        378.57        433.76        15.24 o
  -5   2 -12        511.17        502.00        16.84 o
  -5   2 -13        291.40        255.61        16.50 o
  -5   2 -14        110.49        124.67        16.37 o
  -5   2 -15        669.02        739.35        25.04 o
  -5  -2 -16       1499.22       1351.04        26.02 o
   5   2  17        284.52        313.19        13.95 o
  -5   2 -18        110.50         95.22        17.28 o
  -5  -2 -19         23.25         20.13        15.61 o
  -5   2 -20         10.45         24.90        26.70 o
  -5  -2 -20        155.85         99.53        18.13 o
  -5   2 -21          1.47         18.01        10.41 o
  -5  -2 -22         11.57         16.90        12.33 o
  -5  -2 -23         12.94         15.42         9.66 o
   5  -3 -24        102.44        141.46        13.03 o
   5  -3 -23         43.35         77.28        15.89 o
   5   3 -22          4.17         14.28        11.41 o
   5   3 -21          1.04         -4.10        12.83 o
   5   3 -20        130.86        181.76        15.96 o
   5   3 -19         76.80        129.37        22.06 o
   5  -3 -18        284.72        284.63        23.62 o
   5  -3 -17        873.16        634.90        33.00 o
   5   3 -17        905.19        989.88        26.58 o
   5  -3 -16        423.20        315.32        22.24 o
   5   3 -15        210.59        178.46        20.22 o
   5   3 -14        201.10        207.28        25.67 o
  -5   3  14        240.42        232.55        15.77 o
   5  -3 -13        280.79        309.31        14.21 o
  -5   3  12        189.97        186.73        12.98 o
   5  -3 -11        722.80        776.89        13.64 o
  -5   3  10        546.93        593.68        12.42 o
  -5   3   9        455.57        542.71        10.60 o
   5  -3  -8       1297.37       1260.69        10.02 o
  -5  -3   7       2959.31       3471.32        13.30 o
  -5  -3   6        896.59        748.51        19.69 o
  -5   3   6       1361.80       1327.90        10.74 o
   5   3  -5        362.67        375.17         6.60 o
   5   3  -4        317.13        248.84        39.92 o
   5   3  -4        821.24        835.90         6.84 o
  -5  -3   3       1212.40        928.76        19.43 o
  -5  -3   3       6921.33       7327.72        15.38 o
   5  -3  -2       1675.55        980.04         9.82 o
  -5  -3   2       7497.05       8059.69        18.32 o
  -5   3   1       1994.33       2228.23        24.45 o
   5  -3  -1       2344.96       2694.31        11.74 o
  -5  -3   0        322.93        202.07        17.40 o
   5  -3   0       2488.32       3194.76        12.91 o
  -5   3  -1       5361.62       5678.64        31.82 o
   5   3   1       7180.89       7540.42        15.63 o
  -5  -3  -2       5257.95       6721.51        44.43 o
  -5  -3  -2       6574.34       6680.25        18.01 o
  -5  -3  -3        464.29        503.50        31.72 o
   5   3   3        808.61        791.64         8.47 o
   5  -3   4        390.47        389.93         7.14 o
   5  -3   5       1401.95       1308.16        11.16 o
   5   3   6       3058.35       3658.53        18.29 o
   5   3   7       1280.00       1299.09        17.74 o
  -5   3  -8        426.14        651.61        12.40 o
  -5   3  -9        539.04        597.13        16.85 o
  -5   3 -10        747.35        803.89        19.01 o
  -5   3 -11        200.72        174.08        17.40 o
  -5   3 -12        301.41        299.57        19.59 o
   5   3  13        254.56        243.20        13.90 o
  -5   3 -14        194.08        233.24        17.16 o
  -5   3 -15        382.45        649.04        25.85 o
  -5  -3 -15        391.08        339.79        22.26 o
   5   3  16        977.55       1096.54        24.98 o
   5   3  17         49.31         28.27        22.66 o
  -5   3 -17        300.32        463.90        24.11 o
  -5   3 -18         75.30         71.04        25.32 o
  -5   3 -19        249.02        294.99        26.25 o
  -5   3 -20          3.11         -8.07        26.97 o
  -5  -3 -20          4.24         37.14        26.27 o
  -5   3 -21         86.59         75.77        24.40 o
  -5  -3 -21         91.11         73.18        24.36 o
  -5  -3 -22         63.65         68.53        13.07 o
  -5   3 -23        104.33        116.83        10.49 o
   5  -4 -24         43.65         49.98        11.63 o
   5  -4 -23          0.90         10.04        14.84 o
   5  -4 -22         16.32         40.56        17.40 o
   5  -4 -21         57.19         45.98        20.52 o
   5  -4 -20        119.20        130.56        22.51 o
   5  -4 -19        497.04        480.51        35.26 o
   5  -4 -18        717.79        881.50        39.66 o
   5  -4 -17        370.98        467.42        19.75 o
   5   4 -16        321.68        330.96        22.35 o
   5  -4 -15        320.79        281.64        15.55 o
   5   4 -14        632.93        700.09        33.54 o
   5   4 -14        689.25        712.66        18.64 o
  -5   4  13       1814.68       1577.04        19.43 o
  -5   4  12       1230.01       1360.93        16.66 o
   5  -4 -11        266.40        277.16        11.01 o
  -5   4  10        241.41        278.18        10.39 o
   5   4  -9         50.72         58.57         8.18 o
   5  -4  -8         95.84         75.42         8.12 o
  -5  -4   7         92.36         67.12        14.49 o
  -5   4   7        278.61        290.43         8.63 o
   5  -4  -6         67.02         53.41         7.58 o
   5  -4  -5       1621.72       1840.49         9.65 o
  -5  -4   4        903.56        861.29         7.27 o
   5   4  -3        708.47        709.75        18.41 o
   5  -4  -3       1194.28       1202.86         7.93 o
  -5  -4   2        383.07        428.15        18.36 o
   5  -4  -2       2059.26       2036.01         9.06 o
  -5   4   1        103.08        124.94         8.44 o
   5   4  -1        144.02        141.96         5.92 o
  -5   4   0         37.70         37.36         4.83 o
  -5   4   0        149.62        165.62         6.84 o
  -5   4  -1       1543.77       1766.50        25.40 o
   5  -4   1       1959.70       1924.21        10.30 o
   5  -4   2       1216.67       1218.54        10.20 o
   5  -4   3        726.37       1125.15        38.62 o
   5  -4   3        851.12        836.38         9.75 o
   5   4   4        246.39        431.20        34.18 o
   5  -4   4       1716.74       1962.26        10.77 o
  -5   4  -5         63.15         64.66         8.34 o
  -5   4  -6        271.82        314.58        11.63 o
  -5   4  -7         96.85         78.68        13.70 o
  -5   4  -8         50.44         89.13        11.58 o
  -5   4  -9        235.21        307.82        13.08 o
  -5   4 -10        274.59        338.56        14.19 o
   5   4  11       1302.62       1470.90        19.48 o
  -5   4 -12       1688.22       1714.71        20.98 o
   5   4  13        739.09        796.79        18.07 o
  -5  -4 -14        317.29        319.45        17.90 o
  -5   4 -15        330.48        316.81        17.98 o
   5   4  16        390.37        506.98        16.69 o
  -5  -4 -17        766.74       1070.43        33.19 o
  -5   4 -18        532.73        538.21        28.82 o
  -5   4 -19        139.42        125.27        25.20 o
  -5   4 -20         13.95         15.78        29.19 o
  -5  -4 -20         76.04         92.13        26.59 o
  -5   4 -21          0.24         17.19        23.85 o
  -5  -4 -21         17.95         29.16        23.19 o
  -5   4 -22          0.61         -0.40        12.19 o
  -5  -4 -23          0.31          3.72         9.11 o
   5  -5 -24         23.02         30.41         9.88 o
   5  -5 -23         23.49         26.19        14.09 o
   5  -5 -22          7.30         10.80        17.04 o
   5  -5 -21         66.02         96.88        20.15 o
   5  -5 -20         27.99         37.81        20.90 o
   5  -5 -19        188.45        200.66        32.26 o
   5  -5 -18         31.50         51.95        19.22 o
   5  -5 -18        602.08        621.81        37.42 o
   5  -5 -17       2272.08       2635.78        28.12 o
   5  -5 -16        893.30        821.25        20.34 o
   5   5 -15        292.73        337.33        31.84 o
  -5   5  15        400.91        430.68        18.44 o
  -5   5  14        577.99        634.34        17.17 o
   5   5 -13         46.20         30.96        13.16 o
  -5   5  12        116.92        126.39        11.08 o
   5   5 -11        214.68        234.59        11.22 o
   5   5 -10        689.69        742.15        12.58 o
  -5   5   9        385.53        341.79         9.58 o
   5  -5  -8        322.03        267.80         9.94 o
   5  -5  -7        557.46        662.97         9.73 o
  -5  -5   6         16.85         28.95         7.67 o
  -5   5   5       7562.75       7823.59        16.68 o
  -5   5   4       9287.12       9312.87        18.05 o
  -5   5   3       2905.78       2968.85        10.85 o
  -5  -5   2        427.69        339.40        26.48 o
  -5  -5   2        584.01        487.14         6.73 o
  -5  -5   1        110.45        125.04        28.14 o
  -5   5   1        904.80        808.79         7.71 o
  -5   5   0        731.60        752.65        20.38 o
  -5   5   0        851.52        753.88         7.83 o
   5  -5   1        143.97        157.20        27.38 o
   5  -5   1        608.35        522.42         7.94 o
   5  -5   2       3005.34       3167.78        13.58 o
   5  -5   3       1962.31       2908.32        60.49 o
   5  -5   3       9732.64      10392.69        22.25 o
   5  -5   4       7065.46       7791.05        24.80 o
   5   5   5         16.79         24.67         9.92 o
  -5   5  -6        552.07        700.54        12.96 o
  -5   5  -7        331.82        319.85        12.41 o
  -5   5  -8        385.66        382.98        13.22 o
   5   5   9        748.83        829.47        15.60 o
   5   5  10        220.27        269.09        14.20 o
  -5   5 -11        125.71        156.88        14.04 o
   5   5  12         45.35         42.29        14.01 o
   5   5  13         82.44         59.91        18.56 o
  -5   5 -13        612.81        609.49        22.30 o
   5   5  14        417.47        436.86        18.64 o
   5   5  15        907.54        813.90        20.36 o
  -5   5 -16       2346.67       2541.00        20.91 o
  -5   5 -17        559.70        634.18        23.89 o
  -5   5 -18        176.49        193.16        20.48 o
  -5  -5 -19         34.50         31.56        22.86 o
  -5  -5 -20         84.12         98.62        21.62 o
  -5   5 -21         76.78         75.01        23.60 o
  -5  -5 -21         84.71        130.18        24.31 o
  -5  -5 -22         17.83          2.90        11.69 o
  -5   5 -23         21.77         16.46         8.72 o
   5  -6 -23         18.90         32.82        12.65 o
   5  -6 -22          7.14         16.68        16.31 o
   5  -6 -21          0.98         11.30        17.79 o
   5  -6 -20         39.63         62.96        12.74 o
   5  -6 -19         46.01         44.41        18.06 o
   5  -6 -19         64.45         53.78        30.29 o
   5  -6 -18        139.38        177.93        20.48 o
   5  -6 -18        222.63        208.78        33.71 o
   5  -6 -17        105.08        125.72        21.66 o
   5  -6 -16        170.25        154.88        14.57 o
   5  -6 -16        592.11        541.21        23.67 o
  -5   6  15         74.64         22.49        17.92 o
   5  -6 -14        277.40        253.21        18.45 o
   5  -6 -13         78.17         55.17        16.55 o
  -5   6  12        250.22        153.06        13.27 o
   5   6 -11        237.73        239.97        12.77 o
   5  -6 -10         36.08         11.49        11.38 o
   5  -6  -9        162.16        197.46        11.46 o
  -5   6   8        126.96        140.64        10.75 o
   5  -6  -7        354.01        383.75        11.73 o
   5   6  -6       2364.80       2248.06        14.89 o
  -5  -6   5      10079.26      11518.09        26.58 o
   5  -6  -4        972.54       1080.43         9.57 o
  -5   6   3        812.44        731.38         9.06 o
  -5   6   2       1187.93       1483.22        10.70 o
   5  -6  -1       2033.35       2497.53        12.43 o
   5   6   0       1903.82       2340.71        11.62 o
   5  -6   1       1191.70       1591.25        13.01 o
  -5   6  -2        865.61        816.14        12.00 o
   5  -6   3        988.61       1208.12        15.14 o
   5  -6   4      10543.51      12502.21        36.17 o
  -5   6  -5       2236.43       2403.63        21.19 o
  -5   6  -6        332.17        410.36        12.54 o
   5   6   7        118.36        136.02        11.74 o
   5   6   8        150.43        190.96        12.46 o
   5   6   9         33.42         29.98        12.72 o
  -5   6 -10        223.93        242.80        14.08 o
   5   6  11        232.47        180.46        14.36 o
  -5   6 -12         76.80         84.52        14.35 o
   5   6  13        268.44        314.19        20.51 o
  -5   6 -14         79.88         59.17        19.19 o
   5   6  15        573.38        556.99        19.50 o
  -5   6 -16         35.41         14.19        15.66 o
  -5   6 -16        107.76        116.57        21.13 o
   5   6  17        228.01        248.23        21.80 o
   5   6  18         16.98          9.71        23.33 o
  -5  -6 -18         66.94         30.93        24.58 o
   5   6  19        131.53         93.46        22.45 o
  -5  -6 -19        174.56        135.36        23.61 o
  -5   6 -20          1.96         -1.66        15.76 o
  -5  -6 -20          3.03         15.09        24.71 o
  -5  -6 -21          2.46         -6.33        13.14 o
  -5   6 -22         86.30         53.15        11.38 o
   5  -7 -23          7.06          0.27         9.98 o
  -5   7  22         79.99        141.58        12.28 o
   5  -7 -21          0.18         11.41        10.29 o
   5  -7 -20         76.42        106.00        12.62 o
   5  -7 -19          4.35         -1.10        16.98 o
   5  -7 -19         18.56         36.17        28.27 o
   5  -7 -18          0.27          0.13        18.23 o
   5   7 -18          4.59         14.83        19.06 o
   5  -7 -17         64.73         49.95        16.14 o
  -5   7  16        206.52        212.03        12.89 o
   5  -7 -15       1394.34       1285.00        28.66 o
   5  -7 -14        590.22        616.75        20.97 o
   5  -7 -13        776.16        709.95        19.59 o
  -5   7  12         63.55         38.89        14.79 o
  -5   7  11        497.55        485.62        16.83 o
   5  -7 -10        252.16        213.34        12.44 o
  -5   7   9         35.19         30.51        10.90 o
   5  -7  -8        883.10       1044.28        15.15 o
   5  -7  -7        720.63        611.87        13.13 o
  -5   7   6        330.79        393.74         9.74 o
  -5  -7   5       1527.62       1633.71        13.13 o
  -5   7   4       2098.89       2259.75        14.69 o
  -5   7   3        248.65        230.11         9.30 o
  -5   7   2        770.22        719.06        10.68 o
  -5   7   1         38.55         52.76         9.45 o
   5  -7   0         37.43         58.04        10.51 o
  -5   7  -1        814.38        790.34        11.67 o
   5  -7   2        269.18        239.69        10.70 o
  -5   7  -3       2014.39       2436.13        19.84 o
   5  -7   4       1023.07       1115.19        23.05 o
   5   7   4       1475.61       1843.16        23.58 o
   5   7   5        357.91        387.08        16.97 o
   5   7   6        738.22        682.36        16.75 o
  -5   7  -7        868.23       1131.88        16.19 o
   5   7   8         36.05         32.27        11.97 o
  -5   7  -9        273.06        232.02        13.79 o
   5   7  10        458.35        539.28        15.29 o
  -5   7 -11         64.46         45.78        13.74 o
  -5   7 -12        842.60        722.81        17.48 o
   5   7  13        613.52        573.39        21.92 o
  -5   7 -14       1310.65       1437.10        26.06 o
  -5   7 -15        217.81        197.44        13.64 o
  -5   7 -16         69.48         32.85        20.86 o
  -5   7 -17          4.27         13.62        20.39 o
  -5   7 -18         17.81         43.51        19.08 o
   5   7  19         66.47         57.43        23.35 o
  -5  -7 -19        149.44        174.66        22.67 o
  -5   7 -20         95.12        109.25        15.47 o
  -5  -7 -20         95.32         90.66        24.34 o
  -5   7 -21         30.86         40.69        13.10 o
  -5   7 -22          0.67         -5.87         9.71 o
  -5   8  22        135.14        107.52        10.48 o
   5  -8 -21         63.30         51.32         9.05 o
   5  -8 -20          1.61          0.29        11.30 o
   5   8 -19          3.66         18.17        11.88 o
   5  -8 -19         76.32         64.48        26.88 o
   5  -8 -18        100.27        150.79        20.29 o
  -5   8  18        169.17        181.60        19.59 o
   5  -8 -17         37.23         50.72        16.29 o
   5  -8 -16        661.84        788.95        18.05 o
  -5   8  15        852.24        983.89        21.20 o
  -5   8  14        403.31        462.49        23.66 o
  -5   8  13         74.19         23.14        16.05 o
  -5   8  12         87.86         38.81        15.77 o
   5  -8 -11       1274.23       1193.81        20.81 o
  -5   8  10        371.75        361.50        13.96 o
  -5   8   9        418.49        436.12        13.73 o
   5  -8  -8         39.21         38.38        11.62 o
   5  -8  -7         38.61         10.88        13.07 o
   5  -8  -6       1071.01       1144.46        12.85 o
   5   8  -5        889.54        895.51        11.94 o
  -5  -8   4        221.85        223.20         9.66 o
  -5   8   3       1690.20       1472.15        13.55 o
  -5   8   2       2557.65       3145.58        17.33 o
   5   8  -1         56.67         46.39         9.77 o
   5  -8   0         53.38         38.84        10.77 o
   5  -8   1       2729.61       3547.13        19.41 o
   5  -8   2       1607.81       1608.82        16.18 o
   5  -8   3        208.19        239.28        13.07 o
  -5   8  -4        857.01        999.41        20.69 o
  -5   8  -5       1119.65       1241.71        22.42 o
   5   8   6         37.14          7.24        14.83 o
  -5   8  -7         42.33         38.88        15.54 o
  -5   8  -8        453.67        431.28        15.21 o
   5   8   9        397.53        369.83        14.34 o
  -5   8 -10       1247.43       1332.56        18.86 o
   5   8  11         84.53         67.45        13.55 o
   5   8  12         79.95         62.53        17.75 o
  -5   8 -13        422.68        439.98        20.52 o
  -5   8 -14        910.37        910.26        17.40 o
  -5   8 -15        598.29        825.01        29.69 o
  -5   8 -15        611.58        702.16        24.65 o
  -5   8 -16         34.31         34.32        20.35 o
  -5   8 -17        172.33        207.15        20.51 o
  -5   8 -18         70.90         55.94        18.59 o
   5   8  19         18.50         15.46        21.28 o
  -5   8 -19         20.25          8.64        20.27 o
  -5   8 -20          0.22         11.31        14.73 o
  -5  -8 -20         68.94         53.82        22.38 o
   5   8  21         43.24         46.98         8.34 o
  -5   8 -22        265.45        285.59        18.01 o
  -5   9  22          0.59         -3.70        12.96 o
  -5   9  21          0.84         -1.44         7.86 o
   5  -9 -20          1.63         -1.03         8.37 o
  -5   9  19         32.65         42.61        11.41 o
   5  -9 -19         37.52         57.27        24.76 o
  -5   9  18        315.44        321.04        18.95 o
   5  -9 -17         36.29         43.82        16.68 o
   5  -9 -16        900.85       1156.92        22.53 o
  -5   9  15        231.39        245.80        14.35 o
   5   9 -14         37.71         42.73        19.20 o
   5  -9 -14        138.32         78.72        21.24 o
   5  -9 -13          2.70         -6.03        18.86 o
   5   9 -12        728.87        754.82        20.65 o
   5  -9 -11         59.65         58.89        13.44 o
   5  -9 -10        606.74        581.04        15.72 o
   5  -9  -9         10.62         12.17        12.54 o
  -5   9   8        110.46        120.08        12.70 o
   5   9  -7        224.18        223.40        15.08 o
  -5   9   6        793.19        733.33        13.68 o
   5  -9  -5        552.05        683.46        11.95 o
   5  -9  -4        926.19       1070.82        13.16 o
   5  -9  -3       1023.31       1050.72        13.12 o
  -5   9   2         74.04         87.80         9.34 o
  -5   9   1        260.06        283.08        12.57 o
  -5   9   0        266.75        275.81        12.46 o
   5  -9   1         68.25         66.94        11.49 o
  -5   9  -2        978.47       1161.74        14.95 o
   5  -9   3        938.03       1187.67        17.28 o
   5   9   4        522.13        769.39        19.16 o
   5   9   5        847.51        699.49        19.68 o
  -5   9  -6        232.29        232.01        17.43 o
   5   9   7        103.02        150.23        16.83 o
  -5   9  -8         10.34         10.20        15.94 o
   5   9   9        601.49        619.53        21.13 o
   5   9  10         55.30         87.47        17.81 o
   5   9  11        771.33        788.34        18.87 o
  -5   9 -12          2.93          5.72        19.47 o
  -5   9 -13        133.60        103.69        21.47 o
  -5   9 -14        250.40        171.50        17.53 o
  -5   9 -15        915.22       1054.99        26.39 o
   5   9  16         34.64         39.68        19.55 o
  -5   9 -17        296.76        235.31        20.04 o
   5   9  18         39.94         29.68        17.86 o
   5   9  19         47.38         63.64        21.61 o
  -5   9 -19         49.15         54.76        18.93 o
   5   9  20         20.56         16.29        11.10 o
  -5  -9 -20         21.47          5.84        19.16 o
  -5  -9 -21         15.16          0.99         7.71 o
  -5  10  22         93.53        116.67        11.48 o
   5 -10 -21         24.94         11.92         7.37 o
  -5  10  21         26.74         20.89        20.88 o
  -5  10  20          2.41          0.98         9.56 o
  -5  10  20          2.95         14.65        24.34 o
   5 -10 -19         26.65         37.26        12.45 o
  -5  10  19         55.53         74.87        35.37 o
   5  10 -18         14.49         25.78        15.60 o
   5 -10 -17         12.76         29.12        16.29 o
   5  10 -16        641.31        705.62        20.37 o
   5 -10 -15        367.76        417.71        19.44 o
   5  10 -14        843.52        873.59        16.89 o
   5 -10 -13        579.07        607.07        24.90 o
  -5  10  12         75.26         76.76        19.67 o
   5 -10 -11        357.57        352.80        17.00 o
  -5  10  10       1612.36       1740.78        21.36 o
  -5  10   9        325.71        328.78        15.03 o
  -5  10   8        474.94        458.06        15.39 o
  -5  10   7        171.44        139.25        15.37 o
   5  10  -6        379.60        398.81        16.62 o
  -5 -10   5        107.10         95.94        10.17 o
  -5 -10   4        173.69        139.23        10.21 o
   5 -10  -3        772.29        654.46        12.39 o
  -5  10   2         31.88         31.49        10.29 o
   5 -10  -1        755.18        779.55        15.55 o
   5 -10   0        817.74        914.00        16.26 o
  -5  10  -1         30.69         15.52        12.25 o
  -5  10  -2        713.80        578.58        15.73 o
   5 -10   3        165.91        150.08        12.40 o
   5  10   4        100.47        135.44        15.49 o
   5  10   5        410.85        384.15        18.08 o
  -5  10  -6        181.80        159.69        16.73 o
  -5  10  -7        514.68        396.92        19.35 o
   5  10   8        344.84        362.17        19.60 o
  -5  10  -9       1649.66       1781.22        28.07 o
  -5  10 -10        329.59        440.33        20.77 o
  -5  10 -11         79.05         72.48        18.28 o
  -5  10 -12        613.57        360.23        33.03 o
  -5  10 -13        777.70        851.86        22.49 o
  -5  10 -14        353.21        365.78        30.82 o
   5  10  15        656.14        651.65        32.90 o
   5  10  16         13.80         13.65        27.07 o
  -5 -10 -17         13.95          2.26        17.85 o
   5  10  18         26.59         26.84        24.99 o
  -5 -10 -18         55.53         35.78        16.35 o
   5  10  19          0.49          0.61        19.66 o
  -5 -10 -19          3.11         26.85        16.29 o
  -5 -10 -20          1.66         -6.53         8.58 o
  -5  10 -21         19.16          9.46        14.25 o
   5 -11 -21         17.97         22.49         7.65 o
  -5  11  20         20.33         27.23         8.91 o
  -5  11  20         35.97         38.97        22.18 o
  -5  11  19         63.19         62.74        10.73 o
  -5  11  19         77.76        135.54        26.61 o
   5 -11 -18         19.38         26.40        14.25 o
  -5  11  17        114.61        139.16        15.15 o
   5 -11 -16        144.97        173.76        16.24 o
  -5  11  15        357.58        463.14        18.34 o
  -5  11  14        755.71        868.75        20.10 o
   5 -11 -13        328.40        331.92        13.68 o
  -5  11  12        166.83        132.45        21.22 o
   5 -11 -11        294.16        291.48        18.43 o
  -5  11  10         47.85         32.81        15.43 o
   5 -11  -9       1353.39       1355.29        22.52 o
   5 -11  -8        608.08        548.30        16.67 o
   5 -11  -7       1188.61       1076.23        22.11 o
   5 -11  -6        359.41        330.83        17.62 o
  -5  11   5         45.66         36.12        11.70 o
  -5  11   4        496.31        473.77        12.44 o
  -5  11   3        127.41        115.49        11.29 o
  -5 -11   2        235.70        150.70        11.75 o
  -5  11   1         15.59         17.84        12.20 o
  -5  11   0         14.36         17.67        11.94 o
  -5  11  -1        255.85        179.36        14.23 o
   5 -11   2        117.35         92.41        13.29 o
   5  11   3        494.90        442.28        24.55 o
   5  11   4         49.57         39.04        14.99 o
  -5  11  -5        347.70        324.06        18.02 o
  -5  11  -6       1272.47        979.66        23.21 o
  -5  11  -7        568.79        631.48        21.74 o
  -5  11  -8       1381.31       1300.21        25.79 o
  -5  11  -9         51.92         45.78        18.12 o
  -5  11 -10        296.51        288.14        19.87 o
   5  11  11         67.55         74.69        18.51 o
  -5  11 -11        169.05        114.33        30.53 o
  -5  11 -12        313.53        287.82        20.07 o
  -5  11 -13        716.43        674.07        27.16 o
   5  11  14        330.85        422.22        25.48 o
   5  11  15        138.56        169.68        23.43 o
   5  11  16        117.03        107.62        21.61 o
   5  11  17          1.29          5.73        24.91 o
  -5  11 -17         20.81          6.36        23.70 o
   5  11  18         13.41         15.88        20.39 o
  -5  11 -18         82.03         97.57        33.22 o
   5  11  19         14.40         12.47        14.18 o
  -5  11 -20          4.38          0.10        10.80 o
  -5  12  20         36.48         49.06         7.71 o
  -5  12  20         79.65        125.07        20.20 o
  -5  12  19         32.33         46.66         9.77 o
  -5  12  19         90.71        124.12        24.53 o
  -5  12  18         61.26         83.26        20.81 o
   5 -12 -18        222.91        278.58        16.17 o
  -5  12  17        233.95        277.15        14.24 o
  -5  12  16        178.16        226.64        15.04 o
   5  12 -15        108.68        157.58        14.65 o
   5  12 -14         82.05        109.16        21.05 o
  -5  12  14        317.87        374.63        16.16 o
   5  12 -13        955.42       1115.21        17.07 o
  -5  12  12        591.71        805.73        14.16 o
   5 -12 -11       1503.76       1636.55        17.35 o
   5 -12 -10       1199.66       1392.70        25.27 o
   5 -12  -9        465.27        535.53        20.88 o
   5 -12  -8        209.39        218.33        17.16 o
  -5  12   7        867.68        987.21        25.79 o
  -5  12   6        534.21        627.18        23.67 o
  -5  12   5        124.89        102.45        18.25 o
   5  12  -4         14.32         -1.09        11.60 o
  -5  12   3        296.44        317.89        13.25 o
  -5 -12   2        155.34        141.52        12.92 o
   5  12  -1          8.54         16.68        12.13 o
  -5  12   0          9.27          8.23        13.52 o
   5 -12   1        168.42        150.47        14.53 o
   5 -12   2        309.95        345.15        16.40 o
   5  12   3         14.36          3.84        22.09 o
   5  12   4        115.75         65.98        21.84 o
  -5  12  -5        570.63        560.48        20.50 o
  -5  12  -6        825.02       1046.17        23.80 o
  -5  12  -7        227.31        169.27        19.39 o
   5  12   8        479.00        508.61        21.38 o
  -5  12  -9       1245.30       1253.08        26.42 o
   5  12  10       1390.21       1755.97        28.66 o
  -5  12 -11        622.64        619.63        19.26 o
  -5  12 -12        901.12        819.48        21.20 o
  -5  12 -13        306.28        354.82        21.20 o
  -5  12 -14        102.59         99.02        22.48 o
   5  12  15        167.45        210.92        22.15 o
  -5  12 -16        215.97        213.67        25.06 o
   5  12  17        215.39        243.60        22.77 o
   5  12  18         53.77         51.69        19.41 o
  -5  12 -18         88.87         88.44        29.73 o
  -5  12 -19         39.77         54.76        12.37 o
   5 -13 -19         77.05         84.74         8.60 o
  -5  13  19         86.09        116.11        21.05 o
  -5  13  18         67.37         49.37        13.99 o
   5 -13 -18         89.35        111.83        15.67 o
   5 -13 -17        225.83        314.25        15.05 o
  -5  13  16         99.41         96.99        13.52 o
   5  13 -15         56.38         85.03        24.83 o
  -5  13  15        271.66        328.79        15.65 o
   5  13 -14         68.00         85.51        26.76 o
   5 -13 -14        200.32        293.39        15.15 o
  -5  13  13        130.09        165.79        14.38 o
   5  13 -12         10.23         14.79        13.71 o
  -5  13  11        622.13        646.85        15.95 o
   5 -13 -10        253.28        264.06        11.34 o
   5 -13  -9        144.04         96.01        18.24 o
   5 -13  -8       1988.15       2226.46        29.60 o
   5 -13  -7         39.18         18.05        21.06 o
  -5  13   6         87.07         84.13        21.36 o
  -5  13   5       2487.20       2753.89        40.20 o
   5  13  -4        265.83        243.26        16.71 o
  -5  13   3         69.81        101.71        13.51 o
  -5 -13   2        829.39        835.34        17.64 o
  -5  13   1        277.93        292.88        14.76 o
   5 -13   0        273.81        281.47        16.62 o
  -5  13  -1        873.69        913.93        20.70 o
   5  13   2         64.52         78.59        23.34 o
   5  13   3        257.18        260.27        26.03 o
   5  13   4       2446.16       2576.96        45.98 o
   5  13   5         92.50         82.26        25.80 o
   5  13   6         37.87         43.05        24.08 o
  -5  13  -7       2078.97       1956.19        30.23 o
  -5  13  -8        138.92        110.74        18.85 o
  -5  13  -9        233.35        224.31        14.27 o
  -5  13 -10        581.77        455.07        22.40 o
  -5  13 -11         10.95         -8.08        19.29 o
  -5  13 -12        135.68        169.06        19.65 o
  -5  13 -13        195.70        201.76        19.34 o
  -5  13 -14        259.49        310.33        27.14 o
  -5  13 -15        104.44         81.72        24.27 o
  -5  13 -16        243.48        312.08        23.73 o
  -5  13 -17         93.40         73.10        20.09 o
  -5  13 -18          8.32         24.33        12.23 o
   5  13  19         62.55         79.12         9.71 o
  -5  14  19         53.77         51.72         8.58 o
  -5  14  18          5.24          7.61         8.40 o
  -5  14  18          5.65         17.58        20.98 o
  -5  14  17         84.76        112.75        12.56 o
   5 -14 -16        110.31        117.30        12.57 o
   5  14 -15          2.53         21.24        21.85 o
   5 -14 -15          3.28          7.05        13.07 o
   5  14 -14         11.95         21.94        24.70 o
   5 -14 -14        176.30        201.22        14.65 o
   5  14 -13         72.50         79.27        13.31 o
   5  14 -12        148.25        155.67        13.96 o
   5 -14 -11        332.18        423.75        14.78 o
  -5  14  10        329.63        429.66        15.00 o
  -5  14   9         58.34         36.84        11.34 o
   5 -14  -8         40.65         36.97        11.31 o
   5  14  -7        123.73        134.42        35.92 o
  -5  14   7        144.44        129.85        23.00 o
  -5  14   6        135.41        151.67        22.89 o
   5 -14  -5         52.69         59.85        20.98 o
  -5  14   4       2232.97       2473.35        39.42 o
  -5  14   3        584.52        577.35        19.38 o
   5 -14  -2        210.92        288.82        15.59 o
  -5  14   1        726.97        860.15        18.81 o
  -5  14   0        734.92        880.84        18.72 o
   5 -14   1        198.43        262.06        17.22 o
   5  14   2        542.96        586.03        30.70 o
   5  14   3       2178.23       2405.04        46.27 o
   5  14   4         48.68         23.27        24.20 o
   5  14   5        146.98        182.70        26.73 o
   5  14   6        153.41        146.82        26.28 o
  -5  14  -7         41.63         26.71        16.90 o
  -5  14  -8         62.83         43.71        14.99 o
  -5  14  -9        332.21        364.82        25.84 o
  -5  14 -10        342.91        366.85        21.32 o
  -5  14 -11        141.74        109.83        21.81 o
  -5  14 -12         69.78         80.61        21.23 o
  -5  14 -13        164.35        106.26        25.31 o
  -5  14 -14          0.69        -13.73        23.18 o
  -5  14 -14          3.44         13.14        22.32 o
  -5  14 -15        101.64         82.90        21.28 o
  -5  14 -16         90.86         95.12        19.51 o
   5  14  17          0.38         -0.14        16.80 o
  -5  14 -17          6.07         44.91        21.74 o
   5  14  18          2.43         -4.11         9.70 o
  -5  15  18          1.68          5.62        12.47 o
  -5  15  18         54.35         53.21        16.24 o
  -5  15  17        120.22         98.63        12.77 o
  -5  15  17        210.35        208.92        14.06 o
   5 -15 -16         59.30         82.52        10.95 o
   5  15 -15         11.97         19.40        19.28 o
  -5  15  15         14.47         17.83        11.84 o
   5  15 -14         21.85         31.31        22.31 o
   5 -15 -14        133.52        179.60        13.51 o
  -5  15  13         95.84        105.60        12.54 o
   5 -15 -12         95.33         89.38        12.76 o
   5  15 -11         57.74         50.96        13.07 o
  -5  15  10         18.74          5.59        14.25 o
  -5  15   9        122.09        148.99        15.77 o
  -5  15   8         85.13         93.50        15.49 o
   5  15  -7        167.84        218.72        16.81 o
  -5  15   6         84.35         73.56        12.92 o
   5 -15  -5         59.25         50.70        12.43 o
  -5  15   4        349.54        345.81        14.11 o
  -5  15   3       1030.95       1193.66        31.64 o
  -5 -15   2        786.23        857.47        19.37 o
   5  15  -1        834.26        806.67        18.88 o
  -5  15   0        799.54        785.05        18.69 o
   5  15   1        796.89        867.13        25.69 o
  -5 -15  -2       1028.98       1177.35        27.94 o
   5  15   3        339.88        323.31        17.39 o
  -5  15  -4         54.84         36.24        14.45 o
  -5  15  -5         81.60         71.80        15.53 o
   5  15   6          1.23          2.32        15.31 o
   5  15   6        182.02        199.08        21.04 o
   5  15   7         78.86         44.69        19.21 o
  -5  15  -8        122.05        157.45        28.41 o
  -5  15  -9         18.73         13.81        27.75 o
  -5  15 -10         56.07         50.73        20.65 o
  -5  15 -11         90.05         27.36        20.29 o
   5  15  12         91.90         99.18        19.47 o
  -5  15 -13        102.84         39.19        24.99 o
   5  15  13        126.57        110.06        30.24 o
  -5  15 -14          2.30         15.03        21.37 o
   5  15  14         15.30         25.12        27.25 o
   5  15  15         60.99         61.82        18.35 o
   5  15  16         83.01        130.16        18.83 o
   5  15  16        213.54        228.63        23.87 o
   5  15  17         48.51         47.58         9.86 o
  -5  16  17         17.89         20.56        11.14 o
  -5  16  17         23.58         46.86        15.48 o
  -5  16  16          1.38          8.65        16.86 o
  -5  16  16        132.10        137.08        15.40 o
   5 -16 -15         10.04          5.90         9.97 o
   5  16 -14          6.19          5.29        19.59 o
  -5  16  14          6.22          0.82        11.07 o
   5  16 -13         37.75         68.45        23.87 o
   5 -16 -13        109.98        114.22        12.34 o
  -5  16  12        199.18        264.29        12.48 o
   5  16 -11         72.54         91.87        12.17 o
   5  16 -10         22.32         13.64        14.62 o
  -5  16   9          0.88         -1.97        13.99 o
  -5  16   8        250.24        239.15        17.33 o
   5  16  -7         89.46        116.18        17.25 o
   5  16  -6        435.41        447.25        17.84 o
  -5  16   5        154.92        175.94        16.57 o
   5  16  -4         68.33         69.97        15.74 o
   5  16  -3         26.48         39.62        15.13 o
   5 -16  -2        207.92        208.03        15.67 o
   5  16  -1        953.88       1167.68        19.68 o
  -5  16   0        881.30        893.57        16.21 o
  -5 -16  -1        209.93        220.74        13.35 o
  -5  16  -2         24.64          9.60        17.37 o
  -5  16  -3         66.52         50.72        17.64 o
  -5  16  -4        142.70         95.06        18.19 o
  -5  16  -5        433.12        411.69        19.88 o
  -5  16  -6         82.68         67.85        21.90 o
  -5  16  -7        230.62        192.39        23.15 o
  -5  16  -8          0.81         -0.24        20.54 o
  -5  16  -9         24.15         30.06        21.66 o
   5  16  10         67.75         16.24        20.70 o
  -5  16 -11        184.18        165.64        20.28 o
   5  16  12        107.51        130.42        15.38 o
  -5  16 -13          0.02         -6.02        22.01 o
   5  16  13          6.75         14.82        18.59 o
  -5  16 -14          8.04         38.32        19.19 o
   5  16  14          9.46         24.40        17.07 o
   5  16  15        120.40        134.82        18.63 o
   5  16  15        121.89        131.29        20.48 o
   5  16  16          5.25         18.34        13.63 o
  -5  17  15         23.53          5.71        15.96 o
  -5  17  15        121.32        128.95        13.97 o
  -5  17  14         33.73         42.17        11.59 o
   5  17 -13         24.34         -0.96        18.85 o
  -5  17  13         83.56         91.14        10.50 o
   5  17 -12          7.28         11.71        21.04 o
  -5  17  12         23.46         39.90        13.75 o
   5  17 -11        240.18        279.88        13.77 o
  -5  17  10         58.42         68.07        13.81 o
   5  17  -9          2.30         12.14        15.63 o
   5  17  -8        160.67        174.01        16.11 o
   5  17  -7         64.44         70.51        15.99 o
  -5  17   6         49.82         61.05        16.17 o
   5  17  -5        360.32        374.27        16.68 o
  -5  17   4         70.73         77.73        15.18 o
   5  17  -3        520.40        612.40        18.05 o
   5  17  -2         76.97         55.92        15.60 o
  -5  17   1        169.92         97.68        18.36 o
  -5  17   0        174.39        121.13        18.25 o
   5  17   1         79.41         70.73        17.92 o
  -5  17  -2        524.64        574.08        21.09 o
   5  17   3         66.27         47.30        17.08 o
  -5  17  -4        361.70        366.56        19.32 o
  -5  17  -5         47.29         43.07        18.34 o
  -5  17  -6         67.48         79.81        21.30 o
   5  17   7        165.93        198.92        21.80 o
   5  17   8          2.17        -20.16        20.16 o
  -5  17  -9         53.91         -0.69        19.67 o
  -5  17 -10        222.39        164.53        19.51 o
  -5  17 -11         22.81         60.05        17.43 o
  -5  17 -12         80.97         56.97        20.07 o
  -5  17 -13         17.41         16.44        19.00 o
   5  17  13         33.51         36.36        24.05 o
  -5  17 -14         90.07         84.81        11.05 o
   5  17  15          0.80          1.76        11.98 o
  -5  18  14         23.83         11.42        14.02 o
  -5  18  14         55.75         77.61        12.00 o
  -5  18  13         56.88         71.48        10.36 o
   5  18 -12          8.74          4.81        18.26 o
  -5  18  12         73.14         66.54        11.61 o
  -5  18  11         12.46          8.72        13.41 o
  -5  18  10         26.72         17.11        14.24 o
  -5  18   9         11.17         29.02        14.40 o
  -5  18   8          0.73         26.23        14.90 o
  -5  18   7         11.33         26.63        14.32 o
  -5  18   6        152.64        148.70        15.26 o
   5  18  -5        179.25        245.31        16.00 o
   5  18  -4        181.88        167.00        14.83 o
   5  18  -3         23.31         72.69        30.38 o
   5  18  -3         36.12         42.44        14.79 o
  -5  18   2        212.53        150.71        17.45 o
   5  18  -1         26.91         13.44        16.25 o
  -5  18   0         25.18          4.29        15.62 o
  -5  18  -1        206.51        132.60        16.86 o
   5  18   2         37.11         37.24        16.16 o
  -5  18  -3        197.37        187.63        18.59 o
  -5  18  -4        167.94        154.62        18.75 o
  -5  18  -5        153.45        110.08        18.00 o
  -5  18  -6         12.00         10.76        19.32 o
  -5  18  -7          0.75         -5.73        18.26 o
  -5  18  -8         11.77         -0.22        18.29 o
  -5  18  -9         25.21          9.50        17.21 o
  -5  18 -10         12.95         25.74        16.40 o
   5  18  11         68.80         75.42        19.09 o
  -5  18 -12         30.18         33.03        18.34 o
   5  18  12         56.36        116.16        22.63 o
  -5  18 -13         29.39         38.76         9.86 o
  -5  19  12        521.47        674.65        13.21 o
  -5  19  11         18.86         35.46        12.57 o
  -5  19  10         15.83         11.37        11.98 o
  -5  19   9        142.02        134.80        13.98 o
  -5  19   8         10.74          6.44        13.54 o
  -5  19   7         22.38         14.58        14.53 o
  -5  19   6         41.51         21.98        12.99 o
  -5  19   5        185.31        152.75        14.81 o
   5  19  -4        128.83        146.71        14.74 o
  -5  19   3         76.36         65.69        14.58 o
   5  19  -2         52.04         39.83        13.92 o
  -5  19   1         33.17         13.24        14.61 o
  -5  19   0         35.94         43.98        14.72 o
   5  19   1         52.16         32.31        18.81 o
  -5  19  -2         70.48         36.87        16.26 o
  -5  19  -3        137.31        164.03        17.07 o
  -5  19  -4        197.24        196.55        16.93 o
   5  19   5         45.01         32.20        14.97 o
  -5  19  -6         24.27         14.21        16.61 o
  -5  19  -7          9.98          0.92        16.52 o
   5  19   8        140.64        134.12        16.44 o
   5  19   9         15.24         19.33        14.48 o
  -5  19 -10         18.16         26.91        16.79 o
  -5  19 -11        479.89        319.04        19.11 o
   5  19  11        480.34        573.53        22.50 o
  -5  20  10         51.36         78.95        10.25 o
  -5  20   9          8.08          3.27        11.67 o
  -5  20   8         16.31         10.42        12.99 o
  -5  20   7        161.34        225.25        13.17 o
  -5  20   6         40.05         41.31        12.83 o
  -5  20   5         84.34         77.31        13.40 o
  -5  20   4        135.39        107.08        12.27 o
  -5  20   3         41.90         19.43        13.60 o
  -5  20   2         41.81         44.27        16.58 o
  -5  20   1         38.59         16.69        16.40 o
   5  20   0         41.52         51.34        14.13 o
  -5  20  -1         38.63         31.57        16.20 o
  -5  20  -2         45.26         53.00        14.17 o
   5  20   3        145.01        167.46        14.56 o
  -5  20  -4         88.96         87.54        13.68 o
  -5  20  -5         41.30         48.02        15.40 o
  -5  20  -6        173.18        267.34        15.90 o
   5  20   7         17.04         22.45        13.62 o
  -5  20  -8          8.70         30.59        12.37 o
  -5  20  -9         48.29         86.94        13.87 o
  -5  21   7         21.86         23.45         9.68 o
  -5  21   6         70.25         60.09        11.23 o
  -5  21   5         99.70         81.03        12.43 o
  -5  21   4        104.55         98.27        13.04 o
  -5  21   3         67.17         42.17        13.20 o
  -5  21   2         45.91         17.79        13.07 o
  -5  21   1         11.01          8.64        13.11 o
  -5  21   0         11.90         30.18        13.27 o
  -5  21  -1         47.76         28.29        13.08 o
  -5  21  -2         70.87         68.49        12.87 o
  -5  21  -3        113.13        140.87        15.72 o
  -5  21  -4        106.62        121.10        12.31 o
  -5  21  -5         76.27        102.52        11.40 o
  -5  21  -6          1.39         16.92        13.23 o
  -5  21  -6         23.49         47.88        12.02 o
   6   0 -24         28.77         58.23        13.44 o
   6   0 -22        101.40         87.53        20.65 o
   6   0 -20         50.38         37.90        24.72 o
   6   0 -18        356.75        230.74        29.35 o
   6   0 -16        139.24        129.74        25.38 o
   6   0 -14        576.59        507.74        29.35 o
   6   0 -12       1023.23       1155.86        23.03 o
  -6   0  10        668.55        739.00        15.71 o
  -6   0   8       1623.94       1440.27        17.47 o
   6   0  -6        131.58        103.26         9.04 o
  -6   0   4        163.96        233.81         8.14 o
   6   0  -2        576.69        536.02         6.64 o
  -6   0   0       2350.46       2633.48        13.74 o
  -6   0  -2        416.42        484.48         9.46 o
   6   0   4        407.25        592.86        11.98 o
  -6   0  -6       6041.05       7030.17        23.71 o
  -6   0  -8       1949.75       2390.58        22.85 o
  -6   0 -10        778.34       1175.97        19.53 o
  -6   0 -12        873.29       1311.66        22.82 o
  -6   0 -14        286.73        228.71        23.65 o
  -6   0 -16          8.91         10.48        19.21 o
  -6   0 -18        234.79        331.15        21.37 o
  -6   0 -20        216.98        180.92        18.22 o
  -6   0 -22         42.48         18.02        12.96 o
   6   1 -24        274.35        388.82        12.30 o
   6   1 -23        112.49        192.16        15.52 o
   6   1 -22         79.46        104.35        17.03 o
   6   1 -21        147.72        172.87        20.30 o
   6   1 -20          8.98          7.08        18.46 o
   6  -1 -19         19.27         16.66        19.74 o
   6   1 -18        900.88       1010.60        32.07 o
   6   1 -17       1225.64       1164.40        23.47 o
   6   1 -16       1636.33       1608.87        35.99 o
   6  -1 -15       1752.89       1737.08        35.93 o
   6  -1 -14       1147.15        970.06        29.46 o
   6  -1 -13        256.36        304.31        17.61 o
   6  -1 -12        554.18        569.47        19.53 o
   6   1 -11        673.55        918.65        16.47 o
   6  -1 -10       2312.19       2222.27        21.56 o
  -6   1   9       1056.44       1034.94        14.64 o
  -6  -1   8       9328.32       9459.90        33.97 o
   6  -1  -7       6651.07       7699.90        28.08 o
   6   1  -6       4368.57       4559.84        19.65 o
   6   1  -5       6481.47       7777.97        23.59 o
  -6   1   4       1547.73       2092.77        12.76 o
   6  -1  -3        658.18        662.50         9.13 o
  -6   1   2       1837.52       1767.23        13.58 o
   6  -1  -1       2010.76       2098.40        10.92 o
  -6  -1   0       1853.48       1839.16        11.18 o
  -6  -1  -1       1971.90       2067.90        12.25 o
  -6  -1  -2        630.09        592.03         9.22 o
  -6  -1  -3       1475.62       1819.73        13.52 o
   6  -1   4       6749.46       7535.71        28.49 o
  -6  -1  -5       4571.75       4486.30        21.14 o
   6   1   6       7142.48       7213.95        34.48 o
  -6   1  -7       8684.58      11247.95        46.49 o
  -6  -1  -8       1050.92       1011.59        16.29 o
  -6  -1  -9       2211.26       2486.74        23.87 o
  -6   1 -10        723.56        734.86        16.65 o
  -6   1 -11        546.08        664.68        16.96 o
  -6   1 -12        276.56        261.11        16.76 o
   6   1  13       1080.26       1115.79        24.26 o
  -6   1 -14       1699.35       1624.30        34.76 o
  -6  -1 -15       1619.50       1498.31        30.81 o
   6  -1  16       1232.74       1198.45        19.90 o
  -6   1 -17        850.36        961.42        24.94 o
  -6  -1 -18         18.58         32.21        16.20 o
  -6  -1 -19          8.50         22.84        15.36 o
  -6  -1 -20        140.66        126.62        15.01 o
  -6  -1 -21         79.17         46.68        12.55 o
  -6   1 -22        121.94        112.80        10.94 o
  -6  -1 -23        286.20        163.57        15.54 o
   6  -2 -24         56.41        149.43        16.71 o
   6  -2 -23         91.49        106.07        13.97 o
   6   2 -22        299.95        394.38        18.95 o
   6  -2 -21         69.82        106.42        19.01 o
   6  -2 -20         59.57         53.74        20.14 o
   6   2 -19         17.99          5.91        20.31 o
   6  -2 -18       1597.61       1523.41        35.82 o
   6  -2 -17       2616.67       2644.73        30.67 o
   6  -2 -16        773.85        765.51        28.13 o
   6  -2 -15       2827.30       3176.86        45.19 o
   6   2 -14       1396.00       1271.26        26.57 o
   6  -2 -13       1348.85       1266.25        25.73 o
   6   2 -12         50.77         44.37        14.49 o
   6   2 -11       1017.95        772.73        17.97 o
   6   2 -10        378.81        311.08        12.83 o
  -6   2   9       1560.98       1645.86        16.99 o
  -6  -2   8       3853.24       4019.51        22.31 o
   6   2  -7       4078.91       4314.82        22.08 o
   6  -2  -6      10505.40      10990.71        28.67 o
   6   2  -5       5872.64       6211.47        22.66 o
   6   2  -4       5500.50       6026.14        21.06 o
   6   2  -3       4151.80       4898.80        19.73 o
  -6  -2   2       5640.04       6082.53        22.35 o
  -6  -2   1         12.81         32.26         7.70 o
   6   2   0         12.16         23.26         6.79 o
   6   2   1       5830.30       6480.03        21.92 o
   6  -2   2       4405.30       4975.23        20.96 o
  -6  -2  -3       5076.11       5437.31        21.62 o
   6   2   4       5724.03       5727.38        23.14 o
  -6  -2  -5       9765.48       9591.28        28.84 o
   6   2   6       4285.01       4240.43        27.91 o
  -6   2  -7       3708.64       4127.64        24.27 o
  -6  -2  -8       1597.87       1486.69        20.77 o
  -6   2  -9        352.44        437.56        15.59 o
  -6   2 -10       1004.70        873.20        18.12 o
  -6   2 -11         47.60         40.79        13.01 o
  -6   2 -12       1350.84       1316.79        24.56 o
   6   2  13       1343.50       1416.09        26.84 o
  -6   2 -14       2933.81       3220.02        37.44 o
   6   2  15        798.03        775.46        29.03 o
  -6   2 -16       2602.95       2697.48        28.75 o
  -6   2 -17       1533.15       1545.74        28.32 o
  -6  -2 -18         16.77          0.01        15.93 o
  -6  -2 -19         58.10         50.97        15.85 o
  -6   2 -20         73.57         68.58        14.16 o
  -6  -2 -21        304.88        301.56        17.97 o
  -6  -2 -22         85.29         86.01        16.71 o
  -6  -2 -23         59.96         41.02        14.87 o
   6  -3 -24        347.66        490.10        18.78 o
   6  -3 -23         70.73         97.93        21.17 o
   6   3 -22         79.22         87.47        15.55 o
   6   3 -21         20.76         27.35        17.26 o
   6   3 -20         96.61        101.58        20.35 o
   6   3 -19         58.78         53.02        20.98 o
   6   3 -18        443.83        392.63        25.75 o
   6  -3 -17       1725.92       1963.06        27.22 o
   6  -3 -16        402.23        427.15        24.78 o
   6  -3 -15        112.70         89.47        20.58 o
   6  -3 -14        121.49         98.53        18.12 o
   6  -3 -13       1049.76        824.04        22.80 o
   6   3 -12        932.73        954.47        20.64 o
  -6   3  11        530.13        498.05        14.35 o
  -6   3  10       1226.91       1230.90        17.72 o
   6   3  -9          5.68         11.37         8.83 o
   6  -3  -8       3290.06       3508.96        19.51 o
  -6   3   7       4002.75       4750.53        21.28 o
  -6  -3   6       2104.30       2020.68        13.02 o
   6  -3  -5       1216.84       1458.03        11.30 o
  -6   3   4       1353.41       1320.29        10.51 o
  -6   3   3       3792.88       4396.82        18.92 o
   6   3  -2       4348.47       5704.63        18.43 o
  -6   3   1       3606.22       4041.42        15.99 o
   6   3   0       3809.91       4679.97        16.72 o
  -6   3  -1       4177.96       5153.85        17.06 o
  -6   3  -2       3694.92       4152.41        18.39 o
   6  -3   3       1452.54       1282.27        13.39 o
   6  -3   4       1191.06       1396.50        14.82 o
   6  -3   5       2105.79       1989.87        14.36 o
  -6  -3  -6       4327.04       5057.17        24.79 o
   6   3   7       3356.49       3633.01        25.13 o
   6   3   8          5.41          7.35         9.84 o
  -6  -3  -9       1130.24       1474.83        20.02 o
   6   3  10        488.68        537.64        20.31 o
  -6   3 -11        941.18       1084.02        25.89 o
  -6   3 -12        974.96        953.15        22.85 o
   6   3  13        112.32        126.71        14.69 o
  -6   3 -14        105.22         88.35        14.73 o
  -6   3 -15        412.90        414.77        20.70 o
  -6  -3 -16       1812.46       2211.28        26.76 o
  -6   3 -17        480.53        490.22        26.62 o
  -6  -3 -18         63.70         55.67        20.78 o
  -6  -3 -19        102.04        110.35        19.86 o
  -6   3 -20         19.32         23.66        21.09 o
  -6   3 -21         81.54         53.04        18.99 o
  -6   3 -22         68.56         62.14        16.45 o
  -6  -3 -23        337.99        241.55        16.94 o
   6  -4 -24          9.87         54.24        13.78 o
   6  -4 -23        372.76        577.41        24.76 o
   6  -4 -22        146.73        158.03        25.06 o
   6  -4 -21         69.35         76.01        28.01 o
   6  -4 -20        105.41        113.81        29.92 o
   6  -4 -19        325.34        308.07        36.65 o
   6  -4 -18        263.64        337.66        38.79 o
   6   4 -17        500.89        624.40        19.15 o
   6   4 -16        719.57        921.14        30.40 o
   6  -4 -15        706.81        661.90        23.87 o
   6  -4 -14       1149.56        944.47        25.60 o
   6   4 -13         71.18         58.56        13.44 o
  -6   4  12        536.52        493.06        15.42 o
   6  -4 -11        584.85        567.60        15.17 o
   6   4 -10        326.63        372.13        13.33 o
  -6   4   9        361.85        324.65        10.65 o
  -6  -4   8        637.92        720.35        11.54 o
   6  -4  -7        790.45        733.08        11.31 o
   6  -4  -6        850.52       1031.11        12.17 o
  -6  -4   5        193.35        227.76         7.48 o
   6  -4  -4       1227.07       1292.79        11.55 o
   6   4  -3       1468.71       1997.16        11.71 o
   6  -4  -2       6724.09       7653.48        21.14 o
  -6   4   1       3557.20       3831.15        15.13 o
   6   4   0       3779.38       3991.65        15.89 o
  -6   4  -1       6605.90       7605.63        21.07 o
  -6   4  -2       1566.74       2077.65        13.69 o
   6  -4   3       1249.07       1328.10        13.14 o
  -6   4  -4        201.95        256.52         9.16 o
   6   4   5        825.01       1050.83        13.41 o
   6   4   6        813.55        761.44        13.29 o
  -6  -4  -7        648.66        788.25        15.72 o
  -6   4  -8        391.38        296.64        11.14 o
  -6   4  -9        354.54        375.29        14.78 o
  -6   4 -10        560.63        600.93        17.54 o
   6   4  11        513.84        550.87        18.14 o
  -6   4 -12         67.96         67.26        15.23 o
  -6   4 -13       1095.76       1101.99        21.15 o
  -6   4 -14        697.61        726.07        23.07 o
  -6   4 -15        780.50        744.36        23.22 o
  -6  -4 -16        512.50        624.35        17.78 o
  -6   4 -17        250.10        237.57        20.08 o
  -6   4 -18        300.36        273.24        22.47 o
  -6   4 -19        108.83        113.06        24.05 o
  -6  -4 -20         64.11         63.47        21.64 o
  -6   4 -21        135.14         81.90        19.32 o
  -6   4 -22        357.28        347.17        18.58 o
  -6  -4 -23         10.31          3.90        13.49 o
   6  -5 -23         26.81         60.06        18.62 o
   6  -5 -22         94.29        152.80        23.90 o
   6  -5 -21        300.95        354.09        29.71 o
   6  -5 -20        210.22        220.13        30.66 o
   6  -5 -19        121.36        128.74        19.75 o
   6  -5 -18        394.14        433.34        24.60 o
   6  -5 -17        620.23        792.91        28.09 o
   6  -5 -16       1073.40       1047.39        27.18 o
   6   5 -15        725.60        863.68        24.98 o
   6  -5 -14        752.66        661.62        19.37 o
   6   5 -13        630.44        843.84        20.01 o
  -6   5  12        612.63        711.49        17.38 o
   6  -5 -11        286.61        339.41        13.80 o
   6   5 -10        167.75        178.76        12.29 o
   6   5  -9        278.56        296.08        11.16 o
   6   5  -8        765.43        914.45        13.93 o
   6  -5  -7        206.52        136.19         8.84 o
  -6   5   6         11.61         26.39         8.62 o
  -6   5   5       1839.39       1905.92        14.43 o
  -6   5   4       6517.99       7191.40        21.91 o
  -6   5   3        545.05        567.04         8.85 o
  -6   5   2       4755.67       5266.22        20.00 o
  -6   5   1       1141.39       1394.17        10.31 o
   6   5   0       1236.61       1458.27        10.81 o
  -6  -5  -1       5106.64       5907.19        18.69 o
  -6   5  -2        591.30        630.63        10.35 o
  -6   5  -3       6050.93       6345.36        26.63 o
   6  -5   4       1996.20       2117.25        16.91 o
  -6   5  -5         11.61         19.35        11.03 o
  -6   5  -6        224.02        155.70        13.74 o
  -6  -5  -7        831.05        942.35        15.01 o
  -6   5  -8        297.39        318.24        14.15 o
  -6   5  -9        180.43        179.92        13.71 o
  -6   5 -10        296.36        354.61        16.33 o
   6   5  11        658.50        716.07        19.92 o
  -6   5 -12        684.35        841.60        21.43 o
  -6   5 -13        777.55        715.75        20.96 o
  -6   5 -14        784.57        740.67        23.39 o
  -6  -5 -15       1026.03       1170.22        20.25 o
  -6   5 -16        614.20        630.46        17.95 o
  -6  -5 -17        389.77        356.01        23.89 o
  -6   5 -18        113.42        104.37        19.55 o
   6   5  19        205.59        183.76        19.26 o
  -6   5 -20        278.09        233.61        23.04 o
  -6  -5 -21         87.11         83.05        18.97 o
  -6  -5 -22         29.04         28.32        14.99 o
   6  -6 -23         69.03         75.01        16.24 o
   6  -6 -22         38.54         79.94        21.41 o
   6  -6 -21        113.78        119.05        24.97 o
   6  -6 -20        173.16        235.77        18.47 o
   6  -6 -19        373.94        481.92        22.75 o
   6  -6 -18        320.32        350.77        22.98 o
   6  -6 -17         83.54        102.86        21.08 o
   6  -6 -16        707.84        737.07        20.94 o
   6   6 -15         34.02         29.56        17.28 o
   6  -6 -14       2597.72       2476.75        36.21 o
  -6   6  13        179.48        159.39        16.84 o
  -6   6  12        316.10        355.90        17.65 o
  -6   6  11        228.32        186.91        15.35 o
  -6   6  10        236.27        238.21        12.66 o
   6   6  -9        389.51        370.01        13.43 o
  -6   6   8        479.09        575.94        14.27 o
  -6   6   7       1132.73       1176.96        15.20 o
  -6  -6   6       1792.24       1924.98        17.39 o
   6  -6  -5        483.55        483.26         9.90 o
   6  -6  -4       3126.21       3054.57        15.97 o
  -6   6   3      13203.78      14890.41        35.02 o
   6  -6  -2       2068.13       2201.99        15.23 o
  -6   6   1       1339.02       1751.33        13.70 o
  -6   6   0       1233.27       1523.00        12.19 o
  -6   6  -1       2165.29       2455.64        15.43 o
   6   6   2      12294.22      13415.31        35.51 o
  -6   6  -3       3205.95       3222.65        26.76 o
   6   6   4        445.37        481.51        14.95 o
   6   6   5       1727.86       1961.12        24.27 o
   6   6   6       1195.75       1216.73        21.62 o
  -6   6  -7        446.41        613.17        18.81 o
  -6   6  -8        384.74        406.75        17.82 o
   6   6   9        220.96        234.13        14.60 o
  -6   6 -10        247.78        206.82        15.53 o
  -6   6 -11        341.78        386.70        17.75 o
  -6   6 -12        170.46        167.02        16.22 o
  -6   6 -13       2416.51       2736.19        32.44 o
  -6   6 -14         34.94         17.45        15.51 o
  -6  -6 -15        726.27        654.56        17.66 o
   6   6  16         77.03         74.67        20.98 o
   6   6  17        302.68        313.83        23.05 o
  -6   6 -18        383.85        409.31        22.96 o
  -6   6 -19        173.13        175.88        19.19 o
  -6  -6 -20        105.24         93.58        16.16 o
  -6   6 -21         41.27         26.91        17.16 o
  -6  -6 -22         66.16         59.71        13.99 o
  -6   7  22        205.89        197.32        16.05 o
   6  -7 -21          8.12         22.26        13.52 o
   6  -7 -20        144.36        152.99        17.03 o
   6  -7 -19         95.42         82.93        18.64 o
   6  -7 -18        152.87        206.07        21.49 o
   6  -7 -17        572.36        655.93        23.11 o
  -6   7  16        581.58        618.71        18.51 o
   6   7 -15         93.25         86.89        13.55 o
   6  -7 -14        723.56        803.59        25.43 o
  -6   7  13       1058.07        939.11        23.73 o
  -6   7  12        368.06        297.42        17.56 o
  -6   7  11        246.59        214.15        15.96 o
   6  -7 -10         36.59         31.46        11.52 o
  -6   7   9         93.90         80.36        11.75 o
   6  -7  -8        216.51        268.90        13.10 o
  -6  -7   7       1537.37       1515.31        17.19 o
   6   7  -6         56.27         68.75         9.52 o
  -6   7   5       2362.66       2835.41        18.22 o
  -6   7   4       1039.15       1201.71        14.70 o
  -6   7   3       3765.31       3764.64        22.56 o
  -6  -7   2       7385.90       8504.47        31.92 o
  -6   7   1       2788.30       2902.07        19.83 o
  -6   7   0       3023.53       3603.94        21.07 o
  -6   7  -1       7229.38       8858.44        31.45 o
   6  -7   2       4086.17       4302.80        24.32 o
   6  -7   3        959.06       1214.58        19.66 o
   6  -7   4       2462.74       2931.97        27.44 o
   6   7   5         54.87         91.63        14.07 o
  -6   7  -6       1655.94       1534.15        29.58 o
   6   7   7        201.52        263.37        16.91 o
  -6   7  -8         91.23         90.30        15.48 o
   6   7   9         34.03         44.65        15.40 o
   6   7  10        230.71        257.66        18.46 o
   6   7  11        340.74        299.55        16.84 o
   6   7  12       1036.52        995.18        22.36 o
  -6   7 -13        774.98        771.05        21.00 o
  -6   7 -14         94.33         83.90        14.21 o
  -6  -7 -15        628.22        504.16        17.65 o
   6   7  16        621.17        627.36        26.52 o
  -6   7 -17        157.22        149.51        20.93 o
   6   7  18         88.54         70.88        18.83 o
  -6  -7 -19        150.27        129.33        18.23 o
  -6   7 -20          8.36          2.83        14.92 o
  -6   7 -21        189.63        154.81        17.52 o
  -6   7 -22        114.83        126.81        12.41 o
  -6   8  22          3.67         20.66        10.14 o
  -6   8  21         10.04         18.96        11.49 o
   6  -8 -20          8.87         24.60        14.92 o
   6  -8 -19        326.61        388.27        17.57 o
   6   8 -18        260.06        330.74        16.86 o
   6   8 -17        217.70        330.84        17.77 o
   6  -8 -16        136.25        164.51        16.14 o
   6   8 -15       2343.03       2585.66        26.44 o
   6  -8 -14        483.47        458.31        22.44 o
  -6   8  13        178.03        157.57        17.92 o
  -6   8  12        245.79        203.97        18.10 o
  -6   8  11        530.40        553.87        20.08 o
  -6   8  10        743.28        777.88        17.89 o
  -6   8   9       1696.64       1616.21        21.87 o
   6  -8  -8        199.63        174.78        12.85 o
  -6   8   7       1090.44       1061.12        17.97 o
  -6  -8   6        663.36        714.56        13.97 o
   6   8  -5       2395.52       2457.60        20.45 o
  -6   8   4       2598.46       2543.70        20.22 o
  -6  -8   3       1499.96       1773.56        17.54 o
  -6   8   2       2141.71       2375.63        19.10 o
  -6   8   1        909.44       1237.67        15.04 o
  -6   8   0        893.75       1128.72        16.06 o
  -6   8  -1       2015.28       2172.73        22.45 o
  -6   8  -2       1575.78       1987.80        21.10 o
   6  -8   3       2820.84       2782.65        27.93 o
  -6   8  -4       2247.54       2762.18        36.31 o
   6   8   5        624.50        837.08        24.99 o
  -6   8  -6       1027.53       1213.62        28.69 o
   6   8   7        216.68        187.37        16.88 o
   6   8   8       1587.25       1907.70        35.03 o
   6   8   9        685.51        929.66        27.80 o
   6   8  10        532.17        597.34        26.04 o
  -6   8 -11        248.51        225.82        21.89 o
  -6   8 -12        192.19        165.66        21.06 o
  -6   8 -13        502.38        380.37        35.39 o
  -6   8 -14       2284.57       2627.28        34.48 o
  -6   8 -15        125.58        107.95        21.28 o
   6   8  16        235.97        290.80        23.27 o
  -6   8 -17        282.32        282.69        21.92 o
   6   8  18        338.81        303.19        20.67 o
  -6   8 -19          9.15         12.32        16.13 o
  -6  -8 -20         10.12          9.37        13.13 o
  -6  -8 -21          3.50          5.12         9.33 o
  -6   9  22         15.30         17.35        15.24 o
   6  -9 -21         25.78         31.07        11.39 o
   6  -9 -20          8.34         10.40        13.22 o
   6  -9 -19          3.31          4.54        17.06 o
   6  -9 -18        463.23        519.98        24.85 o
  -6   9  17        523.64        654.64        23.85 o
   6   9 -16        340.18        407.00        20.71 o
   6  -9 -15       1710.63       2046.97        31.21 o
  -6   9  14       1816.30       2158.25        24.06 o
  -6   9  13        425.90        468.22        21.50 o
  -6   9  12        651.89        553.69        21.25 o
   6  -9 -11       1703.31       1829.46        25.22 o
  -6   9  10       2848.07       2824.65        29.32 o
   6  -9  -9       1425.94       1415.64        22.37 o
   6  -9  -8        967.62       1127.97        19.73 o
   6  -9  -7       1075.52       1092.88        18.94 o
  -6   9   6       2060.19       2172.95        24.06 o
  -6   9   5        110.60         89.71         9.93 o
  -6  -9   4       1227.18       1321.45        16.72 o
  -6   9   3         72.53         52.76         9.08 o
  -6   9   2        731.16        838.09        14.10 o
  -6   9   1         78.63         67.57        10.54 o
   6  -9   0         81.68         59.95        10.65 o
  -6   9  -1        715.18        873.36        18.88 o
   6  -9   2         72.83         57.31        10.02 o
   6  -9   3       1328.12       1459.22        22.65 o
  -6   9  -4        111.45        100.57        17.07 o
  -6   9  -5       2193.90       2440.68        29.74 o
   6   9   6        991.65       1298.28        28.86 o
   6   9   7        906.83       1290.75        30.22 o
  -6   9  -8       1534.03       1332.84        31.27 o
  -6   9  -9       2946.33       2889.65        43.10 o
  -6   9 -10       1831.20       1712.44        35.25 o
  -6   9 -11        615.45        703.87        26.98 o
   6   9  12        461.59        425.07        23.48 o
  -6   9 -13       1757.39       2167.31        39.17 o
  -6   9 -14       1610.88       1631.76        34.64 o
  -6   9 -15        313.32        317.20        23.58 o
  -6   9 -16        541.52        485.22        24.60 o
   6   9  17        429.98        429.90        22.62 o
  -6   9 -18          3.28          7.66        16.44 o
  -6   9 -19          8.85          2.23        12.01 o
  -6   9 -20         23.94         19.59        10.86 o
  -6   9 -21         15.50          6.63        21.28 o
  -6  10  21         44.48         59.53        10.20 o
  -6  10  20          6.91          4.00         9.77 o
  -6  10  19        128.52        176.14        13.81 o
  -6  10  18         90.17         97.07        17.51 o
   6 -10 -17        317.83        318.56        19.87 o
  -6  10  16        330.11        448.43        20.42 o
  -6  10  15        265.58        339.29        20.70 o
   6  10 -14        117.54        115.56        18.63 o
   6 -10 -13       2410.70       2731.85        24.86 o
  -6  10  12       2143.16       2378.95        33.89 o
  -6  10  11        457.57        487.03        17.87 o
   6 -10 -10         52.95         78.58        14.46 o
   6 -10  -9       3890.23       3853.77        33.78 o
  -6  10   8       1715.17       1822.50        24.80 o
  -6  10   7       1558.53       1673.35        23.44 o
   6  10  -6       1373.55       1612.30        21.21 o
  -6  10   5        197.65        179.71        11.33 o
  -6  10   4         88.55         80.18        10.31 o
  -6  10   3       1313.58       1270.55        17.25 o
  -6  10   2        317.11        325.99        12.91 o
   6 -10  -1         12.51          6.42         9.72 o
   6 -10   0         12.92          5.07         9.66 o
  -6  10  -1        329.75        357.41        16.50 o
   6  10   2       1292.80       1377.83        22.79 o
   6  10   3         86.90         79.80        13.22 o
  -6  10  -4        182.05        229.15        18.19 o
  -6  10  -5       1424.90       1538.86        30.84 o
  -6  10  -6       1606.19       1616.94        32.27 o
  -6  10  -7       1770.26       1853.42        34.72 o
  -6  10  -8       3820.81       4308.48        49.90 o
   6  10   9         55.02         91.72        19.67 o
  -6  10 -10        495.79        427.31        24.09 o
   6  10  11       2326.28       1971.82        37.45 o
  -6  10 -12       2239.48       2352.48        34.71 o
   6  10  13        126.49        121.90        29.98 o
  -6  10 -14        251.31        229.38        31.67 o
  -6  10 -15        346.10        430.22        32.01 o
  -6  10 -16        318.40        243.40        21.48 o
  -6  10 -17         83.19         48.40        14.35 o
  -6  10 -18        126.85        146.03        14.78 o
  -6  10 -19          6.37          7.77        11.33 o
  -6  10 -20         47.95         36.86        16.00 o
  -6  11  21         91.39        111.30        15.30 o
  -6  11  20         18.14         14.29         9.63 o
  -6  11  19         36.90         37.13        11.93 o
   6 -11 -18        154.37        194.92        15.10 o
  -6  11  17         89.20        113.01        14.23 o
  -6  11  16         46.55         45.75        14.72 o
   6 -11 -15         13.80         13.03        16.96 o
   6  11 -14        428.26        569.00        22.37 o
   6  11 -13        492.70        693.03        19.78 o
  -6  11  12        845.80        953.51        17.02 o
  -6  11  11        504.26        554.99        20.62 o
  -6  11  10        871.52        984.04        21.92 o
  -6  11   9        566.21        597.81        18.71 o
   6 -11  -8        298.98        272.17        16.00 o
  -6  11   7       3885.52       3818.36        33.29 o
  -6  11   6        548.25        504.09        20.14 o
  -6 -11   5        332.99        328.80        13.21 o
  -6 -11   4       1198.28       1243.78        18.19 o
  -6  11   3        949.13        899.36        17.70 o
  -6  11   2        177.33        182.23        12.58 o
  -6  11   1        408.83        405.26        14.18 o
  -6  11   0        402.16        402.04        15.14 o
   6 -11   1        185.11        187.40        12.21 o
   6  11   2       1026.06       1081.13        22.33 o
   6  11   3       1158.46       1076.86        37.56 o
  -6  11  -4        320.78        341.79        19.81 o
  -6  11  -5        579.96        529.19        19.88 o
  -6  11  -6       3657.57       4314.49        48.87 o
  -6  11  -7        286.29        274.35        20.87 o
  -6  11  -8        558.09        625.63        25.17 o
  -6  11  -9        920.10        909.47        28.69 o
  -6 -11 -10        525.62        558.06        20.97 o
  -6  11 -11        850.51        842.64        19.20 o
  -6  11 -12        454.62        564.39        24.87 o
  -6  11 -13        404.98        459.43        23.61 o
  -6  11 -14         13.53         15.36        22.95 o
  -6  11 -15         47.17         32.15        21.72 o
   6  11  16         96.38         87.25        21.81 o
  -6  11 -17        150.40        171.18        19.89 o
  -6  11 -18         33.98         42.14        16.92 o
  -6  11 -19         18.45          8.56        17.43 o
  -6  11 -20         97.02        134.77        13.53 o
  -6  12  20         16.37         23.00         8.23 o
   6 -12 -19         32.44         35.84        10.94 o
  -6  12  18         42.08         32.12        11.84 o
  -6  12  17        150.87        209.40        15.85 o
  -6  12  16        629.01        739.52        18.52 o
  -6  12  15        589.59        737.05        19.67 o
  -6  12  14        281.83        295.81        15.98 o
  -6  12  13        600.86        812.66        18.62 o
  -6  12  12        898.71        981.65        18.93 o
   6 -12 -11        927.83       1053.38        15.41 o
   6 -12 -10        856.20        881.05        25.15 o
  -6  12   9          0.66          4.92        15.73 o
  -6  12   8       1240.73       1204.95        24.82 o
  -6  12   7        565.62        622.60        20.83 o
  -6  12   6        444.38        503.94        23.70 o
   6 -12  -5        973.34       1056.93        22.20 o
  -6  12   4        677.59        620.91        16.81 o
  -6  12   3        421.19        413.38        15.14 o
  -6  12   2         25.57          7.51        10.93 o
  -6  12   1        199.53        215.01        12.43 o
   6 -12   0        194.36        207.23        13.06 o
  -6 -12  -1         27.19         27.66        12.67 o
   6 -12   2        402.09        348.18        20.62 o
   6  12   3        634.60        515.26        30.81 o
   6  12   4        984.23       1041.86        39.70 o
   6  12   5        412.08        461.93        31.40 o
  -6  12  -6        604.73        508.37        24.21 o
  -6  12  -7       1196.72       1300.03        31.30 o
   6  12   8          0.63          2.95        18.15 o
   6  12   9        858.17        858.41        28.10 o
  -6 -12 -10        888.92        892.87        17.90 o
  -6  12 -11        907.56        791.44        26.48 o
  -6  12 -12        646.87        746.28        25.58 o
  -6  12 -13        260.25        272.61        21.91 o
  -6  12 -14        639.08        733.82        28.62 o
  -6  12 -15        580.12        653.67        25.95 o
  -6  12 -16        151.29        191.52        20.49 o
  -6  12 -17         45.18         45.67        16.90 o
  -6  12 -18         32.01         16.76        18.24 o
  -6  12 -19         17.09         17.40        14.13 o
  -6  13  19         18.46         23.81         9.17 o
   6 -13 -18        194.60        246.62        12.89 o
   6 -13 -17         15.61         16.35        12.70 o
   6 -13 -16        208.49        265.88        14.60 o
  -6  13  15         43.33         48.56        14.04 o
   6 -13 -14         23.40         11.22        13.23 o
   6  13 -13        138.63        136.84        14.51 o
  -6  13  12        157.15        207.69        14.94 o
   6  13 -11        383.63        470.10        16.04 o
   6 -13 -10        114.97        141.84        11.28 o
   6 -13  -9        106.03        124.50        11.27 o
   6 -13  -8        202.53        240.35        19.03 o
  -6  13   7        826.77        905.32        25.09 o
   6 -13  -6        165.89        199.80        23.30 o
  -6  13   5         30.83          8.39        20.60 o
  -6  13   4        192.35        193.68        17.03 o
   6 -13  -3        458.62        524.91        15.94 o
  -6 -13   2        100.21        125.41        14.04 o
  -6 -13   1        159.81        170.17        13.66 o
  -6 -13   0        155.52        152.68        13.04 o
   6 -13   1         93.34        119.43        14.59 o
   6  13   2        430.11        442.34        24.26 o
   6  13   3        201.49        179.57        27.29 o
   6  13   4         30.53         12.04        24.46 o
   6  13   5        158.87        159.45        26.47 o
   6  13   6        817.82        839.39        38.32 o
  -6  13  -7        209.36        167.15        20.06 o
  -6  13  -8        100.70        110.05        15.35 o
   6  13   9        124.31        121.62        12.75 o
  -6  13 -10        375.38        350.68        22.62 o
  -6  13 -11        170.46        170.85        20.60 o
  -6  13 -12        128.30        128.57        19.53 o
  -6  13 -13         22.94          2.59        18.94 o
  -6  13 -14         41.59         40.51        20.43 o
  -6  13 -15        219.72        261.72        20.57 o
  -6  13 -16         16.45          5.12        18.33 o
   6  13  17        179.38        206.20        20.09 o
  -6  13 -18         17.50         20.85        14.27 o
  -6  14  18         98.34        108.51        10.03 o
   6 -14 -17         96.81         90.70        11.86 o
  -6  14  16         66.78         61.90        11.80 o
   6 -14 -15         33.62         49.03        11.90 o
   6 -14 -14         12.19         11.41        12.14 o
   6  14 -13         21.25         35.64        13.18 o
   6  14 -12        129.90        167.79        14.22 o
   6 -14 -11         59.30         91.54        13.08 o
   6 -14 -10        397.96        438.98        15.50 o
   6  14  -9         31.28         26.00        13.81 o
  -6  14   8        211.57        245.46        13.97 o
  -6  14   7        151.27        144.19        13.19 o
   6 -14  -6        449.29        408.96        18.45 o
   6 -14  -5        154.86        195.14        23.72 o
   6 -14  -4        665.56        674.93        30.02 o
  -6 -14   3        552.77        602.18        16.82 o
  -6  14   2        279.86        277.99        16.42 o
  -6 -14   1        761.99        744.59        18.21 o
   6 -14   0        729.42        673.83        17.58 o
   6 -14   1        284.70        288.29        16.76 o
  -6 -14  -2        596.19        697.35        22.99 o
  -6 -14  -3        621.66        574.99        26.33 o
  -6 -14  -4        161.90        193.50        22.05 o
   6  14   5        484.54        481.53        20.13 o
  -6 -14  -6        149.00        149.25        14.96 o
  -6  14  -7        224.25        230.27        16.54 o
  -6  14  -8         30.36         24.60        21.06 o
  -6  14  -9        366.80        278.42        26.55 o
   6  14  10         59.89         69.42        17.90 o
   6  14  11        127.13        139.66        19.24 o
  -6  14 -12         21.06         44.60        17.76 o
   6  14  13         12.06          2.38        19.62 o
   6  14  14         35.43         50.08        22.15 o
   6  14  15         71.69         45.68        27.72 o
   6  14  16        101.74        105.06        26.33 o
   6  14  17        106.43        115.20        15.51 o
   6 -15 -17        189.87        183.86        10.30 o
  -6  15  16         60.64         64.65        11.46 o
   6  15 -15         81.38         92.58        10.60 o
   6 -15 -14        175.35        193.20        12.33 o
  -6  15  13         23.36         25.89        11.89 o
  -6  15  12        191.10        205.04        13.93 o
   6 -15 -11         78.96         88.13        13.01 o
  -6  15  10          0.01         15.16        13.62 o
  -6  15   9         47.25         53.31        14.65 o
  -6  15   8          3.57         13.71        14.87 o
  -6  15   7        191.19        233.42        18.45 o
  -6  15   6         10.55         17.15        16.30 o
   6 -15  -5        424.74        394.81        14.90 o
  -6  15   4        270.43        238.76        14.27 o
   6  15  -3        113.68        142.77        12.89 o
  -6 -15   2         29.88         14.37        10.50 o
   6 -15  -1        627.08        817.74        15.49 o
  -6 -15   0        680.72        913.45        16.35 o
  -6 -15  -1         28.38          8.92        11.94 o
  -6  15  -2        104.93         85.40        12.63 o
  -6 -15  -3        278.58        261.22        14.37 o
   6  15   4        461.11        476.87        15.81 o
  -6  15  -5          9.81          7.31        19.22 o
  -6  15  -6        206.91        265.86        22.02 o
  -6  15  -7          3.46          5.88        15.95 o
   6  15   8         45.79         48.80        18.24 o
  -6  15  -9          0.01         -3.19        18.85 o
  -6  15 -10         78.07         50.28        20.32 o
  -6  15 -11        176.15        170.18        18.68 o
  -6  15 -12         22.39         31.57        14.21 o
   6  15  13        175.17        184.64        18.63 o
   6  15  14         83.26         88.59        16.08 o
   6  15  15         59.88         84.13        17.63 o
   6  15  16        190.76        198.60        15.75 o
  -6  16  16        467.18        618.38        15.11 o
  -6  16  15          3.35          8.45         8.53 o
  -6  16  14         25.94         23.45         9.14 o
  -6  16  13         68.21         75.48        10.92 o
  -6  16  12         59.24         33.60        10.41 o
  -6  16  11        133.23        141.33        15.64 o
  -6  16  10         65.66         69.01        13.94 o
  -6  16   9         58.39         68.80        13.54 o
  -6  16   8         27.47         33.26        13.57 o
  -6  16   7        191.76        238.81        18.34 o
   6  16  -6         36.35         39.79        15.06 o
   6  16  -5         52.71         60.00        14.02 o
  -6  16   4        142.46        122.70        16.50 o
   6  16  -3        581.50        532.38        18.72 o
   6  16  -2        383.56        365.13        19.06 o
   6  16  -1        649.02        653.49        23.06 o
  -6  16   0        642.82        646.07        22.80 o
  -6  16  -1        362.07        280.60        20.01 o
  -6  16  -2        629.74        700.14        22.86 o
   6  16   3        149.98        129.72        17.42 o
  -6  16  -4         50.70         36.95        18.13 o
  -6  16  -5         36.33         23.05        19.28 o
  -6  16  -6        203.50        269.20        20.99 o
  -6  16  -7         29.69         15.42        16.66 o
   6  16   8         62.62         27.95        15.02 o
  -6  16  -9         64.37         39.94        16.80 o
  -6  16 -10        122.74        105.88        17.87 o
   6  16  11         64.28         48.38        17.74 o
  -6  16 -12         66.64         44.12        15.71 o
  -6  16 -13         24.43         36.18        14.96 o
   6  16  14          3.17          7.09        12.65 o
   6  16  15        493.00        708.99        17.29 o
  -6  17  15         73.11         50.86        10.34 o
  -6  17  14         11.15          1.81        10.47 o
  -6  17  13        122.46        112.73        11.52 o
  -6  17  12         42.84         52.20        12.13 o
  -6  17  11         24.85         28.58        12.55 o
   6  17 -10         26.46         27.79        12.13 o
   6  17  -9         28.95         12.48        13.21 o
   6  17  -8         28.76         38.88        13.11 o
   6  17  -7         56.91         40.16        13.67 o
   6  17  -6        122.52        147.56        16.58 o
   6  17  -5         95.58        104.81        16.50 o
  -6  17   4        612.38        743.58        19.52 o
   6  17  -3        173.95        272.46        16.37 o
  -6  17   2        117.80        140.81        16.60 o
   6  17  -1        427.31        398.94        22.25 o
   6  17   0        447.87        485.81        23.18 o
  -6  17  -1        109.90         83.13        17.35 o
  -6  17  -2        160.77        187.93        18.44 o
  -6  17  -3        590.47        570.62        20.94 o
  -6  17  -4         91.63         81.62        19.07 o
   6  17   5        113.34         91.23        17.25 o
  -6  17  -6         55.21         37.96        17.09 o
  -6  17  -7         29.38         56.99        17.28 o
   6  17   8         29.06         16.26        19.30 o
  -6  17  -9         28.09         15.74        17.16 o
  -6  17 -10         26.89         28.66        17.67 o
  -6  17 -11         39.80         59.85        16.30 o
  -6  17 -12        123.12        128.82        20.01 o
   6  17  13         12.02         14.55        15.86 o
   6  17  14         74.02         38.71        12.67 o
  -6  18  13         75.20         81.28        11.68 o
  -6  18  12        172.80        240.69        10.86 o
   6  18 -11         21.80         10.83         9.42 o
  -6  18  10          4.79          6.16        12.43 o
   6  18  -9         32.88         25.66        14.80 o
   6  18  -8          6.57         12.41        12.34 o
  -6  18   7         12.15         20.60        12.64 o
   6  18  -6         46.16         48.09        15.22 o
   6  18  -5        110.10        135.40        14.98 o
  -6  18   4         60.56         59.73        14.45 o
   6  18  -3        165.62        177.04        17.13 o
   6  18  -2        231.01        241.23        16.10 o
   6  18  -1         59.03         37.52        14.71 o
  -6  18   0         63.94         64.36        16.81 o
  -6  18  -1        244.51        293.25        18.17 o
  -6  18  -2        159.06        134.12        16.44 o
   6  18   3         65.59         77.97        15.68 o
   6  18   4        103.41        108.89        17.54 o
   6  18   5         50.01         60.57        16.70 o
   6  18   6         11.20          8.78        16.44 o
   6  18   7          6.20          1.72        17.78 o
  -6  18  -8         30.42         21.81        17.38 o
  -6  18  -9          4.56         10.83        16.13 o
  -6  18 -10         22.06         37.86        15.19 o
  -6  18 -11        187.57        230.04        14.46 o
  -6  18 -12         75.97         58.51        11.41 o
  -6  19  12        279.96        256.20        13.19 o
  -6  19  11        108.78        137.01        12.09 o
   6  19 -10        166.34        199.53        12.61 o
  -6  19   9         50.64         60.43        12.58 o
  -6  19   8        247.16        312.95        15.08 o
  -6  19   7        183.22        166.80        14.88 o
   6  19  -6         56.70         48.78        11.77 o
  -6  19   5         32.51          9.47        11.52 o
  -6  19   4         53.17         41.94        12.51 o
   6  19  -3         51.95         32.21        13.78 o
  -6  19   2        146.30        168.44        15.26 o
   6  19  -1         74.15         54.80        13.69 o
  -6  19   0         80.51         77.87        14.64 o
  -6  19  -1        138.89        118.95        14.78 o
  -6  19  -2         51.17         40.74        13.76 o
   6  19   3         50.92         11.76        12.45 o
  -6  19  -4         35.28          8.17        17.01 o
   6  19   5         61.38         74.78        16.86 o
   6  19   6        197.70        174.91        17.68 o
   6  19   7        267.84        388.83        18.45 o
   6  19   8         46.64         46.69        14.06 o
  -6  19  -9        158.68        216.78        14.68 o
   6  19  10        108.12        137.65        16.15 o
  -6  20   9         81.41         87.60        10.77 o
  -6  20   8        103.87        136.01        11.16 o
   6  20  -7         30.11         22.46        10.17 o
  -6  20   6         29.66         37.17        10.87 o
  -6  20   5        159.75        167.76        13.13 o
   6  20  -4          4.86         11.51        11.17 o
  -6  20   3         52.48         39.44        11.16 o
  -6  20   2        159.05        139.78        14.19 o
   6  20  -1        116.62        139.02        14.19 o
  -6  20   0        107.40         97.56        12.63 o
   6  20   1        147.36         97.21        15.63 o
   6  20   2         56.73         65.92        13.13 o
  -6  20  -3          5.19          7.52        10.90 o
   6  20   4        163.70        166.87        15.66 o
  -6  20  -5         31.72         31.65        12.90 o
  -6  20  -6         32.21         34.81        12.27 o
   6  20   7        106.08        169.33        13.18 o
  -6  20  -8         75.23         89.21        11.12 o
  -6  21   6        426.25        461.09        12.07 o
  -6  21   5          3.95          0.45         9.11 o
  -6  21   4         59.14         32.06        10.09 o
  -6  21   3         10.54          2.77         9.74 o
  -6  21   2         62.53         46.70        12.09 o
  -6  21   1          9.34         20.44        11.12 o
  -6  21   0          8.77          4.59         9.87 o
  -6  21  -1         61.27         54.19        11.64 o
  -6  21  -2         10.93         12.67        12.11 o
  -6  21  -3         63.88         47.45        13.76 o
  -6  21  -4          3.82         -6.71        12.47 o
  -6  21  -5        420.71        434.65        14.11 o
   7   0 -23        338.94        515.09        21.67 o
   7   0 -21        204.47        252.73        26.46 o
   7   0 -19         23.77         -1.86        26.40 o
   7   0 -17          1.43         13.62        19.37 o
   7   0 -15       1193.17       1320.38        38.00 o
   7   0 -13        317.37        407.74        27.27 o
   7   0 -11        168.91        205.65        17.51 o
   7   0  -9        819.73       1377.23        19.14 o
   7   0  -7        381.70        297.57        11.16 o
   7   0  -5         81.54         36.69        10.10 o
   7   0  -3         11.31         19.77        11.24 o
  -7   0   1         95.16         74.67        12.08 o
   7   0   1        976.82        776.11        13.96 o
  -7   0  -3        963.07        866.43        15.59 o
   7   0   5        372.44        325.36        17.63 o
  -7   0  -7       3464.30       3908.90        29.99 o
  -7   0  -9        471.06        539.51        18.29 o
  -7   0 -11        588.58        681.23        21.69 o
  -7   0 -13       1190.24        975.67        31.63 o
   7   0  15          0.35          5.28        26.14 o
  -7   0 -17        119.92         89.53        22.75 o
  -7   0 -19        380.41        279.42        22.67 o
  -7   0 -21         51.13         42.46        16.66 o
   7  -1 -24        336.64        710.02        14.49 o
   7   1 -23        210.78        301.88        14.77 o
   7   1 -22        135.97        183.56        16.56 o
   7   1 -21         57.80         48.88        17.94 o
   7   1 -20        407.97        414.63        23.51 o
   7  -1 -19         34.87         15.34        19.47 o
   7  -1 -18        136.91        120.91        23.45 o
   7  -1 -17        284.20        244.35        16.57 o
   7  -1 -16       2093.60       1600.64        33.37 o
   7  -1 -15        840.00        977.76        29.18 o
   7  -1 -14         69.33         41.97        19.11 o
   7  -1 -13         59.39         38.24        15.73 o
   7   1 -12        364.71        458.57        17.94 o
   7   1 -11        621.12        584.50        14.68 o
  -7  -1  10       1511.37       1845.11        17.51 o
  -7  -1   9        456.61        501.71        12.08 o
   7  -1  -8       1932.29       2059.03        16.11 o
   7   1  -7       1130.94       1056.74        11.28 o
   7  -1  -6        844.01        801.88        10.89 o
  -7  -1   5       4763.95       5333.98        20.66 o
  -7   1   4       8555.40       9525.67        25.59 o
  -7   1   3       1562.66       1467.99        13.30 o
   7  -1  -2        477.51        525.50        11.08 o
  -7  -1   1        334.19        243.23        10.24 o
  -7  -1   0        349.79        278.20         9.86 o
  -7   1  -1        502.55        637.63        10.79 o
  -7  -1  -2       1680.61       1708.98        14.41 o
   7   1   3       8382.11       8462.60        25.79 o
  -7  -1  -4       4463.35       4434.79        24.47 o
   7   1   5        785.86        734.92        12.81 o
   7   1   6       1123.20       1006.00        18.23 o
  -7   1  -7       1890.24       1976.41        17.58 o
  -7   1  -8        480.08        443.85        12.62 o
  -7   1  -9       1595.91       1621.19        18.52 o
  -7   1 -10        572.06        735.18        15.58 o
  -7   1 -11        394.10        354.66        14.32 o
  -7   1 -12         59.40         55.17        14.49 o
  -7   1 -13         74.35         61.66        16.00 o
   7   1  14        903.62       1042.21        26.91 o
  -7  -1 -15       1940.94       1568.56        27.70 o
  -7  -1 -16        288.24        244.09        13.46 o
  -7  -1 -17        148.47        144.55        17.25 o
  -7  -1 -18         37.72         22.36        15.50 o
  -7   1 -19        439.92        378.11        17.12 o
  -7  -1 -20         62.75         47.75        13.89 o
  -7  -1 -21        134.91        104.31        12.12 o
  -7   1 -22        194.24        166.28         9.82 o
   7  -2 -24          0.49        321.32        12.18 o
   7   2 -23         37.40         42.92        12.08 o
   7  -2 -22        134.02        173.06        15.77 o
   7   2 -21         54.07         36.22        17.27 o
   7   2 -20        182.36        157.45        20.37 o
   7  -2 -19         87.15         85.34        21.14 o
   7   2 -18        453.86        419.67        26.09 o
   7  -2 -17        857.33        782.15        20.05 o
   7   2 -16        328.31        254.09        23.09 o
   7  -2 -15       1593.02       1608.92        32.90 o
   7  -2 -14       4628.32       4196.43        39.03 o
   7   2 -13        409.49        525.69        20.07 o
   7  -2 -12        299.27        319.41        17.80 o
  -7   2  11       2035.70       2114.59        24.11 o
  -7   2  10        475.21        347.26        13.15 o
  -7  -2   9        209.49        273.40        11.04 o
   7  -2  -8        903.61       1122.32        13.52 o
  -7  -2   7       2393.43       2747.80        17.82 o
  -7  -2   6       1972.66       2207.70        14.32 o
  -7   2   5       2219.36       2149.68        14.71 o
  -7  -2   4       2517.05       3130.67        16.26 o
  -7   2   3        301.23        431.83         9.86 o
  -7   2   2        580.95        517.28        11.78 o
  -7   2   1       1362.10       1289.34        12.29 o
  -7   2   0       1476.21       1873.48        16.64 o
  -7  -2  -1        536.26        383.39        11.19 o
  -7   2  -2        277.44        348.99        10.80 o
  -7  -2  -3       2421.04       2715.62        15.80 o
  -7  -2  -4       2302.96       2134.02        16.38 o
   7   2   5       1975.97       2144.32        16.14 o
   7   2   6       2209.30       2809.24        26.02 o
  -7  -2  -7        867.63       1170.29        15.93 o
  -7   2  -8        226.02        224.16        12.95 o
  -7   2  -9        440.66        456.70        14.96 o
  -7   2 -10       2144.79       2017.35        19.40 o
  -7   2 -11        303.52        351.67        15.73 o
   7   2  12        432.08        533.30        18.03 o
  -7   2 -13       4460.01       4802.90        36.90 o
  -7   2 -14       1729.51       1600.56        25.51 o
  -7   2 -15        346.66        319.88        18.70 o
  -7   2 -16        797.47        706.44        15.97 o
  -7   2 -17        430.15        383.42        18.79 o
  -7   2 -18         92.17         80.45        16.03 o
  -7  -2 -19        197.10        164.51        15.52 o
  -7  -2 -20         50.40         16.05        16.99 o
  -7  -2 -21        135.31        111.38        15.54 o
  -7   2 -22         36.42         19.00        14.54 o
   7  -3 -23         65.81         91.54        18.89 o
   7   3 -22        108.06        118.46        14.62 o
   7   3 -21         14.70          8.71        15.97 o
   7   3 -20        173.64        173.35        20.06 o
   7  -3 -19        320.33        248.62        22.39 o
   7  -3 -18        236.05        197.42        23.53 o
   7  -3 -17         64.07         45.77        21.88 o
   7  -3 -16        697.06        744.66        27.03 o
   7  -3 -15       1309.21       1121.81        29.51 o
   7  -3 -14        489.35        382.16        20.60 o
   7  -3 -13       1204.45       1212.88        24.36 o
   7  -3 -12        180.74        160.61        15.01 o
   7   3 -11        560.97        593.44        17.16 o
  -7   3  10         83.23         72.50        13.56 o
   7   3  -9       1138.82       1237.37        17.09 o
  -7   3   8        476.33        523.50        11.61 o
  -7   3   7        894.19        972.21        13.02 o
  -7   3   6       2707.64       2662.27        15.54 o
  -7   3   5       1455.21       1598.71        12.71 o
  -7  -3   4        709.33        668.26         8.88 o
  -7   3   3       3494.32       4297.77        20.42 o
  -7  -3   2        272.53        198.30         8.00 o
   7  -3  -1        164.13        164.22         7.94 o
  -7   3   0        163.95        150.08         8.11 o
  -7  -3  -1        285.19        248.49         9.51 o
  -7   3  -2       3274.23       3495.64        18.25 o
  -7   3  -3        753.30        706.57        12.20 o
   7  -3   4       1508.24       1587.89        15.34 o
   7   3   5       2934.37       2976.79        18.90 o
  -7  -3  -6        967.22       1005.66        15.82 o
   7   3   7        439.06        487.88        14.33 o
  -7   3  -8       1223.20       1067.79        16.01 o
  -7   3  -9         77.71        118.78        11.85 o
  -7   3 -10        532.10        659.73        20.11 o
  -7   3 -11        196.11        152.18        14.77 o
  -7   3 -12       1269.85       1252.80        19.36 o
  -7   3 -13        470.87        459.05        16.83 o
  -7   3 -14       1213.49       1217.59        20.91 o
  -7   3 -15          0.98        139.99        20.69 o
  -7   3 -15        756.67        684.35        21.02 o
  -7  -3 -16         59.83         37.19        15.60 o
  -7   3 -17        221.56        183.72        21.94 o
  -7   3 -18        306.23        213.01        21.59 o
  -7  -3 -19        162.18        123.59        19.57 o
  -7  -3 -20         15.84         16.23        17.07 o
  -7   3 -21        115.06         82.22        18.31 o
  -7  -3 -22         70.82         49.20        14.63 o
   7  -4 -23         31.38         77.18        17.97 o
   7  -4 -22          4.47         18.58        21.53 o
   7  -4 -21         67.55         75.03        25.11 o
   7  -4 -20         46.96         28.03        28.43 o
   7   4 -19         78.27         77.55        19.98 o
   7  -4 -18       1074.21       1139.47        23.40 o
   7  -4 -17        298.71        262.72        18.37 o
   7  -4 -16        526.09        554.04        18.30 o
   7   4 -15       2423.88       2021.51        31.02 o
   7  -4 -14        528.98        495.78        21.10 o
   7  -4 -13       2165.70       1675.46        27.74 o
   7  -4 -12        914.95        907.98        20.01 o
   7   4 -11         51.39         92.10        13.88 o
  -7   4  10        480.50        433.71        15.96 o
  -7   4   9       1384.94       1362.45        17.13 o
   7  -4  -8        125.57        116.87         8.71 o
  -7   4   7         60.98         51.65         8.21 o
  -7   4   6        281.31        379.96         8.43 o
   7  -4  -5        998.72        920.15        10.27 o
  -7   4   4        530.53        465.24        10.51 o
  -7   4   3       1640.93       1928.62        15.34 o
  -7   4   2       2333.35       2248.63        12.55 o
  -7   4   1        930.09       1067.21        10.41 o
   7   4   0        857.02        985.35        10.27 o
  -7   4  -1       2156.81       2080.94        13.16 o
   7   4   2       1734.51       2081.52        14.18 o
   7   4   3        538.14        486.86        10.68 o
  -7  -4  -4        938.49        827.19        12.01 o
   7   4   5        297.57        405.91        12.04 o
  -7  -4  -6         61.93         59.01         9.99 o
  -7   4  -7        136.33        135.37        16.58 o
  -7  -4  -8       1402.81       1354.49        17.08 o
   7   4   9        476.92        473.68        15.43 o
  -7   4 -10         54.87         78.54        13.56 o
   7   4  11        900.39        970.66        19.83 o
   7   4  12       1995.99       1919.20        22.78 o
  -7   4 -13        547.37        538.91        17.18 o
  -7   4 -14       2262.88       2290.41        25.20 o
  -7  -4 -15        486.26        522.05        15.23 o
  -7  -4 -16        275.50        210.51        19.42 o
  -7  -4 -17       1029.68        939.22        23.50 o
  -7  -4 -18         81.38         97.51        17.06 o
  -7  -4 -19         46.72         39.76        18.39 o
  -7   4 -20         65.55         58.66        19.92 o
  -7   4 -21          4.67         -8.84        17.23 o
  -7  -4 -22         30.35         12.76        13.96 o
   7  -5 -23        138.85        219.57        17.27 o
   7  -5 -22         23.07         27.98        20.89 o
   7  -5 -21         38.04        108.61        24.18 o
   7  -5 -20          2.79         25.69        27.17 o
   7  -5 -19         39.89         51.55        18.36 o
   7  -5 -18        768.02        872.66        26.69 o
   7  -5 -17       1084.76       1520.92        33.01 o
   7  -5 -16       2462.47       2497.01        29.08 o
   7  -5 -15         95.43        112.07        23.89 o
   7   5 -14        516.86        531.15        21.84 o
  -7   5  13        585.20        589.02        19.81 o
  -7   5  12          8.22          1.98        14.07 o
  -7   5  11         13.15         -4.27        11.12 o
   7   5 -10        620.21        677.40        15.21 o
  -7   5   9        612.48        612.74        12.75 o
   7   5  -8        225.59        198.12         9.48 o
   7  -5  -7        297.27        301.33        10.48 o
  -7   5   6        353.91        436.47        10.91 o
  -7   5   5       1714.97       1914.40        14.43 o
  -7   5   4       2926.22       2974.06        18.76 o
   7  -5  -3         22.99         23.77         7.08 o
  -7   5   2       1432.84       1674.98        13.20 o
  -7  -5   1        116.13         97.13         7.02 o
  -7   5   0        107.73        101.56         7.24 o
  -7  -5  -1       1525.17       1905.74        12.68 o
   7   5   2         24.77         36.88         8.16 o
  -7  -5  -3       3057.39       3343.05        19.65 o
   7   5   4       1584.43       1649.12        15.21 o
  -7  -5  -5        374.17        450.44        12.56 o
   7   5   6        274.14        310.71        14.15 o
  -7  -5  -7        239.15        224.83        14.30 o
  -7   5  -8        641.17        615.08        21.90 o
   7   5   9        578.64        723.26        19.41 o
   7   5  10         13.97         -0.15        14.25 o
   7   5  11          7.62         16.09        13.79 o
  -7   5 -12        606.40        658.08        19.57 o
   7   5  13        555.17        534.13        17.25 o
  -7   5 -14         94.19        125.11        15.01 o
  -7   5 -15       2323.39       2398.96        21.81 o
  -7   5 -16       1037.73       1190.29        25.62 o
   7   5  17        780.04        723.63        21.91 o
  -7   5 -18         42.23         42.20        16.70 o
  -7   5 -19          2.95          9.60        17.08 o
  -7   5 -20         35.35         15.11        18.79 o
  -7   5 -21         21.26          6.19        16.13 o
  -7   5 -22        143.49        136.23        13.97 o
   7  -6 -23          0.01         54.03        10.03 o
   7  -6 -22        267.95        290.48        21.17 o
   7  -6 -21          6.41          7.61        22.07 o
   7  -6 -20         10.44         37.55        15.64 o
   7  -6 -19          9.78         22.33        17.62 o
   7  -6 -18        386.48        437.78        23.17 o
   7  -6 -17       1186.00       1318.85        31.39 o
   7  -6 -16       1047.52       1248.72        31.35 o
   7  -6 -15        157.83        134.50        17.71 o
   7  -6 -14       3024.49       3125.51        44.75 o
  -7   6  13        561.25        444.83        23.39 o
  -7   6  12        604.23        580.59        18.76 o
  -7   6  11         21.11         13.98        13.59 o
  -7   6  10          1.77          0.14        11.11 o
   7  -6  -9          5.00          2.78        10.71 o
   7  -6  -8         79.48        109.07        11.24 o
  -7   6   7        627.20        723.61        12.92 o
  -7   6   6        861.28        870.63        13.46 o
  -7   6   5       1094.59       1260.81        12.84 o
   7   6  -4       1105.48       1127.45        13.82 o
  -7   6   3       4764.33       4577.01        20.04 o
  -7   6   2        419.04        386.79         9.51 o
  -7  -6   1       1017.57        822.01        11.19 o
   7  -6   0       1104.67        981.00        10.45 o
  -7   6  -1        390.23        350.13         9.14 o
  -7  -6  -2       5026.42       5287.62        24.84 o
   7  -6   3       1047.61       1040.55        13.67 o
   7  -6   4       1013.15       1200.57        16.11 o
  -7  -6  -5        892.52        903.18        18.23 o
   7   6   6        622.89        792.29        17.84 o
  -7  -6  -7         86.24        101.30        14.09 o
  -7   6  -8          4.87          0.38        17.01 o
   7   6   9          1.64        -11.61        18.40 o
  -7   6 -10         20.05         14.07        16.01 o
   7   6  11        577.10        618.77        21.95 o
  -7   6 -12        578.91        539.39        21.38 o
  -7   6 -13       3279.04       2886.75        33.56 o
   7   6  14        145.40        147.17        14.63 o
  -7   6 -15       1094.35       1191.30        25.57 o
   7   6  16       1153.32       1104.36        25.41 o
  -7   6 -17        356.27        338.29        22.06 o
  -7   6 -18         10.12         25.81        18.41 o
  -7   6 -19         11.25          2.58        16.49 o
  -7   6 -20          6.50         16.06        14.46 o
  -7   6 -21        280.07        214.81        17.36 o
  -7   6 -22         55.52         42.22        11.73 o
  -7   7  22         86.43        103.31        10.62 o
   7  -7 -21         77.35         77.73        12.84 o
   7  -7 -20         27.28         49.88        15.19 o
   7  -7 -19        269.31        320.93        19.56 o
   7  -7 -18        295.77        321.20        21.31 o
   7  -7 -17        629.97        735.24        22.37 o
  -7   7  16       1778.16       1927.24        27.05 o
   7  -7 -15        883.78        965.38        18.52 o
   7  -7 -14          6.87          4.27        23.07 o
  -7   7  13        317.92        285.44        17.65 o
  -7   7  12        370.37        397.28        18.21 o
  -7   7  11        377.11        318.36        17.00 o
  -7   7  10        715.14        674.62        15.95 o
   7  -7  -9        295.89        264.46        13.31 o
   7  -7  -8        995.02        900.61        16.40 o
  -7   7   7        375.22        436.28        12.14 o
  -7   7   6        199.63        190.52        10.41 o
  -7   7   5        611.78        661.03        12.95 o
  -7  -7   4       1064.64       1120.15        12.41 o
  -7   7   3       8365.44       9220.99        29.12 o
  -7  -7   2        358.48        283.58         9.43 o
  -7   7   1       1086.73       1123.58        12.59 o
  -7   7   0       1148.58       1329.64        14.42 o
  -7   7  -1        386.91        338.98        10.33 o
  -7  -7  -2       8343.00       9579.62        37.84 o
   7  -7   3       1029.29       1093.46        16.03 o
  -7  -7  -4        575.88        655.61        14.13 o
  -7  -7  -5        195.69        196.47        14.74 o
  -7   7  -6        358.24        447.36        16.98 o
   7   7   7       1030.33        995.98        20.28 o
  -7   7  -8        274.55        256.26        16.05 o
  -7   7  -9        758.11        768.38        26.40 o
  -7   7 -10        347.58        411.15        24.01 o
   7   7  11        400.79        366.28        23.55 o
  -7   7 -12        340.05        309.12        19.49 o
  -7   7 -13          7.20          6.17        19.98 o
  -7   7 -14        849.36        917.88        19.44 o
  -7   7 -15       1679.52       1576.63        32.27 o
  -7   7 -16        580.63        598.45        24.67 o
   7   7  17        320.74        281.14        21.16 o
   7   7  18        288.69        283.30        20.08 o
   7   7  19         27.83         27.00        15.75 o
  -7   7 -20         71.34         79.42        14.50 o
  -7  -7 -21         80.03         67.05        12.79 o
  -7   8  22          1.06         -9.00        10.44 o
  -7   8  22          1.59         -4.64        19.14 o
  -7   8  21          8.09         26.53         9.25 o
   7  -8 -20        418.54        517.29        17.33 o
   7  -8 -19         60.28         61.30        16.46 o
  -7   8  18        243.30        295.10        17.44 o
  -7   8  17        330.30        401.15        19.51 o
  -7   8  16        948.60       1196.56        20.71 o
   7  -8 -15        640.65        676.51        21.67 o
  -7   8  14        751.18        942.20        16.54 o
  -7   8  13        956.28       1016.29        23.09 o
  -7   8  12        111.31        108.08        16.78 o
  -7   8  11        712.69        639.62        20.21 o
  -7   8  10        575.16        485.53        15.80 o
  -7   8   9         42.86         48.09        12.32 o
  -7   8   8        190.51        200.80        13.35 o
  -7   8   7        134.49        149.01        11.17 o
  -7   8   6        120.33        152.17        10.93 o
  -7   8   5       1492.52       1409.76        19.05 o
  -7   8   4         75.07         51.10         9.22 o
  -7   8   3       1665.85       2016.40        17.89 o
  -7   8   2       1355.41       1407.27        15.59 o
  -7  -8   1         20.06         28.65         9.98 o
   7  -8   0         21.34         13.89        10.05 o
  -7  -8  -1       1454.15       1667.10        19.83 o
  -7   8  -2       1584.74       1983.36        20.35 o
  -7  -8  -3         79.63         54.86        11.12 o
  -7   8  -4       1616.99       1567.28        23.08 o
  -7   8  -5        125.39        145.50        14.76 o
  -7  -8  -6        144.73        169.79        15.36 o
  -7   8  -7        183.17        209.48        16.30 o
  -7   8  -8         42.71         53.43        15.05 o
   7   8   9        530.70        528.54        25.01 o
  -7   8 -10        657.00        798.14        27.06 o
  -7   8 -11        116.57         93.63        20.84 o
  -7   8 -12       1012.85        973.00        28.02 o
  -7   8 -13        766.73        893.05        19.23 o
  -7   8 -14        652.79        536.82        24.58 o
  -7   8 -15       1003.35       1067.56        28.16 o
  -7   8 -16        338.12        347.73        22.05 o
   7   8  17        258.48        283.52        20.54 o
   7   8  18         59.03         56.83        17.39 o
   7   8  19        444.07        451.82        17.69 o
  -7   8 -20          7.46         22.05        11.80 o
  -7   8 -21          1.64          6.40        12.05 o
   7  -9 -21         84.34         90.49        10.22 o
  -7   9  20         41.54         47.02        12.67 o
  -7   9  19        103.08        175.77        17.08 o
  -7   9  18          7.74          1.23        18.27 o
   7  -9 -17        543.84        764.68        26.46 o
  -7   9  16        618.70        816.48        24.01 o
  -7   9  15        190.76        180.41        20.48 o
  -7   9  14        282.21        306.55        14.78 o
  -7   9  13        740.18        790.45        16.13 o
  -7   9  12       1449.73       1368.02        25.32 o
  -7   9  11       1630.37       1440.89        25.62 o
  -7   9  10       2184.47       2007.07        24.15 o
  -7   9   9         59.47         40.07        12.90 o
   7  -9  -8        341.36        360.45        15.02 o
  -7   9   7        238.58        175.88        13.67 o
  -7   9   6       1314.81       1338.61        17.40 o
  -7  -9   5        511.18        508.27        15.32 o
  -7  -9   4       2747.31       2888.94        21.32 o
  -7   9   3         19.21          5.96         8.93 o
   7  -9  -2        658.98        679.51        14.34 o
  -7   9   1        551.12        540.77        13.82 o
   7  -9   0        578.59        620.47        14.28 o
  -7  -9  -1        713.92        826.85        16.59 o
   7  -9   2         18.53         15.74        12.82 o
  -7  -9  -3       2663.38       3051.63        25.41 o
  -7  -9  -4        550.81        583.12        18.11 o
  -7   9  -5       1408.27       1465.17        24.11 o
  -7  -9  -6        236.13        228.19        16.74 o
  -7  -9  -7        347.10        393.21        17.89 o
  -7   9  -8         60.29         58.62        16.30 o
  -7   9  -9       2056.60       2178.47        29.22 o
  -7   9 -10       1606.37       1636.04        32.90 o
   7   9  11       1561.95       1298.42        30.43 o
   7   9  12        732.89        800.98        21.16 o
  -7   9 -13        261.59        287.42        18.90 o
  -7   9 -14        187.23        152.26        21.42 o
  -7   9 -15        591.87        637.56        24.57 o
  -7   9 -16        587.53        589.50        23.30 o
  -7   9 -17          7.14          3.30        16.61 o
   7   9  18        111.48        117.22        16.52 o
  -7  -9 -19         40.87         27.37        12.82 o
  -7   9 -20         91.57         72.61        10.58 o
  -7  10  21          1.91         15.59        10.82 o
  -7  10  21         20.67         39.94        10.34 o
  -7  10  20         79.56         84.80        10.08 o
   7 -10 -19         91.57        109.10        12.43 o
  -7  10  18        104.24        136.41        14.27 o
  -7  10  17        481.55        567.12        24.32 o
  -7  10  16         73.63        127.20        18.75 o
   7 -10 -15        554.08        692.98        23.73 o
   7  10 -14        818.04        972.29        26.68 o
  -7  10  13        803.97        892.32        18.24 o
  -7  10  12       1906.69       2323.13        22.05 o
  -7  10  11       1043.71       1024.05        20.22 o
  -7  10  10        597.94        531.28        17.42 o
  -7  10   9        979.40       1028.81        20.24 o
  -7  10   8        734.04        717.90        18.22 o
  -7  10   7       1043.05        893.22        18.90 o
  -7  10   6       1345.62       1415.58        21.10 o
  -7  10   5         44.01         28.08         9.95 o
  -7  10   4         49.72         34.83        10.18 o
  -7  10   3        381.09        371.79        13.18 o
  -7  10   2        304.34        334.60        13.16 o
  -7  10   1        259.56        247.05        12.79 o
  -7 -10   0        252.50        232.51        12.61 o
  -7 -10  -1        311.08        347.13        14.15 o
  -7 -10  -2        363.27        319.10        16.08 o
  -7 -10  -3         51.97         49.29        13.98 o
  -7  10  -4         44.20         31.95        13.88 o
  -7 -10  -5       1282.56       1511.71        25.04 o
  -7  10  -6       1004.03        996.29        22.53 o
  -7 -10  -7        727.29        772.74        20.91 o
  -7 -10  -8        903.47       1105.98        23.85 o
  -7 -10  -9        597.22        571.44        20.00 o
  -7  10 -10       1128.33        992.81        28.03 o
  -7  10 -11       1952.68       2256.15        35.38 o
  -7  10 -12        869.60        842.14        20.97 o
  -7  10 -13        770.33        804.33        36.24 o
   7  10  14        585.80        704.70        33.33 o
   7  10  15         75.35         71.69        19.15 o
  -7 -10 -16        448.13        466.08        19.23 o
  -7 -10 -17        112.90        114.33        15.11 o
  -7  10 -18         84.43         75.96        13.49 o
   7  10  19         79.96         59.67        11.32 o
  -7  10 -20         19.35         18.71        13.64 o
   7 -11 -20         63.87         85.70         8.87 o
  -7  11  19         12.80          3.99        10.89 o
  -7  11  18         28.34          8.17        12.46 o
  -7  11  17        224.41        242.27        15.75 o
  -7  11  16         65.97         76.32        14.03 o
  -7  11  15        210.23        271.27        16.20 o
  -7  11  14          1.99         22.03        15.88 o
  -7  11  13        520.27        681.52        18.99 o
  -7  11  12         31.13         58.49        11.47 o
  -7  11  11       1418.02       1490.25        15.39 o
  -7  11  10        680.06        637.68        18.66 o
  -7  11   9        533.75        539.99        17.74 o
  -7  11   8        530.07        416.52        16.86 o
  -7  11   7        391.31        332.75        15.95 o
  -7  11   6        432.68        404.63        19.64 o
  -7 -11   5         59.73         68.58        11.01 o
  -7  11   4        225.66        238.11        13.18 o
  -7 -11   3        341.34        325.14        13.58 o
  -7  11   2        241.19        257.85        13.22 o
  -7 -11   1         30.60         10.82        11.57 o
   7 -11   0         29.07          9.31        11.91 o
   7 -11   1        261.12        315.60        14.83 o
   7 -11   2        343.39        318.03        16.62 o
  -7 -11  -3        243.21        252.20        19.88 o
  -7 -11  -4         56.11         62.22        18.13 o
  -7  11  -5        399.79        439.45        18.37 o
  -7 -11  -6        424.65        294.81        17.62 o
  -7 -11  -7        545.20        451.47        18.97 o
  -7 -11  -8        579.26        514.75        19.54 o
  -7  11  -9        679.80        695.04        21.24 o
  -7  11 -10       1525.58       1379.10        22.11 o
  -7  11 -11         29.09         30.80        12.89 o
  -7  11 -12        562.84        632.61        27.13 o
   7  11  13          1.84         -1.62        22.24 o
  -7  11 -14        194.68        235.84        24.17 o
   7  11  15         62.82         91.89        21.80 o
  -7  11 -16        211.47        215.27        21.22 o
  -7  11 -17         28.22         25.90        17.54 o
   7  11  18         12.94          2.24        15.28 o
  -7  11 -19         58.95         63.73        15.64 o
  -7  12  19          0.41          2.45         9.62 o
   7 -12 -18        172.59        269.63        13.02 o
  -7  12  17         72.71         99.09        13.55 o
   7 -12 -16        322.69        426.51        15.21 o
  -7  12  15        292.20        381.89        16.16 o
  -7  12  14        145.11        185.54        15.72 o
  -7  12  13        232.94        230.60        15.29 o
  -7  12  12        228.45        230.95        15.63 o
  -7  12  11        287.32        272.52        30.10 o
  -7  12  11        611.41        772.43        17.23 o
  -7  12  10        866.90       1003.04        14.19 o
  -7  12   9         68.99         84.25        16.47 o
   7 -12  -8       1863.46       1804.21        29.01 o
  -7  12   7        622.01        617.54        21.79 o
  -7  12   6        247.47        245.66        18.07 o
  -7  12   5        854.49        862.27        20.01 o
  -7  12   4         27.36         36.55        12.07 o
  -7  12   3        241.46        251.37        14.03 o
  -7  12   2        308.52        311.50        14.41 o
  -7 -12   1          7.94         22.76        12.71 o
   7 -12   0          8.20         11.05        12.50 o
  -7 -12  -1        323.99        338.73        15.78 o
  -7 -12  -2        260.34        318.23        17.20 o
  -7 -12  -3         27.48         11.97        18.21 o
  -7 -12  -4        807.61        779.66        26.47 o
  -7 -12  -5        263.15        264.39        21.82 o
  -7 -12  -6        663.53        678.78        20.80 o
  -7 -12  -7       1740.33       1947.85        28.53 o
  -7 -12  -8         71.39         84.23        16.09 o
  -7 -12  -9        937.12        938.93        17.00 o
   7  12  10        610.45        557.06        23.45 o
  -7  12 -11        229.03        220.91        20.78 o
  -7  12 -12        215.64        178.49        19.63 o
   7  12  13        154.52        156.17        28.35 o
   7  12  14        271.78        340.35        23.16 o
   7  12  15        349.89        449.47        22.68 o
   7  12  16         78.93        114.82        18.26 o
  -7  12 -17        162.64        236.57        17.20 o
  -7  12 -18          0.43         -1.77        12.49 o
   7  12  19         60.96        124.57        17.82 o
  -7  13  19         49.48         50.44        10.85 o
  -7  13  19         49.95         41.74         9.17 o
  -7  13  18         86.08         88.63        10.48 o
   7 -13 -17        308.47        418.70        14.09 o
  -7  13  16         61.29         59.48        12.18 o
  -7  13  15        182.77        217.63        14.29 o
  -7  13  14        149.58        149.89        13.50 o
  -7  13  13         94.98        122.95        13.88 o
  -7  13  12        110.22         84.39        14.01 o
  -7  13  11        231.67        298.67        14.52 o
  -7  13  10        205.23        250.72        14.35 o
  -7  13   9        163.15        170.42        13.15 o
  -7  13   8        290.46        308.98        14.12 o
  -7  13   7       1441.84       1720.48        33.20 o
  -7  13   6        451.82        527.54        23.71 o
  -7  13   5         32.95         43.66        19.45 o
  -7  13   4       1963.32       2178.05        24.39 o
  -7  13   3        271.44        258.04        14.75 o
   7 -13  -2        240.74        261.76        15.43 o
  -7 -13   1        355.34        397.50        16.46 o
   7 -13   0        377.18        444.87        17.02 o
   7 -13   1        228.53        219.63        17.62 o
  -7 -13  -2        270.07        251.93        21.39 o
  -7 -13  -3       1948.80       2149.70        36.86 o
  -7 -13  -4         30.44         47.21        20.45 o
  -7 -13  -5        449.86        554.88        24.70 o
  -7 -13  -6       1356.92       1563.38        33.22 o
  -7 -13  -7        302.18        296.48        17.19 o
  -7 -13  -8        158.66        163.19        15.81 o
  -7  13  -9        195.03        132.23        19.98 o
  -7  13 -10        251.52        273.67        21.12 o
  -7  13 -11        101.94         53.89        18.81 o
  -7  13 -12         90.51        129.17        18.55 o
  -7  13 -13        138.85         92.12        20.88 o
   7  13  14        170.35        188.09        25.69 o
   7  13  15         58.48         35.56        22.01 o
  -7  13 -16        309.47        388.46        17.95 o
  -7  13 -17         92.70         90.72        13.10 o
   7  13  18         54.15         78.66        18.62 o
  -7  14  18        203.79        270.68         8.97 o
  -7  14  17        167.27        213.12        11.32 o
  -7  14  16         58.04         51.39        10.65 o
  -7  14  15        379.76        434.21        12.73 o
   7 -14 -14         49.81         60.99        11.94 o
   7 -14 -13        108.59        120.37        12.98 o
  -7  14  12        312.17        435.37        15.54 o
  -7  14  11          4.42         23.66        12.44 o
   7  14 -10         76.76         67.16        12.85 o
  -7  14   9        151.99        147.82        15.56 o
  -7  14   8        691.72        857.80        19.89 o
  -7  14   7        236.52        297.38        13.89 o
  -7  14   6         22.74         25.10        11.97 o
   7 -14  -5         92.45         67.17        13.07 o
   7  14  -4        467.66        596.91        22.38 o
  -7 -14   3        802.55        894.54        20.05 o
  -7 -14   2        854.81        882.73        20.09 o
  -7  14   1        260.65        205.25        15.44 o
  -7 -14   0        272.99        201.21        17.74 o
   7 -14   1        907.25       1045.48        23.37 o
  -7 -14  -2        751.82        813.82        27.43 o
  -7 -14  -3        435.44        401.34        19.05 o
   7  14   4         94.76         49.96        13.55 o
  -7 -14  -5         22.86         18.59        13.06 o
  -7 -14  -6        217.87        194.24        15.19 o
  -7  14  -7        717.74        763.52        25.19 o
  -7  14  -8        164.37        178.16        20.66 o
  -7  14  -9         80.17         65.03        22.96 o
  -7  14 -10          4.38         14.35        18.38 o
  -7  14 -11        313.96        385.93        20.55 o
  -7  14 -12        100.16        144.90        17.33 o
   7  14  13         54.08         32.34        18.53 o
   7  14  14        351.86        408.98        24.39 o
   7  14  15         53.48         55.96        15.27 o
   7  14  16        161.03        182.85        17.07 o
   7  14  17        192.12        190.67        13.48 o
  -7  15  17         26.63         34.68         9.31 o
   7 -15 -16         89.61         81.76        10.16 o
  -7  15  15        133.83        167.01         9.94 o
  -7  15  14        339.08        360.61        12.07 o
  -7  15  13         42.33         60.65        11.39 o
  -7  15  12        125.75        184.07        12.98 o
   7 -15 -11        251.88        304.45        14.34 o
  -7  15  10         16.58         28.29        14.68 o
  -7  15   9         14.40         46.83        14.35 o
  -7  15   8        117.79        148.73        15.16 o
  -7  15   7         15.00          7.18        14.76 o
  -7  15   6         49.11         56.29        16.05 o
  -7  15   5        141.41        114.96        17.49 o
   7  15  -4        841.74        961.62        20.58 o
   7 -15  -3        171.03        189.91        14.36 o
  -7 -15   2        419.20        464.98        13.61 o
  -7 -15   1       2522.71       2851.65        22.41 o
   7 -15   0       2592.45       2977.64        23.90 o
  -7 -15  -1        389.04        356.08        16.01 o
  -7  15  -2        177.48        186.38        15.17 o
  -7  15  -3        781.05        632.98        25.08 o
   7  15   4        153.34         83.55        19.87 o
  -7  15  -5         52.97         47.95        19.39 o
  -7  15  -6         14.13          4.97        17.62 o
  -7  15  -7        121.45        126.12        19.43 o
   7  15   8         15.63         19.22        18.36 o
  -7  15  -9         17.50         21.22        18.19 o
  -7  15 -10        233.14        206.38        18.92 o
   7  15  11        115.86        159.98        15.23 o
  -7  15 -12         39.07         36.75        15.21 o
  -7  15 -13        312.96        277.80        15.66 o
   7  15  14        124.35        155.06        15.35 o
   7  15  15         95.84        119.36        15.89 o
   7  15  16         26.43         23.34        17.71 o
  -7  16  16        381.69        537.03        15.51 o
  -7  16  15          6.92          7.34         8.55 o
  -7  16  14        109.90        129.56         9.33 o
  -7  16  13        175.31        197.69        10.55 o
  -7  16  12        306.30        388.28        12.42 o
  -7  16  11         40.95         20.89        13.37 o
  -7  16  10         59.02         65.97        13.67 o
  -7  16   9         15.86          5.92        13.09 o
  -7  16   8        187.38        212.98        15.61 o
  -7  16   7          4.61          9.13        16.63 o
  -7  16   6          2.88         -6.60        17.15 o
  -7  16   5        194.38        191.03        18.38 o
   7  16  -4         30.55         41.34        17.73 o
   7  16  -3       1063.16       1130.22        24.80 o
  -7  16   2        494.15        549.16        21.69 o
   7  16  -1        290.68        296.81        19.66 o
   7  16   0        275.79        232.15        18.98 o
  -7  16  -1        460.39        412.47        20.36 o
   7  16   2        992.39        859.84        26.00 o
   7  16   3         32.12         34.92        17.50 o
  -7  16  -4        190.70        211.46        20.26 o
  -7  16  -5          3.13         -0.94        15.94 o
  -7  16  -6          4.74          3.21        18.53 o
  -7  16  -7        172.59        138.53        17.94 o
  -7  16  -8         16.81          9.99        17.47 o
  -7  16  -9         62.59         59.66        17.34 o
  -7  16 -10         39.72         33.86        15.99 o
   7  16  11        288.86        312.55        16.96 o
  -7  16 -12        180.53        159.25        17.16 o
  -7  16 -13        118.89        138.13        14.03 o
   7  16  14          7.38         12.97        13.36 o
   7  16  15        353.95        226.67        18.51 o
  -7  17  14         32.95         41.27         8.99 o
  -7  17  13        146.15        162.88        10.61 o
  -7  17  12        139.04        146.75        11.67 o
   7  17 -11        199.28        227.36        13.10 o
  -7  17  10         31.54         26.13        12.67 o
   7  17  -9         91.99         71.40        12.81 o
   7  17  -8         31.91         26.09        14.77 o
  -7  17   7         91.76        114.71        16.11 o
  -7  17   6         98.42        114.26        16.55 o
   7  17  -5        227.11        192.17        17.51 o
  -7  17   4        171.11        151.18        17.37 o
   7  17  -3         90.90         72.78        16.90 o
   7  17  -2        758.69        830.27        21.98 o
  -7  17   1       1280.57       1610.62        29.40 o
  -7  17   0       1181.84       1064.54        23.38 o
  -7  17  -1        800.83        925.08        22.15 o
  -7  17  -2         96.39        102.55        18.53 o
   7  17   3        175.89        174.87        19.23 o
  -7  17  -4        224.10        181.70        19.28 o
  -7  17  -5         97.61        100.81        18.22 o
  -7  17  -6         97.31        143.34        17.67 o
   7  17   7         34.64         43.24        16.48 o
  -7  17  -8         88.89         72.98        16.19 o
  -7  17  -9         33.72         13.15        13.84 o
  -7  17 -10        199.12        214.74        15.28 o
   7  17  11        141.39        112.36        20.34 o
   7  17  12        136.07         92.05        13.95 o
   7  17  13         30.63         20.43        10.85 o
[truncated: 804,435 more chars]
