# Supplementary material for: Insights into molecular recognition from the crystal structures of p-tert-butyl­calix[6]arene complexed with different solvents
Source: IUCrJ. 2021 Nov 16;9(Pt 1):55–64. doi: 10.1107/S2052252521010678 (PMC8733874; doi:10.1107/S2052252521010678)
Supplement: Supplementary file 8 [file m-09-00055--9-anisolesup8.hkl]

#
# h,k,l, Fc-squared, Fo-squared, sigma(Fo-squared), status flag
#
data_9_x6_anisole
_shelx_title ' 2017_12_04_mm_cyja_anisol_a.res in P-1'
_shelx_refln_list_code          4
_shelx_F_calc_maximum      263.66
_exptl_crystal_F_000      1172.00
_reflns_d_resolution_high  0.8300

loop_
 _space_group_symop_operation_xyz
 'x, y, z'
 '-x, -y, -z'

_cell_length_a    14.1349
_cell_length_b    16.1763
_cell_length_c    17.0355
_cell_angle_alpha  83.979
_cell_angle_beta   72.392
_cell_angle_gamma  73.292

_shelx_F_squared_multiplier     1.000

loop_
 _refln_index_h
 _refln_index_k
 _refln_index_l
 _refln_F_squared_calc
 _refln_F_squared_meas
 _refln_F_squared_sigma
 _refln_observed_status
   2   0   0        198.16        147.18        10.08 o
   3   0   0      12056.73       7945.42        85.39 o
   4   0   0       1184.12       2859.54        59.79 o
   5   0   0       2942.28       4828.61        86.73 o
   6   0   0       7100.67      11372.08       145.18 o
   7   0   0         47.62         14.91         8.53 o
   8   0   0         41.39         26.97        12.67 o
   9   0   0         22.50         -4.38         9.72 o
  10   0   0        346.69        489.54        42.62 o
  11   0   0        506.00        574.33        83.31 o
  12   0   0         57.88        116.57        38.52 o
  13   0   0         24.42        -24.63        38.38 o
  14   0   0          7.74        -24.91        32.73 o
  15   0   0          0.76          8.12        23.85 o
 -15   1   0         12.15         15.00        31.85 o
 -14   1   0         50.48         87.03        38.61 o
 -13   1   0        371.41        348.57        67.07 o
 -12   1   0         83.23        173.25        48.84 o
 -11   1   0        113.17         59.86        26.20 o
 -10   1   0        156.05        448.08        41.73 o
  -9   1   0         38.07          7.74         9.09 o
  -8   1   0         68.49         52.04        11.53 o
  -7   1   0        215.04        494.01        33.19 o
  -6   1   0        276.43       1125.23        46.38 o
  -5   1   0        995.82       1715.09        52.35 o
  -4   1   0       1251.16       1852.44        50.86 o
  -3   1   0       1605.03       2124.35        48.38 o
  -2   1   0       2121.13       2636.24        53.55 o
  -1   1   0        484.82        605.02        22.64 o
   1   1   0       8033.75       6410.48       137.83 o
   2   1   0      10109.91       6560.36        83.70 o
   3   1   0      14049.04      19961.07       161.72 o
   4   1   0       2268.69       1367.18        50.04 o
   5   1   0       5017.01       5797.18       102.50 o
   6   1   0        740.44        469.59        32.47 o
   7   1   0       4704.20       5741.28       121.71 o
   8   1   0       1769.61       1474.98        65.35 o
   9   1   0        177.63        156.61        25.75 o
  10   1   0        239.47        363.50        39.38 o
  11   1   0        302.59        236.18        60.36 o
  12   1   0         20.23        -11.84        22.31 o
  13   1   0        469.60        487.25        75.35 o
  14   1   0        481.88        393.09        75.36 o
  15   1   0        165.25        363.88        73.23 o
 -15   2   0          6.40          7.74        33.94 o
 -14   2   0        155.93        213.72        61.14 o
 -13   2   0        141.36        146.82        41.48 o
 -12   2   0          7.01          3.74        22.28 o
 -11   2   0        194.75        241.27        36.18 o
 -10   2   0        205.53        223.62        35.10 o
  -9   2   0         29.82         22.73        14.79 o
  -8   2   0         72.39        172.71        22.05 o
  -7   2   0       3480.75       5030.67       106.49 o
  -6   2   0        421.08        703.37        38.92 o
  -5   2   0         37.39         -2.87        12.26 o
  -4   2   0        246.08        327.44        24.88 o
  -3   2   0       7405.90       7599.84       209.68 o
  -2   2   0        167.43        176.95        17.78 o
  -1   2   0       1397.48       2165.74        56.79 o
   0   2   0      11301.03       6806.05        72.59 o
   1   2   0       2685.70       6499.30        79.25 o
   2   2   0       9942.53      12614.96       143.07 o
   3   2   0       2935.73       2373.31        53.27 o
   4   2   0       2264.55       3203.16        66.87 o
   5   2   0       1741.61       1370.07        48.26 o
   6   2   0       6027.08       8098.11       120.21 o
   7   2   0       3863.68       3759.02        86.60 o
   8   2   0        246.73        205.46        21.80 o
   9   2   0        163.82        269.64        30.17 o
  10   2   0          0.90         24.50        32.72 o
  11   2   0        119.81         86.21        36.22 o
  12   2   0         25.89          2.41        21.83 o
  13   2   0        103.28        120.80        27.60 o
  14   2   0         12.11         40.70        21.88 o
  15   2   0         51.32         67.98        35.24 o
 -14   3   0        206.07        180.41        39.41 o
 -13   3   0          0.05        -30.21        30.60 o
 -12   3   0          5.23        -23.67        23.67 o
 -11   3   0        155.00         83.74        21.06 o
 -10   3   0         32.84        207.51        37.39 o
  -9   3   0        118.60        136.74        25.29 o
  -8   3   0        210.20        224.38        32.20 o
  -7   3   0        987.80        828.78        48.37 o
  -6   3   0        121.39        427.35        33.70 o
  -5   3   0        218.81        485.70        32.18 o
  -4   3   0       1827.64       1404.51        58.19 o
  -3   3   0         52.50         26.96        10.36 o
  -2   3   0       3753.59       4040.61       101.16 o
  -1   3   0        969.66       1647.43        56.51 o
   0   3   0      12100.35      11175.36       114.54 o
   1   3   0       6734.78      10238.13       117.33 o
   2   3   0       3355.83       7607.05       107.96 o
   3   3   0        302.96         35.65        12.32 o
   4   3   0       2381.65       1324.73        47.73 o
   5   3   0         63.53        103.22        15.30 o
   6   3   0        273.43        370.59        27.48 o
   7   3   0       2972.77       3287.95        79.44 o
   8   3   0        216.86        216.67        22.27 o
   9   3   0         99.73        128.15        21.66 o
  10   3   0          2.60         37.30        15.95 o
  11   3   0         15.48        -22.98        35.06 o
  12   3   0         79.69         31.67        19.32 o
  13   3   0         26.99         24.98        22.11 o
  14   3   0         33.86        -23.34        34.27 o
  15   3   0         11.57        -27.32        30.14 o
  16   3   0          0.23        -19.24        38.90 o
 -14   4   0         22.38         66.76        43.16 o
 -13   4   0        108.89         87.78        30.75 o
 -12   4   0        133.32        179.25        34.78 o
 -11   4   0        191.34        147.26        29.84 o
 -10   4   0          0.65        -21.38        21.38 o
  -9   4   0          0.09        -19.09        19.09 o
  -8   4   0        598.73        328.71        38.72 o
  -7   4   0         65.57        224.07        30.56 o
  -6   4   0          8.41         19.53         8.91 o
  -5   4   0        525.08        862.23        51.13 o
  -4   4   0       1006.20        467.34        36.58 o
  -3   4   0         21.75         18.28        16.54 o
  -2   4   0        195.51        398.52        34.43 o
  -1   4   0       4162.01       1680.00        64.61 o
   0   4   0        290.75        237.90        20.20 o
   1   4   0         93.40       1073.05        37.45 o
   2   4   0        420.76        177.39        18.28 o
   3   4   0        573.44       1099.00        59.91 o
   4   4   0        173.68        390.55        31.84 o
   5   4   0        113.53        238.32        23.26 o
   6   4   0        256.60        263.68        26.25 o
   7   4   0        807.53       1034.08        59.26 o
   8   4   0         59.10         39.62        13.13 o
   9   4   0          2.14         80.14        16.79 o
  10   4   0         98.24         57.38        18.32 o
  11   4   0        354.56        281.75        33.95 o
  12   4   0       2573.17       2521.74       140.78 o
  13   4   0          2.84         28.07        22.90 o
  14   4   0         54.17         45.83        20.48 o
  15   4   0          0.06        -17.01        26.44 o
  16   4   0          4.93          8.46        39.27 o
 -13   5   0          7.21          9.44        21.66 o
 -12   5   0         81.27        242.76        48.89 o
 -11   5   0         21.12          0.33        17.04 o
 -10   5   0       2318.02       2253.21       105.42 o
  -9   5   0        989.68       1510.96        91.81 o
  -8   5   0         23.26         -8.38        17.52 o
  -7   5   0        101.36        152.34        23.21 o
  -6   5   0        432.30        729.44        54.49 o
  -5   5   0        477.39        263.17        30.55 o
  -4   5   0        283.45        232.39        29.57 o
  -3   5   0        610.11        246.93        32.72 o
  -2   5   0        503.41       1088.11        63.67 o
  -1   5   0        600.70        147.41        24.77 o
   0   5   0       5836.67       7795.44       124.77 o
   1   5   0       1279.95        888.76        32.23 o
   2   5   0         28.81         -9.14         9.14 o
   3   5   0       2666.81       2357.92        67.11 o
   4   5   0         48.44         95.07        31.40 o
   5   5   0         46.92        142.22        21.10 o
   6   5   0        745.30       1466.43        58.77 o
   7   5   0        116.96         20.51        11.47 o
   8   5   0        338.62        239.52        31.87 o
   9   5   0          2.72         46.63        14.63 o
  10   5   0         44.43         66.27        18.96 o
  11   5   0       1091.12       1146.92        75.49 o
  12   5   0        904.62        675.07        69.61 o
  13   5   0         14.54         42.21        23.30 o
  14   5   0        686.30        799.29        86.17 o
  15   5   0          4.36         23.49        25.84 o
  16   5   0          0.00        -27.10        36.03 o
 -13   6   0         17.57         44.43        33.82 o
 -12   6   0         11.92        -20.49        22.80 o
 -11   6   0          3.32         -9.57        14.97 o
 -10   6   0        195.56        208.17        35.19 o
  -9   6   0         23.02          2.74        25.52 o
  -8   6   0          3.45        -31.44        31.44 o
  -7   6   0        219.04         97.93        21.14 o
  -6   6   0         27.33        100.87        20.21 o
  -5   6   0         94.17         53.79        17.07 o
  -4   6   0         26.36         22.57        11.86 o
  -3   6   0         41.84        113.41        23.87 o
  -2   6   0          2.54        -11.29        11.29 o
  -1   6   0        276.96        264.56        28.67 o
   0   6   0        520.37        584.10        30.09 o
   1   6   0        255.71        184.45        15.59 o
   2   6   0       3619.87       3979.70        81.94 o
   3   6   0        657.30        668.33        51.40 o
   4   6   0         72.20        322.97        53.43 o
   5   6   0        950.30        750.01        42.33 o
   6   6   0        727.03       1298.23        56.48 o
   7   6   0        143.33         93.01        12.76 o
   8   6   0        690.29        509.20        36.24 o
   9   6   0        677.32        535.19        51.86 o
  10   6   0          0.64         -5.32        14.65 o
  11   6   0       1468.62       2038.64       126.38 o
  12   6   0         27.05        -24.63        29.80 o
  13   6   0          3.70        -10.78        21.66 o
  14   6   0        116.63        133.88        29.50 o
  15   6   0         37.86         23.36        18.68 o
  16   6   0        110.86        139.83        39.27 o
 -12   7   0          1.49         -8.38        29.38 o
 -11   7   0         14.13        -15.68        27.22 o
 -10   7   0        148.35        251.49        52.36 o
  -9   7   0        710.16        705.53        71.49 o
  -8   7   0         22.13         29.41        22.17 o
  -7   7   0        481.35        652.81        62.03 o
  -6   7   0         18.63         12.35        11.64 o
  -5   7   0         13.81         22.46        20.25 o
  -4   7   0       1670.98       2098.10       107.22 o
  -3   7   0       1407.89       1782.17        94.64 o
  -2   7   0        507.58        530.83        50.51 o
  -1   7   0        317.13        389.78        33.58 o
   0   7   0          0.15         -6.81         6.81 o
   1   7   0         25.02         48.29        17.22 o
   2   7   0       1468.07       1312.48        52.39 o
   3   7   0          3.99         62.30        35.97 o
   4   7   0        293.69        454.96        46.41 o
   5   7   0       2180.98       2481.43        79.67 o
   6   7   0        411.40        439.30        31.85 o
   7   7   0         64.97         31.12        11.06 o
   8   7   0        187.75        174.89        23.15 o
   9   7   0        192.06        170.94        28.12 o
  10   7   0         51.97         39.83        16.78 o
  11   7   0        124.81        239.56        56.77 o
  12   7   0         24.24         46.59        22.28 o
  13   7   0         88.83        131.50        36.31 o
  14   7   0        218.51        242.31        51.07 o
  15   7   0         76.75        103.80        32.90 o
  16   7   0          0.89        -13.04        27.11 o
 -12   8   0         17.76         -5.16        32.23 o
 -11   8   0        116.39        102.50        39.79 o
 -10   8   0        114.48         75.11        49.51 o
  -9   8   0         77.80        157.02        49.15 o
  -8   8   0       1097.41       1262.39       110.42 o
  -7   8   0        149.81        311.90        87.46 o
  -6   8   0        589.29        670.37        63.07 o
  -5   8   0        136.83        108.71        27.05 o
  -4   8   0         21.76         29.68        14.56 o
  -3   8   0         75.10         41.72        14.64 o
  -2   8   0         15.59        198.99        30.60 o
  -1   8   0         32.24         44.18        14.64 o
   0   8   0          2.56          4.93         9.65 o
   1   8   0        200.58        178.01        26.56 o
   2   8   0        539.86        345.38        25.80 o
   3   8   0         21.87         35.97         8.82 o
   4   8   0        199.37        326.59        35.24 o
   5   8   0         13.99         59.92        16.00 o
   6   8   0         13.47         18.57        15.22 o
   7   8   0        244.24        152.51        18.95 o
   8   8   0        142.41        117.25        18.55 o
   9   8   0        283.87        453.91        41.94 o
  10   8   0          8.68        -19.52        19.52 o
  11   8   0          7.87        142.66        43.90 o
  12   8   0         43.41        111.26        31.67 o
  13   8   0        925.03       1009.55        96.55 o
  14   8   0        195.76        211.20        48.88 o
  15   8   0          4.19         -0.11        34.36 o
  16   8   0         24.78         19.91        31.97 o
 -11   9   0          4.35         38.47        34.74 o
 -10   9   0          8.76         46.03        20.23 o
  -9   9   0         13.83         17.20        28.88 o
  -8   9   0         78.18        189.96        44.58 o
  -7   9   0        569.87        473.41        92.90 o
  -6   9   0        643.54       1047.56        82.53 o
  -5   9   0        147.40        134.10        24.67 o
  -4   9   0         11.25         15.57        16.62 o
  -3   9   0        249.68        166.89        31.55 o
  -2   9   0         12.46         21.93        14.92 o
  -1   9   0        284.16        618.17        50.75 o
   0   9   0          8.32         78.16        18.09 o
   1   9   0        127.83         70.76        12.47 o
   2   9   0        679.62        762.50        56.07 o
   3   9   0        426.49        416.12        33.01 o
   4   9   0        244.91        585.13        49.70 o
   5   9   0        375.64        187.07        34.24 o
   6   9   0         70.47        152.92        30.97 o
   7   9   0        428.40        616.37        47.76 o
   8   9   0          6.44         28.10        13.72 o
   9   9   0        850.55       1042.30        65.61 o
  10   9   0        394.34        368.89        53.52 o
  11   9   0        181.27         63.20        28.34 o
  12   9   0        320.28        379.64        58.71 o
  13   9   0        281.07        187.47        70.85 o
  14   9   0        252.61        262.53        54.32 o
  15   9   0          0.25        -21.46        21.46 o
 -11  10   0         13.21         28.37        46.71 o
 -10  10   0         54.23         27.80        48.60 o
  -9  10   0          1.02        -53.62        53.71 o
  -8  10   0        375.77        330.25        58.66 o
  -7  10   0        303.54        278.63        50.39 o
  -6  10   0         23.14        -36.79        36.79 o
  -5  10   0         84.66        130.98        66.40 o
  -4  10   0          7.21         -1.26        19.82 o
  -3  10   0         19.69          3.35        20.67 o
  -2  10   0         33.47         49.47        18.50 o
  -1  10   0        190.65        136.55        31.81 o
   0  10   0        873.24        705.15        68.07 o
   1  10   0         40.24         91.88        23.23 o
   2  10   0        197.36        316.24        34.03 o
   3  10   0        319.08        151.55        18.28 o
   4  10   0        145.22        191.69        26.04 o
   5  10   0         17.72         73.55        23.88 o
   6  10   0        186.83        153.03        29.43 o
   7  10   0        415.35        254.39        35.12 o
   8  10   0          0.66        -17.22        17.22 o
   9  10   0        157.73        161.52        20.88 o
  10  10   0        189.17        317.09        61.75 o
  11  10   0        109.97        197.17        41.81 o
  12  10   0          2.00         -0.34        20.71 o
  13  10   0         47.62         31.26        29.22 o
  14  10   0          0.79        -21.26        25.96 o
  15  10   0          1.07        -17.80        25.76 o
 -10  11   0          9.10          0.76        48.31 o
  -9  11   0         13.11         -9.82        27.40 o
  -8  11   0          0.54        -24.44        51.96 o
  -7  11   0          0.11        -25.08        37.58 o
  -6  11   0          1.42         20.99        49.94 o
  -5  11   0         91.37         90.13        26.61 o
  -4  11   0         25.44         57.90       143.92 o
  -3  11   0         20.18         -6.61        17.10 o
  -2  11   0          4.31         21.09        15.28 o
  -1  11   0        146.36        134.25        23.33 o
   0  11   0        165.83        208.94        31.96 o
   1  11   0         12.33        -11.34        15.14 o
   2  11   0          7.90         58.69        11.50 o
   3  11   0        351.23        359.03        33.89 o
   4  11   0        225.35        118.78        20.81 o
   5  11   0         15.14         41.73        17.93 o
   6  11   0         55.77        164.87        33.98 o
   7  11   0        236.37        300.58        45.37 o
   8  11   0        108.70         52.86        21.85 o
   9  11   0        344.20        596.24        77.20 o
  10  11   0        175.55        175.62        28.14 o
  11  11   0        403.18        450.04        60.11 o
  12  11   0        714.27        723.37        83.38 o
  13  11   0        124.88        103.68        53.12 o
  14  11   0         54.48         46.50        45.77 o
  15  11   0         64.92         85.04        32.50 o
  -9  12   0        316.95        439.02       104.73 o
  -8  12   0        119.81        171.08        45.36 o
  -7  12   0        103.87         77.83        44.96 o
  -6  12   0        176.22        234.79        75.19 o
  -5  12   0          4.62          8.12        34.34 o
  -4  12   0         43.95         46.89        46.06 o
  -3  12   0         36.32          4.88        91.05 o
  -2  12   0         22.92        -28.18        28.18 o
  -1  12   0        409.61        187.33        32.10 o
   0  12   0        200.46        145.45        32.82 o
   1  12   0        331.40        236.46        39.88 o
   2  12   0         11.50         48.74        21.61 o
   3  12   0          2.85         -9.94        14.98 o
   4  12   0        554.65        451.10        47.34 o
   5  12   0        235.46        166.32        28.13 o
   6  12   0        882.02        874.78        68.43 o
   7  12   0        331.12        399.30        47.33 o
   8  12   0          3.16         24.95        31.93 o
   9  12   0         31.93        -41.97        41.97 o
  10  12   0         91.14        130.37        37.14 o
  11  12   0        265.21        196.82        43.02 o
  12  12   0        164.74        187.25        45.02 o
  13  12   0        230.94        202.77        58.24 o
  14  12   0         22.68         20.30        41.93 o
  -8  13   0          3.59        -44.07        47.20 o
  -7  13   0        167.56        205.80        77.41 o
  -6  13   0         54.28         25.11        43.75 o
  -5  13   0          5.38          5.05        68.93 o
  -4  13   0        151.71        218.40        48.80 o
  -3  13   0         32.52         23.99        31.96 o
  -2  13   0          1.31         -9.19        29.23 o
  -1  13   0        323.73        581.15        97.55 o
   0  13   0          3.41         45.81        79.72 o
   1  13   0        424.30        534.83        72.34 o
   2  13   0         90.69         52.21        49.09 o
   3  13   0          3.45        -39.38        39.38 o
   4  13   0        459.22        418.97        53.41 o
   5  13   0        260.87        276.01       101.25 o
   6  13   0        393.85        658.28        82.54 o
   7  13   0        163.02        205.15        72.96 o
   8  13   0         31.51        -26.34        26.34 o
   9  13   0          0.65         -9.61        21.30 o
  10  13   0        366.42        310.35        55.58 o
  11  13   0         62.45         89.60        31.32 o
  12  13   0          2.54         28.89        36.19 o
  13  13   0         23.71         -3.70        22.12 o
  14  13   0          6.56          0.17        28.56 o
  -7  14   0         79.41         51.31        42.47 o
  -6  14   0          0.90        -30.37        46.90 o
  -5  14   0          6.18         38.36        47.19 o
  -4  14   0          0.02        -65.69        65.69 o
  -3  14   0          4.16        -26.13        26.13 o
  -2  14   0         20.44         50.14        39.96 o
  -1  14   0        409.12        416.44        79.21 o
   0  14   0        640.84        575.70        89.55 o
   1  14   0        117.88         60.32        19.24 o
   2  14   0        313.84        158.89        44.83 o
   3  14   0          5.23        -35.15        35.15 o
   4  14   0          0.52        -39.55        39.55 o
   5  14   0        154.68         76.46        32.64 o
   6  14   0          5.52          7.10        16.70 o
   7  14   0        109.29        106.22        28.76 o
   8  14   0         48.86         33.21        20.69 o
   9  14   0         31.55        105.86        46.36 o
  10  14   0          2.90          6.33        29.50 o
  11  14   0         72.72         98.23        36.68 o
  12  14   0          0.33         -8.92        35.32 o
  13  14   0         30.50         28.80        23.45 o
  -6  15   0         32.29         56.11        40.77 o
  -5  15   0          0.07         -2.01        87.93 o
  -4  15   0         86.81         78.79        49.06 o
  -3  15   0          2.03         -9.31        42.69 o
  -2  15   0          0.51         -7.51        26.59 o
  -1  15   0         93.01        153.44        48.27 o
   0  15   0        274.07        289.62        69.46 o
   1  15   0         13.99         35.65        48.86 o
   2  15   0         58.00         25.91        19.23 o
   3  15   0         38.61         34.64        28.85 o
   4  15   0          6.94         17.75        16.59 o
   5  15   0         41.52          9.74        33.23 o
   6  15   0          0.51        -26.20        26.20 o
   7  15   0        125.76        128.80        59.54 o
   8  15   0         55.60        -11.81        24.94 o
   9  15   0        284.51        328.47        57.16 o
  10  15   0        177.72        200.26        48.23 o
  11  15   0        303.62        338.08        58.50 o
  12  15   0         25.31         32.27        29.94 o
  13  15   0         86.28         35.24        32.87 o
  -5  16   0         12.76         27.62        71.25 o
  -4  16   0          6.55        -31.90        43.60 o
  -3  16   0         13.53         21.81        41.57 o
  -2  16   0          2.67         -6.46        55.12 o
  -1  16   0        116.99        126.44        47.21 o
   0  16   0         22.08        -27.98        27.98 o
   1  16   0         54.56        106.76        42.93 o
   2  16   0          0.32          3.45        44.53 o
   3  16   0          3.16        -20.10        33.60 o
   4  16   0         23.88        -21.49        21.49 o
   5  16   0          7.36          5.35        21.02 o
   6  16   0        116.47        113.70        30.57 o
   7  16   0         35.40         39.12        29.79 o
   8  16   0        267.77        245.70        53.99 o
   9  16   0        168.87        168.64        34.88 o
  10  16   0          7.78         28.72        30.96 o
  11  16   0         98.46         92.61        30.80 o
  12  16   0          9.11        -49.94        49.94 o
  -3  17   0         17.81         35.93        44.69 o
  -2  17   0          2.58         41.97        46.89 o
  -1  17   0         42.64         68.16        60.99 o
   0  17   0          0.99         48.35        42.01 o
   1  17   0          0.25        -23.46        27.75 o
   2  17   0         14.27          1.23        34.13 o
   3  17   0         55.11         32.95        33.73 o
   4  17   0          3.43         27.32        28.05 o
   5  17   0        145.41        119.44        33.32 o
   6  17   0          3.91        -17.53        47.10 o
   7  17   0         12.52          1.68        24.92 o
   8  17   0         73.19         21.54        34.99 o
   9  17   0          0.50         -2.23        24.78 o
  10  17   0        146.65        197.18        51.39 o
  11  17   0          1.30         50.08        36.09 o
  -1  18   0         10.18         30.78        50.26 o
   0  18   0          4.19         50.83        40.78 o
   1  18   0         12.28         19.16        73.69 o
   2  18   0         10.88         21.06        39.78 o
   3  18   0          0.03        -17.13        29.69 o
   4  18   0         54.25         75.04        43.58 o
   5  18   0          4.45         -3.27        30.62 o
   6  18   0          8.75         -8.74        83.60 o
   7  18   0         12.64         49.77        38.03 o
   8  18   0        117.33        158.43        40.25 o
   9  18   0        219.78        368.28        63.80 o
   2  19   0          3.57         14.83        82.88 o
   3  19   0         19.55         -1.99        46.30 o
   4  19   0          1.32         17.05        26.64 o
   5  19   0          3.05         10.31        60.72 o
   6  19   0         13.23        -45.58        50.38 o
   7  19   0          6.81          3.03        38.50 o
  -6 -19   1         28.98         32.06        76.78 o
  -5 -19   1         30.72         52.96        57.30 o
  -4 -19   1          0.51        -39.99        41.10 o
  -3 -19   1          2.54          0.39        37.81 o
  -2 -19   1          7.15          6.27        32.16 o
  -9 -18   1         14.62          9.68        25.38 o
  -8 -18   1        111.29        153.34        40.98 o
  -7 -18   1          0.50        -20.76        59.93 o
  -6 -18   1          2.01         -4.38        38.64 o
  -5 -18   1         52.63         24.02        56.33 o
  -4 -18   1        147.67        310.57        90.83 o
  -3 -18   1        122.02        103.22        54.60 o
  -2 -18   1         15.51         44.90        42.63 o
  -1 -18   1         16.79          5.99        25.50 o
   0 -18   1          0.04        -43.38        51.94 o
   1 -18   1         81.04        130.70        89.62 o
 -10 -17   1          0.14        -29.24        29.24 o
  -9 -17   1         38.24         75.20        28.65 o
  -8 -17   1        156.22        197.69        46.95 o
  -7 -17   1        176.46        122.05        47.11 o
  -6 -17   1          7.25         13.16        37.10 o
  -5 -17   1         55.19         57.40        25.18 o
  -4 -17   1         11.23         51.90        47.90 o
  -3 -17   1         15.08          5.53        34.03 o
  -2 -17   1         22.16         50.74        39.79 o
  -1 -17   1         13.78         75.79        45.24 o
   0 -17   1        120.97        154.27        83.62 o
   1 -17   1          0.14        -26.13        45.67 o
   2 -17   1         16.51         -7.78        32.30 o
   3 -17   1         88.09        101.10        57.59 o
 -12 -16   1         67.32        -26.02        38.91 o
 -11 -16   1          5.58         15.38        45.67 o
 -10 -16   1        132.42        157.83        39.59 o
  -9 -16   1        275.70        320.67        60.57 o
  -8 -16   1        132.17        249.83        54.72 o
  -7 -16   1         19.44         23.93        33.03 o
  -6 -16   1         43.21         26.71        20.12 o
  -5 -16   1          0.04          3.64        24.31 o
  -4 -16   1         23.25          7.40        30.59 o
  -3 -16   1         17.68         -4.19        60.19 o
  -2 -16   1          5.07         -7.18        18.75 o
  -1 -16   1         75.29         48.22        29.85 o
   0 -16   1         46.59         54.08        21.20 o
   1 -16   1         12.30         77.33        75.79 o
   2 -16   1         62.79          5.27        60.16 o
   3 -16   1          0.94        -68.25        68.25 o
   4 -16   1         13.63         26.67        27.40 o
   5 -16   1          3.63        -13.44        22.08 o
 -12 -15   1         68.36         38.37        27.56 o
 -11 -15   1          3.10         28.94        26.59 o
 -10 -15   1          9.16         20.10        35.71 o
  -9 -15   1         12.12        -16.32        23.36 o
  -8 -15   1        220.69         94.23        34.11 o
  -7 -15   1        644.26        696.40        87.19 o
  -6 -15   1         51.21         75.42        53.81 o
  -5 -15   1          0.13         -2.37        31.41 o
  -4 -15   1         41.43         22.52        19.80 o
  -3 -15   1         72.92        173.03        49.66 o
  -2 -15   1        213.26        327.42        64.63 o
  -1 -15   1        157.90        152.78        63.53 o
   0 -15   1         92.60         46.27        66.11 o
   1 -15   1         21.75         32.08        69.95 o
   2 -15   1         36.34         37.17        55.18 o
   3 -15   1          2.16         47.76        54.11 o
   4 -15   1          3.86         16.66        30.38 o
   5 -15   1         13.02         29.15        29.06 o
   6 -15   1         34.63         82.43        49.66 o
 -13 -14   1         30.37         55.25        29.30 o
 -12 -14   1         30.46         59.42        46.31 o
 -11 -14   1         23.12         53.95        24.22 o
 -10 -14   1        230.21        143.18        39.26 o
  -9 -14   1        239.03        291.65        61.02 o
  -8 -14   1        176.27        256.61        61.55 o
  -7 -14   1         19.52        -17.85        17.85 o
  -6 -14   1         10.01        -22.48        22.48 o
  -5 -14   1        406.65        414.34        60.59 o
  -4 -14   1        167.90         98.47        28.87 o
  -3 -14   1         30.94         19.48        30.99 o
  -2 -14   1          5.53        -13.28        24.85 o
  -1 -14   1          6.39        -47.51        47.51 o
   0 -14   1        173.13        272.91        61.42 o
   1 -14   1        512.50        341.46        65.71 o
   2 -14   1         63.07         99.55        48.47 o
   3 -14   1          2.55          5.81        48.00 o
   4 -14   1        101.24         79.18        38.78 o
   5 -14   1          7.88         22.04        42.60 o
   6 -14   1          0.22          2.02        30.57 o
   7 -14   1         40.25        153.83        67.94 o
 -14 -13   1          3.87         -5.91        31.24 o
 -13 -13   1          0.43         -4.17        34.84 o
 -12 -13   1          1.54         31.16        30.25 o
 -11 -13   1         80.28        129.18        42.79 o
 -10 -13   1        959.50       1226.20       109.33 o
  -9 -13   1        200.34        147.51        40.50 o
  -8 -13   1        180.02        250.48        42.71 o
  -7 -13   1         23.41         34.74        18.73 o
  -6 -13   1          2.83        -50.94        50.94 o
  -5 -13   1        294.73        684.61        84.00 o
  -4 -13   1         12.24        -31.66        46.58 o
  -3 -13   1        284.22        287.99        47.24 o
  -2 -13   1          6.67        -38.92        38.92 o
  -1 -13   1       1098.89       1481.59       108.30 o
   0 -13   1         27.69        175.04        61.83 o
   1 -13   1       1763.56       2117.59       171.38 o
   2 -13   1          0.00        -52.76        52.76 o
   3 -13   1         33.33         -5.93        32.78 o
   4 -13   1          6.98        -17.91        27.42 o
   5 -13   1        205.15        195.27        61.34 o
   6 -13   1        135.52         91.52        42.70 o
   7 -13   1         11.41        -73.43        73.43 o
   8 -13   1         86.90         46.12        70.24 o
 -14 -12   1          4.10        -25.96        25.96 o
 -13 -12   1          2.69          4.19        27.11 o
 -12 -12   1         71.76         93.95        30.94 o
 -11 -12   1         16.19         15.68        24.28 o
 -10 -12   1        520.80        668.21        77.55 o
  -9 -12   1         14.68          5.62        28.91 o
  -8 -12   1        178.14        150.85        42.29 o
  -7 -12   1          2.13        -24.70        24.70 o
  -6 -12   1        987.10        898.51        86.01 o
  -5 -12   1       1352.89       1381.10       109.08 o
  -4 -12   1        156.33         91.44        20.69 o
  -3 -12   1         11.29         -2.68        17.18 o
  -2 -12   1       2082.50       1972.99       118.74 o
  -1 -12   1        724.83        777.65        73.32 o
   0 -12   1       1894.55       2615.04       134.43 o
   1 -12   1        163.25        191.12        52.84 o
   2 -12   1          6.31         14.18       162.22 o
   3 -12   1        106.09        277.54        68.51 o
   4 -12   1        148.82        206.45        56.28 o
   5 -12   1        129.05        172.54        49.30 o
   6 -12   1        612.18        788.76       122.57 o
   7 -12   1         89.39        105.22        40.33 o
   8 -12   1         30.30         76.21        76.61 o
   9 -12   1        123.48        157.63        58.47 o
 -15 -11   1          8.14        -10.44        29.19 o
 -14 -11   1         13.24         52.73        29.96 o
 -13 -11   1         24.66         30.80        26.81 o
 -12 -11   1          0.77          6.72        22.37 o
 -11 -11   1          9.66         22.78        29.05 o
 -10 -11   1         12.58        -23.68        23.68 o
  -9 -11   1        318.15        413.95        58.94 o
  -8 -11   1        587.59        660.91        59.03 o
  -7 -11   1         46.26         52.90        16.68 o
  -6 -11   1        363.10        668.62        75.00 o
  -5 -11   1         45.66         45.19        18.50 o
  -4 -11   1        179.19        265.73        35.98 o
  -3 -11   1        239.19        173.20        28.92 o
  -2 -11   1          2.44          3.49         8.86 o
  -1 -11   1        247.48        317.57        36.94 o
   0 -11   1         72.49         62.48        22.96 o
   1 -11   1         27.67         55.40        22.17 o
   2 -11   1         30.70         67.37        23.52 o
   3 -11   1        136.62        197.96        51.36 o
   4 -11   1         16.05        192.88       157.64 o
   5 -11   1        145.08         47.26        34.50 o
   6 -11   1        218.74        254.47        64.74 o
   7 -11   1          0.06         53.55        27.10 o
   8 -11   1         90.89        146.32        58.61 o
   9 -11   1         13.37         71.80        46.45 o
  10 -11   1         56.61         15.01        87.06 o
 -15 -10   1         92.12         96.91        40.91 o
 -14 -10   1         47.19         37.15        32.34 o
 -13 -10   1          3.08         19.40        22.67 o
 -12 -10   1         46.75         45.79        26.21 o
 -11 -10   1        282.80        265.32        43.97 o
 -10 -10   1        998.85        936.80        98.62 o
  -9 -10   1        310.86        210.02        36.21 o
  -8 -10   1          0.23        -17.10        23.49 o
  -7 -10   1          9.10         40.50        16.52 o
  -6 -10   1        101.78         87.40        25.85 o
  -5 -10   1         96.44        105.21        19.33 o
  -4 -10   1        482.12        583.48        44.77 o
  -3 -10   1       1030.35        881.50        63.45 o
  -2 -10   1         13.51          9.47        11.15 o
  -1 -10   1        155.58        350.79        36.18 o
   0 -10   1        313.66        287.72        33.16 o
   1 -10   1         23.05          3.58         9.33 o
   2 -10   1          5.53          1.56        10.42 o
   3 -10   1          9.97         14.10        13.92 o
   4 -10   1        204.32        341.96        65.88 o
   5 -10   1         15.51        -29.01        29.01 o
   6 -10   1          6.11        -45.84        45.84 o
   7 -10   1          5.65         19.29        37.90 o
   8 -10   1          0.02        -23.33        23.33 o
   9 -10   1         76.62         -1.19        47.17 o
  10 -10   1          0.00        -12.77        30.66 o
  11 -10   1         76.37         37.91       101.18 o
 -15  -9   1         16.42        -18.47        28.37 o
 -14  -9   1         68.94        102.14        40.90 o
 -13  -9   1         14.16         30.03        18.82 o
 -12  -9   1          2.38         -2.66        24.49 o
 -11  -9   1       1007.33       1250.83       102.67 o
 -10  -9   1       1178.53       1561.98       111.53 o
  -9  -9   1        289.90        447.81        54.11 o
  -8  -9   1        330.25        187.50        35.21 o
  -7  -9   1        211.24         88.89        16.98 o
  -6  -9   1         59.22        130.75        25.79 o
  -5  -9   1        352.42        437.00        67.82 o
  -4  -9   1        276.83        347.93        47.12 o
  -3  -9   1        671.32        383.63        34.79 o
  -2  -9   1          8.31         42.05        10.45 o
  -1  -9   1        106.34        138.07        18.38 o
   0  -9   1         29.66         19.05         8.89 o
   1  -9   1        246.66        582.64        45.60 o
   2  -9   1          4.57         41.75        16.04 o
   3  -9   1         60.92         10.19        17.65 o
   4  -9   1          3.36         16.66        12.83 o
   5  -9   1          7.09        -17.26        17.26 o
   6  -9   1         36.77        -46.72        46.72 o
   7  -9   1        702.82        881.33        87.34 o
   8  -9   1        166.56        164.56        40.26 o
   9  -9   1        156.62        201.14        45.34 o
  10  -9   1          0.16        -11.13        18.79 o
  11  -9   1          0.75         33.49        26.78 o
 -15  -8   1        102.96        147.70        40.98 o
 -14  -8   1         41.94         16.38        23.06 o
 -13  -8   1         65.56         68.43        26.41 o
 -12  -8   1        134.58        206.50        34.84 o
 -11  -8   1       1037.46        895.84        80.39 o
 -10  -8   1       1518.37       1479.17       118.01 o
  -9  -8   1         69.72         22.56        24.99 o
  -8  -8   1        123.88        227.59        29.89 o
  -7  -8   1        182.97        183.85        21.11 o
  -6  -8   1         21.65        170.38        23.96 o
  -5  -8   1          5.34        113.75        29.94 o
  -4  -8   1         58.72         -8.11        20.30 o
  -3  -8   1       2003.90       2220.12        92.87 o
  -2  -8   1         57.55        113.06        14.51 o
  -1  -8   1       1111.77        606.10        36.30 o
   0  -8   1         52.69        259.55        23.03 o
   1  -8   1       2223.44       2251.76        66.92 o
   2  -8   1        613.15        844.91        53.11 o
   3  -8   1          4.46         18.44        13.25 o
   4  -8   1         86.01         62.25        20.23 o
   5  -8   1          9.64        -13.98        13.98 o
   6  -8   1        342.96        359.92        45.17 o
   7  -8   1        332.54        443.80        81.17 o
   8  -8   1          4.42         -8.12        22.71 o
   9  -8   1        402.43        450.71        70.32 o
  10  -8   1        223.66        214.34        51.78 o
  11  -8   1         62.11         87.50        31.16 o
  12  -8   1         28.37         24.78        31.52 o
 -15  -7   1          8.39         47.34        27.66 o
 -14  -7   1         10.44         37.00        37.61 o
 -13  -7   1         44.07        101.27        22.29 o
 -12  -7   1        170.01        182.95        35.89 o
 -11  -7   1         56.01        110.80        34.56 o
 -10  -7   1        466.57        534.90        61.14 o
  -9  -7   1       1446.74       1154.26        82.08 o
  -8  -7   1        210.49        183.73        20.46 o
  -7  -7   1        343.49        134.20        16.27 o
  -6  -7   1        329.82        419.77        32.45 o
  -5  -7   1        418.57        472.38        37.46 o
  -4  -7   1       1013.04       1332.74        66.09 o
  -3  -7   1         40.52         78.16        13.22 o
  -2  -7   1        747.78        751.92        42.05 o
  -1  -7   1        252.74        235.93        20.71 o
   0  -7   1       1137.36       1308.03        58.52 o
   1  -7   1       1203.53       1208.42        77.54 o
   2  -7   1          2.84          4.34        16.50 o
   3  -7   1         19.14        -11.97        11.97 o
   4  -7   1         36.53         19.92        17.39 o
   5  -7   1         24.57         -9.33        16.67 o
   6  -7   1        260.52        399.24        45.57 o
   7  -7   1          2.23          0.09        13.25 o
   8  -7   1        312.51        432.32        57.12 o
   9  -7   1        298.70        203.67        44.86 o
  10  -7   1         56.02        -25.49        32.89 o
  11  -7   1          0.14        -28.83        48.05 o
  12  -7   1         32.27         58.38        32.13 o
  13  -7   1          9.34        -12.44        27.25 o
 -15  -6   1          4.90         -2.64        17.42 o
 -14  -6   1         21.64         11.71        22.73 o
 -13  -6   1        103.36        104.42        32.29 o
 -12  -6   1        226.94        233.36        45.48 o
 -11  -6   1        132.81        252.79        50.26 o
 -10  -6   1        862.00        887.30        78.92 o
  -9  -6   1        890.02        906.96        72.87 o
  -8  -6   1       1145.41       1258.24        86.87 o
  -7  -6   1         90.81         35.68        12.05 o
  -6  -6   1         54.17        118.35        17.59 o
  -5  -6   1       3528.49       4400.35       112.23 o
  -4  -6   1       1443.83       1796.78        93.29 o
  -3  -6   1        199.07         58.34        19.89 o
  -2  -6   1          7.26        115.08        25.22 o
  -1  -6   1        677.35        992.29        52.15 o
   0  -6   1         88.49         97.28        14.22 o
   1  -6   1       1057.66       1289.03        53.58 o
   2  -6   1       5986.64       8283.15       165.17 o
   3  -6   1         79.13        252.60        31.76 o
   4  -6   1       2093.36       2094.95        87.16 o
   5  -6   1        314.52        439.88        44.87 o
   6  -6   1         16.80         22.50        11.21 o
   7  -6   1         87.64         35.48        12.56 o
   8  -6   1        311.40        332.40        41.81 o
   9  -6   1        398.93        467.29        47.59 o
  10  -6   1         41.23          4.24        22.24 o
  11  -6   1          7.45        -29.71        29.71 o
  12  -6   1         29.92         46.10        19.49 o
  13  -6   1         24.18         21.72        21.11 o
 -15  -5   1          6.36         33.32        32.10 o
 -14  -5   1          5.22          3.34        20.12 o
 -13  -5   1        195.17        272.88        45.92 o
 -12  -5   1        190.60        185.04        38.68 o
 -11  -5   1        331.68        508.99        75.44 o
 -10  -5   1        195.96        272.43        34.12 o
  -9  -5   1        116.05        174.78        31.88 o
  -8  -5   1        132.67        250.15        35.79 o
  -7  -5   1        219.00        142.92        20.08 o
  -6  -5   1       3181.14       2996.23        85.69 o
  -5  -5   1       1026.58       1469.66        60.13 o
  -4  -5   1       1610.14        966.43        42.08 o
  -3  -5   1        583.70       1132.68        67.15 o
  -2  -5   1        259.65        276.45        27.01 o
  -1  -5   1       1631.92       1642.97        50.49 o
   0  -5   1        504.27        622.35        28.10 o
   1  -5   1       5529.91       5352.83        86.20 o
   2  -5   1         15.08          4.18        18.52 o
   3  -5   1        193.79        213.66        37.40 o
   4  -5   1       3943.53       4664.70       122.78 o
   5  -5   1       1913.11       2464.37        98.06 o
   6  -5   1        215.86        168.65        25.12 o
   7  -5   1         39.19         19.65        13.11 o
   8  -5   1        150.30        134.86        25.99 o
   9  -5   1        127.42         78.35        52.39 o
  10  -5   1         52.84         40.25        18.16 o
  11  -5   1         41.44         60.07        14.29 o
  12  -5   1        370.09        368.55        59.88 o
  13  -5   1        256.20        199.88        52.56 o
  14  -5   1          1.44         18.76        31.87 o
 -15  -4   1        102.35         57.82        42.08 o
 -14  -4   1          0.64         21.72        34.89 o
 -13  -4   1        342.37        512.57        69.84 o
 -12  -4   1        551.24        635.93        65.90 o
 -11  -4   1       1170.71       1519.02       107.35 o
 -10  -4   1          3.50         32.95        16.00 o
  -9  -4   1        156.34        342.98        46.72 o
  -8  -4   1        165.72        283.09        38.30 o
  -7  -4   1        319.71        225.99        34.12 o
  -6  -4   1       1543.35       1104.93        79.75 o
  -5  -4   1        348.57        923.59        41.14 o
  -4  -4   1        201.16        340.35        26.07 o
  -3  -4   1       2206.12       2073.10        86.00 o
  -2  -4   1        447.70        314.45        39.18 o
  -1  -4   1       1711.56       1048.76        45.66 o
   0  -4   1         23.40         42.13         7.11 o
   1  -4   1       3172.10       2198.04        56.96 o
   2  -4   1        827.79       1558.27        83.89 o
   3  -4   1        283.84         23.22        13.60 o
   4  -4   1         59.58         59.69        14.32 o
   5  -4   1         20.84        129.22        20.01 o
   6  -4   1         69.78         17.54         7.16 o
   7  -4   1        185.92         98.46        15.64 o
   8  -4   1       1179.89       1089.48        69.65 o
   9  -4   1         60.66         59.99        14.37 o
  10  -4   1       1016.05       1620.76        85.95 o
  11  -4   1        861.21        529.21        50.80 o
  12  -4   1        305.25        518.97        60.09 o
  13  -4   1         12.32         20.97        27.81 o
  14  -4   1        140.84        164.43        47.58 o
 -15  -3   1         44.16         20.29        30.15 o
 -14  -3   1         68.45         83.29        32.50 o
 -13  -3   1        420.35        488.50        77.69 o
 -12  -3   1        349.86        378.27        53.01 o
 -11  -3   1         73.18        251.08        71.23 o
 -10  -3   1        209.39        233.45        39.86 o
  -9  -3   1        360.89        548.23        57.94 o
  -8  -3   1       1251.66        988.90        67.26 o
  -7  -3   1        602.24        724.25        69.48 o
  -6  -3   1        229.04        220.64        38.71 o
  -5  -3   1        365.84        184.94        22.96 o
  -4  -3   1       7895.75       7392.84       137.58 o
  -3  -3   1        376.77        115.56        17.71 o
  -2  -3   1         85.09        230.61        25.86 o
  -1  -3   1         72.85        101.92        17.85 o
   0  -3   1        172.72         12.01         5.32 o
   1  -3   1      17842.71      13620.28       137.94 o
   2  -3   1        775.44       1592.19        51.56 o
   3  -3   1       1571.46       1045.37        43.31 o
   4  -3   1        106.42         22.76        11.07 o
   5  -3   1        104.64        102.14        14.54 o
   6  -3   1        286.24        106.85        17.60 o
   7  -3   1         72.84        155.40        22.23 o
   8  -3   1        115.35         44.56        13.18 o
   9  -3   1         12.51        -14.91        14.91 o
  10  -3   1        735.46        865.74        71.44 o
  11  -3   1        115.83        172.32        29.76 o
  12  -3   1         15.12          7.13        50.02 o
  13  -3   1        195.15        283.78        62.44 o
  14  -3   1         16.13         19.86        23.96 o
 -15  -2   1        130.08        130.33        25.82 o
 -14  -2   1         11.99        -10.22        38.55 o
 -13  -2   1        292.36        299.78        59.41 o
 -12  -2   1        193.92        144.19        31.19 o
 -11  -2   1        483.16        638.64        93.25 o
 -10  -2   1        847.33        994.59        78.32 o
  -9  -2   1        537.57        680.48        61.79 o
  -8  -2   1       2419.81       2911.04        93.23 o
  -7  -2   1       1369.46       2164.93        82.58 o
  -6  -2   1         38.07         15.55         9.51 o
  -5  -2   1        227.84        375.69        29.02 o
  -4  -2   1       6444.16       5434.58        94.72 o
  -3  -2   1        572.26        111.34        15.47 o
  -2  -2   1      18481.32      16159.47       171.55 o
  -1  -2   1       2825.41       5907.12       100.85 o
   0  -2   1       2464.45       1242.55        41.69 o
   1  -2   1       4488.39       5280.34       176.95 o
   2  -2   1      24699.65      25073.79       201.85 o
   3  -2   1        942.30        810.03        34.34 o
   4  -2   1       1703.46       2040.24        53.75 o
   5  -2   1        838.61        396.92        29.73 o
   6  -2   1         29.08         22.69         8.09 o
   7  -2   1        528.59        793.85        45.78 o
   8  -2   1         29.71         16.43        12.20 o
   9  -2   1          9.37         15.40        13.31 o
  10  -2   1        637.29        524.08        43.99 o
  11  -2   1        461.71        441.86        41.87 o
  12  -2   1        280.43        294.39        49.86 o
  13  -2   1          1.09         63.97        36.31 o
  14  -2   1        192.67        277.81        65.25 o
  15  -2   1        336.97        410.28       103.42 o
 -15  -1   1         81.64         83.70        42.21 o
 -14  -1   1        223.36        379.54        74.12 o
 -13  -1   1         76.15         35.09        27.58 o
 -12  -1   1         94.61        138.14        42.69 o
 -11  -1   1         17.12          2.62        28.50 o
 -10  -1   1         33.80        117.24        28.36 o
  -9  -1   1        312.03        549.59        42.46 o
  -8  -1   1        512.02        558.79        41.12 o
  -7  -1   1        269.98        200.75        23.37 o
  -6  -1   1        127.01        124.00        18.71 o
  -5  -1   1       1184.77        762.81        42.62 o
  -4  -1   1         43.50        190.99        18.70 o
  -3  -1   1       2627.19       2806.79        67.42 o
  -2  -1   1        828.32        852.20        50.02 o
  -1  -1   1       9533.10       3787.57        65.36 o
   0  -1   1       1046.48        258.69        23.55 o
   1  -1   1         66.96        106.68        12.80 o
   2  -1   1      10752.32      10495.51       100.82 o
   3  -1   1      25764.62      28654.73       174.18 o
   4  -1   1        188.94        379.50        23.56 o
   5  -1   1        558.09        783.12        43.00 o
   6  -1   1          2.03         13.38        10.05 o
   7  -1   1        317.86        164.97        20.38 o
   8  -1   1        149.49        140.74        18.69 o
   9  -1   1        337.15        388.55        34.32 o
  10  -1   1         40.62         14.71        14.15 o
  11  -1   1         82.74        100.46        67.36 o
  12  -1   1         41.75         76.90        23.42 o
  13  -1   1        394.02        369.95        67.73 o
  14  -1   1        519.67        551.23        91.54 o
  15  -1   1        162.76        191.64        56.69 o
 -15   0   1        130.30        189.51        60.87 o
 -14   0   1         24.63          2.97        32.62 o
 -13   0   1        271.40        284.84        53.44 o
 -12   0   1         99.24         50.60        29.27 o
 -11   0   1       2690.30       3565.75       168.14 o
 -10   0   1       2808.54       2846.11       118.79 o
  -9   0   1       5819.58       6759.39       151.62 o
  -8   0   1       2296.93       2735.42        84.75 o
  -7   0   1       4077.75       4780.52       103.98 o
  -6   0   1       4349.63       4211.26        90.03 o
  -5   0   1       3768.98       3547.22        83.93 o
  -4   0   1       1509.41        408.76        26.82 o
  -3   0   1      25903.96      40455.99       220.52 o
  -2   0   1        463.69        665.81        31.80 o
  -1   0   1       3137.68        999.04        27.79 o
   2   0   1       1518.23        266.33        14.92 o
   3   0   1      26534.12      31298.56       166.64 o
   4   0   1       5998.69       4461.88        73.55 o
   5   0   1       3872.71       5863.59        93.52 o
   6   0   1        141.94        434.89        29.36 o
   7   0   1         45.39         49.38        11.39 o
   8   0   1         36.19         30.38        11.18 o
   9   0   1         30.69         -2.74        15.52 o
  10   0   1        336.64        695.44        51.28 o
  11   0   1        382.33        401.41        42.71 o
  12   0   1         76.91         -2.46        29.62 o
  13   0   1          4.49        -23.77        23.77 o
  14   0   1         42.96         -4.00        39.98 o
  15   0   1         21.84         21.44        48.27 o
 -15   1   1         15.33         39.67        31.70 o
 -14   1   1          0.16         23.05        35.07 o
 -13   1   1         64.92         69.39        25.71 o
 -12   1   1         67.46         92.03        22.88 o
 -11   1   1         11.83        -16.51        23.95 o
 -10   1   1         48.03        -35.07        35.07 o
  -9   1   1        462.86        976.41        53.61 o
  -8   1   1        106.50        392.47        31.70 o
  -7   1   1         38.23        140.60        16.75 o
  -6   1   1         62.05        273.39        23.07 o
  -5   1   1       2681.61       1365.81        47.74 o
  -4   1   1       2813.09       5167.88        95.17 o
  -3   1   1        124.94          1.87         8.23 o
  -2   1   1       7661.92       9675.18       125.21 o
  -1   1   1      20391.85      17119.48       131.79 o
   0   1   1       7835.13       4142.26        74.40 o
   1   1   1       3152.76       4531.61       131.30 o
   2   1   1       3031.42       3263.03        64.46 o
   3   1   1        323.81        126.84        13.16 o
   4   1   1      14869.38      20447.95       166.05 o
   5   1   1       7219.66       4991.25        92.65 o
   6   1   1        165.34        386.35        32.45 o
   7   1   1       1792.07       1296.23        57.27 o
   8   1   1       3291.62       3789.29       104.89 o
   9   1   1        310.24        194.81        31.13 o
  10   1   1        607.79        640.26        54.81 o
  11   1   1          4.85        -18.17        52.71 o
  12   1   1         80.25         54.14        26.46 o
  13   1   1        149.38        165.71        45.91 o
  14   1   1          1.26        -22.15        22.15 o
  15   1   1         56.63         36.10        26.75 o
  16   1   1         23.88         66.40        37.14 o
 -14   2   1          8.24        -61.51        61.51 o
 -13   2   1         52.99        170.42        54.94 o
 -12   2   1         84.90        162.12        35.59 o
 -11   2   1         26.40        -21.55        21.55 o
 -10   2   1        162.04        466.65        58.21 o
  -9   2   1         26.62         -5.49        12.79 o
  -8   2   1          9.35          3.18        11.19 o
  -7   2   1         46.96        101.76        13.59 o
  -6   2   1       3240.95       4340.86        92.62 o
  -5   2   1        410.45        214.49        21.18 o
  -4   2   1       1232.75       1149.90        44.04 o
  -3   2   1         24.68         22.52         7.64 o
  -2   2   1      10671.29      13378.61       158.85 o
  -1   2   1      16651.62      19637.60       191.41 o
   0   2   1        353.13        346.70        17.68 o
   1   2   1        245.84        708.71        31.10 o
   2   2   1       2563.46       4706.23        56.39 o
   3   2   1      10161.51       6576.57        79.69 o
   4   2   1       5666.31       7213.96        99.55 o
   5   2   1        848.11       1176.56        43.75 o
   6   2   1       1745.86       2323.05        67.02 o
   7   2   1        949.17       1772.62        63.31 o
   8   2   1        242.22        450.58        33.91 o
   9   2   1        326.74        480.06        45.78 o
  10   2   1         72.69         87.11        23.96 o
  11   2   1       1112.04       1325.63        93.37 o
  12   2   1        801.93        473.69        54.98 o
  13   2   1         99.89        162.70        49.26 o
  14   2   1        396.66        399.11        69.92 o
  15   2   1         25.30         54.31        29.81 o
  16   2   1          0.45        -19.01        21.80 o
 -14   3   1          5.40         -9.35        23.03 o
 -13   3   1        218.72        340.15        52.64 o
 -12   3   1         42.50         25.50        21.36 o
 -11   3   1        674.34        613.08        64.59 o
 -10   3   1          0.12         50.55        31.55 o
  -9   3   1         21.89        -17.98        17.98 o
  -8   3   1          6.54         55.81        18.13 o
  -7   3   1        175.39        330.23        29.43 o
  -6   3   1        384.48        557.86        33.77 o
  -5   3   1       1175.11       1120.28        60.87 o
  -4   3   1         89.58        145.70        21.63 o
  -3   3   1       3678.19       3870.70       103.34 o
  -2   3   1         15.92        217.83        22.92 o
  -1   3   1       2397.09       2896.61        82.39 o
   0   3   1       9083.50      14018.18       128.46 o
   1   3   1        239.24        142.81        12.52 o
   2   3   1      23541.02      25667.43       158.87 o
   3   3   1       4420.05       4861.81        71.38 o
   4   3   1        352.86        976.80        51.87 o
   5   3   1        715.50        611.32        29.18 o
   6   3   1       2261.80       2161.79        65.35 o
   7   3   1        149.08        330.95        26.73 o
   8   3   1        223.30        147.81        19.93 o
   9   3   1        327.15        355.71        38.53 o
  10   3   1        582.08        492.78        47.68 o
  11   3   1        241.75        267.37        37.21 o
  12   3   1        833.53        880.98        80.71 o
  13   3   1        706.65        755.96        81.48 o
  14   3   1        284.68        213.11        56.23 o
  15   3   1        344.39        427.52        78.71 o
  16   3   1         51.12         49.06        34.60 o
 -14   4   1         86.29         -6.95        35.79 o
 -13   4   1        150.26        215.09        44.63 o
 -12   4   1        119.24        109.35        30.24 o
 -11   4   1         56.39         57.90        18.75 o
 -10   4   1       1047.95        906.60        65.23 o
  -9   4   1        239.83        218.94        37.07 o
  -8   4   1         48.33          3.40        16.28 o
  -7   4   1         18.04         22.31        13.56 o
  -6   4   1        244.63         70.50        15.98 o
  -5   4   1        878.13        436.58        38.13 o
  -4   4   1        496.81        231.43        29.46 o
  -3   4   1       1043.33        680.86        52.92 o
  -2   4   1       2778.28       3350.51       107.40 o
  -1   4   1        311.88        631.78        33.85 o
   0   4   1       5928.40       5749.57        93.83 o
   1   4   1      30458.82      25153.65       186.21 o
   2   4   1        582.32        104.29        42.75 o
   3   4   1        530.03        127.47        11.76 o
   4   4   1       1379.31       2274.22        56.06 o
   5   4   1       2526.09       2203.18        62.47 o
   6   4   1        213.84        197.35        21.45 o
   7   4   1        768.52        857.71        44.43 o
   8   4   1         11.10         -4.11        12.85 o
   9   4   1        161.77        118.81        26.55 o
  10   4   1         27.07         25.07        15.83 o
  11   4   1        111.56        114.20        27.34 o
  12   4   1        166.03        255.81        46.88 o
  13   4   1        242.25        199.50        41.63 o
  14   4   1         59.12         56.94        19.14 o
  15   4   1          9.64         14.19        41.80 o
  16   4   1         11.20        -17.10        23.06 o
 -13   5   1         20.42         28.45        22.79 o
 -12   5   1         14.09         -5.27        29.61 o
 -11   5   1         38.78          6.45        19.01 o
 -10   5   1        295.24        250.45        35.66 o
  -9   5   1       1235.41       1520.62        83.47 o
  -8   5   1         82.13         36.98        15.36 o
  -7   5   1        452.54        310.69        35.57 o
  -6   5   1         72.55         22.43        15.70 o
  -5   5   1        179.75        156.87        22.82 o
  -4   5   1        818.61       1530.70        91.63 o
  -3   5   1         67.25        290.44        37.07 o
  -2   5   1       1138.32       1358.44        73.46 o
  -1   5   1       2539.63       1651.61        54.97 o
   0   5   1       8031.71       4844.06       117.41 o
   1   5   1       1433.63       2880.11        71.61 o
   2   5   1        514.91        773.45        34.94 o
   3   5   1        357.31        466.34        33.22 o
   4   5   1         24.37          1.61         7.49 o
   5   5   1        936.72        958.65        38.77 o
   6   5   1         85.15         63.25         9.34 o
   7   5   1        402.39        562.77        39.05 o
   8   5   1        850.40        954.11        61.05 o
   9   5   1         27.88         76.15        21.41 o
  10   5   1        881.31        792.09        63.44 o
  11   5   1        723.82        771.87        62.66 o
  12   5   1        783.22        841.09        69.25 o
  13   5   1         39.22          7.15        27.86 o
  14   5   1         19.43          3.93        21.57 o
  15   5   1         58.69         72.14        30.38 o
  16   5   1         10.88        -15.43        50.01 o
 -13   6   1          1.25        -18.42        34.81 o
 -12   6   1        134.54        118.55        39.61 o
 -11   6   1         52.42         70.06        18.73 o
 -10   6   1          2.22          7.48        14.51 o
  -9   6   1        474.20        438.32        48.49 o
  -8   6   1        323.88        722.61        62.53 o
  -7   6   1        335.95        278.62        38.25 o
  -6   6   1        399.30        313.83        39.75 o
  -5   6   1        258.40        486.25        48.29 o
  -4   6   1        294.22        424.97        49.99 o
  -3   6   1        250.28         88.59        19.97 o
  -2   6   1        589.12        192.78        27.92 o
  -1   6   1       1986.80       1280.83        73.65 o
   0   6   1         31.45        117.55        21.35 o
   1   6   1       3308.65       4466.36        94.96 o
   2   6   1       2095.06       3588.80        80.04 o
   3   6   1        248.85        527.48        36.62 o
   4   6   1        725.89        521.42        74.97 o
   5   6   1          4.41         20.27        11.00 o
   6   6   1        338.00        256.07        23.20 o
   7   6   1        348.04        980.78        48.56 o
   8   6   1        933.65       1454.82        61.72 o
   9   6   1         74.15         31.85        16.35 o
  10   6   1        492.84        528.92        55.45 o
  11   6   1        289.27        315.94        33.77 o
  12   6   1        363.97        263.57        34.11 o
  13   6   1          8.88          4.40        20.95 o
  14   6   1         67.36         50.85        23.78 o
  15   6   1         62.34         93.78        36.15 o
  16   6   1         26.10        124.73        41.60 o
 -12   7   1          2.49        -11.98        23.97 o
 -11   7   1          2.26          2.65        21.56 o
 -10   7   1         10.93          5.55        28.50 o
  -9   7   1        242.56        163.99        33.98 o
  -8   7   1        201.25        110.27        23.85 o
  -7   7   1        287.22        365.61        40.96 o
  -6   7   1        440.10        410.01        47.02 o
  -5   7   1        287.11        437.43        57.37 o
  -4   7   1        266.30        265.95        41.38 o
  -3   7   1          0.42         -4.14        15.93 o
  -2   7   1        223.46        311.93        28.38 o
  -1   7   1       1081.83       1673.49        66.40 o
   0   7   1       1745.45       2199.41        83.70 o
   1   7   1       8735.19      10643.54       160.01 o
   2   7   1       2772.59       2792.18        82.67 o
   3   7   1       1398.03       1427.19        55.11 o
   4   7   1         25.90         10.91        13.44 o
   5   7   1         21.27         76.45        12.57 o
   6   7   1        943.82        769.50        39.50 o
   7   7   1        631.65        737.97        40.67 o
   8   7   1       2436.39       3636.77        99.35 o
   9   7   1         12.37         29.78        14.81 o
  10   7   1        513.55        418.28        44.14 o
  11   7   1       1039.01       1325.41        86.64 o
  12   7   1       2051.39       2240.25       136.33 o
  13   7   1        142.48        123.86        35.01 o
  14   7   1         56.77         59.22        20.11 o
  15   7   1          7.93        -17.15        17.15 o
  16   7   1         29.43         32.23        26.10 o
 -12   8   1         16.13        -16.34        37.08 o
 -11   8   1          0.47          9.36        21.82 o
 -10   8   1        142.94         95.98        29.56 o
  -9   8   1         48.78         58.85        26.72 o
  -8   8   1        600.59        700.94        70.76 o
  -7   8   1        762.78        685.90        67.93 o
  -6   8   1        145.62         95.76        24.47 o
  -5   8   1        424.84        432.41        56.46 o
  -4   8   1         48.62         50.80        18.38 o
  -3   8   1        455.72        564.55        85.19 o
  -2   8   1         85.27         96.70        18.45 o
  -1   8   1        224.49        233.64        26.11 o
   0   8   1          7.37         37.52        12.62 o
   1   8   1         74.52        127.44        20.14 o
   2   8   1        498.14        720.46        40.82 o
   3   8   1       3915.54       4335.64       102.30 o
   4   8   1       2554.68       2754.78        93.22 o
   5   8   1         56.40         53.00        11.74 o
   6   8   1        128.51        159.24        18.37 o
   7   8   1         53.93         51.05        13.58 o
   8   8   1        457.16        493.92        35.11 o
   9   8   1       2783.79       3010.63        99.13 o
  10   8   1       1504.12       1955.87       101.31 o
  11   8   1         16.57         66.38        37.89 o
  12   8   1        178.40        212.75        39.95 o
  13   8   1         58.71         96.81        32.22 o
  14   8   1         25.80         32.91        21.47 o
  15   8   1        140.05        135.15        40.86 o
  16   8   1        257.27        203.57        51.23 o
 -11   9   1          3.26        -21.99        69.14 o
 -10   9   1         26.25         34.19        22.33 o
  -9   9   1         57.43         46.34        21.35 o
  -8   9   1        371.35        370.52        64.90 o
  -7   9   1          1.45         -5.81        16.07 o
  -6   9   1       1331.26       1565.03       102.39 o
  -5   9   1        418.69        515.54        61.91 o
  -4   9   1        405.80        370.11        54.10 o
  -3   9   1         70.90        148.21        38.54 o
  -2   9   1         12.72         -2.27        13.96 o
  -1   9   1         42.17        160.46        21.24 o
   0   9   1        788.43       1113.78        57.68 o
   1   9   1         20.62         15.08        12.38 o
   2   9   1       1313.96       2076.07        74.46 o
   3   9   1         13.80         21.27        12.27 o
   4   9   1       1502.25       1834.26        71.85 o
   5   9   1        825.62        821.91        61.68 o
   6   9   1        269.41        252.04        25.14 o
   7   9   1        454.49        712.46        42.87 o
   8   9   1          0.38        -12.80        12.80 o
   9   9   1        552.06        868.58        67.00 o
  10   9   1       2224.43       2431.68       113.41 o
  11   9   1         13.38         41.39        24.32 o
  12   9   1         68.17         82.91        26.19 o
  13   9   1         92.96         69.71        25.09 o
  14   9   1          1.02        -21.49        21.49 o
  15   9   1          6.87         17.58        35.65 o
  16   9   1        104.94        109.68        44.62 o
 -10  10   1         20.77         74.49        34.43 o
  -9  10   1          7.67        -45.68        45.68 o
  -8  10   1        126.78        140.82        27.69 o
  -7  10   1         81.98        141.20        45.98 o
  -6  10   1        156.11        132.03        32.38 o
  -5  10   1        259.27        513.77       102.21 o
  -4  10   1        120.57         64.40        24.62 o
  -3  10   1          6.72          9.41        13.65 o
  -2  10   1         69.83         22.66        10.92 o
  -1  10   1         91.85        103.08        25.60 o
   0  10   1          2.95        -11.87        12.90 o
   1  10   1        151.77         81.14        14.94 o
   2  10   1       1663.43       2484.26        86.23 o
   3  10   1        340.10        372.67        37.65 o
   4  10   1          7.30         26.62        14.40 o
   5  10   1        182.89        463.18        42.94 o
   6  10   1         96.73         79.93        20.45 o
   7  10   1         18.90        -15.66        15.66 o
   8  10   1        274.61        221.74        27.07 o
   9  10   1         44.48         86.97        24.61 o
  10  10   1        465.67        965.27        79.63 o
  11  10   1         21.78          8.87        22.44 o
  12  10   1         50.11         76.93        26.45 o
  13  10   1        184.11        167.55        37.33 o
  14  10   1         27.21         26.28        33.84 o
  15  10   1         35.53         21.12        20.98 o
 -10  11   1          0.62         49.56        39.10 o
  -9  11   1         51.86        128.89        64.18 o
  -8  11   1         29.93         14.08        42.40 o
  -7  11   1         14.02        -30.19        30.19 o
  -6  11   1          2.74        -31.57        31.57 o
  -5  11   1        134.02        182.23        51.76 o
  -4  11   1          1.39        -57.98        57.98 o
  -3  11   1          1.83        -24.63        57.24 o
  -2  11   1          5.15         23.75        20.15 o
  -1  11   1          0.57        -22.18        22.18 o
   0  11   1         92.56         28.33        15.60 o
   1  11   1          0.42        -16.16        16.16 o
   2  11   1        276.17        354.35        34.44 o
   3  11   1        352.18        315.01        30.26 o
   4  11   1          5.66         56.80        13.29 o
   5  11   1          5.28          2.53        14.85 o
   6  11   1          2.19          6.10        16.09 o
   7  11   1         42.24        111.69        21.21 o
   8  11   1         71.58         48.20        20.59 o
   9  11   1        184.04        279.70        56.43 o
  10  11   1          0.00        -23.08        23.08 o
  11  11   1          5.79        -28.28        28.28 o
  12  11   1         17.91          6.69        32.05 o
  13  11   1        167.39        252.82        52.47 o
  14  11   1         12.58         -8.12        28.39 o
  15  11   1          4.62         24.65        31.41 o
  -9  12   1          0.25        -34.25        34.25 o
  -8  12   1         75.96        -29.09        30.09 o
  -7  12   1         24.68         33.95        64.40 o
  -6  12   1        148.79        217.63        59.01 o
  -5  12   1          2.66        127.00        73.90 o
  -4  12   1        131.91         64.90        44.00 o
  -3  12   1         48.45         19.75        30.94 o
  -2  12   1         52.62         75.68        64.48 o
  -1  12   1          8.18         -2.31        19.24 o
   0  12   1        127.39        134.72        29.51 o
   1  12   1         43.60         20.18         9.67 o
   2  12   1        325.75        701.76        49.73 o
   3  12   1         94.12         57.72         9.74 o
   4  12   1         56.32         69.11        14.70 o
   5  12   1        275.73        249.83        31.06 o
   6  12   1        211.16        101.16        25.33 o
   7  12   1        125.18         82.24        20.14 o
   8  12   1         51.83        141.29        57.06 o
   9  12   1          0.87        -29.26        38.15 o
  10  12   1        388.50        281.64        48.37 o
  11  12   1         58.42         46.69        31.33 o
  12  12   1        226.24        200.32        55.16 o
  13  12   1          0.70        -16.15        30.66 o
  14  12   1         33.50         30.21        33.55 o
  15  12   1          0.00        -33.75        38.60 o
  -8  13   1        211.75        217.34        61.98 o
  -7  13   1          0.50        -48.30        48.30 o
  -6  13   1         73.24        122.09        53.01 o
  -5  13   1         43.05        -29.90        49.04 o
  -4  13   1          0.00        -10.34        40.11 o
  -3  13   1         14.90         13.79        32.89 o
  -2  13   1        142.65        156.61        43.19 o
  -1  13   1         50.99         97.19        41.96 o
   0  13   1        188.88        158.96        67.99 o
   1  13   1        457.99        557.79        71.78 o
   2  13   1          0.91        -26.09        52.73 o
   3  13   1          0.12        -32.23        32.23 o
   4  13   1        590.66        733.11        50.18 o
   5  13   1          5.03        -31.44        31.44 o
   6  13   1        262.07        424.37        84.36 o
   7  13   1         30.30         18.19        19.69 o
   8  13   1         11.38        -33.65        33.65 o
   9  13   1         15.74         16.89        18.93 o
  10  13   1         16.10        -10.23        18.91 o
  11  13   1        191.43        295.96        55.63 o
  12  13   1         52.65         71.76        28.21 o
  13  13   1        108.05         89.87        35.60 o
  14  13   1        173.48        247.84        50.74 o
  -7  14   1          0.35        -55.36        55.36 o
  -6  14   1         24.76        -32.68        40.34 o
  -5  14   1          3.87         17.32        64.90 o
  -4  14   1          0.68         26.80        35.15 o
  -3  14   1          1.47         57.29        48.13 o
  -2  14   1         46.95         39.61       127.65 o
  -1  14   1          2.53        -38.63        38.63 o
   0  14   1        162.63        418.76        59.42 o
   1  14   1         34.20        -30.26        30.85 o
   2  14   1        217.35        143.49        29.33 o
   3  14   1        103.20         26.65        18.47 o
   4  14   1         24.74         -2.77        53.49 o
   5  14   1        119.24         47.76        25.46 o
   6  14   1        582.36        633.60        66.81 o
   7  14   1         16.88        -14.64        19.64 o
   8  14   1         49.06         19.05        28.14 o
   9  14   1         40.39         60.06        23.35 o
  10  14   1        158.05        127.80        29.60 o
  11  14   1        183.11        119.68        40.47 o
  12  14   1         15.07         15.62        31.78 o
  13  14   1        107.76         87.50        42.08 o
  14  14   1         54.12         77.04        37.75 o
  -6  15   1         14.61        -13.42        36.14 o
  -5  15   1          0.81        -26.41        41.10 o
  -4  15   1         15.77        -65.73        65.73 o
  -3  15   1          3.81        -45.99        45.99 o
  -2  15   1          1.93        -24.42        24.42 o
  -1  15   1        222.48        200.93        61.10 o
   0  15   1        584.65        600.49       102.79 o
   1  15   1         35.56         59.28        24.61 o
   2  15   1         25.28         23.95        20.24 o
   3  15   1          8.04         -1.18        24.56 o
   4  15   1        176.40        157.46        36.03 o
   5  15   1         17.07         21.22        22.70 o
   6  15   1        113.48        139.71        26.16 o
   7  15   1         21.19         20.89        24.69 o
   8  15   1         22.73         21.36        23.10 o
   9  15   1         28.05        -21.85        45.90 o
  10  15   1          8.06         12.86        25.10 o
  11  15   1          1.02        -13.67        33.39 o
  12  15   1          6.88          1.27        22.66 o
  13  15   1         60.18         38.44        29.87 o
  -5  16   1         10.86         16.64        33.48 o
  -4  16   1          6.34         37.84        38.99 o
  -3  16   1          0.70        -42.72        42.72 o
  -2  16   1          1.73        -21.62        41.71 o
  -1  16   1          2.26         23.17        25.79 o
   0  16   1        304.50        357.77        77.99 o
   1  16   1         37.47         24.62        32.93 o
   2  16   1         65.11         26.77        48.52 o
   3  16   1        142.30        102.26        32.68 o
   4  16   1         15.94         15.61        26.55 o
   5  16   1         80.39         19.01        23.14 o
   6  16   1          0.22        -31.25        42.16 o
   7  16   1          8.89         41.79        40.87 o
   8  16   1         70.76         11.22        28.29 o
   9  16   1        118.78        113.82        26.88 o
  10  16   1          4.36         21.25        25.20 o
  11  16   1        155.62        140.11        32.93 o
  12  16   1         16.83        -18.97        37.39 o
  -3  17   1          9.65        104.33        60.41 o
  -2  17   1         41.89         44.61        43.70 o
  -1  17   1          1.67        -26.82        33.65 o
   0  17   1          8.28          0.73        43.13 o
   1  17   1         55.39         69.39        22.11 o
   2  17   1          5.27         -9.64        26.52 o
   3  17   1         53.27         20.70        26.53 o
   4  17   1         18.41        -20.23        27.23 o
   5  17   1         26.15         54.25        40.86 o
   6  17   1         51.66         33.81        28.98 o
   7  17   1         31.41         38.72        37.17 o
   8  17   1          6.08        -19.58        25.59 o
   9  17   1         82.74        120.98        31.59 o
  10  17   1         75.95         48.82        21.13 o
  11  17   1         46.47         26.23        40.01 o
  -1  18   1         46.17         -2.98        64.16 o
   0  18   1          4.28        -12.09        23.05 o
   1  18   1          0.91         13.56        63.44 o
   2  18   1          1.02        -20.42        53.17 o
   3  18   1          0.23         12.30        92.89 o
   4  18   1         10.51         56.04        63.07 o
   5  18   1          2.27         57.38        45.98 o
   6  18   1          0.23        -42.78        42.78 o
   7  18   1         81.80         59.45        24.60 o
   8  18   1          8.17         15.10        24.11 o
   9  18   1         21.21         42.45        26.90 o
  10  18   1         16.14         28.21        29.58 o
   2  19   1         49.72         -0.87        36.27 o
   3  19   1          2.63          2.80        59.45 o
   4  19   1         45.89        166.93        95.92 o
   5  19   1         48.33          8.07        47.51 o
   6  19   1         35.22        123.18        78.96 o
   7  19   1          1.80         22.57        29.49 o
  -5 -19   2         49.63         -0.69        52.12 o
  -4 -19   2         30.17        122.77        72.22 o
  -3 -19   2        106.21        153.11        78.41 o
  -8 -18   2         13.87         22.03        26.72 o
  -7 -18   2         67.23         83.81        42.54 o
  -6 -18   2         21.77         40.28        31.04 o
  -5 -18   2         12.72         61.92        30.20 o
  -4 -18   2         30.70         22.21        25.23 o
  -3 -18   2         18.42        204.67       113.67 o
  -2 -18   2         15.40        -83.34        83.34 o
  -1 -18   2         13.50         60.59        55.37 o
   0 -18   2          2.08         28.87        50.02 o
   1 -18   2          7.76          1.04        33.84 o
 -10 -17   2         23.38         -1.37        33.27 o
  -9 -17   2          1.21         -8.28        30.65 o
  -8 -17   2         94.31        108.25        44.15 o
  -7 -17   2         33.55         52.70        46.63 o
  -6 -17   2         58.70        109.53        46.81 o
  -5 -17   2          0.42          8.67        46.39 o
  -4 -17   2        126.59         65.67        47.28 o
  -3 -17   2          5.00         76.94        56.15 o
  -2 -17   2         17.18         -6.37        63.07 o
  -1 -17   2          0.86         11.02        27.34 o
   0 -17   2          0.01        -10.32        28.68 o
   1 -17   2         42.13         76.51        50.82 o
   2 -17   2         23.92         88.27        83.48 o
   3 -17   2         52.84         55.82        29.77 o
 -11 -16   2         44.95         27.26        25.86 o
 -10 -16   2         11.74         10.13        18.66 o
  -9 -16   2        117.56        124.41        37.32 o
  -8 -16   2          3.63         30.60        38.72 o
  -7 -16   2         90.61         85.04        53.62 o
  -6 -16   2        116.25         80.21        35.06 o
  -5 -16   2         14.09         61.02        28.38 o
  -4 -16   2         18.28         50.18        39.91 o
  -3 -16   2         48.52         12.64        64.24 o
  -2 -16   2         39.29         43.06        27.45 o
  -1 -16   2         11.98         -5.41        26.82 o
   0 -16   2          3.32         48.33        50.97 o
   1 -16   2         13.39          3.92        32.46 o
   2 -16   2         31.54          1.85        33.74 o
   3 -16   2        313.21        196.27       166.02 o
   4 -16   2          4.12         20.59       107.64 o
   5 -16   2          0.03         14.44        37.19 o
 -12 -15   2          2.75         29.56        44.55 o
 -11 -15   2         41.41         49.45        36.60 o
 -10 -15   2        173.81        184.78        47.04 o
  -9 -15   2         29.89         18.64        21.74 o
  -8 -15   2        116.26         88.03        42.55 o
  -7 -15   2         11.96        115.72        41.52 o
  -6 -15   2          0.41         50.31        20.28 o
  -5 -15   2         64.95         66.49        23.77 o
  -4 -15   2        424.12        390.23       108.89 o
  -3 -15   2         14.29         -2.62        19.07 o
  -2 -15   2         80.87        112.11        47.89 o
  -1 -15   2          0.54         11.70        46.30 o
   0 -15   2         11.85         15.57        23.00 o
   1 -15   2         26.97        -75.23        75.23 o
   2 -15   2         24.57        120.93        52.04 o
   3 -15   2        161.28         93.14        54.17 o
   4 -15   2          1.35         21.44        69.18 o
   5 -15   2          6.85         47.89        32.24 o
   6 -15   2          9.71        -12.07        31.04 o
 -13 -14   2         24.12          8.16        34.46 o
 -12 -14   2          0.74         13.06        47.51 o
 -11 -14   2          3.29        -27.60        27.60 o
 -10 -14   2        256.40        351.09        71.11 o
  -9 -14   2          5.04         64.14        36.64 o
  -8 -14   2        172.61        155.59        41.70 o
  -7 -14   2       1959.08       1833.24       126.41 o
  -6 -14   2       1249.22       1438.04       123.58 o
  -5 -14   2        308.54        355.15        60.23 o
  -4 -14   2         94.53         69.78        25.46 o
  -3 -14   2        215.33        186.32        50.72 o
  -2 -14   2          4.34        -37.34        37.34 o
  -1 -14   2        327.90        425.10        72.87 o
   0 -14   2          5.93        -40.74        40.74 o
   1 -14   2          5.29         34.36        25.30 o
   2 -14   2        438.79        500.30       146.62 o
   3 -14   2          6.94        -21.54        29.68 o
   4 -14   2         24.68         50.73        35.22 o
   5 -14   2          0.00          0.08        26.12 o
   6 -14   2         18.16         38.30        36.91 o
   7 -14   2         69.94         37.04        27.46 o
 -13 -13   2         17.75          0.16        33.02 o
 -12 -13   2         28.50         20.54        25.81 o
 -11 -13   2        404.31        380.48        69.27 o
 -10 -13   2          7.44        -34.65        34.65 o
  -9 -13   2          0.49         23.28        36.76 o
  -8 -13   2         32.16         22.03        16.99 o
  -7 -13   2         87.62        109.12        21.50 o
  -6 -13   2        399.53        374.27        60.80 o
  -5 -13   2        238.16        411.54        70.54 o
  -4 -13   2       1897.66       2532.03       157.84 o
  -3 -13   2         58.58        257.41        73.44 o
  -2 -13   2         76.79        261.48        71.14 o
  -1 -13   2        203.61        498.34        92.35 o
   0 -13   2          0.92         21.51       107.16 o
   1 -13   2         68.50         -1.84        40.64 o
   2 -13   2       1612.52       1662.15       147.85 o
   3 -13   2        761.96        692.81       152.72 o
   4 -13   2         51.50         18.14        32.24 o
   5 -13   2         15.17         57.34        41.20 o
   6 -13   2         51.14         40.04        35.28 o
   7 -13   2          5.13        -13.44        29.35 o
   8 -13   2        191.76        227.76        78.13 o
 -14 -12   2         10.37         40.99        29.93 o
 -13 -12   2         18.92        -12.20        30.03 o
 -12 -12   2         78.93         52.53        28.22 o
 -11 -12   2        588.29        791.55       100.39 o
 -10 -12   2        276.31        376.02        62.21 o
  -9 -12   2        362.04        348.05        54.29 o
  -8 -12   2        852.14        863.71        77.96 o
  -7 -12   2        170.72        238.49        47.75 o
  -6 -12   2          2.02        -13.93        81.47 o
  -5 -12   2        913.39        944.81        89.05 o
  -4 -12   2        947.49       1154.28       101.59 o
  -3 -12   2         49.22         60.61        17.49 o
  -2 -12   2         53.93         60.14        30.75 o
  -1 -12   2        843.44        664.06        67.08 o
   0 -12   2       1461.63       2187.69       120.66 o
   1 -12   2          0.24        -33.89        33.89 o
   2 -12   2        231.49        429.68        82.71 o
   3 -12   2        155.89        295.20       100.64 o
   4 -12   2         30.81         36.88        34.75 o
   5 -12   2          0.00        -20.26        21.25 o
   6 -12   2         65.25         94.23        49.04 o
   7 -12   2          9.86          4.08        24.49 o
   8 -12   2         69.77        -24.45        37.91 o
   9 -12   2         50.24         61.61        44.78 o
 -14 -11   2          0.84         18.15        29.45 o
 -13 -11   2          8.58         38.83        25.47 o
 -12 -11   2          4.27         20.68        21.09 o
 -11 -11   2         12.69         25.78        20.69 o
 -10 -11   2          0.20        -17.57        24.12 o
  -9 -11   2        154.27        170.73        27.17 o
  -8 -11   2        183.53        338.33        58.80 o
  -7 -11   2          0.24        -20.86        28.80 o
  -6 -11   2        234.35        172.47        39.08 o
  -5 -11   2         11.82         14.27        18.92 o
  -4 -11   2        254.17        292.47        41.53 o
  -3 -11   2        624.35        811.52        80.39 o
  -2 -11   2        105.33        105.47        35.52 o
  -1 -11   2        733.41        912.70        75.59 o
   0 -11   2        372.60        564.07        60.05 o
   1 -11   2         58.32         29.48        15.69 o
   2 -11   2        927.56        791.79        92.23 o
   3 -11   2        134.83        134.91        39.98 o
   4 -11   2        111.64        445.82        93.84 o
   5 -11   2        351.71        437.65        76.00 o
   6 -11   2        114.26        126.99        35.83 o
   7 -11   2          3.88        -19.52        27.71 o
   8 -11   2       1036.71       1098.83       151.93 o
   9 -11   2         14.23          5.23        44.14 o
  10 -11   2        165.77        218.77        68.01 o
 -15 -10   2         11.66         48.41        29.78 o
 -14 -10   2         77.74         50.26        28.16 o
 -13 -10   2         37.26         17.16        31.65 o
 -12 -10   2        306.10        366.58        58.95 o
 -11 -10   2        538.30        768.37        97.16 o
 -10 -10   2        741.41        914.90        86.07 o
  -9 -10   2         72.66        127.69        84.86 o
  -8 -10   2        251.63        410.11        52.68 o
  -7 -10   2        119.40        130.55        29.85 o
  -6 -10   2         12.25         20.06        21.03 o
  -5 -10   2         48.78         36.58        19.16 o
  -4 -10   2         42.55         -3.79        22.48 o
  -3 -10   2        126.76        277.66        28.11 o
  -2 -10   2         19.38         25.90        10.92 o
  -1 -10   2          0.53         -8.06        16.74 o
   0 -10   2         19.09         -2.72        19.14 o
   1 -10   2         52.65         19.55        14.57 o
   2 -10   2        343.38        188.32        31.39 o
   3 -10   2         18.88         27.48        24.56 o
   4 -10   2          1.14        -19.94        26.03 o
   5 -10   2         98.84        169.25        27.92 o
   6 -10   2        227.64        127.43        27.33 o
   7 -10   2        120.77         62.03        54.37 o
   8 -10   2          3.68          2.73        28.78 o
   9 -10   2        304.22        242.86        69.73 o
  10 -10   2         49.71         97.13        46.36 o
  11 -10   2          9.78        -13.57        74.68 o
 -15  -9   2         41.31         49.80        25.70 o
 -14  -9   2         16.56         17.93        30.56 o
 -13  -9   2         16.53         33.37        27.82 o
 -12  -9   2          6.50         18.77        16.55 o
 -11  -9   2        732.34        571.29        82.18 o
 -10  -9   2          1.36         14.35        19.57 o
  -9  -9   2        744.14        649.31        76.39 o
  -8  -9   2       1910.43       2099.21       118.30 o
  -7  -9   2       1407.54       1758.77       105.27 o
  -6  -9   2        466.12        688.47        66.17 o
  -5  -9   2         39.95         21.07        13.76 o
  -4  -9   2         46.26         65.55        16.07 o
  -3  -9   2         72.45         75.11        14.35 o
  -2  -9   2        716.96        622.29        41.45 o
  -1  -9   2          4.25         62.53        11.12 o
   0  -9   2        479.08        321.07        26.79 o
   1  -9   2         23.34         25.20         8.17 o
   2  -9   2        670.46        792.44        51.68 o
   3  -9   2          0.41         -9.80         9.80 o
   4  -9   2         16.70         20.85        11.76 o
   5  -9   2         19.91         15.51        21.73 o
   6  -9   2          0.38        -65.78        65.78 o
   7  -9   2         63.97        -16.75        22.69 o
   8  -9   2          3.83        -32.11        32.11 o
   9  -9   2          0.10        -19.69        46.96 o
  10  -9   2          2.11         -7.87        32.95 o
  11  -9   2          8.04        -36.05        36.05 o
  12  -9   2          3.18        -11.17       103.16 o
 -15  -8   2        150.68        169.83        42.28 o
 -14  -8   2         44.15         26.11        26.15 o
 -13  -8   2         41.36         20.74        27.18 o
 -12  -8   2        467.54        477.00        67.08 o
 -11  -8   2         95.05         67.33        26.99 o
 -10  -8   2        889.33       1101.84       114.52 o
  -9  -8   2         46.10        159.05        41.32 o
  -8  -8   2       2417.25       3340.15       146.70 o
  -7  -8   2        791.37        803.70        70.86 o
  -6  -8   2         74.85        137.39        34.45 o
  -5  -8   2        606.61        657.58        66.84 o
  -4  -8   2         90.89         89.28        14.11 o
  -3  -8   2       1097.00       1795.50        81.17 o
  -2  -8   2        555.07        445.25        32.97 o
  -1  -8   2        547.18        732.72        39.31 o
   0  -8   2        199.09        173.10        18.33 o
   1  -8   2        144.82         52.52        10.72 o
   2  -8   2          8.68         93.07        13.65 o
   3  -8   2         12.86         33.92         9.91 o
   4  -8   2          5.87         30.88        11.91 o
   5  -8   2         13.08         17.97        13.73 o
   6  -8   2          4.75         -6.88        23.62 o
   7  -8   2        238.83        151.53        56.86 o
   8  -8   2         11.40         -1.79        69.32 o
   9  -8   2        588.23        747.57        85.78 o
  10  -8   2         68.88         43.20        37.46 o
  11  -8   2         35.44         62.05        25.68 o
  12  -8   2          7.79        -10.89        46.31 o
 -15  -7   2         37.64         25.76        33.46 o
 -14  -7   2         91.28         91.22        39.66 o
 -13  -7   2          7.49         22.90        27.41 o
 -12  -7   2         80.44         72.37        22.19 o
 -11  -7   2         18.58         11.54        66.45 o
 -10  -7   2          0.34        -51.38        51.38 o
  -9  -7   2         99.91        115.24        30.23 o
  -8  -7   2         36.58         13.34        12.77 o
  -7  -7   2         13.63          3.08        15.28 o
  -6  -7   2        394.10        295.02        31.09 o
  -5  -7   2          3.55          2.23        12.26 o
  -4  -7   2         30.68        -10.93        16.15 o
  -3  -7   2        615.88        715.44        49.62 o
  -2  -7   2       2393.87       2406.21        91.85 o
  -1  -7   2        970.33       1254.92        49.41 o
   0  -7   2         62.75         36.40        11.71 o
   1  -7   2       1133.87       1474.23        51.35 o
   2  -7   2        363.03        466.49        30.65 o
   3  -7   2         57.13         27.30        13.06 o
   4  -7   2        481.46        327.19        36.76 o
   5  -7   2          7.39          5.19        13.25 o
   6  -7   2         34.02         14.24        11.56 o
   7  -7   2        108.87        135.46        31.78 o
   8  -7   2         37.37        259.13        53.65 o
   9  -7   2       1053.51       1395.22       115.55 o
  10  -7   2          6.53         11.95        25.91 o
  11  -7   2         34.85         46.02        40.24 o
  12  -7   2          5.70        -19.65        19.65 o
  13  -7   2         61.10         57.52        42.51 o
 -15  -6   2         18.09         33.08        61.32 o
 -14  -6   2          7.88         30.14        29.17 o
 -13  -6   2          7.18          5.47        29.34 o
 -12  -6   2         75.17        159.42        37.81 o
 -11  -6   2        640.59        720.16        74.02 o
 -10  -6   2          3.55         -3.25        23.04 o
  -9  -6   2        976.38       1190.82       104.19 o
  -8  -6   2        133.92         96.65        20.54 o
  -7  -6   2         49.14        140.43        20.19 o
  -6  -6   2          1.57          5.47        11.46 o
  -5  -6   2       1320.04       1364.76        58.12 o
  -4  -6   2       1858.23       2223.00       110.07 o
  -3  -6   2       2575.63       2981.12       121.83 o
  -2  -6   2        634.89        563.17        50.55 o
  -1  -6   2       1507.48       1375.95        49.05 o
   0  -6   2        102.11        261.59        20.87 o
   1  -6   2        552.25        574.59        33.39 o
   2  -6   2        313.05        314.53        23.59 o
   3  -6   2        469.68        484.45        37.13 o
   4  -6   2       2565.81       3548.81       108.87 o
   5  -6   2         19.32         51.90        16.79 o
   6  -6   2        145.48         98.63        22.92 o
   7  -6   2          9.70         10.92        15.70 o
   8  -6   2          6.81         11.68        24.36 o
   9  -6   2        679.00        817.75        73.43 o
  10  -6   2         58.75         16.23        16.46 o
  11  -6   2          0.17        -24.80        31.52 o
  12  -6   2         39.57        -18.92        27.11 o
  13  -6   2          2.38         54.77        32.42 o
 -15  -5   2         46.30         74.69        58.16 o
 -14  -5   2          1.33        -28.10        29.24 o
 -13  -5   2          7.66        -14.82        36.22 o
 -12  -5   2        129.70        140.15        34.02 o
 -11  -5   2        211.07        174.27        44.98 o
 -10  -5   2        578.84        440.28        66.38 o
  -9  -5   2        265.73        264.81        51.68 o
  -8  -5   2         51.07        108.02        22.47 o
  -7  -5   2         52.59        240.96        32.62 o
  -6  -5   2        573.06        867.45        43.39 o
  -5  -5   2       5492.23       5460.70       130.67 o
  -4  -5   2       2327.12       2670.21       102.42 o
  -3  -5   2         38.63        240.02        33.46 o
  -2  -5   2         47.43         -5.87        10.22 o
  -1  -5   2         95.74        327.23        22.02 o
   0  -5   2         90.97        167.77        17.50 o
   1  -5   2         48.40         17.13         5.22 o
   2  -5   2       6200.34       6775.45       152.09 o
   3  -5   2      12023.80      14769.42       188.28 o
   4  -5   2        426.86        306.18        30.49 o
   5  -5   2         31.47         28.22        15.02 o
   6  -5   2        313.84        407.44        41.81 o
   7  -5   2        480.37        659.84        51.13 o
   8  -5   2        407.11        629.76        52.64 o
   9  -5   2          0.00         -3.76        36.86 o
  10  -5   2       1176.80       1636.57       108.28 o
  11  -5   2        925.78       1050.34        83.83 o
  12  -5   2        279.25        278.98        52.65 o
  13  -5   2          7.64         28.60        27.12 o
  14  -5   2          1.68        -36.31        36.31 o
 -15  -4   2         17.25          8.61        24.52 o
 -14  -4   2          4.51         -1.56        24.68 o
 -13  -4   2         20.47         -9.77        25.60 o
 -12  -4   2          8.79         15.55        17.30 o
 -11  -4   2         61.30         94.95        40.57 o
 -10  -4   2         77.34         65.48        21.81 o
  -9  -4   2        231.83        151.95        31.75 o
  -8  -4   2        140.08         71.30        17.73 o
  -7  -4   2        182.55        215.01        29.89 o
  -6  -4   2        937.13       1002.65        59.39 o
  -5  -4   2        561.65        563.16        40.78 o
  -4  -4   2        113.21          6.85        12.50 o
  -3  -4   2       1094.37        596.83        61.54 o
  -2  -4   2         14.90         41.17        12.63 o
  -1  -4   2        672.07        703.67        47.19 o
   0  -4   2       2555.78       3396.65        91.34 o
   1  -4   2       2169.86       3154.15        64.67 o
   2  -4   2       3589.49       3405.36        71.97 o
   3  -4   2       8210.99       8984.53       136.72 o
   4  -4   2       2648.55       3292.90        95.13 o
   5  -4   2        578.16        696.22        44.93 o
   6  -4   2        526.41        566.05        36.24 o
   7  -4   2          0.94         13.72        10.48 o
   8  -4   2         27.61        -11.59        11.59 o
   9  -4   2       1262.01       1685.46       101.10 o
  10  -4   2          7.21         73.28        41.30 o
  11  -4   2        272.87        389.93        49.82 o
  12  -4   2          1.93         14.96        19.17 o
  13  -4   2        231.65        337.06        67.70 o
  14  -4   2        226.08        186.78        55.41 o
 -15  -3   2         38.44         50.78        24.04 o
 -14  -3   2          0.38          6.22        30.17 o
 -13  -3   2        418.96        371.51        67.45 o
 -12  -3   2        329.51        252.85        48.70 o
 -11  -3   2        351.91        592.28        71.22 o
 -10  -3   2        286.00        487.39        55.17 o
  -9  -3   2        133.58        128.29        36.65 o
  -8  -3   2        678.61        633.35        60.64 o
  -7  -3   2        115.78        266.13        35.97 o
  -6  -3   2         11.48         49.12        14.80 o
  -5  -3   2        465.21         67.56        15.39 o
  -4  -3   2       1607.20       2120.55        62.58 o
  -3  -3   2       2759.85       3581.23        73.08 o
  -2  -3   2        533.42        485.07        47.33 o
  -1  -3   2        270.64        137.58        19.34 o
   0  -3   2        321.04         45.67        12.99 o
   1  -3   2       2830.43       2182.50        44.38 o
   2  -3   2        230.71         41.39         8.16 o
   3  -3   2        624.50       1364.70        50.07 o
   4  -3   2       1815.04       1063.67        48.52 o
   5  -3   2        380.99        821.83        44.25 o
   6  -3   2        265.35        424.30        34.25 o
   7  -3   2         37.95         15.99        12.22 o
   8  -3   2         45.79         98.82        17.72 o
   9  -3   2        134.49         58.21        20.42 o
  10  -3   2          0.07        -22.33        62.55 o
  11  -3   2        334.43        381.29        51.00 o
  12  -3   2         31.36         27.03        17.00 o
  13  -3   2          0.89         14.72        20.84 o
  14  -3   2         10.63        -31.72        31.72 o
  15  -3   2          0.48          3.84        58.91 o
 -15  -2   2        102.25        154.25        48.94 o
 -14  -2   2         32.35         67.21        36.03 o
 -13  -2   2        434.28        476.85        74.35 o
 -12  -2   2         65.26         86.38        35.82 o
 -11  -2   2         30.89        -22.33        27.01 o
 -10  -2   2        759.02        936.92        70.41 o
  -9  -2   2        315.91        317.44        42.77 o
  -8  -2   2        691.18        900.00        72.07 o
  -7  -2   2        100.00        226.86        25.60 o
  -6  -2   2       3704.33       3585.40        93.19 o
  -5  -2   2         79.94         85.13        14.47 o
  -4  -2   2        505.20        802.95        47.52 o
  -3  -2   2         64.82        102.83        15.51 o
  -2  -2   2        750.11        108.95        14.48 o
  -1  -2   2        935.49        410.95        26.63 o
   0  -2   2       3410.60       2261.75        50.27 o
   1  -2   2      23426.61      21136.31       254.73 o
   2  -2   2       6835.57       9552.67       119.52 o
   3  -2   2       1692.34       2585.81        63.08 o
   4  -2   2       6829.40       6367.21        98.20 o
   5  -2   2        414.38        677.67        36.03 o
   6  -2   2        221.43        227.36        24.05 o
   7  -2   2        535.75        548.03        38.33 o
   8  -2   2        759.84        886.17        52.05 o
   9  -2   2        444.79        660.21        44.84 o
  10  -2   2        197.27        297.34        36.33 o
  11  -2   2         91.86        112.48        41.91 o
  12  -2   2         37.59         71.46        16.43 o
  13  -2   2        115.06        169.17        39.68 o
  14  -2   2         49.02        106.22        60.07 o
  15  -2   2         18.75        -39.31        39.31 o
 -15  -1   2         20.00         29.54        28.30 o
 -14  -1   2         74.33         84.35        27.53 o
 -13  -1   2        263.53        273.71        57.96 o
 -12  -1   2        119.39        278.09        52.00 o
 -11  -1   2          4.77        -33.50        33.50 o
 -10  -1   2        163.70        117.16        22.37 o
  -9  -1   2         15.33         44.61        14.99 o
  -8  -1   2         21.03        -10.68        14.60 o
  -7  -1   2        108.38        218.71        26.40 o
  -6  -1   2      12365.35      13375.13       187.45 o
  -5  -1   2       3107.42       4785.27        99.70 o
  -4  -1   2       7490.27       6949.33       104.41 o
  -3  -1   2        873.28       1607.41        59.54 o
  -2  -1   2        809.33        221.69        19.97 o
  -1  -1   2         89.27        432.57        26.38 o
   0  -1   2      17229.78      12597.31       314.84 o
   1  -1   2        303.55        300.37        27.21 o
   2  -1   2       4873.69       5175.95        84.18 o
   3  -1   2       1088.96        765.59        31.04 o
   4  -1   2        319.46        493.03        28.53 o
   5  -1   2       1557.20       1769.07        62.03 o
   6  -1   2       1563.41       1112.13        53.16 o
   7  -1   2       1685.98       1570.81        63.84 o
   8  -1   2        680.68        656.37        43.55 o
   9  -1   2         96.90         81.16        15.26 o
  10  -1   2        124.22        134.68        19.30 o
  11  -1   2         15.27         39.02        30.53 o
  12  -1   2         55.09         43.23        23.15 o
  13  -1   2         11.21         15.91        23.19 o
  14  -1   2         37.27          1.01        34.57 o
  15  -1   2        268.01        262.21        76.23 o
 -15   0   2         54.27         85.11        42.19 o
 -14   0   2        179.49        190.40        58.80 o
 -13   0   2        507.07        494.04        82.71 o
 -12   0   2        109.93        208.95        41.95 o
 -11   0   2        699.30        511.87        60.00 o
 -10   0   2        807.66       1215.72        75.87 o
  -9   0   2          4.88         20.09        19.24 o
  -8   0   2         10.31         19.04        12.37 o
  -7   0   2       1078.90        903.15        55.12 o
  -6   0   2      11744.38      13955.16       197.64 o
  -5   0   2          0.51         38.81        13.63 o
  -4   0   2       2144.67       1802.67        57.03 o
  -3   0   2        662.01        647.68        24.52 o
  -2   0   2        684.06        189.32        14.71 o
   0   0   2       4834.74        388.33        24.58 o
   1   0   2       1745.17       3707.14        63.46 o
   2   0   2       1909.61       1134.33        26.59 o
   3   0   2      35289.74      38499.04       230.76 o
   4   0   2       1056.99       1077.26        41.11 o
   5   0   2       1559.32       1483.09        51.11 o
   6   0   2        328.01        205.10        25.50 o
   7   0   2        994.36       1405.23        59.83 o
   8   0   2         11.05         33.77         8.83 o
   9   0   2         92.83        123.15        20.64 o
  10   0   2        271.07        246.53        28.72 o
  11   0   2          0.23         74.67        56.55 o
  12   0   2         52.94         40.67        16.59 o
  13   0   2          0.61        -25.87        25.87 o
  14   0   2         93.86        132.81        42.56 o
  15   0   2        116.24         35.48        23.81 o
  16   0   2         53.15        117.11        56.20 o
 -14   1   2          4.58         49.05        33.98 o
 -13   1   2          3.77          3.92        17.26 o
 -12   1   2         14.43        -19.82        20.03 o
 -11   1   2          5.28         -3.28        18.08 o
 -10   1   2        127.27        465.30        66.73 o
  -9   1   2        527.22        583.25        49.46 o
  -8   1   2          9.08        -11.30        11.30 o
  -7   1   2        974.44       1471.04        59.43 o
  -6   1   2       1496.08       2127.96        74.68 o
  -5   1   2       1807.26       2446.39        72.94 o
  -4   1   2       2333.70       1659.65        54.51 o
  -3   1   2      11757.37      21470.66       201.99 o
  -2   1   2        635.01        249.23        20.56 o
  -1   1   2        188.22        666.86        26.52 o
   0   1   2       2421.92       1821.20        83.59 o
   1   1   2       5005.91       4722.28       171.96 o
   2   1   2       8776.27       8387.55        80.24 o
   3   1   2       6740.62       8026.10        79.42 o
   4   1   2        189.36        104.68        12.48 o
   5   1   2       1582.08       1175.47        44.10 o
   6   1   2         68.70         34.80        10.66 o
   7   1   2        218.61        381.78        31.09 o
   8   1   2        184.56        212.96        24.40 o
   9   1   2        361.45        450.21        39.31 o
  10   1   2          7.88         10.54        12.86 o
  11   1   2        219.98        193.06        31.93 o
  12   1   2        154.59        147.10        28.70 o
  13   1   2         70.32        132.66        42.75 o
  14   1   2         60.27        169.01        54.24 o
  15   1   2        103.38        160.27        46.27 o
  16   1   2        124.41        231.20        56.03 o
 -14   2   2         16.54         17.14        26.95 o
 -13   2   2          3.75         61.01        32.43 o
 -12   2   2          9.85         24.01        34.97 o
 -11   2   2        179.28        146.37        35.50 o
 -10   2   2          2.13         50.45        34.27 o
  -9   2   2         13.06        156.59        24.87 o
  -8   2   2         27.38          1.24        10.69 o
  -7   2   2       1313.87       1854.93        66.81 o
  -6   2   2       1617.98       1270.48        51.10 o
  -5   2   2        932.08       2522.41        77.93 o
  -4   2   2        231.23         -9.28        10.01 o
  -3   2   2        875.06       1492.99        63.15 o
  -2   2   2         20.39         15.22        12.44 o
  -1   2   2       4419.22       4668.87        85.11 o
   0   2   2       3327.75       3518.98        61.23 o
   1   2   2       4946.68       3757.32       131.49 o
   2   2   2         59.23        344.53        15.65 o
   3   2   2       4271.43       3149.19        50.71 o
   4   2   2       6280.52       8607.98       103.74 o
   5   2   2        453.62        151.87        18.75 o
   6   2   2         89.87        110.40        18.13 o
   7   2   2       3147.61       3201.10        89.32 o
   8   2   2        756.39        428.10        34.75 o
   9   2   2         82.39         33.70        13.28 o
  10   2   2        110.27        143.00        25.33 o
  11   2   2         68.37         53.15        19.06 o
  12   2   2        183.42         72.01        39.36 o
  13   2   2        383.77        371.13        57.92 o
  14   2   2          0.35         -9.85        23.00 o
  15   2   2        496.16        567.09        91.77 o
  16   2   2        269.74        314.04        68.97 o
 -14   3   2          2.48         21.80        41.78 o
 -13   3   2         76.45         45.76        19.85 o
 -12   3   2          1.10         -2.90        26.49 o
 -11   3   2        851.27       1231.04        90.32 o
 -10   3   2        528.63        710.38        62.65 o
  -9   3   2         71.26        141.19        23.62 o
  -8   3   2        440.52        247.48        31.75 o
  -7   3   2        985.58       1178.76        52.43 o
  -6   3   2        864.20        511.97        32.72 o
  -5   3   2        132.22        171.75        18.50 o
  -4   3   2         11.40         37.54        28.10 o
  -3   3   2        401.39        352.74        32.63 o
  -2   3   2       3722.86       5345.37       112.54 o
  -1   3   2       2237.54       3153.47        66.60 o
   0   3   2       1416.53        711.13        27.29 o
   1   3   2      22345.84      18553.87       308.03 o
   2   3   2        222.01        587.16        30.51 o
   3   3   2         21.68         22.68         5.99 o
   4   3   2       1004.44        687.42        30.27 o
   5   3   2       3510.91       3833.70        71.91 o
   6   3   2       4655.46       4905.51       103.14 o
   7   3   2        157.48        239.52        25.71 o
   8   3   2         10.44         17.21        11.82 o
   9   3   2        292.20        287.38        30.85 o
  10   3   2        187.13        126.73        27.45 o
  11   3   2          0.60         16.02        22.31 o
  12   3   2          0.65         45.98        44.98 o
  13   3   2          0.65        -14.29        19.63 o
  14   3   2         15.60        -28.10        32.44 o
  15   3   2        128.38        101.16        36.51 o
  16   3   2         56.65         70.73        42.13 o
 -13   4   2         27.82         24.16        21.60 o
 -12   4   2          7.45         -7.80        22.79 o
 -11   4   2        389.22        538.71        60.55 o
 -10   4   2        131.14        168.39        29.55 o
  -9   4   2         86.36        327.52        42.50 o
  -8   4   2         67.95         52.12        17.54 o
  -7   4   2         47.09         59.25        15.63 o
  -6   4   2        250.62        358.03        39.40 o
  -5   4   2        141.80        355.25        34.99 o
  -4   4   2        465.63        672.26        52.29 o
  -3   4   2         58.73         50.09        16.16 o
  -2   4   2         23.48          1.17        11.54 o
  -1   4   2       2663.40       3799.21        78.38 o
   0   4   2       6606.41       6405.07       106.14 o
   1   4   2       2939.50       2356.69        52.33 o
   2   4   2        228.40        208.82        15.15 o
   3   4   2       2097.97       1986.75        42.30 o
   4   4   2       1584.72       2458.35        47.86 o
   5   4   2          4.46         -0.69         8.29 o
   6   4   2       1238.44       1478.44        58.76 o
   7   4   2        443.44        375.48        31.79 o
   8   4   2        196.58        403.31        37.47 o
   9   4   2         48.42         49.67        19.24 o
  10   4   2         77.08        120.46        25.30 o
  11   4   2        103.64         99.15        28.71 o
  12   4   2          6.88         15.79        42.16 o
  13   4   2        179.70         88.45        22.01 o
  14   4   2          9.90         18.80        25.46 o
  15   4   2        116.68         44.72        32.04 o
  16   4   2          0.00        -36.05        54.31 o
 -13   5   2          0.49         -9.47        20.61 o
 -12   5   2         63.16         16.71        22.34 o
 -11   5   2        174.85        235.47        40.89 o
 -10   5   2         84.48         95.58        21.60 o
  -9   5   2        776.37       1012.60        66.36 o
  -8   5   2         39.21         33.70        17.30 o
  -7   5   2        185.00        144.16        26.72 o
  -6   5   2        372.95        466.55        45.30 o
  -5   5   2        504.55        724.87        58.94 o
  -4   5   2       1323.57       1136.62        81.26 o
  -3   5   2         22.55         29.90        21.18 o
  -2   5   2       1190.02        946.64        63.67 o
  -1   5   2       6431.25       6894.13       113.32 o
   0   5   2        862.59        920.76        44.18 o
   1   5   2        574.62        321.06        21.47 o
   2   5   2       3450.93       1940.16        52.18 o
   3   5   2       2618.31       2061.06        49.48 o
   4   5   2          0.05         -6.69         6.69 o
   5   5   2        739.15       1390.44        44.80 o
   6   5   2       2177.55       1764.86        53.86 o
   7   5   2        111.47         82.63        13.53 o
   8   5   2         20.51          3.48        11.24 o
   9   5   2         75.60         79.74        23.52 o
  10   5   2        957.09        951.67        71.40 o
  11   5   2        427.83        431.00        43.85 o
  12   5   2        213.62        329.97        64.39 o
  13   5   2          0.03        -27.78        27.78 o
  14   5   2       1330.25       1407.88       114.71 o
  15   5   2        367.32        485.16        70.25 o
  16   5   2          0.04        -11.07        42.05 o
 -13   6   2         26.69        -21.32        21.32 o
 -12   6   2          9.89          8.44        20.15 o
 -11   6   2        141.25        250.47        42.47 o
 -10   6   2         17.73         74.13        31.20 o
  -9   6   2        569.23        486.34        48.87 o
  -8   6   2        635.97       1343.92        86.55 o
  -7   6   2         33.11          7.19        15.15 o
  -6   6   2         29.93         41.43        14.23 o
  -5   6   2         40.76          2.02        16.29 o
  -4   6   2        420.12        273.89        44.44 o
  -3   6   2        315.17        387.05        46.63 o
  -2   6   2        702.80        487.49        59.24 o
  -1   6   2         99.46         77.39        23.84 o
   0   6   2       1290.96        511.59        40.45 o
   1   6   2       6827.97       5471.24        97.14 o
   2   6   2       1362.66       1920.92        58.56 o
   3   6   2       3278.22       3079.21       130.25 o
   4   6   2        108.89        218.74        17.94 o
   5   6   2        792.77        920.17        37.90 o
   6   6   2        137.64        128.87        15.02 o
   7   6   2          1.65         -3.76         9.40 o
   8   6   2        920.52        718.85        45.19 o
   9   6   2         21.54         38.08        11.16 o
  10   6   2         11.47         15.19        13.56 o
  11   6   2        575.89        521.97        52.08 o
  12   6   2        192.73        193.00        36.36 o
  13   6   2         89.06        105.13        18.56 o
  14   6   2       1938.56       2074.22       137.61 o
  15   6   2        119.89        169.60        41.41 o
  16   6   2         49.83         20.73        29.81 o
 -12   7   2         24.56        -14.53        39.08 o
 -11   7   2         41.97         60.36        22.85 o
 -10   7   2        329.53        416.00        62.33 o
  -9   7   2         17.34         89.33        30.85 o
  -8   7   2          3.76         -0.99        35.82 o
  -7   7   2          0.50         52.25        28.91 o
  -6   7   2          0.81         -5.41        17.64 o
  -5   7   2        687.91        726.69        72.83 o
  -4   7   2         61.64         30.93        26.86 o
  -3   7   2         99.27        260.20        40.43 o
  -2   7   2        737.14        522.02        34.01 o
  -1   7   2         58.31        118.87        17.30 o
   0   7   2        531.55        656.39        40.72 o
   1   7   2       9054.81      10368.14       156.97 o
   2   7   2       1341.80       2394.76        67.44 o
   3   7   2      10091.27      11299.12       153.80 o
   4   7   2       3392.27       3224.83        77.10 o
   5   7   2         17.84         -4.29         7.21 o
   6   7   2         76.10         31.96        10.45 o
   7   7   2         20.92        -10.16        10.94 o
   8   7   2        478.67        326.91        27.06 o
   9   7   2        279.19        327.58        28.60 o
  10   7   2          0.23          0.68        15.02 o
  11   7   2        320.76        304.12        36.44 o
  12   7   2         80.24         40.24        22.94 o
  13   7   2          7.97         29.74        41.00 o
  14   7   2        334.47        367.82        63.08 o
  15   7   2         46.35         10.72        23.81 o
  16   7   2         52.87         52.52        22.12 o
 -11   8   2          5.71        -27.88        31.96 o
 -10   8   2         56.49         50.02        53.76 o
  -9   8   2        217.27        357.47        54.05 o
  -8   8   2        733.52        631.83        68.22 o
  -7   8   2         51.51         13.73        39.64 o
  -6   8   2         47.19         65.44        31.52 o
  -5   8   2         26.82        -20.36        27.97 o
  -4   8   2         61.81         71.78        23.22 o
  -3   8   2         19.31         41.81        19.20 o
  -2   8   2        769.05        804.26        69.85 o
  -1   8   2       2127.38       3156.39        95.95 o
   0   8   2        163.76        132.63        17.96 o
   1   8   2        814.02        813.19        47.51 o
   2   8   2       2014.51       2364.44        70.53 o
   3   8   2       3297.32       3810.68        95.71 o
   4   8   2        976.34       1411.30        55.85 o
   5   8   2         77.47        171.02        18.28 o
   6   8   2       3048.76       2675.11        72.90 o
   7   8   2       1185.61       1495.71        58.53 o
   8   8   2       2299.39       2553.49        79.69 o
   9   8   2       2713.33       3730.04       112.71 o
  10   8   2         38.13        -15.60        15.60 o
  11   8   2         77.55        286.88        55.52 o
  12   8   2         35.86         11.82        20.72 o
  13   8   2        213.00        252.49        48.51 o
  14   8   2          4.61        -30.12        30.12 o
  15   8   2          6.75         40.53        39.13 o
  16   8   2         10.00         21.25        27.00 o
 -11   9   2          2.03        -20.05        20.05 o
 -10   9   2          0.04         -9.12        72.63 o
  -9   9   2         36.54         33.10        22.84 o
  -8   9   2         12.46          6.78        23.46 o
  -7   9   2          8.14         27.40        22.19 o
  -6   9   2        183.50        202.77        68.64 o
  -5   9   2         58.49         26.01        16.12 o
  -4   9   2         16.69         19.41        18.36 o
  -3   9   2         39.72         28.05        13.26 o
  -2   9   2          4.88          4.15        17.13 o
  -1   9   2        247.14        247.88        27.77 o
   0   9   2          1.35         -9.44        10.96 o
   1   9   2       1106.29        943.36        53.85 o
   2   9   2          2.52         27.90        13.17 o
   3   9   2       1164.42       1634.17        62.93 o
   4   9   2         47.70         47.06        15.37 o
   5   9   2       1068.91       1421.03        61.97 o
   6   9   2          5.60         26.18        12.47 o
   7   9   2        375.42        628.15        41.85 o
   8   9   2        212.50        291.85        27.87 o
   9   9   2        806.04       1016.25        58.70 o
  10   9   2        231.63        194.13        30.83 o
  11   9   2        148.02        161.87        61.66 o
  12   9   2         14.02         15.92        16.06 o
  13   9   2         27.49         69.52        31.64 o
  14   9   2         24.80         14.57        24.45 o
  15   9   2         77.41         64.51        26.23 o
  16   9   2         26.94         22.66        23.71 o
 -10  10   2         11.03        -26.46        28.06 o
  -9  10   2         59.60        165.65        51.80 o
  -8  10   2         65.13         63.21        33.61 o
  -7  10   2         17.55         47.05        33.08 o
  -6  10   2        127.60        156.54        32.36 o
  -5  10   2        140.57         71.89        41.22 o
  -4  10   2        154.59        224.36        42.19 o
  -3  10   2          0.41         18.36        23.01 o
  -2  10   2         78.02         37.95        16.55 o
  -1  10   2        409.88        556.72        52.75 o
   0  10   2        239.23        414.80        38.73 o
   1  10   2        773.34       1030.74        58.81 o
   2  10   2        302.53        178.39        24.90 o
   3  10   2        727.61        782.09        45.57 o
   4  10   2        425.90        455.68        36.15 o
   5  10   2        356.29        329.60        31.16 o
   6  10   2        282.95        415.66        37.37 o
   7  10   2         99.99        151.96        21.94 o
   8  10   2       1286.12       1379.28        70.05 o
   9  10   2        228.04        265.41        30.20 o
  10  10   2        333.35        529.88        63.18 o
  11  10   2        113.26         55.53        23.68 o
  12  10   2         70.35         89.99        22.67 o
  13  10   2        610.35        817.16        87.24 o
  14  10   2          0.17        -14.96        24.22 o
  15  10   2        159.55        244.27        65.09 o
  16  10   2          7.98         50.33        22.80 o
  -9  11   2         11.68          1.59        28.46 o
  -8  11   2          9.77          2.09        33.39 o
  -7  11   2         73.39         44.91        24.73 o
  -6  11   2        425.89        536.74        76.00 o
  -5  11   2        175.21        164.40        47.38 o
  -4  11   2          1.39        -52.35        52.35 o
  -3  11   2         13.34        211.05        65.21 o
  -2  11   2         26.22         40.19        21.75 o
  -1  11   2         45.31         -4.15        15.01 o
   0  11   2         24.35         -7.63        13.64 o
   1  11   2        200.58        116.79        18.76 o
   2  11   2        392.45        342.67        32.39 o
   3  11   2        278.65        472.86        37.22 o
   4  11   2        404.67        414.87        36.46 o
   5  11   2         67.59        121.03        28.10 o
   6  11   2        147.96         58.26        13.47 o
   7  11   2          0.43        -12.23        12.23 o
   8  11   2         76.12         44.70        23.80 o
   9  11   2         21.49        -36.38        36.38 o
  10  11   2        589.73        730.89        69.05 o
  11  11   2        143.63        114.03        30.99 o
  12  11   2         42.16         52.07        26.18 o
  13  11   2        687.79        946.29        97.79 o
  14  11   2          6.91          7.69        38.43 o
  15  11   2          8.04          1.47        40.58 o
  -9  12   2         43.79         37.77        33.33 o
  -8  12   2         37.73         67.76        48.64 o
  -7  12   2        248.11        262.82        67.27 o
  -6  12   2          4.44        -29.22        29.22 o
  -5  12   2        147.56        195.69        54.28 o
  -4  12   2          5.01        -19.82        21.85 o
  -3  12   2          9.59        -49.17        49.17 o
  -2  12   2          1.26         30.51        70.28 o
  -1  12   2        262.68        218.07        38.85 o
   0  12   2          2.57         -5.32        16.40 o
   1  12   2        131.59        158.67        27.61 o
   2  12   2         16.78         -4.31        13.81 o
   3  12   2         77.08        113.39        18.01 o
   4  12   2         47.21          1.65        11.66 o
   5  12   2          5.83          0.93        13.98 o
   6  12   2          4.32         -5.63        13.88 o
   7  12   2         15.71         -3.87        17.01 o
   8  12   2        101.56        204.03        51.97 o
   9  12   2         22.33        171.17        45.08 o
  10  12   2         15.38        -11.17        23.98 o
  11  12   2         10.63         52.70        36.94 o
  12  12   2         87.36         49.47        17.32 o
  13  12   2          6.36          2.22        17.22 o
  14  12   2        110.98         75.04        42.94 o
  15  12   2         70.76         92.32        46.15 o
  -8  13   2          7.96         64.82        45.79 o
  -7  13   2          0.42         28.90        29.65 o
  -6  13   2         16.43         29.58        39.04 o
  -5  13   2         23.72        -37.28        59.63 o
  -4  13   2        282.47        529.31       150.30 o
  -3  13   2         22.55         -7.73        27.12 o
  -2  13   2          2.05        -12.66        16.18 o
  -1  13   2         73.61        115.23        34.76 o
   0  13   2         39.08        115.70        57.37 o
   1  13   2         91.95        243.99        49.87 o
   2  13   2          5.37        -12.67        38.90 o
   3  13   2        359.42        418.57        37.00 o
   4  13   2        106.91         73.03        15.91 o
   5  13   2        133.16        118.83        27.13 o
   6  13   2        111.84        111.39        21.93 o
   7  13   2        474.41        581.91        62.16 o
   8  13   2          8.40        -30.37        30.37 o
   9  13   2         74.97         32.52        27.15 o
  10  13   2        156.17        282.27        51.98 o
  11  13   2         55.45         59.18        32.78 o
  12  13   2         85.42        148.95        39.76 o
  13  13   2          0.01         -9.20        28.47 o
  14  13   2         44.02         72.20        32.09 o
  15  13   2         48.69         70.40        30.62 o
  -7  14   2         24.00        114.19        65.34 o
  -6  14   2         47.49         33.22        49.24 o
  -5  14   2         10.74         23.46        46.87 o
  -4  14   2         85.36        103.43        43.52 o
  -3  14   2          4.79         20.37        32.68 o
  -2  14   2        142.93         53.80        78.00 o
  -1  14   2          0.61         13.98        20.24 o
   0  14   2         25.00         25.88        32.81 o
   1  14   2        602.07        601.90        73.60 o
   2  14   2         12.43        -28.60        28.60 o
   3  14   2          0.97        -31.84        31.84 o
   4  14   2        482.65        430.82        43.06 o
   5  14   2         34.63        -25.16        25.16 o
   6  14   2        342.12        183.46        29.39 o
   7  14   2         26.84         39.25        21.41 o
   8  14   2        122.05         65.07        18.00 o
   9  14   2        138.37        196.91        40.67 o
  10  14   2          6.68        -22.27        29.10 o
  11  14   2         19.38        -24.92        25.69 o
  12  14   2          0.09        -25.73        29.58 o
  13  14   2         13.86          0.80        28.08 o
  14  14   2         49.98         65.92        33.09 o
  -6  15   2          1.88          2.52        60.32 o
  -5  15   2         11.89        -95.91        95.91 o
  -4  15   2         10.69         49.22        39.25 o
  -3  15   2          3.15         24.49        38.38 o
  -2  15   2         51.51         20.04        36.94 o
  -1  15   2         68.03         46.03        70.94 o
   0  15   2         18.52         49.86        27.43 o
   1  15   2         83.64        202.56        37.39 o
   2  15   2          4.48        -30.51        35.34 o
   3  15   2         53.21         18.48        17.81 o
   4  15   2          2.03         -8.36        16.86 o
   5  15   2          5.11         -5.34        16.04 o
   6  15   2        162.67        131.67        30.15 o
   7  15   2        133.14        137.63        38.04 o
   8  15   2         17.39         83.14        41.19 o
   9  15   2         12.40         29.20        33.57 o
  10  15   2         82.60         51.37        27.81 o
  11  15   2         36.51         68.20        24.87 o
  12  15   2         68.35        160.41        40.48 o
  13  15   2         14.68        -16.91        31.83 o
  -4  16   2          0.01        -15.70        40.43 o
  -3  16   2         17.22          2.45        45.63 o
  -2  16   2          1.40          1.28        29.39 o
  -1  16   2         15.97         61.70        38.57 o
   0  16   2        174.75        230.10        68.22 o
   1  16   2         24.47         45.45        21.31 o
   2  16   2          2.22        -23.17        25.90 o
   3  16   2          0.07         -9.46        26.31 o
   4  16   2         76.61         73.92        30.45 o
   5  16   2        200.96         73.01        19.76 o
   6  16   2         13.54        -20.04        22.99 o
   7  16   2          1.14        -29.25        29.25 o
   8  16   2          0.01        -25.83        25.83 o
   9  16   2          6.01         -2.40        28.32 o
  10  16   2          9.89         37.48        24.12 o
  11  16   2        109.93         71.57        36.74 o
  12  16   2         97.84        142.36        38.65 o
  -3  17   2          0.24        -93.73        93.73 o
  -2  17   2          5.75        -11.30        52.68 o
  -1  17   2          7.10        -38.51        91.98 o
   0  17   2         10.62        -27.99        27.99 o
   1  17   2          8.17         29.37        28.02 o
   2  17   2         11.81        -26.13        67.22 o
   3  17   2         28.38         22.60        22.72 o
   4  17   2        302.83        320.81        57.93 o
   5  17   2         40.54         69.03        49.14 o
   6  17   2          2.80         43.84        23.67 o
   7  17   2         18.76         35.69        21.28 o
   8  17   2          2.95         -7.29        26.94 o
   9  17   2         92.64        112.79        42.94 o
  10  17   2         10.34         46.28        25.15 o
  11  17   2          4.80         31.58        30.44 o
  -1  18   2          5.71        -18.33        46.92 o
   0  18   2          4.77        -39.98        39.98 o
   1  18   2         45.82        -10.14        38.51 o
   2  18   2         38.24         66.15        30.02 o
   3  18   2          7.95         15.04        23.67 o
   4  18   2         10.59         18.49        27.13 o
   5  18   2         18.08        -32.41        36.63 o
   6  18   2          1.24         84.91        92.13 o
   7  18   2         11.06         11.99        26.32 o
   8  18   2         35.92         56.22        25.90 o
   9  18   2          5.30          7.39        21.66 o
  10  18   2         26.85          2.96        32.37 o
   2  19   2         10.11         40.60        60.46 o
   3  19   2          0.00        -13.90        36.37 o
   4  19   2          3.03         85.14        75.36 o
   5  19   2         64.31         81.86        65.62 o
   6  19   2         17.68         98.17        59.03 o
   7  19   2         12.10         30.10        55.40 o
   8  19   2          5.93        -19.84        21.16 o
  -7 -18   3          4.02        103.95        95.88 o
  -6 -18   3         48.32         96.10        80.43 o
  -5 -18   3         56.69         29.13        41.84 o
  -4 -18   3          7.21         77.03        58.43 o
  -3 -18   3         20.81        101.92        81.45 o
  -2 -18   3          2.16        -17.20        38.92 o
  -1 -18   3          5.58        -35.29        35.29 o
   0 -18   3         85.61         97.32        63.67 o
   1 -18   3         30.00         45.97        35.42 o
  -9 -17   3        130.89         95.18        55.34 o
  -8 -17   3         13.41         32.00        37.95 o
  -7 -17   3        123.46        202.70        55.53 o
  -6 -17   3        189.14        111.64        33.70 o
  -5 -17   3        118.70        127.39        51.48 o
  -4 -17   3         10.38         12.24        28.39 o
  -3 -17   3         48.61         30.52        29.15 o
  -2 -17   3         36.12        118.64        86.55 o
  -1 -17   3         38.51         19.59        43.33 o
   0 -17   3         15.08        102.13        95.41 o
   1 -17   3         56.99          0.19        84.73 o
   2 -17   3         26.34        -65.43        65.43 o
   3 -17   3         76.83         95.70        63.77 o
 -11 -16   3        116.62        227.00        57.54 o
 -10 -16   3         14.29         17.30        32.14 o
  -9 -16   3         14.62         10.79        27.93 o
  -8 -16   3         73.13         99.51        39.06 o
  -7 -16   3        259.78        315.98        63.30 o
  -6 -16   3        338.47        409.49        70.80 o
  -5 -16   3        302.38        483.86        78.83 o
  -4 -16   3         37.05         31.10        26.58 o
  -3 -16   3          0.01        -40.67        40.67 o
  -2 -16   3          0.73         -1.32        35.26 o
  -1 -16   3          1.13          1.44        26.13 o
   0 -16   3          6.52        -22.54        27.56 o
   1 -16   3         10.33         52.61        62.02 o
   2 -16   3         52.70        133.65        52.57 o
   3 -16   3         14.30        -35.40        41.73 o
   4 -16   3          0.59         -9.25        29.11 o
   5 -16   3          6.61         -3.60        69.59 o
 -12 -15   3         48.49         21.14        20.97 o
 -11 -15   3          6.84         12.97        51.09 o
 -10 -15   3        300.71        272.61        61.19 o
  -9 -15   3          4.80         -9.52        30.02 o
  -8 -15   3         77.47         82.38        33.96 o
  -7 -15   3         63.12         47.94        24.79 o
  -6 -15   3         42.46         27.47        19.53 o
  -5 -15   3         29.94         91.57        38.67 o
  -4 -15   3         71.67        151.86        48.06 o
  -3 -15   3          6.79        -16.09        32.94 o
  -2 -15   3         65.80        217.84        60.06 o
  -1 -15   3         42.08        -35.06        57.58 o
   0 -15   3         23.37         -5.28        41.51 o
   1 -15   3         94.97        110.00        60.03 o
   2 -15   3         44.65         56.07        39.48 o
   3 -15   3          3.62         15.75        42.13 o
   4 -15   3         43.92          9.80        35.50 o
   5 -15   3          3.92        -49.35        50.37 o
   6 -15   3         45.87        -19.58        34.46 o
 -12 -14   3        161.06        205.36        54.42 o
 -11 -14   3          2.79         14.51        40.58 o
 -10 -14   3        673.99        719.52       103.03 o
  -9 -14   3          1.05        -13.60        28.33 o
  -8 -14   3         55.13         55.95        23.95 o
  -7 -14   3        266.91        212.65        45.14 o
  -6 -14   3        487.96        642.65        82.40 o
  -5 -14   3         11.24        -14.57        29.69 o
  -4 -14   3        601.12        650.11        82.58 o
  -3 -14   3         32.27         15.39        46.83 o
  -2 -14   3         54.43          4.50        37.12 o
  -1 -14   3         76.78         54.84        27.06 o
   0 -14   3          0.27        -63.23        63.23 o
   1 -14   3         46.90        127.36        70.00 o
   2 -14   3         18.88         45.57        35.70 o
   3 -14   3         35.68         38.51        39.07 o
   4 -14   3        414.14        538.84       108.02 o
   5 -14   3        137.62         72.43        36.34 o
   6 -14   3         30.12          2.58        64.50 o
   7 -14   3         22.00        -21.97        33.57 o
 -13 -13   3          1.12         36.99        43.57 o
 -12 -13   3         67.44         42.08        36.39 o
 -11 -13   3        273.33        346.92        68.95 o
 -10 -13   3         42.56         18.68        29.93 o
  -9 -13   3        173.40        157.81        44.48 o
  -8 -13   3       1405.43       1728.32       122.42 o
  -7 -13   3       2567.86       2905.24       155.38 o
  -6 -13   3        749.10        512.66        70.05 o
  -5 -13   3        371.51        255.61        57.64 o
  -4 -13   3         58.39        153.08        41.46 o
  -3 -13   3        290.78        662.04       103.20 o
  -2 -13   3        699.61        881.81       111.75 o
  -1 -13   3        130.15        335.74       101.43 o
   0 -13   3         25.61         39.17       136.22 o
   1 -13   3          6.25        -95.33        95.33 o
   2 -13   3         83.37         82.71        50.32 o
   3 -13   3        804.85       1112.65       141.74 o
   4 -13   3        364.23        426.63        90.78 o
   5 -13   3        239.64        222.38        65.63 o
   6 -13   3        115.92        162.31        61.13 o
   7 -13   3         14.24        -14.11        90.66 o
   8 -13   3        130.28        156.20       133.04 o
 -13 -12   3         81.91        105.68        35.57 o
 -12 -12   3         14.57         77.30        30.78 o
 -11 -12   3        488.28        554.54        86.80 o
 -10 -12   3         45.76         58.18        35.67 o
  -9 -12   3         98.78         -7.10        21.60 o
  -8 -12   3        406.85        434.26        58.33 o
  -7 -12   3        957.66       1351.25       105.46 o
  -6 -12   3        387.57        597.16        88.48 o
  -5 -12   3        108.08         89.63        28.31 o
  -4 -12   3        686.75        573.26        66.73 o
  -3 -12   3        286.34        169.72        34.07 o
  -2 -12   3         15.15         17.91        26.71 o
  -1 -12   3        229.03        109.74        34.14 o
   0 -12   3        333.17        296.80        55.09 o
   1 -12   3       1931.72       2282.99       303.01 o
   2 -12   3        141.16        542.64       156.79 o
   3 -12   3         28.14        144.00        52.53 o
   4 -12   3         85.08         78.34        32.50 o
   5 -12   3         53.55         38.21        43.26 o
   6 -12   3        202.73        226.82        65.97 o
   7 -12   3        259.36        393.63        95.18 o
   8 -12   3        390.86        496.40       103.34 o
   9 -12   3          4.01          5.48        56.08 o
 -14 -11   3         40.01         78.40        44.36 o
 -13 -11   3         33.13        -30.99        30.99 o
 -12 -11   3         94.60        125.25        31.09 o
 -11 -11   3         73.99         53.65        18.91 o
 -10 -11   3         28.78         17.91        18.48 o
  -9 -11   3       1298.44       1065.39        92.73 o
  -8 -11   3         39.58         68.88        39.22 o
  -7 -11   3        368.84        397.87        61.82 o
  -6 -11   3        252.18        310.14        48.82 o
  -5 -11   3        262.10        338.75        52.11 o
  -4 -11   3        109.64         30.78        23.38 o
  -3 -11   3       2714.47       3292.18       133.17 o
  -2 -11   3        486.39        463.95        70.01 o
  -1 -11   3        188.45         94.05        38.49 o
   0 -11   3          1.76         21.60        14.90 o
   1 -11   3        399.84        189.70        45.17 o
   2 -11   3       1673.39       2000.86       144.49 o
   3 -11   3         28.28         72.72        35.19 o
   4 -11   3        833.84       1005.04       136.07 o
   5 -11   3        297.44        193.94        38.17 o
   6 -11   3         49.07        165.14        54.54 o
   7 -11   3         51.24         22.18        29.80 o
   8 -11   3        376.39        454.26        91.97 o
   9 -11   3         80.00         57.72        43.75 o
  10 -11   3          7.23         15.07        33.94 o
 -14 -10   3        131.82         22.46        27.36 o
 -13 -10   3         12.78         12.59        26.98 o
 -12 -10   3         74.66         82.86        34.35 o
 -11 -10   3         74.03        111.82        37.02 o
 -10 -10   3         65.71        115.41        29.64 o
  -9 -10   3        939.45       1246.32       100.17 o
  -8 -10   3         45.83        -33.81        33.81 o
  -7 -10   3         24.19         26.55        14.72 o
  -6 -10   3          1.20         -2.20        19.95 o
  -5 -10   3         13.37         42.19        16.29 o
  -4 -10   3         17.45        -17.07        17.07 o
  -3 -10   3        515.01        543.15        52.64 o
  -2 -10   3          6.57         56.92        14.70 o
  -1 -10   3         96.59         40.37        21.28 o
   0 -10   3         51.96         26.12        13.03 o
   1 -10   3        152.19        198.97        32.56 o
   2 -10   3        127.17         97.90        34.32 o
   3 -10   3          0.54        -14.84        14.84 o
   4 -10   3        136.98         94.58        40.68 o
   5 -10   3        173.08         95.50        61.51 o
   6 -10   3         42.09        -36.29        54.46 o
   7 -10   3        556.94        800.25       114.87 o
   8 -10   3          0.63         -1.81        23.00 o
   9 -10   3        161.86        222.59        66.85 o
  10 -10   3        155.00        103.67        45.28 o
  11 -10   3          3.32         29.82        31.23 o
 -14  -9   3         29.86          1.33        26.77 o
 -13  -9   3        175.28        173.60        36.39 o
 -12  -9   3         77.69         57.16        34.39 o
 -11  -9   3        385.64        447.52        73.82 o
 -10  -9   3        628.26        693.52        72.63 o
  -9  -9   3        115.44        321.29        58.77 o
  -8  -9   3        350.47        319.56        46.61 o
  -7  -9   3        633.53        739.40        70.67 o
  -6  -9   3         37.86          8.83        25.37 o
  -5  -9   3        135.16        189.15        42.35 o
  -4  -9   3        410.32        268.51        41.13 o
  -3  -9   3         19.50         61.96        31.80 o
  -2  -9   3        376.78        355.65        30.11 o
  -1  -9   3        409.76        439.77        36.04 o
   0  -9   3          4.16         13.97         8.21 o
   1  -9   3        113.85        209.72        22.95 o
   2  -9   3          0.24          6.21         9.93 o
   3  -9   3          0.70         19.42        14.45 o
   4  -9   3         65.08         63.05        24.64 o
   5  -9   3          0.45         -7.12        22.09 o
   6  -9   3          0.03        -45.75        45.75 o
   7  -9   3         10.75        -58.18        58.18 o
   8  -9   3         76.78         37.70        49.67 o
   9  -9   3          8.01         24.57        39.57 o
  10  -9   3         34.49         42.74        78.02 o
  11  -9   3         45.17         61.11        81.47 o
  12  -9   3         13.82         55.53        62.95 o
 -15  -8   3         80.02        160.97        50.30 o
 -14  -8   3         29.76         29.09        19.03 o
 -13  -8   3        145.93        235.88        49.28 o
 -12  -8   3          5.03         26.69        37.79 o
 -11  -8   3        199.55        268.94        56.52 o
 -10  -8   3        273.43        312.98        59.50 o
  -9  -8   3         12.26        -48.51        48.51 o
  -8  -8   3        111.62        206.54        40.81 o
  -7  -8   3        106.06         76.15        24.62 o
  -6  -8   3       1157.19       1020.55        78.40 o
  -5  -8   3         93.08        237.39        41.68 o
  -4  -8   3        108.23        201.48        38.68 o
  -3  -8   3         80.78        162.78        20.15 o
  -2  -8   3        108.98        192.10        24.28 o
  -1  -8   3        141.43         65.95        28.75 o
   0  -8   3         34.06         18.84         8.74 o
   1  -8   3        470.74        702.68        53.48 o
   2  -8   3          2.24          4.85         8.62 o
   3  -8   3        124.91        176.80        19.37 o
   4  -8   3        516.42        623.87        41.67 o
   5  -8   3        220.65        351.81        48.67 o
   6  -8   3         93.44         67.83        23.37 o
   7  -8   3          1.79        -10.04        21.06 o
   8  -8   3        232.95        224.05        34.94 o
   9  -8   3        596.30        733.69       111.98 o
  10  -8   3          1.85         -6.99        48.12 o
  11  -8   3          3.89        -13.36        31.58 o
  12  -8   3         66.67         43.00        40.51 o
 -15  -7   3         25.68        -11.53        34.40 o
 -14  -7   3          3.55          1.43        38.22 o
 -13  -7   3          4.32          2.70        27.68 o
 -12  -7   3          7.23         29.96        23.87 o
 -11  -7   3          3.77          9.78        22.32 o
 -10  -7   3       1089.29       1489.78       129.80 o
  -9  -7   3        647.45        721.45        82.18 o
  -8  -7   3         66.94         16.66        30.84 o
  -7  -7   3        728.63       1098.97        92.65 o
  -6  -7   3        849.62        685.21        62.25 o
  -5  -7   3        526.87        564.69        55.11 o
  -4  -7   3         53.22         18.59        26.55 o
  -3  -7   3       1996.71       1767.47        97.21 o
  -2  -7   3       1262.03       2069.63       103.19 o
  -1  -7   3        767.58        441.65        28.61 o
   0  -7   3        658.32        629.03        51.25 o
   1  -7   3        923.20       1073.73        41.90 o
   2  -7   3         60.03         39.87         8.71 o
   3  -7   3          1.36          7.20        10.28 o
   4  -7   3       3019.90       3042.25        97.98 o
   5  -7   3       1191.32       1624.27        76.88 o
   6  -7   3         50.19         46.28        21.64 o
   7  -7   3         16.00         23.78        30.14 o
   8  -7   3         47.62        199.29        48.82 o
   9  -7   3       1927.71       2275.04       144.97 o
  10  -7   3          5.24         51.52        24.30 o
  11  -7   3         38.17         32.00        40.48 o
  12  -7   3         28.01        -32.68        89.35 o
  13  -7   3        435.55        428.32        80.18 o
 -15  -6   3          3.32         41.24        49.21 o
 -14  -6   3          3.37          0.96        20.81 o
 -13  -6   3          0.61        -33.99        33.99 o
 -12  -6   3         61.00        100.60        30.18 o
 -11  -6   3        117.99         74.41        35.85 o
 -10  -6   3        308.17        889.17       105.81 o
  -9  -6   3        265.41        272.93        49.08 o
  -8  -6   3         37.29         59.26        22.68 o
  -7  -6   3         31.33         50.43        20.52 o
  -6  -6   3          5.12         26.62         7.48 o
  -5  -6   3         25.04          6.85        13.16 o
  -4  -6   3        897.82       1031.73        77.77 o
  -3  -6   3         90.34        117.69        25.22 o
  -2  -6   3       1244.40       1162.47        62.50 o
  -1  -6   3       1814.75       1981.41        55.80 o
   0  -6   3        218.86        414.47        41.63 o
   1  -6   3        449.23        368.99        35.13 o
   2  -6   3        719.24        942.42        36.48 o
   3  -6   3        132.02        108.95        12.63 o
   4  -6   3        670.77       1195.47        57.34 o
   5  -6   3        896.90        738.64        50.58 o
   6  -6   3        458.99        620.97        50.17 o
   7  -6   3          7.11         36.11        14.09 o
   8  -6   3        230.36        193.18        48.36 o
   9  -6   3        529.75        755.13       120.95 o
  10  -6   3         22.08         14.88        19.92 o
  11  -6   3        343.54        188.87        46.14 o
  12  -6   3         39.44         35.28        20.52 o
  13  -6   3         53.94         45.14        27.62 o
 -15  -5   3        101.01        129.74        32.54 o
 -14  -5   3         28.35         16.17        37.11 o
 -13  -5   3          9.10         23.59        29.65 o
 -12  -5   3          1.02        -25.47        25.47 o
 -11  -5   3        152.54        132.88        29.78 o
 -10  -5   3        323.92        474.61        62.82 o
  -9  -5   3        885.77        957.23        91.57 o
  -8  -5   3          1.72          1.60        22.92 o
  -7  -5   3          0.74         -3.02        10.21 o
  -6  -5   3        314.87        303.54        31.46 o
  -5  -5   3        214.18        394.45        48.84 o
  -4  -5   3        215.52        303.56        56.60 o
  -3  -5   3       5696.48       6825.25       181.33 o
  -2  -5   3        130.74        185.13        28.68 o
  -1  -5   3       3809.66       5350.09       130.84 o
   0  -5   3       2975.83       2553.62        90.25 o
   1  -5   3       2434.06       2766.09       190.03 o
   2  -5   3        281.74        220.72        17.66 o
   3  -5   3       3784.39       4917.44       126.01 o
   4  -5   3          2.26         11.53         8.56 o
   5  -5   3       2515.88       3185.05       100.99 o
   6  -5   3       3822.74       4431.95       130.27 o
   7  -5   3        864.73        843.64        56.85 o
   8  -5   3         10.31          7.69        10.79 o
   9  -5   3        303.39        169.41        25.11 o
  10  -5   3        430.19        444.27        62.85 o
  11  -5   3        175.61         91.48        39.88 o
  12  -5   3         25.46         35.14        26.91 o
  13  -5   3         15.80        -14.69        25.35 o
  14  -5   3         66.07         47.64        25.50 o
 -15  -4   3        164.53        125.79        35.84 o
 -14  -4   3          0.03        -19.90        24.16 o
 -13  -4   3          6.95         21.76        34.35 o
 -12  -4   3         52.88         72.58        33.50 o
 -11  -4   3         23.72        -13.08        45.98 o
 -10  -4   3        664.95        651.55        73.58 o
  -9  -4   3          0.19        -30.65        30.65 o
  -8  -4   3         93.37         61.91        15.21 o
  -7  -4   3        845.03        773.99        49.46 o
  -6  -4   3         97.72        296.01        28.12 o
  -5  -4   3          0.28         -3.16         8.00 o
  -4  -4   3         20.44         86.44        16.29 o
  -3  -4   3       2329.26       2297.84       119.81 o
  -2  -4   3         20.94        164.67        27.50 o
  -1  -4   3        452.13        413.54        37.26 o
   0  -4   3       4442.83       3763.61        88.96 o
   1  -4   3        543.97        872.85        46.07 o
   2  -4   3       1052.70       1174.21        43.57 o
   3  -4   3       4390.06       4176.71       167.14 o
   4  -4   3        238.13        113.69        16.82 o
   5  -4   3        630.38        833.46        46.07 o
   6  -4   3       3791.77       5310.33       127.32 o
   7  -4   3        493.89        558.79        43.77 o
   8  -4   3         70.76         31.08        12.09 o
   9  -4   3        984.79       1285.54       103.57 o
  10  -4   3        452.60        704.70        88.03 o
  11  -4   3         28.43         24.40        19.22 o
  12  -4   3         18.27        -23.15        23.15 o
  13  -4   3         10.51         34.58        27.33 o
  14  -4   3         11.24         28.13        33.96 o
 -15  -3   3         24.80         18.94        35.18 o
 -14  -3   3         39.53         36.14        21.70 o
 -13  -3   3          6.71         14.27        26.75 o
 -12  -3   3        118.59        141.88        33.48 o
 -11  -3   3        442.77        364.70        46.37 o
 -10  -3   3        128.11        107.30        29.82 o
  -9  -3   3         75.31        126.44        24.96 o
  -8  -3   3        133.56        394.57        49.19 o
  -7  -3   3         40.07        115.51        26.20 o
  -6  -3   3         21.62         21.86        14.67 o
  -5  -3   3          8.68          4.58         6.61 o
  -4  -3   3        410.15        723.00        35.73 o
  -3  -3   3         56.28          6.56        12.40 o
  -2  -3   3        449.43        604.70        41.36 o
  -1  -3   3       1247.41       1542.03        42.88 o
   0  -3   3          1.14         28.80         7.26 o
   1  -3   3         30.47        169.44        16.47 o
   2  -3   3         69.58         79.21        12.22 o
   3  -3   3        897.80        723.55        70.96 o
   4  -3   3        212.62        356.41        32.61 o
   5  -3   3         42.45          7.16        13.60 o
   6  -3   3        168.65        292.15        28.86 o
   7  -3   3          6.49         20.75        12.97 o
   8  -3   3        123.54        100.96        22.70 o
   9  -3   3        114.90         51.78        19.29 o
  10  -3   3          8.29        -28.89        28.89 o
  11  -3   3        368.88        340.44        41.73 o
  12  -3   3        150.00        156.17        36.26 o
  13  -3   3          7.81         31.84        24.98 o
  14  -3   3         17.73        -32.31        53.22 o
  15  -3   3        141.37        213.68        71.77 o
 -15  -2   3         32.27          8.19        32.91 o
 -14  -2   3         28.99         49.83        25.14 o
 -13  -2   3         28.63          7.43        24.61 o
 -12  -2   3         94.47        103.48        43.96 o
 -11  -2   3        162.40        111.85        24.49 o
 -10  -2   3        270.69        232.87        32.61 o
  -9  -2   3         26.52        -16.49        18.35 o
  -8  -2   3        279.57        237.05        38.11 o
  -7  -2   3          7.29        -11.43        13.99 o
  -6  -2   3        159.51        484.06        32.61 o
  -5  -2   3        199.03         83.37        17.14 o
  -4  -2   3         13.89         11.77        19.10 o
  -3  -2   3        503.68        538.72        37.96 o
  -2  -2   3       1684.67       1466.63       130.08 o
  -1  -2   3       4459.89       5299.60        61.69 o
   0  -2   3       2494.52       1997.28        53.16 o
   1  -2   3       3914.25       3362.29       109.45 o
   2  -2   3         58.20        141.36        19.68 o
   3  -2   3         73.07         48.73        11.39 o
   4  -2   3       4485.96       3520.27       126.65 o
   5  -2   3        315.37        685.99        40.85 o
   6  -2   3       2302.10       1810.18        68.94 o
   7  -2   3        672.49        936.66        53.70 o
   8  -2   3        141.90        112.11        21.25 o
   9  -2   3         63.32         19.60        11.39 o
  10  -2   3        100.97         93.14        21.68 o
  11  -2   3        159.10        184.08        33.33 o
  12  -2   3         23.76         24.85        16.04 o
  13  -2   3          6.04        -25.58        25.58 o
  14  -2   3        242.32        237.35        75.74 o
  15  -2   3         47.07          6.15        34.84 o
 -14  -1   3        140.75        183.20        54.46 o
 -13  -1   3        240.77        239.42        59.21 o
 -12  -1   3         39.07        187.87        44.55 o
 -11  -1   3        950.02        896.85        85.06 o
 -10  -1   3        166.24        259.12        53.25 o
  -9  -1   3        778.20        918.87        78.08 o
  -8  -1   3          3.02         -5.88        15.90 o
  -7  -1   3         38.90         11.18         8.68 o
  -6  -1   3        391.11        760.25        44.04 o
  -5  -1   3        196.27         65.97        12.67 o
  -4  -1   3        978.78       1386.98        64.81 o
  -3  -1   3       2810.61       2631.29        62.60 o
  -2  -1   3        351.05        221.27        17.77 o
  -1  -1   3       2025.46        851.46        27.87 o
   0  -1   3      11918.19      17127.96       132.58 o
   1  -1   3        237.63        823.95        35.59 o
   2  -1   3      14576.52      19016.40       161.22 o
   3  -1   3        280.22         78.69        11.22 o
   4  -1   3         23.52         89.76        10.73 o
   5  -1   3        328.47        321.86        27.08 o
   6  -1   3         15.87         21.91         9.92 o
   7  -1   3         80.20        215.02        24.25 o
   8  -1   3         84.80         85.17        17.38 o
   9  -1   3         19.21         22.91        10.23 o
  10  -1   3        113.01        227.43        30.17 o
  11  -1   3        339.61        483.45        54.67 o
  12  -1   3          0.55        -12.30        16.35 o
  13  -1   3          1.57          7.28        18.39 o
  14  -1   3         24.84         58.50        55.93 o
  15  -1   3         18.49         14.81        43.42 o
 -14   0   3         31.31         14.54        37.83 o
 -13   0   3        115.84        101.34        33.59 o
 -12   0   3          5.49         27.74        23.53 o
 -11   0   3          9.85         10.45        21.54 o
 -10   0   3        125.67        227.91        56.85 o
  -9   0   3        113.17        124.16        24.70 o
  -8   0   3       1873.85       2236.42       115.19 o
  -7   0   3       1676.99       1895.60        63.21 o
  -6   0   3       3986.89       4490.47        91.06 o
  -5   0   3         72.08         26.17         6.94 o
  -4   0   3         65.14        140.35        15.08 o
  -3   0   3        204.39         24.95         9.15 o
  -2   0   3         65.76         16.72         8.39 o
  -1   0   3        102.07        222.76        13.28 o
   0   0   3      11983.44      15417.50       168.88 o
   1   0   3          2.76        220.78        47.00 o
   2   0   3       3077.35       2824.77        52.16 o
   3   0   3          4.62         18.81         9.02 o
   4   0   3       3953.38       4682.78        86.13 o
   5   0   3        785.19        490.35        31.51 o
   6   0   3         59.13         80.65        16.28 o
   7   0   3       4479.02       4896.58       109.17 o
   8   0   3          1.42         -1.59        11.00 o
   9   0   3          4.83        -10.32        13.59 o
  10   0   3        110.90        122.83        21.19 o
  11   0   3         90.61        137.75        46.15 o
  12   0   3         13.20         25.12        29.51 o
  13   0   3          7.37         -7.26        25.46 o
  14   0   3         21.52        -17.50        26.67 o
  15   0   3        102.59         76.43        42.91 o
  16   0   3         47.72         99.24        26.95 o
 -14   1   3        134.24        262.15        61.05 o
 -13   1   3          3.45        -17.95        17.95 o
 -12   1   3         91.32         87.98        19.66 o
 -11   1   3         65.36         93.30        25.58 o
 -10   1   3         55.09         27.46        25.49 o
  -9   1   3          0.72         -4.78        16.34 o
  -8   1   3        206.82        265.59        42.43 o
  -7   1   3        225.05        159.82        23.12 o
  -6   1   3        513.01        829.67        46.66 o
  -5   1   3         42.67         46.12        12.80 o
  -4   1   3        681.34        785.20        37.87 o
  -3   1   3        797.20       1070.05        42.00 o
  -2   1   3         60.96        389.63        21.75 o
  -1   1   3       8372.83      12437.30       152.08 o
   0   1   3         92.30        564.90        30.09 o
   1   1   3       2905.81       3706.81       153.05 o
   2   1   3       6640.65       6744.44        60.74 o
   3   1   3      22569.22      22408.09       118.96 o
   4   1   3       4812.21       5938.60        80.86 o
   5   1   3        941.13        786.50        36.36 o
   6   1   3          5.72         39.53        14.20 o
   7   1   3        215.94        297.41        26.28 o
   8   1   3        799.34        538.27        39.29 o
   9   1   3          0.08        -17.45        17.45 o
  10   1   3        168.32        129.94        20.54 o
  11   1   3         91.76         36.81        23.95 o
  12   1   3          5.26         12.82        18.15 o
  13   1   3         63.10        105.03        25.24 o
  14   1   3         62.77         58.09        34.38 o
  15   1   3        116.25        109.38        48.80 o
  16   1   3         48.71         65.23        43.97 o
 -14   2   3        156.61        311.23        55.76 o
 -13   2   3         16.20         50.54        30.57 o
 -12   2   3         35.07         50.38        23.97 o
 -11   2   3          1.64         23.44        29.80 o
 -10   2   3          0.36        -15.77        27.72 o
  -9   2   3          7.21         14.31        25.21 o
  -8   2   3        101.85        324.46        41.98 o
  -7   2   3        208.04        275.64        30.13 o
  -6   2   3         16.28         28.77         9.62 o
  -5   2   3         13.25         21.07        10.39 o
  -4   2   3        998.75       2089.91        75.47 o
  -3   2   3        189.25       1277.76        53.52 o
  -2   2   3        217.40       1541.02        60.97 o
  -1   2   3        123.02          7.82         6.27 o
   0   2   3      12157.11      11182.66       114.85 o
   1   2   3      18939.44      21113.94       120.66 o
   2   2   3      69514.48      76860.07       496.20 o
   3   2   3      10916.62      10061.03        93.03 o
   4   2   3       2601.47       3319.04       127.18 o
   5   2   3        886.15       1423.75        44.22 o
   6   2   3       2006.49       1751.68        54.95 o
   7   2   3       1310.37       1790.05        60.92 o
   8   2   3         12.40         27.23         9.54 o
   9   2   3        282.80        292.55        31.26 o
  10   2   3         12.09         18.18        23.82 o
  11   2   3          2.93         -0.02        21.01 o
  12   2   3         12.90        -30.80        30.80 o
  13   2   3        471.63        429.37        59.11 o
  14   2   3        165.94        180.43        41.78 o
  15   2   3        287.15        285.62        68.59 o
  16   2   3         17.30         17.25        31.10 o
 -13   3   3         86.77        229.88        50.66 o
 -12   3   3         10.01        -22.67        29.89 o
 -11   3   3         87.21         93.78        21.93 o
 -10   3   3         84.51         84.10        18.04 o
  -9   3   3         94.18        394.67        54.74 o
  -8   3   3          6.43          8.31        15.34 o
  -7   3   3          0.15         17.60        11.41 o
  -6   3   3       1198.17       1683.09        72.09 o
  -5   3   3         16.74         32.05        11.35 o
  -4   3   3       3292.66       5617.32       143.74 o
  -3   3   3        405.63        238.69        28.28 o
  -2   3   3          4.28         11.83         8.54 o
  -1   3   3        413.57        622.62        48.96 o
   0   3   3       2602.89       2193.11        52.32 o
   1   3   3      25042.41      28168.99       135.24 o
   2   3   3        268.29         39.26         6.39 o
   3   3   3        577.90        674.03        89.44 o
   4   3   3       1549.96       1459.38        43.32 o
   5   3   3         12.82        160.09        14.65 o
   6   3   3         20.24         -1.13         9.37 o
   7   3   3       1228.39       1347.19        59.66 o
   8   3   3         65.31         91.31        14.95 o
   9   3   3         77.17        123.34        21.36 o
  10   3   3         49.49        101.67        24.05 o
  11   3   3          5.98        -10.61        12.14 o
  12   3   3        158.85         93.03        60.10 o
  13   3   3        118.69         44.47        18.42 o
  14   3   3         73.29         45.49        26.01 o
  15   3   3         20.67        100.21        38.63 o
  16   3   3          5.66         55.24        30.39 o
 -13   4   3         79.63         41.89        30.73 o
 -12   4   3         29.69          7.25        27.21 o
 -11   4   3        481.29        309.94        46.86 o
 -10   4   3         45.14         14.36        21.60 o
  -9   4   3        366.29        763.15        68.29 o
  -8   4   3          6.99         -1.70        15.39 o
  -7   4   3          8.10          4.14        11.45 o
  -6   4   3       1291.43       2173.39        94.71 o
  -5   4   3         70.78        121.76        17.38 o
  -4   4   3         22.00         34.80        17.44 o
  -3   4   3        167.96         60.00        14.23 o
  -2   4   3          8.65         28.87        19.00 o
  -1   4   3       2358.01       3153.58        82.43 o
   0   4   3        891.41       1834.06        93.37 o
   1   4   3        586.54        348.15        24.57 o
   2   4   3       4677.18       5296.38       172.22 o
   3   4   3        270.85        185.59        27.02 o
   4   4   3         15.21         12.95         5.37 o
   5   4   3       4333.48       4207.90       101.80 o
   6   4   3       2582.64       3189.90        77.64 o
   7   4   3       1829.07       1651.74        75.57 o
   8   4   3        520.45        530.75        37.18 o
   9   4   3         27.71         29.27        14.49 o
  10   4   3         28.69         57.59        15.30 o
  11   4   3         75.72         81.35        15.03 o
  12   4   3        333.71        451.63        63.94 o
  13   4   3       1417.43       1459.00       108.34 o
  14   4   3        276.24        176.10        35.80 o
  15   4   3         22.92        -31.59        31.59 o
  16   4   3         54.03        116.09        33.67 o
 -13   5   3        119.64        119.28        33.19 o
 -12   5   3          7.74         -5.70        20.74 o
 -11   5   3          1.74         -8.36        26.89 o
 -10   5   3        194.28        216.86        38.72 o
  -9   5   3        413.22        384.40        45.81 o
  -8   5   3        864.71       1147.50        73.12 o
  -7   5   3        204.42        242.61        34.06 o
  -6   5   3        420.68        243.96        31.31 o
  -5   5   3        190.82        152.85        29.90 o
  -4   5   3         99.08         81.00        28.57 o
  -3   5   3        176.33        256.35        38.86 o
  -2   5   3         49.00         72.92        22.52 o
  -1   5   3        290.79        328.87        31.65 o
   0   5   3       2191.57       2186.36        72.69 o
   1   5   3        165.80        138.14        12.72 o
   2   5   3       5736.43       6982.10        91.47 o
   3   5   3        277.08        217.48        24.97 o
   4   5   3        739.85       1228.11        52.25 o
   5   5   3       5150.15       5540.01        79.15 o
   6   5   3       1365.20       1454.54        45.44 o
   7   5   3        139.05        185.79        20.93 o
   8   5   3        319.62        308.48        27.79 o
   9   5   3         10.91         13.16        11.77 o
  10   5   3        162.08        149.00        29.19 o
  11   5   3          9.50         17.02        23.41 o
  12   5   3        426.01        426.54        64.92 o
  13   5   3       3338.93       3848.42       157.39 o
  14   5   3        791.94        624.37        66.40 o
  15   5   3        336.32        392.19        67.10 o
  16   5   3        529.13        491.21        90.75 o
 -12   6   3         14.69         24.40        19.43 o
 -11   6   3        207.94        148.32        33.90 o
 -10   6   3        394.86        249.89        40.71 o
  -9   6   3         85.12        156.84        28.74 o
  -8   6   3         13.85        -14.66        22.91 o
  -7   6   3         42.90         32.21        36.57 o
  -6   6   3        486.97        570.60        57.34 o
  -5   6   3        677.38        954.71        85.38 o
  -4   6   3         14.57         14.35        18.26 o
  -3   6   3        827.29       1381.73        90.48 o
  -2   6   3         96.73        108.93        15.83 o
  -1   6   3        194.23        239.53        23.55 o
   0   6   3         27.85         16.60        13.64 o
   1   6   3        323.57        537.34        36.33 o
   2   6   3       1597.11       1531.15        51.95 o
   3   6   3       1522.05       2098.65       116.13 o
   4   6   3        245.45        216.27        23.43 o
   5   6   3       2565.00       3441.74        67.63 o
   6   6   3        137.78        200.38        18.31 o
   7   6   3         82.44         86.28        10.90 o
   8   6   3       1291.56       1134.15        46.70 o
   9   6   3          4.36         38.22        16.05 o
  10   6   3        579.49        683.74        57.75 o
  11   6   3          3.28        -26.06        26.06 o
  12   6   3        339.75        239.55        61.34 o
  13   6   3       1110.64       1366.28        94.11 o
  14   6   3         33.46         30.77        16.13 o
  15   6   3        326.38        461.68        69.34 o
  16   6   3        164.44        185.51        42.27 o
 -12   7   3         12.61         34.69        38.07 o
 -11   7   3         21.13        -13.32        19.12 o
 -10   7   3          6.58         -7.85        21.21 o
  -9   7   3        146.64         70.93        29.64 o
  -8   7   3       1925.79       1742.45       112.76 o
  -7   7   3        941.10       1577.06       105.50 o
  -6   7   3        214.36        113.69        30.67 o
  -5   7   3        332.96        654.80        73.26 o
  -4   7   3       1243.25       1780.54       114.19 o
  -3   7   3         52.64         22.38        16.06 o
  -2   7   3         27.63        147.50        27.81 o
  -1   7   3        246.61        129.21        14.45 o
   0   7   3        925.89       1618.84        70.66 o
   1   7   3        605.69        823.60        45.75 o
   2   7   3         57.92         70.22        13.10 o
   3   7   3        659.78        453.95        26.53 o
   4   7   3        466.99       1195.30        70.04 o
   5   7   3        132.37        220.50        19.47 o
   6   7   3        617.65        897.60        54.51 o
   7   7   3        445.60        366.09        28.16 o
   8   7   3         27.01        116.66        21.65 o
   9   7   3       1211.93       1216.92        64.89 o
  10   7   3        182.44        170.82        28.36 o
  11   7   3          0.44        -22.85        22.85 o
  12   7   3        306.71        301.03        39.25 o
  13   7   3        245.26        153.07        24.25 o
  14   7   3         67.00         72.30        24.74 o
  15   7   3         54.28         39.96        41.90 o
  16   7   3         47.54         43.58        24.73 o
 -11   8   3         32.12        -21.15        21.15 o
 -10   8   3          4.11         13.00        21.23 o
  -9   8   3          0.31        -14.12        23.82 o
  -8   8   3          9.54         26.34        23.27 o
  -7   8   3          0.31         -4.74        31.35 o
  -6   8   3        390.28        790.70       111.46 o
  -5   8   3        467.59        282.99        51.48 o
  -4   8   3       3057.47       3485.58       165.20 o
  -3   8   3       1830.17       2334.72       126.89 o
  -2   8   3         20.66         96.36        23.95 o
  -1   8   3       1795.05       1978.15        78.42 o
   0   8   3       3032.96       3716.01       111.96 o
   1   8   3       3063.99       3741.94       103.76 o
   2   8   3          8.33         79.30        14.05 o
   3   8   3        740.29        623.36        36.51 o
   4   8   3         12.37         40.62        10.69 o
   5   8   3         15.30         10.97        10.49 o
   6   8   3         10.50         83.25        11.80 o
   7   8   3        125.68         37.69        18.87 o
   8   8   3        458.82        645.25        39.71 o
   9   8   3        738.05        710.67        50.60 o
  10   8   3        123.81         37.13        13.05 o
  11   8   3          0.00        -20.94        20.94 o
  12   8   3          0.24        -20.85        42.48 o
  13   8   3        188.42        197.52        34.28 o
  14   8   3         26.60          9.49        28.54 o
  15   8   3          9.06          7.92        35.91 o
  16   8   3          0.01        -18.33        26.63 o
 -11   9   3         12.28        -64.84       106.31 o
 -10   9   3          0.94        -17.52        35.38 o
  -9   9   3         22.00         60.35        26.76 o
  -8   9   3         22.60         40.81        21.22 o
  -7   9   3         13.61         38.04        23.50 o
  -6   9   3         48.18         13.86        33.21 o
  -5   9   3       1095.65       1154.69       159.56 o
  -4   9   3         60.32         86.40        26.53 o
  -3   9   3         67.64         18.44        20.42 o
  -2   9   3        231.80        204.54        41.07 o
  -1   9   3        581.96        514.65        59.49 o
   0   9   3         19.01        186.68        24.80 o
   1   9   3        363.83        672.88        47.39 o
   2   9   3       2448.18       2845.37        84.36 o
   3   9   3       1200.56       1536.64        61.97 o
   4   9   3         46.00         28.74         9.43 o
   5   9   3         60.36        220.49        21.25 o
   6   9   3         10.20         85.49        16.95 o
   7   9   3        118.23         92.73        11.65 o
   8   9   3        172.84        179.06        25.56 o
   9   9   3        958.62        761.77        52.76 o
  10   9   3        717.67        651.62        52.03 o
  11   9   3        867.36        736.20        65.88 o
  12   9   3        128.09         75.82        23.09 o
  13   9   3        237.52        275.77        42.91 o
  14   9   3         40.96        -26.94        28.69 o
  15   9   3         56.08         15.54        33.29 o
  16   9   3         74.42         56.33        34.76 o
 -10  10   3          5.00         30.35        38.26 o
  -9  10   3          9.74         40.56        36.62 o
  -8  10   3          9.37         10.04        27.09 o
  -7  10   3        345.57        357.84        54.29 o
  -6  10   3          0.73        -26.77        26.77 o
  -5  10   3        204.44        225.16        45.63 o
  -4  10   3        103.47        300.50        77.70 o
  -3  10   3        112.02        112.75        39.14 o
  -2  10   3        284.24        219.35        40.67 o
  -1  10   3         66.80        128.83        28.63 o
   0  10   3          4.10         73.75        21.93 o
   1  10   3          0.52         -5.38        15.66 o
   2  10   3       1136.71        961.17        56.24 o
   3  10   3       1001.80        995.15        53.86 o
   4  10   3        347.52        557.78        39.67 o
   5  10   3         33.27         44.32        11.88 o
   6  10   3        102.19        271.80        26.56 o
   7  10   3          0.02         -7.48        12.13 o
   8  10   3        408.77        272.43        32.32 o
   9  10   3          9.47         47.74        20.54 o
  10  10   3        278.63        420.16        56.33 o
  11  10   3         16.42         -9.62        30.43 o
  12  10   3        171.09         67.89        20.25 o
  13  10   3         16.67         24.54        26.11 o
  14  10   3          1.44         -2.13        26.63 o
  15  10   3         19.71         -0.28        36.09 o
  16  10   3         21.11         20.70        38.10 o
  -9  11   3          4.54         45.25        32.73 o
  -8  11   3          4.59          4.41        23.21 o
  -7  11   3         88.75        145.86        44.76 o
  -6  11   3          0.83        -46.40        46.40 o
  -5  11   3         18.47          2.66        30.76 o
  -4  11   3          9.80        -37.67        37.67 o
  -3  11   3         46.84        159.39        70.89 o
  -2  11   3         14.45          0.55        22.92 o
  -1  11   3          0.80         -1.37        13.88 o
   0  11   3         24.27          2.12        13.28 o
   1  11   3        269.19        250.20        31.57 o
   2  11   3        694.76        624.42        47.43 o
   3  11   3        118.19        106.87        17.48 o
   4  11   3          5.98         40.66        12.49 o
   5  11   3        409.41        409.28        35.89 o
   6  11   3        279.49        184.89        20.82 o
   7  11   3        214.70        229.49        35.72 o
   8  11   3        262.98        427.06        45.50 o
   9  11   3        162.95         86.04        20.50 o
  10  11   3         25.79        109.31        38.79 o
  11  11   3        322.03        282.28        39.26 o
  12  11   3        138.17        194.17        37.09 o
  13  11   3        194.78        118.60        38.61 o
  14  11   3         10.43          3.19        23.10 o
  15  11   3         39.88          6.04        37.27 o
  16  11   3         63.80         -1.05        27.80 o
  -8  12   3          0.08        -24.01        24.01 o
  -7  12   3         12.00        -19.65        37.41 o
  -6  12   3          8.15         20.72       103.82 o
  -5  12   3          0.00         16.01        24.56 o
  -4  12   3          6.79          5.87        17.99 o
  -3  12   3          0.09          2.19        15.62 o
  -2  12   3         11.68         50.97        39.44 o
  -1  12   3          2.79        -48.75        48.75 o
   0  12   3          0.90         -1.50        23.95 o
   1  12   3         18.76        -15.45        30.11 o
   2  12   3          2.16        -10.70        16.18 o
   3  12   3         57.59         31.47        18.31 o
   4  12   3         34.89         67.31        16.36 o
   5  12   3        121.30         88.08        16.83 o
   6  12   3        186.72        337.71        33.05 o
   7  12   3          8.62        -21.39        21.39 o
   8  12   3        231.57        169.33        48.66 o
   9  12   3         38.57        147.51        44.96 o
  10  12   3          2.61        -22.33        22.33 o
  11  12   3         23.21        -30.70        34.00 o
  12  12   3          2.60          5.45        15.54 o
  13  12   3        156.52        185.56        38.31 o
  14  12   3         21.95         31.49        27.17 o
  15  12   3        150.90        105.79        34.11 o
  -7  13   3         96.40         43.45        40.75 o
  -6  13   3        177.35        235.09        77.36 o
  -5  13   3         21.34        -13.75        35.37 o
  -4  13   3         12.73         22.77        35.88 o
  -3  13   3          2.03         -7.49        24.63 o
  -2  13   3         56.81         28.81        20.10 o
  -1  13   3         57.23         -0.75        23.11 o
   0  13   3        103.34        101.08        89.25 o
   1  13   3          2.81        158.57        46.64 o
   2  13   3          1.64         41.25        26.52 o
   3  13   3        839.85        774.78        67.98 o
   4  13   3         19.28        -14.87        53.35 o
   5  13   3        170.97         81.53        31.95 o
   6  13   3        184.78        203.77        46.79 o
   7  13   3        384.77        508.64        57.48 o
   8  13   3        349.71        368.10        43.42 o
   9  13   3        150.16        224.52        41.67 o
  10  13   3          2.96         -0.62        18.70 o
  11  13   3         55.79         91.31        34.72 o
  12  13   3        195.74        249.14        46.33 o
  13  13   3          0.11          8.61        42.55 o
  14  13   3        105.39        176.32        51.33 o
  15  13   3        615.14        732.97        92.33 o
  -6  14   3         59.68         71.11        38.82 o
  -5  14   3        122.04         79.83        63.29 o
  -4  14   3         11.79         33.84        24.63 o
  -3  14   3         58.19        194.22        54.39 o
  -2  14   3        141.11        195.04        51.99 o
  -1  14   3         13.84         -3.41        13.39 o
   0  14   3        182.61        117.25        36.47 o
   1  14   3        530.82        621.10        64.26 o
   2  14   3         13.09         10.19        18.11 o
   3  14   3        255.30        151.74        42.88 o
   4  14   3        160.47        106.40        22.53 o
   5  14   3          0.28        -19.13        19.13 o
   6  14   3        219.47        155.03        31.10 o
   7  14   3        240.21        296.83        43.64 o
   8  14   3        118.24        176.77        30.36 o
   9  14   3        212.46        300.49        43.79 o
  10  14   3          7.91         10.60        24.23 o
  11  14   3        185.94        228.71        47.22 o
  12  14   3          6.60         26.95        23.60 o
  13  14   3        160.79        163.58        42.12 o
  14  14   3         83.28        106.36        43.75 o
  -5  15   3         64.85         52.31        77.58 o
  -4  15   3          0.15        -23.86        59.66 o
  -3  15   3          8.44         32.73        47.00 o
  -2  15   3          0.06        -27.07        27.07 o
  -1  15   3         66.74         53.64        22.66 o
   0  15   3        177.17        153.23        57.16 o
   1  15   3          1.51         34.56        26.66 o
   2  15   3          0.12         -4.60        27.66 o
   3  15   3         60.98         21.55        16.06 o
   4  15   3          0.22        -26.47        26.56 o
   5  15   3          5.60        -11.29        14.17 o
   6  15   3        552.65        715.31        75.54 o
   7  15   3        373.32        302.34        51.76 o
   8  15   3         33.52         20.30        18.67 o
   9  15   3          0.31          1.94        17.22 o
  10  15   3         27.94         19.90        28.95 o
  11  15   3         37.28        -13.84        18.79 o
  12  15   3         23.18        -17.01        19.86 o
  13  15   3          0.53          3.41        36.00 o
  14  15   3          1.34        -21.40        24.01 o
  -4  16   3          2.57        -33.42        33.42 o
  -3  16   3         17.58         12.19        23.72 o
  -2  16   3         45.03         83.54        35.48 o
  -1  16   3        132.07        232.59        63.33 o
   0  16   3        162.07        202.44        62.42 o
   1  16   3         85.15         44.33        24.81 o
   2  16   3        321.46        284.26        57.38 o
   3  16   3        145.78        109.25        42.90 o
   4  16   3         13.47          2.14        91.03 o
   5  16   3         12.32         12.35        28.17 o
   6  16   3          6.88        -29.36        32.20 o
   7  16   3         93.52        178.97        60.72 o
   8  16   3          0.05         -3.94        35.81 o
   9  16   3          3.70         -7.65        20.78 o
  10  16   3         10.60        -21.83        23.04 o
  11  16   3          1.80        -30.27        30.27 o
  12  16   3          2.17        -15.54        23.89 o
  13  16   3         83.09         35.43        45.15 o
  -3  17   3         15.21        -11.07        71.80 o
  -2  17   3         48.66          9.24        36.20 o
  -1  17   3          2.92          7.58        62.79 o
   0  17   3         87.68         90.05        42.79 o
   1  17   3          9.25         -0.30        36.19 o
   2  17   3         73.93        164.96        47.25 o
   3  17   3         92.65         69.83        17.38 o
   4  17   3         32.83         61.91        46.23 o
   5  17   3         63.94         -5.41        57.09 o
   6  17   3         41.61         30.15        31.39 o
   7  17   3          4.28        -13.18        19.22 o
   8  17   3         13.36         47.59        29.59 o
   9  17   3          5.32         70.22        26.55 o
  10  17   3         16.53          1.09        18.91 o
  11  17   3          0.59        -25.95        25.95 o
  12  17   3          4.53         13.76        33.09 o
  -1  18   3          4.42         33.21        33.20 o
   0  18   3          4.01         51.88        43.68 o
   1  18   3          1.44         38.34        40.95 o
   2  18   3          4.21         16.53        20.01 o
   3  18   3         12.22        -26.08        45.84 o
   4  18   3         25.34         -2.13        40.61 o
   5  18   3          6.26        -27.43        61.41 o
   6  18   3         12.89         37.65        43.78 o
   7  18   3          0.00        -28.29        34.54 o
   8  18   3        104.55         26.02        33.73 o
   9  18   3         25.72         14.50        44.30 o
  10  18   3         15.72        -26.52        48.25 o
   2  19   3         94.49         64.62        47.83 o
   3  19   3         58.73         37.37        56.86 o
   4  19   3         86.25         70.69        67.62 o
   5  19   3         16.74        -25.83        25.83 o
   6  19   3          0.18          3.90        71.41 o
   7  19   3          6.30         23.41        19.86 o
   8  19   3          4.18        -28.89        32.01 o
  -7 -18   4         78.61         58.06        36.70 o
  -6 -18   4          5.72        -39.45        39.80 o
  -5 -18   4         46.27        -27.52        32.52 o
  -4 -18   4         11.57         18.82        33.61 o
  -3 -18   4         49.72         56.22        63.26 o
  -2 -18   4         20.20          3.40        25.49 o
  -1 -18   4          9.05         80.38        56.51 o
   0 -18   4          1.04         -7.44        28.05 o
  -9 -17   4         13.55         45.47        31.72 o
  -8 -17   4        204.77        230.08        63.21 o
  -7 -17   4         74.84        188.53        53.61 o
  -6 -17   4         72.13         49.52        34.01 o
  -5 -17   4         47.39          7.58        28.98 o
  -4 -17   4          4.31         11.14        45.56 o
  -3 -17   4         19.80         41.11        30.11 o
  -2 -17   4          7.13         46.17        57.95 o
  -1 -17   4          2.38         15.35        39.79 o
   0 -17   4         39.91        -15.66        54.17 o
   1 -17   4          2.53        -53.73        53.73 o
   2 -17   4         44.04         79.74        61.26 o
   3 -17   4          1.71         -6.84        39.23 o
 -10 -16   4        107.64        178.10        56.12 o
  -9 -16   4          4.04         -6.60        32.94 o
  -8 -16   4          0.22        -33.52        33.52 o
  -7 -16   4         21.96        -14.43        49.57 o
  -6 -16   4         50.55        104.52        34.83 o
  -5 -16   4          0.10         10.28        36.18 o
  -4 -16   4         62.98         24.67        28.44 o
  -3 -16   4         17.41        -18.73        41.23 o
  -2 -16   4         60.29        190.80        81.84 o
  -1 -16   4         65.96         51.48        45.36 o
   0 -16   4          1.95        -35.12        48.44 o
   1 -16   4          4.62         89.90        51.91 o
   2 -16   4         10.60         19.45        36.98 o
   3 -16   4         28.23         38.56        52.03 o
   4 -16   4          2.06        -51.94        51.94 o
   5 -16   4         35.35         15.51        35.17 o
 -11 -15   4         45.29         37.46        39.12 o
 -10 -15   4        315.07        298.31        60.22 o
  -9 -15   4         34.52        -22.84        40.57 o
  -8 -15   4         28.49          6.15        23.20 o
  -7 -15   4         75.85        110.81        37.64 o
  -6 -15   4         94.97         42.90        20.88 o
  -5 -15   4         31.34         13.95        29.13 o
  -4 -15   4         12.76          1.80        28.64 o
  -3 -15   4         65.49        109.22        36.20 o
  -2 -15   4        116.54        119.99        82.32 o
  -1 -15   4         44.08        -53.36        53.36 o
   0 -15   4         63.63         20.68        57.28 o
   1 -15   4        102.04         35.43        42.10 o
   2 -15   4          7.98         39.86        50.50 o
   3 -15   4        132.65        159.19        64.44 o
   4 -15   4         57.76         58.82        63.45 o
   5 -15   4         11.51          1.07        97.10 o
   6 -15   4          1.68         59.79        55.75 o
 -12 -14   4        196.15        198.07        54.51 o
 -11 -14   4         37.68         -3.18        44.48 o
 -10 -14   4        258.07        343.95        68.38 o
  -9 -14   4         10.13         45.83        23.60 o
  -8 -14   4         59.20         75.59        23.94 o
  -7 -14   4         17.03         35.56        23.00 o
  -6 -14   4        140.87         48.48        27.63 o
  -5 -14   4        825.34       1246.46       117.28 o
  -4 -14   4       1119.03       1034.76       104.30 o
  -3 -14   4       1102.67       1332.30       142.14 o
  -2 -14   4        312.61        256.03        59.86 o
  -1 -14   4         52.72         95.12        36.13 o
   0 -14   4        116.18         22.77        38.44 o
   1 -14   4         13.70         26.22        31.71 o
   2 -14   4          9.24        -49.60        49.60 o
   3 -14   4        144.29         57.81        38.71 o
   4 -14   4          0.47        -14.89        40.86 o
   5 -14   4         45.07        -39.54        39.54 o
   6 -14   4          1.81          7.38        74.37 o
   7 -14   4          0.00        -30.16        30.16 o
 -12 -13   4          2.86        -20.47        33.56 o
 -11 -13   4        434.55        513.83        90.69 o
 -10 -13   4        116.45        158.81        44.79 o
  -9 -13   4         39.17         39.17        32.50 o
  -8 -13   4         58.50         48.02        20.90 o
  -7 -13   4         14.40         28.01        20.71 o
  -6 -13   4        920.97        790.31        91.96 o
  -5 -13   4       3862.00       4343.66       210.29 o
  -4 -13   4       2628.63       2925.42       170.36 o
  -3 -13   4       1716.53       1795.75       158.17 o
  -2 -13   4         99.91         43.10        35.84 o
  -1 -13   4        395.75        664.93        91.56 o
   0 -13   4        211.81        199.34        61.80 o
   1 -13   4        256.95        294.06        59.77 o
   2 -13   4          0.06        -36.96        37.76 o
   3 -13   4         65.04          5.14        25.45 o
   4 -13   4          1.95        -15.26        28.91 o
   5 -13   4          0.33          0.17        69.76 o
   6 -13   4         23.12         23.39        47.65 o
   7 -13   4         20.20          9.68        28.18 o
   8 -13   4         27.93        -45.79        45.79 o
 -13 -12   4          0.02         14.23        53.21 o
 -12 -12   4         28.09         27.98        26.08 o
 -11 -12   4         88.54        122.20        38.20 o
 -10 -12   4          0.01        -16.05        25.57 o
  -9 -12   4        687.14        701.52        81.10 o
  -8 -12   4        325.45        410.66        60.23 o
  -7 -12   4         73.94         68.48        20.24 o
  -6 -12   4        111.19         24.48        22.54 o
  -5 -12   4          0.27         39.78        76.26 o
  -4 -12   4         34.33          5.87        29.15 o
  -3 -12   4        288.22        328.95        46.33 o
  -2 -12   4       1439.92       1416.17       131.70 o
  -1 -12   4       1862.24       1949.04       260.15 o
   0 -12   4       1883.81       2729.96       230.61 o
   1 -12   4        447.27        592.49       153.82 o
   2 -12   4       1107.97       1241.09       143.07 o
   3 -12   4         47.74        -41.20        43.35 o
   4 -12   4          0.41          9.31        43.47 o
   5 -12   4         55.53         60.47        50.58 o
   6 -12   4        101.20        252.02        73.30 o
   7 -12   4         13.92         -4.85        22.36 o
   8 -12   4        131.04        147.49       101.83 o
   9 -12   4          9.90         39.01        50.93 o
 -13 -11   4          0.96        -33.48        33.48 o
 -12 -11   4        226.45        167.64        49.57 o
 -11 -11   4         94.78        166.30        44.28 o
 -10 -11   4          0.11        -14.52        28.33 o
  -9 -11   4       1150.77       1133.12       100.40 o
  -8 -11   4          0.05        -30.41        30.41 o
  -7 -11   4        339.67        839.73        83.84 o
  -6 -11   4        559.16        292.80        64.68 o
  -5 -11   4        342.70        392.48        50.30 o
  -4 -11   4        139.08        207.87        39.22 o
  -3 -11   4        364.50        502.10        73.25 o
  -2 -11   4         14.50         17.95        18.50 o
  -1 -11   4        126.93        127.65        32.03 o
   0 -11   4         22.91        -18.92        18.92 o
   1 -11   4        799.90       1191.22       111.07 o
   2 -11   4        314.61        449.79        80.85 o
   3 -11   4        138.84        139.32        40.71 o
   4 -11   4        100.29        200.46        64.29 o
   5 -11   4        484.85        393.42        74.45 o
   6 -11   4         63.74         39.04        23.74 o
   7 -11   4          3.94         19.83        21.64 o
   8 -11   4        111.89         36.67        50.63 o
   9 -11   4         33.13         27.90        39.03 o
  10 -11   4          1.03          1.48        48.43 o
 -14 -10   4          1.34         26.64        23.06 o
 -13 -10   4         70.93         83.68        44.90 o
 -12 -10   4         41.99        -12.03        40.95 o
 -11 -10   4         16.24          7.79        19.05 o
 -10 -10   4         26.69         43.40        30.67 o
  -9 -10   4         48.55        170.43        36.14 o
  -8 -10   4         15.88         41.77        58.09 o
  -7 -10   4          6.85        -39.98        39.98 o
  -6 -10   4         28.48         22.40        26.85 o
  -5 -10   4          1.02          7.19        19.50 o
  -4 -10   4         10.02         96.96        20.99 o
  -3 -10   4        129.80        101.04        23.78 o
  -2 -10   4         43.03         21.16        16.17 o
  -1 -10   4         68.52          5.12        15.34 o
   0 -10   4         90.07        199.85        34.32 o
   1 -10   4        100.78         46.14        26.39 o
   2 -10   4       1023.64        855.13        76.54 o
   3 -10   4        154.08        209.98        53.87 o
   4 -10   4         98.08        145.61        48.44 o
   5 -10   4        440.78        705.97       116.54 o
   6 -10   4        203.67        266.30        55.28 o
   7 -10   4        341.91        264.49        65.21 o
   8 -10   4        117.81         64.81        40.40 o
   9 -10   4         31.00         53.72        21.04 o
  10 -10   4         19.53        125.96        53.11 o
  11 -10   4          8.98         16.15        20.63 o
 -14  -9   4        377.61        563.93        78.25 o
 -13  -9   4        111.13         57.03        27.69 o
 -12  -9   4          0.91        -35.96        41.12 o
 -11  -9   4          4.68          0.01        28.63 o
 -10  -9   4        424.73        628.48        71.24 o
  -9  -9   4         25.81          9.43        33.13 o
  -8  -9   4         36.06        -25.91        39.68 o
  -7  -9   4         32.69         41.46        23.31 o
  -6  -9   4        257.05        254.31        39.94 o
  -5  -9   4         40.85         21.34        17.79 o
  -4  -9   4         37.89         59.76        19.70 o
  -3  -9   4          5.36         24.99        17.92 o
  -2  -9   4        100.88         35.64        15.13 o
  -1  -9   4         23.17        -13.14        13.14 o
   0  -9   4        369.79        527.76        58.68 o
   1  -9   4        143.95        119.61        20.10 o
   2  -9   4        110.40        174.11        25.53 o
   3  -9   4        398.61        580.17        48.94 o
   4  -9   4          5.47        100.13        33.27 o
   5  -9   4         52.76        157.05        48.01 o
   6  -9   4        286.03        535.97        98.19 o
   7  -9   4        792.83        876.58       110.63 o
   8  -9   4        413.09        388.95        81.43 o
   9  -9   4         33.29          1.87        37.15 o
  10  -9   4         59.24        108.41        40.04 o
  11  -9   4        158.36        150.57        57.40 o
  12  -9   4          2.92         -8.28        24.25 o
 -14  -8   4        289.30        365.71        63.40 o
 -13  -8   4         33.39         70.68        35.85 o
 -12  -8   4         14.21        -32.81        35.84 o
 -11  -8   4        440.01        429.26        72.31 o
 -10  -8   4          1.84        -12.92        24.11 o
  -9  -8   4       2770.89       3375.26       188.07 o
  -8  -8   4        263.82        326.30        53.87 o
  -7  -8   4        764.66       1131.83        86.25 o
  -6  -8   4        163.34        106.44        23.19 o
  -5  -8   4          4.56          7.38        13.31 o
  -4  -8   4         18.32        -10.26        19.96 o
  -3  -8   4       1650.92       1503.25       101.36 o
  -2  -8   4        633.31        521.27        51.32 o
  -1  -8   4         48.49         20.96         8.72 o
   0  -8   4        147.77        214.90        43.73 o
   1  -8   4          1.58         11.01         6.65 o
   2  -8   4         49.13         22.45        11.93 o
   3  -8   4        801.80       1400.85        61.04 o
   4  -8   4        588.64        485.65        55.42 o
   5  -8   4         32.11         21.97        24.68 o
   6  -8   4        269.45        215.13        53.24 o
   7  -8   4        311.61        513.50        99.19 o
   8  -8   4        669.39        798.28       105.75 o
   9  -8   4         37.70         83.89        26.15 o
  10  -8   4         60.99        161.20        71.01 o
  11  -8   4         93.56        143.84        43.18 o
  12  -8   4          1.14        -19.56        76.78 o
 -14  -7   4         23.99         25.65        31.88 o
 -13  -7   4         71.40         16.97        43.13 o
 -12  -7   4         87.41        102.34        30.05 o
 -11  -7   4        483.37        634.36        85.23 o
 -10  -7   4        702.46        718.69        82.24 o
  -9  -7   4        497.17        489.14        62.46 o
  -8  -7   4         25.39        -22.12        29.19 o
  -7  -7   4        117.19        157.91        33.65 o
  -6  -7   4        220.59        262.29        40.89 o
  -5  -7   4       1511.53       1306.91        83.79 o
  -4  -7   4        628.73       1125.27        85.05 o
  -3  -7   4       2086.50       2663.87       109.09 o
  -2  -7   4         22.29         39.90        14.22 o
  -1  -7   4         28.33         45.44        11.60 o
   0  -7   4         99.44         21.95        14.01 o
   1  -7   4        397.98        234.26        28.78 o
   2  -7   4        154.24        212.00        20.77 o
   3  -7   4       2270.19       2967.90       106.13 o
   4  -7   4        411.09        491.01        39.68 o
   5  -7   4        559.68        625.01        63.54 o
   6  -7   4        144.03         93.95        21.17 o
   7  -7   4        294.24        137.51        27.73 o
   8  -7   4       1437.04       2148.48       136.59 o
   9  -7   4        349.51        432.09        81.35 o
  10  -7   4        269.14        280.12        70.19 o
  11  -7   4          2.96        -11.98        43.51 o
  12  -7   4         71.07        148.17        50.20 o
  13  -7   4          6.81         20.28        30.86 o
 -14  -6   4        122.63        124.63        35.16 o
 -13  -6   4          0.28         12.93        22.76 o
 -12  -6   4        148.52        164.08        36.81 o
 -11  -6   4         59.09         51.22        20.53 o
 -10  -6   4        308.63        337.69        63.10 o
  -9  -6   4          7.62         11.27        28.68 o
  -8  -6   4        386.83        384.65        60.21 o
  -7  -6   4        128.70        165.65        34.27 o
  -6  -6   4        134.89        113.20        26.14 o
  -5  -6   4        344.80        513.37        56.83 o
  -4  -6   4        121.75        283.67        42.31 o
  -3  -6   4        240.41        334.51        42.73 o
  -2  -6   4       2128.96       2165.59        90.57 o
  -1  -6   4        122.80        286.68        32.42 o
   0  -6   4        238.30        379.13        35.95 o
   1  -6   4        583.62        406.28        35.69 o
   2  -6   4        162.84        336.55        32.80 o
   3  -6   4        146.30        107.04        14.37 o
   4  -6   4        531.14        543.36        31.10 o
   5  -6   4        149.01        254.64        27.57 o
   6  -6   4       1034.30       1426.58        97.91 o
   7  -6   4        192.01        232.42        40.90 o
   8  -6   4        723.24        515.40        84.82 o
   9  -6   4        341.92        359.72        74.24 o
  10  -6   4        350.84        238.04        55.57 o
  11  -6   4        204.62        238.30        55.50 o
  12  -6   4         12.39         39.79        43.01 o
  13  -6   4          1.49         -9.66        21.01 o
 -14  -5   4         20.03         22.03        25.50 o
 -13  -5   4         20.17         10.19        21.31 o
 -12  -5   4          0.31        -26.02        28.89 o
 -11  -5   4         61.86         46.50        36.30 o
 -10  -5   4        200.21        207.88        57.92 o
  -9  -5   4        670.87        498.93        66.77 o
  -8  -5   4        248.24        305.75        55.95 o
  -7  -5   4         19.03         24.41        15.36 o
  -6  -5   4         19.86          2.42        11.23 o
  -5  -5   4        306.47        355.12        48.23 o
  -4  -5   4         13.70         85.27        21.80 o
  -3  -5   4        440.75        477.75        49.87 o
  -2  -5   4       3060.76       3260.24       106.30 o
  -1  -5   4         70.75         53.36         9.97 o
   0  -5   4        352.55        259.58        29.38 o
   1  -5   4         73.27         80.42        21.00 o
   2  -5   4        690.86        794.69        45.78 o
   3  -5   4        792.32       1006.74        50.94 o
   4  -5   4        109.87         99.93        14.31 o
   5  -5   4        671.73        570.42        44.51 o
   6  -5   4        370.81        533.83        50.06 o
   7  -5   4        181.68        310.98        43.00 o
   8  -5   4         12.72        -21.37        21.37 o
   9  -5   4        483.58        586.67        67.34 o
  10  -5   4          0.14        -41.26        41.26 o
  11  -5   4        682.34        833.76        94.68 o
  12  -5   4        314.48        340.95        56.62 o
  13  -5   4         40.21        103.24        28.97 o
  14  -5   4        125.49        148.10        47.47 o
 -14  -4   4          9.65          1.69        30.60 o
 -13  -4   4          6.88         14.71        28.95 o
 -12  -4   4         18.27         19.70        25.72 o
 -11  -4   4          8.81        -23.65        23.65 o
 -10  -4   4       1091.25       1079.00       108.76 o
  -9  -4   4       1417.59       1567.86       101.80 o
  -8  -4   4        905.14        956.78        75.91 o
  -7  -4   4          1.05          5.01        18.90 o
  -6  -4   4          7.21         17.50         8.00 o
  -5  -4   4        866.54        829.31        41.17 o
  -4  -4   4        740.12       1039.32        59.90 o
  -3  -4   4       3217.07       4418.95       129.40 o
  -2  -4   4      11106.15      13281.99       151.63 o
  -1  -4   4        837.29       1026.03        41.48 o
   0  -4   4         42.53         15.62         9.16 o
   1  -4   4          9.99         19.32        14.83 o
   2  -4   4       7176.08       6606.00       125.15 o
   3  -4   4       5132.60       7089.96       121.63 o
   4  -4   4        704.92        981.61       104.56 o
   5  -4   4         30.94         12.34        11.36 o
   6  -4   4          1.80        -22.86        22.86 o
   7  -4   4        262.22        358.54        41.45 o
   8  -4   4       1531.10       1459.72        84.54 o
   9  -4   4       1213.85       1210.79       101.27 o
  10  -4   4       1934.53       2503.57       156.35 o
  11  -4   4         57.58         65.32        27.88 o
  12  -4   4         45.62         67.38        29.91 o
  13  -4   4         12.90         18.09        17.51 o
  14  -4   4         49.73        -25.25        33.88 o
 -14  -3   4        129.85        136.11        48.66 o
 -13  -3   4          6.26          9.55        24.68 o
 -12  -3   4          1.94        -22.37        26.64 o
 -11  -3   4         75.74        139.18        26.75 o
 -10  -3   4       1013.45       1300.75       102.31 o
  -9  -3   4          0.14        -13.93        17.96 o
  -8  -3   4         22.28        -16.06        19.71 o
  -7  -3   4         11.17        -11.64        11.64 o
  -6  -3   4         15.19         -0.35        13.09 o
  -5  -3   4       1888.00       2481.19        80.53 o
  -4  -3   4        186.91        239.50        28.83 o
  -3  -3   4        399.54        398.06        29.16 o
  -2  -3   4        790.40        584.30        26.68 o
  -1  -3   4        217.54        261.78        16.40 o
   0  -3   4        260.88        197.58        21.50 o
   1  -3   4         23.88          9.00         8.57 o
   2  -3   4         29.82         31.92        23.24 o
   3  -3   4       6616.77       6417.17       154.90 o
   4  -3   4        130.92        239.76        45.37 o
   5  -3   4         33.98         84.23        16.32 o
   6  -3   4        237.88        253.52        31.56 o
   7  -3   4         63.78        120.89        21.99 o
   8  -3   4        127.70         74.26        21.00 o
   9  -3   4        329.04        234.88        33.47 o
  10  -3   4       1046.31       1218.62       100.84 o
  11  -3   4       1252.59       1173.03        92.26 o
  12  -3   4          2.38        -14.69        14.69 o
  13  -3   4        409.01        334.83        57.35 o
  14  -3   4        436.99        636.80        96.18 o
  15  -3   4         95.22         56.19        38.45 o
 -14  -2   4          6.64        -38.63        38.63 o
 -13  -2   4          4.35         48.11        23.20 o
 -12  -2   4         98.47         56.21        30.12 o
 -11  -2   4        387.63        325.57        49.85 o
 -10  -2   4        426.07        479.38        62.00 o
  -9  -2   4        274.13        171.77        25.18 o
  -8  -2   4        170.76         61.63        18.87 o
  -7  -2   4         23.72         33.05        20.32 o
  -6  -2   4          6.07         16.27        11.23 o
  -5  -2   4       4220.34       4408.77       130.53 o
  -4  -2   4       4544.33       6004.89       142.21 o
  -3  -2   4       5517.71       4502.35        91.64 o
  -2  -2   4        360.61        192.49        20.79 o
  -1  -2   4       2643.45       2236.53       160.66 o
   0  -2   4       1498.49       1674.71        39.84 o
   1  -2   4       1421.60       1138.92        31.28 o
   2  -2   4        736.75        434.04        41.69 o
   3  -2   4       2212.18       2290.18       108.44 o
   4  -2   4         55.18        267.39        29.74 o
   5  -2   4        154.27        172.11        20.52 o
   6  -2   4        889.53        702.80        43.06 o
   7  -2   4       1195.61       1279.88        62.08 o
   8  -2   4       1073.77       1321.39        67.37 o
   9  -2   4       1255.91       1070.75        65.19 o
  10  -2   4        457.62        410.41        38.59 o
  11  -2   4         10.94         50.42        26.15 o
  12  -2   4        436.68        559.44        66.97 o
  13  -2   4         83.84         65.61        22.42 o
  14  -2   4         72.14         24.45        22.67 o
  15  -2   4         46.60         32.00        43.98 o
 -14  -1   4        216.24        112.52        50.71 o
 -13  -1   4          5.66         20.59        27.51 o
 -12  -1   4          5.18          4.18        29.72 o
 -11  -1   4        303.89        428.86        59.55 o
 -10  -1   4         60.06         86.17        41.70 o
  -9  -1   4         40.61         86.65        16.88 o
  -8  -1   4          0.79         -3.27        12.94 o
  -7  -1   4        634.21        632.69        57.83 o
  -6  -1   4       1404.24       1526.35        72.08 o
  -5  -1   4        591.76        441.70        48.62 o
  -4  -1   4        611.74       1115.08        60.88 o
  -3  -1   4       1354.93       1998.82        60.04 o
  -2  -1   4        418.54        361.68        22.30 o
  -1  -1   4       1528.86       2841.58       121.93 o
   0  -1   4       1116.78       2319.46       199.21 o
   1  -1   4        260.63        272.39        43.06 o
   2  -1   4       1672.27       1064.29        39.89 o
   3  -1   4       2161.96       1984.68        60.54 o
   4  -1   4       2536.67       1597.89        50.75 o
   5  -1   4        352.07        197.69        20.34 o
   6  -1   4       1819.03       2406.70        76.65 o
   7  -1   4        451.25        499.50        38.45 o
   8  -1   4       1160.97       1544.62        68.17 o
   9  -1   4        372.24        373.51        34.79 o
  10  -1   4        305.50        306.51        33.54 o
  11  -1   4          3.54          7.02        14.08 o
  12  -1   4         28.59         27.32        16.56 o
  13  -1   4          0.11        -38.92        38.92 o
  14  -1   4         53.10        116.82       101.34 o
  15  -1   4         41.37         34.60        31.59 o
 -14   0   4         15.67        -13.48        23.28 o
 -13   0   4         74.16         83.12        26.59 o
 -12   0   4        372.54        304.17        56.60 o
 -11   0   4        254.16        195.57        36.59 o
 -10   0   4          2.88         19.92        24.35 o
  -9   0   4        141.87        141.72        23.96 o
  -8   0   4        439.82        593.96        61.84 o
  -7   0   4        611.84        443.67        48.98 o
  -6   0   4         63.38         27.37         8.62 o
  -5   0   4         46.28          2.93         7.33 o
  -4   0   4       2643.36       2623.28        61.64 o
  -3   0   4       5181.35       4885.94        97.92 o
  -2   0   4        660.69       1039.91        37.27 o
  -1   0   4       5285.66       5156.56        63.51 o
   0   0   4        470.28        449.92        50.93 o
   1   0   4        579.01        383.58        54.49 o
   2   0   4      21640.71      19758.58       166.22 o
   3   0   4        324.39       1082.50        33.36 o
   4   0   4       1224.48        500.19        41.64 o
   5   0   4       1509.96       1184.32        49.64 o
   6   0   4       1265.45       1466.94        58.35 o
   7   0   4       1255.42       1226.47        55.00 o
   8   0   4        653.19        552.81        39.24 o
   9   0   4        221.70        229.07        27.55 o
  10   0   4       1518.45       1397.21        72.78 o
  11   0   4         89.97         30.35        46.88 o
  12   0   4          0.73        -23.62        24.58 o
  13   0   4        388.85        322.37        51.09 o
  14   0   4         53.98         40.08        33.39 o
  15   0   4         24.25        -51.86        60.78 o
  16   0   4         47.31         98.12        58.11 o
 -14   1   4          5.10          9.70        20.86 o
 -13   1   4          7.56         57.38        28.86 o
 -12   1   4         86.73        117.03        22.55 o
 -11   1   4         30.79         43.64        25.61 o
 -10   1   4         62.70         59.17        26.36 o
  -9   1   4         36.31         17.10        36.74 o
  -8   1   4          0.19        -16.22        19.78 o
  -7   1   4        454.84        610.11        57.28 o
  -6   1   4        697.08        757.25        41.77 o
  -5   1   4        222.19        114.88        15.33 o
  -4   1   4        404.22        499.98        35.68 o
  -3   1   4         60.92        169.00        20.44 o
  -2   1   4       2688.02       2441.65        58.66 o
  -1   1   4       3958.63       4557.93       164.79 o
   0   1   4      16935.62      20078.09      1008.84 o
   1   1   4       2675.99       3488.06       186.48 o
   2   1   4       6947.12       6331.03       108.28 o
   3   1   4       1197.49       1402.95        33.09 o
   4   1   4       3882.91       2671.11        49.13 o
   5   1   4        103.39        338.88        21.85 o
   6   1   4        234.59        228.42        22.29 o
   7   1   4        590.85        807.44        43.39 o
   8   1   4        219.41        286.43        28.21 o
   9   1   4        754.29        880.27        52.80 o
  10   1   4        423.11        344.99        33.92 o
  11   1   4         23.24          6.05        17.14 o
  12   1   4          0.99        -12.42        46.85 o
  13   1   4        253.45        265.91        41.37 o
  14   1   4         92.31         12.56        41.92 o
  15   1   4         85.69         71.85        38.20 o
  16   1   4        181.27        243.15        75.58 o
 -13   2   4          9.04         -5.36        26.85 o
 -12   2   4        109.25        165.62        37.14 o
 -11   2   4          0.94        -25.07        25.07 o
 -10   2   4        477.72        475.06        62.72 o
  -9   2   4        603.34        924.24        87.06 o
  -8   2   4         25.94        -15.00        23.76 o
  -7   2   4        160.10        272.44        28.77 o
  -6   2   4        150.11        128.10        19.12 o
  -5   2   4         67.63         70.80        13.99 o
  -4   2   4         10.76         22.48        11.36 o
  -3   2   4         26.39         31.36        12.95 o
  -2   2   4         29.53         62.26        13.48 o
  -1   2   4       2064.94       1775.53        42.90 o
   0   2   4       1749.88       1501.66        43.88 o
   1   2   4       2542.82       3223.83        56.91 o
   2   2   4         41.54         19.86         7.59 o
   3   2   4       4966.12       5580.22        87.83 o
   4   2   4      11117.66      12344.49       124.92 o
   5   2   4       1785.54       1463.81        46.94 o
   6   2   4       1745.67       1721.64        53.58 o
   7   2   4       4735.18       4923.44        97.53 o
   8   2   4        356.05        469.42        33.23 o
   9   2   4         89.67        131.12        18.31 o
  10   2   4         99.40         87.45        19.44 o
  11   2   4         60.84         42.05        14.73 o
  12   2   4          3.67        -27.56        53.59 o
  13   2   4        294.61        349.77        47.65 o
  14   2   4        254.13        165.50        40.81 o
  15   2   4        263.65        361.35        65.30 o
  16   2   4          0.99          1.07        29.86 o
 -13   3   4         20.14         -0.28        27.48 o
 -12   3   4        103.81         60.38        23.22 o
 -11   3   4          2.32         -3.89        24.58 o
 -10   3   4         85.38        144.34        35.58 o
  -9   3   4          3.82         10.92        39.20 o
  -8   3   4        234.35        315.96        37.30 o
  -7   3   4         15.28         22.26        11.76 o
  -6   3   4          9.75         19.56        14.18 o
  -5   3   4         15.92          5.92        11.38 o
  -4   3   4        107.12         78.13        17.79 o
  -3   3   4         85.75         81.06        19.08 o
  -2   3   4         65.32        201.57        58.13 o
  -1   3   4        956.01        331.46        30.82 o
   0   3   4       1759.30       2319.50        57.51 o
   1   3   4       6320.81       7677.87       252.69 o
   2   3   4       7770.11       7833.71       156.81 o
   3   3   4       2462.44       3429.68        90.19 o
   4   3   4       7265.21       7381.12        96.65 o
   5   3   4        136.40        120.40        14.32 o
   6   3   4       2026.87       2379.40        75.64 o
   7   3   4       4921.02       5647.04       123.04 o
   8   3   4         77.55         73.86        16.84 o
   9   3   4        709.52        638.76        47.61 o
  10   3   4        303.55        284.07        36.26 o
  11   3   4        643.87        995.60        72.00 o
  12   3   4        110.93        195.72        58.25 o
  13   3   4         32.29        -19.09        19.09 o
  14   3   4        213.98        332.93        53.71 o
  15   3   4        601.62        584.74        90.42 o
  16   3   4         30.40         56.36        27.00 o
 -13   4   4         10.79         67.09        42.85 o
 -12   4   4         96.86        168.94        45.93 o
 -11   4   4          1.02          1.56        17.89 o
 -10   4   4          0.48          3.75        29.66 o
  -9   4   4        129.75        202.78        33.22 o
  -8   4   4          3.22         29.63        64.22 o
  -7   4   4          2.70        -13.95        13.95 o
  -6   4   4        223.24        235.79        27.68 o
  -5   4   4        233.36        483.40        48.35 o
  -4   4   4         95.34         36.45        16.49 o
  -3   4   4        107.87         86.83        16.63 o
  -2   4   4         40.09         48.92        16.88 o
  -1   4   4       2488.93       2063.17        67.77 o
   0   4   4        109.09        123.16        14.84 o
   1   4   4       2792.72       2062.68        46.51 o
   2   4   4        431.06       1067.28       108.46 o
   3   4   4       1078.70       1221.56        34.25 o
   4   4   4       1437.44       1528.89        44.31 o
   5   4   4       1377.73       1183.76        42.43 o
   6   4   4         37.60         43.94        11.13 o
   7   4   4       1156.06       1276.29        53.44 o
   8   4   4        246.54        278.23        26.69 o
   9   4   4        598.27        669.24        49.31 o
  10   4   4          8.91         -7.51        18.87 o
  11   4   4        405.58        499.92        51.10 o
  12   4   4          4.23         23.17        29.29 o
  13   4   4         51.72         66.08        19.25 o
  14   4   4          0.01         -7.44        27.44 o
  15   4   4        129.63        147.34        29.40 o
  16   4   4         64.58         34.33        20.38 o
 -12   5   4         98.79        196.11        46.18 o
 -11   5   4         30.00         73.88        28.18 o
 -10   5   4          9.08          0.78        17.18 o
  -9   5   4        529.15        680.74        65.57 o
  -8   5   4        102.06        138.28        58.37 o
  -7   5   4         11.74        -19.44        20.80 o
  -6   5   4          1.89         28.14        16.34 o
  -5   5   4        182.69        253.17        35.16 o
  -4   5   4          5.88         -4.93        11.60 o
  -3   5   4         57.58        173.08        32.56 o
  -2   5   4         70.32         31.13        18.17 o
  -1   5   4        354.27        809.66        58.12 o
   0   5   4       1397.71       2172.90        82.99 o
   1   5   4       1750.67       1450.73       120.52 o
   2   5   4       5612.33       6484.19       179.20 o
   3   5   4       1604.65       1894.72        60.48 o
   4   5   4       1314.34       1595.13        64.86 o
   5   5   4       1597.93       1263.08        47.05 o
   6   5   4         56.51         72.85        13.38 o
   7   5   4       1347.88       2017.12        54.19 o
   8   5   4       1768.49       1818.67        70.66 o
   9   5   4        118.15        245.10        28.97 o
  10   5   4         47.80         76.73        25.81 o
  11   5   4        164.18         83.50        21.25 o
  12   5   4        163.53        191.38        34.71 o
  13   5   4        160.15        141.42        25.32 o
  14   5   4          0.86          0.27        24.96 o
  15   5   4          2.05          9.06        26.63 o
  16   5   4         16.94          3.75        25.19 o
 -12   6   4          6.15         41.38        29.46 o
 -11   6   4          1.82         14.78        18.88 o
 -10   6   4       1038.94       1074.60        89.06 o
  -9   6   4         46.07         87.63        27.98 o
  -8   6   4        135.84        106.86        24.78 o
  -7   6   4          3.67         77.19        64.76 o
  -6   6   4         84.78        133.59        37.15 o
  -5   6   4        496.63        359.72        51.72 o
  -4   6   4         47.90         26.50        20.76 o
  -3   6   4          1.35          9.35        16.39 o
  -2   6   4        621.45       1043.41        80.21 o
  -1   6   4        300.67        311.18        26.21 o
   0   6   4          7.74         -9.90         9.90 o
   1   6   4         32.05        191.28        28.51 o
   2   6   4       1034.44        960.16        40.36 o
   3   6   4        496.84        913.04        37.06 o
   4   6   4         45.59        271.70        50.59 o
   5   6   4         38.92         30.26        11.85 o
   6   6   4         63.93         34.38        10.23 o
   7   6   4       1342.49       1643.37        50.91 o
   8   6   4       1965.23       1835.42        57.94 o
   9   6   4        651.01        933.02        50.64 o
  10   6   4         16.96         90.10        22.62 o
  11   6   4          4.25        -18.63        18.63 o
  12   6   4          2.51         29.51        36.88 o
  13   6   4        210.42        151.69        32.92 o
  14   6   4         26.07         96.17        34.01 o
  15   6   4         64.80         93.11        24.33 o
  16   6   4         83.65        144.62        37.22 o
 -11   7   4         10.76         70.94        41.99 o
 -10   7   4        135.72        155.94        41.58 o
  -9   7   4         88.47         68.42        35.20 o
  -8   7   4         90.30         45.41        19.85 o
  -7   7   4        204.75        243.49        41.70 o
  -6   7   4         35.65         -4.07        54.15 o
  -5   7   4       1109.37       1341.19       105.60 o
  -4   7   4          8.96         21.51        16.00 o
  -3   7   4        115.85        135.26        32.95 o
  -2   7   4        251.13        116.99        27.41 o
  -1   7   4       1581.55       1968.06        79.51 o
   0   7   4       1393.94       1228.29        84.38 o
   1   7   4        122.11        173.00        34.09 o
   2   7   4        881.14       1496.38        51.48 o
   3   7   4       1894.27       1609.21        53.17 o
   4   7   4        625.91        806.42        33.39 o
   5   7   4        509.81        749.18        34.80 o
   6   7   4        278.29        244.23        20.62 o
   7   7   4         66.98         61.21        11.11 o
   8   7   4         87.29         60.43        18.22 o
   9   7   4        405.64        495.63        40.65 o
  10   7   4        450.03        415.40        38.57 o
  11   7   4          5.90        -31.99        32.95 o
  12   7   4         34.67         79.44        54.12 o
  13   7   4         68.13         84.69        22.87 o
  14   7   4         37.77         25.31        17.58 o
  15   7   4        170.25        190.07        43.88 o
  16   7   4        119.17         74.88        27.68 o
 -11   8   4         27.03         64.88        34.43 o
 -10   8   4         33.35         65.14        31.68 o
  -9   8   4          0.25        -11.16        26.19 o
  -8   8   4         11.27         -5.67        18.07 o
  -7   8   4          0.32          9.55        15.99 o
  -6   8   4        687.26       1330.21       115.12 o
  -5   8   4       1658.04       1713.58       121.69 o
  -4   8   4        572.96        639.22        72.57 o
  -3   8   4       3904.56       5120.76       194.95 o
  -2   8   4        362.15        211.56        40.17 o
  -1   8   4        195.55        268.94        33.61 o
   0   8   4       1620.94       1746.80        80.23 o
   1   8   4         69.13        121.24        18.05 o
   2   8   4       2090.44       2798.50        79.13 o
   3   8   4         10.73        105.13        16.39 o
   4   8   4        135.21        358.97        27.12 o
   5   8   4        106.86        120.88        14.69 o
   6   8   4        888.18        618.28        40.21 o
   7   8   4         12.60         13.32         5.56 o
   8   8   4        462.56        540.33        45.62 o
   9   8   4        224.37        418.93        38.85 o
  10   8   4         28.93        -14.03        14.03 o
  11   8   4        245.19        430.56        59.86 o
  12   8   4         42.20         19.50        20.35 o
  13   8   4         98.39         76.16        23.42 o
  14   8   4          0.72          4.12        20.86 o
  15   8   4        204.46        156.91        45.79 o
  16   8   4         61.16         63.90        32.75 o
 -10   9   4         38.18         -4.31        64.73 o
  -9   9   4        130.08         98.62        27.48 o
  -8   9   4         25.78          8.46        18.76 o
  -7   9   4         10.59         19.54        26.31 o
  -6   9   4        165.44        291.27        52.99 o
  -5   9   4         25.74        205.59       113.96 o
  -4   9   4        246.49        196.95        37.18 o
  -3   9   4       1365.13       1794.87       120.47 o
  -2   9   4         94.61        163.52        36.89 o
  -1   9   4        199.84        174.55        38.13 o
   0   9   4         13.65         19.93        13.90 o
   1   9   4         82.38         30.08        13.57 o
   2   9   4        853.91       1845.34        79.00 o
   3   9   4        450.73        832.65        42.71 o
   4   9   4       2841.16       3218.45        85.26 o
   5   9   4        375.20        397.82        28.12 o
   6   9   4        148.66        337.39        27.90 o
   7   9   4        534.79        354.58        31.76 o
   8   9   4          7.50        -15.09        15.09 o
   9   9   4        235.58        285.22        33.62 o
  10   9   4        414.67        701.74        52.60 o
  11   9   4         47.85         60.29        23.57 o
  12   9   4          0.33         -8.35        17.17 o
  13   9   4         39.73         44.95        25.04 o
  14   9   4        187.14        201.13        39.42 o
  15   9   4         40.90         38.68        33.69 o
  16   9   4          4.11        -22.04        22.04 o
 -10  10   4          9.71         36.29        50.42 o
  -9  10   4         75.79         83.55        36.28 o
  -8  10   4         23.61        -24.69        24.69 o
  -7  10   4         60.35         16.38        36.82 o
  -6  10   4        103.64        185.77        44.98 o
  -5  10   4        711.86        611.92        78.26 o
  -4  10   4         20.50        191.80        82.70 o
  -3  10   4         56.48         60.37        18.96 o
  -2  10   4        491.98        587.17        67.57 o
  -1  10   4          0.28         13.34        13.30 o
   0  10   4         50.42        176.22        32.54 o
   1  10   4         17.14         47.66        26.85 o
   2  10   4       2835.40       3266.16       105.18 o
   3  10   4         49.52         78.03        15.48 o
   4  10   4        262.39        329.12        30.20 o
   5  10   4        563.17        353.53        29.16 o
   6  10   4          9.04        -11.55        11.55 o
   7  10   4        129.99        128.72        18.13 o
   8  10   4          2.86          6.70        14.02 o
   9  10   4        968.68       1363.54        74.95 o
  10  10   4        127.56         81.68        61.54 o
  11  10   4        115.79         25.83        26.16 o
  12  10   4         11.76          0.10        18.00 o
  13  10   4         14.18         11.91        46.19 o
  14  10   4         25.23        -35.50        40.36 o
  15  10   4         25.66         29.70        20.27 o
  16  10   4          4.05         17.60        34.33 o
  -9  11   4         17.80         73.83       135.21 o
  -8  11   4         25.78        -16.09        32.32 o
  -7  11   4         13.64         20.74        18.97 o
  -6  11   4         81.50         96.68        47.50 o
  -5  11   4         41.21         17.04        17.38 o
  -4  11   4        422.75        319.96        53.78 o
  -3  11   4        492.68        628.77        79.63 o
  -2  11   4       1075.38       1308.99       103.48 o
  -1  11   4        235.14        153.95        39.39 o
   0  11   4          3.65          1.43        17.39 o
   1  11   4          0.65          3.14        15.64 o
   2  11   4        856.80        835.01        54.56 o
   3  11   4         18.95        -10.77        10.77 o
   4  11   4        871.22        707.65        46.06 o
   5  11   4        284.98        333.68        32.32 o
   6  11   4        108.69        170.54        21.92 o
   7  11   4        119.78         56.91        13.64 o
   8  11   4         79.78        110.29        22.11 o
   9  11   4         75.51         61.13        31.31 o
  10  11   4        707.70        835.04        70.76 o
  11  11   4         68.88         99.54        27.89 o
  12  11   4         56.60         85.59        27.93 o
  13  11   4          0.00        -15.77        33.74 o
  14  11   4         28.83         52.05        26.41 o
  15  11   4          2.24         25.98        24.02 o
  16  11   4         38.41         34.33        23.31 o
  -8  12   4          2.41          2.53        26.40 o
  -7  12   4         83.12        144.89        58.71 o
  -6  12   4        111.66        123.52        80.31 o
  -5  12   4          7.97         -0.51        32.09 o
  -4  12   4         50.59         78.56        42.68 o
  -3  12   4        125.24        150.81        40.74 o
  -2  12   4        187.49        190.44        49.77 o
  -1  12   4         64.36        359.55        61.51 o
   0  12   4          1.48        -37.95        37.95 o
   1  12   4          3.33        -24.54        26.44 o
   2  12   4         10.40         22.39        19.09 o
   3  12   4        371.12        471.47        41.89 o
   4  12   4         20.08         64.59        21.33 o
   5  12   4          4.29         -3.54        11.43 o
   6  12   4        175.16        244.26        32.30 o
   7  12   4        194.24        148.08        27.01 o
   8  12   4         58.48         35.77        46.10 o
   9  12   4        137.35        133.89        44.82 o
  10  12   4          8.01        -18.70        19.49 o
  11  12   4         30.17         65.66        18.99 o
  12  12   4         87.02         64.67        22.53 o
  13  12   4         90.80        138.40        33.09 o
  14  12   4         58.28         34.28        45.63 o
  15  12   4          3.36         30.08        23.72 o
  -7  13   4          6.27         51.92        44.84 o
  -6  13   4          2.14        -58.99        58.99 o
  -5  13   4         10.35         52.97        47.57 o
  -4  13   4          5.06         -8.16        21.73 o
  -3  13   4        113.38        211.39        49.61 o
  -2  13   4         11.32         38.65        22.81 o
  -1  13   4        200.74        316.75        45.77 o
   0  13   4          0.46        -30.44        30.44 o
   1  13   4         87.39        206.85        61.32 o
   2  13   4         94.35        377.60       101.35 o
   3  13   4        614.94        977.04       112.53 o
   4  13   4        361.93        523.12        86.85 o
   5  13   4          4.56          3.51        52.95 o
   6  13   4        380.06        586.26        55.58 o
   7  13   4         20.12         84.73        32.93 o
   8  13   4        821.28        991.98        75.11 o
   9  13   4         15.40          7.60        30.81 o
  10  13   4          7.04         -1.12        18.21 o
  11  13   4         50.82         21.40        18.80 o
  12  13   4          1.95          2.20        23.55 o
  13  13   4         27.00         41.34        24.20 o
  14  13   4        135.63        157.46        43.40 o
  15  13   4          3.31          8.24        36.70 o
  -6  14   4         76.47         18.73        32.72 o
  -5  14   4          0.51         40.78        60.57 o
  -4  14   4        125.43        131.14        77.95 o
  -3  14   4         51.31         45.40        29.27 o
  -2  14   4          0.75        -23.80        37.19 o
  -1  14   4          3.73         -1.13        22.86 o
   0  14   4        150.03        163.44        26.90 o
   1  14   4          8.08         10.61        22.75 o
   2  14   4        190.07        219.14        38.49 o
   3  14   4         19.54        -19.92        35.25 o
   4  14   4        467.52        588.01        53.53 o
   5  14   4         71.36         35.71        15.09 o
   6  14   4         33.81         -9.74        26.11 o
   7  14   4        460.53        499.65        48.96 o
   8  14   4        633.98        621.19        61.90 o
   9  14   4          9.32        -16.91        20.69 o
  10  14   4         72.87         49.94        21.63 o
  11  14   4        343.23        333.02        56.57 o
  12  14   4          3.69        -13.05        26.58 o
  13  14   4          3.49        -13.52        20.83 o
  14  14   4         15.18        -27.90        27.90 o
  -5  15   4          1.47        -31.76        31.76 o
  -4  15   4         29.52        116.06        56.09 o
  -3  15   4        121.20        142.81        55.88 o
  -2  15   4         93.66        121.29        47.19 o
  -1  15   4        630.63        679.07        87.56 o
   0  15   4        275.55        237.38        48.71 o
   1  15   4         96.81         78.44        32.37 o
   2  15   4          1.06        -15.67        25.78 o
   3  15   4        143.81        124.66        24.04 o
   4  15   4         79.76         54.26        26.47 o
   5  15   4        211.01        162.84        30.28 o
   6  15   4         88.75         91.87        29.86 o
   7  15   4         48.14         61.67        24.85 o
   8  15   4         47.51         33.97        27.66 o
   9  15   4         57.22         42.46        22.31 o
  10  15   4        137.62        128.10        32.62 o
  11  15   4          1.32        -15.71        38.63 o
  12  15   4         13.96         17.93        26.33 o
  13  15   4         10.57         52.88        24.22 o
  14  15   4          0.87         -7.87        26.96 o
  -4  16   4          0.53         34.95        38.50 o
  -3  16   4          0.32        -15.45        28.49 o
  -2  16   4         21.19          8.83        74.82 o
  -1  16   4          0.69          4.26        48.78 o
   0  16   4         39.18        106.83        31.91 o
   1  16   4          0.10          4.69        17.08 o
   2  16   4        266.85        351.84        63.96 o
   3  16   4         17.11         39.46        34.31 o
   4  16   4          1.15          0.42        26.26 o
   5  16   4        112.37         82.18        35.39 o
   6  16   4          2.25        -26.76        26.76 o
   7  16   4         62.18         48.97        44.62 o
   8  16   4        225.22        165.52        37.06 o
   9  16   4         43.75         72.06        17.25 o
  10  16   4        293.67        262.97        52.43 o
  11  16   4         25.36         31.98        34.53 o
  12  16   4         26.57         26.74        25.74 o
  13  16   4         77.78        102.53        51.41 o
  -2  17   4         32.97         62.59        33.44 o
  -1  17   4          2.27        -24.10        24.12 o
   0  17   4          9.85         29.39        26.86 o
   1  17   4          1.58         14.44        26.14 o
   2  17   4          8.69        -21.09        29.92 o
   3  17   4        108.98        100.89        28.45 o
   4  17   4          2.29         -3.49        33.10 o
   5  17   4          5.42        -23.00        31.49 o
   6  17   4         33.63         26.14        25.90 o
   7  17   4         18.98         32.74        19.42 o
   8  17   4         27.83        -17.09        34.11 o
   9  17   4          2.50        -26.42        26.42 o
  10  17   4         44.30         67.69        32.50 o
  11  17   4          1.18        -29.57        29.57 o
  12  17   4          2.50         15.96        27.53 o
   0  18   4         32.02         39.93        60.90 o
   1  18   4         15.18         15.71        42.76 o
   2  18   4          2.10        -38.01        39.73 o
   3  18   4         86.98         81.22        43.78 o
   4  18   4          4.95          8.54        36.16 o
   5  18   4          8.14        -33.87        33.87 o
   6  18   4         20.98         45.55        38.21 o
   7  18   4          1.34         11.27        20.49 o
   8  18   4         13.47          8.07        32.22 o
   9  18   4         21.32          6.67        26.79 o
  10  18   4         32.01         29.74        23.95 o
   3  19   4          1.72        -18.05        58.55 o
   4  19   4          1.82        -30.73        30.73 o
   5  19   4         21.08         10.89        44.68 o
   6  19   4        116.78         61.73        36.97 o
   7  19   4        195.65        201.39        69.28 o
   8  19   4         25.81         -7.16        46.38 o
  -5 -18   5         17.85        -84.92        84.92 o
  -4 -18   5        103.24        152.73        80.76 o
  -3 -18   5         25.56         47.96        62.59 o
  -2 -18   5          1.89        -25.63        25.63 o
  -1 -18   5          2.45        -12.40        42.34 o
  -8 -17   5          4.89         44.80        36.51 o
  -7 -17   5         23.04         32.44        33.09 o
  -6 -17   5         11.14        -18.50        29.96 o
  -5 -17   5         10.52        -25.84        42.78 o
  -4 -17   5        415.86        394.49       122.49 o
  -3 -17   5        520.85        384.28       131.79 o
  -2 -17   5         46.78         42.06        51.96 o
  -1 -17   5         66.33         26.50        34.44 o
   0 -17   5          1.57        -40.39        43.00 o
   1 -17   5          0.00        -18.89        30.40 o
   2 -17   5         95.20         62.85        47.78 o
  -9 -16   5          5.08         80.69        85.80 o
  -8 -16   5          1.84         48.44        32.86 o
  -7 -16   5          4.78         16.33        21.92 o
  -6 -16   5         12.11         -5.84        41.24 o
  -5 -16   5         17.13        -45.51        45.51 o
  -4 -16   5         37.21          0.35        24.39 o
  -3 -16   5        308.70        230.62        76.31 o
  -2 -16   5        129.68        142.15        75.01 o
  -1 -16   5          6.28         21.95        64.04 o
   0 -16   5          6.74        -12.21        36.16 o
   1 -16   5         10.30        -23.79        37.82 o
   2 -16   5          0.77          1.91        33.34 o
   3 -16   5          0.30         -0.91        80.42 o
   4 -16   5         72.98        140.14        57.16 o
 -10 -15   5        116.20         74.04        30.63 o
  -9 -15   5         43.92         -0.16        23.61 o
  -8 -15   5         10.07         24.34        32.03 o
  -7 -15   5        140.63        176.54        40.02 o
  -6 -15   5         56.26         25.57        39.85 o
  -5 -15   5        186.23        175.56        46.57 o
  -4 -15   5        122.79         49.38        65.47 o
  -3 -15   5        182.31        221.23        84.66 o
  -2 -15   5         36.29        123.85        83.06 o
  -1 -15   5         14.25         34.54        26.38 o
   0 -15   5         14.92        -45.64        45.64 o
   1 -15   5          6.65        -18.44        43.99 o
   2 -15   5         13.73         -1.77        38.84 o
   3 -15   5          3.82          4.67        37.33 o
   4 -15   5          5.36          7.91        87.32 o
   5 -15   5         11.56         84.17        36.03 o
   6 -15   5          0.03        -13.26        59.90 o
 -11 -14   5        381.56        413.35        82.38 o
 -10 -14   5          5.33         11.48        29.78 o
  -9 -14   5         46.96         15.64        21.40 o
  -8 -14   5         30.05         93.85        33.04 o
  -7 -14   5        262.40        250.94        58.87 o
  -6 -14   5         91.75         87.69        33.48 o
  -5 -14   5        584.30        685.62        90.30 o
  -4 -14   5        413.61        244.11        53.59 o
  -3 -14   5        182.74        114.31        38.15 o
  -2 -14   5       1255.06       1679.44       246.65 o
  -1 -14   5       1100.42       1222.01       213.46 o
   0 -14   5          2.00         32.05        50.73 o
   1 -14   5         25.45          1.07        43.94 o
   2 -14   5          0.31        -36.20        36.20 o
   3 -14   5         17.32        -14.05        26.17 o
   4 -14   5          0.23         -1.08        24.38 o
   5 -14   5         21.62        -48.90        48.90 o
   6 -14   5          5.61         -7.21        57.17 o
   7 -14   5         21.41        116.11        58.76 o
 -12 -13   5        104.14        185.25        63.14 o
 -11 -13   5        522.30        664.77       101.20 o
 -10 -13   5          4.20         18.55        24.36 o
  -9 -13   5         31.46         14.76        28.02 o
  -8 -13   5        161.40        138.41        36.42 o
  -7 -13   5         67.87        102.12        28.92 o
  -6 -13   5         73.85         -3.76        26.42 o
  -5 -13   5        493.55        783.58        90.66 o
  -4 -13   5        278.16        252.47        51.56 o
  -3 -13   5        330.49        411.13        77.79 o
  -2 -13   5       1427.37       2009.37       163.72 o
  -1 -13   5        542.46        256.24        79.04 o
   0 -13   5          7.87         33.78        71.78 o
   1 -13   5        161.37        276.72        69.30 o
   2 -13   5         97.63         56.28       102.75 o
   3 -13   5        114.15        137.87        51.81 o
   4 -13   5          1.01         25.49        88.44 o
   5 -13   5          0.80        -26.57        30.08 o
   6 -13   5         66.16         83.17        52.83 o
   7 -13   5          6.99        -20.04        41.60 o
   8 -13   5          0.51         42.61        31.54 o
 -12 -12   5        172.17        176.73        53.47 o
 -11 -12   5        224.87        243.17        66.59 o
 -10 -12   5        221.45        310.08        59.59 o
  -9 -12   5       1215.73       1382.87       114.90 o
  -8 -12   5        180.58        169.10        41.43 o
  -7 -12   5        415.90        437.18        59.51 o
  -6 -12   5        410.31        241.33        40.50 o
  -5 -12   5          4.99        -31.78        53.26 o
  -4 -12   5        134.86        231.69        57.14 o
  -3 -12   5          7.15        236.68        56.52 o
  -2 -12   5          4.38        124.83        94.95 o
  -1 -12   5       3122.69       4070.81       225.00 o
   0 -12   5       1905.90       2988.56       213.40 o
   1 -12   5         83.54        173.43        64.39 o
   2 -12   5        451.67        413.62        85.90 o
   3 -12   5        320.36        421.96        87.07 o
   4 -12   5         46.00         60.28        47.92 o
   5 -12   5        301.08        123.29        38.31 o
   6 -12   5        226.78        332.12        85.99 o
   7 -12   5         76.05         54.12        78.57 o
   8 -12   5        163.39        187.65        48.38 o
   9 -12   5        145.10        162.29        64.92 o
 -13 -11   5        126.98         67.38        38.12 o
 -12 -11   5         26.09         -4.82        30.05 o
 -11 -11   5          1.45         20.02        22.94 o
 -10 -11   5        105.00         68.20        23.16 o
  -9 -11   5       1206.31       1368.09       111.44 o
  -8 -11   5          4.48          8.98        20.85 o
  -7 -11   5          0.95        -35.94        35.94 o
  -6 -11   5        203.01        327.48        67.36 o
  -5 -11   5         41.47         21.05        40.60 o
  -4 -11   5        397.44        338.96        52.91 o
  -3 -11   5          0.01         17.34        31.71 o
  -2 -11   5        720.24        769.20        75.03 o
  -1 -11   5        344.60        433.48        68.39 o
   0 -11   5          6.43        -20.39        32.97 o
   1 -11   5         27.19         11.05        23.87 o
   2 -11   5         16.38        -55.73        55.73 o
   3 -11   5        142.45        351.69        93.07 o
   4 -11   5         16.18         97.04        59.83 o
   5 -11   5          3.52        -31.96        31.96 o
   6 -11   5         30.37         63.36        33.40 o
   7 -11   5         99.16         11.26        31.75 o
   8 -11   5        312.69        398.95        89.99 o
   9 -11   5        361.86        439.63       105.16 o
  10 -11   5         17.29         19.83        81.06 o
 -13 -10   5         30.29          0.83        64.70 o
 -12 -10   5          1.94          1.13        19.16 o
 -11 -10   5        149.10        119.53        33.14 o
 -10 -10   5         57.26         62.98        30.52 o
  -9 -10   5        286.88        442.95        62.15 o
  -8 -10   5          6.38        -16.75        25.44 o
  -7 -10   5        267.24        589.09        76.05 o
  -6 -10   5        117.05         68.29        21.62 o
  -5 -10   5         18.73         24.57        20.43 o
  -4 -10   5        312.17        287.40        41.73 o
  -3 -10   5          2.86         18.80        12.78 o
  -2 -10   5        154.92        242.31        44.10 o
  -1 -10   5         42.91         44.01        21.26 o
   0 -10   5        254.49        259.38        37.11 o
   1 -10   5        248.65        248.21        35.82 o
   2 -10   5        976.46       1546.33       142.07 o
   3 -10   5         48.28         25.85        29.11 o
   4 -10   5         12.93        -38.21        47.58 o
   5 -10   5         96.08        196.80        73.55 o
   6 -10   5         10.00        -41.29        41.29 o
   7 -10   5        163.83        138.95        46.10 o
   8 -10   5          7.79         10.06        33.53 o
   9 -10   5          5.89         72.35        76.81 o
  10 -10   5        115.59        109.78        90.43 o
  11 -10   5         29.76        -24.79        24.93 o
 -13  -9   5         55.44         51.77        41.52 o
 -12  -9   5         26.48         27.99        24.44 o
 -11  -9   5         11.45        -30.47        41.33 o
 -10  -9   5         87.31         55.09        25.80 o
  -9  -9   5         47.60         38.85        29.37 o
  -8  -9   5          0.36        119.59        34.91 o
  -7  -9   5        153.02        210.48        35.12 o
  -6  -9   5        227.14        110.56        31.00 o
  -5  -9   5        113.33         81.75        26.02 o
  -4  -9   5         95.02        125.44        29.31 o
  -3  -9   5        333.69        248.14        35.91 o
  -2  -9   5         30.72         44.02        18.20 o
  -1  -9   5        488.00        640.86        86.24 o
   0  -9   5        675.51        515.27        51.08 o
   1  -9   5        102.86        261.23        34.57 o
   2  -9   5          7.32          8.72        17.60 o
   3  -9   5         21.46          6.59        14.66 o
   4  -9   5          4.64         25.37        18.33 o
   5  -9   5          3.79         -4.52        22.78 o
   6  -9   5         25.51        220.23        81.57 o
   7  -9   5        141.51         56.86        28.90 o
   8  -9   5          3.39        -22.10        43.09 o
   9  -9   5        182.01        121.22        43.86 o
  10  -9   5        411.23        302.89        84.12 o
  11  -9   5         11.47         -9.56        49.48 o
  12  -9   5          8.96         56.77        36.18 o
 -14  -8   5        140.38        175.05        37.63 o
 -13  -8   5          2.98         -8.64        37.44 o
 -12  -8   5        271.89        212.64        51.03 o
 -11  -8   5        119.16        119.51        46.57 o
 -10  -8   5        633.50        447.55        72.01 o
  -9  -8   5        650.62        860.33        89.17 o
  -8  -8   5        250.60        208.91        50.23 o
  -7  -8   5        133.84        117.33        30.38 o
  -6  -8   5         12.13         31.22        22.75 o
  -5  -8   5         18.47        -16.04        16.04 o
  -4  -8   5          7.21         29.25        17.25 o
  -3  -8   5         13.28         18.52        18.61 o
  -2  -8   5        178.68        350.95        41.35 o
  -1  -8   5         19.13        104.47        23.38 o
   0  -8   5          6.52        -15.90        15.90 o
   1  -8   5         25.46         10.25        15.18 o
   2  -8   5        128.79        114.55        46.33 o
   3  -8   5       1489.47       1746.56       111.49 o
   4  -8   5         85.97         31.74        27.77 o
   5  -8   5         31.19         -3.66        19.92 o
   6  -8   5        232.91        696.60        98.56 o
   7  -8   5        602.13        593.65       106.54 o
   8  -8   5        222.61        122.02        47.00 o
   9  -8   5         59.59         50.26        61.41 o
  10  -8   5        393.58        373.15        83.86 o
  11  -8   5         87.78        120.74        47.67 o
  12  -8   5         10.51         37.46        29.98 o
 -14  -7   5         36.05         75.80        28.96 o
 -13  -7   5        123.79        159.89        53.09 o
 -12  -7   5        693.43        751.60       101.78 o
 -11  -7   5        158.24        117.79        45.41 o
 -10  -7   5        661.77        644.30        83.95 o
  -9  -7   5       1719.95       1552.43       129.67 o
  -8  -7   5          0.03        -35.89        35.89 o
  -7  -7   5         15.88          9.72        18.63 o
  -6  -7   5         28.11         31.28        22.41 o
  -5  -7   5        557.96        745.18        64.56 o
  -4  -7   5       1807.41       2366.22       127.35 o
  -3  -7   5        156.31        306.14        38.46 o
  -2  -7   5        481.61        732.63        50.24 o
  -1  -7   5         85.31         65.12        15.66 o
   0  -7   5       1400.97       1311.38        74.11 o
   1  -7   5        609.82        556.12        52.28 o
   2  -7   5        373.37        208.44        28.13 o
   3  -7   5        814.65        566.85        50.63 o
   4  -7   5         14.88        -11.88        19.60 o
   5  -7   5        325.68        248.92        60.60 o
   6  -7   5         31.00         -2.33        46.37 o
   7  -7   5       1148.59       1459.89       139.03 o
   8  -7   5          8.37         58.06        43.76 o
   9  -7   5         15.18        -37.71        37.71 o
  10  -7   5         13.16        -21.69        23.67 o
  11  -7   5          3.54         19.22        22.58 o
  12  -7   5          8.45         47.37        35.85 o
  13  -7   5          0.00        -10.72        49.49 o
 -14  -6   5          9.93         81.24        42.28 o
 -13  -6   5          0.77         54.50        38.45 o
 -12  -6   5         93.76        109.76        33.65 o
 -11  -6   5        887.67        951.08       106.70 o
 -10  -6   5       1711.53       1555.31       127.88 o
  -9  -6   5         74.06        252.80        67.75 o
  -8  -6   5        427.95        312.49        53.67 o
  -7  -6   5         16.77         19.57        25.51 o
  -6  -6   5        115.82        169.05        37.32 o
  -5  -6   5        506.99        605.38        65.73 o
  -4  -6   5        973.79       1607.34       101.64 o
  -3  -6   5        739.48        837.63        51.13 o
  -2  -6   5        125.49        156.56        36.88 o
  -1  -6   5        167.46        159.69        22.77 o
   0  -6   5         19.90          2.54        14.86 o
   1  -6   5          0.72         40.78        12.37 o
   2  -6   5        104.17         70.47        16.68 o
   3  -6   5         54.33        112.55        18.67 o
   4  -6   5        589.55       1002.74        56.09 o
   5  -6   5        544.33        642.52        93.51 o
   6  -6   5          5.35          8.23        30.99 o
   7  -6   5        386.50        252.87        62.86 o
   8  -6   5        137.65         85.42        47.03 o
   9  -6   5        315.81        378.07       164.06 o
  10  -6   5         66.91        112.07        39.44 o
  11  -6   5         38.89         47.09        38.04 o
  12  -6   5          2.16          4.85        36.56 o
  13  -6   5          1.46         38.87        35.82 o
  14  -6   5         44.95         58.00        24.24 o
 -14  -5   5         32.55         13.51        33.34 o
 -13  -5   5         20.57          1.35        31.44 o
 -12  -5   5        135.70        132.69        44.76 o
 -11  -5   5        160.91        163.57        36.50 o
 -10  -5   5        114.89        109.19        29.43 o
  -9  -5   5         28.21        113.59        49.14 o
  -8  -5   5        477.59        615.23        63.60 o
  -7  -5   5         19.23         10.70        17.84 o
  -6  -5   5         30.46         61.02        14.02 o
  -5  -5   5        487.03        564.58        41.92 o
  -4  -5   5       1299.89       1604.79        58.41 o
  -3  -5   5        868.40       1215.40        52.57 o
  -2  -5   5         83.15         82.70        16.34 o
  -1  -5   5        449.15        556.83        37.59 o
   0  -5   5        470.04        612.09        50.84 o
   1  -5   5       1129.76        952.80        51.79 o
   2  -5   5        488.44        709.33        62.35 o
   3  -5   5       4776.82       4759.43       141.05 o
   4  -5   5       2666.75       3402.39       102.61 o
   5  -5   5       3730.56       4051.52       198.89 o
   6  -5   5        295.73        359.65        37.19 o
   7  -5   5         29.98          6.88        15.69 o
   8  -5   5         51.17        -11.87        25.58 o
   9  -5   5        147.93         44.62        57.94 o
  10  -5   5         92.61         39.07        39.51 o
  11  -5   5        840.89       1138.92       112.27 o
  12  -5   5         97.25        199.22        45.98 o
  13  -5   5         46.39          8.67        25.41 o
  14  -5   5          2.95         31.01        32.28 o
 -14  -4   5         53.04         30.97        35.37 o
 -13  -4   5         55.85         49.01        40.94 o
 -12  -4   5         49.74         60.75        29.01 o
 -11  -4   5          5.81          4.80        21.26 o
 -10  -4   5        157.84         52.02        18.32 o
  -9  -4   5       1149.06       1306.55        93.93 o
  -8  -4   5       2844.39       3115.42       139.77 o
  -7  -4   5         82.96         77.22        17.05 o
  -6  -4   5        546.95        613.48        55.79 o
  -5  -4   5        783.39       1008.08        50.81 o
  -4  -4   5        120.23         95.30        14.56 o
  -3  -4   5       1573.37       1910.91        63.15 o
  -2  -4   5         38.75         41.34        12.57 o
  -1  -4   5        877.75       1227.71        78.11 o
   0  -4   5        161.89        426.82        38.82 o
   1  -4   5          2.73          7.24        13.74 o
   2  -4   5        236.46        220.63        40.35 o
   3  -4   5        295.83        106.54        12.62 o
   4  -4   5         32.84         37.68         8.70 o
   5  -4   5       3372.67       3106.41       164.65 o
   6  -4   5          1.93          0.27        23.90 o
   7  -4   5          2.26         23.04        16.47 o
   8  -4   5         89.99        130.20        18.32 o
   9  -4   5         91.12         62.62        29.04 o
  10  -4   5        896.22        997.10       101.94 o
  11  -4   5         25.95         14.20        27.21 o
  12  -4   5         68.41        105.25        35.80 o
  13  -4   5        153.75         99.19        27.59 o
  14  -4   5         11.38         -8.74        41.33 o
 -14  -3   5         14.17          1.19        35.31 o
 -13  -3   5          4.35        -11.38        40.61 o
 -12  -3   5          2.06         -4.27        21.33 o
 -11  -3   5        132.92        105.07        29.75 o
 -10  -3   5         61.64         98.35        54.56 o
  -9  -3   5         47.46        -23.57        23.57 o
  -8  -3   5        214.10        208.43        35.80 o
  -7  -3   5         13.82         25.26        16.71 o
  -6  -3   5         27.09         -0.34        13.61 o
  -5  -3   5        125.64         55.98        11.83 o
  -4  -3   5        893.21        844.54        44.66 o
  -3  -3   5        500.80       1083.40        65.42 o
  -2  -3   5        269.76        492.16        33.87 o
  -1  -3   5        539.36        575.93        29.57 o
   0  -3   5          0.41          3.53         7.33 o
   1  -3   5        180.27        294.10        17.69 o
   2  -3   5        177.61         71.01        17.60 o
   3  -3   5        253.52         54.77        20.34 o
   4  -3   5       4141.35       4234.87       140.78 o
   5  -3   5        531.80        572.90        65.71 o
   6  -3   5          1.74         10.69        11.37 o
   7  -3   5        533.01        563.75        51.25 o
   8  -3   5         76.54         26.99        12.45 o
   9  -3   5        569.60        674.50        60.41 o
  10  -3   5       1814.40       1922.98       126.76 o
  11  -3   5        351.55        383.20        47.82 o
  12  -3   5         15.00         14.69        25.49 o
  13  -3   5          1.84        -10.28        21.96 o
  14  -3   5          7.85         18.43        30.29 o
  15  -3   5         22.68         57.77        43.82 o
 -14  -2   5        117.00        159.39        59.11 o
 -13  -2   5         49.81         -5.82        23.31 o
 -12  -2   5          2.64          1.21        28.57 o
 -11  -2   5          2.23         29.02        26.24 o
 -10  -2   5        227.63        163.05        27.76 o
  -9  -2   5         76.15          6.74        43.14 o
  -8  -2   5         32.85         10.06        15.01 o
  -7  -2   5         67.40         91.72        25.51 o
  -6  -2   5         62.19         52.35        19.90 o
  -5  -2   5          0.97         13.40        10.99 o
  -4  -2   5        437.75        659.80        39.26 o
  -3  -2   5        741.57       1172.06        53.51 o
  -2  -2   5        461.90        526.31        28.15 o
  -1  -2   5         66.85         94.19        18.68 o
   0  -2   5       2140.27       1899.75       122.14 o
   1  -2   5        849.03        734.04        51.25 o
   2  -2   5       2142.43       2451.50        55.44 o
   3  -2   5         21.07         33.12        15.20 o
   4  -2   5        396.79        335.73        35.71 o
   5  -2   5       2071.53       1856.40        70.98 o
   6  -2   5        109.41         44.39        12.22 o
   7  -2   5        444.50        499.05        38.95 o
   8  -2   5        156.41        138.90        20.99 o
   9  -2   5          5.01         26.47        12.48 o
  10  -2   5        322.64        301.14        30.74 o
  11  -2   5       1898.40       2215.21       126.65 o
  12  -2   5         20.01         38.12        17.88 o
  13  -2   5         12.53         25.13        25.28 o
  14  -2   5          0.13        -11.13        24.77 o
  15  -2   5          4.31        -37.29        37.29 o
 -14  -1   5         89.82        100.16        32.77 o
 -13  -1   5         44.13         31.39        20.48 o
 -12  -1   5        140.69        148.66        30.93 o
 -11  -1   5        305.13        249.19        44.78 o
 -10  -1   5         42.20        -10.74        31.91 o
  -9  -1   5          7.34         28.30        94.95 o
  -8  -1   5        222.12        132.66        22.91 o
  -7  -1   5        430.80        300.35        41.40 o
  -6  -1   5        115.81        120.47        24.89 o
  -5  -1   5        483.96        617.54        49.78 o
  -4  -1   5          6.37          1.85         9.05 o
  -3  -1   5        582.25        703.24        37.70 o
  -2  -1   5       1801.21       2594.49        63.50 o
  -1  -1   5       1227.31       1807.26        36.41 o
   0  -1   5          7.53         73.44        32.80 o
   1  -1   5        753.24        954.12        44.03 o
   2  -1   5        390.34        417.65        25.28 o
   3  -1   5        265.45        484.85        36.03 o
   4  -1   5       3771.76       3763.57       102.63 o
   5  -1   5        508.55        363.06        27.64 o
   6  -1   5        858.17        944.24        47.91 o
   7  -1   5        242.08        198.60        22.80 o
   8  -1   5        921.60        916.38        55.69 o
   9  -1   5       2351.70       2428.57        89.94 o
  10  -1   5        551.78        580.61        47.29 o
  11  -1   5          9.53         52.14        30.15 o
  12  -1   5         27.65         28.02        20.27 o
  13  -1   5         29.96         24.89        31.69 o
  14  -1   5          9.04         58.18        22.00 o
  15  -1   5          8.55        -50.29        78.94 o
  16  -1   5        954.46       1128.34       175.01 o
 -14   0   5         15.48        -18.21        26.21 o
 -13   0   5        102.77        114.42        41.21 o
 -12   0   5         29.82         45.39        20.55 o
 -11   0   5        236.17        178.26        39.05 o
 -10   0   5         31.46        130.88        36.97 o
  -9   0   5        145.27        202.99        51.80 o
  -8   0   5         50.46         87.40        23.70 o
  -7   0   5        375.68        570.64        58.67 o
  -6   0   5        726.85       1008.48        55.36 o
  -5   0   5         10.29         12.97         7.58 o
  -4   0   5        656.94        553.61        37.25 o
  -3   0   5        983.89        641.50        34.44 o
  -2   0   5       5102.58       6115.01        85.57 o
  -1   0   5         65.21         29.89         5.88 o
   0   0   5       7916.81       8592.12       107.21 o
   1   0   5         16.30         58.68        30.22 o
   2   0   5       1952.53       2509.60       117.74 o
   3   0   5       4346.28       5621.40        73.24 o
   4   0   5        890.82        832.55        32.42 o
   5   0   5       1454.44       2134.79        68.04 o
   6   0   5        612.15        430.90        31.45 o
   7   0   5        786.65       1094.71        52.03 o
   8   0   5       3215.18       3461.49        98.63 o
   9   0   5       1243.36       1357.00        66.08 o
  10   0   5        882.27        771.80        53.18 o
  11   0   5        226.74        215.13        38.23 o
  12   0   5        258.50        158.43        30.85 o
  13   0   5         32.66         59.60        52.18 o
  14   0   5          4.65        -22.43        25.43 o
  15   0   5        143.16        119.56        45.68 o
  16   0   5        757.31        820.14       147.50 o
 -13   1   5         46.67         47.65        27.97 o
 -12   1   5         23.51         -5.80        17.87 o
 -11   1   5          0.94         -0.13        23.76 o
 -10   1   5         36.33         49.28        23.25 o
  -9   1   5        127.70        103.71        27.07 o
  -8   1   5        128.22        295.21        41.56 o
  -7   1   5         45.13         58.68        18.71 o
  -6   1   5        255.28         53.74        14.15 o
  -5   1   5       1816.01       2130.35        64.38 o
  -4   1   5         27.48         63.25        10.96 o
  -3   1   5       6166.96       8034.31       126.58 o
  -2   1   5       2086.31       2235.68        58.00 o
  -1   1   5        306.00        655.72        25.28 o
   0   1   5        129.82        157.18        37.87 o
   1   1   5       3292.89       4006.27        69.57 o
   2   1   5      10873.27      11515.10       313.08 o
   3   1   5         62.95        111.32        16.19 o
   4   1   5       1074.26       2293.65        49.12 o
   5   1   5        421.43        759.79        29.96 o
   6   1   5         79.73         35.50         7.87 o
   7   1   5        314.59        358.13        28.08 o
   8   1   5       1404.92       1622.41        62.51 o
   9   1   5        440.40        392.14        33.70 o
  10   1   5        289.02        385.85        35.86 o
  11   1   5        404.08        376.15        35.34 o
  12   1   5          2.79         12.40        41.43 o
  13   1   5         91.92        272.96        40.77 o
  14   1   5         33.76         33.15        26.08 o
  15   1   5        122.17        153.16        53.23 o
  16   1   5        173.99        207.06        66.62 o
 -13   2   5          0.18         -4.20        42.40 o
 -12   2   5         10.00         30.35        26.13 o
 -11   2   5         86.22         73.53        25.58 o
 -10   2   5        122.07         66.01        26.99 o
  -9   2   5         47.00         20.64        24.22 o
  -8   2   5        299.92        193.10        30.33 o
  -7   2   5        351.65        557.41        57.90 o
  -6   2   5        790.04        758.76        44.74 o
  -5   2   5          9.56          2.24        12.39 o
  -4   2   5       3029.54       2986.17        92.81 o
  -3   2   5       3750.43       4134.02        99.03 o
  -2   2   5        548.56        381.69        26.17 o
  -1   2   5         98.59         35.69         6.96 o
   0   2   5        755.16        966.52        46.98 o
   1   2   5         85.16         22.73         7.54 o
   2   2   5       6706.82       9738.65       230.72 o
   3   2   5       2300.49       2023.66        53.42 o
   4   2   5         20.82         37.57         7.27 o
   5   2   5        742.60       1400.86        93.19 o
   6   2   5        178.66        174.94        16.10 o
   7   2   5        632.81        672.32        35.64 o
   8   2   5         25.29          7.62         9.33 o
   9   2   5         89.76        210.89        24.38 o
  10   2   5        132.90         76.60        14.03 o
  11   2   5       1169.15        987.77        70.03 o
  12   2   5         45.40         19.60        18.17 o
  13   2   5         18.43        -10.84        18.06 o
  14   2   5         14.68          3.48        20.42 o
  15   2   5         23.01        -34.53        43.44 o
  16   2   5         24.61         11.54        48.35 o
 -13   3   5          1.71         -5.44        20.95 o
 -12   3   5         14.08         25.83        31.93 o
 -11   3   5        150.09        140.40        35.74 o
 -10   3   5         28.59         30.96        23.44 o
  -9   3   5         32.94         -1.09        25.61 o
  -8   3   5          2.73         15.73       102.95 o
  -7   3   5         19.90         -6.81        16.49 o
  -6   3   5        183.30        327.82        29.38 o
  -5   3   5         44.88         92.43        16.14 o
  -4   3   5         85.47         79.14        14.62 o
  -3   3   5        556.09        576.54        36.74 o
  -2   3   5       4420.78       4533.22       114.26 o
  -1   3   5       3609.82       4549.15       108.57 o
   0   3   5       1341.99       1558.05        48.20 o
   1   3   5        690.47        497.99        25.46 o
   2   3   5         22.69         18.06        15.03 o
   3   3   5         23.41         51.82        10.17 o
   4   3   5        308.15        119.34        15.58 o
   5   3   5         13.73         22.01         7.33 o
   6   3   5       1208.62       1774.17        54.35 o
   7   3   5        115.41        261.49        26.03 o
   8   3   5        147.76        139.21        21.08 o
   9   3   5        151.64        225.99        29.39 o
  10   3   5         36.94         30.09        16.77 o
  11   3   5        257.86        313.91        40.29 o
  12   3   5          9.60          9.56        34.79 o
  13   3   5         14.20        -15.46        21.38 o
  14   3   5         36.27         94.84        27.48 o
  15   3   5         17.23          1.40        32.41 o
  16   3   5         10.25         46.22        54.54 o
 -12   4   5          2.34         22.26        38.55 o
 -11   4   5         51.92         59.62        29.65 o
 -10   4   5        268.16        325.70        53.68 o
  -9   4   5         26.35         28.88        18.97 o
  -8   4   5         33.78         23.02        32.50 o
  -7   4   5         87.35         11.64        19.75 o
  -6   4   5         58.15         41.99        14.47 o
  -5   4   5         13.58         39.02        11.86 o
  -4   4   5         62.23         69.86        13.51 o
  -3   4   5         20.37        116.02        19.58 o
  -2   4   5        576.39        389.06        40.82 o
  -1   4   5        104.60         65.52        46.46 o
   0   4   5        347.19        317.12        35.21 o
   1   4   5        587.17        514.56        27.65 o
   2   4   5        359.47        331.94        21.36 o
   3   4   5          9.11          6.60         5.84 o
   4   4   5       2302.70       2103.37        73.87 o
   5   4   5        348.64        491.08        29.44 o
   6   4   5        193.75        288.34        22.71 o
   7   4   5       1705.85       2322.78        75.46 o
   8   4   5        751.09       1116.20        53.59 o
   9   4   5         29.52         24.93        13.12 o
  10   4   5         75.64         77.84        14.81 o
  11   4   5         55.75        136.07        28.75 o
  12   4   5         31.42         42.53        29.70 o
  13   4   5        280.32        218.55        37.01 o
  14   4   5        117.58         72.42        34.04 o
  15   4   5          1.86        -26.08        32.38 o
  16   4   5         50.79         37.26        46.58 o
 -12   5   5         23.01          7.62        26.38 o
 -11   5   5         32.75         10.16        32.61 o
 -10   5   5         22.50         78.19        23.72 o
  -9   5   5         87.95         48.47        14.75 o
  -8   5   5        164.79        136.36        33.27 o
  -7   5   5          0.23         -9.37        55.14 o
  -6   5   5         62.24         38.78        14.15 o
  -5   5   5        511.21        139.08        30.21 o
  -4   5   5        116.45        -15.13        24.72 o
  -3   5   5         93.10         65.19        19.45 o
  -2   5   5        275.16        245.05        34.25 o
  -1   5   5          1.63         -2.28        13.68 o
   0   5   5        255.03        604.96        88.16 o
   1   5   5        228.12        219.35        26.28 o
   2   5   5       3341.42       2810.76        58.14 o
   3   5   5         79.80         33.71        26.65 o
   4   5   5         84.47         60.21        11.27 o
   5   5   5        337.37        544.02        32.23 o
   6   5   5       1006.60       1228.73        47.85 o
   7   5   5       7258.70       9382.43       148.42 o
   8   5   5       4139.76       4754.88       111.46 o
   9   5   5        121.74         86.53        17.17 o
  10   5   5        165.02        128.32        20.31 o
  11   5   5        271.05        209.67        33.11 o
  12   5   5         96.72         73.61        38.52 o
  13   5   5          1.46         -6.57        16.11 o
  14   5   5          7.13          6.63        20.00 o
  15   5   5         22.98         24.25        30.65 o
  16   5   5         52.06         41.55        24.98 o
 -11   6   5         16.31          8.88        38.69 o
 -10   6   5        194.57        332.35        57.80 o
  -9   6   5         84.00        161.59        32.49 o
  -8   6   5         79.75         38.19        17.06 o
  -7   6   5         10.72        -15.99        35.47 o
  -6   6   5        212.58        178.98        42.92 o
  -5   6   5        244.96        230.89        47.63 o
  -4   6   5         64.49         36.83        20.03 o
  -3   6   5         12.96         11.09        30.27 o
  -2   6   5         31.01         38.80        14.79 o
  -1   6   5        188.75        135.63        17.22 o
   0   6   5        912.76        459.80        28.82 o
   1   6   5         48.21          4.16         8.17 o
   2   6   5       1087.88       1083.69        56.99 o
   3   6   5        670.85        527.35        24.37 o
   4   6   5        296.63        236.16        21.02 o
   5   6   5       1353.40        758.85        29.97 o
   6   6   5        411.97        344.63        25.70 o
   7   6   5          6.14         -0.22        10.66 o
   8   6   5        980.63       1138.20        55.78 o
   9   6   5       2026.40       2029.62        77.05 o
  10   6   5        545.45        749.25        53.02 o
  11   6   5          3.81          6.82        14.25 o
  12   6   5         15.47        -14.48        25.40 o
  13   6   5         23.98         -0.07        15.20 o
  14   6   5         27.24         28.05        18.16 o
  15   6   5        113.62        124.27        31.50 o
  16   6   5        296.28        294.53        49.68 o
 -11   7   5        445.96        279.58        67.07 o
 -10   7   5          1.54         53.57        49.38 o
  -9   7   5         95.41         74.63        22.98 o
  -8   7   5        224.51        245.97        43.68 o
  -7   7   5        452.98        642.78        65.38 o
  -6   7   5        762.53       1147.85       111.04 o
  -5   7   5        255.13        185.07        41.95 o
  -4   7   5         19.71         29.55        21.18 o
  -3   7   5        152.81        112.39        39.92 o
  -2   7   5        410.90        160.52        27.25 o
  -1   7   5        201.00        384.67        30.50 o
   0   7   5        276.47        235.56        22.13 o
   1   7   5         21.92         22.80         8.91 o
   2   7   5       1686.77       2205.73        56.37 o
   3   7   5          1.72         18.74         6.97 o
   4   7   5         14.05          9.67         5.18 o
   5   7   5        139.31         29.09         9.58 o
   6   7   5        132.03        263.01        19.57 o
   7   7   5         85.89         78.68        14.34 o
   8   7   5        424.30        869.17        49.66 o
   9   7   5        355.07        210.02        25.57 o
  10   7   5        132.09        135.77        23.06 o
  11   7   5         12.09        -30.64        30.64 o
  12   7   5         44.59         23.42        24.83 o
  13   7   5          0.44         -5.75        21.47 o
  14   7   5          3.52          7.30        23.77 o
  15   7   5         16.61        -11.40        22.48 o
  16   7   5         24.69         42.95        24.37 o
 -10   8   5        319.77        413.21        75.50 o
  -9   8   5        237.71        245.35        53.65 o
  -8   8   5        203.19        164.27        40.29 o
  -7   8   5         43.12         22.42        22.06 o
  -6   8   5        415.67        449.98        61.81 o
  -5   8   5        188.56        130.22        45.04 o
  -4   8   5        443.17        398.52        57.16 o
  -3   8   5        227.02        334.32        53.94 o
  -2   8   5        253.11        233.75        32.41 o
  -1   8   5        403.55        499.48        95.56 o
   0   8   5         34.34          3.62         6.79 o
   1   8   5          8.66         68.34        11.31 o
   2   8   5       4707.62       6933.25       138.92 o
   3   8   5          5.16         16.08         8.65 o
   4   8   5         36.61         33.06         7.75 o
   5   8   5         52.49        106.93        13.21 o
   6   8   5        431.16        471.28        29.38 o
   7   8   5       1138.95        799.28        44.87 o
   8   8   5        548.03        646.14        47.40 o
   9   8   5          0.23         23.85        15.98 o
  10   8   5         57.96         34.00        21.27 o
  11   8   5         89.33        152.18        50.31 o
  12   8   5         68.91         -3.91        24.14 o
  13   8   5          0.47        -27.27        27.27 o
  14   8   5         21.77         31.28        24.47 o
  15   8   5          2.34        -26.28        27.12 o
  16   8   5          2.90         16.52        26.55 o
 -10   9   5        234.54        441.43        90.23 o
  -9   9   5          5.56         30.30        30.01 o
  -8   9   5          2.33         10.86        21.01 o
  -7   9   5         33.91         34.36        29.78 o
  -6   9   5         19.90         40.61        25.49 o
  -5   9   5        654.93        569.78        73.55 o
  -4   9   5        153.91        111.95        30.19 o
  -3   9   5        292.18        135.78        32.51 o
  -2   9   5         55.40         60.71        23.25 o
  -1   9   5         14.45         96.20        27.42 o
   0   9   5         14.63        -14.48        14.48 o
   1   9   5        109.13         28.02        23.30 o
   2   9   5       2327.45       2520.78        88.89 o
   3   9   5          5.73          7.38         8.93 o
   4   9   5          1.59         -1.33         7.37 o
   5   9   5        191.10        269.13        23.35 o
   6   9   5         71.81        110.81        16.17 o
   7   9   5          0.71         13.04        14.27 o
   8   9   5          4.40          4.71        14.27 o
   9   9   5        135.61        118.23        23.80 o
  10   9   5        243.83        103.68        21.91 o
  11   9   5        125.96        269.02        44.23 o
  12   9   5         32.15         54.35        18.67 o
  13   9   5          1.66         23.20        19.54 o
  14   9   5        200.04        124.50        37.15 o
  15   9   5         10.75         16.28        17.76 o
  16   9   5          1.00         -9.79        41.95 o
  -9  10   5         63.80         15.70        25.08 o
  -8  10   5          1.61        -31.41        31.41 o
  -7  10   5          0.22         44.20        29.00 o
  -6  10   5        142.78        273.83        60.35 o
  -5  10   5         19.74         24.17        27.18 o
  -4  10   5        244.91        383.16        60.57 o
  -3  10   5       1014.03       1055.64       118.31 o
  -2  10   5        252.67        195.92        41.99 o
  -1  10   5         98.88        132.69        34.63 o
   0  10   5         59.15        119.07        33.83 o
   1  10   5        333.61        477.43        43.36 o
   2  10   5        484.72        439.42        40.19 o
   3  10   5        263.32         99.84        18.03 o
   4  10   5        733.18        835.32        50.77 o
   5  10   5        834.08        836.03        47.37 o
   6  10   5          1.55         -5.19        13.81 o
   7  10   5        152.73        199.51        23.04 o
   8  10   5         13.25          4.25        13.09 o
   9  10   5        319.58        489.13        48.66 o
  10  10   5        473.33        580.01        69.23 o
  11  10   5         74.12        138.12        24.14 o
  12  10   5         23.82         22.18        17.86 o
  13  10   5          0.41         -1.54        19.30 o
  14  10   5         19.29          8.03        25.58 o
  15  10   5          3.39        -21.06        21.06 o
  16  10   5         80.92         17.51        26.25 o
  -8  11   5         24.26        -18.06        20.50 o
  -7  11   5          7.24         37.11        22.67 o
  -6  11   5         51.37         22.74        30.77 o
  -5  11   5        436.44        664.52        86.18 o
  -4  11   5        412.91        413.68        65.71 o
  -3  11   5         94.93         81.26        21.59 o
  -2  11   5        185.21        527.28        79.86 o
  -1  11   5        348.99        450.65        59.95 o
   0  11   5        148.03         39.58        15.37 o
   1  11   5          1.94          2.28        20.82 o
   2  11   5          6.04        -12.06        12.06 o
   3  11   5         57.11         32.08        16.73 o
   4  11   5         76.18        111.34        23.75 o
   5  11   5         56.75        195.09        24.73 o
   6  11   5         11.75          4.43        17.71 o
   7  11   5        144.32        114.44        22.65 o
   8  11   5        127.72        116.76        24.33 o
   9  11   5        650.83        441.37        78.18 o
  10  11   5       1254.95       1878.45       105.52 o
  11  11   5          0.00        -19.57        19.57 o
  12  11   5         13.82          0.04        25.64 o
  13  11   5          7.79         -2.56        22.08 o
  14  11   5        117.15         71.72        25.68 o
  15  11   5          0.18        -18.20        34.77 o
  16  11   5         37.06         24.35        41.92 o
  -8  12   5         44.54         29.19        55.21 o
  -7  12   5         17.85         54.42        31.46 o
  -6  12   5          2.23         25.34        20.46 o
  -5  12   5          0.53         -0.52        30.81 o
  -4  12   5          6.66         35.91        28.21 o
  -3  12   5        195.45        140.42        37.16 o
  -2  12   5         93.21        -27.65        29.28 o
  -1  12   5         94.48         85.14        32.86 o
   0  12   5        113.66        199.44        86.26 o
   1  12   5          9.28        -39.02        39.02 o
   2  12   5         72.11        101.20        31.52 o
   3  12   5       1240.58       1973.92        93.95 o
   4  12   5         18.42         47.48        15.51 o
   5  12   5         17.13          1.86        12.57 o
   6  12   5        144.16        116.68        31.39 o
   7  12   5          0.33        -27.19        27.19 o
   8  12   5         35.77        246.67        43.67 o
   9  12   5        138.63        181.24        29.46 o
  10  12   5        228.53        308.92        43.73 o
  11  12   5        247.27        309.60        47.32 o
  12  12   5        165.66        157.15        33.11 o
  13  12   5        129.60        274.50        45.57 o
  14  12   5         90.92         64.43        20.86 o
  15  12   5          0.75          5.66        23.11 o
  -7  13   5         22.66          3.70        25.52 o
  -6  13   5         23.08         83.58        40.97 o
  -5  13   5          0.87          8.01        34.44 o
  -4  13   5          4.72          1.69        29.86 o
  -3  13   5        147.48        156.07        45.02 o
  -2  13   5          0.56          7.84        17.83 o
  -1  13   5         28.25         24.64        27.11 o
   0  13   5          1.82         -5.46        17.58 o
   1  13   5         20.80         -7.38        23.65 o
   2  13   5        396.54        640.20        70.73 o
   3  13   5        547.40        946.09        72.81 o
   4  13   5        211.15        449.52        64.64 o
   5  13   5        992.07       1330.00        86.64 o
   6  13   5         95.24        295.37        44.43 o
   7  13   5         50.90         21.87        35.44 o
   8  13   5          8.99         19.34        16.19 o
   9  13   5         35.31         25.15        15.11 o
  10  13   5         29.15         28.54        19.93 o
  11  13   5          1.09        -15.86        21.17 o
  12  13   5         58.27         39.32        21.42 o
  13  13   5          4.39        -16.12        28.09 o
  14  13   5        102.75         90.92        43.12 o
  15  13   5         69.46         75.87        34.19 o
  -6  14   5          5.71        -26.97        54.85 o
  -5  14   5        189.36        221.13        72.15 o
  -4  14   5        336.70        305.78        58.66 o
  -3  14   5          2.73         55.09        22.53 o
  -2  14   5        100.87         37.79        24.64 o
  -1  14   5          4.62         30.42        27.76 o
   0  14   5         32.56         55.86        27.33 o
   1  14   5       1098.50       1261.48        98.71 o
   2  14   5        795.58        858.01        78.86 o
   3  14   5        222.43        278.51        39.39 o
   4  14   5          7.58        -25.38        25.38 o
   5  14   5        250.68        150.81        31.58 o
   6  14   5         46.67         23.95        18.19 o
   7  14   5        231.40        238.65        34.61 o
   8  14   5        537.22        535.90        52.42 o
   9  14   5         35.25         63.44        21.49 o
  10  14   5         39.06         23.03        28.58 o
  11  14   5          4.82         -0.06        16.70 o
  12  14   5         11.37         76.23        29.93 o
  13  14   5          4.76         -3.80        27.96 o
  14  14   5          0.99         -9.53        21.53 o
  -5  15   5         57.92        102.45        97.40 o
  -4  15   5         68.30        -12.70        49.00 o
  -3  15   5          6.95          9.73        45.74 o
  -2  15   5         60.53          9.48        32.04 o
  -1  15   5         37.81         50.87        40.20 o
   0  15   5         52.52         23.36        31.58 o
   1  15   5          0.93         10.88        17.58 o
   2  15   5        192.99        134.14        32.59 o
   3  15   5          0.06        -25.41        25.41 o
   4  15   5         45.67         82.96        36.88 o
   5  15   5        242.99        268.41        39.77 o
   6  15   5         22.65         68.78        15.47 o
   7  15   5        259.96        334.92        45.40 o
   8  15   5         22.71        -16.65        20.23 o
   9  15   5         94.18         44.27        22.00 o
  10  15   5        304.91        423.81        61.10 o
  11  15   5          0.04        -20.25        20.25 o
  12  15   5         26.18         20.97        25.75 o
  13  15   5         23.77         19.23        19.99 o
  14  15   5         11.89        -28.80        33.53 o
  -3  16   5          0.46         16.78        33.78 o
  -2  16   5         95.97         39.01        28.82 o
  -1  16   5          7.64          0.82        27.14 o
   0  16   5          7.47         35.16        18.54 o
   1  16   5        147.53         76.63        60.94 o
   2  16   5         75.50         60.36        31.51 o
   3  16   5          0.00        -20.58        26.67 o
   4  16   5        399.36        521.60        99.55 o
   5  16   5         37.91         -2.28        47.38 o
   6  16   5         12.28          8.56        21.92 o
   7  16   5         15.59         50.31        21.12 o
   8  16   5         51.70         50.71        18.26 o
   9  16   5         27.80         17.21        26.57 o
  10  16   5        449.76        408.27        55.04 o
  11  16   5         66.19        -10.19        22.80 o
  12  16   5         33.97        -21.01        21.08 o
  13  16   5          8.63         15.01        37.73 o
  -2  17   5          0.17         19.71        26.30 o
  -1  17   5        165.44        123.91       148.21 o
   0  17   5         22.30         60.99        38.71 o
   1  17   5          0.53          3.06        20.98 o
   2  17   5        110.83         78.00        46.27 o
   3  17   5         15.46        -30.79       103.72 o
   4  17   5          1.78        -30.48        34.90 o
   5  17   5          0.69         -2.14        35.39 o
   6  17   5         98.84        116.90        47.38 o
   7  17   5        132.92         91.77        30.57 o
   8  17   5          4.25         24.63        33.32 o
   9  17   5          3.85        -12.53        17.81 o
  10  17   5         16.92          0.73        24.25 o
  11  17   5         16.62          1.23        34.00 o
  12  17   5          0.21        -34.97        34.97 o
   0  18   5        214.61        209.64        67.78 o
   1  18   5         69.14         27.57        30.92 o
   2  18   5         33.99         19.29        87.17 o
   3  18   5         21.79         67.26        49.34 o
   4  18   5          0.27         -4.60        88.52 o
   5  18   5         16.71         31.30        24.06 o
   6  18   5          5.76        -14.96        21.04 o
   7  18   5          4.14         27.03        27.74 o
   8  18   5        109.47         72.59        33.21 o
   9  18   5        111.85        124.47        40.32 o
  10  18   5         69.94         75.03        26.64 o
   3  19   5          0.17         27.72        35.87 o
   4  19   5         34.69        -24.46        29.72 o
   5  19   5         82.52         61.02        49.69 o
   6  19   5          0.12         47.57        71.84 o
   7  19   5          4.43        -21.94        26.43 o
   8  19   5          2.11         11.22        27.25 o
  -7 -17   6         16.01         17.47        24.54 o
  -6 -17   6         15.86         68.16        41.27 o
  -5 -17   6         22.26         15.99        61.32 o
  -4 -17   6         14.01         43.69        35.48 o
  -3 -17   6         27.68         38.05        79.14 o
  -2 -17   6         49.11         50.81        45.51 o
  -1 -17   6          0.82          4.20        29.08 o
   0 -17   6        104.14         51.32        45.39 o
   1 -17   6          0.61         44.63        98.73 o
   2 -17   6          1.31         13.30        57.64 o
  -8 -16   6          1.54         25.11        37.64 o
  -7 -16   6          2.33         -3.43        24.99 o
  -6 -16   6         10.90          6.09        48.04 o
  -5 -16   6         31.04         10.44        25.31 o
  -4 -16   6        139.62        145.43        78.24 o
  -3 -16   6         24.22         45.50        32.92 o
  -2 -16   6          4.10         -6.55        62.00 o
  -1 -16   6          8.87         49.11        39.33 o
   0 -16   6         12.49         80.19        52.48 o
   1 -16   6         16.52         42.44        38.98 o
   2 -16   6          1.78         32.86        26.45 o
   3 -16   6          0.99          5.58        88.45 o
   4 -16   6          6.50         34.36        43.32 o
 -10 -15   6         12.92        -11.80        26.91 o
  -9 -15   6         39.95         51.34        28.70 o
  -8 -15   6         16.73         -4.78        25.36 o
  -7 -15   6         10.77         25.93        35.09 o
  -6 -15   6         51.74         35.53        25.75 o
  -5 -15   6         50.71         74.48        47.74 o
  -4 -15   6         22.92         76.36        51.77 o
  -3 -15   6        130.98         82.84        49.59 o
  -2 -15   6         36.33         96.89        56.27 o
  -1 -15   6          1.25        -45.37        45.37 o
   0 -15   6          5.29        -24.90        46.07 o
   1 -15   6         38.89         10.67        34.11 o
   2 -15   6         14.69         -0.91        22.38 o
   3 -15   6          0.76        -18.35        42.81 o
   4 -15   6          4.92         22.24        43.41 o
   5 -15   6         45.11         65.42        32.29 o
   6 -15   6          1.52        -15.03        35.79 o
 -11 -14   6        279.15        514.11        97.39 o
 -10 -14   6        347.78        248.11        55.19 o
  -9 -14   6        240.40        306.08        60.63 o
  -8 -14   6        167.00        172.84        44.36 o
  -7 -14   6          0.13        -17.91        17.91 o
  -6 -14   6         25.79          7.22        28.52 o
  -5 -14   6          0.48         -5.29        20.55 o
  -4 -14   6         37.60         30.95        21.14 o
  -3 -14   6         38.90         -6.32        23.29 o
  -2 -14   6          1.77         -5.04        50.06 o
  -1 -14   6          5.04         12.39        20.09 o
   0 -14   6          5.75         29.25        35.55 o
   1 -14   6          0.66         58.35        34.40 o
   2 -14   6          3.13         12.05        48.43 o
   3 -14   6          1.03          1.79        27.25 o
   4 -14   6         20.07         80.82        47.87 o
   5 -14   6          7.52         47.57        27.01 o
   6 -14   6         14.71        -35.61        35.61 o
   7 -14   6         41.88         69.03        50.18 o
 -11 -13   6        186.79        195.23        41.76 o
 -10 -13   6         30.62         14.15        20.82 o
  -9 -13   6          3.57        -29.08        29.08 o
  -8 -13   6        129.92        126.93        31.92 o
  -7 -13   6        106.15         86.17        29.45 o
  -6 -13   6          4.25         11.14        18.09 o
  -5 -13   6        135.41         48.80        29.72 o
  -4 -13   6        182.08        294.94        53.24 o
  -3 -13   6        692.06        597.99        75.93 o
  -2 -13   6          9.65         50.30        33.57 o
  -1 -13   6         93.55        132.46        39.43 o
   0 -13   6        274.58        555.05        92.44 o
   1 -13   6         11.24         11.67        22.04 o
   2 -13   6        100.99         27.78        31.52 o
   3 -13   6         23.85         17.28        61.23 o
   4 -13   6         58.35         42.73        31.97 o
   5 -13   6         15.72        -15.81       107.88 o
   6 -13   6         88.32         84.53        27.21 o
   7 -13   6         26.10        -31.14        35.72 o
   8 -13   6         28.96         41.60        29.29 o
 -12 -12   6        356.76        403.04        82.81 o
 -11 -12   6        128.27        168.72        45.37 o
 -10 -12   6         31.10         52.48        22.14 o
  -9 -12   6        342.33        278.34        51.09 o
  -8 -12   6        125.26        101.50        28.79 o
  -7 -12   6        343.45        276.93        44.79 o
  -6 -12   6        100.27          0.54        28.17 o
  -5 -12   6         14.92        -20.72        23.04 o
  -4 -12   6       1140.00       1369.94        98.08 o
  -3 -12   6         66.36         76.02        87.43 o
  -2 -12   6       1350.22       1216.49       100.82 o
  -1 -12   6         71.81        219.61        67.48 o
   0 -12   6        781.98        913.37       119.40 o
   1 -12   6        217.31        299.78        65.27 o
   2 -12   6         99.95        106.33        50.71 o
   3 -12   6        123.85         71.08        35.33 o
   4 -12   6         10.49         46.87       101.83 o
   5 -12   6          1.57        -29.90        29.90 o
   6 -12   6        169.19        220.15        70.23 o
   7 -12   6        265.05        240.65        68.81 o
   8 -12   6         73.79         93.27        52.32 o
   9 -12   6          5.10         -8.14        44.18 o
 -12 -11   6         88.41        135.09        47.04 o
 -11 -11   6         41.27         13.78        29.80 o
 -10 -11   6         17.21          4.35        20.69 o
  -9 -11   6        150.78        190.87        41.84 o
  -8 -11   6          0.88         -9.94        17.92 o
  -7 -11   6         25.03        131.96        35.07 o
  -6 -11   6        106.72         28.13        27.25 o
  -5 -11   6        118.58        131.03        44.20 o
  -4 -11   6         61.34        219.44        52.18 o
  -3 -11   6        299.53        440.63        61.36 o
  -2 -11   6        917.74       1076.61        80.08 o
  -1 -11   6         10.67        -11.20        14.71 o
   0 -11   6        179.99        116.00        23.00 o
   1 -11   6         22.94        -61.40        61.40 o
   2 -11   6         49.03        350.04        90.40 o
   3 -11   6         26.43         91.18        46.08 o
   4 -11   6         64.80         38.65        26.95 o
   5 -11   6          1.33          6.85        26.44 o
   6 -11   6         87.50        105.42        42.22 o
   7 -11   6         70.50         48.78        39.46 o
   8 -11   6        143.52         52.67        54.48 o
   9 -11   6          3.40        -28.11        28.11 o
  10 -11   6         16.67         -2.54       102.53 o
 -13 -10   6         41.45         29.16        26.82 o
 -12 -10   6          6.11          2.06        21.14 o
 -11 -10   6        141.93        183.21        43.50 o
 -10 -10   6         57.09         11.65        28.22 o
  -9 -10   6        156.38        163.86        38.54 o
  -8 -10   6         38.53          4.51        21.92 o
  -7 -10   6          1.66        -40.55        40.55 o
  -6 -10   6        341.14        552.34        74.21 o
  -5 -10   6         88.79         16.21        27.51 o
  -4 -10   6         68.67         83.31        24.78 o
  -3 -10   6          8.19         11.79        15.89 o
  -2 -10   6        742.58        818.63        60.05 o
  -1 -10   6        334.39        449.46        49.10 o
   0 -10   6        254.14        224.46        33.82 o
   1 -10   6        511.57        455.92        62.06 o
   2 -10   6         42.11         16.57        16.66 o
   3 -10   6        116.21        117.25        37.91 o
   4 -10   6        116.33        132.49        51.68 o
   5 -10   6         13.32         58.15        97.91 o
   6 -10   6          2.85        -29.45        38.92 o
   7 -10   6        724.89        741.90       123.17 o
   8 -10   6         46.77         36.04        38.76 o
   9 -10   6         12.95          8.20        37.42 o
  10 -10   6          7.80        -23.58        28.51 o
  11 -10   6         22.95         40.19        45.29 o
 -13  -9   6          7.46         50.58        33.16 o
 -12  -9   6          3.07         25.82        28.96 o
 -11  -9   6        164.81        110.69        31.23 o
 -10  -9   6          1.44        -20.50        20.50 o
  -9  -9   6         68.76        129.19        32.38 o
  -8  -9   6         51.99         59.71        23.19 o
  -7  -9   6        570.02        499.80        70.45 o
  -6  -9   6        260.36        427.68        50.17 o
  -5  -9   6         52.60         -3.61        14.95 o
  -4  -9   6        138.23        203.07        30.07 o
  -3  -9   6          2.04         14.31        14.97 o
  -2  -9   6       1835.96       1564.99        80.80 o
  -1  -9   6         98.10         70.47        16.20 o
   0  -9   6        214.17        221.56        33.48 o
   1  -9   6        281.33        271.59        47.21 o
   2  -9   6         64.14        141.75        43.20 o
   3  -9   6         43.26         17.87        21.97 o
   4  -9   6          7.54        -16.41        17.42 o
   5  -9   6        562.85        671.66        72.92 o
   6  -9   6       1038.26       1302.42       184.87 o
   7  -9   6        247.56         92.88        39.94 o
   8  -9   6          8.04         12.98        23.61 o
   9  -9   6        138.57         57.49        41.20 o
  10  -9   6         26.15         50.25        44.35 o
  11  -9   6         13.59         46.47        40.89 o
  12  -9   6         48.45         86.13        31.02 o
 -13  -8   6         30.18         85.92        38.63 o
 -12  -8   6        295.01        303.85        63.27 o
 -11  -8   6          9.96        -18.76        30.39 o
 -10  -8   6          1.12          2.93        21.93 o
  -9  -8   6        147.93         57.87        19.50 o
  -8  -8   6        267.22        197.34        42.00 o
  -7  -8   6        374.90        255.78        47.43 o
  -6  -8   6         73.31         47.55        19.55 o
  -5  -8   6          3.45         16.38        17.31 o
  -4  -8   6        223.53        305.27        33.79 o
  -3  -8   6         22.93         14.74        11.25 o
  -2  -8   6        971.72       1377.38        73.39 o
  -1  -8   6        160.88        269.03        33.96 o
   0  -8   6         10.01         -7.98        16.34 o
   1  -8   6         85.82         43.00        11.52 o
   2  -8   6        267.64        364.39        55.31 o
   3  -8   6        118.73        194.29        42.88 o
   4  -8   6          0.07        -12.72        14.39 o
   5  -8   6        210.21        205.55        40.29 o
   6  -8   6        672.32       1042.26       117.23 o
   7  -8   6        684.57        607.55       102.86 o
   8  -8   6          0.19         11.01        26.42 o
   9  -8   6        449.42        339.75       110.01 o
  10  -8   6          5.94        -20.06        31.37 o
  11  -8   6          4.53         32.58        89.55 o
  12  -8   6          0.89          9.32        52.99 o
 -13  -7   6        233.38        435.49        78.73 o
 -12  -7   6         12.05         61.19        26.27 o
 -11  -7   6          1.42          2.83        24.29 o
 -10  -7   6        192.80        277.43        56.45 o
  -9  -7   6       2091.57       2110.50       148.63 o
  -8  -7   6        399.20        608.00        84.74 o
  -7  -7   6          1.22          3.50        20.63 o
  -6  -7   6        162.15        251.62        45.18 o
  -5  -7   6         55.54         23.86        16.44 o
  -4  -7   6         63.98         26.84        15.38 o
  -3  -7   6          9.90         26.11        18.77 o
  -2  -7   6       1737.97       1952.16        67.05 o
  -1  -7   6       1714.49       2966.59        99.97 o
   0  -7   6        306.34        206.63        27.81 o
   1  -7   6        332.14        277.27        32.23 o
   2  -7   6       1055.70        933.93        71.85 o
   3  -7   6        176.35         96.29        24.74 o
   4  -7   6        184.90        157.98        26.92 o
   5  -7   6        298.43        158.60        35.18 o
   6  -7   6        285.42        784.23        99.11 o
   7  -7   6        788.42        871.74       109.62 o
   8  -7   6        112.92        113.29       160.53 o
   9  -7   6         12.01          6.24        23.62 o
  10  -7   6         91.17         46.83        40.70 o
  11  -7   6        198.44        155.86        41.54 o
  12  -7   6        129.18        174.14        76.09 o
  13  -7   6        114.68        148.20        63.29 o
 -13  -6   6          5.93         23.40        28.40 o
 -12  -6   6        397.92        309.09        65.91 o
 -11  -6   6          2.01         16.01        22.70 o
 -10  -6   6        665.64        687.98        89.67 o
  -9  -6   6         98.89         84.66        27.65 o
  -8  -6   6          2.61         -2.15        23.95 o
  -7  -6   6         67.99        112.29        29.96 o
  -6  -6   6        264.71        394.22        55.26 o
  -5  -6   6         10.38          6.34        21.37 o
  -4  -6   6        555.38        681.20        47.27 o
  -3  -6   6          2.60         13.90        11.15 o
  -2  -6   6        686.03        510.51        41.55 o
  -1  -6   6       3241.82       4104.98       106.41 o
   0  -6   6        299.88        349.80        39.97 o
   1  -6   6       1582.76       1716.52       106.45 o
   2  -6   6        759.91       1305.56        64.60 o
   3  -6   6        114.64        226.10        25.72 o
   4  -6   6        635.66        427.41        59.64 o
   5  -6   6          1.45         -0.54        23.46 o
   6  -6   6        513.36        438.87        68.27 o
   7  -6   6        170.37        250.62        50.82 o
   8  -6   6          2.42        -24.14        24.14 o
   9  -6   6         23.32         -0.77        28.38 o
  10  -6   6        553.21        724.52       182.36 o
  11  -6   6         45.32          1.70        30.76 o
  12  -6   6         16.40         19.25        23.49 o
  13  -6   6         23.91        -45.93        45.93 o
 -14  -5   6         82.13        216.10        57.88 o
 -13  -5   6        195.75        245.94        57.99 o
 -12  -5   6         89.26        128.25        24.51 o
 -11  -5   6         80.98        110.40        37.05 o
 -10  -5   6        986.79       1235.66        99.20 o
  -9  -5   6       1431.51       1520.13       102.76 o
  -8  -5   6       3097.95       3764.43       154.52 o
  -7  -5   6       1445.01       1456.11        91.83 o
  -6  -5   6        322.32        334.32        40.80 o
  -5  -5   6        504.44        423.17        70.17 o
  -4  -5   6        134.48        184.36        20.48 o
  -3  -5   6        490.34        566.94        39.61 o
  -2  -5   6        214.20        263.23        20.48 o
  -1  -5   6       1500.08       1920.41        66.75 o
   0  -5   6       2579.11       3004.30        98.58 o
   1  -5   6       1645.89       1663.50        71.29 o
   2  -5   6       3036.10       4123.90       112.76 o
   3  -5   6       5504.45       6080.31       351.14 o
   4  -5   6         27.06        105.89        24.47 o
   5  -5   6        336.52        797.28        73.67 o
   6  -5   6         68.08         36.07        18.37 o
   7  -5   6         19.46         43.79        30.71 o
   8  -5   6         46.53         45.76        26.01 o
   9  -5   6        146.63        284.45        70.93 o
  10  -5   6        186.80        225.54        54.28 o
  11  -5   6         23.81        -10.00        47.05 o
  12  -5   6          7.40         23.90        20.26 o
  13  -5   6          2.69        -35.33        35.33 o
  14  -5   6         11.02        -16.14        34.78 o
 -14  -4   6         17.34         41.96        29.59 o
 -13  -4   6         10.98         15.14        18.93 o
 -12  -4   6         73.10         82.72        36.42 o
 -11  -4   6         76.62        109.59        30.61 o
 -10  -4   6        198.56        219.67        39.14 o
  -9  -4   6        205.94        306.45        41.70 o
  -8  -4   6       3000.70       3422.43       146.41 o
  -7  -4   6         28.55         49.97        15.59 o
  -6  -4   6         28.91         10.51        11.98 o
  -5  -4   6         25.44         29.06        12.20 o
  -4  -4   6       1619.28       1419.46        91.13 o
  -3  -4   6         50.51        110.64        24.15 o
  -2  -4   6        980.00       1147.58        54.26 o
  -1  -4   6         19.31         12.96        13.60 o
   0  -4   6       3818.76       4633.02       123.88 o
   1  -4   6       4233.13       3831.52       119.25 o
   2  -4   6       1170.92       1955.40        80.19 o
   3  -4   6        348.83        557.16        55.26 o
   4  -4   6        377.72        379.67        83.51 o
   5  -4   6          3.10         16.61        17.98 o
   6  -4   6        593.84        595.29        75.08 o
   7  -4   6       1283.44       1236.40       112.36 o
   8  -4   6       1059.05       1431.30       106.85 o
   9  -4   6         42.32         17.25        28.40 o
  10  -4   6        528.96        673.81        90.11 o
  11  -4   6         14.24         -2.90        23.75 o
  12  -4   6         14.66          8.45        22.59 o
  13  -4   6         33.64        -20.99        22.00 o
  14  -4   6         13.86         44.31        39.71 o
 -13  -3   6        104.58         74.46        27.02 o
 -12  -3   6         32.56         19.74        31.76 o
 -11  -3   6         31.86         43.86        23.16 o
 -10  -3   6        114.20        133.12        30.51 o
  -9  -3   6         80.96        127.08        31.07 o
  -8  -3   6        577.69        537.96        58.01 o
  -7  -3   6        194.58        224.88        38.39 o
  -6  -3   6        196.16        257.88        35.54 o
  -5  -3   6         19.32         15.62        12.39 o
  -4  -3   6         83.17        133.51        16.83 o
  -3  -3   6         13.19         -0.46         6.91 o
  -2  -3   6       1270.23       1216.31        44.95 o
  -1  -3   6       5570.73       5131.05        92.52 o
   0  -3   6       8237.44      12470.52       347.00 o
   1  -3   6       1183.23       1558.18        42.32 o
   2  -3   6         83.65         38.53         5.53 o
   3  -3   6         39.70         51.07        15.96 o
   4  -3   6        263.52        522.38        53.92 o
   5  -3   6         81.74        235.28        40.19 o
   6  -3   6         72.60        102.67        18.24 o
   7  -3   6        115.46         75.01        18.90 o
   8  -3   6        124.56        218.64        33.18 o
   9  -3   6        995.09       1127.52        78.93 o
  10  -3   6        456.87        701.01        66.19 o
  11  -3   6          0.13         -0.39        30.62 o
  12  -3   6        370.27        230.64        51.52 o
  13  -3   6         45.53         28.66        24.08 o
  14  -3   6        160.77        219.89        60.18 o
  15  -3   6          2.95         17.62        41.86 o
 -13  -2   6         53.75        120.10        41.36 o
 -12  -2   6          2.41          8.66        24.87 o
 -11  -2   6         15.95         -4.20        28.16 o
 -10  -2   6        230.29        218.71        38.65 o
  -9  -2   6        136.52        263.65        41.84 o
  -8  -2   6         90.06         48.73        21.50 o
  -7  -2   6          1.20         20.64        19.54 o
  -6  -2   6          4.33          3.44        10.82 o
  -5  -2   6          5.61         35.97        13.43 o
  -4  -2   6         25.82         28.35         9.77 o
  -3  -2   6         20.88          3.30         8.80 o
  -2  -2   6         65.23        186.63        23.94 o
  -1  -2   6        489.06        581.11        47.41 o
   0  -2   6       1356.98       1164.63        49.30 o
   1  -2   6        624.79        812.52        32.04 o
   2  -2   6       1405.81       1418.14        49.78 o
   3  -2   6       1217.06        769.36        42.95 o
   4  -2   6        353.02        260.33        35.18 o
   5  -2   6        585.69        543.48        41.80 o
   6  -2   6        158.81        193.99        20.78 o
   7  -2   6        350.70        299.11        28.85 o
   8  -2   6         25.49          2.51        11.53 o
   9  -2   6         48.01         16.73        13.91 o
  10  -2   6         86.75         70.33        20.63 o
  11  -2   6       1204.90       1559.89       105.85 o
  12  -2   6         80.65        122.73        31.13 o
  13  -2   6        117.21         15.12        25.50 o
  14  -2   6         39.83         -7.98        29.63 o
  15  -2   6          2.69        -23.81        49.02 o
 -13  -1   6        167.31        201.82        61.65 o
 -12  -1   6          2.59         -4.47        22.97 o
 -11  -1   6         83.55         43.93        19.16 o
 -10  -1   6         36.21         29.00        24.71 o
  -9  -1   6         14.19         77.22        46.06 o
  -8  -1   6         11.58         -2.49        21.65 o
  -7  -1   6        145.26        250.67        37.38 o
  -6  -1   6        614.26        933.46        67.53 o
  -5  -1   6         72.14         55.40        15.15 o
  -4  -1   6        169.77        218.91        24.09 o
  -3  -1   6        476.74        417.36        28.59 o
  -2  -1   6       1818.30       1868.43        62.19 o
  -1  -1   6        114.12         97.86         9.28 o
   0  -1   6       1133.63        976.77        33.10 o
   1  -1   6        187.52        344.31        46.57 o
   2  -1   6       1923.31       2652.43        66.71 o
   3  -1   6         53.18        -19.29        21.48 o
   4  -1   6       3823.74       5336.96       104.65 o
   5  -1   6         56.92         27.34        14.82 o
   6  -1   6        411.23        518.40        31.97 o
   7  -1   6        234.94        163.69        21.87 o
   8  -1   6        233.10        266.36        30.09 o
   9  -1   6          3.43        -12.25        12.25 o
  10  -1   6       1347.63       1595.17        76.56 o
  11  -1   6       1632.51       2367.36       168.25 o
  12  -1   6        148.76        113.09        41.05 o
  13  -1   6        186.93        211.67        52.97 o
  14  -1   6         13.63         33.64        41.68 o
  15  -1   6          0.21        -30.39        44.98 o
  16  -1   6         46.18        214.48        62.85 o
 -13   0   6        117.26        111.37        39.86 o
 -12   0   6          7.50         23.65        21.05 o
 -11   0   6         49.22         59.30        18.28 o
 -10   0   6        484.10        394.62        55.48 o
  -9   0   6        415.22        414.97        54.03 o
  -8   0   6          1.39        -10.39        26.69 o
  -7   0   6        915.76       1142.13        81.07 o
  -6   0   6          7.16        -14.28        14.28 o
  -5   0   6        498.35        695.11        44.89 o
  -4   0   6        245.00        153.35        18.12 o
  -3   0   6         60.38         60.89        20.41 o
  -2   0   6       3155.39       3169.87        87.40 o
  -1   0   6        234.07        220.21        21.74 o
   0   0   6        554.84        510.43        43.49 o
   1   0   6       5193.56       5877.19        91.45 o
   2   0   6       1429.00       1379.76        57.59 o
   3   0   6         74.09         97.65         9.78 o
   4   0   6       2745.21       4152.91        78.77 o
   5   0   6         36.06         19.13         8.03 o
   6   0   6         37.57         95.87        11.53 o
   7   0   6        218.12        200.21        23.42 o
   8   0   6          4.60          0.48        10.33 o
   9   0   6        117.36        105.70        20.97 o
  10   0   6          0.34          6.28        11.26 o
  11   0   6        237.82        144.52        34.96 o
  12   0   6        457.19        379.20        51.50 o
  13   0   6         15.86         -1.55        27.24 o
  14   0   6          3.22        -20.50        29.59 o
  15   0   6         10.46         17.79        22.23 o
  16   0   6         15.71         32.39       101.35 o
 -13   1   6         19.72         24.03        50.30 o
 -12   1   6         83.40         53.75        28.50 o
 -11   1   6          4.03        -15.16        15.16 o
 -10   1   6         40.43          7.14        16.75 o
  -9   1   6         42.48         19.35        24.88 o
  -8   1   6         37.22         21.38        51.76 o
  -7   1   6         73.64         32.76        11.86 o
  -6   1   6         91.85         82.62        18.13 o
  -5   1   6          0.86         14.09         8.62 o
  -4   1   6         52.21         62.57        11.77 o
  -3   1   6        600.88        748.64        58.43 o
  -2   1   6       1771.09       1573.40        70.61 o
  -1   1   6        819.03        673.12        35.05 o
   0   1   6       4184.28       3713.69       173.26 o
   1   1   6        639.74        623.72        34.49 o
   2   1   6       1285.17        940.68        63.59 o
   3   1   6      13007.94      12202.30       108.98 o
   4   1   6       3041.17       3011.40        63.23 o
   5   1   6        139.35         65.16        19.84 o
   6   1   6        299.16        399.70        27.40 o
   7   1   6        342.22        606.13        35.72 o
   8   1   6         14.49         18.52        10.71 o
   9   1   6        128.93        176.25        23.58 o
  10   1   6         14.03         29.80        12.48 o
  11   1   6         28.04         53.72        24.72 o
  12   1   6        358.81        450.94        47.99 o
  13   1   6         44.76         51.65        27.50 o
  14   1   6        147.26        198.87        49.65 o
  15   1   6         48.15         32.00        22.78 o
  16   1   6        108.10         96.23        69.14 o
 -13   2   6          9.11          2.24       117.22 o
 -12   2   6          0.01         -3.71        22.93 o
 -11   2   6         87.77        122.48        44.85 o
 -10   2   6         55.07         32.25        20.35 o
  -9   2   6         15.87         29.04        21.03 o
  -8   2   6          2.18         22.61        70.36 o
  -7   2   6        191.04        198.52        36.07 o
  -6   2   6         56.84         68.01        20.62 o
  -5   2   6        536.54        638.27        45.03 o
  -4   2   6        345.38        623.30        42.93 o
  -3   2   6       1185.34       1259.96        55.84 o
  -2   2   6        899.33       1465.98        52.88 o
  -1   2   6        342.43        304.93        18.58 o
   0   2   6        259.00        401.59        31.27 o
   1   2   6       6823.69       6418.46        97.17 o
   2   2   6      10410.86      10577.58       122.80 o
   3   2   6         49.21         16.58         9.85 o
   4   2   6        497.32        180.45        26.14 o
   5   2   6       1078.56       1182.45        41.60 o
   6   2   6          8.11         40.76        12.04 o
   7   2   6       2766.17       2676.54        71.49 o
   8   2   6        709.60        917.26        45.34 o
   9   2   6       1215.59       1245.03        57.83 o
  10   2   6          2.60         -8.97        14.69 o
  11   2   6       1394.66       1578.70        88.93 o
  12   2   6        639.21        765.11        65.82 o
  13   2   6         61.94         43.43        18.34 o
  14   2   6        241.30        235.69        44.35 o
  15   2   6          7.23          5.13        22.39 o
  16   2   6         45.46         11.30        51.31 o
 -12   3   6         53.35         51.12        67.32 o
 -11   3   6          1.59        -11.80        26.29 o
 -10   3   6         85.42         36.21        50.00 o
  -9   3   6         23.08         16.74        17.76 o
  -8   3   6         20.65         13.37        20.19 o
  -7   3   6        579.27        415.75        45.59 o
  -6   3   6          9.79         38.49        19.01 o
  -5   3   6          5.30         69.12        77.77 o
  -4   3   6        120.72        162.04        21.64 o
  -3   3   6        541.44        526.32        36.21 o
  -2   3   6        366.37        444.35        30.57 o
  -1   3   6        364.62        279.81        30.87 o
   0   3   6       3377.97       3716.97       138.66 o
   1   3   6       2329.95       2799.91       120.81 o
   2   3   6        869.89        397.76        29.58 o
   3   3   6         38.62        221.74        26.00 o
   4   3   6        966.38       1205.16        56.47 o
   5   3   6       1990.80       1932.81        49.92 o
   6   3   6          8.38         -5.79         7.57 o
   7   3   6        118.27        155.71        20.41 o
   8   3   6        691.10        428.12        38.55 o
   9   3   6        140.98         77.21        16.31 o
  10   3   6        508.42        673.55        51.97 o
  11   3   6         59.35        127.15        24.84 o
  12   3   6        377.74        323.77        88.74 o
  13   3   6          3.91         -5.06        16.87 o
  14   3   6          0.00         -4.68        19.60 o
  15   3   6         26.57         -1.82        27.68 o
  16   3   6         62.85        144.37        36.68 o
 -12   4   6          6.83        -19.82        40.01 o
 -11   4   6        118.07         29.28        36.61 o
 -10   4   6         17.86         35.45        32.13 o
  -9   4   6          8.15          0.48        25.60 o
  -8   4   6          3.60        -18.98        24.96 o
  -7   4   6          3.79          5.42        39.12 o
  -6   4   6         58.07         87.23        18.09 o
  -5   4   6         10.93         -1.02        14.80 o
  -4   4   6         13.52         21.20        12.72 o
  -3   4   6        517.27        636.42        39.64 o
  -2   4   6         18.22         13.01        10.80 o
  -1   4   6        983.18       1099.29        55.74 o
   0   4   6       4013.22       3571.27       115.88 o
   1   4   6        747.62        981.29        42.82 o
   2   4   6       1574.32       1255.60        36.54 o
   3   4   6        246.61        585.78        25.59 o
   4   4   6       1272.83       1473.19       132.42 o
   5   4   6         86.56        104.76        10.81 o
   6   4   6         10.43         74.15        11.21 o
   7   4   6       1543.41       1349.79        52.80 o
   8   4   6       1789.58       2672.21        84.82 o
   9   4   6        560.98        452.56        37.09 o
  10   4   6         65.44        104.27        20.57 o
  11   4   6         43.12         47.82        13.03 o
  12   4   6         57.81         61.49        25.02 o
  13   4   6        101.91         84.58        24.89 o
  14   4   6          0.22         -1.28        22.34 o
  15   4   6         56.98        102.33        37.10 o
  16   4   6         99.33         46.49        51.81 o
 -12   5   6          0.99         11.83        44.27 o
 -11   5   6          6.26         16.33        28.34 o
 -10   5   6          4.95        -52.74        52.74 o
  -9   5   6          5.33         15.04        23.39 o
  -8   5   6          7.09         25.30        22.07 o
  -7   5   6          6.44         23.58        44.64 o
  -6   5   6         60.73        103.76        17.90 o
  -5   5   6          2.91         18.46        13.84 o
  -4   5   6        748.69        697.59        46.67 o
  -3   5   6        787.60        941.02        69.75 o
  -2   5   6        269.80        328.16        34.58 o
  -1   5   6         15.94         -1.47        10.83 o
   0   5   6        179.20        189.25        19.21 o
   1   5   6        530.50        538.28        32.42 o
   2   5   6         57.67        156.81        21.48 o
   3   5   6          4.68         16.42         7.49 o
   4   5   6        410.29        640.58        27.65 o
   5   5   6        931.03        624.50        32.41 o
   6   5   6        197.02        546.31        32.12 o
   7   5   6        183.14        190.10        20.41 o
   8   5   6         23.17         20.02        10.92 o
   9   5   6        415.39        393.18        36.47 o
  10   5   6        228.23        300.58        36.66 o
  11   5   6         89.67        101.05        19.72 o
  12   5   6       1186.22       1322.34        80.46 o
  13   5   6         80.91         77.86        18.56 o
  14   5   6          1.69          5.03        23.19 o
  15   5   6        994.85       1065.82        89.83 o
  16   5   6         96.00        207.64        48.73 o
  17   5   6        186.25        205.55        63.23 o
 -11   6   6         68.16        144.73        53.67 o
 -10   6   6         57.88         23.81        34.91 o
  -9   6   6        627.57        762.69        95.27 o
  -8   6   6          1.67         21.18        24.64 o
  -7   6   6         19.68          0.20        23.82 o
  -6   6   6          3.10        -36.68        36.68 o
  -5   6   6          0.24         -2.55        21.41 o
  -4   6   6        234.76        568.12        61.70 o
  -3   6   6        248.20        105.29        22.60 o
  -2   6   6        486.15        527.35        44.20 o
  -1   6   6        887.83       1142.81        62.91 o
   0   6   6       1139.87       1299.58        54.71 o
   1   6   6        341.94        456.82        33.54 o
   2   6   6        416.15        424.85        29.40 o
   3   6   6         29.97         22.69         6.03 o
   4   6   6       1094.16       1165.08        35.88 o
   5   6   6        330.78        474.45        24.84 o
   6   6   6        834.25        769.65        38.75 o
   7   6   6         70.80         81.22        13.69 o
   8   6   6       1948.12       2213.60        79.36 o
   9   6   6       1190.06       1415.44        65.64 o
  10   6   6         21.00         42.93        16.50 o
  11   6   6        115.00        137.31        23.73 o
  12   6   6        217.92        198.01        43.16 o
  13   6   6         16.34         16.91        17.61 o
  14   6   6         36.15         44.11        21.79 o
  15   6   6          0.79         -4.26        22.22 o
  16   6   6         45.29         18.03        21.98 o
  17   6   6        274.94        375.87        76.94 o
 -11   7   6        139.61        132.93        55.96 o
 -10   7   6         85.63         44.74        41.20 o
  -9   7   6        474.56        528.77        79.93 o
  -8   7   6        676.23        745.76        97.28 o
  -7   7   6         51.02          1.99        18.70 o
  -6   7   6         14.72        -52.98        52.98 o
  -5   7   6          0.57        -37.84        37.84 o
  -4   7   6          1.53          5.21        26.55 o
  -3   7   6        309.25        371.47        48.18 o
  -2   7   6        133.94        118.18        21.67 o
  -1   7   6         18.45         31.33        10.00 o
   0   7   6        400.61        406.75        30.23 o
   1   7   6         26.28         38.97        16.45 o
   2   7   6        123.43         36.69        11.02 o
   3   7   6        225.31        207.40        17.81 o
   4   7   6        849.87        895.97        36.29 o
   5   7   6        833.13       1217.77        40.32 o
   6   7   6         16.53         26.22         8.07 o
   7   7   6        275.02        208.77        21.89 o
   8   7   6         38.11         48.43        12.73 o
   9   7   6        170.98        326.52        32.83 o
  10   7   6        256.98        199.84        26.34 o
  11   7   6        497.44        567.87        49.33 o
  12   7   6          5.59        -33.61        33.61 o
  13   7   6          0.20         -7.26        17.64 o
  14   7   6        115.67        167.75        33.28 o
  15   7   6        146.24        247.34        42.90 o
  16   7   6        525.50        637.67        75.22 o
 -10   8   6         86.29         35.01        24.16 o
  -9   8   6        146.89        148.83        48.47 o
  -8   8   6         66.24         46.76        31.19 o
  -7   8   6         12.51         62.52        20.74 o
  -6   8   6          3.18        -18.47        26.56 o
  -5   8   6          8.89         94.06        43.15 o
  -4   8   6        399.28        416.62        59.53 o
  -3   8   6         79.88         85.53        24.32 o
  -2   8   6        124.76        182.96        29.03 o
  -1   8   6        146.84        326.98        35.57 o
   0   8   6        950.42       1035.21        48.42 o
   1   8   6        208.82         84.02        21.71 o
   2   8   6        603.32        848.95        42.06 o
   3   8   6        350.96        197.56        21.19 o
   4   8   6         33.30         30.83        14.10 o
   5   8   6         51.18        162.35        16.25 o
   6   8   6        206.67        224.64        19.16 o
   7   8   6         53.30         77.34        15.92 o
   8   8   6         71.09         17.43        12.16 o
   9   8   6         91.81        215.79        25.86 o
  10   8   6          5.44         49.48        24.74 o
  11   8   6         74.67        168.31        43.59 o
  12   8   6         15.76         -8.48        19.79 o
  13   8   6         23.99        -18.03        21.82 o
  14   8   6          2.03         -6.16        17.85 o
  15   8   6        138.23        192.24        38.45 o
  16   8   6         61.65         42.45        22.88 o
  -9   9   6         46.41         22.78        26.08 o
  -8   9   6        336.00        337.14        70.26 o
  -7   9   6         33.16          6.21        19.75 o
  -6   9   6         74.32         84.16        40.32 o
  -5   9   6         11.49        -13.77        28.24 o
  -4   9   6         26.26        146.91        97.48 o
  -3   9   6        745.19        892.12        88.51 o
  -2   9   6          0.44          6.49        20.48 o
  -1   9   6        197.67         98.58        27.96 o
   0   9   6         85.02         98.23        26.39 o
   1   9   6         15.07         10.37        15.66 o
   2   9   6       1092.92       1226.45        64.73 o
   3   9   6         46.87         -3.61        12.33 o
   4   9   6        374.15        654.55        41.31 o
   5   9   6         81.74         85.90        16.78 o
   6   9   6         87.62         28.52        15.97 o
   7   9   6         10.84          3.03        11.69 o
   8   9   6         88.16        156.35        20.04 o
   9   9   6        234.19        240.87        34.08 o
  10   9   6        245.56        203.80        29.58 o
  11   9   6        260.02        265.97        43.46 o
  12   9   6         10.37         16.64        15.37 o
  13   9   6         16.66         -2.28        19.58 o
  14   9   6         19.85         24.92        24.35 o
  15   9   6          8.76        -17.38        24.15 o
  16   9   6          0.00         -8.59        15.54 o
  -9  10   6        104.62        114.31        40.62 o
  -8  10   6        207.50        248.70        60.27 o
  -7  10   6         22.15         71.09        38.75 o
  -6  10   6         51.70         56.96        30.16 o
  -5  10   6         78.87         44.17        29.05 o
  -4  10   6         67.41        134.95        30.19 o
  -3  10   6        151.55        343.66        64.52 o
  -2  10   6         10.62        -56.50        56.50 o
  -1  10   6          4.39          2.75        20.72 o
   0  10   6        141.56        184.22        37.66 o
   1  10   6          2.13         41.31        17.53 o
   2  10   6        322.51        192.76        26.72 o
   3  10   6        130.52        236.15        25.87 o
   4  10   6         74.32        120.60        17.74 o
   5  10   6        591.21        821.84        45.83 o
   6  10   6          0.06         29.03        11.94 o
   7  10   6        208.07        187.50        22.41 o
   8  10   6         79.32         25.46        19.33 o
   9  10   6        293.94        307.74        38.13 o
  10  10   6        548.09        759.21        72.52 o
  11  10   6         26.83         -0.28        17.24 o
  12  10   6         19.52         32.50        22.34 o
  13  10   6         19.15        -26.26        26.26 o
  14  10   6          8.67          6.03        18.90 o
  15  10   6          2.77        -22.13        22.13 o
  16  10   6         17.93         35.98        22.12 o
  -8  11   6        152.16        264.46        62.46 o
  -7  11   6         10.74          2.06        29.40 o
  -6  11   6         70.84         88.41        40.26 o
  -5  11   6          1.02        -30.99        36.05 o
  -4  11   6         12.08          5.27        25.61 o
  -3  11   6          4.56        -13.21        30.03 o
  -2  11   6        692.25        816.17        89.61 o
  -1  11   6       1434.29       1599.08       122.44 o
   0  11   6        325.62        437.64        57.08 o
   1  11   6         18.00          2.27        17.60 o
   2  11   6          2.67          1.75        13.48 o
   3  11   6        174.92         93.91        22.08 o
   4  11   6         60.77         47.78        11.92 o
   5  11   6         13.06         12.16        12.49 o
   6  11   6         25.19         -6.04        15.80 o
   7  11   6          0.60        -14.65        18.77 o
   8  11   6         57.25         63.30        18.38 o
   9  11   6        383.72        514.72        55.96 o
  10  11   6          9.78         -1.61        30.06 o
  11  11   6         21.71         -0.53        21.05 o
  12  11   6         30.37        100.91        28.84 o
  13  11   6         46.87         69.09        23.92 o
  14  11   6         12.17         24.07        30.09 o
  15  11   6         17.37         28.44        22.76 o
  16  11   6          1.07        -36.24        36.24 o
  -7  12   6          0.01        -25.20        25.20 o
  -6  12   6        137.83        257.91        60.13 o
  -5  12   6         11.88         10.50        23.34 o
  -4  12   6         79.55        155.69        42.87 o
  -3  12   6          1.72        -26.76        29.07 o
  -2  12   6        146.01        139.81        36.61 o
  -1  12   6          0.23        -44.59        44.59 o
   0  12   6         54.50        312.23        51.29 o
   1  12   6        216.22        103.21        60.93 o
   2  12   6         12.01        -32.68        32.68 o
   3  12   6        266.90        279.05        31.19 o
   4  12   6        305.32        268.18        29.83 o
   5  12   6        257.60        332.16        39.54 o
   6  12   6        334.89        374.38        37.72 o
   7  12   6          8.78        -23.73        63.39 o
   8  12   6         50.15        170.54        40.19 o
   9  12   6          0.11        -21.73        21.73 o
  10  12   6       1206.21       1216.37        88.73 o
  11  12   6         18.43         -7.64        16.88 o
  12  12   6        255.75        274.59        43.11 o
  13  12   6         15.38         12.51        26.03 o
  14  12   6         79.76         83.03        24.96 o
  15  12   6         53.02         33.41        21.22 o
  -6  13   6          0.14        -16.58        47.39 o
  -5  13   6          0.14         21.24        30.05 o
  -4  13   6         52.53         54.59        26.35 o
  -3  13   6          3.71         -0.48        32.86 o
  -2  13   6         28.22         20.86        20.98 o
  -1  13   6        102.86         20.26        22.84 o
   0  13   6        385.22        414.98        56.88 o
   1  13   6         74.07        144.92        41.33 o
   2  13   6         79.21         80.46        60.09 o
   3  13   6        144.78        121.65        73.06 o
   4  13   6         78.75         37.38        71.32 o
   5  13   6         89.12        109.06        32.49 o
   6  13   6          8.53         10.60        31.25 o
   7  13   6        113.02         32.11        38.09 o
   8  13   6        743.72        519.41        48.30 o
   9  13   6        656.28        920.39        69.14 o
  10  13   6        612.59        740.61        63.45 o
  11  13   6        101.17        105.90        24.66 o
  12  13   6          4.00         -6.92        26.92 o
  13  13   6         34.79         27.51        33.10 o
  14  13   6        198.68        202.41        47.92 o
  15  13   6          8.59         30.84        29.46 o
  -5  14   6         61.99         76.15        40.14 o
  -4  14   6         52.87        -12.97        35.33 o
  -3  14   6         51.57        112.69        42.63 o
  -2  14   6        288.66        332.56        55.00 o
  -1  14   6          0.36         17.88        22.03 o
   0  14   6          4.15         38.47        21.57 o
   1  14   6          4.37          4.73        19.28 o
   2  14   6         30.94         10.44        22.74 o
   3  14   6          7.38        -10.47        20.27 o
   4  14   6         80.01        -26.52        26.89 o
   5  14   6         96.88         74.24        18.44 o
   6  14   6          9.60        -13.72        13.72 o
   7  14   6         94.98        196.70        33.46 o
   8  14   6        480.20        446.09        48.34 o
   9  14   6        180.53        261.96        39.32 o
  10  14   6        100.87        204.07        39.42 o
  11  14   6        309.51        319.15        48.15 o
  12  14   6         22.98         33.12        25.34 o
  13  14   6         25.71         13.25        24.91 o
  14  14   6         78.96        103.20        30.64 o
  -4  15   6         33.67         57.69        37.52 o
  -3  15   6         26.36          6.89        15.78 o
  -2  15   6         22.79         29.69        31.53 o
  -1  15   6          1.12         43.41        21.15 o
   0  15   6        261.10        307.87        48.84 o
   1  15   6         43.02        107.10        48.48 o
   2  15   6         22.75         57.47        27.45 o
   3  15   6        101.01         53.41        17.66 o
   4  15   6        164.67        137.32        41.08 o
   5  15   6        117.20        214.55        40.25 o
   6  15   6         55.07        103.82        30.06 o
   7  15   6          0.32        -21.95        21.95 o
   8  15   6        154.59        156.10        26.08 o
   9  15   6         38.92         25.09        16.89 o
  10  15   6         96.70        146.24        32.86 o
  11  15   6          1.32         -2.95        19.05 o
  12  15   6         23.57         18.63        22.93 o
  13  15   6         44.86         13.63        23.63 o
  14  15   6         49.11         47.03        28.36 o
  -3  16   6         70.89         99.16        40.94 o
  -2  16   6          0.12        -35.15        35.15 o
  -1  16   6         65.14        118.90        34.38 o
   0  16   6         77.99         78.62        35.01 o
   1  16   6        472.85        500.64        76.54 o
   2  16   6        179.65        125.35        66.92 o
   3  16   6         14.61         71.53        30.10 o
   4  16   6        474.23        557.63        81.99 o
   5  16   6          0.54        -42.50        43.81 o
   6  16   6         21.18          2.61        16.28 o
   7  16   6         27.94         10.01        22.75 o
   8  16   6          0.95         -1.30        19.88 o
   9  16   6          0.39         -0.88        19.14 o
  10  16   6         88.87        104.95        28.49 o
  11  16   6          2.34        -23.41        23.41 o
  12  16   6          4.90         11.57        27.66 o
  13  16   6         18.27         37.75        30.81 o
  -1  17   6         81.40        103.62        58.69 o
   0  17   6        191.81        171.83        53.92 o
   1  17   6          9.12         11.54        20.32 o
   2  17   6        300.66        251.00        72.23 o
   3  17   6         34.10         57.39        48.04 o
   4  17   6          3.35        -57.81        57.81 o
   5  17   6          4.04        -47.38        47.38 o
   6  17   6         88.74         68.47        30.11 o
   7  17   6          7.33         52.13        31.75 o
   8  17   6         58.46         64.41        20.71 o
   9  17   6          8.94         -6.22        30.22 o
  10  17   6          0.86        -14.34        22.71 o
  11  17   6         10.84        -39.54        39.54 o
  12  17   6         37.57         83.86        30.27 o
   1  18   6        108.88        121.99        33.70 o
   2  18   6          7.51        -24.59        24.59 o
   3  18   6         54.12         34.62        95.12 o
   4  18   6         11.74         56.19        30.32 o
   5  18   6         95.17         95.24        63.34 o
   6  18   6          0.19        -14.61        39.68 o
   7  18   6         17.51         73.63        35.80 o
   8  18   6          3.13        -19.89        19.89 o
   9  18   6          4.47        -23.69        23.69 o
  10  18   6          6.06        -14.55        35.73 o
   4  19   6         11.00         29.16       101.59 o
   5  19   6         10.70          0.84        36.65 o
   6  19   6         28.39         68.87        59.24 o
   7  19   6          0.12        -32.08        32.08 o
  -5 -17   7         74.15        164.24        94.98 o
  -4 -17   7          3.75        -58.96        58.96 o
  -3 -17   7         11.74        137.73        99.92 o
  -2 -17   7         56.40         75.28        55.79 o
  -1 -17   7         28.97         56.30        48.54 o
   0 -17   7        296.62        274.15        81.59 o
   1 -17   7        264.82        372.86        98.60 o
  -7 -16   7          3.43         18.79        20.41 o
  -6 -16   7          6.61         37.81        42.87 o
  -5 -16   7          6.00          0.10        54.20 o
  -4 -16   7         58.14         10.96        25.45 o
  -3 -16   7         13.62        114.09        84.34 o
  -2 -16   7          7.07          2.25        33.32 o
  -1 -16   7        271.50        316.52        80.08 o
   0 -16   7        178.87         81.25        43.29 o
   1 -16   7         41.18         67.63        34.44 o
   2 -16   7          3.50        -13.89       126.63 o
   3 -16   7         29.25         -1.69        28.77 o
  -9 -15   7          5.78          2.69        21.49 o
  -8 -15   7          3.01         21.95        33.74 o
  -7 -15   7         83.22         61.47        26.73 o
  -6 -15   7        104.10         97.42        37.05 o
  -5 -15   7         34.88         78.58        45.52 o
  -4 -15   7          3.85        -26.55        56.17 o
  -3 -15   7         37.39         72.16        60.03 o
  -2 -15   7         15.53         32.91        24.75 o
  -1 -15   7         28.45         35.61        28.70 o
   0 -15   7        275.11        238.85        64.56 o
   1 -15   7        113.49         88.76        52.17 o
   2 -15   7          4.11        -34.60        34.60 o
   3 -15   7          8.29         21.86        23.12 o
   4 -15   7         40.25         41.83        60.19 o
   5 -15   7         12.80        -17.68        32.50 o
 -10 -14   7         56.09         16.19        19.29 o
  -9 -14   7          4.13        -11.76        24.03 o
  -8 -14   7         34.86         63.67        33.83 o
  -7 -14   7          0.99        -39.96        39.96 o
  -6 -14   7          2.37        -27.33        36.36 o
  -5 -14   7        106.47         34.41        28.17 o
  -4 -14   7         14.00         27.89        21.99 o
  -3 -14   7        107.79         62.08        31.50 o
  -2 -14   7         22.10          7.24        34.29 o
  -1 -14   7        126.96         66.37        35.25 o
   0 -14   7          7.63         17.81        77.96 o
   1 -14   7          6.62         -9.32        53.59 o
   2 -14   7          5.36        -24.11        28.45 o
   3 -14   7         13.26         94.93        39.33 o
   4 -14   7         19.31         14.97        23.78 o
   5 -14   7         18.60         24.27        68.88 o
   6 -14   7          4.97         14.96        54.07 o
   7 -14   7         15.35        -39.77        39.77 o
 -11 -13   7        101.67        217.68        46.64 o
 -10 -13   7        163.77        226.98        52.88 o
  -9 -13   7        122.21        161.62        42.20 o
  -8 -13   7         53.54         71.51        22.67 o
  -7 -13   7         18.44          3.69        18.21 o
  -6 -13   7        371.67        237.88        46.55 o
  -5 -13   7         36.81         68.85        36.22 o
  -4 -13   7         10.36         23.09        26.80 o
  -3 -13   7          0.94         13.90        24.30 o
  -2 -13   7         14.20         45.68        60.70 o
  -1 -13   7         20.82         -6.82        18.28 o
   0 -13   7        610.30        679.19       107.65 o
   1 -13   7        405.63        334.34        77.59 o
   2 -13   7         71.88         38.97        82.11 o
   3 -13   7         19.77        -13.33        72.91 o
   4 -13   7         25.15        -28.10        28.10 o
   5 -13   7          2.29          5.80        50.82 o
   6 -13   7          4.63          6.21        37.42 o
   7 -13   7          1.73        -38.30        42.42 o
   8 -13   7          1.12        -30.01        44.46 o
 -11 -12   7         14.41         16.69        29.85 o
 -10 -12   7         38.34         -2.14        19.22 o
  -9 -12   7        187.07        163.01        43.26 o
  -8 -12   7        133.56        123.34        30.26 o
  -7 -12   7        182.62        238.24        41.10 o
  -6 -12   7         13.38         54.43        26.75 o
  -5 -12   7         18.08         21.83        19.73 o
  -4 -12   7         17.33        -21.16        21.16 o
  -3 -12   7         11.52        -15.42        17.38 o
  -2 -12   7          2.35         10.11       109.60 o
  -1 -12   7          0.01        -51.78        51.78 o
   0 -12   7         32.04         -8.19        66.60 o
   1 -12   7        201.59        456.92        85.22 o
   2 -12   7        223.92        408.69        86.05 o
   3 -12   7        265.49        295.36        65.62 o
   4 -12   7          3.48        -28.10        36.80 o
   5 -12   7         76.64         54.01        57.52 o
   6 -12   7        123.64        188.26        64.45 o
   7 -12   7          0.72          2.11        59.60 o
   8 -12   7         76.10        127.19        67.21 o
   9 -12   7          2.01          7.43        47.99 o
 -12 -11   7         11.28         25.03        34.85 o
 -11 -11   7         24.93         -1.17        29.67 o
 -10 -11   7          0.01        -11.97        24.52 o
  -9 -11   7         30.18         31.55        20.83 o
  -8 -11   7        312.62        322.19        55.42 o
  -7 -11   7        302.81        255.88        40.89 o
  -6 -11   7        136.82        128.24        24.57 o
  -5 -11   7        210.06         94.29        26.66 o
  -4 -11   7         18.45        -26.32        26.32 o
  -3 -11   7         45.87         62.10        27.39 o
  -2 -11   7         14.47         14.22        30.40 o
  -1 -11   7       1215.64       1380.85       196.66 o
   0 -11   7         43.37        195.34        63.26 o
   1 -11   7        620.43       1032.98       132.57 o
   2 -11   7        180.12        343.56        83.92 o
   3 -11   7         12.43        -10.47        80.05 o
   4 -11   7          4.64         28.33        44.36 o
   5 -11   7          0.95        -12.20        52.11 o
   6 -11   7         12.42         18.15        37.89 o
   7 -11   7         13.71         86.43        44.81 o
   8 -11   7          7.39        -31.35        31.35 o
   9 -11   7         13.59         34.18        41.23 o
  10 -11   7        106.28        146.55        68.38 o
 -12 -10   7          2.31          8.56        25.61 o
 -11 -10   7         12.16         11.23        47.22 o
 -10 -10   7          4.16        -16.58        17.95 o
  -9 -10   7        152.41        211.47        44.32 o
  -8 -10   7        522.40        388.65        59.12 o
  -7 -10   7         17.95        -14.05        21.61 o
  -6 -10   7         31.83          1.45        16.81 o
  -5 -10   7         11.65        190.06        52.06 o
  -4 -10   7          6.04         14.22        50.85 o
  -3 -10   7          8.22         -9.36        24.70 o
  -2 -10   7          6.15        -13.66        19.44 o
  -1 -10   7         21.49        -20.12        20.12 o
   0 -10   7          4.82         12.89        33.57 o
   1 -10   7         55.40         45.44        33.79 o
   2 -10   7        244.36        212.52        37.20 o
   3 -10   7        161.82        129.91        61.92 o
   4 -10   7         33.92         85.45        43.27 o
   5 -10   7         29.98         14.15        64.15 o
   6 -10   7         21.51        -36.28        36.28 o
   7 -10   7          9.37         32.59        54.44 o
   8 -10   7        425.79        432.10        95.82 o
   9 -10   7         95.62        123.87        67.15 o
  10 -10   7          0.02        -35.90        45.64 o
  11 -10   7         37.46         58.73        43.68 o
 -12  -9   7        142.63         91.59        47.67 o
 -11  -9   7         32.80         22.37        33.56 o
 -10  -9   7         30.24         92.89        25.13 o
  -9  -9   7          8.85         18.89        27.15 o
  -8  -9   7         17.08        -23.31        23.31 o
  -7  -9   7         17.49         12.38        26.98 o
  -6  -9   7         73.07        193.72        48.01 o
  -5  -9   7        157.40        300.10        36.17 o
  -4  -9   7        550.91        384.59        52.38 o
  -3  -9   7        164.53        119.19        26.34 o
  -2  -9   7         14.12        -12.29        14.05 o
  -1  -9   7        318.56        371.11        43.77 o
   0  -9   7        723.40        570.87        67.67 o
   1  -9   7       2512.19       2719.43       253.91 o
   2  -9   7        135.22        203.16        40.98 o
   3  -9   7         10.09        215.75        52.22 o
   4  -9   7        460.33        621.32        69.99 o
   5  -9   7        565.59        596.97        99.64 o
   6  -9   7         38.00         82.07        38.12 o
   7  -9   7         82.27         97.13        60.67 o
   8  -9   7        155.26         61.35        44.70 o
   9  -9   7        436.80        590.64       153.97 o
  10  -9   7        284.19        246.00        71.54 o
  11  -9   7         12.00         17.87        71.92 o
  12  -9   7         28.88         76.24        58.76 o
 -13  -8   7        242.74        270.03        61.58 o
 -12  -8   7         42.36        160.80        63.02 o
 -11  -8   7         66.81         39.75        34.30 o
 -10  -8   7        227.84        288.82        62.92 o
  -9  -8   7          0.78         -4.46        24.49 o
  -8  -8   7        213.36        233.11        50.43 o
  -7  -8   7        111.82        210.88        48.52 o
  -6  -8   7         30.73        -41.34        41.34 o
  -5  -8   7        231.22        146.48        30.77 o
  -4  -8   7        278.26        178.44        35.78 o
  -3  -8   7        248.55        563.84        46.89 o
  -2  -8   7         88.08         41.23        17.86 o
  -1  -8   7         16.34         55.30        18.11 o
   0  -8   7        194.92        317.35        39.12 o
   1  -8   7         58.42         22.50        26.97 o
   2  -8   7         57.53         65.39        17.81 o
   3  -8   7          8.80         22.47        16.33 o
   4  -8   7        168.80        232.77        42.73 o
   5  -8   7          2.14        -11.63        21.62 o
   6  -8   7          0.15         -6.72        86.96 o
   7  -8   7          5.95        -22.80        33.68 o
   8  -8   7         70.27         37.16        33.96 o
   9  -8   7         83.80         66.62        36.65 o
  10  -8   7        392.57        383.37        86.03 o
  11  -8   7          9.82         12.80        21.07 o
  12  -8   7        416.17        471.67        98.68 o
 -13  -7   7          8.89         77.00        36.72 o
 -12  -7   7        453.71        516.19        84.44 o
 -11  -7   7        191.13        189.25        44.85 o
 -10  -7   7         60.94         75.35        29.97 o
  -9  -7   7         14.20        -10.86        19.45 o
  -8  -7   7        606.01       1072.80       102.45 o
  -7  -7   7          8.00        199.63        58.46 o
  -6  -7   7        135.94         94.37        34.66 o
  -5  -7   7          2.39         28.97        19.98 o
  -4  -7   7       1368.59       1409.00       115.41 o
  -3  -7   7        813.90        979.16        60.10 o
  -2  -7   7         31.61         16.05        10.79 o
  -1  -7   7        221.53        278.48        29.14 o
   0  -7   7         39.12         82.39        16.10 o
   1  -7   7        223.61        160.41        27.54 o
   2  -7   7        634.57        999.23        89.17 o
   3  -7   7        477.90        390.88        58.45 o
   4  -7   7         18.04         27.91        41.93 o
   5  -7   7         17.79         -3.98        14.14 o
   6  -7   7         42.28         41.98        26.65 o
   7  -7   7       1001.31       1270.18       136.65 o
   8  -7   7          4.09        -47.82        47.82 o
   9  -7   7          2.47          1.47        55.31 o
  10  -7   7         32.23        -20.77        45.65 o
  11  -7   7        234.49        254.17        53.93 o
  12  -7   7        342.98        338.44        82.32 o
  13  -7   7          0.00         20.14        49.97 o
 -13  -6   7        203.06        191.75        67.99 o
 -12  -6   7        353.45        427.06        79.81 o
 -11  -6   7         85.21         89.64        34.51 o
 -10  -6   7         85.87         40.54        18.77 o
  -9  -6   7       1857.31       2353.43       157.27 o
  -8  -6   7        465.94        407.67        65.20 o
  -7  -6   7         19.51         16.01        26.68 o
  -6  -6   7        226.88        388.33        45.56 o
  -5  -6   7        240.45        425.92        46.98 o
  -4  -6   7        267.69        226.66        27.85 o
  -3  -6   7        856.67       1002.19        49.77 o
  -2  -6   7        102.08        198.93        25.92 o
  -1  -6   7        330.94        234.80        24.29 o
   0  -6   7        108.14        112.69        20.07 o
   1  -6   7        209.04        188.99        27.50 o
   2  -6   7        122.97        147.00        21.68 o
   3  -6   7          5.71          7.28        13.19 o
   4  -6   7        566.12        594.44        67.28 o
   5  -6   7          7.79         72.68        27.53 o
   6  -6   7        275.04        313.33        48.47 o
   7  -6   7         32.71         59.83        30.94 o
   8  -6   7        309.19        276.02        85.37 o
   9  -6   7         49.11         28.58        37.56 o
  10  -6   7        158.32        192.87        58.65 o
  11  -6   7         81.48        113.95        46.87 o
  12  -6   7         41.84         15.00        34.95 o
  13  -6   7        190.93        326.79       116.36 o
 -13  -5   7        134.55        137.89        45.62 o
 -12  -5   7          6.13        -33.54        33.54 o
 -11  -5   7        315.51        306.32        58.05 o
 -10  -5   7        460.90        421.12        61.20 o
  -9  -5   7        546.18        503.96        62.27 o
  -8  -5   7       4428.78       5280.70       189.09 o
  -7  -5   7         66.53         57.52        19.93 o
  -6  -5   7        306.25        163.00        28.36 o
  -5  -5   7        172.06        226.91        33.12 o
  -4  -5   7          2.14         -5.43        20.62 o
  -3  -5   7         36.53         30.55         7.90 o
  -2  -5   7         30.63          9.34         6.66 o
  -1  -5   7        571.29        768.45        95.57 o
   0  -5   7         69.36         65.62        12.48 o
   1  -5   7         13.21         43.22        11.51 o
   2  -5   7         36.09         50.71        10.36 o
   3  -5   7         30.05         10.60        11.16 o
   4  -5   7        772.88       1258.64        96.05 o
   5  -5   7         45.42         20.32        25.72 o
   6  -5   7        127.81        181.40        36.92 o
   7  -5   7         14.04         53.03        43.97 o
   8  -5   7          0.56          5.05        28.88 o
   9  -5   7          4.08         43.49       110.04 o
  10  -5   7        923.17        988.92       121.19 o
  11  -5   7        182.33        271.32        64.03 o
  12  -5   7          7.91         14.52        53.56 o
  13  -5   7         23.45         13.15        25.19 o
  14  -5   7         60.45         19.55       112.78 o
 -13  -4   7         50.68         73.09        23.53 o
 -12  -4   7         31.28         17.09        30.81 o
 -11  -4   7         50.14         36.35        20.49 o
 -10  -4   7        106.64        130.35        35.75 o
  -9  -4   7       1805.30       2400.63       133.79 o
  -8  -4   7        846.03       1037.07        88.61 o
  -7  -4   7        115.83         73.26        21.79 o
  -6  -4   7         29.31         28.80        18.49 o
  -5  -4   7         15.50         53.44        10.58 o
  -4  -4   7        275.68        329.83        29.10 o
  -3  -4   7       4238.68       4958.97       110.44 o
  -2  -4   7       1379.96       1319.68        54.49 o
  -1  -4   7        629.21        881.35        67.70 o
   0  -4   7         34.43         91.48        13.92 o
   1  -4   7        257.24        339.41        21.81 o
   2  -4   7         10.50         29.67         7.48 o
   3  -4   7         64.96         74.99        13.65 o
   4  -4   7        230.35        104.28        23.71 o
   5  -4   7         35.74        315.02        62.27 o
   6  -4   7        497.35        381.47        53.86 o
   7  -4   7        432.10        472.76        71.32 o
   8  -4   7          1.43          7.18        35.08 o
   9  -4   7          8.14        -32.70        32.79 o
  10  -4   7        275.84        100.93        35.33 o
  11  -4   7          7.49         11.02        30.01 o
  12  -4   7         46.67         44.48        21.22 o
  13  -4   7          0.01        -20.32        28.88 o
  14  -4   7          0.77         -4.91        37.42 o
 -13  -3   7        143.74        176.74        57.38 o
 -12  -3   7          9.55         16.10        21.48 o
 -11  -3   7         19.27         58.24        20.26 o
 -10  -3   7        643.14        812.19        83.51 o
  -9  -3   7        330.81        305.12        41.51 o
  -8  -3   7       1601.80       1502.83       101.36 o
  -7  -3   7         29.98         35.12        14.25 o
  -6  -3   7         47.88         61.33        18.18 o
  -5  -3   7         38.74         41.18         8.01 o
  -4  -3   7        130.98        142.58        19.44 o
  -3  -3   7       2195.13       2487.43        97.22 o
  -2  -3   7         75.40        136.66        16.49 o
  -1  -3   7        404.98        748.00        39.28 o
   0  -3   7         59.55         56.21         9.73 o
   1  -3   7        253.16        303.26        20.11 o
   2  -3   7         74.67         51.87         8.22 o
   3  -3   7         36.40         14.38         9.11 o
   4  -3   7        295.06        696.58        66.97 o
   5  -3   7          4.05         35.49        18.42 o
   6  -3   7          0.06          3.77        16.73 o
   7  -3   7        266.04        278.85        39.83 o
   8  -3   7        224.67        340.42        43.50 o
   9  -3   7         11.73          1.35        18.84 o
  10  -3   7        627.89        687.47       125.34 o
  11  -3   7         22.50         -4.22        13.85 o
  12  -3   7          1.50         18.90        28.60 o
  13  -3   7         22.39         62.78        36.65 o
  14  -3   7         42.23         20.98        46.53 o
  15  -3   7          1.16        -27.79        27.79 o
 -13  -2   7         49.30          6.86        18.96 o
 -12  -2   7          2.36         35.43        32.58 o
 -11  -2   7         22.90         11.61        23.31 o
 -10  -2   7          8.52         23.16        17.52 o
  -9  -2   7          6.05        -24.84        31.13 o
  -8  -2   7         23.71        134.37        42.26 o
  -7  -2   7        161.97        156.12        31.69 o
  -6  -2   7        414.34        342.91        40.21 o
  -5  -2   7          4.01         32.00         9.56 o
  -4  -2   7         40.00        143.99        18.25 o
  -3  -2   7        124.30         87.01        14.10 o
  -2  -2   7        420.71        356.04        28.00 o
  -1  -2   7        335.58        194.06        18.49 o
   0  -2   7       3416.20       2757.51       164.44 o
   1  -2   7       2301.03       3066.92        78.15 o
   2  -2   7       1600.76       1626.84        60.08 o
   3  -2   7         13.73          3.41        10.62 o
   4  -2   7        158.99        163.32        21.51 o
   5  -2   7         57.03         51.45        16.97 o
   6  -2   7          5.83         35.88        10.27 o
   7  -2   7         48.56         26.80        14.96 o
   8  -2   7         25.36         19.25        14.49 o
   9  -2   7        114.52         85.59        24.40 o
  10  -2   7        269.08        503.70        54.34 o
  11  -2   7        678.80        667.19        58.52 o
  12  -2   7        239.37        387.58        63.32 o
  13  -2   7          5.20        -30.08        30.08 o
  14  -2   7          7.17        -47.56        47.56 o
  15  -2   7          4.02         34.44        35.66 o
 -13  -1   7        225.27        223.40        58.80 o
 -12  -1   7         38.87         68.40        23.30 o
 -11  -1   7         83.16         57.20        33.66 o
 -10  -1   7          5.98         58.08        19.69 o
  -9  -1   7         28.77         63.60        23.88 o
  -8  -1   7       1654.87       2118.30       120.46 o
  -7  -1   7        114.78        255.58        38.46 o
  -6  -1   7         93.76        104.45        19.58 o
  -5  -1   7         82.26        144.35        28.20 o
  -4  -1   7         75.21        134.82        18.02 o
  -3  -1   7         10.91         -3.51         9.55 o
  -2  -1   7       1632.24       1147.67        43.78 o
  -1  -1   7        273.92        729.90        29.04 o
   0  -1   7         30.51        568.37       211.98 o
   1  -1   7       1667.21       1152.56        44.84 o
   2  -1   7        510.18        577.76        38.22 o
   3  -1   7         21.67         -2.64         9.92 o
   4  -1   7       2238.65       2265.87        75.66 o
   5  -1   7         19.23         -2.48         6.74 o
   6  -1   7        809.90        725.38        40.31 o
   7  -1   7          2.10          9.34         8.38 o
   8  -1   7         26.65          7.51         9.49 o
   9  -1   7        319.80        341.82        41.51 o
  10  -1   7        406.49        426.12        42.81 o
  11  -1   7        774.74        909.75        82.49 o
  12  -1   7        144.08         77.66        31.83 o
  13  -1   7          4.48         59.26        29.96 o
  14  -1   7        143.71        118.97        39.99 o
  15  -1   7         13.22         20.48        42.91 o
  16  -1   7         10.61        -14.44        27.94 o
 -13   0   7        101.56        112.96        60.42 o
 -12   0   7         27.11         39.24        35.08 o
 -11   0   7        117.30         91.34        29.08 o
 -10   0   7         12.61        -17.11        17.11 o
  -9   0   7        103.75        117.87        22.94 o
  -8   0   7       1006.62       1296.79        84.02 o
  -7   0   7        236.29        191.42        31.75 o
  -6   0   7        494.10        435.39        44.09 o
  -5   0   7        148.31        188.39        27.11 o
  -4   0   7         14.02         13.09         8.71 o
  -3   0   7          8.16         -1.89         9.54 o
  -2   0   7        100.01         36.45        21.71 o
  -1   0   7        127.82        307.31        21.18 o
   0   0   7         43.58         28.63         9.93 o
   1   0   7         29.53         64.00        12.16 o
   2   0   7        800.82        780.02       101.79 o
   3   0   7         66.80         56.14        11.62 o
   4   0   7       2630.86       2256.85        52.80 o
   5   0   7         20.98          9.89         8.43 o
   6   0   7         18.70         11.18        12.48 o
   7   0   7         15.88          6.44        15.50 o
   8   0   7         12.38         18.31        12.12 o
   9   0   7         39.47         26.54         9.31 o
  10   0   7       1288.80       1540.76        82.27 o
  11   0   7        655.31       1098.69        91.72 o
  12   0   7        234.97        249.08        44.54 o
  13   0   7         90.49         48.42        20.89 o
  14   0   7         73.30         58.20        38.09 o
  15   0   7         14.72         31.78        29.12 o
  16   0   7         74.41         88.67        45.36 o
 -12   1   7        269.35         81.70        94.30 o
 -11   1   7         14.63         51.46        46.59 o
 -10   1   7         35.90        -24.18        25.05 o
  -9   1   7        138.45        145.81        36.50 o
  -8   1   7         11.17         32.60        38.52 o
  -7   1   7         61.87         24.22        28.57 o
  -6   1   7        287.04        334.64        40.59 o
  -5   1   7         77.56         65.07        14.22 o
  -4   1   7        112.66        142.86        22.31 o
  -3   1   7         37.16         15.38         7.96 o
  -2   1   7        623.67        753.16        35.03 o
  -1   1   7        477.40        422.83        22.69 o
   0   1   7       1419.80       1400.48       103.77 o
   1   1   7        214.27        691.12        61.93 o
   2   1   7        390.70        229.13        28.31 o
   3   1   7        852.62       1090.75        47.36 o
   4   1   7      10615.11      10136.45       118.32 o
   5   1   7        332.00        476.06        27.20 o
   6   1   7        668.27        945.52        37.16 o
   7   1   7        140.25        189.89        20.31 o
   8   1   7        333.87        442.96        33.41 o
   9   1   7          0.79          8.91        11.54 o
  10   1   7        310.68        226.76        27.94 o
  11   1   7       2005.05       2126.92        95.91 o
  12   1   7         80.14        -32.61        32.61 o
  13   1   7        265.20        402.82        59.06 o
  14   1   7          0.56        -33.75        33.75 o
  15   1   7         71.67        110.26        41.35 o
  16   1   7         17.12         95.24        39.50 o
 -12   2   7          1.92        -52.45        52.45 o
 -11   2   7        128.67        172.24        66.41 o
 -10   2   7        330.68        218.15        57.93 o
  -9   2   7        832.84        778.26        91.56 o
  -8   2   7        320.20        431.17        52.82 o
  -7   2   7        284.59        190.64        43.63 o
  -6   2   7        915.98       1002.42        73.78 o
  -5   2   7        512.12        651.08        48.09 o
  -4   2   7        744.88        811.76        49.74 o
  -3   2   7        424.30        552.04        38.00 o
  -2   2   7        906.63        830.01        37.52 o
  -1   2   7        309.61        396.28        21.80 o
   0   2   7       4539.75       5321.24       119.33 o
   1   2   7       2916.02       3623.18        81.79 o
   2   2   7        778.26       1085.64        33.75 o
   3   2   7       2798.46       3650.58        60.18 o
   4   2   7        254.83        371.51        19.95 o
   5   2   7        771.99        821.11        30.62 o
   6   2   7        981.78        846.87        33.93 o
   7   2   7         84.43         88.51        12.15 o
   8   2   7         13.39         -5.08        10.17 o
   9   2   7        193.15        120.41        19.02 o
  10   2   7          7.66        -10.58        15.88 o
  11   2   7        336.78        381.50        41.15 o
  12   2   7        499.25        415.61        45.89 o
  13   2   7         38.90         47.51        25.29 o
  14   2   7          1.28        -15.19        24.08 o
  15   2   7          3.58         13.83        20.60 o
  16   2   7          0.01         -8.30        52.40 o
 -12   3   7         84.33        136.61        52.60 o
 -11   3   7          1.72         18.92        59.98 o
 -10   3   7          0.13         50.24        44.89 o
  -9   3   7         27.24          3.04        21.77 o
  -8   3   7         13.34         -8.36        16.07 o
  -7   3   7        387.24        379.28        79.06 o
  -6   3   7          7.79         37.12        13.53 o
  -5   3   7         70.04         90.29        20.29 o
  -4   3   7          8.02         39.82        13.72 o
  -3   3   7          1.97         -1.18         8.67 o
  -2   3   7         75.70         56.95        10.73 o
  -1   3   7       3705.58       4227.36       193.78 o
   0   3   7       2725.32       3323.15        98.13 o
   1   3   7       4410.98       5780.73       202.46 o
   2   3   7       1008.61       1043.28        72.52 o
   3   3   7       1408.21        986.43        32.53 o
   4   3   7        678.33        487.08        24.11 o
   5   3   7        780.89       1120.65        34.60 o
   6   3   7        776.93        807.09        29.23 o
   7   3   7        186.36        170.79        13.99 o
   8   3   7        379.04        378.88        36.21 o
   9   3   7       1027.17       1145.19        65.98 o
  10   3   7        451.55        472.20        44.36 o
  11   3   7        479.89        329.20        35.18 o
  12   3   7        200.40        229.34        38.81 o
  13   3   7        121.23        127.46        25.21 o
  14   3   7         11.89        -20.12        20.12 o
  15   3   7        100.33         89.60        31.05 o
  16   3   7          0.40        -50.10        52.60 o
 -11   4   7          5.55        -41.03        41.03 o
 -10   4   7          5.37         20.43        39.22 o
  -9   4   7          3.94         44.56        38.18 o
  -8   4   7          5.24          0.20        70.17 o
  -7   4   7         50.42        136.16        39.02 o
  -6   4   7         96.91         44.64        16.96 o
  -5   4   7        257.08        308.39        35.66 o
  -4   4   7         61.11        132.30        23.00 o
  -3   4   7         30.32         -6.24         8.93 o
  -2   4   7        189.42        209.05        26.15 o
  -1   4   7         55.29         71.26        18.66 o
   0   4   7          8.44          3.47        16.62 o
   1   4   7       1975.41       3610.34        92.52 o
   2   4   7        127.61          1.27         7.38 o
   3   4   7         40.81        151.32        11.05 o
   4   4   7        931.77       1164.00       142.87 o
   5   4   7        285.15        363.76        19.93 o
   6   4   7        152.39        187.55        19.72 o
   7   4   7         54.59         55.50        13.07 o
   8   4   7          5.61         -6.38        12.39 o
   9   4   7        150.59        161.83        26.80 o
  10   4   7        315.14        226.49        28.65 o
  11   4   7         13.19         -2.06        16.02 o
  12   4   7         16.60         55.73        37.38 o
  13   4   7          2.42         14.58        23.77 o
  14   4   7         92.42        100.05        36.06 o
  15   4   7        100.37         64.73        23.93 o
  16   4   7        105.02        100.69        33.77 o
 -11   5   7         37.54         27.43        49.53 o
 -10   5   7         88.01         72.85        26.57 o
  -9   5   7        387.03        357.94       104.46 o
  -8   5   7          8.35         25.16        66.76 o
  -7   5   7         96.94         -3.10        36.20 o
  -6   5   7          9.24         24.46        26.91 o
  -5   5   7        127.57         88.45        20.26 o
  -4   5   7          5.94          6.86        14.47 o
  -3   5   7          4.52         -7.36         7.36 o
  -2   5   7        621.83        762.87        56.89 o
  -1   5   7       1101.78       1171.18        64.22 o
   0   5   7       1183.53       1609.46        64.41 o
   1   5   7        917.56        714.54        39.93 o
   2   5   7         33.54         64.79        10.08 o
   3   5   7        897.10       1013.22        33.71 o
   4   5   7        147.09        307.91        20.21 o
   5   5   7        148.46        152.09        20.17 o
   6   5   7       1825.14       1877.55        61.50 o
   7   5   7          6.34          3.63         8.47 o
   8   5   7        604.33        356.02        30.52 o
   9   5   7        703.80       1238.99        69.82 o
  10   5   7        841.87        684.78        51.39 o
  11   5   7         96.53        139.79        17.79 o
  12   5   7       1082.07       1396.32        81.61 o
  13   5   7         26.82         42.51        18.06 o
  14   5   7        123.23         84.74        23.57 o
  15   5   7        640.52        461.70        68.07 o
  16   5   7        152.10        189.07        47.95 o
  17   5   7         24.66         76.44        71.89 o
 -11   6   7         56.73          7.96        53.11 o
 -10   6   7         13.47        -29.82        60.23 o
  -9   6   7        416.39        377.00       102.79 o
  -8   6   7        133.63        144.99       101.72 o
  -7   6   7         90.48        149.46        43.26 o
  -6   6   7         96.05        258.27        46.12 o
  -5   6   7         53.27        135.54        27.46 o
  -4   6   7          0.33         17.39        25.33 o
  -3   6   7        118.92        107.18        20.90 o
  -2   6   7       1208.73       1423.43        79.04 o
  -1   6   7       1203.66        895.67        55.95 o
   0   6   7         92.96         57.00        12.66 o
   1   6   7        312.72        554.18        36.65 o
   2   6   7         22.89         23.95         6.95 o
   3   6   7       1566.52       1824.56        45.09 o
   4   6   7       1275.33       1312.17        85.78 o
   5   6   7        876.94       1386.63        48.12 o
   6   6   7         27.81         -7.95         7.95 o
   7   6   7        126.01        203.43        21.85 o
   8   6   7         14.98         12.27        10.51 o
   9   6   7          9.89         -0.01        11.81 o
  10   6   7        219.34        131.85        23.65 o
  11   6   7        107.61         54.31        28.19 o
  12   6   7       3269.38       4016.15       154.41 o
  13   6   7         40.90         59.57        27.24 o
  14   6   7        225.96        219.75        38.28 o
  15   6   7        284.02        327.23        48.80 o
  16   6   7          0.05         -4.20        20.97 o
  17   6   7        313.14        465.92        72.33 o
 -10   7   7         51.99         73.83        44.80 o
  -9   7   7         11.33          6.21        24.28 o
  -8   7   7        323.77        463.97        74.44 o
  -7   7   7        352.72        485.61        74.16 o
  -6   7   7         22.38         30.76        22.29 o
  -5   7   7        361.19        601.13        91.14 o
  -4   7   7        797.80        958.11        93.88 o
  -3   7   7         10.99        -14.38        14.38 o
  -2   7   7        101.88         47.88        13.84 o
  -1   7   7         72.92        109.34        17.49 o
   0   7   7          6.11         -8.73         8.73 o
   1   7   7        231.97        188.06        23.14 o
   2   7   7        183.42        209.39        23.24 o
   3   7   7        118.13        161.44        19.05 o
   4   7   7       1328.81       1746.09        47.14 o
   5   7   7        837.36       1100.80        39.52 o
   6   7   7         97.89        175.41        19.47 o
   7   7   7        226.91        142.72        16.60 o
   8   7   7          6.69        -12.11        12.11 o
   9   7   7        383.02        563.20        45.23 o
  10   7   7        249.62        354.86        35.55 o
  11   7   7        216.42        309.30        49.39 o
  12   7   7         98.35         72.16        20.88 o
  13   7   7         19.39         -7.20        20.18 o
  14   7   7         45.43         47.75        20.49 o
  15   7   7         60.98         40.72        20.87 o
  16   7   7        203.13        192.09        36.20 o
 -10   8   7        107.68        168.83        52.43 o
  -9   8   7        270.37        322.27        67.02 o
  -8   8   7          4.17        -17.82        36.49 o
  -7   8   7         33.85        -22.84        22.84 o
  -6   8   7          3.47        -20.89        22.53 o
  -5   8   7         83.60        -17.83        36.36 o
  -4   8   7        651.89       1064.30       114.21 o
  -3   8   7          9.37         38.48        19.37 o
  -2   8   7        430.45        650.29        72.03 o
  -1   8   7        526.05        631.93        54.94 o
   0   8   7        185.26        163.10        29.91 o
   1   8   7        104.51        159.18        34.62 o
   2   8   7        212.01        132.50        18.24 o
   3   8   7          7.65         30.12        11.75 o
   4   8   7        840.57       1133.80        43.82 o
   5   8   7        227.77        140.10        14.96 o
   6   8   7         22.12         17.74        14.43 o
   7   8   7         26.72         62.54        12.54 o
   8   8   7        193.98        183.96        24.38 o
   9   8   7        289.09        380.45        33.95 o
  10   8   7         87.40        -19.65        19.65 o
  11   8   7         49.18        116.30        38.96 o
  12   8   7        510.91        774.61        70.03 o
  13   8   7          3.76        -14.86        21.05 o
  14   8   7         94.87        112.17        23.17 o
  15   8   7         69.70         89.80        24.31 o
  16   8   7        250.26        280.41        48.73 o
  -9   9   7        145.20         77.72        35.17 o
  -8   9   7         46.91        108.64        37.96 o
  -7   9   7         16.57         30.01        29.83 o
  -6   9   7         12.41         19.27        25.43 o
  -5   9   7        115.24         89.05        25.48 o
  -4   9   7        414.67        358.25        54.28 o
  -3   9   7          8.67        148.11        56.97 o
  -2   9   7        448.24        433.55        63.53 o
  -1   9   7        611.19        743.34        80.84 o
   0   9   7         23.79         -7.13        19.83 o
   1   9   7         59.81         97.63        22.17 o
   2   9   7        118.95        140.59        22.93 o
   3   9   7        118.80         83.64        15.49 o
   4   9   7          5.05         26.96        10.21 o
   5   9   7         16.83          8.28         8.48 o
   6   9   7        239.32        266.36        25.29 o
   7   9   7         20.42         -2.43         8.60 o
   8   9   7         22.30        120.23        22.19 o
   9   9   7         75.34        155.95        24.99 o
  10   9   7          4.37         -3.29        52.13 o
  11   9   7         27.96         14.72        18.40 o
  12   9   7       1150.58       1325.21        92.62 o
  13   9   7         19.48         65.32        27.57 o
  14   9   7          0.53          4.86        22.60 o
  15   9   7         16.38         20.56        20.93 o
  16   9   7          9.76         -9.45        20.18 o
  -8  10   7         39.62         88.66        30.40 o
  -7  10   7         15.18         53.92        24.18 o
  -6  10   7          0.42        -21.23        21.23 o
  -5  10   7         60.59         66.82        49.41 o
  -4  10   7          0.31        -15.99        38.05 o
  -3  10   7        379.94        549.58        70.39 o
  -2  10   7         14.17        319.19        70.72 o
  -1  10   7        498.72        583.32        67.74 o
   0  10   7        454.45        522.14        64.02 o
   1  10   7        393.81        341.44        53.09 o
   2  10   7         49.79        148.53        21.00 o
   3  10   7         61.16         16.11        16.88 o
   4  10   7        332.64        264.09        29.22 o
   5  10   7        697.97        871.73        55.30 o
   6  10   7        142.38        341.21        33.55 o
   7  10   7         38.74         21.99        14.24 o
   8  10   7         56.40          1.51        12.27 o
   9  10   7        167.65         98.50        17.62 o
  10  10   7        754.46        895.75        76.50 o
  11  10   7        316.67        517.04        53.65 o
  12  10   7         14.61         74.14        23.02 o
  13  10   7        180.80         89.89        29.02 o
  14  10   7        102.45        156.12        33.73 o
  15  10   7        149.75        159.08        38.29 o
  16  10   7         19.64         25.01        23.58 o
  -8  11   7          0.46         14.67        38.65 o
  -7  11   7          1.25         -8.67        32.23 o
  -6  11   7          1.08          2.12        57.17 o
  -5  11   7          4.47         -4.45        15.13 o
  -4  11   7        115.43        146.61        43.93 o
  -3  11   7          0.04          4.87        31.59 o
  -2  11   7          1.05         23.33        43.09 o
  -1  11   7         63.85         93.19        39.13 o
   0  11   7         98.56         54.03        49.01 o
   1  11   7        176.49        213.98        41.79 o
   2  11   7        439.07        278.11        33.73 o
   3  11   7         40.62          4.98        17.82 o
   4  11   7         30.19         34.39        13.81 o
   5  11   7        236.17        285.08        32.07 o
   6  11   7         25.84         13.92        14.14 o
   7  11   7          1.22        -16.09        16.89 o
   8  11   7        102.82         95.28        49.52 o
   9  11   7         53.42        166.71        34.72 o
  10  11   7          3.47        -29.27        29.27 o
  11  11   7        167.41        324.18        44.09 o
  12  11   7        128.44        168.21        39.57 o
  13  11   7          8.54         -0.79        16.85 o
  14  11   7        106.74        231.54        49.11 o
  15  11   7         39.46         34.40        26.50 o
  16  11   7         18.28         34.31        43.02 o
  -7  12   7          2.22        -29.09        29.09 o
  -6  12   7          0.04        -24.33        24.33 o
  -5  12   7         44.14         18.15        25.43 o
  -4  12   7          0.08        -17.82        30.25 o
  -3  12   7        280.36        453.40        75.73 o
  -2  12   7         23.97         50.47        23.82 o
  -1  12   7        163.14        147.85        40.80 o
   0  12   7        379.91        358.25        53.54 o
   1  12   7        305.08        444.96        58.12 o
   2  12   7         36.59        146.80        61.42 o
   3  12   7        764.66       1229.41        87.78 o
   4  12   7          2.49         53.44        35.65 o
   5  12   7         23.21         56.93        65.31 o
   6  12   7          0.99         52.88        53.05 o
   7  12   7         57.56        278.00        40.05 o
   8  12   7        187.62        253.16        44.37 o
   9  12   7          4.71        -15.42        29.39 o
  10  12   7        166.20         78.44        18.49 o
  11  12   7         22.87         32.73        30.88 o
  12  12   7          3.18         19.11        18.23 o
  13  12   7          0.00        -14.44        16.60 o
  14  12   7         66.35         68.31        20.12 o
  15  12   7        132.55         77.25        19.40 o
  -6  13   7          2.89        -50.82        50.82 o
  -5  13   7         14.40         81.77        20.84 o
  -4  13   7         87.85         96.52        50.62 o
  -3  13   7         50.07         16.40        22.56 o
  -2  13   7         49.00         75.66        35.07 o
  -1  13   7        531.36        538.90        72.17 o
   0  13   7        740.15        918.05        85.45 o
   1  13   7         69.15         18.59        18.29 o
   2  13   7         40.17         20.50        21.30 o
   3  13   7        933.87        855.53        77.51 o
   4  13   7         19.28         66.46        31.19 o
   5  13   7          2.08        -25.20        25.20 o
   6  13   7          4.50        -33.05        33.05 o
   7  13   7         18.19         38.25        19.87 o
   8  13   7        792.94        732.88        60.46 o
   9  13   7        106.64         38.64        18.06 o
  10  13   7       1912.53       2450.98       119.13 o
  11  13   7        657.83        641.31        69.09 o
  12  13   7         11.49        -16.65        23.45 o
  13  13   7         26.48         -5.89        19.02 o
  14  13   7         49.03         52.10        28.29 o
  15  13   7        105.03        133.45        36.22 o
  -5  14   7         26.33         69.17        22.21 o
  -4  14   7         33.70        125.86        42.20 o
  -3  14   7         23.53         23.14        22.36 o
  -2  14   7          7.13         19.39        26.07 o
  -1  14   7         20.63        -21.30        21.30 o
   0  14   7         66.95        179.10        38.84 o
   1  14   7          1.18          9.00        25.09 o
   2  14   7         85.90         65.07        16.96 o
   3  14   7         32.21          7.41        18.45 o
   4  14   7        554.87        575.29        79.83 o
   5  14   7          0.01          9.08        14.70 o
   6  14   7         16.75         34.76        11.85 o
   7  14   7        109.36        114.89        20.40 o
   8  14   7         45.33         18.01        21.05 o
   9  14   7        267.82        251.55        37.90 o
  10  14   7         93.35        156.35        33.02 o
  11  14   7         56.24         49.56        40.74 o
  12  14   7         40.53         17.72        36.67 o
  13  14   7          1.56         19.62        25.79 o
  14  14   7        190.17        205.52        45.18 o
  -4  15   7         16.91         65.75        48.39 o
  -3  15   7          0.29         32.12        34.12 o
  -2  15   7        137.43         85.11        28.06 o
  -1  15   7         96.02        105.30        35.72 o
   0  15   7          9.72          1.12        26.41 o
   1  15   7        389.94        538.54        70.42 o
   2  15   7         22.38         37.42        27.56 o
   3  15   7          1.22        -17.54        30.50 o
   4  15   7        618.48        494.31        70.89 o
   5  15   7          0.61        -23.82        23.82 o
   6  15   7         48.97         41.78        19.73 o
   7  15   7          4.30        -20.45        20.45 o
   8  15   7          0.79         24.63        28.46 o
   9  15   7        123.25        179.95        31.76 o
  10  15   7        109.84        138.11        30.66 o
  11  15   7        224.52        235.39        43.05 o
  12  15   7         17.08         -2.50        26.48 o
  13  15   7          3.49         10.57        22.55 o
  14  15   7         50.89         64.59        24.92 o
  -2  16   7        150.58        121.16        42.50 o
  -1  16   7         23.99          3.69        23.98 o
   0  16   7         43.30         13.85        23.47 o
   1  16   7         59.58         61.79        34.86 o
   2  16   7        141.66        255.17        53.57 o
   3  16   7         58.74          6.74        22.37 o
   4  16   7         84.91         47.37        30.67 o
   5  16   7        128.01         44.30        37.84 o
   6  16   7          0.25        -18.09        18.09 o
   7  16   7          0.56        -20.67        20.67 o
   8  16   7         45.23         22.10        21.43 o
   9  16   7         23.92         51.41        27.13 o
  10  16   7        572.30        519.14        65.17 o
  11  16   7         47.24        106.76        29.39 o
  12  16   7         25.09         47.22        31.47 o
  13  16   7          3.30          0.55        21.79 o
  -1  17   7         26.75         97.50        41.90 o
   0  17   7          2.20        -14.11        40.56 o
   1  17   7         47.03         82.40        32.40 o
   2  17   7          5.38         12.81        46.19 o
   3  17   7        118.43        139.08        57.49 o
   4  17   7          5.16         26.97        44.22 o
   5  17   7         17.50        -29.47        29.47 o
   6  17   7         25.29        -36.15        36.15 o
   7  17   7         25.24         -0.40        22.68 o
   8  17   7         31.38         54.76        25.85 o
   9  17   7          6.83         34.33        22.67 o
  10  17   7         57.20         33.36        25.04 o
  11  17   7         10.55          3.38        27.44 o
  12  17   7         54.45         56.30        30.76 o
   2  18   7          2.47         -3.62        28.66 o
   3  18   7        106.84        212.33        77.32 o
   4  18   7        144.65        170.77        65.01 o
   5  18   7         20.07         20.38        46.70 o
   6  18   7         79.03         35.74        30.94 o
   7  18   7          6.34         45.73        51.93 o
   8  18   7         16.23        132.28        63.78 o
   9  18   7          7.61          8.16        17.20 o
  10  18   7         21.29         48.01        33.98 o
  -3 -17   8         18.69         79.30        63.03 o
  -2 -17   8        311.66        586.19       175.52 o
  -1 -17   8          2.64        -15.02        51.16 o
  -6 -16   8         26.53         22.53        40.39 o
  -5 -16   8         24.86         53.82        39.44 o
  -4 -16   8         29.40         25.53        65.48 o
  -3 -16   8         52.02         56.86        58.41 o
  -2 -16   8          8.45          0.10        37.90 o
  -1 -16   8         24.52          3.58        79.89 o
   0 -16   8         16.98         16.29        38.28 o
   1 -16   8         42.48         43.89       126.98 o
   2 -16   8        107.72         78.30        46.45 o
   3 -16   8         14.07        -22.16        56.36 o
  -8 -15   8         88.22         57.17        37.41 o
  -7 -15   8          1.69         29.33        26.54 o
  -6 -15   8         17.72         19.50        47.90 o
  -5 -15   8         23.83         24.06        28.60 o
  -4 -15   8         21.23         67.24        50.06 o
  -3 -15   8         86.17         81.25        65.20 o
  -2 -15   8          0.14        -27.93        36.37 o
  -1 -15   8          9.63        -27.09        53.40 o
   0 -15   8         40.34         77.33        62.96 o
   1 -15   8         82.61        139.63        56.79 o
   2 -15   8          0.18        -36.69        41.06 o
   3 -15   8         56.77         30.20        31.65 o
   4 -15   8         31.65        117.03        59.08 o
   5 -15   8          0.12         22.52        50.08 o
  -9 -14   8         30.21         47.43        27.06 o
  -8 -14   8         87.23         62.98        27.99 o
  -7 -14   8         19.59         22.76        29.02 o
  -6 -14   8          1.42         23.47        26.92 o
  -5 -14   8          7.64        -15.08        32.45 o
  -4 -14   8          0.19        -45.37        70.54 o
  -3 -14   8         10.60         48.06        59.51 o
  -2 -14   8          5.14         10.88        27.41 o
  -1 -14   8         97.43        187.56        63.42 o
   0 -14   8        127.57        173.71        59.14 o
   1 -14   8          9.22         51.97        35.62 o
   2 -14   8          7.83         -2.27        54.96 o
   3 -14   8          4.57         21.57        35.52 o
   4 -14   8         32.28         19.08        35.10 o
   5 -14   8          5.39         52.88        37.21 o
   6 -14   8          8.46          8.74        41.46 o
 -10 -13   8        155.66        169.15        38.68 o
  -9 -13   8        225.12        138.11        37.43 o
  -8 -13   8        116.40         97.21        32.18 o
  -7 -13   8        143.30         91.14        24.19 o
  -6 -13   8         16.46         59.67        26.78 o
  -5 -13   8          0.28        -16.76        29.75 o
  -4 -13   8         12.94         37.43        38.99 o
  -3 -13   8          8.23         10.07        31.07 o
  -2 -13   8         95.61         80.42        58.75 o
  -1 -13   8        135.63         89.50        42.10 o
   0 -13   8         15.11         46.19        24.47 o
   1 -13   8        125.48        189.56        62.86 o
   2 -13   8          1.99        -29.84        34.43 o
   3 -13   8         14.69         35.58        21.79 o
   4 -13   8         11.42         -1.57        46.28 o
   5 -13   8         10.03         41.92        43.12 o
   6 -13   8         78.29         48.55        39.76 o
   7 -13   8         12.41         36.70        27.33 o
   8 -13   8         78.61         64.04        61.79 o
 -10 -12   8          3.89        -19.35        26.70 o
  -9 -12   8         20.59         -7.07        20.09 o
  -8 -12   8         21.87         41.05        18.33 o
  -7 -12   8        146.15        110.54        34.13 o
  -6 -12   8         35.71         -1.59        30.16 o
  -5 -12   8         32.29         38.65        18.16 o
  -4 -12   8         23.41         24.95        30.74 o
  -3 -12   8         61.45         30.82       107.77 o
  -2 -12   8        164.00         94.18        35.19 o
  -1 -12   8       1042.41       1229.86       139.12 o
   0 -12   8        113.24        131.82        45.57 o
   1 -12   8       2761.01       3080.72       224.05 o
   2 -12   8        343.01        432.08        86.86 o
   3 -12   8          6.63         15.59        27.46 o
   4 -12   8         16.50        -26.15        37.34 o
   5 -12   8         34.87         63.11        45.28 o
   6 -12   8        288.45        236.51        67.44 o
   7 -12   8          0.02        -24.21        36.19 o
   8 -12   8         58.70        143.40        66.69 o
   9 -12   8        185.28        171.06        65.09 o
 -11 -11   8          0.44          3.42        21.22 o
 -10 -11   8          0.35        -24.12        62.03 o
  -9 -11   8          1.65          0.55        20.77 o
  -8 -11   8          3.69         -4.03        23.54 o
  -7 -11   8         76.65         26.66        16.96 o
  -6 -11   8          2.59         54.50        24.84 o
  -5 -11   8        268.00        241.01        40.30 o
  -4 -11   8         73.10        149.48        34.23 o
  -3 -11   8         50.90         -6.57        20.36 o
  -2 -11   8         16.80         -0.98        30.18 o
  -1 -11   8         53.71         62.71        33.86 o
   0 -11   8          3.42         -9.61        35.56 o
   1 -11   8       2239.11       2438.16       192.24 o
   2 -11   8        182.03        370.80        64.60 o
   3 -11   8         24.52         58.97        27.48 o
   4 -11   8          0.19        -19.04        30.85 o
   5 -11   8         42.52         59.68        25.68 o
   6 -11   8        170.10        235.36        67.01 o
   7 -11   8         43.65         50.60        27.42 o
   8 -11   8          2.70         -1.39        43.12 o
   9 -11   8         71.61         46.00        75.67 o
  10 -11   8        229.40        118.58        55.75 o
 -11 -10   8          3.78         14.44        22.32 o
 -10 -10   8          8.01         24.74        29.43 o
  -9 -10   8         72.27         40.65        32.04 o
  -8 -10   8         91.87         85.02        29.97 o
  -7 -10   8         68.32         53.52        24.85 o
  -6 -10   8          4.01        -20.30        20.30 o
  -5 -10   8        223.90        326.13        44.09 o
  -4 -10   8        106.54          0.50        38.86 o
  -3 -10   8         44.71        190.67        72.87 o
  -2 -10   8        114.66        227.81        58.51 o
  -1 -10   8         20.99        161.51        67.72 o
   0 -10   8         13.51          0.21       101.55 o
   1 -10   8       1049.65       1368.26       192.29 o
   2 -10   8       1427.94       1910.32       134.55 o
   3 -10   8         66.02         91.20        63.35 o
   4 -10   8          0.04        -31.72        31.72 o
   5 -10   8         90.78        110.05        42.59 o
   6 -10   8          2.80        -20.88        30.11 o
   7 -10   8          0.92         -5.89        38.39 o
   8 -10   8         11.48         33.37        29.39 o
   9 -10   8         11.99        -19.66        63.13 o
  10 -10   8         17.73         23.50        39.59 o
  11 -10   8         41.31        142.12        60.20 o
 -12  -9   8          7.94        -31.19        31.19 o
 -11  -9   8          2.23         18.59        22.41 o
 -10  -9   8         13.77         -1.95        20.20 o
  -9  -9   8         12.18        -21.63        21.63 o
  -8  -9   8        417.16        524.07        69.43 o
  -7  -9   8         16.84         16.02        18.56 o
  -6  -9   8          0.25        -25.85        25.85 o
  -5  -9   8        446.55        626.23        64.96 o
  -4  -9   8        270.49        161.25        29.80 o
  -3  -9   8          8.88         -6.96        38.00 o
  -2  -9   8          1.19        -10.15        19.04 o
  -1  -9   8         97.53         76.62        26.72 o
   0  -9   8        185.26        291.71        51.17 o
   1  -9   8        844.44        965.66        90.62 o
   2  -9   8        519.64        568.01        67.29 o
   3  -9   8        325.83        296.96        51.17 o
   4  -9   8        486.86        739.84        89.46 o
   5  -9   8        318.17        317.65        99.16 o
   6  -9   8        201.21         58.57        39.96 o
   7  -9   8        203.10        250.13        62.31 o
   8  -9   8        136.77        224.08        62.56 o
   9  -9   8         97.41        100.87        50.53 o
  10  -9   8         12.13         11.88        28.48 o
  11  -9   8        128.17        138.97        75.35 o
 -12  -8   8         41.58         12.33        32.96 o
 -11  -8   8          8.28         -6.47        25.49 o
 -10  -8   8         21.38         14.91        28.16 o
  -9  -8   8        195.14        260.05        55.29 o
  -8  -8   8         14.75        -22.43        31.23 o
  -7  -8   8        243.80        176.91        32.05 o
  -6  -8   8         53.34        138.38        39.46 o
  -5  -8   8        262.57        200.82        22.23 o
  -4  -8   8        119.53         98.19        20.08 o
  -3  -8   8        182.46         64.33        23.63 o
  -2  -8   8         18.94         11.44        16.97 o
  -1  -8   8        366.35        340.21        42.62 o
   0  -8   8        141.36        180.30        39.08 o
   1  -8   8        211.74        128.26        31.34 o
   2  -8   8        947.13       1141.55       142.11 o
   3  -8   8        694.38        856.00        84.98 o
   4  -8   8        133.50        192.99        39.99 o
   5  -8   8         20.69        -39.03        41.72 o
   6  -8   8         64.36         38.61        79.09 o
   7  -8   8          0.89        -53.51        53.51 o
   8  -8   8        250.51        313.39        76.11 o
   9  -8   8         38.67         30.30        94.48 o
  10  -8   8         88.01        181.49        53.97 o
  11  -8   8        289.18        212.56        59.15 o
  12  -8   8         13.22        -38.96        38.96 o
 -12  -7   8          0.82        -26.76        37.37 o
 -11  -7   8          1.45          6.40        27.98 o
 -10  -7   8        240.90        199.98        45.26 o
  -9  -7   8        345.56        464.77        67.07 o
  -8  -7   8         13.96        -11.71        31.56 o
  -7  -7   8          1.13        -39.30        39.30 o
  -6  -7   8         24.07        158.37        56.98 o
  -5  -7   8        160.95         83.37        20.82 o
  -4  -7   8        274.15        400.82        49.33 o
  -3  -7   8        171.71        194.24        27.88 o
  -2  -7   8        251.69        299.55        38.30 o
  -1  -7   8         13.12          2.67        17.23 o
   0  -7   8        199.44        161.94        25.48 o
   1  -7   8         32.76         61.35        31.70 o
   2  -7   8        860.51        782.61        76.93 o
   3  -7   8        203.04        199.97        41.94 o
   4  -7   8         42.54         29.73        16.24 o
   5  -7   8         23.34          2.96        15.38 o
   6  -7   8         50.06         13.76        38.38 o
   7  -7   8         16.28         81.78        54.48 o
   8  -7   8        182.73         76.07        29.16 o
   9  -7   8         68.48         70.64        32.45 o
  10  -7   8        175.48        108.39        46.34 o
  11  -7   8          1.20        -31.46        31.46 o
  12  -7   8        124.58         91.90        75.48 o
  13  -7   8        405.46        572.78       164.85 o
 -12  -6   8          0.02         28.16        36.17 o
 -11  -6   8          0.41        -23.86        23.86 o
 -10  -6   8         61.77         30.30        31.15 o
  -9  -6   8        350.66        316.42        48.36 o
  -8  -6   8         50.72         34.99        19.76 o
  -7  -6   8         19.91        -25.97        25.97 o
  -6  -6   8        563.43        666.35        58.21 o
  -5  -6   8        340.89        299.80        37.48 o
  -4  -6   8        916.27       1202.97        69.22 o
  -3  -6   8        834.57        841.50        47.33 o
  -2  -6   8          5.54          0.51        14.42 o
  -1  -6   8        800.87        935.29        44.64 o
   0  -6   8         34.79         21.45        11.69 o
   1  -6   8         24.76         20.84         7.63 o
   2  -6   8        126.11         63.11        36.14 o
   3  -6   8        105.76         42.90        18.96 o
   4  -6   8        394.83        199.64        39.83 o
   5  -6   8          7.05          3.74        17.23 o
   6  -6   8        242.87        202.57        42.11 o
   7  -6   8        535.08        602.52        77.74 o
   8  -6   8         22.20         57.79        42.80 o
   9  -6   8         55.50         22.54        26.64 o
  10  -6   8         28.00         27.60        17.53 o
  11  -6   8         78.97        132.25        58.86 o
  12  -6   8        255.76        274.71        71.21 o
  13  -6   8         33.36         76.14        87.35 o
 -12  -5   8          0.20         -9.50        47.37 o
 -11  -5   8         86.14        116.36        32.54 o
 -10  -5   8        590.92        487.68        68.46 o
  -9  -5   8          2.27         17.77        27.14 o
  -8  -5   8        604.57        574.09        61.02 o
  -7  -5   8         72.85        109.88        34.21 o
  -6  -5   8        555.33        537.58        50.62 o
  -5  -5   8         55.33         42.70        31.76 o
  -4  -5   8          0.76          0.50        13.66 o
  -3  -5   8        257.62        284.80        27.61 o
  -2  -5   8        334.34        582.85        37.10 o
  -1  -5   8       4378.67       5047.47       205.89 o
   0  -5   8        295.50        233.38        20.21 o
   1  -5   8       1090.81       1262.93        68.90 o
   2  -5   8        833.77        747.57       113.53 o
   3  -5   8       1389.58       1255.31        75.42 o
   4  -5   8       1230.34       1651.05       112.47 o
   5  -5   8          2.23         16.69        13.63 o
   6  -5   8        308.36        435.76        61.38 o
   7  -5   8        101.92        104.61        23.83 o
   8  -5   8         13.35         -5.21        84.54 o
   9  -5   8         27.79         54.28       140.24 o
  10  -5   8         30.99         57.44        38.34 o
  11  -5   8         46.09         50.98        86.14 o
  12  -5   8         23.30         90.33        45.87 o
  13  -5   8          5.04         22.43        66.82 o
  14  -5   8          7.42         92.24        68.22 o
 -12  -4   8         13.86         60.24        31.33 o
 -11  -4   8          9.15         20.93        27.89 o
 -10  -4   8        103.19         75.79        17.10 o
  -9  -4   8        353.06        161.94        36.24 o
  -8  -4   8       2006.59       1962.23       115.25 o
  -7  -4   8        463.78        623.22        65.08 o
  -6  -4   8        110.80        120.93        21.30 o
  -5  -4   8        803.86        964.61        68.34 o
  -4  -4   8       1583.43       1664.65        63.01 o
  -3  -4   8        724.59       1011.03        62.40 o
  -2  -4   8         63.39         25.32         9.98 o
  -1  -4   8       1058.70       1249.73        57.40 o
   0  -4   8        454.19        577.47        32.38 o
   1  -4   8          3.33          7.04         6.63 o
   2  -4   8         71.03         71.15        10.28 o
   3  -4   8        327.30        311.94        30.69 o
   4  -4   8         11.83         19.74        16.69 o
   5  -4   8         38.72         59.02        33.37 o
   6  -4   8        288.15        226.90        42.34 o
   7  -4   8          0.07         -3.61        18.92 o
   8  -4   8        154.39        130.88        38.65 o
   9  -4   8         82.86         85.21        47.11 o
  10  -4   8         14.35        -23.91        56.84 o
  11  -4   8          6.62         17.87        23.82 o
  12  -4   8         28.64         39.79        31.59 o
  13  -4   8         51.21         92.00        45.41 o
  14  -4   8         70.24         15.34        37.42 o
 -12  -3   8         18.04        -13.13        34.45 o
 -11  -3   8         37.94         26.74        40.58 o
 -10  -3   8          0.59        -15.67        15.67 o
  -9  -3   8        255.60        225.86        41.32 o
  -8  -3   8         61.86         48.40        19.70 o
  -7  -3   8          8.07         41.51        55.06 o
  -6  -3   8       1149.12       1349.87        86.92 o
  -5  -3   8        310.81        243.37        31.58 o
  -4  -3   8          0.67         -8.81        12.55 o
  -3  -3   8        566.76        743.29        47.32 o
  -2  -3   8       1124.08       1528.22        72.48 o
  -1  -3   8        363.17        340.18        21.36 o
   0  -3   8        166.40        227.71        20.82 o
   1  -3   8        536.41        658.63        34.67 o
   2  -3   8        243.07        229.05        21.15 o
   3  -3   8        391.76        377.59        29.46 o
   4  -3   8       2605.24       3143.53       138.78 o
   5  -3   8          0.54        -17.35        17.67 o
   6  -3   8         22.68        124.62        29.20 o
   7  -3   8        209.39        106.87        65.70 o
   8  -3   8        157.20        151.49        25.74 o
   9  -3   8         21.47         14.78        22.07 o
  10  -3   8        572.16        552.22        75.96 o
  11  -3   8          2.89         24.23        31.21 o
  12  -3   8         15.47         88.61        35.68 o
  13  -3   8          9.34          3.77        20.47 o
  14  -3   8          0.26        -28.85        28.85 o
  15  -3   8        168.41        130.64        46.20 o
 -12  -2   8         10.66        -12.45        50.65 o
 -11  -2   8        219.62        181.41        56.83 o
 -10  -2   8         18.64         19.53        22.20 o
  -9  -2   8        140.17        172.20        35.96 o
  -8  -2   8         67.81         29.97        16.14 o
  -7  -2   8          1.97         -2.08        47.59 o
  -6  -2   8        947.07       1027.25        77.46 o
  -5  -2   8         49.98         70.86        14.73 o
  -4  -2   8         54.22         81.97        22.45 o
  -3  -2   8         35.57         16.92         8.70 o
  -2  -2   8        865.27        959.47        40.90 o
[truncated: 329,835 more chars]
