# Supplementary material for: Insights into molecular recognition from the crystal structures of p-tert-butyl­calix[6]arene complexed with different solvents
Source: IUCrJ. 2021 Nov 16;9(Pt 1):55–64. doi: 10.1107/S2052252521010678 (PMC8733874; doi:10.1107/S2052252521010678)
Supplement: Supplementary file 9 [file m-09-00055--10-heptanesup9.hkl]

#
# h,k,l, Fc-squared, Fo-squared, sigma(Fo-squared), status flag
#
data_x6_heptane_10
_shelx_title ' 2019_03_07_MM_x6.3nheptan in P21/c #14'
_shelx_refln_list_code          4
_shelx_F_calc_maximum      352.45
_exptl_crystal_F_000      2344.00
_reflns_d_resolution_high  0.8015

loop_
 _space_group_symop_operation_xyz
 'x, y, z'
 '-x, y+1/2, -z+1/2'
 '-x, -y, -z'
 'x, -y-1/2, z-1/2'

_cell_length_a    16.2520
_cell_length_b    23.5373
_cell_length_c    17.2102
_cell_angle_alpha  90.000
_cell_angle_beta  101.773
_cell_angle_gamma  90.000

_shelx_F_squared_multiplier     1.000

loop_
 _refln_index_h
 _refln_index_k
 _refln_index_l
 _refln_F_squared_calc
 _refln_F_squared_meas
 _refln_F_squared_sigma
 _refln_observed_status
   2   0   0       1101.59       1144.55        51.49 o
   3   0   0      44692.39      40778.68       325.02 o
   4   0   0      40591.36      37452.55       362.19 o
   5   0   0      15301.08      16198.02       273.40 o
   6   0   0         61.84         62.12        71.50 o
   7   0   0       1787.72       1800.37       139.63 o
   8   0   0       1440.17       1332.60       135.59 o
   9   0   0       1061.48       1678.21       154.08 o
  10   0   0       1674.33       1678.75       161.87 o
  11   0   0      39261.88      44080.49       274.54 o
  12   0   0      12418.45      13147.75       181.07 o
  13   0   0       1573.58       1473.88        99.99 o
  14   0   0       3232.91       3431.69       125.60 o
  15   0   0       1265.08       1216.44        66.94 o
  16   0   0       2768.97       3050.19        90.92 o
  17   0   0         19.57         47.28        63.73 o
  18   0   0        145.54        192.26        39.51 o
  19   0   0        162.43        161.14        30.06 o
   1   1   0          9.66         95.49        11.34 o
   2   1   0          8.15         30.31        14.93 o
   3   1   0        459.45        245.37        29.93 o
   4   1   0        261.52        233.19        42.92 o
   5   1   0        443.28        323.68        53.03 o
   6   1   0        103.06        166.05        53.88 o
   7   1   0        180.15        119.51        61.20 o
   8   1   0        303.51        266.79        68.66 o
   9   1   0        109.60        101.70        63.51 o
  10   1   0        526.59        539.35        81.35 o
  11   1   0       1968.63       2205.76        47.22 o
  12   1   0        490.77        423.08        28.70 o
  13   1   0        177.42        153.46        36.91 o
  14   1   0          0.31         33.84        27.39 o
  15   1   0         26.64          5.52        34.03 o
  16   1   0         90.27         92.08        49.48 o
  17   1   0          1.36          4.69        30.04 o
  18   1   0          0.07         12.33        24.99 o
  19   1   0         96.80         97.62        23.01 o
   0   2   0       4268.75       2854.73        29.84 o
   1   2   0       5175.47       4185.81        43.30 o
   2   2   0       1757.66       1684.72        38.08 o
   3   2   0      16856.34      15262.99       120.66 o
   4   2   0       6717.23       6014.65        90.75 o
   5   2   0        760.09        836.18        51.41 o
   6   2   0        351.15        355.25        59.10 o
   7   2   0        633.80        684.12        74.74 o
   8   2   0         91.84         70.92        86.22 o
   9   2   0       1062.61       1103.34        91.92 o
  10   2   0        393.38        358.44        75.33 o
  11   2   0         31.65         16.81        19.62 o
  12   2   0          1.67         10.38        22.06 o
  13   2   0         31.39         51.10        23.11 o
  14   2   0         18.25         73.37        35.12 o
  15   2   0         17.56         58.54        36.41 o
  16   2   0          1.75          9.59        35.01 o
  17   2   0         32.25         49.98        31.41 o
  18   2   0        118.00        125.75        26.95 o
  19   2   0        309.11        391.28        27.74 o
   1   3   0        355.76        195.56        19.04 o
   2   3   0        264.75        104.30        24.56 o
   3   3   0        127.61        207.07        32.53 o
   4   3   0        200.92        180.71        36.08 o
   5   3   0          4.84         52.13        38.13 o
   6   3   0        147.97        129.17        44.41 o
   7   3   0         86.11         99.82        58.18 o
   8   3   0        665.58        711.09        78.08 o
   9   3   0        284.84        333.29        98.71 o
  10   3   0         19.75         15.51        60.87 o
  11   3   0         32.50         20.90        19.57 o
  12   3   0        649.73        716.08        33.52 o
  13   3   0        302.57        260.89        30.05 o
  14   3   0         89.74         72.05        26.83 o
  15   3   0        189.07        176.79        39.33 o
  16   3   0         12.68         15.13        36.45 o
  17   3   0         20.35         30.28        31.91 o
  18   3   0         21.74         48.14        23.46 o
  19   3   0          2.17         -0.09        19.67 o
   0   4   0      16049.24      14126.79        90.37 o
   1   4   0       1327.07       1181.63        35.97 o
   2   4   0      27398.84      26209.73       150.83 o
   3   4   0       6059.44       6243.70        86.89 o
   4   4   0      43056.06      41147.43       236.40 o
   5   4   0       1569.91       1422.69        61.31 o
   6   4   0       1427.75       1301.41        65.55 o
   7   4   0       7611.06       7604.06       173.59 o
   8   4   0       2967.08       3306.46       163.84 o
   9   4   0         19.68         -8.46        82.77 o
  10   4   0       1393.12       1313.27       103.64 o
  11   4   0        688.98        678.84        30.18 o
  12   4   0          1.23          0.85        20.84 o
  13   4   0       1614.65       1962.91        50.78 o
  14   4   0         25.78         36.20        26.73 o
  15   4   0        459.75        542.96        37.41 o
  16   4   0        235.82        247.54        40.88 o
  17   4   0         43.72         54.71        33.46 o
  18   4   0         20.70          8.92        21.79 o
  19   4   0        156.26        177.86        21.86 o
   1   5   0        553.38        635.90        29.76 o
   2   5   0        542.68        662.31        36.37 o
   3   5   0        381.17        426.88        37.24 o
   4   5   0        547.89        510.67        42.45 o
   5   5   0        195.78        188.00        40.02 o
   6   5   0        175.25        162.84        45.46 o
   7   5   0        197.23        163.45        47.98 o
   8   5   0        437.70        453.85        70.99 o
   9   5   0        178.06        174.67        91.38 o
  10   5   0         86.84         62.71        59.40 o
  11   5   0          0.36        -15.94        20.36 o
  12   5   0        136.92        140.72        23.41 o
  13   5   0          0.10          7.57        24.29 o
  14   5   0          4.73        -16.91        27.27 o
  15   5   0         25.81          1.67        27.43 o
  16   5   0          2.22        -12.54        24.67 o
  17   5   0          9.46          7.81        23.53 o
  18   5   0          1.60        -15.20        20.92 o
  19   5   0          1.07          2.83        16.59 o
   0   6   0        279.68        291.88        27.41 o
   1   6   0       2541.47       3029.32        44.30 o
   2   6   0       2792.83       2797.83        61.17 o
   3   6   0       2725.49       2727.80        67.05 o
   4   6   0       8252.11       8838.49       121.38 o
   5   6   0        657.84        488.76        47.66 o
   6   6   0       2897.06       2747.00        88.56 o
   7   6   0        305.38        450.07        55.10 o
   8   6   0         14.58         48.02        46.89 o
   9   6   0       2238.16       2098.41       120.15 o
  10   6   0         34.04         57.57        84.50 o
  11   6   0        591.31        636.78        34.14 o
  12   6   0         10.80          6.32        20.21 o
  13   6   0        113.08         84.15        25.58 o
  14   6   0         93.04         78.52        29.35 o
  15   6   0         33.14         23.80        28.35 o
  16   6   0          2.19        -10.06        25.59 o
  17   6   0         38.06         69.61        28.82 o
  18   6   0          8.12         19.39        21.89 o
  19   6   0          9.28          4.60        14.26 o
   1   7   0        599.76        475.95        24.77 o
   2   7   0        118.70         95.71        28.88 o
   3   7   0         14.59         23.66        29.43 o
   4   7   0         63.07         40.12        33.82 o
   5   7   0        102.57         87.45        38.26 o
   6   7   0          8.24         -8.81        41.23 o
   7   7   0         40.75         24.25        42.68 o
   8   7   0        246.32        218.13        50.33 o
   9   7   0         43.41         -1.33        54.85 o
  10   7   0        103.10         57.72        81.69 o
  11   7   0         17.12         19.09        28.63 o
  12   7   0         77.32         48.69        23.30 o
  13   7   0         87.11        100.17        28.72 o
  14   7   0         39.08         16.29        28.12 o
  15   7   0        129.68        141.55        30.52 o
  16   7   0         39.36         37.94        26.64 o
  17   7   0          2.60         -6.96        19.29 o
  18   7   0        300.49        238.73        24.04 o
   0   8   0        459.79        232.87        27.68 o
   1   8   0      19923.52      17705.46       113.39 o
   2   8   0       9078.64       9184.90       103.87 o
   3   8   0       1947.64       1819.70        61.58 o
   4   8   0      12556.24      14045.21       162.25 o
   5   8   0       2106.83       2349.56        80.76 o
   6   8   0       2344.89       2435.88        87.92 o
   7   8   0         17.41         39.33        42.76 o
   8   8   0        179.68        169.40        46.57 o
   9   8   0        790.61        798.49        83.34 o
  10   8   0         65.52         90.01        28.06 o
  11   8   0        208.30        196.48        24.68 o
  12   8   0        189.98        120.19        26.09 o
  13   8   0       1046.98       1169.72        47.05 o
  14   8   0        264.06        234.70        33.17 o
  15   8   0       1998.60       2220.44        59.03 o
  16   8   0        719.88        869.11        33.63 o
  17   8   0        395.74        372.81        23.47 o
  18   8   0        250.27        119.52        45.15 o
   1   9   0         27.07         26.47        16.88 o
   2   9   0        153.60         70.24        19.36 o
   3   9   0        610.02        590.77        39.88 o
   4   9   0         40.99         82.02        35.86 o
   5   9   0       1157.10       1241.09        64.48 o
   6   9   0         23.46         -4.15        38.65 o
   7   9   0          4.58          1.59        39.53 o
   8   9   0        339.08        361.41        53.23 o
   9   9   0          0.35        -42.96        46.92 o
  10   9   0         24.80         19.73        19.57 o
  11   9   0        120.15        124.81        23.40 o
  12   9   0        408.13        461.05        31.60 o
  13   9   0          0.06         -0.14        28.46 o
  14   9   0        182.95        151.17        32.61 o
  15   9   0         28.17         43.00        33.45 o
  16   9   0          7.50         23.61        20.06 o
  17   9   0          8.89         -0.19        16.74 o
  18   9   0          2.16        -15.44        16.57 o
   0  10   0      12853.06      14941.48       176.44 o
   1  10   0      20935.97      20615.88       135.90 o
   2  10   0       4314.25       4976.69        71.22 o
   3  10   0         88.68        215.35        33.60 o
   4  10   0       8224.09       9072.63       143.76 o
   5  10   0       6060.39       6488.63       130.71 o
   6  10   0        372.61        426.37        50.55 o
   7  10   0       1348.77       1844.64        85.83 o
   8  10   0       2267.70       2340.21       100.53 o
   9  10   0         12.39          4.83        26.24 o
  10  10   0        275.06        285.14        26.46 o
  11  10   0          8.72         -2.00        22.67 o
  12  10   0         20.79          4.53        24.83 o
  13  10   0       3397.25       3698.51       128.99 o
  14  10   0        100.45         35.11        35.48 o
  15  10   0        559.84        726.02        32.15 o
  16  10   0        527.69        560.98        34.64 o
  17  10   0        226.99        193.75        41.67 o
  18  10   0        774.58        756.40        34.91 o
   1  11   0        480.89        482.78        27.71 o
   2  11   0        403.79        325.03        33.43 o
   3  11   0        337.37        306.53        34.95 o
   4  11   0       1416.48       1537.32        60.54 o
   5  11   0         68.35         40.19        31.77 o
   6  11   0         53.77         11.47        36.13 o
   7  11   0          5.35        -13.88        36.75 o
   8  11   0        169.85        106.46        42.92 o
   9  11   0         41.23         39.71        21.89 o
  10  11   0        394.40        387.92        32.96 o
  11  11   0          5.52         15.10        26.47 o
  12  11   0         16.83        -11.01        31.98 o
  13  11   0        272.49        157.72        36.84 o
  14  11   0        311.66        390.43        46.66 o
  15  11   0          4.39         27.88        31.75 o
  16  11   0        102.53        142.60        29.65 o
  17  11   0         26.52        -21.60        21.60 o
  18  11   0         65.63         12.38        36.53 o
   0  12   0         15.20         20.45        88.63 o
   1  12   0       1855.12       2301.54       117.02 o
   2  12   0         16.70         37.93        24.53 o
   3  12   0       2163.60       2270.78        69.39 o
   4  12   0        447.92        520.99        42.31 o
   5  12   0        426.88        477.30        43.52 o
   6  12   0       2351.80       2634.65        86.97 o
   7  12   0        671.87        894.00        67.05 o
   8  12   0        192.58        146.70        26.64 o
   9  12   0        490.96        488.13        31.97 o
  10  12   0         82.29         91.70        26.36 o
  11  12   0        189.43        147.63        30.56 o
  12  12   0        549.36        514.08        42.57 o
  13  12   0        308.25        340.47        34.24 o
  14  12   0          0.03          4.55        31.92 o
  15  12   0        975.04       1064.25        48.19 o
  16  12   0          1.49        -35.27        35.27 o
  17  12   0        258.48        196.17        21.83 o
  18  12   0        344.19         73.60        45.68 o
   1  13   0         82.35        103.97        64.84 o
   2  13   0        305.80        298.39        47.26 o
   3  13   0         68.19         43.58        38.87 o
   4  13   0         17.87         10.15        38.51 o
   5  13   0        366.74        470.59        43.84 o
   6  13   0        200.95        227.53        38.42 o
   7  13   0         28.54         22.48        25.46 o
   8  13   0         20.04          5.29        24.85 o
   9  13   0         17.55         13.98        24.87 o
  10  13   0         24.87         14.50        26.28 o
  11  13   0         71.00         59.19        30.35 o
  12  13   0         44.59         37.71        25.39 o
  13  13   0          8.13          6.51        25.21 o
  14  13   0        210.13        231.05        36.39 o
  15  13   0         36.83         46.18        36.28 o
  16  13   0         23.72         -5.11        37.24 o
  17  13   0          0.89        -27.61        27.61 o
   0  14   0         86.28        109.36        92.85 o
   1  14   0          9.51         52.62        63.88 o
   2  14   0        164.83        154.79        66.74 o
   3  14   0        204.26        233.34        70.67 o
   4  14   0         14.17         -2.64        62.64 o
   5  14   0        624.08        708.68        91.29 o
   6  14   0       1247.99       1360.12       114.15 o
   7  14   0        490.89        439.45        36.31 o
   8  14   0         97.99         61.49        31.03 o
   9  14   0        184.36        122.02        33.35 o
  10  14   0        118.58        120.43        29.77 o
  11  14   0          0.33         -2.88        30.45 o
  12  14   0         73.47        100.34        29.02 o
  13  14   0         20.58         25.21        25.11 o
  14  14   0         13.78         16.48        21.75 o
  15  14   0         13.26        -63.42        64.57 o
  16  14   0          1.36        -33.90        33.90 o
  17  14   0        183.01        170.64        26.06 o
   1  15   0        163.93        139.10        66.60 o
   2  15   0        232.56        256.77        71.32 o
   3  15   0         17.33        -25.82        64.30 o
   4  15   0         39.33         13.52        62.51 o
   5  15   0        149.93        118.66        68.41 o
   6  15   0        205.11        214.43        51.58 o
   7  15   0        233.28        225.19        40.55 o
   8  15   0         50.35         62.17        31.16 o
   9  15   0         12.23         11.98        30.90 o
  10  15   0         15.81         20.56        41.30 o
  11  15   0          0.44         -3.84        31.11 o
  12  15   0        318.23        360.87        39.61 o
  13  15   0          0.79          5.86        29.32 o
  14  15   0          0.15        -10.51        25.17 o
  15  15   0          8.70        -39.54        39.54 o
  16  15   0          0.01        -29.82        29.82 o
  17  15   0          5.14         23.28        33.66 o
   0  16   0        175.52        281.08       102.86 o
   1  16   0        190.67        304.81        73.68 o
   2  16   0        162.35        121.82        29.65 o
   3  16   0        102.44        105.94        66.49 o
   4  16   0         43.47         34.02        28.95 o
   5  16   0       2554.70       2699.25       133.63 o
   6  16   0       3057.57       3310.20        95.40 o
   7  16   0          0.20         -0.45        27.69 o
   8  16   0        300.28        343.16        38.03 o
   9  16   0          7.54          5.56        36.38 o
  10  16   0         14.89         13.73        39.12 o
  11  16   0        348.45        344.22        47.75 o
  12  16   0         15.85         38.53        31.84 o
  13  16   0         16.47         33.53        31.93 o
  14  16   0         77.22         13.09        51.48 o
  15  16   0        111.25         -8.57        22.65 o
  16  16   0          6.15          7.67        25.38 o
   1  17   0        209.60        226.32        22.34 o
   2  17   0         75.22         40.66        21.46 o
   3  17   0         14.96         49.69        29.70 o
   4  17   0          0.03        -25.09        25.09 o
   5  17   0        132.41         56.32        47.13 o
   6  17   0         65.28        127.44        36.81 o
   7  17   0        117.10        128.33        39.32 o
   8  17   0          0.20         -3.67        38.04 o
   9  17   0         35.28         49.82        30.80 o
  10  17   0         25.78         71.84        39.60 o
  11  17   0         28.51         20.09        37.87 o
  12  17   0          0.75        -16.62        33.31 o
  13  17   0         33.15         20.41        28.65 o
  14  17   0         36.12        -19.37        19.37 o
  15  17   0          2.95        -15.09        15.09 o
  16  17   0         11.78         20.88        26.88 o
   0  18   0       6939.91       7456.90       430.49 o
   1  18   0        645.23        784.92        34.49 o
   2  18   0         57.75         58.80        22.44 o
   3  18   0        155.23        119.74        35.98 o
   4  18   0        213.18        117.84        76.57 o
   5  18   0       1034.09       1393.48       125.41 o
   6  18   0       1522.80       1458.72       145.77 o
   7  18   0         14.28         25.46        41.36 o
   8  18   0          9.12         -7.37        28.66 o
   9  18   0        134.54        130.03        32.75 o
  10  18   0         85.02         89.76        32.38 o
  11  18   0        195.51        234.25        34.53 o
  12  18   0         18.06        -25.83        35.34 o
  13  18   0         24.35        -14.27        30.07 o
  14  18   0          8.02        -16.21        16.21 o
  15  18   0         10.89          0.20        24.08 o
   1  19   0        722.31        623.69        63.81 o
   2  19   0          8.87         75.89        30.40 o
   3  19   0         15.50         -8.17        31.16 o
   4  19   0        211.52        160.14        39.30 o
   5  19   0          6.47        -24.68        24.68 o
   6  19   0        181.71        149.74        26.03 o
   7  19   0         39.19         -6.43        35.10 o
   8  19   0        112.91         61.81        36.16 o
   9  19   0          4.42         -2.29        39.05 o
  10  19   0         24.80        -33.00        33.00 o
  11  19   0          2.88        -31.39        31.39 o
  12  19   0          5.88        -32.15        32.15 o
  13  19   0          1.04        -18.96        18.96 o
  14  19   0         51.07         87.87        21.94 o
  15  19   0          3.93         34.51        25.85 o
   0  20   0       3967.13       3275.06       681.07 o
   1  20   0        253.06        360.32        36.82 o
   2  20   0        888.82        934.31       119.30 o
   3  20   0       1465.95        936.03        44.95 o
   4  20   0        659.07        377.01        81.19 o
   5  20   0        537.52        305.71        85.66 o
   6  20   0        202.66        107.29       131.94 o
   7  20   0          1.41         -3.87        29.37 o
   8  20   0         12.25         -7.03        46.74 o
   9  20   0        483.62        482.16        54.77 o
  10  20   0          8.29        -30.53        30.53 o
  11  20   0         62.27         36.23        30.76 o
  12  20   0          8.31        -17.51        20.14 o
  13  20   0         56.35         19.12        15.65 o
  14  20   0        141.08        126.66        31.97 o
   1  21   0        110.87        120.00        27.53 o
   2  21   0         45.12         56.61        25.50 o
   3  21   0          4.24         24.62        23.41 o
   4  21   0         29.69        -14.05        24.35 o
   5  21   0         21.54        -26.98        26.98 o
   6  21   0          0.02       2184.46      1332.89 o
   7  21   0         79.79          8.82        80.01 o
   8  21   0          3.63        -43.25        43.25 o
   9  21   0          0.02        -43.22        43.22 o
  10  21   0         75.75         24.73        35.67 o
  11  21   0          0.52        -22.14        22.14 o
  12  21   0         47.12         32.85        18.99 o
  13  21   0          2.39         13.69        14.73 o
   0  22   0         21.87          2.85        50.49 o
   1  22   0        383.64         21.09        40.29 o
   2  22   0        317.03        297.73        42.35 o
   3  22   0        143.79        104.28        32.25 o
   4  22   0        203.33        215.18        43.71 o
   5  22   0         39.20         63.69        27.01 o
   6  22   0        277.32        164.96       144.32 o
   7  22   0         20.33         -9.07        38.12 o
   8  22   0          0.65        -36.53        36.53 o
   9  22   0        189.91        131.56        34.09 o
  10  22   0        140.93        140.38        33.57 o
  11  22   0         16.95         27.43        19.50 o
  12  22   0        176.49        155.09        18.44 o
   1  23   0         55.81          8.20        24.56 o
   2  23   0         12.41         17.90        26.81 o
   3  23   0         42.88         23.03        27.10 o
   4  23   0         26.33         -3.02        27.62 o
   5  23   0          0.05         16.37        26.14 o
   6  23   0          2.69         -8.15        37.46 o
   7  23   0          5.31         -7.77        35.64 o
   8  23   0          1.33         40.28        33.87 o
   9  23   0          1.02          8.30        30.39 o
  10  23   0         23.85         31.32        26.94 o
  11  23   0         26.38         72.33        23.05 o
  12  23   0         10.49         37.54        43.50 o
   0  24   0        307.31         20.22        50.41 o
   1  24   0         35.62         15.29        27.65 o
   2  24   0          9.54         18.85        22.89 o
   3  24   0         75.89         49.67        35.72 o
   4  24   0          2.49         49.10        24.68 o
   5  24   0         10.05        230.96       267.93 o
   6  24   0          6.94         13.43        50.64 o
   7  24   0          0.03         33.82        58.06 o
   8  24   0         11.33        138.50       130.03 o
   9  24   0          7.23         60.68        52.81 o
  10  24   0          9.39         35.76        22.84 o
  11  24   0         10.61         75.20        59.42 o
   1  25   0          6.78         -6.82        25.10 o
   2  25   0         19.21         -1.63        36.37 o
   3  25   0          1.23         44.24        35.64 o
   4  25   0          5.09         21.14        33.95 o
   5  25   0          0.26         54.80        98.66 o
   6  25   0          0.04         15.42        50.42 o
   7  25   0          4.49         67.52        50.27 o
   8  25   0          3.36         38.21        48.08 o
   9  25   0          0.78         45.54        59.67 o
  10  25   0          8.70         18.32        23.42 o
   0  26   0          8.39         39.17        31.35 o
   1  26   0          0.82         40.31        37.72 o
   2  26   0         52.03         28.86        34.45 o
   3  26   0          9.56         35.60        19.76 o
   4  26   0          4.96         21.85        40.32 o
   5  26   0          3.59         20.44        34.93 o
   6  26   0         10.30         46.50        62.89 o
   7  26   0         39.11        111.48        66.37 o
   8  26   0          0.00         36.05        22.34 o
   9  26   0          0.19         27.65        20.45 o
   1  27   0         11.44        -32.00        32.00 o
   2  27   0          1.32         48.53        25.72 o
   3  27   0          5.61         37.00        26.68 o
   4  27   0          1.81         14.14        17.65 o
   5  27   0          1.20         61.28        33.98 o
   6  27   0         10.68         39.09        18.87 o
   7  27   0          4.46         22.40        28.93 o
   0  28   0         72.76        -22.92        22.92 o
   1  28   0         30.94         42.02        57.92 o
   2  28   0         14.08        -22.04        22.04 o
   3  28   0         60.76         11.95        20.30 o
   4  28   0         50.62         14.11        19.84 o
   5  28   0          2.53         12.35        17.69 o
 -19   1   1         13.19          5.93        19.86 o
 -18   1   1         51.69         84.73        39.26 o
 -17   1   1          2.95         44.00        34.42 o
 -16   1   1          8.07          9.43        35.36 o
 -15   1   1         24.54         52.77        29.00 o
 -14   1   1        405.56        335.56        39.73 o
 -13   1   1         96.14         66.09        24.42 o
 -12   1   1         68.22         36.20        22.64 o
 -11   1   1       2268.90       2954.32       150.13 o
 -10   1   1         53.79         21.74        61.00 o
  -9   1   1         91.39         61.76        63.19 o
  -8   1   1       3105.88       3035.31       125.63 o
  -7   1   1        359.47        326.22        63.52 o
  -6   1   1       8184.61       7926.63       154.49 o
  -5   1   1       2737.04       2623.97       123.39 o
  -4   1   1      13402.03      12150.88       213.85 o
  -3   1   1      28029.81      25383.42       408.71 o
  -2   1   1        948.11        613.11        31.77 o
  -1   1   1      10078.77       8346.62        50.97 o
   0   1   1      22764.76      22430.10        66.94 o
   1   1   1       4900.83       4340.79        42.35 o
   2   1   1      14211.43      13013.76       145.32 o
   3   1   1      15570.02      14548.75       118.81 o
   4   1   1       4134.75       3919.03        95.43 o
   5   1   1       7943.38       7727.93       142.40 o
   6   1   1       3251.44       3093.13       107.18 o
   7   1   1        489.70        400.42        67.83 o
   8   1   1       2564.08       2219.76       113.30 o
   9   1   1          1.54          3.30        62.15 o
  10   1   1        469.36        393.46        77.04 o
  11   1   1        584.95        783.50        32.83 o
  12   1   1        114.44        126.91        28.67 o
  13   1   1         29.18         16.70        28.63 o
  14   1   1        156.10        129.65        35.00 o
  15   1   1         96.51        166.33        37.23 o
  16   1   1          0.07         17.88        30.85 o
  17   1   1          6.77         17.09        29.27 o
  18   1   1        108.95        137.83        25.54 o
  19   1   1         37.07         41.39        24.51 o
 -19   2   1         25.13         40.09        20.06 o
 -18   2   1        365.46        413.93        34.51 o
 -17   2   1          6.89         20.43        32.87 o
 -16   2   1          4.62          8.38        35.80 o
 -15   2   1          1.11         -0.86        36.13 o
 -14   2   1        224.08        246.06        38.32 o
 -13   2   1        564.73        483.64        32.44 o
 -12   2   1        172.88        120.91        22.93 o
 -11   2   1        255.78        230.81        71.67 o
 -10   2   1        456.15        475.23        78.09 o
  -9   2   1       1584.02       1690.29       107.11 o
  -8   2   1          0.72        -14.40        58.13 o
  -7   2   1        957.06        929.55       109.99 o
  -6   2   1       1022.25        918.33        98.60 o
  -5   2   1       1105.15       1338.84        57.69 o
  -4   2   1        443.68        412.68        38.97 o
  -3   2   1      24112.15      21974.62       141.78 o
  -2   2   1      12762.97      10254.98        82.43 o
  -1   2   1        507.43        162.61        14.19 o
   0   2   1       3218.63       3462.57        35.88 o
   1   2   1       1778.78       1514.14        23.22 o
   2   2   1      27425.26      27649.34       167.83 o
   3   2   1      12778.30      10669.36       105.21 o
   4   2   1         18.54          4.79        32.66 o
   5   2   1          9.62          6.36        35.90 o
   6   2   1          3.05          3.08        52.03 o
   7   2   1       2256.06       1845.73        99.95 o
   8   2   1         27.70         33.05        59.57 o
   9   2   1         43.93         77.51        87.37 o
  10   2   1        366.15        337.75        74.24 o
  11   2   1         54.82         78.44        23.82 o
  12   2   1        488.01        502.68        35.45 o
  13   2   1       2845.81       2865.99        58.00 o
  14   2   1       1418.16       1469.44        60.13 o
  15   2   1        241.87        293.11        41.14 o
  16   2   1         43.14         39.80        34.52 o
  17   2   1          8.22         44.30        24.08 o
  18   2   1          0.79         12.27        23.19 o
  19   2   1        270.95        287.79        29.54 o
 -19   3   1          0.49          9.48        21.30 o
 -18   3   1        213.04        198.77        30.51 o
 -17   3   1         72.12         73.98        34.44 o
 -16   3   1         59.79         65.51        37.73 o
 -15   3   1         70.50         78.98        38.06 o
 -14   3   1        670.82        683.80        37.42 o
 -13   3   1        362.66        325.91        25.20 o
 -12   3   1        101.58         77.41        19.58 o
 -11   3   1       1816.84       1910.11        50.05 o
 -10   3   1         23.44         17.22        57.82 o
  -9   3   1         15.94         21.55        56.73 o
  -8   3   1       2033.69       2053.22       107.15 o
  -7   3   1        410.27        467.01        95.16 o
  -6   3   1        944.14        840.63        56.15 o
  -5   3   1       1803.84       1417.67        59.04 o
  -4   3   1       3737.91       3570.82        73.85 o
  -3   3   1      15788.25      14862.44       127.11 o
  -2   3   1        325.24        164.66        23.75 o
  -1   3   1        540.61        849.33        24.48 o
   0   3   1       5865.72       4885.00        56.56 o
   1   3   1       1684.96       1386.96        31.64 o
   2   3   1      11498.37      10458.65        93.05 o
   3   3   1      10587.79       8997.18       117.12 o
   4   3   1        150.34        192.34        36.91 o
   5   3   1         60.72         95.69        38.48 o
   6   3   1       1408.39       1513.93        85.16 o
   7   3   1        743.75        728.54        75.89 o
   8   3   1        110.05         85.72        58.37 o
   9   3   1        104.28         79.44        61.75 o
  10   3   1          9.61         48.85        61.25 o
  11   3   1       1635.20       1714.17        49.03 o
  12   3   1        176.18        130.58        27.93 o
  13   3   1        730.41        729.43        35.56 o
  14   3   1       1083.26       1263.27        46.68 o
  15   3   1        182.36        179.18        29.15 o
  16   3   1        135.94        141.75        37.18 o
  17   3   1          5.43         43.53        24.42 o
  18   3   1          0.32         23.40        25.95 o
  19   3   1          7.68         11.20        21.48 o
 -19   4   1        109.46         81.81        30.21 o
 -18   4   1         93.95        134.03        22.70 o
 -17   4   1        317.03        324.40        39.55 o
 -16   4   1        104.25        107.03        38.84 o
 -15   4   1        876.09        981.22        43.35 o
 -14   4   1        262.88        229.69        29.44 o
 -13   4   1       1956.16       1787.32        43.15 o
 -12   4   1        219.52        230.20        22.08 o
 -11   4   1       1109.07       1168.76        41.55 o
 -10   4   1        977.86       1037.10        97.10 o
  -9   4   1       2064.97       2346.68       121.39 o
  -8   4   1       2631.35       2961.50       177.46 o
  -7   4   1       2745.06       2901.44        94.45 o
  -6   4   1       4730.22       5438.52       111.08 o
  -5   4   1        686.95        772.88        50.00 o
  -4   4   1        276.47        215.12        36.59 o
  -3   4   1      31223.52      29138.03       176.67 o
  -2   4   1       9822.03       9616.64        98.45 o
  -1   4   1        776.70        867.13        35.75 o
   0   4   1      28774.66      27269.19       111.69 o
   1   4   1      23209.26      22070.13       122.20 o
   2   4   1       7793.92       7432.74        84.85 o
   3   4   1      11812.05      10556.99       112.91 o
   4   4   1        203.81        178.17        36.32 o
   5   4   1        152.47        131.09        40.50 o
   6   4   1         53.00         61.12        41.57 o
   7   4   1        564.27        623.27        71.80 o
   8   4   1       1122.58       1456.57        97.98 o
   9   4   1        313.65        420.35        73.00 o
  10   4   1         71.93        126.37        91.92 o
  11   4   1         28.13          0.91        22.66 o
  12   4   1       1802.84       1898.41        56.61 o
  13   4   1        515.11        520.67        32.86 o
  14   4   1         51.63         17.22        26.44 o
  15   4   1        352.75        403.95        34.19 o
  16   4   1         46.53         37.60        24.48 o
  17   4   1         44.03         70.01        24.02 o
  18   4   1         18.13         15.33        19.96 o
  19   4   1         16.56         13.13        18.06 o
 -19   5   1         75.62         60.02        17.75 o
 -18   5   1         43.61         48.95        22.90 o
 -17   5   1          2.35         -0.48        32.60 o
 -16   5   1          0.23          6.00        32.72 o
 -15   5   1        172.77        162.06        30.39 o
 -14   5   1        315.19        307.78        32.80 o
 -13   5   1        127.45        178.99        25.87 o
 -12   5   1          5.66         -5.36        19.17 o
 -11   5   1         66.10         61.21        17.32 o
 -10   5   1        440.06        472.90        75.76 o
  -9   5   1        111.18        147.63        87.71 o
  -8   5   1        235.24        319.28        95.42 o
  -7   5   1       1502.97       1825.93        80.95 o
  -6   5   1       9145.24       9612.27       146.89 o
  -5   5   1       9187.08       9472.01       131.85 o
  -4   5   1         96.62         52.59        33.14 o
  -3   5   1      12800.41      11379.29       117.29 o
  -2   5   1       3114.50       2401.21        52.69 o
  -1   5   1       7373.55       6337.94        62.67 o
   0   5   1       1209.40        967.99        19.90 o
   1   5   1      15475.05      12735.75        93.33 o
   2   5   1       1239.70       1014.75        41.13 o
   3   5   1       4858.71       4862.83        82.23 o
   4   5   1       4594.06       4302.71        86.47 o
   5   5   1      16977.81      18065.73       184.72 o
   6   5   1       6760.70       6915.34       129.32 o
   7   5   1       3987.76       4439.32       115.46 o
   8   5   1        189.63        148.32        61.48 o
   9   5   1        551.77        449.66        73.58 o
  10   5   1        904.41        948.84       131.99 o
  11   5   1         70.36         42.59        20.76 o
  12   5   1        648.27        650.13        39.77 o
  13   5   1        126.79        102.03        25.33 o
  14   5   1         52.99         63.33        28.24 o
  15   5   1        327.20        320.12        34.00 o
  16   5   1          2.81         15.94        25.20 o
  17   5   1        105.72        121.37        26.01 o
  18   5   1         45.96         47.51        19.66 o
  19   5   1        150.85        103.54        19.36 o
 -19   6   1        435.50        436.83        34.74 o
 -18   6   1         22.28         32.97        21.18 o
 -17   6   1         20.67          3.93        24.14 o
 -16   6   1         41.45         62.18        26.82 o
 -15   6   1          9.91         -3.50        28.45 o
 -14   6   1          0.37          5.25        28.19 o
 -13   6   1         19.84         34.31        23.60 o
 -12   6   1        110.63        150.43        21.05 o
 -11   6   1         62.23         60.36        17.74 o
 -10   6   1         15.78         11.42        58.53 o
  -9   6   1         41.11         23.73        83.57 o
  -8   6   1       1221.80       1209.39        93.47 o
  -7   6   1       3973.75       3588.13       104.93 o
  -6   6   1       2891.11       2706.84        87.26 o
  -5   6   1      11432.86      11826.85       151.28 o
  -4   6   1        781.28        563.41        42.61 o
  -3   6   1        214.68        193.27        31.50 o
  -2   6   1        402.51        231.16        28.43 o
  -1   6   1       1606.61       1897.08        36.36 o
   0   6   1       7855.44       7062.17        51.49 o
   1   6   1        516.31        446.62        20.03 o
   2   6   1       1183.06       1100.41        44.20 o
   3   6   1       3575.30       3159.13        71.66 o
   4   6   1       8041.08       8105.58       118.80 o
   5   6   1       2073.37       2119.84        73.93 o
   6   6   1        122.56        134.74        44.33 o
   7   6   1       4496.92       4465.94       117.58 o
   8   6   1        468.47        589.29        73.95 o
   9   6   1         13.28         29.86        58.06 o
  10   6   1        129.17        123.98        81.82 o
  11   6   1        337.51        350.72        32.65 o
  12   6   1          6.77          4.23        27.99 o
  13   6   1         71.82         83.07        27.81 o
  14   6   1         17.39         -0.30        27.91 o
  15   6   1        230.66        235.14        31.86 o
  16   6   1         94.72        122.74        23.15 o
  17   6   1         14.87         -2.00        18.35 o
  18   6   1         11.37        -12.05        17.76 o
 -19   7   1         34.01          9.70        21.05 o
 -18   7   1         11.78         23.96        18.88 o
 -17   7   1         25.18         -4.66        28.08 o
 -16   7   1        235.07        286.66        31.68 o
 -15   7   1        156.45        157.04        31.22 o
 -14   7   1        504.52        456.82        36.75 o
 -13   7   1       1433.90       1517.59        41.19 o
 -12   7   1        230.53        268.86        25.54 o
 -11   7   1        130.33        114.72        18.35 o
 -10   7   1        129.51         51.12        59.86 o
  -9   7   1        279.96        356.23       100.69 o
  -8   7   1        667.95        692.58        79.96 o
  -7   7   1        608.34        606.63        57.92 o
  -6   7   1       6708.95       7160.98       134.49 o
  -5   7   1         41.96         63.18        37.66 o
  -4   7   1       5260.32       5537.49       100.76 o
  -3   7   1       2280.13       1984.97        59.13 o
  -2   7   1          1.80          0.55        21.94 o
  -1   7   1       5540.39       5629.81        61.62 o
   0   7   1       2833.54       2703.25        36.55 o
   1   7   1       3203.27       3044.40        42.08 o
   2   7   1        342.22        316.75        33.64 o
   3   7   1       2214.21       2352.53        65.78 o
   4   7   1       1751.23       1627.43        62.98 o
   5   7   1       3677.31       3947.49        97.55 o
   6   7   1       1944.73       2333.21        85.29 o
   7   7   1        423.02        347.59        52.32 o
   8   7   1        434.33        425.60        57.14 o
   9   7   1         96.01         95.90        57.00 o
  10   7   1         53.01         15.34        21.71 o
  11   7   1         11.78         13.75        25.86 o
  12   7   1       1011.03       1096.62        47.60 o
  13   7   1        204.91        167.02        30.40 o
  14   7   1          3.57          4.77        28.63 o
  15   7   1         23.50         25.53        27.64 o
  16   7   1         20.55         42.88        21.52 o
  17   7   1         20.57          4.07        17.75 o
  18   7   1         95.40         64.99        17.17 o
 -19   8   1        211.13         91.74        36.23 o
 -18   8   1          2.90          4.97        11.94 o
 -17   8   1         35.63          6.88        18.75 o
 -16   8   1        141.58        174.25        33.76 o
 -15   8   1        146.95        192.06        32.02 o
 -14   8   1       2121.83       2079.00        58.29 o
 -13   8   1         50.34         87.88        29.14 o
 -12   8   1        113.92        112.58        27.65 o
 -11   8   1          4.87        -11.24        23.09 o
 -10   8   1        437.92        427.62        33.03 o
  -9   8   1        527.13        631.69        81.22 o
  -8   8   1       2548.89       2458.77       121.44 o
  -7   8   1        578.52        495.88        55.73 o
  -6   8   1        399.82        457.71        51.66 o
  -5   8   1       1877.52       1848.96        72.00 o
  -4   8   1       1050.95       1007.23        52.90 o
  -3   8   1         35.15         46.31        27.34 o
  -2   8   1       2357.93       2410.70        55.37 o
  -1   8   1        306.17        389.65        23.77 o
   0   8   1       2509.55       2226.09        39.69 o
   1   8   1       3464.53       3232.45        45.43 o
   2   8   1       3188.19       2687.36        61.18 o
   3   8   1          3.72         20.45        29.95 o
   4   8   1       7052.87       7498.54       123.02 o
   5   8   1       6756.72       7333.79       130.88 o
   6   8   1         15.96         38.30        40.04 o
   7   8   1        154.33        116.37        44.68 o
   8   8   1         56.16         32.78        43.30 o
   9   8   1         32.43         24.00        51.31 o
  10   8   1         38.17         33.79        23.13 o
  11   8   1          9.16         10.22        27.13 o
  12   8   1        490.56        440.16        31.62 o
  13   8   1       1181.82       1199.65        47.79 o
  14   8   1         65.57         64.97        29.38 o
  15   8   1        940.33       1076.17        38.44 o
  16   8   1         20.68         31.27        20.21 o
  17   8   1          0.00        -17.32        17.32 o
  18   8   1         34.65         13.87        13.45 o
 -18   9   1        709.67        770.59        63.89 o
 -17   9   1        208.64        217.21        20.60 o
 -16   9   1        260.83        193.89        33.19 o
 -15   9   1        985.61        955.82        53.77 o
 -14   9   1         87.05         94.98        30.31 o
 -13   9   1        928.87        988.37        44.02 o
 -12   9   1          1.06         -9.92        25.42 o
 -11   9   1        195.70        180.24        26.98 o
 -10   9   1        607.05        602.70        32.96 o
  -9   9   1         41.20         81.91        57.60 o
  -8   9   1       2945.57       3272.97       141.14 o
  -7   9   1       6182.26       6295.55       142.72 o
  -6   9   1       5548.63       5818.00       127.69 o
  -5   9   1        261.91        297.87        43.37 o
  -4   9   1       6860.86       7291.20       123.61 o
  -3   9   1        298.47        161.27        29.22 o
  -2   9   1       1995.22       1714.28        43.61 o
  -1   9   1         16.19         14.25        16.65 o
   0   9   1       9644.56      10128.34       105.24 o
   1   9   1        102.99         94.12        14.56 o
   2   9   1        700.17        767.94        29.08 o
   3   9   1        659.28        676.06        42.11 o
   4   9   1        891.46        891.45        53.26 o
   5   9   1       6459.73       7318.95       134.69 o
   6   9   1        269.44        274.06        44.53 o
   7   9   1       5656.70       5460.71       135.96 o
   8   9   1        100.74        129.52        46.11 o
   9   9   1         96.58        112.38        35.13 o
  10   9   1        179.79        167.77        25.94 o
  11   9   1          5.27         -5.02        26.59 o
  12   9   1          1.08         18.70        24.30 o
  13   9   1        190.20        212.35        32.15 o
  14   9   1        250.23        238.99        38.42 o
  15   9   1        102.96         82.62        22.80 o
  16   9   1          0.70         11.16        18.47 o
  17   9   1         14.03         -7.93        15.45 o
  18   9   1        239.22         76.36        46.53 o
 -18  10   1         23.09         -0.58        17.32 o
 -17  10   1         35.55          9.68        25.46 o
 -16  10   1         62.20         19.72        22.40 o
 -15  10   1         54.52         56.45        34.17 o
 -14  10   1        109.23         83.52        45.70 o
 -13  10   1          0.07        -17.04        28.23 o
 -12  10   1        111.60         95.70        24.92 o
 -11  10   1        163.50        119.75        23.58 o
 -10  10   1        171.55        204.08        25.61 o
  -9  10   1         83.43        101.84        35.27 o
  -8  10   1        216.93        209.14        65.44 o
  -7  10   1       2806.93       3198.64       106.98 o
  -6  10   1         82.51        140.32        41.03 o
  -5  10   1        397.23        422.91        45.57 o
  -4  10   1         22.64         15.91        26.25 o
  -3  10   1         30.14         86.29        22.08 o
  -2  10   1        706.52        679.89        32.14 o
  -1  10   1        604.50        595.66        27.87 o
   0  10   1        111.38         99.58        32.80 o
   1  10   1       1813.73       2282.48        59.72 o
   2  10   1        379.68        529.77        37.18 o
   3  10   1        991.35        948.30        48.11 o
   4  10   1        256.86        394.35        39.79 o
   5  10   1         27.63         50.17        36.25 o
   6  10   1        919.22       1025.22        65.08 o
   7  10   1       3860.86       4239.15       123.71 o
   8  10   1        167.37        149.24        46.08 o
   9  10   1         65.04        108.62        32.70 o
  10  10   1        322.87        271.68        29.93 o
  11  10   1         14.30          4.11        26.84 o
  12  10   1         20.43         18.73        31.37 o
  13  10   1         66.70         54.31        32.56 o
  14  10   1          0.59        -13.08        21.68 o
  15  10   1         40.84         68.48        21.49 o
  16  10   1         26.66          4.70        33.16 o
  17  10   1         48.78         11.88        21.27 o
  18  10   1        224.85         42.37        41.96 o
 -18  11   1        162.14        185.64        20.45 o
 -17  11   1          4.76        -12.21        29.08 o
 -16  11   1         21.03         18.39        36.16 o
 -15  11   1         94.48         82.89        34.09 o
 -14  11   1        211.86        111.67        41.50 o
 -13  11   1        206.33        226.89        43.56 o
 -12  11   1         15.78         -5.28        31.79 o
 -11  11   1        287.30        271.67        30.48 o
 -10  11   1         25.68         24.47        22.80 o
  -9  11   1         95.96         88.65        23.19 o
  -8  11   1        927.92        964.81        92.38 o
  -7  11   1        402.09        436.99        52.82 o
  -6  11   1        232.18        204.77        40.95 o
  -5  11   1         48.17         15.08        27.71 o
  -4  11   1       2595.53       3003.36        78.69 o
  -3  11   1       2110.11       2150.33        55.21 o
  -2  11   1       1141.17        958.92        36.67 o
  -1  11   1       2191.23       2175.38        63.76 o
   0  11   1       2012.22       2574.65        79.64 o
   1  11   1         20.38         -2.10        23.75 o
   2  11   1       1373.59       1313.63        52.02 o
   3  11   1       3359.65       3867.73        85.62 o
   4  11   1       2150.36       1956.48        68.01 o
   5  11   1       1005.82        982.67        55.87 o
   6  11   1        277.87        404.60        49.84 o
   7  11   1        110.26         88.53        40.91 o
   8  11   1        227.30        207.77        36.05 o
   9  11   1        220.53        188.38        38.74 o
  10  11   1         27.90         28.91        27.16 o
  11  11   1        246.06        237.83        33.88 o
  12  11   1         14.28         15.20        23.86 o
  13  11   1          1.12        -12.84        31.85 o
  14  11   1        257.86        285.10        38.51 o
  15  11   1        226.03        277.46        34.51 o
  16  11   1         45.38         78.62        27.79 o
  17  11   1          3.54        -28.75        28.75 o
  18  11   1          0.60         22.67        34.59 o
 -18  12   1          1.45        -18.94        35.62 o
 -17  12   1        124.29        102.31        22.79 o
 -16  12   1         75.37         54.72        27.89 o
 -15  12   1          0.18         14.39        34.67 o
 -14  12   1        706.25        779.79        56.14 o
 -13  12   1        212.96        156.93        42.42 o
 -12  12   1         34.02         20.94        32.03 o
 -11  12   1        229.47        192.10        31.19 o
 -10  12   1        243.18        226.03        27.60 o
  -9  12   1         84.30         76.53        23.17 o
  -8  12   1       1101.39       1276.57        49.48 o
  -7  12   1         10.95         -7.10        51.25 o
  -6  12   1         31.30          5.66        30.05 o
  -5  12   1        653.83        743.07        49.29 o
  -4  12   1        252.24        208.41        48.27 o
  -3  12   1       1130.98       1302.40        73.91 o
  -2  12   1       2088.77       2425.71        75.47 o
  -1  12   1       1152.75       1204.16        52.24 o
   0  12   1         14.54         10.12        37.27 o
   1  12   1       3790.61       3790.39        99.71 o
   2  12   1        457.04        596.51        40.47 o
   3  12   1        368.05        402.89        37.94 o
   4  12   1        209.55        209.38        35.04 o
   5  12   1        992.84       1173.05        59.18 o
   6  12   1        342.07        229.41        41.79 o
   7  12   1         94.54         89.81        40.59 o
   8  12   1       1552.32       1704.35        88.14 o
   9  12   1         34.36         33.92        29.59 o
  10  12   1        136.89        100.74        29.64 o
  11  12   1          8.22          3.86        23.88 o
  12  12   1        123.52        157.07        27.54 o
  13  12   1          1.75        -11.08        32.00 o
  14  12   1          0.01         -3.02        31.13 o
  15  12   1        444.16        493.03        41.20 o
  16  12   1         12.29        -54.65        61.42 o
  17  12   1        141.98       1418.52      1002.43 o
 -17  13   1         15.54         -2.48        21.23 o
 -16  13   1         12.51        -20.58        35.56 o
 -15  13   1          7.98         35.25        36.24 o
 -14  13   1         78.46        100.46        25.93 o
 -13  13   1         69.87         52.59        26.38 o
 -12  13   1        210.55        254.43        37.56 o
 -11  13   1        229.01        245.64        35.39 o
 -10  13   1          6.50          4.85        24.83 o
  -9  13   1        168.41        164.16        25.41 o
  -8  13   1        149.42        143.74        23.43 o
  -7  13   1       1790.30       1789.49        63.78 o
  -6  13   1        346.24        375.88        56.67 o
  -5  13   1        930.64       1112.51        76.33 o
  -4  13   1       2616.28       2951.73       106.50 o
  -3  13   1        268.57        367.46        52.94 o
  -2  13   1        142.23         74.64        41.69 o
  -1  13   1        176.36        263.00        71.41 o
   0  13   1        334.17        223.54        68.61 o
   1  13   1        248.37        309.33        69.94 o
   2  13   1        868.57        960.53        60.72 o
   3  13   1        458.41        536.14        51.53 o
   4  13   1       1041.27       1394.83        75.76 o
   5  13   1        259.67        321.97        50.24 o
   6  13   1        535.09        625.24        63.15 o
   7  13   1        665.99        696.31        38.00 o
   8  13   1         75.03        122.95        28.03 o
   9  13   1          0.08        -14.60        29.34 o
  10  13   1         26.56          6.93        36.63 o
  11  13   1        146.12         85.14        31.90 o
  12  13   1        530.18        539.22        37.51 o
  13  13   1        796.99        732.46        39.59 o
  14  13   1         76.00        105.86        62.23 o
  15  13   1         67.72        103.63        49.75 o
  16  13   1         54.66        -33.97        33.97 o
  17  13   1         11.10        -21.06        30.91 o
 -17  14   1         47.86         71.06        69.01 o
 -16  14   1        133.92         58.53        36.26 o
 -15  14   1         74.08         14.98        63.73 o
 -14  14   1         48.97         37.25        23.73 o
 -13  14   1        505.75        597.51        36.38 o
 -12  14   1        469.90        398.38        51.60 o
 -11  14   1        133.65        234.34        34.62 o
 -10  14   1        691.27        727.43        40.21 o
  -9  14   1         71.08         95.28        26.34 o
  -8  14   1         35.70         40.05        22.40 o
  -7  14   1          2.78         -2.09        19.21 o
  -6  14   1        130.77        119.95        46.20 o
  -5  14   1         47.26         40.58        44.10 o
  -4  14   1         15.76         28.67        42.93 o
  -3  14   1          9.87          4.42        42.47 o
  -2  14   1          2.92          7.78        41.70 o
  -1  14   1         73.20         56.56        63.07 o
   0  14   1         29.65        -26.38        63.01 o
   1  14   1        304.48        317.08        72.38 o
   2  14   1          7.38         -7.37        59.81 o
   3  14   1        127.44        125.49        66.12 o
   4  14   1          0.08          5.35        60.52 o
   5  14   1         41.92         22.25        60.89 o
   6  14   1        326.78        432.61        42.20 o
   7  14   1         26.36          7.06        26.62 o
   8  14   1        683.48        698.14        46.19 o
   9  14   1         36.45         60.02        33.16 o
  10  14   1        341.60        379.91        38.31 o
  11  14   1         89.46         72.63        31.87 o
  12  14   1        161.40        166.27        34.96 o
  13  14   1          4.01         19.55        28.85 o
  14  14   1         46.59         23.56        61.00 o
  15  14   1        139.23        180.19        94.07 o
  16  14   1          0.84        -34.05        34.05 o
  17  14   1        363.34        292.34        55.50 o
 -17  15   1          1.20         17.84        37.19 o
 -16  15   1         16.05        -31.05        31.05 o
 -15  15   1         61.36         25.31        35.66 o
 -14  15   1          7.32          9.64        23.45 o
 -13  15   1         20.79         47.44        32.75 o
 -12  15   1         13.43         40.42        33.26 o
 -11  15   1         25.86          7.78        30.06 o
 -10  15   1          6.53         -0.35        27.59 o
  -9  15   1        373.80        357.89        31.04 o
  -8  15   1        807.97        847.46        41.26 o
  -7  15   1         31.41         25.44        21.11 o
  -6  15   1        142.90        106.20        30.37 o
  -5  15   1        302.58        238.22        70.18 o
  -4  15   1        158.66        119.46        63.86 o
  -3  15   1         75.95        153.90        47.44 o
  -2  15   1         34.94         80.25        62.43 o
  -1  15   1        135.35        138.78        64.69 o
   0  15   1        364.19        386.84        77.20 o
   1  15   1        220.74        176.99        67.64 o
   2  15   1        101.50        136.04        67.02 o
   3  15   1        239.72        291.89        74.75 o
   4  15   1         51.66         27.01        59.79 o
   5  15   1        858.72        871.40        97.25 o
   6  15   1        314.09        381.48        35.14 o
   7  15   1        512.04        489.48        39.23 o
   8  15   1        827.56        941.00        51.50 o
   9  15   1        409.39        383.97        43.74 o
  10  15   1        167.21        159.28        34.18 o
  11  15   1        190.49        164.05        35.33 o
  12  15   1         40.21         14.11        30.93 o
  13  15   1          0.01        -61.64        61.64 o
  14  15   1         67.39         65.92        57.88 o
  15  15   1          8.81        -36.48        41.53 o
  16  15   1         43.63          1.58        55.15 o
 -16  16   1         13.02        -21.17        26.17 o
 -15  16   1          6.27        -35.55        35.55 o
 -14  16   1         72.63         65.67        30.60 o
 -13  16   1          2.94          9.41        28.06 o
 -12  16   1          1.13         20.44        24.99 o
 -11  16   1         48.32         31.97        28.72 o
 -10  16   1         37.75         54.23        28.20 o
  -9  16   1        499.96        483.17        47.83 o
  -8  16   1        105.04        108.71        25.18 o
  -7  16   1        687.27        646.38        38.07 o
  -6  16   1       1715.25       1860.44        74.55 o
  -5  16   1        825.05       1005.46        55.37 o
  -4  16   1         25.76         49.05        26.03 o
  -3  16   1         13.40         22.92        29.99 o
  -2  16   1        435.66        490.17        82.85 o
  -1  16   1         12.56        -65.33        65.57 o
   0  16   1        940.64        958.54        99.14 o
   1  16   1         60.55         56.08        63.02 o
   2  16   1        302.75        180.80        42.06 o
   3  16   1          3.31          2.38        60.86 o
   4  16   1         98.32         95.07        63.47 o
   5  16   1        112.13        154.55        32.94 o
   6  16   1       1632.07       1781.11        59.63 o
   7  16   1        183.45        193.94        32.69 o
   8  16   1         43.64         45.91        26.36 o
   9  16   1        449.18        558.65        40.91 o
  10  16   1         26.29         -1.65        31.15 o
  11  16   1         17.81         -8.85        32.58 o
  12  16   1         64.95         98.42        37.24 o
  13  16   1          0.88         31.46        31.06 o
  14  16   1         11.75        -24.37        24.37 o
  15  16   1         17.54        -33.42        33.42 o
  16  16   1         17.97         15.92        52.53 o
 -16  17   1         33.07         43.09        22.49 o
 -15  17   1         16.80        -27.91        30.21 o
 -14  17   1         68.76         83.02        29.60 o
 -13  17   1          2.63         10.33        40.14 o
 -12  17   1          0.76        -37.43        37.43 o
 -11  17   1          9.97          7.92        31.91 o
 -10  17   1         62.74         19.72        38.18 o
  -9  17   1          1.73         14.69        35.17 o
  -8  17   1          8.10         20.76        25.26 o
  -7  17   1         20.11         22.19        25.70 o
  -6  17   1          0.52        -11.70        28.92 o
  -5  17   1         28.28          2.83        21.72 o
  -4  17   1        321.48        290.91        36.53 o
  -3  17   1          0.14         29.58        30.93 o
  -2  17   1        150.58        151.29        28.79 o
  -1  17   1         27.27         11.88        24.61 o
   0  17   1       1644.45       1500.85       125.98 o
   1  17   1          0.25        -19.64        19.64 o
   2  17   1        105.19         65.94        21.02 o
   3  17   1          0.67        -18.97        20.19 o
   4  17   1        100.69        122.65        22.69 o
   5  17   1        512.38        595.39        54.97 o
   6  17   1        117.12         90.40        27.46 o
   7  17   1         14.34          3.39        25.69 o
   8  17   1        177.57        146.77        31.73 o
   9  17   1          1.17        -32.44        32.44 o
  10  17   1         13.97         -6.44        32.18 o
  11  17   1         84.13         27.21        31.75 o
  12  17   1         24.92         83.48        41.19 o
  13  17   1         44.74          9.72        24.29 o
  14  17   1         11.86          1.98        25.88 o
  15  17   1          1.92        -24.85        28.94 o
 -15  18   1          6.36         -1.43        15.69 o
 -14  18   1         11.27        -25.26        25.26 o
 -13  18   1         20.24        -16.01        30.93 o
 -12  18   1         26.84         -9.57        41.76 o
 -11  18   1         86.23         64.67        49.27 o
 -10  18   1          0.68        -24.19        32.42 o
  -9  18   1        187.04        131.76        38.43 o
  -8  18   1          1.30        -47.66        47.66 o
  -7  18   1          0.22         34.78        84.68 o
  -6  18   1        172.26        141.11        62.37 o
  -5  18   1        737.92        512.30       171.38 o
  -4  18   1         21.65         34.43        26.19 o
  -3  18   1        152.32        152.28        44.98 o
  -2  18   1        104.14        145.13        30.58 o
  -1  18   1         32.62         17.81        21.21 o
   0  18   1        358.83        377.44        27.69 o
   1  18   1          4.60         24.86        22.13 o
   2  18   1        242.28        208.75        32.44 o
   3  18   1          0.03         -5.09        20.26 o
   4  18   1        588.38        439.78        95.69 o
   5  18   1         31.70         89.12        41.07 o
   6  18   1          4.93         11.32        26.97 o
   7  18   1          5.61         35.57        33.55 o
   8  18   1          9.92         -1.26        30.15 o
   9  18   1        112.79         92.31        34.67 o
  10  18   1         30.11         23.35        31.59 o
  11  18   1         61.81         73.77        31.06 o
  12  18   1        166.88        255.81        48.98 o
  13  18   1         20.76        -28.66        28.66 o
  14  18   1         21.23          5.31        13.93 o
  15  18   1        119.29        125.96        24.98 o
 -15  19   1         79.59         86.21        30.32 o
 -14  19   1         27.92        -10.01        18.23 o
 -13  19   1          3.19        -17.31        23.97 o
 -12  19   1         15.13          1.69        36.53 o
 -11  19   1         19.45        -11.02        48.13 o
 -10  19   1          1.19        -37.86        37.86 o
  -9  19   1          4.53        -20.64        39.22 o
  -8  19   1         29.74        -26.90        55.89 o
  -7  19   1         10.13        -10.60        64.90 o
  -6  19   1        406.28        453.45        35.86 o
  -5  19   1        291.61        178.67        37.87 o
  -4  19   1       1374.32        920.90       250.99 o
  -3  19   1         10.45        -13.21        22.31 o
  -2  19   1        300.75        243.69        31.54 o
  -1  19   1         76.13        106.97        23.32 o
   0  19   1        748.08        829.19        90.31 o
   1  19   1         69.35        130.27        25.52 o
   2  19   1        353.74        349.73        52.33 o
   3  19   1        228.00        154.28        23.65 o
   4  19   1       1733.69       1583.83       347.33 o
   5  19   1          9.22         -7.16        37.39 o
   6  19   1          1.32         25.70        54.51 o
   7  19   1         56.98        108.22        35.65 o
   8  19   1        210.45        264.14        35.82 o
   9  19   1         41.84         55.77        27.25 o
  10  19   1          4.03        -26.55        33.89 o
  11  19   1          0.13        -28.34        28.34 o
  12  19   1         36.76         -7.79        34.40 o
  13  19   1         26.11         14.71        23.67 o
  14  19   1         48.63         38.40        57.28 o
 -14  20   1          5.37         17.73        13.44 o
 -13  20   1         21.62          8.64        18.78 o
 -12  20   1          1.68        -35.99        35.99 o
 -11  20   1         18.43        -25.93        56.97 o
 -10  20   1         23.18        -11.89        50.75 o
  -9  20   1         30.27        -21.71        47.19 o
  -8  20   1        118.81         61.01        44.92 o
  -7  20   1         81.01        103.40        27.53 o
  -6  20   1        135.56        201.82        42.86 o
  -5  20   1          3.75         -9.00        25.86 o
  -4  20   1         94.79         82.62        36.41 o
  -3  20   1        614.85        387.47        34.73 o
  -2  20   1         25.52         37.88        23.43 o
  -1  20   1        174.35        234.66        30.20 o
   0  20   1          6.74         44.63        24.01 o
   1  20   1         66.14         75.07        24.69 o
   2  20   1         34.82         32.73        24.80 o
   3  20   1         64.22         37.94        23.11 o
   4  20   1        627.29        451.92        34.97 o
   5  20   1          1.34        -17.43        37.57 o
   6  20   1          5.45        -44.29        54.64 o
   7  20   1         81.55         27.46        28.29 o
   8  20   1          5.86        -30.69        30.69 o
   9  20   1         12.63        -35.20        35.20 o
  10  20   1          5.01        -12.87        33.70 o
  11  20   1         33.37         18.68        29.85 o
  12  20   1        132.41         43.02        21.06 o
  13  20   1         14.17         26.93        15.84 o
  14  20   1        123.81         62.38        26.63 o
 -13  21   1         54.47         75.49        27.72 o
 -12  21   1         68.89         49.90        28.26 o
 -11  21   1          4.17        -35.92        35.92 o
 -10  21   1          4.40        -24.35        27.46 o
  -9  21   1          3.26        -34.89        34.89 o
  -8  21   1         29.87         16.87        50.91 o
  -7  21   1        228.14        286.87        39.06 o
  -6  21   1        163.57         67.27        36.67 o
  -5  21   1        288.07        124.03        33.82 o
  -4  21   1         14.32         -6.08        26.66 o
  -3  21   1        498.34        441.25        63.00 o
  -2  21   1        179.62        141.58        26.85 o
  -1  21   1        250.64        171.52        34.07 o
   0  21   1        459.77        510.95        36.33 o
   1  21   1          0.50         62.87        26.60 o
   2  21   1        398.72        487.15        56.47 o
   3  21   1         46.55         30.28        23.76 o
   4  21   1        407.46        167.48        30.79 o
   5  21   1        224.74        211.39       197.78 o
   6  21   1        413.01        429.10        49.10 o
   7  21   1         32.60        -20.00        81.02 o
   8  21   1         68.14          5.53        27.33 o
   9  21   1          3.27        -30.00        30.00 o
  10  21   1          7.67        -25.34        30.46 o
  11  21   1         76.89         50.92        25.25 o
  12  21   1         13.31         22.61        22.54 o
  13  21   1          1.89         11.07        17.31 o
 -13  22   1        190.49        287.74        82.46 o
 -12  22   1         67.45         82.73        18.38 o
 -11  22   1          6.22         20.69        21.31 o
 -10  22   1         11.13          3.56        24.03 o
  -9  22   1          1.76        -28.64        28.64 o
  -8  22   1         28.31       1275.95       763.42 o
  -7  22   1        118.37         92.18        28.76 o
  -6  22   1         47.74         49.32        30.93 o
  -5  22   1         59.49         31.95        25.21 o
  -4  22   1         52.60          7.08        26.76 o
  -3  22   1         38.54         11.46        25.66 o
  -2  22   1        293.37         18.05        36.26 o
  -1  22   1         51.48         17.10        35.46 o
   0  22   1        120.65         63.69        39.92 o
   1  22   1         39.67          6.81        29.05 o
   2  22   1        268.41        208.51        46.13 o
   3  22   1         24.22         85.25        32.41 o
   4  22   1        275.88        226.71       109.43 o
   5  22   1         84.80         41.63        49.10 o
   6  22   1          4.13        -17.92        38.51 o
   7  22   1         15.44          4.79        39.07 o
   8  22   1          6.62        -27.19        37.35 o
   9  22   1          6.04         16.74        31.79 o
  10  22   1          0.21         -6.34        20.57 o
  11  22   1         69.32         68.24        19.29 o
  12  22   1         20.94         37.27        17.66 o
 -12  23   1         56.36         75.87        19.89 o
 -11  23   1        118.33        128.77        32.60 o
 -10  23   1          1.21          5.74        26.94 o
  -9  23   1          0.75        -10.32        30.64 o
  -8  23   1          3.49         24.95        33.87 o
  -7  23   1          1.70          6.71        35.04 o
  -6  23   1         13.77         44.63        26.90 o
  -5  23   1          7.10         41.15        30.33 o
  -4  23   1         52.38         21.13        25.78 o
  -3  23   1         40.80         26.41        24.62 o
  -2  23   1          4.32         17.21        23.98 o
  -1  23   1        322.32         22.15        39.00 o
   0  23   1       1722.51       2152.22      1200.17 o
   1  23   1        185.44         11.23        34.04 o
   2  23   1         10.32         51.15        25.42 o
   3  23   1         95.14         41.52        35.72 o
   4  23   1          2.63        -18.26        39.28 o
   5  23   1         26.09         -9.62        39.25 o
   6  23   1          7.81        374.99       341.63 o
   7  23   1          6.38          3.98        35.75 o
   8  23   1         16.70         11.37        32.36 o
   9  23   1         12.62         39.74        29.53 o
  10  23   1         44.77         77.38        48.76 o
  11  23   1        153.26        202.70        23.66 o
 -11  24   1        130.37        162.81        26.75 o
 -10  24   1          8.34         21.75        23.33 o
  -9  24   1          5.71         17.02        44.22 o
  -8  24   1          7.86         12.83        29.44 o
  -7  24   1         12.93         50.53        32.86 o
  -6  24   1          0.00         48.03        24.59 o
  -5  24   1          9.66         57.88        29.12 o
  -4  24   1          0.65          4.19        23.16 o
  -3  24   1         10.16        -26.66        26.66 o
  -2  24   1         30.13         30.09        22.35 o
  -1  24   1        177.85         38.30        31.19 o
   0  24   1         22.35         11.99        28.21 o
   1  24   1          4.00         44.41        23.85 o
   2  24   1        118.04         60.63        24.87 o
   3  24   1        126.81         56.90        42.64 o
   4  24   1          2.54        259.90       244.50 o
   5  24   1         32.40        441.12       313.94 o
   6  24   1         14.30         56.47        70.59 o
   7  24   1          5.34         33.27        56.97 o
   8  24   1         10.73         33.66        29.75 o
   9  24   1         26.37        127.00        98.89 o
  10  24   1         22.47        142.00        54.85 o
  11  24   1          7.49         16.36        25.06 o
 -10  25   1         10.59         48.19        32.32 o
  -9  25   1         36.11         58.12        35.27 o
  -8  25   1         19.81         59.12        40.58 o
  -7  25   1          1.82         42.85        88.48 o
  -6  25   1          0.06         28.93        32.06 o
  -5  25   1         29.79         15.63        23.92 o
  -4  25   1          0.60        183.93        55.01 o
  -3  25   1         61.02         45.59        40.60 o
  -2  25   1        280.92        191.39        33.10 o
  -1  25   1         69.11        792.22       416.19 o
   0  25   1        379.71        212.54        79.44 o
   1  25   1        156.37        105.95        55.46 o
   2  25   1         68.96         13.97        45.08 o
   3  25   1        103.08        139.11        42.03 o
   4  25   1         26.45        362.91       271.26 o
   5  25   1         19.04        111.96        73.00 o
   6  25   1          1.94         75.69        79.35 o
   7  25   1          0.47         70.39        51.81 o
   8  25   1         22.06        111.06        88.14 o
   9  25   1          0.91         31.76        35.69 o
  10  25   1         12.79         -2.63        24.03 o
  -9  26   1         36.79         75.13        30.32 o
  -8  26   1         73.78         90.31        22.53 o
  -7  26   1          4.55         52.07        48.72 o
  -6  26   1        127.30        181.46        27.85 o
  -5  26   1         47.51         66.92        36.85 o
  -4  26   1          0.04         29.74        22.05 o
  -3  26   1         54.77         73.87        27.05 o
  -2  26   1          0.60         -0.98        32.80 o
  -1  26   1          0.02        -11.29        20.54 o
   0  26   1        177.82         72.08        28.63 o
   2  26   1          0.01         19.61        34.16 o
   3  26   1          0.00         47.29        62.31 o
   4  26   1         27.19         33.23        41.41 o
   5  26   1        131.72        133.81        28.79 o
   6  26   1         11.75         35.87        43.56 o
   7  26   1         43.09         71.87        24.00 o
   8  26   1         24.15         31.64        24.87 o
  -7  27   1         19.78         14.54        15.97 o
  -6  27   1         19.93         14.50        24.07 o
  -5  27   1         19.42         89.74        25.43 o
  -4  27   1         18.08         12.90        17.93 o
  -3  27   1        106.89        100.14        29.34 o
  -2  27   1         30.91         73.23        48.82 o
  -1  27   1        117.40         26.12        18.86 o
   0  27   1        203.17         63.40        19.44 o
   1  27   1         14.35          6.39        27.50 o
   2  27   1         13.38         11.40        27.22 o
   3  27   1         34.94         22.96        41.97 o
   4  27   1         15.75         33.52        18.77 o
   5  27   1          0.88          5.29        48.10 o
   6  27   1         25.96         53.39        18.10 o
   7  27   1         60.78         68.62        15.43 o
  -5  28   1          4.69          2.00        16.30 o
  -4  28   1         11.15         38.32        19.46 o
  -3  28   1         43.01         76.63        21.97 o
  -2  28   1          6.00          3.32        14.08 o
  -1  28   1          0.80         21.91        81.90 o
   0  28   1         36.34         -2.64        63.88 o
   1  28   1         12.55        -25.01        25.01 o
   3  28   1          0.61        -19.73        22.19 o
   4  28   1         98.73         14.76        20.29 o
   5  28   1         24.64         21.64        17.36 o
 -20   0   2          0.03         -9.06        26.92 o
 -19   0   2         69.30         76.38        31.15 o
 -18   0   2        361.00        407.07        68.10 o
 -17   0   2         28.04         34.70        38.84 o
 -16   0   2         62.89         32.38        40.41 o
 -15   0   2       1685.21       1982.24        83.37 o
 -14   0   2       2278.56       2507.22        88.29 o
 -13   0   2       1113.51       1240.43        60.20 o
 -12   0   2       1434.86       1531.81        60.56 o
 -11   0   2        303.71        486.74       117.90 o
 -10   0   2         29.23         11.79        80.89 o
  -9   0   2       1016.84       1107.26       128.53 o
  -8   0   2          9.75         -5.78        80.70 o
  -7   0   2       4310.37       3918.85       174.62 o
  -6   0   2       3032.94       2596.18       136.00 o
  -5   0   2      14463.52      11444.90       229.27 o
  -4   0   2      31341.11      30077.13       320.30 o
  -3   0   2        405.48        306.54        52.06 o
  -2   0   2       1691.40       1012.61        52.83 o
  -1   0   2         90.03          0.47        22.61 o
   0   0   2       4826.16       5390.33        63.38 o
   1   0   2       3069.89       3190.99        83.81 o
   2   0   2       2158.65       1858.11        80.62 o
   3   0   2       2706.81       2387.07       105.26 o
   4   0   2      32503.49      33262.13       371.84 o
   5   0   2       6510.71       6249.81       189.55 o
   6   0   2        350.92        461.91        89.60 o
   7   0   2       1058.69       1215.87       121.78 o
   8   0   2       6075.92       6421.72       251.79 o
   9   0   2         38.69         -1.00        88.42 o
  10   0   2       1330.89       1376.39       157.80 o
  11   0   2          9.98          9.37        40.22 o
  12   0   2          0.67          7.90        30.53 o
  13   0   2        454.99        586.02        46.94 o
  14   0   2          3.44         40.00        63.16 o
  15   0   2          0.66        -22.78        64.39 o
  16   0   2         16.50         31.20        46.07 o
  17   0   2        777.48        895.84        57.49 o
  18   0   2        203.31        180.15        49.73 o
  19   0   2         23.82        -17.50        30.26 o
 -20   1   2          0.29         -5.34        15.16 o
 -19   1   2         67.69         73.88        21.88 o
 -18   1   2        283.50        322.51        38.94 o
 -17   1   2          1.55         12.59        33.46 o
 -16   1   2         21.66         34.26        27.73 o
 -15   1   2         86.58         24.17        37.74 o
 -14   1   2        188.07        160.88        31.43 o
 -13   1   2       1695.76       1679.26        47.69 o
 -12   1   2         45.85         37.74        21.96 o
 -11   1   2       1016.52       1002.30        97.87 o
 -10   1   2        155.18        149.63        67.09 o
  -9   1   2        108.66         98.26        62.33 o
  -8   1   2         34.09        -16.56        58.90 o
  -7   1   2       1279.49       1389.15        86.27 o
  -6   1   2       2934.43       2589.46        96.09 o
  -5   1   2        245.57        198.46        46.61 o
  -4   1   2         35.72         61.69        39.13 o
  -3   1   2       9096.90       8043.34        84.82 o
  -2   1   2      44795.68      39397.05       150.64 o
  -1   1   2          1.74         11.57        11.02 o
   0   1   2       1246.25       1080.45        16.23 o
   1   1   2      38385.82      35759.21       134.73 o
   2   1   2       9946.14       9584.59        96.58 o
   3   1   2       1055.33        932.33        54.40 o
   4   1   2       1120.75       1024.20        61.55 o
   5   1   2        467.73        452.83        58.27 o
   6   1   2        181.98        181.44        55.19 o
   7   1   2        125.24         86.38        54.99 o
   8   1   2        991.12       1006.87        71.55 o
   9   1   2        292.86        362.74        73.88 o
  10   1   2        134.24        161.95        69.69 o
  11   1   2        775.45        893.53        39.17 o
  12   1   2       2983.01       3002.47        80.11 o
  13   1   2        914.56        903.08        76.21 o
  14   1   2        988.96       1055.33        52.36 o
  15   1   2         52.75         46.68        33.51 o
  16   1   2         73.79         66.59        32.96 o
  17   1   2          9.31         25.33        27.13 o
  18   1   2          0.03          6.63        24.75 o
  19   1   2         52.57         26.33        21.20 o
 -20   2   2         33.47         18.34        15.18 o
 -19   2   2        310.18        387.73        26.39 o
 -18   2   2        890.02       1080.52        59.83 o
 -17   2   2         48.26         28.35        33.88 o
 -16   2   2          3.84          8.19        35.67 o
 -15   2   2         55.20        -38.24        38.24 o
 -14   2   2        276.04        305.55        34.31 o
 -13   2   2       2136.32       2026.92        51.23 o
 -12   2   2        550.04        579.80        31.12 o
 -11   2   2        355.93        288.68        74.37 o
 -10   2   2        404.76        366.44        75.07 o
  -9   2   2       4479.43       5048.08       163.09 o
  -8   2   2         16.50         13.51        57.48 o
  -7   2   2        159.18        172.92        58.98 o
  -6   2   2       9894.74       9404.88       164.96 o
  -5   2   2      11487.91      11115.97       131.48 o
  -4   2   2        379.23        396.54        37.11 o
  -3   2   2      18632.99      17033.59       124.28 o
  -2   2   2      23597.67      20591.05       121.52 o
  -1   2   2      35076.95      31082.69       107.07 o
   0   2   2      49192.00      46274.36       124.38 o
   1   2   2       9080.36       8272.07        69.25 o
   2   2   2      13316.75      13088.77       103.55 o
   3   2   2       1991.46       1868.51        53.39 o
   4   2   2      13236.17      12716.95       135.34 o
   5   2   2       4527.40       4382.51       115.55 o
   6   2   2          0.77         -9.60        50.27 o
   7   2   2        116.28         70.65        44.54 o
   8   2   2       4867.96       5225.98       164.42 o
   9   2   2        371.52        334.97        75.24 o
  10   2   2        732.91        846.86        96.33 o
  11   2   2       3517.95       3734.37        70.66 o
  12   2   2         56.29         57.33        26.82 o
  13   2   2         63.86         36.11        27.88 o
  14   2   2        109.17        111.29        27.01 o
  15   2   2         98.46         96.46        35.20 o
  16   2   2         69.88        102.67        27.02 o
  17   2   2        441.16        497.17        34.83 o
  18   2   2         21.20          2.07        24.33 o
  19   2   2          6.16        -21.11        21.11 o
 -20   3   2          0.02          1.40        26.19 o
 -19   3   2          0.51         16.57        16.22 o
 -18   3   2         31.54         33.40        28.39 o
 -17   3   2        154.77        138.39        36.59 o
 -16   3   2         34.09         60.15        37.83 o
 -15   3   2         63.42          2.06        36.19 o
 -14   3   2       1019.76       1005.75        37.58 o
 -13   3   2          0.19        -10.77        19.84 o
 -12   3   2         35.38          9.65        17.61 o
 -11   3   2         14.63        -13.94        63.98 o
 -10   3   2        193.90        163.08        67.26 o
  -9   3   2        332.77        450.34        82.83 o
  -8   3   2       3008.22       3131.58       124.33 o
  -7   3   2        405.71        361.62        64.04 o
  -6   3   2        112.27        139.50        42.23 o
  -5   3   2       4366.90       3661.01       103.41 o
  -4   3   2       1919.75       1971.00        74.05 o
  -3   3   2      42356.23      38358.80       246.47 o
  -2   3   2      12941.59      11122.90       122.69 o
  -1   3   2       1211.89       1455.89        34.79 o
   0   3   2       6962.77       5623.55        58.34 o
   1   3   2      17079.71      14308.45        72.47 o
   2   3   2      18190.06      16589.80       173.47 o
   3   3   2       9365.61       9320.17       104.30 o
   4   3   2       8760.09       8549.60       113.20 o
   5   3   2          6.94         12.38        30.88 o
   6   3   2        496.77        625.58        53.03 o
   7   3   2       1527.34       1493.96        95.29 o
   8   3   2         28.83          2.71        58.55 o
   9   3   2        486.70        537.89        77.18 o
  10   3   2          8.34        -48.11        63.84 o
  11   3   2        493.33        515.13        33.43 o
  12   3   2        166.37        148.51        29.75 o
  13   3   2        754.09        797.21        43.71 o
  14   3   2        223.13        222.59        30.15 o
  15   3   2        385.38        463.17        33.66 o
  16   3   2         64.44         74.82        26.24 o
  17   3   2         73.90         50.70        21.96 o
  18   3   2         21.42         29.64        23.33 o
  19   3   2         48.39         54.89        19.88 o
 -19   4   2         15.37         13.35        17.41 o
 -18   4   2         46.09         61.88        28.28 o
 -17   4   2         41.32         42.76        34.63 o
 -16   4   2        499.27        589.29        48.19 o
 -15   4   2        379.16        390.30        37.95 o
 -14   4   2        127.44         88.22        23.80 o
 -13   4   2        498.90        446.94        27.59 o
 -12   4   2        311.39        290.74        22.85 o
 -11   4   2         16.35         17.68        25.17 o
 -10   4   2        130.19         76.72        62.34 o
  -9   4   2        331.96        301.97        67.82 o
  -8   4   2        194.24        198.57        62.74 o
  -7   4   2        586.59        631.60        57.18 o
  -6   4   2        274.31        381.11        62.07 o
  -5   4   2       3061.42       2631.86        93.83 o
  -4   4   2       4736.78       5087.84       112.22 o
  -3   4   2       5564.02       5074.35       102.01 o
  -2   4   2       2296.10       1711.36        63.13 o
  -1   4   2       4354.64       5455.47        76.04 o
   0   4   2      10373.78       8847.42       111.47 o
   1   4   2       6037.13       5883.92        63.91 o
   2   4   2      12999.31      11810.17        84.72 o
   3   4   2       4157.83       3410.59        57.35 o
   4   4   2       1656.44       1800.24        61.93 o
   5   4   2       1150.89       1100.24        58.15 o
   6   4   2       2409.34       2301.41        82.09 o
   7   4   2        152.12        106.31        58.23 o
   8   4   2        219.91        319.44        67.28 o
   9   4   2        309.20        297.32        65.95 o
  10   4   2        203.20        195.23        68.92 o
  11   4   2        681.90        668.20        36.89 o
  12   4   2        740.42        803.52        41.95 o
  13   4   2        475.13        482.70        42.33 o
  14   4   2        414.24        402.00        34.25 o
  15   4   2        254.79        270.38        30.36 o
  16   4   2          1.74         17.63        20.35 o
  17   4   2         14.07         21.32        23.96 o
  18   4   2         15.88         39.82        22.06 o
  19   4   2         43.62         64.83        25.47 o
 -19   5   2          0.20         -4.84        16.91 o
 -18   5   2        253.44        248.91        32.17 o
 -17   5   2         49.11          8.80        33.78 o
 -16   5   2         40.04         30.50        27.77 o
 -15   5   2       1450.24       1536.41        51.04 o
 -14   5   2       2607.79       2567.54        60.19 o
 -13   5   2       2324.80       2356.06        47.97 o
 -12   5   2       1326.77       1401.46        36.89 o
 -11   5   2          2.44         18.72        19.06 o
 -10   5   2        486.16        447.43        73.36 o
  -9   5   2        404.98        359.16        69.56 o
  -8   5   2       2559.71       2713.01       119.41 o
  -7   5   2       1596.57       1487.80        93.36 o
  -6   5   2      12777.40      12769.18       206.88 o
  -5   5   2        953.99        931.59        68.48 o
  -4   5   2         39.80         84.61        47.29 o
  -3   5   2       1473.07       1367.37        65.99 o
  -2   5   2       6041.98       5817.06       111.12 o
  -1   5   2      29278.29      27610.09       176.14 o
   0   5   2      45309.16      41817.65       430.81 o
   1   5   2       6637.80       6535.94        65.57 o
   2   5   2       4858.13       4582.30        91.08 o
   3   5   2         72.92         53.60        29.80 o
   4   5   2       9046.49       8403.17       118.93 o
   5   5   2      13585.56      13716.44       165.67 o
   6   5   2        649.62        643.74        55.72 o
   7   5   2       1835.26       1877.33       101.44 o
   8   5   2        771.13        656.26        77.06 o
   9   5   2         29.57         44.72        54.25 o
  10   5   2         53.33         35.82        35.94 o
  11   5   2       1125.51        978.54        44.39 o
  12   5   2       1696.17       1898.40        79.24 o
  13   5   2       2048.03       1975.72        67.10 o
  14   5   2        853.25        850.97        41.69 o
  15   5   2          3.74         14.67        23.90 o
  16   5   2         14.68         16.66        21.59 o
  17   5   2         16.23          8.02        22.64 o
  18   5   2        103.23         71.28        17.44 o
 -19   6   2         21.18         30.85        16.10 o
 -18   6   2         60.84        124.55        36.99 o
 -17   6   2         14.08         19.44        24.33 o
 -16   6   2        125.46         85.04        28.95 o
 -15   6   2        101.59        121.60        40.14 o
 -14   6   2        145.83        113.57        27.22 o
 -13   6   2       1188.39       1373.38        38.81 o
 -12   6   2         50.97         11.16        18.96 o
 -11   6   2        139.65        175.01        18.90 o
 -10   6   2         85.34        100.74        58.78 o
  -9   6   2        201.83        123.30        56.30 o
  -8   6   2         65.85         12.48        57.15 o
  -7   6   2        931.48        916.71        83.06 o
  -6   6   2         79.88         58.25        55.81 o
  -5   6   2       3791.05       3096.18       106.97 o
  -4   6   2        148.71        215.16        34.64 o
  -3   6   2       3314.73       3266.62        68.97 o
  -2   6   2      11860.74      11289.43       157.50 o
  -1   6   2       3834.21       3144.25        61.49 o
   0   6   2       3606.89       3807.35        65.86 o
   1   6   2      13060.89      12723.65        97.61 o
   2   6   2       7152.03       7523.04        94.51 o
   3   6   2       1020.39        931.78        46.31 o
   4   6   2       2439.92       2329.50        71.19 o
   5   6   2        235.16        274.31        43.01 o
   6   6   2       2991.34       3694.12       101.52 o
   7   6   2          0.05          2.06        42.53 o
   8   6   2        134.72         94.40        56.63 o
   9   6   2         90.21         31.38        54.84 o
  10   6   2        688.44        715.40        36.82 o
  11   6   2          2.07        -14.04        26.87 o
  12   6   2        440.08        512.08        38.60 o
  13   6   2         45.41         51.03        33.42 o
  14   6   2         99.49        134.42        30.59 o
  15   6   2          2.12          4.06        21.86 o
  16   6   2          9.16         -8.55        22.74 o
  17   6   2        420.48        417.44        23.91 o
  18   6   2        197.27        247.37        22.30 o
 -19   7   2         56.95         20.87        18.73 o
 -18   7   2         11.55         21.77        20.20 o
 -17   7   2         13.24         -7.76        28.01 o
 -16   7   2        153.39         77.46        28.16 o
 -15   7   2         29.23         25.55        28.96 o
 -14   7   2          0.85        -21.79        24.74 o
 -13   7   2         35.06         12.55        22.15 o
 -12   7   2        231.55        234.25        22.68 o
 -11   7   2          8.72         -0.63        17.17 o
 -10   7   2        248.32        259.04        64.06 o
  -9   7   2        671.37        660.00        76.40 o
  -8   7   2         87.20        107.43        59.30 o
  -7   7   2        190.44        215.81        62.48 o
  -6   7   2       2372.82       2398.47       107.66 o
  -5   7   2        262.45        326.26        59.99 o
  -4   7   2      15133.21      14102.32       153.56 o
  -3   7   2       3550.68       3835.13        76.95 o
  -2   7   2          7.89         12.60        37.80 o
  -1   7   2       3474.27       3019.50        63.57 o
   0   7   2          0.86         27.60        28.16 o
   1   7   2        179.73         86.87        21.82 o
   2   7   2       2441.54       2660.75        56.55 o
   3   7   2      16540.41      17043.26       189.42 o
   4   7   2       3150.20       3190.94        82.33 o
   5   7   2       3521.77       3687.97        95.97 o
   6   7   2        312.26        297.37        47.69 o
   7   7   2         29.34         16.99        40.40 o
   8   7   2          1.95        -23.04        51.62 o
   9   7   2         24.10         20.51        53.65 o
  10   7   2         66.35         62.44        24.04 o
  11   7   2        139.81        128.55        29.21 o
  12   7   2         32.27         12.18        27.65 o
  13   7   2        153.28        143.25        30.00 o
  14   7   2        462.72        445.76        36.77 o
  15   7   2        509.23        494.81        30.58 o
  16   7   2          6.80          6.61        20.38 o
  17   7   2         60.53         41.79        16.99 o
  18   7   2         34.34          7.21        13.65 o
 -19   8   2        280.04        325.85       190.63 o
 -18   8   2          0.02         11.83        17.48 o
 -17   8   2          1.62        -28.55        28.55 o
 -16   8   2        147.11        127.94        27.95 o
 -15   8   2         74.35        107.23        30.77 o
 -14   8   2        742.53        885.59        43.37 o
 -13   8   2         53.58         47.96        24.97 o
 -12   8   2        478.50        478.15        29.24 o
 -11   8   2         13.63         -1.45        19.82 o
 -10   8   2        149.84         99.74        26.67 o
  -9   8   2        441.95        326.78        55.85 o
  -8   8   2        782.51        748.50        83.32 o
  -7   8   2        151.07        108.94        59.93 o
  -6   8   2       4440.18       3891.00       133.99 o
  -5   8   2       4265.03       4324.75       100.36 o
  -4   8   2       3235.98       2972.56        78.09 o
  -3   8   2       4506.72       4802.30        87.66 o
  -2   8   2       3582.85       3379.37        72.08 o
  -1   8   2         36.81          8.17        28.67 o
   0   8   2       1875.83       1720.97        54.48 o
   1   8   2        384.11        360.26        28.02 o
   2   8   2        309.69        242.41        27.93 o
   3   8   2        436.40        487.33        41.37 o
   4   8   2       1148.75       1389.10        61.19 o
   5   8   2        350.10        234.10        42.79 o
   6   8   2        901.74       1101.46        65.51 o
   7   8   2        305.37        399.89        51.92 o
   8   8   2        478.25        486.29        59.01 o
   9   8   2         89.31         96.24        36.56 o
  10   8   2         31.43         52.80        24.10 o
  11   8   2        137.68        142.74        29.62 o
  12   8   2         10.22         15.43        27.71 o
  13   8   2        145.75        172.29        31.61 o
  14   8   2        154.14        125.67        25.59 o
  15   8   2        585.10        631.96        32.00 o
  16   8   2        345.18        326.31        26.78 o
  17   8   2        395.17        461.11        23.34 o
  18   8   2         68.31          4.75        37.83 o
 -19   9   2         55.91          7.11        30.60 o
 -18   9   2         64.28         74.30        20.61 o
 -17   9   2        222.36        206.23        20.73 o
 -16   9   2         41.40         32.63        44.07 o
 -15   9   2        108.37        187.21        31.84 o
 -14   9   2         52.90         87.86        30.18 o
 -13   9   2        831.72        894.50        42.99 o
 -12   9   2          3.89         32.27        25.33 o
 -11   9   2        674.75        693.99        36.39 o
 -10   9   2          1.13         -6.24        17.90 o
  -9   9   2        204.70        221.66        50.65 o
  -8   9   2         93.65         88.80        59.02 o
  -7   9   2         23.70         60.11        59.17 o
  -6   9   2      10108.86      11019.94       221.88 o
  -5   9   2          7.10         17.60        52.19 o
  -4   9   2       3169.11       3902.97        90.89 o
  -3   9   2        237.11        249.53        29.39 o
  -2   9   2       1492.04       1841.03        59.88 o
  -1   9   2       1602.24       1799.90        57.88 o
   0   9   2       1369.81       1777.87        57.41 o
   1   9   2        658.64        592.87        34.07 o
   2   9   2       2315.49       2235.55        58.23 o
   3   9   2        678.78        601.86        40.64 o
   4   9   2         87.28         70.41        33.68 o
   5   9   2       3841.67       4285.42       106.74 o
   6   9   2       3177.35       3023.42        98.11 o
   7   9   2        227.50        287.26        49.33 o
   8   9   2          3.51         15.62        39.92 o
   9   9   2          3.92         11.96        27.32 o
  10   9   2          8.07         -3.46        23.74 o
  11   9   2        114.66        106.79        28.96 o
  12   9   2        111.39         92.47        37.87 o
  13   9   2         23.66         18.44        22.51 o
  14   9   2          1.03         -2.21        22.54 o
  15   9   2         57.82         86.15        21.72 o
  16   9   2          6.57        -17.63        17.63 o
  17   9   2         31.71          6.25        15.07 o
  18   9   2        179.28         41.53        40.35 o
 -18  10   2        280.88        256.75        26.75 o
 -17  10   2          9.44         -2.72        25.77 o
 -16  10   2       1134.13       1410.43        53.25 o
 -15  10   2          6.16        -18.68        34.83 o
 -14  10   2        658.04        624.11        49.50 o
 -13  10   2          3.47         13.71        28.00 o
 -12  10   2         11.59         -5.48        24.60 o
 -11  10   2         88.77        116.38        25.30 o
 -10  10   2       1022.30       1002.11        33.95 o
  -9  10   2         56.09         87.52        29.35 o
  -8  10   2        731.96        580.52        79.39 o
  -7  10   2       4896.87       5021.78       167.18 o
  -6  10   2       9680.20      10333.78       222.04 o
  -5  10   2       1534.80       1364.07        90.74 o
  -4  10   2       2553.41       2450.66        90.29 o
  -3  10   2        669.49       1040.74        52.30 o
  -2  10   2       1478.99       1676.98        58.93 o
  -1  10   2       3213.85       3419.94        78.10 o
   0  10   2       7441.29       7679.76       131.59 o
   1  10   2        974.99       1297.54        46.48 o
   2  10   2          0.74         28.86        25.65 o
   3  10   2       4663.85       4764.37        90.58 o
   4  10   2        997.74       1142.74        54.13 o
   5  10   2       1248.63       1214.71        65.36 o
   6  10   2       7865.45       8608.36       161.11 o
   7  10   2          0.09         27.44        37.68 o
   8  10   2         15.80         -6.27        41.96 o
   9  10   2        312.69        316.13        46.14 o
  10  10   2        530.72        523.24        41.91 o
  11  10   2        109.61         95.38        38.21 o
  12  10   2         21.78         -1.26        24.22 o
  13  10   2        778.93        934.40        41.65 o
  14  10   2         12.70          6.50        20.80 o
  15  10   2       2889.98       3008.73        64.30 o
  16  10   2         89.97         78.50        35.29 o
  17  10   2        463.63        414.58       152.19 o
 -18  11   2          2.95          1.62        16.94 o
 -17  11   2         34.80         28.92        24.54 o
 -16  11   2         80.15         25.33        31.24 o
 -15  11   2        136.66         46.83        48.93 o
 -14  11   2          1.27        -51.15        51.15 o
 -13  11   2        458.75        533.78        52.25 o
 -12  11   2         38.72         18.94        31.61 o
 -11  11   2       1395.55       1395.15        45.42 o
 -10  11   2        322.15        293.83        23.92 o
  -9  11   2        976.43        909.52        33.92 o
  -8  11   2        817.24        937.36        92.84 o
  -7  11   2          7.21         15.04        55.89 o
  -6  11   2         49.33         58.42        56.05 o
  -5  11   2        950.27        969.20        70.27 o
  -4  11   2          0.02         16.10        45.31 o
  -3  11   2        823.41        916.55        51.13 o
  -2  11   2        311.67        261.30        35.60 o
  -1  11   2        431.24        555.74        42.01 o
   0  11   2        304.49        457.87        48.21 o
   1  11   2       1509.00       1479.32        69.81 o
   2  11   2        391.89        472.07        51.43 o
   3  11   2        769.75        899.04        62.44 o
   4  11   2       4906.56       5357.53       104.90 o
   5  11   2       2975.73       3312.58        89.61 o
   6  11   2          0.93         38.45        37.55 o
   7  11   2        658.99        628.50        81.98 o
   8  11   2       2561.71       2820.06       157.86 o
   9  11   2        509.09        505.56        53.93 o
  10  11   2         12.73         -5.18        30.46 o
  11  11   2         78.69         88.53        29.67 o
  12  11   2         41.58         50.63        31.38 o
  13  11   2        436.35        367.93        39.71 o
  14  11   2        111.46        121.69        32.88 o
  15  11   2          1.09         -2.23        28.91 o
  16  11   2        226.72        216.63        96.04 o
  17  11   2          0.55        -22.40        43.65 o
 -18  12   2         68.52         46.39        36.89 o
 -17  12   2         31.25         11.23        22.29 o
 -16  12   2        354.55        341.10        33.88 o
 -15  12   2         17.31         62.19        43.33 o
 -14  12   2          2.40         24.43        35.56 o
 -13  12   2        110.71        106.64        36.34 o
 -12  12   2        558.21        637.62        44.87 o
 -11  12   2          0.49          7.48        27.67 o
 -10  12   2        976.15        959.70        37.17 o
  -9  12   2        335.93        338.71        27.37 o
  -8  12   2        154.19        116.11        25.47 o
  -7  12   2        286.40        242.22        62.58 o
  -6  12   2         96.15         89.88        46.79 o
  -5  12   2        569.56        587.46        62.54 o
  -4  12   2        251.08        166.95        33.14 o
  -3  12   2         34.76        112.66        31.69 o
  -2  12   2        984.76        996.67        52.98 o
  -1  12   2        270.94        244.24        36.09 o
   0  12   2        123.49        164.09        38.95 o
   1  12   2        866.92        770.96        55.37 o
   2  12   2        270.87        352.31        47.03 o
   3  12   2        437.82        294.81        47.83 o
   4  12   2        548.62        703.49        62.46 o
   5  12   2        195.28        116.18        45.74 o
   6  12   2         40.47         22.27        43.75 o
   7  12   2          0.56          8.79        30.97 o
   8  12   2         63.13         45.20        38.48 o
   9  12   2        309.35        370.63        37.25 o
  10  12   2       1207.91       1253.98        58.83 o
  11  12   2        106.06         87.24        33.09 o
  12  12   2         38.78         31.82        29.40 o
  13  12   2        164.51        168.82        51.29 o
  14  12   2          3.84        -78.36        81.08 o
  15  12   2        314.09        374.23        65.43 o
  16  12   2          9.50          1.23        30.66 o
  17  12   2        408.50        332.57        43.43 o
 -18  13   2         55.01         79.57        33.77 o
 -17  13   2          1.29        -24.09        24.41 o
 -16  13   2          0.92         -3.68        26.04 o
 -15  13   2         54.66         13.41        32.20 o
 -14  13   2        215.24        263.93        33.12 o
 -13  13   2         28.43         48.65        35.13 o
 -12  13   2          3.34          2.79        32.52 o
 -11  13   2          0.64         15.48        31.56 o
 -10  13   2       1258.17       1295.08        41.76 o
  -9  13   2        372.93        388.37        28.81 o
  -8  13   2        129.57        113.62        20.10 o
  -7  13   2        188.28        166.14        32.90 o
  -6  13   2          0.25        -33.05        48.07 o
  -5  13   2        131.13        144.25        49.64 o
  -4  13   2        842.57       1016.30        72.17 o
  -3  13   2        884.31       1026.33        71.79 o
  -2  13   2        246.63        199.89        33.28 o
  -1  13   2        770.81        858.82        58.27 o
   0  13   2        981.46        904.49        59.38 o
   1  13   2         86.16         80.12        34.51 o
   2  13   2        326.50        229.45        45.37 o
   3  13   2        291.82        395.77        50.26 o
   4  13   2          2.92          2.76        38.50 o
   5  13   2         80.49         64.07        42.63 o
   6  13   2          9.27        -15.04        43.68 o
   7  13   2         86.98         60.63        33.30 o
   8  13   2        106.78        101.14        36.24 o
   9  13   2         95.84         48.97        24.83 o
  10  13   2         56.32         47.32        28.29 o
  11  13   2          0.08         -5.65        30.49 o
  12  13   2          5.76         39.74        34.97 o
  13  13   2         16.58        -21.85        48.11 o
  14  13   2        316.71       2919.41      2114.41 o
  15  13   2          1.55        -24.97        37.31 o
  16  13   2         11.42        -30.74        30.74 o
  17  13   2          9.83        -14.38        40.36 o
 -17  14   2         12.62        -37.53        61.04 o
 -16  14   2         28.58         -2.35        24.05 o
 -15  14   2          0.19        -42.15        53.56 o
 -14  14   2         57.28         58.86        28.45 o
 -13  14   2          4.34        -22.35        33.99 o
 -12  14   2          6.33          3.63        32.18 o
 -11  14   2         77.55         54.36        30.59 o
 -10  14   2         55.45         55.27        22.60 o
  -9  14   2          3.25          0.90        20.61 o
  -8  14   2        542.90        534.88        27.85 o
  -7  14   2         22.02         39.38        19.13 o
  -6  14   2        579.30        589.48        65.28 o
  -5  14   2        431.67        360.42        56.46 o
  -4  14   2        526.88        618.47        64.05 o
  -3  14   2         13.60         19.84        43.05 o
  -2  14   2        152.42        156.22        47.27 o
  -1  14   2          9.55         18.42        59.67 o
   0  14   2        260.86        249.47        68.09 o
   1  14   2       1002.84       1082.19        94.48 o
   2  14   2         67.19         76.13        62.09 o
   3  14   2         20.69         26.48        36.08 o
   4  14   2        668.80        725.73        62.24 o
   5  14   2        287.64        381.42        54.15 o
   6  14   2        410.96        484.27        43.59 o
   7  14   2          0.65         -0.73        25.30 o
   8  14   2         68.75         65.21        24.01 o
   9  14   2        158.12        146.92        27.32 o
  10  14   2         15.77          7.19        30.81 o
  11  14   2        100.38         59.65        31.94 o
  12  14   2          3.72          6.22        30.01 o
  13  14   2          0.24        -10.02        28.98 o
  14  14   2        104.21         24.82        42.38 o
  15  14   2          0.93         -2.65        35.35 o
  16  14   2          6.15        -51.25        51.25 o
 -17  15   2          6.24         28.61        47.11 o
 -16  15   2         84.52         52.95        21.66 o
 -15  15   2         55.81         31.00        26.39 o
 -14  15   2        596.33        571.17        32.65 o
 -13  15   2         97.71         67.79        50.88 o
 -12  15   2         82.59         33.86        31.43 o
 -11  15   2          1.92         -8.42        30.65 o
 -10  15   2        114.48        110.30        25.86 o
  -9  15   2        440.64        533.29        30.28 o
  -8  15   2        143.43        133.25        22.23 o
  -7  15   2       1096.17       1017.35        46.36 o
  -6  15   2        384.75        357.14        23.75 o
  -5  15   2        363.36        258.06        58.79 o
  -4  15   2        117.29         89.12        44.05 o
  -3  15   2        624.66        682.53        66.38 o
  -2  15   2        404.05        456.84        78.61 o
  -1  15   2        932.77        938.84        95.35 o
   0  15   2        934.15       1032.20        97.58 o
   1  15   2        324.07        332.17        72.19 o
   2  15   2        345.69        358.92        75.00 o
   3  15   2         29.37         57.13        60.68 o
   4  15   2        385.55        493.64        46.38 o
   5  15   2         64.32         51.29        21.64 o
   6  15   2         89.58         73.84        23.03 o
   7  15   2        383.68        362.22        32.04 o
   8  15   2          0.23        -14.05        26.03 o
   9  15   2         26.56         19.58        29.33 o
  10  15   2         28.42        -16.30        31.98 o
  11  15   2          0.33        -14.21        31.44 o
  12  15   2         42.88          3.41        31.13 o
  13  15   2        237.89        241.88        32.73 o
  14  15   2          2.80          3.12        38.90 o
  15  15   2          5.91        -38.46        45.19 o
  16  15   2         76.45         -4.16        43.14 o
 -16  16   2         31.33         -3.87        31.21 o
 -15  16   2          4.77        -20.67        23.15 o
 -14  16   2          1.78         12.26        23.05 o
 -13  16   2         36.91         56.32        30.85 o
 -12  16   2         82.38         46.91        40.65 o
 -11  16   2         11.06        -18.25        30.96 o
 -10  16   2        236.78        257.23        30.18 o
  -9  16   2          2.91          3.08        23.45 o
  -8  16   2        862.32       1047.57        36.26 o
  -7  16   2        580.04        519.06        30.43 o
  -6  16   2       1219.90       1348.19        61.82 o
  -5  16   2        177.64        124.06        19.48 o
  -4  16   2        145.41        153.23        29.25 o
  -3  16   2         42.94         26.19        30.71 o
  -2  16   2        275.49        287.23        39.59 o
  -1  16   2         85.05        132.24        64.45 o
   0  16   2         41.95         22.58        31.54 o
   1  16   2          6.89          4.78        30.60 o
   2  16   2          0.04         15.71        21.60 o
   3  16   2        148.53        199.77        31.89 o
   4  16   2         77.84         91.94        36.75 o
   5  16   2        686.32        669.04        39.04 o
   6  16   2        150.78        131.18        26.04 o
   7  16   2          0.00        -15.93        25.57 o
   8  16   2          0.13          4.61        28.77 o
   9  16   2         10.38         -4.32        31.38 o
  10  16   2          0.20        -21.86        32.08 o
  11  16   2         41.39         10.77        31.46 o
  12  16   2         58.41         11.94        30.43 o
  13  16   2         85.50          4.59        31.22 o
  14  16   2          3.66        -16.72        45.21 o
  15  16   2          7.88         47.13        53.04 o
  16  16   2          3.76          8.64        27.77 o
 -16  17   2         74.78         82.48        23.90 o
 -15  17   2         60.13         32.58        18.94 o
 -14  17   2         65.16         62.20        42.18 o
 -13  17   2        113.10         68.00        32.40 o
 -12  17   2        223.61        273.52        32.55 o
 -11  17   2          5.42         25.53        32.90 o
 -10  17   2        354.51        408.42        43.48 o
  -9  17   2          0.83        -11.33        26.06 o
  -8  17   2        472.62        528.18        39.58 o
  -7  17   2       4061.70       4510.63       145.43 o
  -6  17   2        595.13        548.37        65.32 o
  -5  17   2       1480.81       1653.17        51.76 o
  -4  17   2        551.00        400.57       115.09 o
  -3  17   2          0.07         30.25        30.35 o
  -2  17   2        610.88        527.08        39.97 o
  -1  17   2        459.19        350.87        44.21 o
   0  17   2        399.14        371.09        25.88 o
   1  17   2        514.68        513.36        35.53 o
   2  17   2         32.01         33.85        19.62 o
   3  17   2       1180.82       1343.42        69.24 o
   4  17   2       1188.53       1280.25        69.37 o
   5  17   2         10.42        -33.91        33.91 o
   6  17   2       2740.66       2865.12        63.48 o
   7  17   2        303.00        285.49        34.55 o
   8  17   2        485.30        487.14        39.09 o
   9  17   2       1093.04       1210.67        52.20 o
  10  17   2          1.39        -31.65        31.65 o
  11  17   2         68.32         36.01        25.69 o
  12  17   2          2.38          3.80        23.64 o
  13  17   2          0.97          5.53        18.39 o
  14  17   2         22.06        -13.99        70.45 o
  15  17   2         67.87         29.99        61.63 o
 -15  18   2         19.70        -10.90        17.11 o
 -14  18   2         34.89         30.07        22.52 o
 -13  18   2        145.10        132.24        28.80 o
 -12  18   2         42.76          5.06        44.13 o
 -11  18   2         36.59         45.15        36.81 o
 -10  18   2         10.92         -6.73        26.90 o
  -9  18   2        250.30        179.76        39.63 o
  -8  18   2         53.66         36.19        43.20 o
  -7  18   2         92.75         97.01        38.31 o
  -6  18   2        948.60       1123.97        72.70 o
  -5  18   2       1107.99       1341.36       122.04 o
  -4  18   2         97.76        115.60        30.93 o
  -3  18   2         56.02         44.83        27.82 o
  -2  18   2         91.50         80.59        33.68 o
  -1  18   2        546.24        440.79        47.93 o
   0  18   2        926.41       1001.28        63.70 o
   1  18   2        112.54        127.76        24.63 o
   2  18   2        108.05         92.99        23.20 o
   3  18   2         30.10         29.36        28.19 o
   4  18   2        609.51        763.54        59.37 o
   5  18   2       1354.62       1668.85        79.32 o
   6  18   2        717.50        675.77        47.80 o
   7  18   2        280.50        354.20        37.84 o
   8  18   2          8.36        -21.88        29.79 o
   9  18   2          0.01         13.96        30.63 o
  10  18   2         43.89         35.28        42.64 o
  11  18   2        134.53         55.21        29.98 o
  12  18   2        156.12        176.67        37.31 o
  13  18   2          8.22          6.02        19.22 o
  14  18   2         94.22         42.82        98.09 o
  15  18   2         11.34        -22.78        26.07 o
 -15  19   2        103.07         84.54        68.62 o
 -14  19   2          7.72         -9.06        22.15 o
 -13  19   2        183.64         85.36        32.90 o
 -12  19   2          4.93        -14.48        27.79 o
 -11  19   2          1.13         37.59        68.71 o
 -10  19   2          1.64        -47.49        64.88 o
  -9  19   2         55.78         -3.60        32.63 o
  -8  19   2        536.25        461.67        41.61 o
  -7  19   2       1144.78       1021.75        97.05 o
  -6  19   2        125.60         76.87        29.13 o
  -5  19   2          0.61        -37.99        37.99 o
  -4  19   2          0.05        -26.46        44.00 o
  -3  19   2         80.37        125.87        36.38 o
  -2  19   2         99.68         74.76        28.93 o
  -1  19   2        171.24        161.31        30.35 o
   0  19   2         10.83         17.40        28.42 o
   1  19   2          0.82         65.61        36.16 o
   2  19   2         23.47         98.22        26.19 o
   3  19   2         17.28         42.93        30.29 o
   4  19   2        261.82        260.55        51.00 o
   5  19   2          0.02        -35.98        35.98 o
   6  19   2        165.41        124.42        90.10 o
   7  19   2        782.00        887.50        53.18 o
   8  19   2        274.60        361.61        53.72 o
   9  19   2          5.41         74.29        43.12 o
  10  19   2         41.81          8.16        28.09 o
  11  19   2          9.46        -27.92        27.92 o
  12  19   2         89.71         41.58        43.23 o
  13  19   2         21.61         -7.22        18.19 o
  14  19   2          6.15         20.91        58.74 o
 -14  20   2          1.48       2329.10       281.83 o
 -13  20   2         22.32         41.36        26.55 o
 -12  20   2         43.21          6.57        32.90 o
 -11  20   2          1.95        -26.65        34.74 o
 -10  20   2         78.32         81.83        44.82 o
  -9  20   2          2.75        -29.49        29.49 o
  -8  20   2         52.17          6.73        31.32 o
  -7  20   2         20.92          4.74        30.40 o
  -6  20   2        166.13        -18.21        43.49 o
  -5  20   2         26.73        -56.16        56.16 o
  -4  20   2       1182.37        784.32        74.28 o
  -3  20   2          0.00         53.63        24.59 o
  -2  20   2        575.46        651.76        50.86 o
  -1  20   2        182.94        143.79        31.37 o
   0  20   2         55.32         72.05        24.58 o
   1  20   2        343.53        292.15        47.70 o
   2  20   2         52.16         54.49        25.48 o
   3  20   2        326.48        301.44       129.66 o
   4  20   2        442.80        388.93       146.80 o
   5  20   2        223.20        166.24        72.89 o
   6  20   2        107.25         72.96       115.17 o
   7  20   2          0.07          5.83        38.92 o
   8  20   2        144.72        207.17        38.31 o
   9  20   2         38.61          7.95        24.48 o
  10  20   2         50.20         17.41        27.95 o
  11  20   2        165.45         43.16        29.74 o
  12  20   2          5.75         15.20        17.09 o
  13  20   2         17.70        -16.27        16.27 o
 -13  21   2          4.00         19.82        21.18 o
 -12  21   2         11.78         40.80        27.31 o
 -11  21   2         29.70         60.05        31.48 o
 -10  21   2         45.68         46.42        32.58 o
  -9  21   2          7.90          5.17        45.79 o
  -8  21   2        238.39        226.80        41.38 o
  -7  21   2         18.81          4.61        23.42 o
  -6  21   2          0.21         16.99        33.20 o
  -5  21   2          1.37        -12.00        29.31 o
  -4  21   2         14.99         14.80        25.47 o
  -3  21   2         64.05         84.92        26.66 o
  -2  21   2        160.74        190.08        28.09 o
  -1  21   2         22.50         88.47        34.09 o
   0  21   2        813.68        740.12        40.85 o
   1  21   2        818.96        867.18        77.83 o
   2  21   2        190.35        190.75        40.37 o
   3  21   2        442.05        427.85        58.84 o
   4  21   2        119.63         58.79        41.14 o
   5  21   2         23.35         48.24        58.52 o
   6  21   2        115.69         83.05        40.26 o
   7  21   2         50.70         31.75        39.57 o
   8  21   2          2.19        -27.07        27.07 o
   9  21   2         11.44        -21.28        31.94 o
  10  21   2         65.82          0.00        23.22 o
  11  21   2         58.24         45.72        17.38 o
  12  21   2         21.82         24.13        19.89 o
 -13  22   2          0.98          1.61        22.52 o
 -12  22   2          0.00         56.39        19.24 o
 -11  22   2         34.85         62.34        39.14 o
 -10  22   2        143.56        212.63        38.07 o
  -9  22   2          0.45         20.04        30.04 o
  -8  22   2          7.58         56.21        23.02 o
  -7  22   2          7.53          6.99        27.25 o
  -6  22   2          7.34         57.39        38.46 o
  -5  22   2          5.17          1.36        26.66 o
  -4  22   2          0.76          9.54        32.82 o
  -3  22   2        110.46          5.98        32.45 o
  -2  22   2        125.05         42.51        32.04 o
  -1  22   2          5.84         11.51        33.84 o
   0  22   2         72.15        169.13        36.28 o
   1  22   2          0.05         30.95        42.06 o
   2  22   2         44.30         55.66        26.48 o
   3  22   2         27.51         44.50        69.07 o
   4  22   2         23.35         78.01        78.47 o
   5  22   2         11.89         25.98        44.42 o
   6  22   2         12.64         -2.01        40.10 o
   7  22   2         12.95          3.69        53.55 o
   8  22   2          0.05         19.54        35.14 o
   9  22   2          7.08         23.87        30.76 o
  10  22   2          0.28         10.76        35.16 o
  11  22   2          6.76         50.49        56.98 o
  12  22   2         91.06         87.36        27.54 o
 -12  23   2          1.00          8.38        17.66 o
 -11  23   2         36.11          5.04        35.72 o
 -10  23   2          0.10          1.77        27.74 o
  -9  23   2         10.75        146.52        94.19 o
  -8  23   2         44.99        177.31       134.60 o
  -7  23   2         80.86         40.68        33.46 o
  -6  23   2         67.63         42.15        26.63 o
  -5  23   2        105.47         71.25        27.89 o
  -4  23   2         39.50         23.77        27.85 o
  -3  23   2          6.07          9.82        24.30 o
  -2  23   2         33.91         28.60        24.64 o
  -1  23   2          4.21          3.02        31.72 o
   0  23   2         24.06         44.15        27.01 o
   1  23   2        129.24        127.92        47.43 o
   2  23   2         96.69         29.78        22.30 o
   3  23   2          1.34          1.18        39.68 o
   4  23   2         22.62         24.06        77.06 o
   5  23   2         68.05        142.61       133.83 o
   6  23   2        186.62       1144.94       628.45 o
   7  23   2         90.53        128.62        84.46 o
   8  23   2          0.00         43.28        53.78 o
   9  23   2         16.42         34.44        29.42 o
  10  23   2         28.08        285.73       150.42 o
  11  23   2         20.00         77.11        25.03 o
 -11  24   2          2.88         63.62        37.27 o
 -10  24   2          0.15         90.90        87.83 o
  -9  24   2         22.91         33.04        27.04 o
  -8  24   2        147.41        153.12        32.63 o
  -7  24   2         74.66         65.95        38.23 o
  -6  24   2          6.92         12.49        24.12 o
  -5  24   2         13.59         67.11        25.12 o
  -4  24   2         27.61        -15.36        43.88 o
  -3  24   2          9.01         13.06        22.93 o
  -2  24   2         63.64         24.98        29.66 o
  -1  24   2         28.66         39.00        31.19 o
   0  24   2          3.49         50.12        36.56 o
   1  24   2        126.22         46.73        26.60 o
   2  24   2          2.34          8.04        32.25 o
   3  24   2          9.06        374.87       263.02 o
   4  24   2         38.75        358.57       274.24 o
   5  24   2         29.22        120.04        82.78 o
   6  24   2         30.98        575.15       417.85 o
   7  24   2         57.21         63.70        33.70 o
   8  24   2         31.05         58.85        29.91 o
   9  24   2          0.09        196.70       125.33 o
  10  24   2         18.67         42.29        50.64 o
 -10  25   2         30.86         27.74        24.51 o
  -9  25   2          1.64         32.49        33.37 o
  -8  25   2          8.82         32.92        45.03 o
  -7  25   2         14.51         29.02        50.53 o
  -6  25   2          0.09          2.12        23.41 o
  -5  25   2          0.03         17.82        25.26 o
  -4  25   2          0.87         26.90        25.56 o
  -3  25   2         49.99         20.45        22.06 o
  -2  25   2          3.61       2006.68      1250.76 o
  -1  25   2         70.95         40.73        37.37 o
   0  25   2         21.25         22.54        23.58 o
   1  25   2         42.46         35.15        18.55 o
   2  25   2          3.88         34.72        31.87 o
   3  25   2          2.35         18.72        44.74 o
   4  25   2          0.03         13.01        31.25 o
   5  25   2          8.69         63.44        51.01 o
   6  25   2          0.59         55.85        71.98 o
   7  25   2          1.45         16.96        29.65 o
   8  25   2          8.85         40.70        23.38 o
   9  25   2         14.39         53.89        25.55 o
  -9  26   2         34.99         37.45        17.49 o
  -8  26   2          4.11         29.42        41.19 o
  -7  26   2          0.11         71.84        84.92 o
  -6  26   2         19.41         41.68        36.06 o
  -5  26   2         14.29         21.69        18.10 o
  -4  26   2         22.79         30.92        18.21 o
  -3  26   2          2.07         81.77        24.96 o
  -2  26   2         12.44        -28.20        70.62 o
  -1  26   2         17.85        -15.03        25.70 o
   0  26   2         15.16        -10.26        19.31 o
   1  26   2          2.99          6.59        33.32 o
   2  26   2         22.87         21.81        23.63 o
   3  26   2          3.30        310.31       223.83 o
   4  26   2          3.80         39.64        28.31 o
   5  26   2         12.11         82.18        91.69 o
   6  26   2          2.46         48.59        42.38 o
   7  26   2          5.37         37.69        23.87 o
   8  26   2         32.32         36.80        25.76 o
  -7  27   2         77.39        121.20        24.98 o
  -6  27   2         48.15         66.88        17.44 o
  -5  27   2         55.32          4.73        13.09 o
  -4  27   2         27.90         26.97        24.48 o
  -3  27   2          5.55         19.04        17.76 o
  -2  27   2         29.71         50.12        24.18 o
  -1  27   2         26.91        -43.57        44.63 o
   0  27   2         23.82        -32.19        32.19 o
   1  27   2         14.17        -29.98        29.98 o
   2  27   2          0.19         15.59        28.03 o
   3  27   2         54.68         38.15        18.95 o
   4  27   2         25.00         37.20        18.77 o
   5  27   2         60.07         27.75        17.64 o
   6  27   2         87.69        103.14        25.18 o
   7  27   2         13.77         13.86        15.81 o
  -4  28   2         33.93         15.22        16.70 o
  -3  28   2         58.32         15.76        13.70 o
  -2  28   2         15.80          0.17        64.77 o
  -1  28   2         45.73        191.33        32.25 o
   1  28   2          0.00        -27.12        27.12 o
   2  28   2         78.64        -12.03        23.33 o
   3  28   2          4.48        -15.79        22.13 o
   4  28   2          8.61        -11.12        19.57 o
   5  28   2          5.89          0.47        16.52 o
 -20   1   3         10.05          9.57        15.86 o
 -19   1   3         14.14         33.07        30.64 o
 -18   1   3        406.06        384.68        39.73 o
 -17   1   3        194.53        228.47        30.66 o
 -16   1   3        627.92        727.68        64.62 o
 -15   1   3         32.76         17.51        35.51 o
 -14   1   3         38.83         41.36        29.69 o
 -13   1   3        239.86        311.56        30.13 o
 -12   1   3         27.61         33.28        21.71 o
 -11   1   3          4.69        -16.35        59.59 o
 -10   1   3       2759.27       2729.66       131.97 o
  -9   1   3       4689.21       5483.86       167.67 o
  -8   1   3       1656.67       2032.83       104.56 o
  -7   1   3        523.44        486.00        64.31 o
  -6   1   3        283.57        216.69        51.34 o
  -5   1   3       6754.47       6024.15       121.05 o
  -4   1   3       1262.76        914.51        54.66 o
  -3   1   3     108159.45     100869.56       294.83 o
  -2   1   3      14608.58      13064.79       144.08 o
  -1   1   3        670.97        543.49        19.38 o
   0   1   3        178.53         61.07         9.08 o
   1   1   3       9619.65       9979.28        79.89 o
   2   1   3     124217.93     119743.11       430.30 o
   3   1   3        630.19        538.22        50.65 o
   4   1   3       7292.96       7173.05       136.74 o
   5   1   3        985.86       1073.82        72.73 o
   6   1   3        347.81        459.26        64.29 o
   7   1   3       1213.51       1563.27        95.93 o
   8   1   3       9893.68      10450.50       229.97 o
   9   1   3        592.46        473.39        78.13 o
  10   1   3         30.27         23.20        62.12 o
  11   1   3          1.73         13.86        23.38 o
  12   1   3        238.76        224.11        31.30 o
  13   1   3        472.47        521.48        41.89 o
  14   1   3          4.61         23.39        31.91 o
  15   1   3         60.73        100.19        33.74 o
  16   1   3        191.04        219.33        33.24 o
  17   1   3         33.84         26.59        29.15 o
  18   1   3          3.40          5.47        28.09 o
  19   1   3         60.64         54.05        18.44 o
 -20   2   3         16.24         11.57        15.96 o
 -19   2   3          4.41          5.54        21.08 o
 -18   2   3         12.38        -13.88        27.84 o
 -17   2   3          0.40        -20.99        34.60 o
 -16   2   3        413.65        410.16        56.25 o
 -15   2   3         38.23         27.66        31.75 o
 -14   2   3          3.66        -23.43        29.40 o
 -13   2   3        473.12        471.04        32.02 o
 -12   2   3         19.51         24.73        21.04 o
 -11   2   3         41.68         35.99        60.37 o
 -10   2   3        617.68        615.70        77.99 o
  -9   2   3         85.37         77.22        58.02 o
  -8   2   3       3829.26       3936.53       135.95 o
  -7   2   3         12.57          0.45        52.03 o
  -6   2   3        873.71        652.00        62.62 o
  -5   2   3       1819.13       1987.56        77.55 o
  -4   2   3       2036.32       1866.70        53.91 o
  -3   2   3       2874.97       2233.08        50.75 o
  -2   2   3      39581.90      34687.23       151.03 o
  -1   2   3        585.75        293.42        18.12 o
   0   2   3       4857.31       4260.44        40.20 o
   1   2   3      31062.80      29406.59       159.83 o
   2   2   3       5889.87       4826.11        70.57 o
   3   2   3       1496.08       1445.65        50.98 o
   4   2   3       7698.70       7137.61       135.39 o
   5   2   3       5011.38       4646.47       124.27 o
   6   2   3        490.56        511.06        66.24 o
   7   2   3       2765.44       2759.19       119.35 o
   8   2   3        338.85        295.05        53.29 o
   9   2   3       3642.09       3650.34       153.70 o
  10   2   3         40.99          4.78        36.07 o
  11   2   3        267.96        210.30        28.11 o
  12   2   3        133.80        101.56        28.45 o
  13   2   3        178.68        184.23        35.84 o
  14   2   3         26.94         17.27        32.62 o
  15   2   3          0.72         14.11        26.43 o
  16   2   3        137.40        114.30        31.29 o
  17   2   3        305.37        321.77        33.59 o
  18   2   3         58.40         44.76        27.38 o
 -20   3   3          6.95         -1.44        17.93 o
 -19   3   3         12.90         16.94        21.61 o
 -18   3   3         45.78         44.92        28.86 o
 -17   3   3          0.09         -5.08        33.59 o
 -16   3   3        227.69        226.90        50.42 o
 -15   3   3         54.27          5.12        31.44 o
 -14   3   3         18.38         18.77        29.02 o
 -13   3   3        836.37        779.31        31.48 o
 -12   3   3        412.10        373.10        23.96 o
 -11   3   3        704.34        631.09        82.70 o
 -10   3   3        601.15        571.48        77.76 o
  -9   3   3        776.50        702.46        79.30 o
  -8   3   3       2045.38       1935.17       102.41 o
  -7   3   3         57.91         21.83        52.12 o
  -6   3   3        465.02        376.48        44.83 o
  -5   3   3       1111.73        815.98        47.66 o
  -4   3   3        451.21        547.43        37.55 o
  -3   3   3        789.74        620.96        33.32 o
  -2   3   3      14633.89      13670.09       136.16 o
  -1   3   3      20692.30      18215.37       103.32 o
   0   3   3      15957.82      16569.99       153.41 o
   1   3   3       9725.88       8546.70        81.35 o
   2   3   3          2.04         21.60        23.99 o
   3   3   3       1377.24       1256.03        47.76 o
   4   3   3          3.17         11.84        31.74 o
   5   3   3        311.74        432.30        57.21 o
   6   3   3        446.27        440.63        50.15 o
   7   3   3         91.11        140.64        46.08 o
   8   3   3         29.43         41.06        58.42 o
   9   3   3        721.47        785.14        85.12 o
  10   3   3       1574.34       1739.96        73.98 o
  11   3   3        129.79         81.63        25.21 o
  12   3   3        225.38        249.57        31.90 o
  13   3   3          1.06        -12.62        33.25 o
  14   3   3         33.10         53.27        33.87 o
  15   3   3         31.29         53.25        22.10 o
  16   3   3         37.85         18.87        23.89 o
  17   3   3        319.37        405.76        34.18 o
  18   3   3         58.02         32.21        26.24 o
 -20   4   3          4.63         28.01        26.24 o
 -19   4   3        132.00        124.48        21.18 o
 -18   4   3        158.82         90.87        29.64 o
 -17   4   3          7.77         15.81        33.69 o
 -16   4   3        181.91        223.22        41.86 o
 -15   4   3         15.41        -14.73        24.64 o
 -14   4   3         92.47        113.55        24.41 o
 -13   4   3         55.93         64.30        20.42 o
 -12   4   3          2.23         14.28        18.15 o
 -11   4   3         97.73        100.64        27.60 o
 -10   4   3       1433.34       1521.51       106.94 o
  -9   4   3        321.90        381.56        67.71 o
  -8   4   3          8.38          2.46        52.26 o
  -7   4   3       2334.27       2227.73        99.82 o
  -6   4   3       3463.58       3084.48        84.73 o
  -5   4   3      10784.22       9785.13       128.16 o
  -4   4   3       2355.81       2381.75        61.54 o
  -3   4   3      10286.78      10264.99       126.34 o
  -2   4   3        119.96         60.58        17.49 o
  -1   4   3       3876.52       3467.99        63.28 o
   0   4   3         19.44         12.75        13.11 o
   1   4   3       3427.73       3097.42        47.25 o
   2   4   3       8614.67       8643.46        98.71 o
   3   4   3       2879.31       2871.48        54.75 o
   4   4   3       4500.33       4488.42        75.63 o
   5   4   3        421.25        363.79        37.72 o
   6   4   3        837.72       1004.83        60.55 o
   7   4   3         54.57        177.20        60.09 o
   8   4   3       2502.38       2852.55       131.14 o
   9   4   3          2.90        -33.99        55.06 o
  10   4   3         15.44         10.23        26.25 o
  11   4   3         79.84         67.74        27.75 o
  12   4   3         56.16         53.94        28.11 o
  13   4   3        123.64         85.43        33.86 o
  14   4   3          0.51         18.64        22.28 o
  15   4   3         23.61         18.74        21.82 o
  16   4   3          0.06         12.57        20.40 o
  17   4   3         11.02          2.70        21.20 o
  18   4   3          0.36        -25.16        25.16 o
 -19   5   3         49.86         32.61        17.91 o
 -18   5   3         19.35         62.70        28.30 o
 -17   5   3         67.22         55.91        34.26 o
 -16   5   3        276.96        311.37        32.30 o
 -15   5   3          0.00        -19.08        26.28 o
 -14   5   3        229.20        263.78        27.62 o
 -13   5   3         22.13         18.41        20.43 o
 -12   5   3        463.92        430.59        25.11 o
 -11   5   3          9.70         17.63        21.17 o
 -10   5   3          0.30          0.55        54.38 o
  -9   5   3       2560.63       2630.28       124.72 o
  -8   5   3       6471.88       6985.38       189.96 o
  -7   5   3        262.57        277.29        46.71 o
  -6   5   3        269.89        275.62        42.32 o
  -5   5   3       2714.45       2779.39        74.77 o
  -4   5   3       5277.01       4816.87        85.56 o
  -3   5   3       3670.97       3254.61        62.86 o
  -2   5   3       3172.89       3202.16        50.03 o
  -1   5   3       1202.87       1194.95        41.89 o
   0   5   3       3459.38       2975.94        58.00 o
   1   5   3       2848.24       3187.22        58.87 o
   2   5   3        368.94        275.11        20.84 o
   3   5   3       1600.35       1714.06        44.64 o
   4   5   3       2238.12       2381.76        71.33 o
   5   5   3        389.13        247.31        43.03 o
   6   5   3          1.56         -3.21        38.80 o
   7   5   3       3652.77       4199.47       142.41 o
   8   5   3         91.32         48.67        52.20 o
   9   5   3        222.69        189.82        62.56 o
  10   5   3          9.49         -0.75        22.19 o
  11   5   3        177.55        262.84        50.96 o
  12   5   3        102.72        103.59        28.73 o
  13   5   3        601.03        683.59        47.27 o
  14   5   3         38.39         56.43        23.63 o
  15   5   3        192.72        184.08        24.51 o
  16   5   3          0.54        -14.63        21.37 o
  17   5   3        148.84        112.02        22.09 o
  18   5   3         52.64         34.01        21.82 o
 -19   6   3          4.61         11.53        16.36 o
 -18   6   3         64.30         53.31        35.44 o
 -17   6   3         11.55         -8.92        31.49 o
 -16   6   3        313.81        310.51        38.80 o
 -15   6   3        723.98        771.03        38.55 o
 -14   6   3       2724.54       2949.50        57.05 o
 -13   6   3         82.76         66.32        21.14 o
 -12   6   3         10.78         -8.38        21.45 o
 -11   6   3        201.74        223.97        20.42 o
 -10   6   3        199.91        113.57        57.30 o
  -9   6   3          2.10         -0.45        50.50 o
  -8   6   3       4450.89       4665.22       122.70 o
  -7   6   3      11270.47      11009.98       169.58 o
  -6   6   3       3745.20       4209.39       100.82 o
  -5   6   3       5931.66       5463.37       136.50 o
  -4   6   3       4936.11       5476.88       128.13 o
  -3   6   3       6738.69       7331.28       138.82 o
  -2   6   3          4.64         -0.85        13.59 o
  -1   6   3       1036.80        857.41        40.67 o
   0   6   3       1609.98       1476.59        48.07 o
   1   6   3       2464.45       2039.21        37.89 o
   2   6   3       4196.74       4596.40        74.49 o
   3   6   3      11111.77      10672.77       156.56 o
   4   6   3       4590.08       4508.82        94.32 o
   5   6   3       3145.50       3239.21        90.55 o
   6   6   3      16645.90      17526.81       212.05 o
   7   6   3       2955.49       3214.63       128.43 o
   8   6   3       1305.89       1259.61        95.38 o
   9   6   3         70.88         88.87        59.11 o
  10   6   3        239.90        244.01        27.98 o
  11   6   3         43.95         49.57        25.65 o
  12   6   3         61.72         30.96        28.30 o
  13   6   3       3237.06       3463.05        84.19 o
  14   6   3         36.62         32.67        23.20 o
  15   6   3        201.07        156.57        24.92 o
  16   6   3        346.39        347.44        24.95 o
  17   6   3        251.14        285.46        19.92 o
  18   6   3          3.94         -5.05        18.74 o
 -19   7   3         11.46         13.85        13.93 o
 -18   7   3         64.31         40.95        35.19 o
 -17   7   3         93.13         78.04        23.87 o
 -16   7   3          0.09        -28.00        28.00 o
 -15   7   3        169.41        169.06        35.94 o
 -14   7   3         87.36         85.06        27.22 o
 -13   7   3       1126.14       1146.53        36.29 o
 -12   7   3       1215.15       1204.84        35.41 o
 -11   7   3        330.45        353.79        22.51 o
 -10   7   3        479.41        458.68        71.38 o
  -9   7   3        302.08        276.89        60.47 o
  -8   7   3         68.47        116.40        43.95 o
  -7   7   3        156.60        132.14        40.51 o
  -6   7   3       6013.67       6016.29       158.51 o
  -5   7   3        231.95        150.39        56.24 o
  -4   7   3       1927.16       1657.06        84.54 o
  -3   7   3        170.23        143.77        48.71 o
  -2   7   3       1282.29       1296.51        58.06 o
  -1   7   3      10266.54       9418.90       110.01 o
   0   7   3       4704.80       5035.51        82.25 o
   1   7   3        192.86        206.91        18.97 o
   2   7   3       1074.05       1121.36        39.00 o
   3   7   3        387.54        445.47        37.92 o
   4   7   3       6172.34       6566.62       114.67 o
   5   7   3       3815.12       4542.82       105.71 o
   6   7   3         11.63          4.50        37.18 o
   7   7   3          0.32        -15.68        39.97 o
   8   7   3        406.29        342.97        65.41 o
   9   7   3          0.04          3.28        27.23 o
  10   7   3         21.55         10.79        22.86 o
  11   7   3       1519.09       1452.78        50.61 o
  12   7   3        393.11        385.91        37.53 o
  13   7   3         12.56          8.55        24.45 o
  14   7   3         57.20         79.86        24.37 o
  15   7   3         11.95        -10.24        21.93 o
  16   7   3          1.57         -9.77        19.12 o
  17   7   3         73.11         72.30        15.76 o
 -19   8   3         26.54         18.41        23.25 o
 -18   8   3         58.72         60.97        19.58 o
 -17   8   3        118.21         75.38        27.61 o
 -16   8   3        201.33        220.23        30.25 o
 -15   8   3        133.16        114.06        32.21 o
 -14   8   3        307.17        381.23        31.72 o
 -13   8   3        332.43        323.41        30.23 o
 -12   8   3         50.94         37.22        19.61 o
 -11   8   3       1817.79       1821.99        39.26 o
 -10   8   3         36.11         51.45        25.39 o
  -9   8   3        428.32        404.43        54.54 o
  -8   8   3          2.78         16.24        38.29 o
  -7   8   3        265.19        270.12        44.43 o
  -6   8   3        338.21        380.81        65.80 o
  -5   8   3        489.28        393.27        64.75 o
  -4   8   3         75.43         66.92        52.85 o
  -3   8   3       1243.79       1456.75        66.67 o
  -2   8   3       7575.63       6942.31       103.07 o
  -1   8   3        223.70        302.77        36.02 o
   0   8   3       1952.97       2071.72        60.69 o
   1   8   3       3368.07       3085.14        50.01 o
   2   8   3       5096.87       5780.15        80.94 o
   3   8   3         31.60         54.89        28.15 o
   4   8   3        919.48        769.66        50.52 o
   5   8   3       2785.79       2978.54        91.99 o
   6   8   3        543.37        666.58        55.22 o
   7   8   3         68.55         54.18        41.74 o
   8   8   3        345.83        380.78        64.94 o
   9   8   3         38.69         76.88        29.11 o
  10   8   3         16.51         29.93        23.44 o
  11   8   3         62.06         62.65        32.11 o
  12   8   3       1124.23       1180.98        41.18 o
  13   8   3       1495.87       1683.46        52.36 o
  14   8   3        735.74        846.60        35.91 o
  15   8   3         61.92         52.37        21.78 o
  16   8   3          5.81         -8.74        18.13 o
  17   8   3          4.08          8.73        15.50 o
 -19   9   3        114.46         59.35        48.44 o
 -18   9   3        214.24        127.48        56.16 o
 -17   9   3         59.63         23.75        27.68 o
 -16   9   3        809.94       1018.13        49.72 o
 -15   9   3        106.55         88.34        36.67 o
 -14   9   3       1541.37       1633.47        52.63 o
 -13   9   3       1288.30       1240.18        52.60 o
 -12   9   3          8.51         -1.05        22.17 o
 -11   9   3       1177.00       1170.53        37.49 o
 -10   9   3        160.08        220.12        24.58 o
  -9   9   3       1033.12       1077.12        73.84 o
  -8   9   3         64.08         38.25        38.07 o
  -7   9   3       5382.50       5444.64       129.36 o
  -6   9   3       3532.74       3642.98       136.41 o
  -5   9   3       1456.20       1643.67        96.46 o
  -4   9   3        490.30        549.63        68.58 o
  -3   9   3       2340.51       2775.27        89.31 o
  -2   9   3        199.04        415.94        40.60 o
  -1   9   3        398.38        321.75        38.59 o
   0   9   3       3781.41       3738.96        93.43 o
   1   9   3       3576.09       4342.77       100.69 o
   2   9   3        780.51        626.61        35.15 o
   3   9   3       7270.11       7775.49       107.02 o
   4   9   3       1252.80       1145.94        57.20 o
   5   9   3        776.09        861.39        56.72 o
   6   9   3       4445.22       4512.45       117.44 o
   7   9   3          0.48         35.59        39.85 o
   8   9   3       2204.02       2278.19        99.58 o
   9   9   3          6.71         -4.00        35.08 o
  10   9   3       1405.70       1404.66        87.73 o
  11   9   3          2.97          0.70        25.74 o
  12   9   3       1472.44       1702.22        51.25 o
  13   9   3        264.35        263.04        26.87 o
  14   9   3          4.84          4.72        21.52 o
  15   9   3       1092.00       1191.40        35.46 o
  16   9   3        140.30        150.73        21.39 o
  17   9   3        950.96       1046.48       243.67 o
 -18  10   3         12.72         22.11        19.15 o
 -17  10   3        123.19         93.90        27.31 o
 -16  10   3        122.52         52.98        32.47 o
 -15  10   3         33.32         13.76        43.45 o
 -14  10   3        157.89        170.57        31.11 o
 -13  10   3        652.74        696.08        44.27 o
 -12  10   3        103.83        110.18        28.53 o
 -11  10   3        375.88        407.01        27.82 o
 -10  10   3         71.74         61.47        22.31 o
  -9  10   3        592.48        665.71        35.85 o
  -8  10   3         31.80         40.96        35.89 o
  -7  10   3        158.58        175.39        63.38 o
  -6  10   3         58.01         85.59        57.12 o
  -5  10   3         64.00         27.45        53.30 o
  -4  10   3       2009.67       1968.56        84.01 o
  -3  10   3        104.99        218.27        38.33 o
  -2  10   3        573.23        651.93        46.59 o
  -1  10   3        661.53        705.52        47.81 o
   0  10   3         14.34          0.51        38.88 o
   1  10   3        997.02        984.35        60.25 o
   2  10   3         61.86         61.70        40.73 o
   3  10   3       1105.84       1024.75        65.17 o
   4  10   3        157.79        166.10        46.24 o
   5  10   3        878.01       1003.01        84.55 o
   6  10   3        181.96        186.83        58.99 o
   7  10   3         65.66         55.10        58.88 o
   8  10   3         18.83         30.53        38.90 o
   9  10   3         82.65         64.18        28.86 o
  10  10   3        653.33        636.51        45.00 o
  11  10   3        260.11        281.56        63.59 o
  12  10   3          6.41         -2.93        36.99 o
  13  10   3         96.85        122.78        27.18 o
  14  10   3        380.15        324.83        29.34 o
  15  10   3         10.35          4.91        25.44 o
  16  10   3         29.23         19.80        31.97 o
  17  10   3         67.53          2.85        24.99 o
 -18  11   3        160.17        199.16        20.96 o
 -17  11   3         12.66        -17.09        25.00 o
 -16  11   3        686.45        708.80        43.17 o
 -15  11   3        190.25        109.97        49.80 o
 -14  11   3         27.43        -29.21        43.93 o
 -13  11   3        241.16        180.83        53.49 o
 -12  11   3         46.47         51.45        38.25 o
 -11  11   3       1649.54       1604.21        64.01 o
 -10  11   3       2442.40       2700.28        60.02 o
  -9  11   3         11.81         15.31        20.19 o
  -8  11   3        672.78        789.66        94.86 o
  -7  11   3        236.78        235.07        63.75 o
  -6  11   3        135.44         85.54        55.31 o
  -5  11   3        502.40        549.10        58.62 o
  -4  11   3        109.08         50.98        34.42 o
  -3  11   3        186.77        183.40        37.54 o
  -2  11   3       2745.31       2811.59        79.71 o
  -1  11   3        233.93        299.73        40.16 o
   0  11   3       1944.63       2395.00        85.09 o
   1  11   3        271.81        263.92        45.72 o
   2  11   3        355.02        257.50        47.92 o
   3  11   3        260.58        256.91        47.97 o
   4  11   3        138.19        229.16        48.62 o
   5  11   3        985.57        942.16        69.76 o
   6  11   3        822.85        795.12        83.66 o
   7  11   3       1815.19       1888.93       119.37 o
   8  11   3         57.90         31.12        26.78 o
   9  11   3        606.26        748.19        52.54 o
  10  11   3       1607.00       1557.87        75.79 o
  11  11   3        506.77        509.19        46.97 o
  12  11   3       1070.18       1274.57        92.29 o
  13  11   3         99.12         99.78        59.68 o
  14  11   3         61.77         13.77        44.42 o
  15  11   3        270.49        254.72        45.80 o
  16  11   3          0.26          3.81        30.43 o
  17  11   3        426.23        340.77        73.85 o
 -18  12   3          1.00         58.88        39.02 o
 -17  12   3        183.91        208.46        27.00 o
 -16  12   3        105.80        113.93        30.99 o
 -15  12   3         97.26         56.96        36.29 o
 -14  12   3         71.90         29.92        36.72 o
 -13  12   3          8.90         35.26        34.50 o
 -12  12   3       1104.99       1092.39        53.00 o
 -11  12   3        623.75        622.26        47.79 o
 -10  12   3         99.66         92.31        25.55 o
  -9  12   3       5241.00       5759.93        81.97 o
  -8  12   3        115.47        122.59        22.73 o
  -7  12   3         13.58         19.28        44.92 o
  -6  12   3          2.49          6.16        45.67 o
  -5  12   3        112.62         93.67        33.59 o
  -4  12   3        205.97        243.07        38.61 o
  -3  12   3        110.14         91.12        33.05 o
  -2  12   3       1700.03       1850.72        69.16 o
  -1  12   3          3.95          9.85        33.28 o
   0  12   3        489.00        493.64        51.17 o
   1  12   3       1481.01       1473.16        73.08 o
   2  12   3        536.32        613.97        57.58 o
   3  12   3         79.56         94.44        42.86 o
   4  12   3        319.52        345.75        53.65 o
   5  12   3        300.13        361.66        55.79 o
   6  12   3       1064.51       1093.02        78.87 o
   7  12   3       2627.06       3116.73        95.20 o
   8  12   3       3197.85       3241.53        74.48 o
   9  12   3       1100.88       1317.54        60.18 o
  10  12   3        335.76        295.30        43.08 o
  11  12   3         15.84         14.63        28.78 o
  12  12   3         91.47        162.20       124.23 o
  13  12   3        287.50      29105.77     21625.20 o
  14  12   3         24.02        160.24       135.86 o
  15  12   3        430.83        441.67        91.84 o
  16  12   3        182.23        156.41        67.72 o
  17  12   3         98.53         41.34        20.71 o
 -18  13   3        131.74         58.08        33.09 o
 -17  13   3         62.93         81.91        22.47 o
 -16  13   3         60.35         52.99        34.58 o
 -15  13   3        267.70        162.67        33.21 o
 -14  13   3          1.40        -22.98        35.30 o
 -13  13   3          2.02        -12.53        40.19 o
 -12  13   3          0.61         17.18        33.29 o
 -11  13   3        111.79        123.27        33.45 o
 -10  13   3       3093.08       3328.88        76.90 o
  -9  13   3        115.52        132.76        22.74 o
  -8  13   3         35.50         19.59        21.04 o
  -7  13   3        512.28        590.26        28.93 o
  -6  13   3        586.84        523.40        63.53 o
  -5  13   3        103.31         99.51        34.75 o
  -4  13   3         50.99         -2.00        30.03 o
  -3  13   3        817.48       1093.81        58.66 o
  -2  13   3       3693.94       4401.63       103.26 o
  -1  13   3         27.91         41.15        35.11 o
   0  13   3        277.42        265.68        44.40 o
   1  13   3       2554.18       3285.88       106.32 o
   2  13   3        163.70        139.24        42.60 o
   3  13   3        116.67         72.22        42.48 o
   4  13   3          1.65          8.97        40.06 o
   5  13   3        469.16        496.15        61.00 o
   6  13   3        306.84        422.54        33.60 o
   7  13   3        966.08       1169.03        49.65 o
   8  13   3        112.52        126.07        29.80 o
   9  13   3       1849.17       1834.76       106.43 o
  10  13   3         15.55         19.03        35.99 o
  11  13   3         21.44          5.68        30.18 o
  12  13   3         51.74         20.78        39.42 o
  13  13   3         92.04        -10.66        49.94 o
  14  13   3         43.53        -32.46        48.36 o
  15  13   3          4.83         19.31        35.30 o
  16  13   3         55.98        133.09        29.57 o
 -17  14   3        182.04        190.05        39.12 o
 -16  14   3         59.91         72.74        25.34 o
 -15  14   3          3.30         34.94        22.26 o
 -14  14   3        293.12        242.15        37.43 o
 -13  14   3        668.04        619.33        48.70 o
 -12  14   3         89.99         50.12        33.73 o
 -11  14   3        757.58        862.89        47.60 o
 -10  14   3        784.28        762.86        33.78 o
  -9  14   3         20.78         -4.88        20.88 o
  -8  14   3         60.37         51.39        19.72 o
  -7  14   3        145.29        131.60        21.58 o
  -6  14   3         38.66          9.56        21.46 o
  -5  14   3        243.43        241.73        55.33 o
  -4  14   3        897.08        934.83        74.03 o
  -3  14   3       1378.59       1450.21        83.79 o
  -2  14   3        662.80        880.35        70.43 o
  -1  14   3        971.71       1070.09        66.83 o
   0  14   3          0.04         19.98        33.51 o
   1  14   3        389.14        269.94        45.03 o
   2  14   3       1451.62       1743.86        85.11 o
   3  14   3        615.56        691.08        63.18 o
   4  14   3       1562.53       1628.06        88.26 o
   5  14   3         19.69         33.08        23.22 o
   6  14   3       1486.80       1566.87        57.46 o
   7  14   3        368.39        359.93        35.92 o
   8  14   3         49.20         12.07        28.87 o
   9  14   3         88.80        113.87        27.62 o
  10  14   3         29.20         41.63        34.07 o
  11  14   3         23.39          0.04        30.86 o
  12  14   3          7.70        -26.17        29.86 o
  13  14   3        109.51        -72.99       113.69 o
  14  14   3          1.49        -52.29        67.29 o
  15  14   3          3.96        -13.04        31.94 o
  16  14   3          3.13        -17.02        60.44 o
 -17  15   3         14.54         22.92        50.75 o
 -16  15   3         25.93          4.01        29.22 o
 -15  15   3        107.29        110.15        23.54 o
 -14  15   3         54.57         41.00        32.36 o
 -13  15   3         20.24         20.75        36.97 o
 -12  15   3         32.77         76.60        39.84 o
 -11  15   3        477.32        503.59        52.87 o
 -10  15   3        127.07        132.94        27.15 o
  -9  15   3         41.22          8.56        21.01 o
  -8  15   3       1504.53       1629.75        46.63 o
  -7  15   3       1754.82       1874.53        46.76 o
  -6  15   3          1.57        -19.10        19.10 o
  -5  15   3        693.25        694.87        59.26 o
  -4  15   3        167.22        152.41        29.26 o
  -3  15   3       1308.38       1577.40        89.48 o
  -2  15   3        162.07        211.06        68.15 o
  -1  15   3        451.61        437.86        77.00 o
   0  15   3       1118.31       1254.60       103.05 o
   1  15   3        107.17         72.24        59.86 o
   2  15   3         22.85         25.09        60.93 o
   3  15   3        334.32        352.72        35.68 o
   4  15   3        151.83        130.96        24.36 o
   5  15   3          0.21         16.03        25.63 o
   6  15   3        679.86        598.68        52.06 o
   7  15   3       1025.03       1046.81        44.19 o
   8  15   3         19.92         11.54        26.03 o
   9  15   3        653.19        731.09        44.76 o
  10  15   3        530.33        507.04        41.71 o
  11  15   3         29.17         -5.50        32.93 o
  12  15   3         20.02         -5.87        22.14 o
  13  15   3         33.50          3.62        42.36 o
  14  15   3         44.77         65.98        38.44 o
  15  15   3          0.10         35.94        30.96 o
  16  15   3          1.99        -30.17        58.10 o
 -16  16   3         21.00         18.79        41.84 o
 -15  16   3          0.19          0.40        18.26 o
 -14  16   3         76.52         37.83        22.76 o
 -13  16   3        419.52        550.62        55.13 o
 -12  16   3         43.11         23.13        36.70 o
 -11  16   3         70.69          4.87        43.92 o
 -10  16   3         56.70         28.24        25.67 o
  -9  16   3          9.74        -20.75        24.85 o
  -8  16   3         27.36         -8.25        24.07 o
  -7  16   3       1707.73       1781.47        78.01 o
  -6  16   3       1333.93       1393.14        64.67 o
  -5  16   3        182.80        128.77        19.52 o
  -4  16   3         24.88         16.48        19.54 o
  -3  16   3       1003.04       1275.00       109.43 o
  -2  16   3       1488.44       1428.67       201.09 o
  -1  16   3          0.05         25.99        33.19 o
   0  16   3          6.78         29.92        30.62 o
   1  16   3       1613.13       1934.40        74.26 o
   2  16   3        464.01        504.77        34.69 o
   3  16   3        236.59        174.05        29.02 o
   4  16   3        353.96        300.61        66.46 o
   5  16   3       2250.15       2573.76        58.35 o
   6  16   3       3405.86       3799.77        74.51 o
   7  16   3        316.88        278.53        31.15 o
   8  16   3        130.20        142.03        32.98 o
   9  16   3         16.97         22.55        32.28 o
  10  16   3          5.78        -14.33        32.45 o
  11  16   3         63.78         48.62        29.68 o
  12  16   3         13.09        -21.56        21.56 o
  13  16   3         43.67         40.43        25.56 o
  14  16   3        114.19        118.83        36.55 o
  15  16   3        121.47         64.25        71.69 o
 -16  17   3          2.75         20.22        48.87 o
 -15  17   3          0.15          6.39        17.39 o
 -14  17   3          0.16         -4.95        19.99 o
 -13  17   3        525.72        617.50        33.42 o
 -12  17   3        212.99        226.04        45.94 o
 -11  17   3         22.89         -6.60        29.03 o
 -10  17   3          3.60         41.04        36.73 o
  -9  17   3         22.20         -9.00        28.73 o
  -8  17   3        372.09        325.85        32.07 o
  -7  17   3       1053.36       1069.47        82.25 o
  -6  17   3        172.78        100.81        23.81 o
  -5  17   3        173.80        194.38        27.04 o
  -4  17   3          8.95          0.65        21.77 o
  -3  17   3        148.09        163.33        34.32 o
  -2  17   3         68.17         53.00        25.13 o
  -1  17   3        805.40        774.93        52.22 o
   0  17   3       1433.71       1499.01       136.53 o
   1  17   3         44.87         16.61        26.20 o
   2  17   3       1026.59        924.58        91.65 o
   3  17   3         51.92         33.42        35.82 o
   4  17   3          3.25        -23.60        28.19 o
   5  17   3        159.25        142.90        29.46 o
   6  17   3         84.37         63.83        22.49 o
   7  17   3        434.29        476.88        38.43 o
   8  17   3          1.37          6.19        30.56 o
   9  17   3         76.92         66.79        35.58 o
  10  17   3          3.58        -26.11        26.11 o
  11  17   3        220.77        196.02        41.40 o
  12  17   3        315.84        231.40        37.06 o
  13  17   3         47.64         61.82        24.10 o
  14  17   3         12.17          2.06        82.60 o
  15  17   3         15.97         -0.31        43.57 o
 -16  18   3          0.04         28.51        25.10 o
 -15  18   3         33.23         31.43        28.01 o
 -14  18   3         92.75         55.51        20.44 o
 -13  18   3         47.09         15.43        22.25 o
 -12  18   3          3.03         10.59        26.72 o
 -11  18   3          2.16        -10.04        33.00 o
 -10  18   3         76.69         79.92        38.55 o
  -9  18   3        149.49        135.60        29.48 o
  -8  18   3        440.63        402.53        34.04 o
  -7  18   3         52.11         50.52        26.53 o
  -6  18   3        252.34        268.12        28.72 o
  -5  18   3          0.00         32.50        26.76 o
  -4  18   3        713.84        659.01        63.83 o
  -3  18   3          0.05         -9.36        33.62 o
  -2  18   3        873.62        760.40       105.69 o
  -1  18   3         10.27         43.00        32.78 o
   0  18   3         60.32          4.53        24.96 o
   1  18   3          6.24         72.96        30.03 o
   2  18   3          2.65         13.61        29.54 o
   3  18   3          2.21         -0.14        29.05 o
   4  18   3         26.14          5.47        32.90 o
   5  18   3        270.78        222.51        32.37 o
   6  18   3          3.63          0.57        23.40 o
   7  18   3        201.41        166.87        31.78 o
   8  18   3          7.07        -20.61        28.18 o
   9  18   3          2.26         -1.03        25.37 o
  10  18   3         18.84         -4.03        23.91 o
  11  18   3          0.00        -10.29        21.44 o
  12  18   3         35.72         35.12        18.46 o
  13  18   3          0.01        -29.27        33.49 o
  14  18   3          2.39        190.46        33.32 o
 -15  19   3         17.27         47.22       103.06 o
 -14  19   3          0.32          5.85        23.85 o
 -13  19   3         27.81         26.55        23.62 o
 -12  19   3         29.00         27.92        23.91 o
 -11  19   3          7.58         -5.51        30.16 o
 -10  19   3         86.93         12.01        26.15 o
  -9  19   3        402.60        397.30        54.85 o
  -8  19   3        139.64         84.61        45.98 o
  -7  19   3        388.83        440.48        41.32 o
  -6  19   3        577.90        544.31        41.88 o
  -5  19   3        370.90        340.68       109.53 o
  -4  19   3        185.05        168.09        49.33 o
  -3  19   3       1569.97       1730.06        72.67 o
  -2  19   3          2.28         16.65        28.42 o
  -1  19   3          4.11          9.15        22.12 o
   0  19   3         48.49         77.27        26.86 o
   1  19   3          1.57         36.56        29.59 o
   2  19   3       2181.56       2067.93        90.18 o
   3  19   3         25.80         50.31        30.76 o
   4  19   3        822.85        867.58       209.67 o
   5  19   3       1042.11        918.96       161.63 o
   6  19   3        665.57        515.31       145.46 o
   7  19   3        240.72        133.85        25.55 o
   8  19   3        207.42        297.69        32.57 o
   9  19   3          3.94          6.20        24.81 o
  10  19   3         15.16        -17.99        29.51 o
  11  19   3         40.79         73.20        31.52 o
  12  19   3          1.24        -10.38        17.37 o
  13  19   3          0.34         41.34        42.55 o
  14  19   3          2.82         -9.90        24.36 o
 -14  20   3         17.65         57.34        29.97 o
 -13  20   3          1.54         58.04        45.78 o
 -12  20   3          0.03         22.00        40.59 o
 -11  20   3        128.04        147.84        39.97 o
 -10  20   3         15.58         16.28        33.37 o
  -9  20   3         28.40         24.27        34.71 o
  -8  20   3        177.05        115.25       104.16 o
  -7  20   3          4.00         35.46        38.05 o
  -6  20   3         79.68         46.14        31.59 o
  -5  20   3        315.94        161.66        32.84 o
  -4  20   3         66.90        -26.07        30.61 o
  -3  20   3          1.14         -3.36        28.87 o
  -2  20   3          4.09        160.28        33.49 o
  -1  20   3        578.31        533.03        50.04 o
   0  20   3        187.59        219.10        30.43 o
   1  20   3        235.36        199.92        35.16 o
   2  20   3        320.64        347.95        45.18 o
   3  20   3        231.25        136.54        40.79 o
   4  20   3        424.34        496.90        77.41 o
   5  20   3         24.14          9.48        37.14 o
   6  20   3          0.25        -14.64        37.86 o
   7  20   3         79.08         82.83        38.99 o
   8  20   3         62.58        107.23        25.13 o
   9  20   3         37.47         69.41        28.35 o
  10  20   3        177.62        175.23        23.30 o
  11  20   3         20.76        -27.31        27.31 o
  12  20   3         11.35         -5.76        21.95 o
  13  20   3         26.04          6.43        19.59 o
 -14  21   3          7.01         -7.72        19.03 o
 -13  21   3         87.24        112.90        19.20 o
 -12  21   3         94.03        148.36        31.91 o
 -11  21   3         58.14         84.02        72.69 o
 -10  21   3         32.46         64.34        37.67 o
  -9  21   3         67.92        150.51        37.83 o
  -8  21   3        106.26         60.32        36.49 o
  -7  21   3         72.00         46.24        49.75 o
  -6  21   3        208.40          6.48        35.96 o
  -5  21   3        266.35          5.01        31.28 o
  -4  21   3        100.51          2.38        28.84 o
  -3  21   3          0.64          3.34        23.38 o
  -2  21   3         69.41         58.95        24.12 o
  -1  21   3        188.36        200.01        29.85 o
   0  21   3        236.87        242.67        38.14 o
   1  21   3         62.70         74.61        26.76 o
   2  21   3         61.80        104.91       104.18 o
   3  21   3        281.83        273.91        45.12 o
   4  21   3        227.83        334.75        53.33 o
   5  21   3          0.03        125.17       127.15 o
   6  21   3         94.54         54.10        39.36 o
   7  21   3         50.58         75.93        39.27 o
   8  21   3          5.76       9111.76      5423.83 o
   9  21   3         35.27         30.78        26.21 o
  10  21   3         25.31          3.40        19.14 o
  11  21   3         41.81         32.41        22.66 o
  12  21   3          0.79         -0.98        19.52 o
 -13  22   3         14.78         10.05        16.90 o
 -12  22   3         19.77        -14.50        34.14 o
 -11  22   3         12.73        176.79        97.32 o
 -10  22   3         15.46        -30.08        31.35 o
  -9  22   3         34.33        -10.88        31.02 o
  -8  22   3         29.86         52.89        30.31 o
  -7  22   3         34.86         31.70        35.22 o
  -6  22   3        105.65         25.86        37.11 o
  -5  22   3        172.71         -3.66        33.17 o
  -4  22   3          3.80         14.88        32.10 o
  -3  22   3         25.96         15.61        26.49 o
  -2  22   3        258.57         95.92        78.68 o
  -1  22   3         46.25        416.38       253.62 o
   0  22   3         37.63        107.21        45.74 o
   1  22   3          0.01         51.77        60.51 o
   2  22   3        235.29       1032.29       530.76 o
   3  22   3        262.43        358.98        70.30 o
   4  22   3        103.57        142.31        42.81 o
   5  22   3        116.22        261.79        85.18 o
   6  22   3          0.96         58.74        50.21 o
   7  22   3         49.10        110.91        63.05 o
   8  22   3          5.76         41.19        35.10 o
   9  22   3          1.45         -4.10        29.30 o
  10  22   3         10.22         55.32        45.18 o
  11  22   3         37.26        102.80        46.30 o
 -12  23   3          4.37         -8.82        18.35 o
 -11  23   3          0.22        -29.89        29.89 o
 -10  23   3          6.51        -15.01        51.17 o
  -9  23   3         38.61        -12.37        31.71 o
  -8  23   3         28.70          4.57        30.61 o
  -7  23   3          7.16         -8.09        25.79 o
  -6  23   3         25.82          6.18        26.56 o
  -5  23   3         20.76         88.57        30.69 o
  -4  23   3         48.96         62.95        27.40 o
  -3  23   3        155.01         26.12        30.64 o
  -2  23   3         20.37          5.11        30.31 o
  -1  23   3         29.63         46.80        32.38 o
   0  23   3          0.27         14.81        23.53 o
   1  23   3         83.63         77.29        58.95 o
   2  23   3          1.71         25.74        36.60 o
   3  23   3          0.00         62.14        64.47 o
   4  23   3          0.26         65.36       103.19 o
   5  23   3        133.65        221.27        44.30 o
   6  23   3         58.75        254.11       149.92 o
   7  23   3          1.09        332.89       209.91 o
   8  23   3          0.81         14.97        36.70 o
   9  23   3         44.87         51.37        33.85 o
  10  23   3          0.25         22.13        34.45 o
  11  23   3         58.87         28.43        25.96 o
 -11  24   3          4.61         31.61        34.52 o
 -10  24   3         17.66         15.86        23.08 o
  -9  24   3         22.06         25.60        26.00 o
  -8  24   3         51.71          4.77        34.01 o
  -7  24   3         38.76         16.29        22.43 o
  -6  24   3          2.04         15.50        23.30 o
  -5  24   3         42.51         62.00        25.03 o
  -4  24   3         60.58         90.40        26.54 o
  -3  24   3         25.47         27.16        22.65 o
  -2  24   3        329.37        206.42       151.02 o
  -1  24   3         27.60         42.75        37.30 o
   0  24   3          1.20         10.33        19.78 o
   1  24   3        138.63         77.11        69.16 o
   2  24   3         21.47         12.79        33.86 o
   3  24   3         27.08         71.88       100.50 o
   4  24   3         14.42         37.38        62.03 o
   5  24   3          0.24          5.49        34.36 o
   6  24   3         52.08         43.12        33.60 o
   7  24   3          0.08         -8.24        33.21 o
   8  24   3          1.89         47.76        33.58 o
   9  24   3         28.77         47.91        21.41 o
  10  24   3          1.43         -2.94        26.82 o
 -10  25   3          0.83          7.06        21.69 o
  -9  25   3          5.18       3324.06      2052.35 o
  -8  25   3         20.19         36.88        24.07 o
  -7  25   3          1.33         -0.42        31.72 o
  -6  25   3          7.08         35.85        22.43 o
  -5  25   3          9.50         52.87        28.68 o
  -4  25   3          3.97         20.55        21.47 o
  -3  25   3          2.86          3.78        50.02 o
  -2  25   3          4.86        237.90       156.04 o
  -1  25   3         61.55         30.86        27.47 o
   0  25   3         39.83         -9.11        36.97 o
   1  25   3          7.74         57.31        44.50 o
   2  25   3          0.34         16.30        28.51 o
   3  25   3         73.37        359.48       167.31 o
   4  25   3          5.74         30.08        29.69 o
   5  25   3          0.00        106.82        87.05 o
   6  25   3          8.41         23.11        31.61 o
   7  25   3          6.15         37.04        24.36 o
   8  25   3          0.03         31.51        19.40 o
   9  25   3          3.86         26.66        27.05 o
  -9  26   3          4.00         44.76        18.08 o
  -8  26   3          0.00         80.55        85.80 o
  -7  26   3          0.00         45.45        56.15 o
  -6  26   3          1.51          7.92        23.22 o
  -5  26   3          6.51         -1.59        20.65 o
  -4  26   3         30.19         72.54        25.28 o
  -3  26   3          0.14         34.90        22.40 o
  -2  26   3         20.24         14.17        39.91 o
  -1  26   3         18.52         29.93        22.60 o
   0  26   3         19.25        -36.37        36.37 o
   1  26   3          2.64         -0.71        31.86 o
   2  26   3          5.61          3.33        22.35 o
   3  26   3          0.51          3.90        23.11 o
   4  26   3         40.76         48.79        23.77 o
   5  26   3          0.01         21.70        32.03 o
   6  26   3         16.79         19.96        19.53 o
   7  26   3          0.15         31.16        24.69 o
   8  26   3          0.31        -14.76        25.27 o
  -7  27   3        104.33         90.97        21.68 o
  -6  27   3         76.73        126.43        26.77 o
  -5  27   3         27.81         31.70        17.42 o
  -4  27   3          3.65         21.50        16.75 o
  -3  27   3         34.72         50.36        17.46 o
  -2  27   3          2.86         17.86        35.78 o
   2  27   3          1.78         -3.14        26.80 o
   3  27   3          3.41         28.24        23.90 o
   4  27   3          7.39         -3.97        17.55 o
   5  27   3         16.44         16.75        16.40 o
   6  27   3         68.81         55.19        14.84 o
  -3  28   3          0.11         50.15        26.62 o
  -2  28   3         30.04         38.03        26.64 o
  -1  28   3         12.21         73.03        28.42 o
   0  28   3          0.36        -20.82        23.84 o
   1  28   3          1.68        -29.21        29.21 o
   2  28   3          1.86        -25.32        25.32 o
   3  28   3          4.38        -22.55        22.55 o
   4  28   3         38.79        -19.27        19.27 o
 -20   0   4        117.90        162.36        23.88 o
 -19   0   4          1.74         20.61        40.68 o
 -18   0   4          1.74         21.14        45.43 o
 -17   0   4         77.70         69.75        40.10 o
 -16   0   4        120.85         57.55        47.98 o
 -15   0   4       1300.60       1306.03        71.21 o
 -14   0   4       4415.59       4599.76       114.04 o
 -13   0   4       5329.39       5467.09       110.29 o
 -12   0   4       1541.69       1547.78        60.72 o
 -11   0   4       1390.02       1193.24       141.73 o
 -10   0   4        553.08        539.01       109.30 o
  -9   0   4       1560.77       1916.37       153.14 o
  -8   0   4        946.13       1313.78       122.59 o
  -7   0   4      11405.55      11707.50       283.64 o
  -6   0   4      14728.66      13993.51       282.23 o
  -5   0   4        660.57        574.82        76.12 o
  -4   0   4       1261.17       1017.65        76.18 o
  -3   0   4       4283.30       3587.90       114.53 o
  -2   0   4      66823.91      63055.20       411.09 o
  -1   0   4      76505.40      71400.56       417.40 o
   0   0   4      29158.35      28563.05       300.45 o
   1   0   4      56698.26      55324.49       436.17 o
   2   0   4        456.43        582.38        72.92 o
   3   0   4      13423.76      12057.23       240.94 o
   4   0   4       1819.49       1820.13       118.61 o
   5   0   4      14693.53      15961.20       325.93 o
   6   0   4          4.88         39.10        76.49 o
   7   0   4       1563.14       1420.21       134.89 o
   8   0   4         32.79         19.00        81.64 o
   9   0   4       1732.49       1727.74       163.53 o
  10   0   4       1256.25       1171.38        72.08 o
  11   0   4       1517.06       1551.07        85.22 o
  12   0   4       5551.91       5911.71       337.01 o
  13   0   4        393.32        336.15        51.06 o
  14   0   4          0.90          1.12        43.85 o
  15   0   4         23.51         40.15        43.29 o
  16   0   4          6.25         16.44        39.68 o
  17   0   4        666.00        703.01        69.68 o
  18   0   4         67.45         63.58        35.53 o
 -20   1   4        178.90        196.98        16.82 o
 -19   1   4         33.43         38.72        21.08 o
 -18   1   4         68.02         40.09        22.45 o
 -17   1   4          0.70         12.66        27.13 o
 -16   1   4        206.32        130.38        33.11 o
 -15   1   4        814.85        814.74        44.05 o
 -14   1   4        596.11        628.49        40.12 o
 -13   1   4         24.87         48.54        24.85 o
 -12   1   4         78.83         64.51        21.87 o
 -11   1   4         24.93         42.39        54.73 o
 -10   1   4        225.08        240.62        67.02 o
  -9   1   4       1289.41       1262.28        92.15 o
  -8   1   4         92.85        192.31        59.87 o
  -7   1   4       3844.17       3974.52       123.46 o
  -6   1   4       3416.43       3324.94       104.64 o
  -5   1   4       2812.73       3075.77        91.75 o
  -4   1   4         91.45         45.96        36.58 o
  -3   1   4          1.14         12.28        30.51 o
  -2   1   4       5358.85       4639.23        82.26 o
  -1   1   4       1474.62       1306.30        24.93 o
   0   1   4       9069.99       9467.88       101.39 o
   1   1   4        683.83        407.63        44.59 o
   2   1   4          1.40         53.39        40.15 o
   3   1   4       2762.98       2586.12        92.62 o
   4   1   4      12176.31      11338.45       180.83 o
   5   1   4       6797.13       7006.07       156.87 o
   6   1   4       3368.94       3680.64       128.35 o
   7   1   4        442.66        459.35        69.89 o
   8   1   4          0.00          3.44        53.82 o
   9   1   4         85.52        121.39        49.64 o
  10   1   4        258.60        221.92        31.86 o
  11   1   4       1722.24       1893.88        55.70 o
  12   1   4       1626.69       1559.42       102.00 o
  13   1   4        339.06        412.02        31.87 o
  14   1   4       1337.53       1257.88        50.35 o
  15   1   4        312.28        293.03        35.02 o
  16   1   4          1.90          3.95        27.05 o
  17   1   4         13.95         33.60        34.19 o
  18   1   4         41.24         45.84        24.88 o
 -20   2   4        175.78        209.94        19.66 o
 -19   2   4        231.64        258.75        27.91 o
 -18   2   4         10.25        -26.93        29.05 o
 -17   2   4         92.55        109.65        28.08 o
 -16   2   4        111.23         33.53        32.46 o
 -15   2   4        932.22       1002.79        46.42 o
 -14   2   4        235.49        251.33        33.32 o
 -13   2   4         15.92          4.33        23.61 o
 -12   2   4        129.87        124.58        22.84 o
 -11   2   4        190.23        152.35        64.86 o
 -10   2   4        329.70        339.23        70.42 o
  -9   2   4         23.38         29.03        54.09 o
  -8   2   4       2702.74       2512.12       110.66 o
  -7   2   4       4390.25       4278.97       128.18 o
  -6   2   4        538.11        527.20        57.33 o
  -5   2   4       4705.33       4219.89       105.03 o
  -4   2   4       9360.08       9259.44       107.70 o
  -3   2   4       9961.88       9079.81        94.58 o
  -2   2   4       4642.74       3932.86        56.22 o
  -1   2   4       9577.34       9573.42        61.34 o
   0   2   4        422.25        416.43        17.40 o
   1   2   4        108.74        104.59        21.53 o
   2   2   4      10209.12       9614.35       102.66 o
   3   2   4       7729.32       7072.78       133.09 o
   4   2   4        358.52        371.39        53.68 o
   5   2   4       3079.52       3450.98       115.18 o
   6   2   4          7.05         35.44        52.48 o
   7   2   4        180.16        114.03        56.97 o
   8   2   4         23.79         44.64        46.07 o
   9   2   4       3561.59       3861.27       160.94 o
  10   2   4        272.08        226.34        27.30 o
  11   2   4          9.74         24.65        24.31 o
  12   2   4        461.07        512.32        38.22 o
  13   2   4       1330.50       1639.66        48.40 o
  14   2   4        113.32        111.89        31.75 o
  15   2   4         59.56         56.70        23.30 o
  16   2   4        109.82        179.07        34.57 o
  17   2   4        379.93        363.03        40.15 o
  18   2   4        354.66        393.92        32.34 o
 -20   3   4          0.22         -1.42        15.05 o
 -19   3   4         50.85         72.24        23.18 o
 -18   3   4         11.83         23.73        28.46 o
 -17   3   4         14.72          5.42        34.14 o
 -16   3   4         51.93        -12.80        31.55 o
 -15   3   4        101.76         69.02        31.91 o
 -14   3   4         25.29         10.87        29.18 o
 -13   3   4          0.09         26.72        19.82 o
 -12   3   4         17.59         24.47        17.72 o
 -11   3   4        129.15        138.73        23.75 o
 -10   3   4        259.03        252.12        64.47 o
  -9   3   4        551.04        587.72        74.38 o
  -8   3   4        322.01        481.19        65.01 o
  -7   3   4       3948.92       4172.21       127.66 o
  -6   3   4        572.19        516.85        56.69 o
  -5   3   4       3692.91       3799.87        81.44 o
  -4   3   4        433.47        273.54        30.04 o
  -3   3   4      11626.84      11067.38       162.47 o
  -2   3   4       2976.72       2749.73        48.21 o
  -1   3   4       6463.89       6922.17        68.51 o
   0   3   4       7177.99       6125.46        60.04 o
   1   3   4       6801.15       7323.29       111.40 o
   2   3   4       9550.07       9715.84       105.15 o
   3   3   4       5030.29       5270.02        89.20 o
   4   3   4        725.53        538.31        58.23 o
   5   3   4       2777.74       3361.48       113.28 o
   6   3   4       3112.04       3500.58       174.86 o
   7   3   4        642.13        620.22        58.17 o
   8   3   4        497.05        452.30        71.54 o
   9   3   4         97.60        105.23        58.70 o
  10   3   4         10.14          8.48        22.93 o
  11   3   4        896.20        893.87        48.25 o
  12   3   4        287.83        253.14        32.71 o
  13   3   4        325.81        339.14        31.47 o
  14   3   4         34.17         55.22        25.87 o
  15   3   4         94.34        103.82        21.87 o
  16   3   4          0.07         13.92        29.43 o
  17   3   4        104.02        108.59        32.82 o
  18   3   4         30.70         43.63        22.91 o
 -20   4   4         22.50         12.50        26.80 o
 -19   4   4          1.43         -0.74        20.84 o
 -18   4   4          0.36         -8.85        28.66 o
 -17   4   4         44.90         13.62        33.89 o
 -16   4   4         88.26         66.45        35.18 o
 -15   4   4          1.67        -14.16        30.03 o
 -14   4   4          0.20        -22.00        23.90 o
 -13   4   4        245.80        263.84        24.29 o
 -12   4   4        305.37        286.74        22.52 o
 -11   4   4        113.63        102.04        21.99 o
 -10   4   4        110.70        121.49        55.48 o
  -9   4   4        186.04        160.67        55.49 o
  -8   4   4        234.58        289.66        60.08 o
  -7   4   4        257.42        227.24        54.39 o
  -6   4   4         90.68        142.27        37.49 o
  -5   4   4       3667.26       3339.21        78.13 o
  -4   4   4         25.10          7.34        24.92 o
  -3   4   4        270.63        200.30        24.15 o
  -2   4   4       1142.05        934.70        29.28 o
  -1   4   4      10806.30      10402.47        93.93 o
   0   4   4       6044.89       6144.00        59.26 o
   1   4   4          0.61         -2.45        17.68 o
   2   4   4        517.65        433.60        32.60 o
   3   4   4         10.28         23.19        27.03 o
   4   4   4       4151.85       4042.08        88.75 o
   5   4   4         29.71         35.48        35.91 o
   6   4   4         80.08         48.62        37.64 o
   7   4   4         82.67        125.76        57.35 o
   8   4   4         49.33         50.85        56.10 o
   9   4   4         15.83         -9.98        55.93 o
  10   4   4         32.24         32.15        22.55 o
  11   4   4         20.23         24.09        24.59 o
  12   4   4        527.33        608.60        39.19 o
  13   4   4        246.93        330.58        30.45 o
  14   4   4          0.01          7.41        26.03 o
  15   4   4         13.49        -13.13        22.15 o
  16   4   4         10.76          2.35        20.12 o
  17   4   4         70.47         42.75        29.57 o
  18   4   4         22.64         12.15        20.02 o
 -19   5   4         37.51         16.83        27.42 o
 -18   5   4         97.64        125.15        29.61 o
 -17   5   4         55.80         29.57        33.65 o
 -16   5   4       1529.35       1702.81        60.90 o
 -15   5   4          2.57        -21.97        24.49 o
 -14   5   4          0.34        -22.54        24.01 o
 -13   5   4        373.54        384.01        26.92 o
 -12   5   4        101.70        124.87        20.36 o
 -11   5   4         34.17         23.77        18.09 o
 -10   5   4        398.16        461.14        72.71 o
  -9   5   4       2252.70       2352.94       116.89 o
  -8   5   4       1223.43       1190.55        84.05 o
  -7   5   4         40.33         42.43        37.86 o
  -6   5   4       1872.44       1945.88        71.65 o
  -5   5   4       5894.29       5786.40       102.07 o
  -4   5   4          0.01          8.47        22.94 o
  -3   5   4         21.24          5.83        17.96 o
  -2   5   4        711.71        656.71        18.99 o
  -1   5   4       4552.32       4093.59        50.93 o
   0   5   4         79.92         19.01        23.95 o
   1   5   4        103.47         87.53        12.44 o
   2   5   4        611.16        719.17        28.11 o
   3   5   4        128.60        178.68        24.50 o
   4   5   4       1817.81       2324.57        59.09 o
   5   5   4         54.14         77.84        29.53 o
   6   5   4       1010.46       1029.79        77.87 o
   7   5   4          9.19          4.89        49.00 o
   8   5   4        389.16        456.15        70.85 o
   9   5   4         28.97         51.53        32.04 o
  10   5   4          2.18          1.99        22.20 o
  11   5   4        343.39        371.82        32.87 o
  12   5   4         97.50        103.98        24.01 o
  13   5   4        460.99        568.16        34.76 o
  14   5   4         69.24         70.16        26.82 o
  15   5   4         14.76          7.62        22.08 o
  16   5   4          5.79         16.69        20.27 o
  17   5   4        251.02        286.72        33.92 o
  18   5   4        123.89        123.19        20.28 o
 -19   6   4        277.38        254.19        23.22 o
 -18   6   4        123.45        132.97        38.23 o
 -17   6   4         11.72         14.18        31.37 o
 -16   6   4        516.18        602.91        34.56 o
 -15   6   4        363.95        348.31        31.63 o
 -14   6   4        250.55        309.89        27.81 o
 -13   6   4        229.35        271.18        24.98 o
 -12   6   4        338.50        322.70        23.73 o
 -11   6   4        333.00        284.48        21.13 o
 -10   6   4         13.44         13.59        52.33 o
  -9   6   4        349.97        342.94        63.45 o
  -8   6   4       3548.15       4000.46       113.77 o
  -7   6   4          1.95        -12.83        35.54 o
  -6   6   4         63.36         46.30        32.08 o
  -5   6   4        661.58        497.07        39.97 o
  -4   6   4       6820.08       7044.75       101.60 o
  -3   6   4         29.06         48.65        18.01 o
  -2   6   4         99.17         73.69        31.61 o
  -1   6   4        448.79        319.66        32.08 o
   0   6   4        107.19         59.11        27.37 o
   1   6   4        301.38        347.53        36.93 o
   2   6   4       3188.33       3188.56        56.80 o
   3   6   4       2160.33       2227.19        79.40 o
   4   6   4        109.20         73.26        32.02 o
   5   6   4       2169.01       2807.18        86.10 o
   6   6   4       5627.62       5571.31       129.44 o
   7   6   4       3132.42       3349.19       132.71 o
   8   6   4         94.72         73.58        52.55 o
   9   6   4         23.47          5.72        26.08 o
  10   6   4        154.79        156.31        26.80 o
  11   6   4         22.75          7.92        21.19 o
  12   6   4        142.09        179.02        27.38 o
  13   6   4        182.85        203.27        28.40 o
  14   6   4        791.72        873.72        41.49 o
  15   6   4        201.92        143.45        23.58 o
  16   6   4          0.32        -12.94        18.20 o
  17   6   4        356.76        400.62        24.18 o
 -19   7   4        678.06        484.86        40.10 o
 -18   7   4         75.86         80.50        36.38 o
 -17   7   4        379.33        434.91        30.00 o
 -16   7   4          8.59         -3.30        26.34 o
 -15   7   4          0.99        -27.14        30.49 o
 -14   7   4       1035.35       1110.59        38.59 o
 -13   7   4       1456.63       1370.18        38.50 o
 -12   7   4       1388.07       1349.50        36.72 o
 -11   7   4          8.54         23.54        16.72 o
 -10   7   4          3.15          7.12        29.81 o
  -9   7   4        224.90        174.87        54.24 o
  -8   7   4       2531.91       2763.79        97.92 o
  -7   7   4        200.74        149.34        38.76 o
  -6   7   4        974.12       1021.45        57.07 o
  -5   7   4         32.46         38.12        27.10 o
  -4   7   4        495.50        535.07        35.71 o
  -3   7   4       5836.86       6095.82       104.52 o
  -2   7   4         57.01         58.14        30.47 o
  -1   7   4        273.20        373.54        36.32 o
   0   7   4        490.76        548.91        39.19 o
   1   7   4       1331.66       1414.22        59.15 o
   2   7   4       7743.21       7410.80        83.33 o
   3   7   4        171.16        109.89        28.10 o
   4   7   4        167.02        262.83        36.19 o
   5   7   4         94.27        190.48        39.65 o
   6   7   4       1016.76       1111.38        67.77 o
   7   7   4          2.98         30.55        45.81 o
   8   7   4         56.49         59.99        51.63 o
   9   7   4         46.16         44.21        28.28 o
  10   7   4        917.73        856.80        36.73 o
  11   7   4         20.36         16.74        21.19 o
  12   7   4        610.11        731.53        38.97 o
  13   7   4        106.53        183.85        29.50 o
  14   7   4        841.42        946.06        36.46 o
  15   7   4          4.37         -2.71        21.05 o
  16   7   4          8.94          1.63        17.40 o
  17   7   4         40.22         27.20        15.34 o
 -19   8   4         23.50         29.71        24.22 o
 -18   8   4         17.97        -13.40        33.58 o
 -17   8   4        151.96        167.58        43.64 o
 -16   8   4         25.96         53.24        26.24 o
 -15   8   4        530.14        556.05        34.58 o
 -14   8   4          6.50         -1.60        25.63 o
 -13   8   4        146.40        129.04        23.31 o
 -12   8   4       3026.72       3072.57        51.58 o
 -11   8   4        432.57        484.85        24.61 o
 -10   8   4        133.43        151.79        26.80 o
  -9   8   4       1597.47       1622.73        84.79 o
  -8   8   4       1485.93       1453.28        75.54 o
  -7   8   4        110.14        108.67        34.75 o
  -6   8   4       1345.20       1349.90        63.65 o
  -5   8   4       1233.95       1129.35        53.74 o
  -4   8   4        113.32         55.90        22.58 o
  -3   8   4          9.99         23.73        38.25 o
  -2   8   4        246.10        317.49        37.77 o
  -1   8   4      13326.22      12967.32       140.28 o
   0   8   4       2105.20       2515.71        76.34 o
   1   8   4       1455.54       1504.21        64.85 o
   2   8   4        337.93        382.24        45.14 o
   3   8   4       1306.06       1466.95        69.49 o
   4   8   4       1107.77       1122.41        55.22 o
   5   8   4         64.03         38.05        32.25 o
   6   8   4        115.03        190.80        41.78 o
   7   8   4        237.42        256.72        45.92 o
   8   8   4        103.18         80.62        50.40 o
   9   8   4         27.28         11.21        21.28 o
  10   8   4        698.70        620.20        38.77 o
  11   8   4       1325.23       1382.26        53.03 o
  12   8   4         19.71         11.65        30.12 o
  13   8   4          4.29         -6.60        25.27 o
  14   8   4        109.51         71.97        23.73 o
  15   8   4         69.74         57.62        25.68 o
  16   8   4          0.78        -15.74        19.39 o
  17   8   4          0.56          8.86        13.19 o
 -19   9   4          2.14         10.83        21.26 o
 -18   9   4         11.58         23.79        13.00 o
 -17   9   4        129.84        101.12        28.72 o
 -16   9   4        314.75        354.54        39.24 o
 -15   9   4          1.72        -24.29        24.29 o
 -14   9   4        164.32        111.36        26.57 o
 -13   9   4         82.70        110.05        22.56 o
 -12   9   4        324.43        364.81        25.34 o
 -11   9   4       1153.73       1221.61        45.88 o
 -10   9   4        316.16        288.91        28.24 o
  -9   9   4        349.70        376.04        51.98 o
  -8   9   4          5.17          2.56        32.21 o
  -7   9   4        789.82        742.34        55.00 o
  -6   9   4        490.28        560.58        46.20 o
  -5   9   4         69.12         38.84        53.85 o
  -4   9   4         93.39        116.32        42.89 o
  -3   9   4         22.58         22.24        34.33 o
  -2   9   4        597.76        782.55        48.88 o
  -1   9   4       6423.92       6946.51       110.77 o
   0   9   4       4763.11       5731.89       115.21 o
   1   9   4        675.87        687.48        52.59 o
   2   9   4        166.68        189.94        42.47 o
   3   9   4        128.19         89.93        41.17 o
   4   9   4        908.58        924.55        64.08 o
   5   9   4        678.24        747.63        78.30 o
   6   9   4        390.34        326.68        65.14 o
   7   9   4         80.54         84.99        55.45 o
   8   9   4         83.41         35.61        43.28 o
   9   9   4         16.48         16.92        45.50 o
  10   9   4        284.48        274.93        31.72 o
  11   9   4       1267.01       1467.36        56.68 o
  12   9   4       1769.63       1764.51        61.28 o
  13   9   4        156.81        198.63        33.38 o
  14   9   4          2.57         -8.57        24.09 o
  15   9   4          8.89          5.08        20.96 o
  16   9   4         62.23         78.38        18.12 o
  17   9   4         65.96         60.09        36.88 o
 -19  10   4        218.48        141.26        33.04 o
 -18  10   4          0.55         26.09        20.12 o
 -17  10   4          4.51         11.74        26.62 o
 -16  10   4         56.60         54.79        34.84 o
 -15  10   4        212.38        158.13        37.83 o
 -14  10   4       1389.23       1227.39        87.49 o
 -13  10   4       7113.63       6893.56       141.20 o
 -12  10   4       4364.38       4601.55        82.43 o
 -11  10   4       5143.60       5705.85        87.46 o
 -10  10   4       2505.02       2693.03        61.87 o
  -9  10   4        601.51        682.21        33.60 o
  -8  10   4        447.36        376.36        71.31 o
  -7  10   4        468.84        513.67        74.89 o
  -6  10   4        557.44        514.06        71.95 o
  -5  10   4        324.79        275.87        51.56 o
  -4  10   4         80.39         89.86        45.41 o
  -3  10   4        871.28        666.62        49.21 o
  -2  10   4       8469.83       9993.57       139.63 o
  -1  10   4      17905.61      18624.99       184.87 o
   0  10   4       5963.05       6916.20       131.45 o
   1  10   4       3264.23       2933.83        90.99 o
   2  10   4         77.95         73.17        40.97 o
   3  10   4          4.54         -6.91        39.64 o
   4  10   4         90.01        101.75        42.99 o
   5  10   4        716.23        543.02        59.38 o
   6  10   4        421.00        340.27        68.33 o
   7  10   4        720.21        727.18        85.66 o
   8  10   4         21.03         34.92        27.97 o
   9  10   4       2692.48       3133.15       169.64 o
  10  10   4          0.01         19.90        52.04 o
  11  10   4       8043.98       8824.86       231.78 o
  12  10   4       1962.55       1805.52        77.31 o
  13  10   4         36.55         17.22        25.20 o
  14  10   4        128.46         88.49        30.02 o
  15  10   4          3.23         -0.49        37.50 o
  16  10   4          0.09        -22.67        29.79 o
  17  10   4         91.90         25.94        20.25 o
 -18  11   4         14.22         51.40        25.12 o
 -17  11   4         31.39         44.82        25.82 o
 -16  11   4         49.67         55.14        31.75 o
 -15  11   4         76.04         22.57        36.08 o
 -14  11   4        311.94        115.21        48.68 o
 -13  11   4         88.17         20.82        42.15 o
 -12  11   4        572.94        553.29        52.14 o
 -11  11   4        142.41        178.96        37.77 o
 -10  11   4        206.22        218.50        29.90 o
  -9  11   4        652.11        800.48        36.20 o
  -8  11   4        324.69        330.57        40.03 o
  -7  11   4         32.65         53.12        54.80 o
  -6  11   4        269.72        344.45        55.75 o
  -5  11   4        243.38        319.58        52.76 o
  -4  11   4       2110.68       2362.01        79.94 o
  -3  11   4        741.53        830.04        53.68 o
  -2  11   4       1988.58       2148.62        74.09 o
  -1  11   4        163.66         96.30        36.26 o
   0  11   4       1300.71       1411.68        70.90 o
   1  11   4       3469.68       3854.40       107.66 o
   2  11   4       2400.18       2810.32        96.64 o
   3  11   4        631.23        682.06        59.96 o
   4  11   4         71.87         69.51        42.75 o
   5  11   4       1249.30       1307.93        79.19 o
   6  11   4        546.48        673.42        66.71 o
   7  11   4         71.53         79.12        26.08 o
   8  11   4        852.64        954.15        47.25 o
   9  11   4       3465.79       4047.59       135.15 o
  10  11   4        377.63        410.83        41.86 o
  11  11   4        119.31         92.18        74.15 o
  12  11   4        187.91        354.22        89.67 o
  13  11   4        188.17         37.83        47.32 o
  14  11   4         71.46         39.51        43.47 o
  15  11   4        327.61        353.72        62.21 o
  16  11   4        145.60         91.96        51.11 o
  17  11   4         61.66          6.40        18.84 o
 -18  12   4          3.29        -17.02        17.02 o
 -17  12   4          6.37         21.47        24.33 o
 -16  12   4         34.54         20.73        29.66 o
 -15  12   4         34.33          4.83        35.64 o
 -14  12   4        899.68       1041.72       136.77 o
 -13  12   4         53.05         -8.33        35.83 o
 -12  12   4          2.12        -51.35        51.35 o
 -11  12   4         26.13         34.91        34.36 o
 -10  12   4        602.77        553.67        35.48 o
  -9  12   4          4.42          2.60        22.92 o
  -8  12   4        229.49        247.30        25.16 o
  -7  12   4        463.54        419.00        60.53 o
  -6  12   4        142.72        161.09        50.12 o
  -5  12   4        680.14        592.91        51.30 o
  -4  12   4        531.89        554.26        49.34 o
  -3  12   4        233.63        231.65        40.26 o
  -2  12   4        368.78        406.57        44.29 o
  -1  12   4         19.59         23.19        37.95 o
   0  12   4         21.06          4.44        39.68 o
   1  12   4        192.65        148.82        42.59 o
   2  12   4       1352.01       1660.69        81.15 o
   3  12   4        960.50       1089.52        71.64 o
   4  12   4         11.66         22.28        40.66 o
   5  12   4        343.99        332.13        54.30 o
   6  12   4         25.68         52.64        24.07 o
   7  12   4          2.20         14.71        24.08 o
   8  12   4         54.53         55.04        28.12 o
   9  12   4          2.40          0.76        29.14 o
  10  12   4        100.60         89.75        37.56 o
  11  12   4        104.69        132.51        36.61 o
  12  12   4        209.31        131.04        49.89 o
  13  12   4        266.43        133.26        73.33 o
  14  12   4         16.98         16.93        45.08 o
  15  12   4         13.18         26.90        36.01 o
  16  12   4         97.99         68.23        37.32 o
 -17  13   4         14.46         33.46        22.17 o
 -16  13   4         35.21         32.05        27.26 o
 -15  13   4          1.96        -23.32        32.84 o
 -14  13   4        373.59        415.67        51.46 o
 -13  13   4        152.99        128.72        37.88 o
 -12  13   4        462.26        484.07        43.05 o
 -11  13   4        444.14        359.45        38.56 o
 -10  13   4         54.35         31.08        24.77 o
  -9  13   4         22.48         36.08        23.21 o
  -8  13   4         19.60          7.11        21.94 o
  -7  13   4        379.45        360.60        25.77 o
  -6  13   4        110.61        130.32        39.19 o
  -5  13   4        171.61        197.99        41.02 o
  -4  13   4         23.86         17.60        31.93 o
  -3  13   4        334.73        342.44        43.05 o
  -2  13   4        152.28        181.92        39.42 o
  -1  13   4       7610.92       9337.97       173.97 o
   0  13   4       2811.90       3265.34       106.66 o
   1  13   4         48.91        114.96        42.41 o
   2  13   4          0.02          7.48        39.19 o
   3  13   4          4.63         13.63        39.63 o
   4  13   4          6.56         24.65        43.10 o
   5  13   4       1035.32       1018.16        52.17 o
   6  13   4          5.20        -17.95        25.53 o
   7  13   4        171.60        156.06        29.12 o
   8  13   4        436.25        457.70        39.42 o
   9  13   4          5.62        -20.87        30.93 o
  10  13   4        388.46        367.14        46.91 o
  11  13   4         31.31         32.80        30.30 o
  12  13   4        176.97         92.53        49.81 o
  13  13   4        223.73        163.64        52.38 o
  14  13   4          3.12       1024.93       801.44 o
  15  13   4         76.75         89.90        34.30 o
  16  13   4          7.14         32.35        23.80 o
 -17  14   4         22.71         30.29        27.53 o
 -16  14   4         19.60         39.26        24.75 o
 -15  14   4        315.83        343.16        28.24 o
 -14  14   4        135.45        134.01        36.81 o
 -13  14   4         36.92         46.86        34.39 o
 -12  14   4         13.53         -2.92        34.30 o
 -11  14   4        460.06        393.28        45.37 o
 -10  14   4        945.76       1068.39        38.47 o
  -9  14   4        990.93       1164.46        44.26 o
  -8  14   4        291.24        335.38        28.14 o
  -7  14   4          0.32          6.67        21.40 o
  -6  14   4        852.72        778.49        57.60 o
  -5  14   4         23.19         -1.15        23.43 o
  -4  14   4         30.28         43.12        30.66 o
  -3  14   4         17.38          3.24        31.37 o
  -2  14   4        853.75        998.81        68.06 o
  -1  14   4        295.84        372.12        48.58 o
   0  14   4        411.33        442.06        53.34 o
   1  14   4        754.57        829.25        64.59 o
   2  14   4          0.20        -11.26        38.84 o
   3  14   4          1.45        -13.49        40.15 o
   4  14   4         13.53          1.64        23.03 o
   5  14   4          0.69        -11.86        21.33 o
   6  14   4         97.95         70.32        28.48 o
   7  14   4        257.08        271.66        34.25 o
   8  14   4          0.17         -9.97        29.37 o
   9  14   4        502.48        421.68        50.68 o
  10  14   4        594.30        385.21        96.20 o
  11  14   4          6.57        -15.38        31.06 o
  12  14   4        185.72        167.70        34.87 o
  13  14   4        321.30        196.43        61.55 o
  14  14   4         67.16         82.64        40.15 o
  15  14   4         90.16         54.68        30.74 o
  16  14   4          5.95        -29.32        64.53 o
 -17  15   4          6.98         33.22        81.91 o
 -16  15   4          0.18         35.09        33.50 o
 -15  15   4         98.38        101.02        24.75 o
 -14  15   4         32.62         15.49        30.91 o
 -13  15   4         78.61         57.01        38.85 o
 -12  15   4          9.12        -28.45        41.85 o
 -11  15   4          0.03        -32.90        32.90 o
 -10  15   4        928.13       1046.97        52.43 o
  -9  15   4       1137.83       1162.54        38.39 o
  -8  15   4         32.82         96.66        49.18 o
  -7  15   4        491.63        498.52        35.86 o
  -6  15   4          2.61        -13.48        20.40 o
  -5  15   4        250.42        237.02        21.52 o
  -4  15   4         29.92         28.53        23.37 o
  -3  15   4        140.46        149.26        29.84 o
  -2  15   4         64.61         73.05        74.68 o
  -1  15   4         20.46         10.75        54.92 o
   0  15   4          0.15         11.99        35.69 o
   1  15   4         93.51         93.24        39.07 o
   2  15   4        904.85        827.05        58.26 o
   3  15   4        100.42         72.92        23.21 o
   4  15   4         11.78          9.21        20.49 o
   5  15   4        524.91        467.69        55.70 o
   6  15   4         12.14         -8.26        23.26 o
   7  15   4        140.57         79.87        24.16 o
   8  15   4         16.37        -28.86        28.86 o
   9  15   4          3.66        -15.88        25.40 o
  10  15   4         22.84        -31.90        31.90 o
  11  15   4          6.69         22.15        32.97 o
  12  15   4         46.20         30.12        28.86 o
  13  15   4         18.24         13.77        40.88 o
  14  15   4         10.70         17.57        34.37 o
  15  15   4         70.22         80.31        28.43 o
 -16  16   4          2.06        -32.89        48.23 o
 -15  16   4         25.83         70.87        20.16 o
 -14  16   4         40.88         21.50        28.19 o
 -13  16   4         76.44         80.70        32.71 o
 -12  16   4        458.52        442.74        40.18 o
 -11  16   4         36.94         44.36        32.87 o
 -10  16   4         52.23          5.10        28.51 o
  -9  16   4        529.16        514.82        39.53 o
  -8  16   4        100.54        163.78        26.23 o
  -7  16   4        398.34        247.51        31.32 o
  -6  16   4          0.59         -9.58        21.74 o
  -5  16   4         27.76         16.50        19.34 o
  -4  16   4         57.93         60.94        21.42 o
  -3  16   4        374.79        294.48        36.08 o
  -2  16   4        887.20        875.68       126.39 o
  -1  16   4       1048.35       1375.93        74.52 o
   0  16   4        760.45        866.93        41.76 o
   1  16   4        107.82        100.45        25.87 o
   2  16   4         59.12         51.91        24.88 o
   3  16   4        156.08        172.09        38.53 o
   4  16   4         84.13        104.37        39.35 o
   5  16   4         76.28         44.30        20.20 o
   6  16   4          0.02         10.07        22.74 o
   7  16   4        405.11        454.01        30.36 o
   8  16   4          0.01        -18.62        25.27 o
   9  16   4         14.20        -16.03        24.88 o
  10  16   4        119.61        104.41        34.30 o
  11  16   4         36.45          0.21        20.71 o
  12  16   4          6.73        -12.14        27.90 o
  13  16   4         88.95         54.82        39.07 o
  14  16   4         96.03        137.59        33.30 o
  15  16   4         39.55         17.66        72.36 o
 -16  17   4        115.68        207.16        38.29 o
 -15  17   4         23.44          0.62        20.37 o
 -14  17   4          3.48         12.62        20.58 o
 -13  17   4         27.75         41.82        28.44 o
 -12  17   4         67.11         51.86        29.87 o
 -11  17   4          6.21         -0.68        29.56 o
 -10  17   4         14.96        -10.23        31.24 o
  -9  17   4         61.46         45.69        30.21 o
  -8  17   4        273.17        234.07        32.00 o
  -7  17   4         85.48         99.52        25.53 o
  -6  17   4         59.49         79.14        35.06 o
  -5  17   4         10.88        -15.27        20.95 o
  -4  17   4        369.91        510.71        35.43 o
  -3  17   4         69.83         85.93        36.04 o
  -2  17   4        228.02        188.42        22.62 o
  -1  17   4        668.00        689.22        66.49 o
   0  17   4        283.29        324.56        33.79 o
   1  17   4         48.04         93.18        40.85 o
   2  17   4         72.76         74.07        35.74 o
   3  17   4        488.66        482.47        69.53 o
   4  17   4          0.53          6.07        25.34 o
   5  17   4         16.69         20.28        24.12 o
   6  17   4        315.52        435.06        39.71 o
   7  17   4        498.94        530.36        52.03 o
   8  17   4        670.24        750.95        51.84 o
   9  17   4        365.21        438.69        40.49 o
  10  17   4          8.93        -10.58        30.78 o
  11  17   4         86.33        105.77        23.66 o
  12  17   4         45.38         52.97        28.31 o
  13  17   4         28.50         63.06        33.77 o
  14  17   4         55.75         98.99        68.33 o
 -16  18   4         95.93        -16.91        27.63 o
 -15  18   4         20.90         19.37        19.33 o
 -14  18   4        249.33        328.56        26.90 o
 -13  18   4          1.02        -18.37        22.34 o
 -12  18   4         33.54         99.48        28.17 o
 -11  18   4          0.03         -0.55        34.98 o
 -10  18   4        285.44        364.87        43.82 o
  -9  18   4        704.57        718.85        50.89 o
  -8  18   4        336.38        219.52        47.66 o
  -7  18   4          5.33         -7.69        26.26 o
  -6  18   4         47.94         44.23        30.38 o
  -5  18   4        764.47       1021.87        47.24 o
  -4  18   4        736.98        784.95        79.36 o
  -3  18   4        162.13        175.34        35.75 o
  -2  18   4         24.83         -8.60        22.35 o
  -1  18   4         24.84         -0.57        20.95 o
   0  18   4          4.50          6.24        28.70 o
   1  18   4        885.50       1014.09       107.67 o
   2  18   4       1435.92       1735.69        78.89 o
   3  18   4       1365.00       1317.30       107.37 o
   4  18   4         40.56         17.73        29.42 o
   5  18   4        117.56         71.93        41.54 o
   6  18   4        131.52        173.08        32.39 o
   7  18   4        192.30        149.17        27.11 o
   8  18   4        335.72        348.01        42.53 o
   9  18   4          8.30         27.53        24.37 o
  10  18   4         62.95         35.66        33.14 o
  11  18   4         19.98         55.47        20.54 o
  12  18   4        173.42        199.07        27.35 o
  13  18   4         24.54         90.26        36.28 o
  14  18   4         22.86         -7.50        55.20 o
 -15  19   4          0.03        -34.84        34.84 o
 -14  19   4          0.36         66.75        61.83 o
 -13  19   4          0.15         33.59        21.86 o
 -12  19   4          0.33         24.79        25.45 o
 -11  19   4          6.44          2.10        32.81 o
 -10  19   4          4.48         -9.13        27.08 o
  -9  19   4        105.11        174.95        38.01 o
  -8  19   4          0.80         -6.59        29.08 o
  -7  19   4        306.20        411.44        42.25 o
  -6  19   4        515.42        530.48        35.33 o
  -5  19   4        247.23        171.97        79.28 o
  -4  19   4         56.11         21.03        23.88 o
  -3  19   4        111.49         67.30        35.93 o
  -2  19   4         26.14         10.07        21.33 o
  -1  19   4          7.70         -1.27        25.00 o
   0  19   4         14.26        -12.05        37.80 o
   1  19   4         88.83         67.69        31.29 o
   2  19   4         52.29         59.84        30.79 o
   3  19   4        152.69        115.11        39.36 o
   4  19   4        309.91        273.73        60.56 o
   5  19   4        178.80        227.42        41.11 o
   6  19   4         90.24         73.72        31.01 o
   7  19   4          3.54         -8.66        23.66 o
   8  19   4        125.26        163.45        35.23 o
   9  19   4         24.92         36.33        23.23 o
  10  19   4          1.81         37.68        21.55 o
  11  19   4         70.80        105.04        19.80 o
  12  19   4          7.46         -3.27        23.38 o
  13  19   4          0.05        -34.45        42.38 o
 -14  20   4         20.20         -1.37        44.83 o
 -13  20   4          0.69         41.16        64.17 o
 -12  20   4         11.76         19.37        21.72 o
 -11  20   4         26.41         10.65        27.76 o
 -10  20   4          0.30         16.33        26.09 o
  -9  20   4          7.57         23.12        26.68 o
  -8  20   4         39.16         69.22        58.87 o
  -7  20   4        988.61       1130.01       156.35 o
  -6  20   4        874.05       1035.23        58.84 o
  -5  20   4          4.53        -27.53        27.53 o
  -4  20   4        314.04        138.09        30.42 o
  -3  20   4        172.19        168.88        31.75 o
  -2  20   4        178.26        209.61        49.40 o
  -1  20   4         26.58         -3.24        24.31 o
   0  20   4         81.95         92.70        38.85 o
   1  20   4         42.93        140.19        41.65 o
   2  20   4        518.85        526.58        57.42 o
   3  20   4        174.18        205.50        42.25 o
   4  20   4       1365.22       1577.81        77.00 o
   5  20   4        609.32        528.06        51.45 o
   6  20   4         58.91         51.59        38.91 o
   7  20   4         24.77         12.34        30.81 o
   8  20   4         30.43         62.05        23.31 o
   9  20   4        110.59        120.35        22.96 o
  10  20   4         22.74         45.55        19.40 o
  11  20   4          0.63          0.22        25.23 o
  12  20   4         14.41          7.63        24.04 o
 -14  21   4          0.60        -21.15        21.15 o
 -13  21   4          3.77        -52.18        55.16 o
 -12  21   4         21.73        121.65        81.22 o
 -11  21   4          6.79         66.74        50.10 o
 -10  21   4          2.63         69.02        50.89 o
  -9  21   4         14.35         61.50        43.41 o
  -8  21   4          3.68         -3.58        29.01 o
  -7  21   4        187.23        204.02        99.35 o
  -6  21   4         31.93         20.55        28.06 o
  -5  21   4        167.08         -3.57        38.88 o
  -4  21   4         63.80         10.01        23.48 o
  -3  21   4         31.51         30.86        20.12 o
  -2  21   4        477.20        319.77        36.90 o
  -1  21   4          5.01         26.24        25.52 o
   0  21   4         93.99        225.20        75.54 o
   1  21   4        464.82        563.17        48.85 o
   2  21   4         83.90        140.81        58.48 o
   3  21   4         33.71         76.47        70.50 o
   4  21   4        237.29        380.09        95.55 o
   5  21   4         94.75        232.63        81.01 o
   6  21   4          0.73         30.19        61.12 o
   7  21   4          0.60         31.67        37.95 o
   8  21   4         25.45         50.16        26.95 o
   9  21   4         52.75        270.68        34.54 o
  10  21   4         30.36         22.93        19.30 o
  11  21   4         37.36         44.97        24.24 o
 -13  22   4          1.25        -12.26        16.75 o
 -12  22   4          1.41        -27.89        27.89 o
 -11  22   4          0.10        -46.25        46.25 o
 -10  22   4        148.33        -12.69        29.48 o
  -9  22   4          1.72        -25.02        71.51 o
  -8  22   4         34.22        234.50        51.58 o
  -7  22   4          6.54         -1.62        28.42 o
  -6  22   4          2.74        -11.26        28.57 o
  -5  22   4         20.22         17.53        27.33 o
  -4  22   4        110.43         33.99        33.37 o
  -3  22   4         72.09         21.44        24.36 o
  -2  22   4        119.12        135.25        32.13 o
  -1  22   4          0.25         12.40        27.17 o
   0  22   4         38.66         76.24        85.42 o
   1  22   4         93.72        158.63        74.48 o
   2  22   4          0.64         -5.20        39.23 o
   3  22   4        209.51        166.62        44.74 o
   4  22   4         20.37         65.07        42.92 o
   5  22   4          9.26        166.10       128.25 o
   6  22   4         68.01       5739.31      3313.94 o
   7  22   4          1.53         59.72        61.61 o
   8  22   4         44.23         80.04        48.41 o
   9  22   4          2.23        140.38       101.82 o
  10  22   4          2.23         38.74        29.78 o
  11  22   4         46.17         49.40        28.81 o
 -12  23   4         23.72         17.74        17.75 o
 -11  23   4         38.56        -24.31        24.31 o
 -10  23   4         10.97        -34.45        34.45 o
  -9  23   4        169.91         10.67        28.07 o
  -8  23   4        155.32        191.76        66.20 o
  -7  23   4          2.88         24.71        30.72 o
  -6  23   4          0.42          1.82        26.33 o
  -5  23   4          9.72         53.66        26.50 o
  -4  23   4         26.93         31.22        29.05 o
  -3  23   4          2.68         -0.75        31.19 o
  -2  23   4          0.33         99.81        34.53 o
  -1  23   4        247.98        387.97        84.75 o
   0  23   4         20.52         23.92        32.61 o
   1  23   4         49.62        296.95       225.20 o
   2  23   4        331.28        380.03        45.80 o
   3  23   4         20.59         57.91        47.61 o
   4  23   4          0.21         17.75        37.98 o
   5  23   4         22.24         33.97        37.95 o
   6  23   4         88.23        137.45        49.72 o
   7  23   4        151.38        173.26        34.49 o
   8  23   4          5.36         22.63        26.74 o
   9  23   4          1.67         37.60        31.92 o
  10  23   4         19.60         33.46        32.35 o
 -11  24   4         30.73         33.95        18.80 o
 -10  24   4         67.97         47.69        29.92 o
  -9  24   4         59.32         54.24        25.49 o
  -8  24   4         16.30         14.24        30.65 o
  -7  24   4          6.65         24.16        23.28 o
  -6  24   4          4.55         35.84        24.74 o
  -5  24   4          0.00         49.68        24.11 o
  -4  24   4         91.39         63.12        43.95 o
  -3  24   4          3.02       1973.53      1226.20 o
  -2  24   4         23.81         33.59        31.88 o
  -1  24   4         32.35         49.69        55.39 o
   0  24   4          5.80         17.55        29.12 o
   1  24   4          5.24        536.81       359.91 o
   2  24   4        107.25        106.54        64.54 o
   3  24   4          0.76         43.81        52.97 o
   4  24   4         11.82         17.17        33.03 o
   5  24   4         47.44         99.11        56.03 o
   6  24   4         70.73        115.25        32.27 o
   7  24   4         31.25         27.23        25.91 o
   8  24   4         27.01         36.79        28.41 o
   9  24   4          1.84         23.61        14.77 o
 -10  25   4         56.30         54.96        19.00 o
  -9  25   4         83.71       1060.57       605.82 o
  -8  25   4         45.42         28.73        18.00 o
  -7  25   4         37.55         27.20        23.20 o
  -6  25   4          9.77         27.50        20.74 o
  -5  25   4          0.52         44.28        30.79 o
  -4  25   4         28.48         53.53        29.71 o
  -3  25   4          0.11         54.45        32.33 o
  -2  25   4         11.08        -24.51        83.11 o
  -1  25   4          8.37         -5.42        39.07 o
   0  25   4         13.55         -1.88        36.31 o
   1  25   4          0.91         11.08        26.24 o
   2  25   4         10.04        217.40       136.40 o
   3  25   4          7.01         11.64        26.44 o
   4  25   4         92.68         82.07        29.32 o
   5  25   4        133.39        170.22        28.57 o
   6  25   4         33.28         39.67        22.85 o
   7  25   4          0.18         15.13        18.87 o
   8  25   4         70.96         64.80        15.53 o
  -8  26   4        105.30         91.76        25.81 o
  -7  26   4        186.93        244.65        37.95 o
  -6  26   4          5.54          9.21        22.55 o
  -5  26   4         21.81         62.76        35.29 o
  -4  26   4         61.56         59.34        22.70 o
  -3  26   4          7.53         53.74        20.87 o
  -1  26   4         34.91        -11.43        35.11 o
   0  26   4         18.54        -12.75        35.40 o
   1  26   4          2.68        -22.26        22.26 o
   2  26   4          0.33          2.85        21.69 o
   3  26   4          4.73         16.25        22.25 o
   4  26   4          0.02          2.30        20.81 o
   5  26   4         85.67         79.74        20.73 o
   6  26   4         59.58        129.98        59.08 o
   7  26   4         44.82         28.65        13.95 o
  -6  27   4         12.65         16.26        28.79 o
  -5  27   4         69.50         52.91        15.82 o
  -4  27   4          4.22         15.62        14.42 o
  -3  27   4         56.03         99.04        35.35 o
  -2  27   4          0.45        120.29        35.38 o
  -1  27   4          8.96        -25.61        29.89 o
   0  27   4          4.34        -33.26        33.26 o
   2  27   4         14.92        -16.95        16.95 o
   3  27   4         23.96         15.31        17.53 o
   4  27   4          4.58          7.56        16.41 o
   5  27   4         41.61          5.81        14.42 o
  -3  28   4         82.13         48.39        27.39 o
  -2  28   4          0.54         39.61        27.20 o
  -1  28   4         15.16         65.72        28.30 o
   0  28   4          1.64         35.55        26.68 o
   1  28   4          6.91        -24.31        24.31 o
 -20   1   5        197.75        311.89        35.86 o
 -19   1   5        122.00        141.34        23.15 o
 -18   1   5        229.13        239.68        26.59 o
 -17   1   5          0.01        -23.89        34.76 o
 -16   1   5       1651.73       1769.61        55.68 o
 -15   1   5         17.70         14.14        30.96 o
 -14   1   5         23.74         36.91        29.23 o
 -13   1   5        538.79        405.71        30.89 o
 -12   1   5          8.26         23.87        21.07 o
 -11   1   5         57.13         38.21        26.46 o
 -10   1   5        248.59        230.46        62.18 o
  -9   1   5       2272.88       2084.49       111.03 o
  -8   1   5       5684.59       5396.04       154.07 o
  -7   1   5       3570.56       3283.09       113.69 o
  -6   1   5      11488.28      11318.01       198.12 o
  -5   1   5        102.88         73.89        39.59 o
  -4   1   5        114.78         96.21        35.86 o
  -3   1   5       2523.50       2557.69       108.09 o
  -2   1   5       1336.67       1292.98        53.49 o
  -1   1   5       6685.99       7479.20        83.43 o
   0   1   5       7819.14       7230.95       124.91 o
   1   1   5      18125.73      17172.82       193.08 o
   2   1   5       1089.53        956.27        61.96 o
   3   1   5        885.44       1134.77        70.53 o
   4   1   5      11325.18      10811.62       189.93 o
   5   1   5         58.36        184.34        57.13 o
   6   1   5      13922.80      14617.38       250.41 o
   7   1   5       2237.03       2371.55       118.75 o
   8   1   5        398.00        620.18        79.56 o
   9   1   5       1001.55        962.67        98.17 o
  10   1   5        672.97        738.93        36.38 o
  11   1   5        314.13        269.42        25.36 o
  12   1   5         38.89         55.45        26.30 o
  13   1   5        256.62        262.73        34.07 o
  14   1   5       1204.09       1421.75        51.68 o
  15   1   5         63.57         52.11        34.30 o
  16   1   5        231.17        213.19        42.11 o
  17   1   5        547.48        537.14        41.23 o
  18   1   5        188.84        315.83        27.07 o
 -20   2   5         34.24         53.41        16.49 o
 -19   2   5          2.11         -3.59        21.30 o
 -18   2   5         15.11          7.59        27.38 o
 -17   2   5         16.09         19.04        34.14 o
 -16   2   5        128.39         84.83        31.55 o
 -15   2   5        262.27        284.43        35.59 o
 -14   2   5         81.51         65.82        29.06 o
 -13   2   5         12.28         37.00        23.60 o
 -12   2   5        189.32        160.49        23.16 o
 -11   2   5        119.24        108.21        23.66 o
 -10   2   5        240.18        300.23        66.90 o
  -9   2   5          0.59          3.52        51.83 o
  -8   2   5       3540.83       3294.99       123.94 o
  -7   2   5          4.56         24.33        47.56 o
  -6   2   5       3348.92       3492.02       108.32 o
  -5   2   5      12361.76      11169.14       167.06 o
  -4   2   5        374.26        236.95        37.73 o
  -3   2   5       1274.49       1578.11        44.31 o
  -2   2   5        485.31        417.33        23.87 o
  -1   2   5       6844.21       6150.56        41.38 o
   0   2   5        763.04        452.97        15.01 o
   1   2   5       3296.71       2827.26        84.82 o
   2   2   5         22.42         36.33        40.09 o
   3   2   5       1687.63       1888.88        82.58 o
   4   2   5       8714.50       7973.70       163.79 o
   5   2   5        200.37        214.06        55.47 o
   6   2   5         73.02        136.65        57.37 o
   7   2   5        219.03        273.55        63.67 o
   8   2   5        863.24        799.27        84.56 o
   9   2   5        660.57        628.39        66.57 o
  10   2   5         76.09         69.05        23.81 o
  11   2   5         20.23         86.75        26.51 o
  12   2   5       1008.36       1111.27        39.70 o
  13   2   5          5.08         -6.05        24.82 o
  14   2   5        472.40        585.46        39.80 o
  15   2   5        110.26         90.10        24.95 o
  16   2   5         42.08         54.73        37.51 o
  17   2   5          0.02         -2.29        28.82 o
  18   2   5         40.17         39.87        19.27 o
 -20   3   5         28.29         32.10        15.29 o
 -19   3   5          3.07        -12.95        21.09 o
 -18   3   5        366.14        383.71        46.14 o
 -17   3   5        179.17        146.57        41.71 o
 -16   3   5       1821.65       2079.87        58.11 o
 -15   3   5       1488.15       1597.35        53.85 o
 -14   3   5         73.42         48.25        28.58 o
 -13   3   5         78.66        127.71        25.52 o
 -12   3   5        445.38        321.22        22.88 o
 -11   3   5         18.70          9.92        21.03 o
 -10   3   5         41.42         36.96        54.68 o
  -9   3   5        183.75        141.22        55.46 o
  -8   3   5        172.41        134.64        51.44 o
  -7   3   5       1479.09       1378.04        82.46 o
  -6   3   5       3605.07       3661.54       111.02 o
  -5   3   5      17388.89      17184.17       165.98 o
  -4   3   5       5356.82       5466.99        86.37 o
  -3   3   5       5787.79       5151.44        75.53 o
  -2   3   5      10008.01       9257.88        75.26 o
  -1   3   5       9623.98       9324.80        76.54 o
   0   3   5       6365.07       6268.04        66.29 o
   1   3   5      19385.41      19465.56       116.51 o
   2   3   5       6951.76       6491.20        91.46 o
   3   3   5      15506.03      15952.09       207.84 o
   4   3   5       3056.76       3048.98       106.76 o
   5   3   5       3054.26       3131.41       116.24 o
   6   3   5        559.45        678.66        71.67 o
   7   3   5         89.99         88.16        52.82 o
   8   3   5          0.02         24.62        41.67 o
   9   3   5          5.44         16.88        33.09 o
  10   3   5        857.67        717.50        30.53 o
  11   3   5        255.65        213.40        24.68 o
  12   3   5        892.75        998.83        39.83 o
  13   3   5       1994.80       1969.42        51.15 o
  14   3   5        621.81        573.59        34.07 o
  15   3   5          0.13         -3.89        21.19 o
  16   3   5         40.88         25.30        35.50 o
  17   3   5         10.54         11.48        27.63 o
  18   3   5         57.07         75.06        19.33 o
 -20   4   5         21.78         34.15        26.25 o
 -19   4   5         13.45          9.73        20.45 o
 -18   4   5         31.57         21.59        27.00 o
 -17   4   5        133.05         92.87        32.31 o
 -16   4   5         60.45         21.28        30.47 o
 -15   4   5          0.58        -11.40        29.27 o
 -14   4   5          1.09        -18.55        23.51 o
 -13   4   5        294.94        295.02        24.24 o
 -12   4   5        210.61        188.40        20.76 o
 -11   4   5          5.91         -4.61        21.67 o
 -10   4   5        444.11        306.88        64.67 o
  -9   4   5        379.52        342.66        61.40 o
  -8   4   5         53.64         43.90        45.99 o
  -7   4   5       6950.50       7013.87       161.97 o
  -6   4   5      12441.43      13008.16       211.95 o
  -5   4   5         72.37         43.03        26.92 o
  -4   4   5         60.77         65.92        22.52 o
  -3   4   5       1376.89       1241.20        40.36 o
  -2   4   5       1529.20       1412.77        31.72 o
  -1   4   5       2970.12       2762.80        54.30 o
   0   4   5       1228.34       1140.76        30.28 o
   1   4   5       1513.89       1608.82        39.50 o
   2   4   5         84.08         62.16        25.28 o
   3   4   5       1655.07       1591.88        56.55 o
   4   4   5       3792.71       4188.78       119.65 o
   5   4   5       2135.94       2534.18       105.89 o
   6   4   5         32.60         41.12        37.24 o
   7   4   5         79.65         69.26        39.05 o
   8   4   5        751.21        669.59        80.56 o
   9   4   5         61.48         57.66        21.31 o
  10   4   5         55.02         34.99        19.69 o
  11   4   5        576.98        608.40        31.95 o
  12   4   5          1.21          0.53        24.21 o
  13   4   5        139.94        132.19        26.70 o
  14   4   5        143.08        108.86        29.10 o
  15   4   5         78.29         67.88        21.33 o
  16   4   5          8.01         -2.76        22.11 o
  17   4   5        187.24        210.91        34.50 o
 -19   5   5        142.87        140.89        76.64 o
 -18   5   5        102.17         72.13        27.43 o
 -17   5   5        742.47        814.53        46.42 o
 -16   5   5        322.36        256.66        31.94 o
 -15   5   5          8.04        -12.89        24.03 o
 -14   5   5         10.32          3.66        24.16 o
 -13   5   5          1.45        -12.04        21.08 o
 -12   5   5        295.52        286.76        22.64 o
 -11   5   5         74.07         64.47        18.93 o
 -10   5   5        275.69        292.00        61.16 o
  -9   5   5        205.22        164.28        54.16 o
  -8   5   5         12.42         28.18        42.10 o
  -7   5   5          5.63         30.85        34.18 o
  -6   5   5       5476.33       5470.83       109.34 o
  -5   5   5       7962.87       6963.12       111.67 o
  -4   5   5        167.27        147.95        25.26 o
  -3   5   5       1375.28       1249.13        38.83 o
  -2   5   5        633.06        467.56        34.73 o
  -1   5   5         13.40         -2.17        16.88 o
   0   5   5        784.51        570.07        23.99 o
   1   5   5       1013.03       1096.64        25.58 o
   2   5   5         30.02         38.15        16.20 o
   3   5   5       5906.34       6074.59       116.94 o
   4   5   5       7074.47       7818.29       104.26 o
   5   5   5        553.77        691.66        49.43 o
   6   5   5       1133.86       1446.64        70.00 o
   7   5   5         26.75         69.88        52.26 o
   8   5   5        211.18        191.58        61.44 o
   9   5   5          0.33          8.88        19.75 o
  10   5   5        168.86        173.00        25.22 o
  11   5   5        442.45        422.84        28.32 o
  12   5   5        195.33        187.17        27.18 o
  13   5   5         75.30         56.61        27.48 o
  14   5   5         22.71         -2.03        25.76 o
  15   5   5        137.75        120.68        22.23 o
  16   5   5         23.93         12.95        20.20 o
  17   5   5          0.36          7.24        23.25 o
 -19   6   5        114.18         94.05        69.46 o
 -18   6   5         26.97         45.38        25.04 o
 -17   6   5         12.51         26.23        31.02 o
 -16   6   5         18.58         16.53        24.28 o
 -15   6   5         10.08          2.44        23.04 o
 -14   6   5        198.20        197.85        26.28 o
 -13   6   5         29.55         21.59        20.42 o
 -12   6   5          0.01        -18.63        18.63 o
 -11   6   5        296.60        331.26        24.64 o
 -10   6   5         88.49         50.97        49.27 o
  -9   6   5        116.03        111.09        49.01 o
  -8   6   5        218.12        292.80        52.65 o
  -7   6   5        626.77        595.29        49.53 o
  -6   6   5        153.83        104.45        31.41 o
  -5   6   5       3888.80       3918.77        85.87 o
  -4   6   5        112.47         57.71        21.08 o
  -3   6   5       3826.70       3848.42        54.04 o
  -2   6   5        672.01        675.75        38.34 o
  -1   6   5      11946.34      12051.90       155.57 o
   0   6   5        677.64        879.06        23.76 o
   1   6   5       3590.63       3884.34        54.69 o
   2   6   5         10.41         21.86        13.92 o
   3   6   5       4132.28       4144.40        67.39 o
   4   6   5        261.17        230.66        27.69 o
   5   6   5        309.09        218.90        38.25 o
   6   6   5        400.09        363.78        77.46 o
   7   6   5        481.46        440.13        66.62 o
   8   6   5       1737.53       1746.90       109.76 o
   9   6   5        146.03        136.15        23.03 o
  10   6   5        507.91        480.38        33.40 o
  11   6   5        114.72        116.39        28.20 o
  12   6   5        984.26       1022.48        43.43 o
  13   6   5        567.78        502.26        35.72 o
  14   6   5         11.59          2.32        24.47 o
  15   6   5        147.85        115.04        21.27 o
  16   6   5          0.23         -0.57        19.23 o
  17   6   5         41.31         36.73        21.40 o
 -19   7   5        130.74        143.99        34.43 o
 -18   7   5         26.60         -7.59        44.28 o
 -17   7   5         58.74         53.28        23.29 o
 -16   7   5        192.12        227.27        27.41 o
 -15   7   5        835.01        927.21        36.07 o
 -14   7   5        520.40        521.02        31.11 o
 -13   7   5         20.64          6.22        22.39 o
 -12   7   5        462.84        415.57        25.04 o
 -11   7   5          2.38         11.91        18.50 o
 -10   7   5        531.83        639.90        37.59 o
  -9   7   5       2039.83       2154.05       111.32 o
  -8   7   5        114.54         48.83        31.38 o
  -7   7   5        159.03        194.10        36.80 o
  -6   7   5       1645.54       1297.06        59.88 o
  -5   7   5         60.16         63.67        24.36 o
  -4   7   5        594.27        874.58        69.35 o
  -3   7   5       3169.38       3004.57        81.89 o
  -2   7   5      10523.40      10033.46       122.13 o
  -1   7   5      18783.72      19010.05       162.45 o
   0   7   5       9899.94      10524.18       135.94 o
   1   7   5       1237.98       1106.59        54.28 o
   2   7   5         49.82         90.65        33.51 o
   3   7   5       1280.88       1440.12        65.09 o
   4   7   5         23.90         10.89        45.82 o
   5   7   5         26.65         12.71        30.27 o
   6   7   5        117.06        137.52        39.22 o
   7   7   5       3172.18       3392.91       136.07 o
   8   7   5        138.34        106.85        45.60 o
   9   7   5          2.78         -1.89        24.60 o
  10   7   5         18.94         25.07        26.77 o
  11   7   5        800.07        839.60        45.69 o
  12   7   5        366.59        316.08        38.92 o
  13   7   5        673.84        682.37        46.23 o
  14   7   5         95.25         53.89        31.29 o
  15   7   5          7.16         14.03        22.97 o
  16   7   5         11.15         -8.25        18.33 o
  17   7   5         48.55         31.67        11.57 o
 -19   8   5         37.69         32.97        24.74 o
 -18   8   5         38.62         57.88        46.44 o
 -17   8   5         58.70         78.54        29.52 o
 -16   8   5         68.33         39.64        22.37 o
 -15   8   5        247.66        266.85        28.54 o
 -14   8   5          5.84        -18.09        22.57 o
 -13   8   5        286.06        304.35        29.60 o
 -12   8   5         13.76         -8.30        22.81 o
 -11   8   5        487.22        522.74        29.36 o
 -10   8   5          0.01         14.25        19.34 o
  -9   8   5       2459.17       2393.75       191.24 o
  -8   8   5        353.58        341.76        44.54 o
  -7   8   5         29.83         32.90        54.44 o
  -6   8   5        784.77        876.48        79.93 o
  -5   8   5       1401.59       1396.31        89.34 o
  -4   8   5        544.89        644.86        52.26 o
  -3   8   5        665.84        859.49        49.09 o
  -2   8   5        999.45       1058.67        51.60 o
  -1   8   5        312.88        317.32        36.74 o
   0   8   5        459.81        498.77        44.73 o
   1   8   5          0.17          7.42        33.11 o
   2   8   5        155.17        333.40        43.75 o
   3   8   5        173.98        291.67        42.81 o
   4   8   5        732.26        661.14        68.48 o
   5   8   5        630.45        545.16        68.40 o
   6   8   5         39.21         24.94        50.52 o
   7   8   5        333.09        290.91       110.40 o
   8   8   5         76.73         96.11        47.35 o
   9   8   5       1207.25       1182.12        46.99 o
  10   8   5         52.67         47.37        28.59 o
  11   8   5        456.16        522.34        41.65 o
  12   8   5        171.07        138.63        33.64 o
  13   8   5         15.23         -9.73        30.70 o
  14   8   5          1.51        -13.75        25.47 o
  15   8   5          8.47          2.04        21.57 o
  16   8   5        296.71        299.02        22.29 o
  17   8   5          2.64         -5.76        20.16 o
 -19   9   5         55.54         46.76        22.45 o
 -18   9   5          5.28         12.83        31.86 o
 -17   9   5        105.55        154.19        37.10 o
 -16   9   5        167.59        177.67        40.75 o
 -15   9   5          0.28        -30.77        30.77 o
 -14   9   5        279.00        335.34        35.90 o
 -13   9   5        163.93        142.62        29.77 o
 -12   9   5        590.34        555.49        31.75 o
 -11   9   5         14.04         16.73        20.66 o
 -10   9   5        145.13        123.68        26.24 o
  -9   9   5        199.94        211.65        24.92 o
  -8   9   5        433.23        380.13        69.39 o
  -7   9   5       4716.61       4439.23       161.03 o
  -6   9   5         14.91         34.96        53.51 o
  -5   9   5        376.99        383.24        51.45 o
  -4   9   5       3130.75       3103.70        96.55 o
  -3   9   5      11409.24      11020.89       145.66 o
  -2   9   5        275.18        426.06        41.81 o
  -1   9   5       2331.28       3009.16        78.63 o
   0   9   5       1562.41       1761.08        72.21 o
   1   9   5       1128.05       1328.25        64.31 o
   2   9   5         11.15         39.41        34.91 o
   3   9   5        409.55        378.17        47.85 o
   4   9   5         30.09         33.06        40.24 o
   5   9   5       2249.32       2096.72       112.36 o
   6   9   5        542.02        499.04        72.23 o
   7   9   5        832.08        870.60        59.45 o
   8   9   5        428.16        455.72        44.18 o
   9   9   5        616.58        633.74        60.01 o
  10   9   5        249.68        228.80        31.27 o
  11   9   5        571.90        549.30        41.03 o
  12   9   5        866.30        901.85        48.89 o
  13   9   5        385.31        413.66        37.29 o
  14   9   5          0.10        -23.59        23.59 o
  15   9   5         11.83         -3.56        19.58 o
  16   9   5         58.59         48.29        19.64 o
 -19  10   5         17.26         50.28        30.22 o
 -18  10   5         58.77         29.42        31.41 o
 -17  10   5        172.05        206.01        37.25 o
 -16  10   5        156.25        166.21        34.81 o
 -15  10   5        330.49        295.32        49.81 o
 -14  10   5          4.17        -82.05        83.09 o
 -13  10   5        125.09        114.91        45.05 o
 -12  10   5       1945.29       1939.76        56.89 o
 -11  10   5       1568.21       1667.64        64.38 o
 -10  10   5          7.47        -26.12        26.12 o
  -9  10   5       1203.70       1160.38        40.66 o
  -8  10   5        481.63        460.31        78.41 o
  -7  10   5         15.72         58.52        57.30 o
  -6  10   5       1031.18       1050.25        71.84 o
  -5  10   5         46.09         22.34        40.65 o
  -4  10   5       3610.70       4044.90        98.28 o
  -3  10   5          0.43         19.81        34.17 o
  -2  10   5        213.12        220.79        38.30 o
  -1  10   5       7778.79       9029.36       134.27 o
   0  10   5        498.58        533.39        50.01 o
   1  10   5         32.95         26.04        38.03 o
   2  10   5        591.60        712.84        56.59 o
   3  10   5        119.12        158.80        41.87 o
   4  10   5         88.27         59.88        41.22 o
   5  10   5         78.94        113.27        42.60 o
   6  10   5        101.98        138.22        46.70 o
   7  10   5        103.52        131.21        27.58 o
   8  10   5         72.30        116.01        36.18 o
   9  10   5         79.24         50.22        29.09 o
  10  10   5        768.64       1025.93       105.44 o
  11  10   5        329.52        285.40        45.97 o
  12  10   5         16.34         21.95        37.72 o
  13  10   5        120.00         73.51        27.04 o
  14  10   5         45.39         21.30        26.88 o
  15  10   5         30.28        169.28       104.44 o
  16  10   5          0.25          4.09        25.80 o
 -18  11   5         18.12        -24.49        25.56 o
 -17  11   5         53.19         78.77        31.40 o
 -16  11   5         10.02        -16.38        30.61 o
 -15  11   5        267.49        191.75        37.21 o
 -14  11   5         77.32         54.28        57.21 o
 -13  11   5         29.14         35.23        58.02 o
 -12  11   5        431.40        519.88        88.48 o
 -11  11   5       2519.63       2523.44        83.43 o
 -10  11   5          6.38        -28.00        28.00 o
  -9  11   5       3229.84       3538.54        66.16 o
  -8  11   5        516.91        525.63        30.37 o
  -7  11   5       1316.70       1108.53        78.04 o
  -6  11   5          2.31         12.12        43.38 o
  -5  11   5        126.82        103.98        38.09 o
  -4  11   5         35.72         43.27        34.58 o
  -3  11   5       6718.51       7103.69       129.17 o
  -2  11   5         96.31        126.28        37.27 o
  -1  11   5       3946.17       4869.87       121.02 o
   0  11   5          1.68         13.45        37.84 o
   1  11   5       3290.37       4028.66       111.69 o
   2  11   5        141.72        128.35        41.78 o
   3  11   5         30.60         81.66        41.35 o
   4  11   5        102.47        164.88        45.19 o
   5  11   5        179.82        119.11        44.89 o
   6  11   5         60.33         31.60        25.13 o
   7  11   5       1856.96       2123.05        66.87 o
   8  11   5        318.70        311.26        35.33 o
   9  11   5        778.04        763.88        46.37 o
  10  11   5         51.86         37.78        70.30 o
  11  11   5         99.38         84.71        74.98 o
  12  11   5        435.98        211.34        87.08 o
  13  11   5        297.52        274.46        51.88 o
  14  11   5          5.01        -18.05        41.64 o
  15  11   5         12.78        -20.08        34.09 o
  16  11   5          6.36       7253.46      5074.22 o
 -18  12   5         17.20          6.24        22.45 o
 -17  12   5         19.25         52.20        29.74 o
 -16  12   5          0.15         16.43        29.47 o
 -15  12   5        222.39        322.86        39.62 o
 -14  12   5        132.12        158.17        49.92 o
 -13  12   5          1.05        -66.54        88.42 o
 -12  12   5         18.87        -22.17        41.87 o
 -11  12   5        356.75        290.76        40.99 o
 -10  12   5         58.54         38.29        30.25 o
  -9  12   5         54.24         27.62        24.43 o
  -8  12   5         44.91         45.95        22.02 o
  -7  12   5         48.50         51.22        20.93 o
  -6  12   5         31.83         18.19        35.84 o
  -5  12   5        165.07        197.21        41.57 o
  -4  12   5       1294.58       1589.47        71.61 o
  -3  12   5       1788.34       1959.30        75.82 o
  -2  12   5        607.32        575.30        49.24 o
  -1  12   5        394.62        327.75        47.14 o
   0  12   5       3122.16       3230.73       104.73 o
   1  12   5       6212.29       6817.12       148.46 o
   2  12   5        588.69        726.98        60.84 o
   3  12   5         64.83         84.73        41.26 o
   4  12   5         79.03         61.94        41.53 o
   5  12   5         10.36         -3.85        24.69 o
   6  12   5        196.80        212.45        29.25 o
   7  12   5        148.95        143.82        29.25 o
   8  12   5       1707.08       1939.96        69.37 o
   9  12   5       1286.91       1414.53        59.19 o
  10  12   5          7.17         16.78        35.14 o
  11  12   5          6.45        -80.70        80.70 o
  12  12   5         64.76         23.81        49.00 o
  13  12   5        477.96        317.82        71.39 o
  14  12   5        484.78        491.02        51.31 o
  15  12   5        132.78         92.57        34.27 o
  16  12   5         45.71         42.40        22.91 o
 -18  13   5         24.85        -32.46        32.46 o
 -17  13   5         22.60         43.86        24.85 o
 -16  13   5         61.42         76.37        29.09 o
 -15  13   5        260.60        288.31        37.43 o
 -14  13   5          6.95        -19.65        42.39 o
 -13  13   5          5.08         -6.83        36.62 o
 -12  13   5        369.67        368.79        44.55 o
 -11  13   5       1430.40       1374.04        55.20 o
 -10  13   5        140.62        119.51        27.67 o
  -9  13   5         90.00         93.61        25.67 o
  -8  13   5          0.02        -20.19        22.87 o
  -7  13   5         80.21         57.69        20.37 o
  -6  13   5         69.12         56.39        18.10 o
  -5  13   5         32.87         12.92        35.58 o
  -4  13   5         88.86         85.59        36.38 o
  -3  13   5        486.80        572.63        51.12 o
  -2  13   5       2406.50       2461.72        86.11 o
  -1  13   5       3817.22       4079.77       120.00 o
   0  13   5       4760.37       4886.04       131.32 o
   1  13   5        443.82        398.90        50.80 o
   2  13   5         65.07         43.39        39.90 o
   3  13   5          2.24         17.68        41.83 o
   4  13   5         19.03          9.23        28.49 o
   5  13   5          6.92         -8.52        25.26 o
   6  13   5        191.48        165.89        34.18 o
   7  13   5          0.37          8.61        27.87 o
   8  13   5          9.12         54.89        36.32 o
   9  13   5       1078.02       1026.13        76.89 o
  10  13   5        623.51        583.00       117.78 o
  11  13   5         93.39         66.35        36.50 o
  12  13   5        368.79        393.05        74.68 o
  13  13   5        307.08        249.60        92.06 o
  14  13   5        457.07        620.18        53.91 o
  15  13   5         50.27         35.01        29.23 o
  16  13   5          2.77        -12.47        19.36 o
 -17  14   5          4.98         10.52        19.06 o
 -16  14   5         97.72        112.75        41.14 o
 -15  14   5        103.38        130.67        32.29 o
 -14  14   5          3.99         -9.25        40.21 o
 -13  14   5          3.09        -35.02        35.02 o
 -12  14   5          0.01        -11.79        34.92 o
 -11  14   5        665.52        696.99        39.68 o
 -10  14   5        170.96         94.05        33.08 o
  -9  14   5        370.67        440.37        32.66 o
  -8  14   5        178.34        204.63        26.41 o
  -7  14   5        374.87        379.45        27.93 o
  -6  14   5        380.96        357.22        23.92 o
  -5  14   5         25.92         13.29        19.53 o
  -4  14   5        570.89        496.23        63.20 o
  -3  14   5         43.44         37.71        34.84 o
  -2  14   5       1528.54       1854.30        89.53 o
  -1  14   5       3328.95       3730.23       120.99 o
   0  14   5        761.02        787.06        64.77 o
   1  14   5        383.17        492.17        56.02 o
   2  14   5         77.29        116.92        43.42 o
   3  14   5         30.30         44.57        21.57 o
   4  14   5        258.46        250.74        23.03 o
   5  14   5         64.20         47.83        21.71 o
   6  14   5        382.85        346.46        46.29 o
   7  14   5        244.18        185.31        28.55 o
   8  14   5        893.90        922.84        73.79 o
   9  14   5        187.24         89.95        59.84 o
  10  14   5        105.12         99.69        56.15 o
  11  14   5         23.02         50.59        30.75 o
  12  14   5        222.29        258.47       149.39 o
  13  14   5         77.41         88.54        93.70 o
  14  14   5          2.82         29.21        34.79 o
  15  14   5         52.35         65.54        26.29 o
 -17  15   5          0.22        -21.69        21.69 o
 -16  15   5          1.49         19.47        19.59 o
 -15  15   5          0.23         18.52        27.13 o
 -14  15   5        155.62        218.15        55.89 o
 -13  15   5        418.13        445.95        41.04 o
 -12  15   5         91.66         89.34        34.10 o
 -11  15   5        668.90        762.49        48.80 o
 -10  15   5         20.81         -1.88        26.70 o
  -9  15   5        436.10        366.75        32.17 o
  -8  15   5        168.20        191.64        27.73 o
  -7  15   5        369.73        371.87        29.37 o
  -6  15   5        310.62        322.95        27.82 o
  -5  15   5        469.06        535.87        50.71 o
  -4  15   5        649.34        491.18        57.44 o
  -3  15   5         59.53         35.85        28.31 o
  -2  15   5        629.67        720.86        42.35 o
  -1  15   5       1065.17        985.07        84.91 o
   0  15   5        952.12       1047.24        62.16 o
   1  15   5         36.44         45.86        21.67 o
   2  15   5        637.07        763.51        37.20 o
   3  15   5        510.80        538.12        49.99 o
   4  15   5       1054.69       1178.11        52.25 o
   5  15   5         61.62         26.28        22.85 o
   6  15   5        515.40        594.38        47.64 o
   7  15   5       2473.40       2204.05       152.97 o
   8  15   5        117.70         91.13        39.82 o
   9  15   5        594.67        378.04        58.07 o
  10  15   5          3.02        -10.27        31.57 o
  11  15   5         38.12         62.43        31.16 o
  12  15   5         19.01          3.15        42.71 o
  13  15   5          0.28         -9.12        37.54 o
  14  15   5          0.59         43.65        40.68 o
  15  15   5         24.80         21.95        22.39 o
 -16  16   5         57.85        -15.67        64.78 o
 -15  16   5          4.46          6.15        19.70 o
 -14  16   5         21.59         28.08        27.95 o
 -13  16   5         29.34         32.56        30.53 o
 -12  16   5         55.25         47.45        43.57 o
 -11  16   5         26.29         -9.92        27.37 o
 -10  16   5         96.25         85.48        39.38 o
  -9  16   5       1348.00       1327.64        53.23 o
  -8  16   5       1936.71       1914.80        55.00 o
  -7  16   5        259.71        237.83        30.62 o
  -6  16   5         46.08         -1.20        23.18 o
  -5  16   5        326.76        351.77        31.75 o
  -4  16   5        808.92        903.21        50.60 o
  -3  16   5        428.98        413.14        47.97 o
  -2  16   5        132.94        155.88        27.99 o
  -1  16   5        672.99        841.84        76.27 o
   0  16   5          2.19          7.81        54.55 o
   1  16   5          5.63          0.59        26.55 o
   2  16   5        332.35        229.08        41.11 o
   3  16   5        248.62        167.67        32.83 o
   4  16   5          1.98         10.53        24.16 o
   5  16   5        341.09        310.57        31.06 o
   6  16   5         52.61         17.06        24.35 o
   7  16   5        125.22        135.85        48.48 o
   8  16   5        630.64        797.33        46.81 o
   9  16   5         11.47         -2.29        24.12 o
  10  16   5         39.99         37.78        31.53 o
  11  16   5         77.81        104.81        31.16 o
  12  16   5         42.91        106.44        30.29 o
  13  16   5          6.09         32.18        34.58 o
  14  16   5          2.93         61.40        27.46 o
  15  16   5         11.49        -18.24        35.25 o
 -16  17   5        158.95         61.94        32.18 o
 -15  17   5         37.72         18.43        28.04 o
 -14  17   5         79.19        149.63        40.54 o
 -13  17   5        248.08        281.65        33.84 o
 -12  17   5         42.34         26.34        29.90 o
 -11  17   5          3.35          8.08        39.46 o
 -10  17   5         93.79         15.53        33.50 o
  -9  17   5        282.90        288.23        43.90 o
  -8  17   5        955.07       1026.77        47.53 o
  -7  17   5          9.87         28.27        25.45 o
  -6  17   5         71.94         62.74        26.38 o
  -5  17   5          1.55         18.46        23.11 o
  -4  17   5        279.43        220.34        42.39 o
  -3  17   5        187.74        128.51        26.91 o
  -2  17   5        472.74        597.43        36.02 o
  -1  17   5        264.92        289.04        34.01 o
   0  17   5        553.96        532.29        72.49 o
   1  17   5        511.38        508.20        39.08 o
   2  17   5        171.15        121.20        30.82 o
   3  17   5         85.39         51.53        25.21 o
   4  17   5        163.67        205.18        33.59 o
   5  17   5         36.09         56.87        26.46 o
   6  17   5        788.22        889.86        68.48 o
   7  17   5        834.88        972.87       119.26 o
   8  17   5         14.30        -16.58        24.31 o
   9  17   5         37.67          7.50        23.22 o
  10  17   5          6.02        -19.66        32.81 o
  11  17   5         17.83         63.34        31.77 o
  12  17   5        115.46        128.02        24.95 o
  13  17   5         28.53         66.71        44.90 o
  14  17   5         62.88         -9.18        30.94 o
 -15  18   5          1.38        -10.31        23.31 o
 -14  18   5          0.58         15.64        24.29 o
 -13  18   5          4.89         23.85        32.55 o
 -12  18   5          0.09         14.60        41.24 o
 -11  18   5         12.29         15.93        36.14 o
 -10  18   5          0.32          6.42        31.55 o
  -9  18   5          4.51          4.77        30.91 o
  -8  18   5        184.15        219.66        33.24 o
  -7  18   5        116.74        146.67        31.36 o
  -6  18   5          9.53         79.25        28.57 o
  -5  18   5       1159.19       1347.98        53.18 o
  -4  18   5        163.50        126.71        48.55 o
  -3  18   5        363.11        309.88        62.36 o
  -2  18   5         63.56         73.49        23.73 o
  -1  18   5         75.37        101.01        30.57 o
   0  18   5         18.38         42.64        29.22 o
   1  18   5         42.35         43.89        31.73 o
   2  18   5        222.78        254.24        36.44 o
   3  18   5        880.48        800.43        81.28 o
   4  18   5         43.22         90.92        31.33 o
   5  18   5        456.78        478.30        78.68 o
   6  18   5        806.47        680.33       124.18 o
   7  18   5        452.49        569.94        40.43 o
   8  18   5        119.31        104.34        25.02 o
   9  18   5          2.54         14.96        22.72 o
  10  18   5         53.85         67.84        21.68 o
  11  18   5         82.93         68.66        26.21 o
  12  18   5         24.28         21.75        22.10 o
  13  18   5         99.71        122.01        26.20 o
 -15  19   5         10.36        -33.19        33.19 o
 -14  19   5          3.40         24.63        18.27 o
 -13  19   5         41.87         83.45        30.52 o
 -12  19   5          2.53         39.20        54.26 o
 -11  19   5          9.06         40.30        55.51 o
 -10  19   5          0.18         -1.72        36.14 o
  -9  19   5         27.13         33.45        29.85 o
  -8  19   5          0.19          0.21        32.07 o
  -7  19   5        382.11        570.48        46.81 o
  -6  19   5         17.42         69.17        44.97 o
  -5  19   5          0.24        -18.94        32.72 o
  -4  19   5        105.03        -18.46        54.60 o
  -3  19   5          6.89        -25.70        26.42 o
  -2  19   5         84.16         38.18        21.86 o
  -1  19   5        118.13        175.02        38.88 o
   0  19   5        622.34        564.72        70.48 o
   1  19   5        177.32        250.20        38.92 o
   2  19   5        276.53        334.90        46.32 o
   3  19   5        309.92        271.98        46.35 o
   4  19   5         63.81        248.85       159.87 o
   5  19   5        154.30        204.54        34.48 o
   6  19   5          3.24         75.88        40.93 o
   7  19   5         16.44         12.39        23.40 o
   8  19   5         37.75         22.10        31.27 o
   9  19   5         74.34         96.44        22.57 o
  10  19   5         64.30         41.22        28.52 o
  11  19   5         46.91         93.87        23.47 o
  12  19   5          4.22         -7.47        17.56 o
  13  19   5          2.04         14.47        30.98 o
 -14  20   5         22.42        -19.72        49.96 o
 -13  20   5          0.58         14.38        21.81 o
 -12  20   5         11.39         12.40        26.67 o
 -11  20   5          4.29         38.07        82.05 o
 -10  20   5        186.93         93.18        79.58 o
  -9  20   5         34.43         56.58        56.38 o
  -8  20   5        125.76        166.89       123.78 o
  -7  20   5         43.21         27.01        33.75 o
  -6  20   5        117.76         65.46        45.16 o
  -5  20   5         21.16        -26.20        41.25 o
  -4  20   5          0.56        -24.86        24.86 o
  -3  20   5         72.63         21.00        23.07 o
  -2  20   5          4.89          4.50        22.67 o
  -1  20   5        118.20         99.41        35.08 o
   0  20   5          2.44         31.38        35.73 o
   1  20   5          0.09         20.18        38.85 o
   2  20   5        426.93        482.07        49.42 o
   3  20   5         95.28        139.88        41.75 o
   4  20   5         19.37         58.02        72.04 o
   5  20   5         95.26         57.88        39.58 o
   6  20   5          0.10         12.99        31.76 o
   7  20   5        214.31        234.29        33.63 o
   8  20   5         33.53         87.61        25.16 o
   9  20   5        116.74         88.52        20.36 o
  10  20   5        134.56        137.02        18.84 o
  11  20   5          4.31        -37.58        38.64 o
  12  20   5         15.41         -6.90        40.99 o
 -14  21   5         32.76         -9.50        19.09 o
 -13  21   5          1.05        -34.63        38.01 o
 -12  21   5         14.93         18.37        21.50 o
 -11  21   5          2.36         13.49        25.70 o
 -10  21   5          0.29        -23.22        27.28 o
  -9  21   5         11.00        -20.95        29.73 o
  -8  21   5         19.87          7.07        31.82 o
  -7  21   5         65.27         38.82        26.58 o
  -6  21   5         61.54         72.28        43.08 o
  -5  21   5        280.96         17.79        47.89 o
  -4  21   5         16.21          8.98        29.67 o
  -3  21   5         10.37        -18.33        24.18 o
  -2  21   5         41.39         31.14        23.67 o
  -1  21   5         55.83         28.75        32.13 o
   0  21   5          1.70         28.75        45.03 o
   1  21   5         30.43         60.04        37.13 o
   2  21   5         18.59         25.22        39.40 o
   3  21   5          2.93        111.76       107.89 o
   4  21   5        109.03        135.50        43.99 o
   5  21   5          3.29         67.18        41.30 o
   6  21   5        118.84        260.66        63.78 o
   7  21   5         38.45        106.11        60.63 o
   8  21   5          3.31         41.16        30.29 o
   9  21   5         26.86         41.33        22.52 o
  10  21   5         45.58         26.73        25.64 o
  11  21   5         72.72        135.79        55.78 o
 -13  22   5         67.50         22.10        26.11 o
 -12  22   5         43.13         21.36        28.88 o
 -11  22   5         20.90        -16.42        41.36 o
 -10  22   5         30.62          6.38        30.72 o
  -9  22   5        181.37        192.76        52.25 o
  -8  22   5        359.71        264.68        58.44 o
  -7  22   5         65.25         58.12        44.28 o
  -6  22   5          0.07          9.06        24.87 o
  -5  22   5         77.36         50.11        25.37 o
  -4  22   5         74.87         33.09        27.11 o
  -3  22   5         58.88          7.51        25.07 o
  -2  22   5         18.91        159.96        90.23 o
  -1  22   5         34.98         57.31        32.81 o
   0  22   5         77.28         88.31        34.09 o
   1  22   5         11.22         17.87        42.19 o
   2  22   5         84.02         74.59        39.69 o
   3  22   5          7.29       2422.11      1465.74 o
   4  22   5         58.96         51.11        39.20 o
   5  22   5         53.06         84.25        41.47 o
   6  22   5        144.03        431.67       188.58 o
   7  22   5        235.87        220.04        60.05 o
   8  22   5         77.99       1151.00       651.30 o
   9  22   5          8.82          6.62        19.99 o
  10  22   5          0.26        -11.20        31.64 o
 -12  23   5          0.02         -5.33        16.91 o
 -11  23   5         23.37         10.24        16.66 o
 -10  23   5         28.41        -20.64        22.92 o
  -9  23   5         15.43         -8.66        18.16 o
  -8  23   5         12.05         -5.36        23.96 o
  -7  23   5         27.71         11.73        24.91 o
  -6  23   5          9.05         31.96        22.51 o
  -5  23   5         65.51         67.09        24.97 o
  -4  23   5          6.83         13.94        19.05 o
  -3  23   5          5.54         21.25        25.42 o
  -2  23   5         70.82         18.33        28.99 o
  -1  23   5          8.28         19.61        23.67 o
   0  23   5         13.74         39.57        47.30 o
   1  23   5          6.25         27.83        32.64 o
   2  23   5         17.12         15.04        36.32 o
   3  23   5        127.75        154.40        39.18 o
   4  23   5          5.53         22.86        58.05 o
   5  23   5          0.34         24.56        36.88 o
   6  23   5         29.98         63.43        30.88 o
   7  23   5          0.75         47.70        65.21 o
   8  23   5          4.95         46.42        36.98 o
   9  23   5          6.88         23.99        17.44 o
  10  23   5         58.70         59.67        26.56 o
 -11  24   5          6.59          3.51        16.58 o
 -10  24   5         61.59         68.10        21.52 o
  -9  24   5        148.19        156.25        25.93 o
  -8  24   5         90.89         34.18        22.64 o
  -7  24   5          2.09          5.65        20.89 o
  -6  24   5         66.15         61.29        23.10 o
  -5  24   5         49.00        119.83        38.68 o
  -4  24   5         12.32        143.14        48.04 o
  -3  24   5          6.99         15.55       109.03 o
  -1  24   5         16.62         15.20        28.12 o
   0  24   5         12.52        158.00       120.01 o
   1  24   5         96.62         45.70        46.22 o
   2  24   5         20.97       4608.95      2618.73 o
   3  24   5        208.14        437.92       141.51 o
   4  24   5          1.71         26.61        29.37 o
   5  24   5         39.53         40.26        27.61 o
   6  24   5        219.28        199.37        31.19 o
   7  24   5         18.24         47.45        25.59 o
   8  24   5          1.67         11.44        21.29 o
   9  24   5          0.07          2.91        27.49 o
 -10  25   5          0.29        -20.81        21.56 o
  -9  25   5         75.09        133.14        20.78 o
  -8  25   5         20.10        -11.27        20.70 o
  -7  25   5         40.94          6.82        28.35 o
  -6  25   5         13.07         22.51        26.98 o
  -5  25   5          2.38         46.59        19.17 o
  -4  25   5         90.46         95.43        38.81 o
  -3  25   5         15.56        124.58        47.61 o
   0  25   5        111.52        168.43        65.63 o
   1  25   5         21.67         19.56        31.37 o
   2  25   5         23.74         21.58        26.04 o
   3  25   5          7.78        250.74       181.47 o
   4  25   5         15.52         18.92        23.16 o
   5  25   5         34.92         29.43        21.82 o
   6  25   5         36.59         50.72        19.34 o
   7  25   5          0.02          2.96        14.86 o
   8  25   5          5.19         14.31        25.57 o
  -7  26   5          8.29        -31.81        31.81 o
  -6  26   5         10.77         36.62        54.08 o
  -5  26   5          3.30         24.37        21.93 o
  -4  26   5         27.48         40.39        38.27 o
  -3  26   5         14.81         72.96        41.63 o
  -2  26   5         15.35        114.83        39.99 o
   0  26   5         11.76        -38.98        38.98 o
   1  26   5         14.34        -24.19        45.09 o
   2  26   5          0.71        -29.01        48.35 o
   3  26   5         10.46         19.17        20.74 o
   4  26   5          0.05        -13.70        19.40 o
   5  26   5         24.36          2.56        16.81 o
   6  26   5         72.53         49.75        21.64 o
  -6  27   5          6.68        -13.96        26.06 o
  -5  27   5         22.26         -3.74        28.58 o
  -4  27   5          1.19         -5.05        30.55 o
  -3  27   5          5.67         20.44        31.95 o
  -2  27   5         19.15         57.62        34.33 o
  -1  27   5        152.86        175.60        37.35 o
   0  27   5         17.70        -31.50        31.50 o
   1  27   5          0.61        -32.36        32.36 o
   2  27   5         27.42         13.68        22.49 o
   3  27   5          6.65        -21.14        21.14 o
   4  27   5          1.77        -15.36        45.00 o
  -3  28   5         14.00         -5.43        23.60 o
  -2  28   5         28.99          4.72        24.51 o
  -1  28   5         37.55         43.34        26.37 o
   0  28   5          1.91         69.73        26.24 o
   1  28   5          0.01         66.62        23.67 o
   2  28   5         21.86         71.72        21.99 o
 -19   0   6         31.68         33.84        23.82 o
 -18   0   6         62.64         53.36        32.22 o
 -17   0   6         97.42         79.14        60.08 o
 -16   0   6          9.16        -44.27        44.27 o
 -15   0   6         16.08         11.00        42.80 o
 -14   0   6        235.79        268.95        48.12 o
 -13   0   6        291.79        259.18        40.22 o
 -12   0   6         78.93         70.94        30.24 o
 -11   0   6        330.03        352.51        62.71 o
 -10   0   6          8.38         -3.68        75.46 o
  -9   0   6          9.18          3.82        70.94 o
  -8   0   6        533.52        685.92        99.08 o
  -7   0   6       9100.57       9349.04       261.77 o
  -6   0   6      14668.48      14631.66       301.36 o
  -5   0   6      13248.89      13846.38       271.66 o
  -4   0   6      24711.23      22871.02       325.19 o
  -3   0   6        147.01        208.20        51.86 o
  -2   0   6      11232.71       9570.04       196.36 o
  -1   0   6          9.13          6.45        34.36 o
   0   0   6       2933.77       3344.51       141.21 o
   1   0   6      14747.86      11892.17       256.80 o
   2   0   6       7807.09       8876.59       230.94 o
   3   0   6       3860.96       4289.15       176.14 o
   4   0   6      18830.25      22027.71       400.83 o
   5   0   6       5201.08       4428.54       203.44 o
   6   0   6       2425.36       2614.53       170.28 o
   7   0   6         31.84         10.82        78.62 o
   8   0   6        189.60         55.16        78.85 o
   9   0   6       2098.37       1658.88        62.11 o
  10   0   6        210.92        297.87        36.24 o
  11   0   6        235.09        199.18        38.76 o
  12   0   6       5353.69       5746.88       128.46 o
  13   0   6          2.35         12.50        40.41 o
  14   0   6          8.53         66.30        69.03 o
  15   0   6        229.13        256.59        67.21 o
  16   0   6        333.52        277.70        58.31 o
  17   0   6        521.93        614.97        54.85 o
 -19   1   6        562.90        680.74        45.85 o
 -18   1   6         34.16         13.86        22.05 o
 -17   1   6          0.37        -29.65        29.65 o
 -16   1   6        222.53        252.71        34.85 o
 -15   1   6       1367.25       1583.62        53.33 o
 -14   1   6       3287.75       3603.80        87.97 o
 -13   1   6        262.46        304.63        28.54 o
 -12   1   6        374.17        398.47        27.82 o
 -11   1   6          0.00          1.77        22.04 o
 -10   1   6         61.05         97.01        56.21 o
  -9   1   6        736.36        682.41        72.85 o
  -8   1   6       1881.15       1660.50        93.71 o
  -7   1   6       4420.48       4162.03       127.85 o
  -6   1   6        120.05        195.52        47.55 o
  -5   1   6          0.20         23.40        37.33 o
  -4   1   6       4861.37       5116.33       112.50 o
  -3   1   6       6768.80       6179.49       116.45 o
  -2   1   6       8478.60       8729.95       130.83 o
  -1   1   6      11975.47      12278.29       134.84 o
   0   1   6      10682.52      10732.49       164.87 o
   1   1   6       1912.79       2233.84        85.66 o
   2   1   6         43.88        104.35        45.22 o
   3   1   6       1982.39       1863.43        88.71 o
   4   1   6          0.02          8.28        49.27 o
   5   1   6       2504.82       2806.45       118.15 o
   6   1   6       1048.49       1026.10        85.45 o
   7   1   6         92.67        102.08        57.48 o
   8   1   6        112.31         84.99        58.93 o
   9   1   6         47.94         42.75        19.94 o
  10   1   6          0.02          4.77        21.20 o
  11   1   6        965.92        923.60        39.26 o
  12   1   6        221.70        282.43        33.38 o
  13   1   6          3.17          0.55        28.76 o
  14   1   6         12.59         22.08        34.52 o
  15   1   6        166.36        117.49        43.46 o
  16   1   6         41.25         -6.65        33.93 o
  17   1   6        223.50        281.18        31.58 o
 -19   2   6        384.29        383.66        33.46 o
 -18   2   6        125.48        102.32        23.38 o
 -17   2   6        123.88        109.04        29.66 o
 -16   2   6         82.06         67.34        30.74 o
 -15   2   6        229.82        273.92        34.92 o
 -14   2   6       1286.78       1397.12        50.05 o
 -13   2   6        308.36        354.15        29.64 o
 -12   2   6        354.33        371.33        27.82 o
 -11   2   6         42.38         34.63        21.18 o
 -10   2   6       1098.31       1115.15        91.50 o
  -9   2   6       3304.84       3370.71       133.72 o
  -8   2   6       3644.53       3787.26       131.05 o
  -7   2   6       3350.13       3686.47       120.79 o
  -6   2   6       4526.75       4015.60       116.78 o
  -5   2   6       2852.55       2493.79        87.87 o
  -4   2   6         79.59         72.08        33.53 o
  -3   2   6         41.80         28.58        28.35 o
  -2   2   6       1981.91       1647.46        33.88 o
  -1   2   6       2525.35       2128.18        66.08 o
   0   2   6         31.28         52.84        42.50 o
   1   2   6         29.76         14.46        14.05 o
   2   2   6        959.07        927.87        65.19 o
   3   2   6       1724.16       2128.63        92.72 o
   4   2   6       8559.07       8942.41       185.27 o
   5   2   6       6734.17       7043.32       174.67 o
   6   2   6       6585.29       6956.49       185.70 o
   7   2   6       1421.84       1410.09       100.52 o
   8   2   6       1161.72       1324.12       104.98 o
   9   2   6          2.24          5.22        17.38 o
  10   2   6        656.35        570.91        29.10 o
  11   2   6        134.66        119.58        22.53 o
  12   2   6       2275.36       2206.68        52.58 o
  13   2   6        720.38        691.50        47.11 o
  14   2   6        398.20        422.53        41.03 o
  15   2   6        170.07        171.32        28.35 o
  16   2   6        171.56        227.79        38.30 o
  17   2   6         25.54         57.14        25.87 o
 -19   3   6         94.35         41.74        21.01 o
 -18   3   6         11.65          2.50        25.71 o
 -17   3   6       1135.89       1326.61        45.26 o
 -16   3   6         83.61         64.40        29.58 o
 -15   3   6       1386.30       1432.33        51.40 o
 -14   3   6        504.80        552.15        37.89 o
 -13   3   6          7.09         17.33        23.18 o
 -12   3   6          9.06        -15.99        18.79 o
 -11   3   6        199.06        197.27        25.68 o
 -10   3   6       1586.78       1672.03       107.55 o
  -9   3   6       1057.21        954.57        81.99 o
  -8   3   6         66.55         37.05        46.66 o
  -7   3   6        115.76        146.24        47.43 o
  -6   3   6       4407.04       4401.60       120.78 o
  -5   3   6        689.58        749.81        54.04 o
  -4   3   6        422.43        344.20        29.38 o
  -3   3   6       6078.96       5550.75        79.63 o
  -2   3   6       1763.59       1540.74        31.99 o
  -1   3   6        387.23        319.49        15.16 o
   0   3   6       4120.88       3852.78        43.69 o
   1   3   6       3935.78       3506.73        66.30 o
   2   3   6         37.95         44.98        40.55 o
   3   3   6       2362.23       2569.39        98.40 o
   4   3   6       1734.80       2298.61       100.63 o
   5   3   6        235.42        313.49        59.29 o
   6   3   6         32.55         63.27        52.11 o
   7   3   6       1227.69       1376.87        98.53 o
   8   3   6       1000.23        982.33        72.92 o
   9   3   6        129.61        135.35        23.45 o
  10   3   6        242.09        281.91        24.33 o
  11   3   6         14.93        -16.52        21.36 o
  12   3   6        133.65        105.48        25.67 o
  13   3   6          0.40         16.64        27.51 o
  14   3   6        760.73        809.05        39.76 o
  15   3   6        209.76        267.65        30.61 o
  16   3   6          6.33         -5.53        31.58 o
  17   3   6          3.72         30.38        23.75 o
 -19   4   6         89.62         59.56        49.10 o
 -18   4   6         25.49         28.75        25.19 o
 -17   4   6          0.84          2.66        30.55 o
 -16   4   6         11.13        -25.29        29.04 o
 -15   4   6         16.76        -10.68        28.46 o
 -14   4   6         79.31         48.02        22.74 o
 -13   4   6        217.94        187.50        22.61 o
 -12   4   6         14.79         -8.79        18.53 o
 -11   4   6        942.83        987.49        33.13 o
 -10   4   6         22.54         46.97        47.10 o
  -9   4   6         72.11         90.86        49.05 o
  -8   4   6       4220.57       4021.40       135.13 o
  -7   4   6        958.37        998.41        71.70 o
  -6   4   6       1805.30       2034.04        85.96 o
  -5   4   6        391.60        377.08        34.26 o
  -4   4   6       2015.50       1892.85        54.85 o
  -3   4   6        282.00        380.39        23.35 o
  -2   4   6       1412.25       1272.61        38.27 o
  -1   4   6       2169.21       2267.17        40.10 o
   0   4   6         23.99         -7.87        14.93 o
   1   4   6        598.30        878.95        30.95 o
   2   4   6         50.79         52.16        19.22 o
   3   4   6       2236.98       2454.57        94.39 o
   4   4   6       1055.95        916.74        70.81 o
   5   4   6       4764.86       4357.49       138.30 o
   6   4   6       2669.26       3025.00        99.03 o
   7   4   6         83.58         33.60        38.01 o
   8   4   6        387.75        287.29        65.90 o
   9   4   6         30.91         76.19        22.75 o
  10   4   6        312.15        313.63        28.19 o
  11   4   6        123.31        109.96        23.92 o
  12   4   6        795.91        921.88        42.89 o
  13   4   6          7.63        -27.25        27.25 o
  14   4   6        487.32        467.07        33.70 o
  15   4   6        259.70        317.00        27.80 o
  16   4   6        428.10        485.96        28.80 o
  17   4   6        253.78        292.06        33.62 o
 -19   5   6        198.13        139.00        85.78 o
 -18   5   6          4.93         22.08        24.99 o
 -17   5   6        851.41        968.83        44.63 o
 -16   5   6         51.56         47.76        27.78 o
 -15   5   6        291.38        297.33        27.85 o
 -14   5   6        317.97        309.88        27.65 o
 -13   5   6         38.49         27.76        20.32 o
 -12   5   6          7.01          5.32        18.58 o
 -11   5   6        110.69        125.33        20.70 o
 -10   5   6         62.61         51.06        47.59 o
  -9   5   6         46.22         30.49        41.83 o
  -8   5   6       1126.70       1431.72        85.94 o
  -7   5   6         20.41         57.85        37.92 o
  -6   5   6       1808.78       1918.81        67.92 o
  -5   5   6        985.36        940.44        46.62 o
  -4   5   6       1190.17       1285.36        46.00 o
  -3   5   6       2219.34       2370.95        44.70 o
  -2   5   6        131.81        155.93        21.46 o
  -1   5   6       1422.68       1525.39        37.04 o
   0   5   6        863.60       1127.42        34.41 o
   1   5   6         48.78         56.86        17.86 o
   2   5   6        180.37        236.57        24.62 o
   3   5   6        194.48        224.95        33.43 o
   4   5   6         67.77         51.79        30.56 o
   5   5   6        891.96        868.15        55.41 o
   6   5   6         39.20         74.59        35.29 o
   7   5   6        354.32        383.21        63.07 o
   8   5   6         64.53         52.29        20.53 o
   9   5   6         65.74         70.68        24.53 o
  10   5   6        102.14        103.75        30.03 o
  11   5   6        451.32        507.32        42.97 o
  12   5   6        264.21        215.02        37.64 o
  13   5   6        421.55        476.37        34.92 o
  14   5   6        125.63        131.80        33.83 o
  15   5   6        108.95        101.21        23.94 o
  16   5   6         16.39         -3.58        19.37 o
  17   5   6          0.16        -14.04        19.31 o
 -19   6   6         12.11         24.03        26.38 o
 -18   6   6         14.55         -4.34        47.27 o
 -17   6   6        110.88         50.56        26.41 o
 -16   6   6        182.56        238.12        24.66 o
 -15   6   6         80.88        100.96        23.81 o
 -14   6   6        217.52        202.67        25.89 o
 -13   6   6        340.28        384.75        27.10 o
 -12   6   6         79.67         51.42        24.21 o
 -11   6   6         46.65         48.15        19.76 o
 -10   6   6        148.24        136.62        26.05 o
  -9   6   6        860.52        918.05        91.11 o
  -8   6   6       1200.18       1342.72        82.82 o
  -7   6   6        257.86        226.59        36.87 o
  -6   6   6       4869.14       4438.63        99.17 o
  -5   6   6       2146.29       2288.30        66.01 o
  -4   6   6       3302.32       3096.31       104.23 o
  -3   6   6         57.98         60.38        27.50 o
  -2   6   6       2654.50       2551.17        50.62 o
  -1   6   6        664.94        796.79        31.13 o
   0   6   6       4278.44       4335.49        82.60 o
   1   6   6        591.71        514.09        37.76 o
   2   6   6       3363.19       3292.93        80.94 o
   3   6   6       4161.35       4321.11        97.87 o
   4   6   6       4643.76       4964.21       139.97 o
   5   6   6       1057.29       1211.17       146.22 o
   6   6   6        245.77        174.17       100.80 o
   7   6   6        176.60        220.39       109.61 o
   8   6   6        131.66        118.23        29.12 o
   9   6   6          0.57         -8.62        25.90 o
  10   6   6        149.86        139.01        31.30 o
  11   6   6         36.82         28.61        32.30 o
  12   6   6          0.25        -21.76        32.88 o
  13   6   6         47.73         73.26        33.68 o
  14   6   6        109.06         76.78        31.71 o
  15   6   6        342.72        337.45        27.62 o
  16   6   6        109.06        125.49        18.46 o
  17   6   6         79.64         84.68        17.99 o
 -19   7   6        337.05        337.25       150.55 o
 -18   7   6         10.69        -16.12        34.68 o
 -17   7   6         13.44        -34.44        43.82 o
 -16   7   6         89.71        119.98        24.51 o
 -15   7   6         31.71          9.74        22.71 o
 -14   7   6         99.30         93.17        27.65 o
 -13   7   6        127.82        226.46        30.74 o
 -12   7   6         79.47         33.94        24.12 o
 -11   7   6         17.44         19.07        21.07 o
 -10   7   6        107.47         73.03        20.54 o
  -9   7   6        708.89        844.68       130.00 o
  -8   7   6        764.31        925.63       131.51 o
  -7   7   6        562.00        609.14        69.86 o
  -6   7   6       1296.78       1435.62        88.13 o
  -5   7   6          0.03        -10.90        43.38 o
  -4   7   6        531.66        741.09        50.80 o
  -3   7   6         16.63          9.72        26.33 o
  -2   7   6        337.56        337.59        34.44 o
  -1   7   6       1192.85       1244.87        49.04 o
   0   7   6         60.68        115.22        28.25 o
   1   7   6        312.38        319.55        36.00 o
   2   7   6       1930.53       1735.01        64.67 o
   3   7   6        585.45        575.41        46.58 o
   4   7   6       4306.22       4329.79       149.24 o
   5   7   6        973.86        960.27        78.83 o
   6   7   6         11.41         48.98        92.85 o
   7   7   6        499.97        658.22       130.49 o
   8   7   6        119.98         97.23        24.80 o
   9   7   6        584.84        641.41        39.24 o
  10   7   6        718.55        648.35        41.79 o
  11   7   6       1746.56       1881.02        65.03 o
  12   7   6        142.14        146.68        35.48 o
  13   7   6        180.08        138.81        34.43 o
  14   7   6         13.51         36.56        40.69 o
  15   7   6        550.88        540.98        29.49 o
  16   7   6        115.14        129.50        17.88 o
 -19   8   6        106.12        101.21        25.83 o
 -18   8   6        133.36        109.85        35.20 o
 -17   8   6          0.02         31.60        38.46 o
 -16   8   6          0.32         19.20        27.81 o
 -15   8   6         69.59         68.81        26.07 o
 -14   8   6       3223.55       3522.32        67.50 o
 -13   8   6       2142.93       2183.30        55.12 o
 -12   8   6        201.13        214.02        26.21 o
 -11   8   6       1244.85       1387.56        41.16 o
 -10   8   6        863.73        935.67        31.10 o
  -9   8   6        279.18        261.73        34.53 o
  -8   8   6       1266.04       1138.62        95.86 o
  -7   8   6        608.67        639.28        75.20 o
  -6   8   6         54.60         44.13        47.69 o
  -5   8   6          4.94          3.35        35.75 o
  -4   8   6          0.62         11.98        33.95 o
  -3   8   6       4090.30       4689.55        94.79 o
  -2   8   6          5.05        -24.25        27.62 o
  -1   8   6         10.50         -0.26        26.33 o
   0   8   6       1150.16       1419.71        60.92 o
   1   8   6       1125.50       1261.86        58.93 o
   2   8   6        624.21        692.85        49.06 o
   3   8   6         41.03         25.35        30.74 o
   4   8   6         59.11         99.98        35.15 o
   5   8   6        150.49        183.88        54.61 o
   6   8   6        323.19        285.66       110.93 o
   7   8   6         93.48         77.78        79.29 o
   8   8   6       1233.51       1237.69        47.77 o
   9   8   6       1813.83       2121.53        61.31 o
  10   8   6        171.57        165.27        31.13 o
  11   8   6       2164.82       1913.05        65.12 o
  12   8   6       2930.76       3043.85        78.04 o
  13   8   6        202.34        200.09        37.83 o
  14   8   6         94.95         93.00        24.58 o
  15   8   6          8.54          9.66        19.43 o
  16   8   6         18.34         37.61        14.35 o
 -19   9   6         79.47         88.60        22.94 o
 -18   9   6          1.88        -15.38        31.55 o
 -17   9   6        413.30        575.98        42.97 o
 -16   9   6          5.53        -20.62        32.22 o
 -15   9   6         36.82         43.90        29.26 o
 -14   9   6         32.82          3.03        26.04 o
 -13   9   6          0.10          9.38        25.06 o
 -12   9   6         33.67         -7.03        22.95 o
 -11   9   6         22.01         13.76        21.57 o
 -10   9   6         71.98         28.67        22.19 o
  -9   9   6        597.74        521.51        33.77 o
  -8   9   6        125.96        119.45        58.33 o
  -7   9   6        686.50        702.83        79.22 o
  -6   9   6        824.87        953.19        83.90 o
  -5   9   6       1447.68       1447.89        74.17 o
  -4   9   6        597.12        633.55        47.35 o
  -3   9   6         54.39         64.86        31.87 o
  -2   9   6        131.46        139.14        33.93 o
  -1   9   6         88.33        139.21        33.63 o
   0   9   6        278.51        239.99        38.12 o
   1   9   6        188.99        216.78        37.32 o
   2   9   6         16.19         40.91        31.63 o
   3   9   6       1657.87       1878.76        79.05 o
   4   9   6        228.37        239.75        42.67 o
   5   9   6          0.54         -8.52        35.81 o
   6   9   6        310.14        338.20        50.23 o
   7   9   6         86.40         50.13        26.60 o
   8   9   6        917.31        947.53        53.20 o
   9   9   6        179.53        221.36        30.95 o
  10   9   6        312.70        296.55        34.77 o
  11   9   6         12.37        -14.56        29.76 o
  12   9   6         84.73         37.51        29.24 o
  13   9   6          0.12         -0.66        28.21 o
  14   9   6         35.56         30.59        22.01 o
  15   9   6          5.79         -5.55        17.25 o
  16   9   6          7.49          5.98        21.76 o
 -18  10   6          5.58         10.71        13.42 o
 -17  10   6        127.13        101.21        39.03 o
 -16  10   6         22.15         59.60        32.04 o
 -15  10   6         73.64         56.39        41.49 o
 -14  10   6        301.66        348.51        36.63 o
 -13  10   6        886.23        897.75        38.81 o
 -12  10   6         27.83         24.20        23.45 o
 -11  10   6        475.29        493.46        44.30 o
 -10  10   6        494.36        403.32        34.49 o
  -9  10   6        520.93        484.90        31.36 o
  -8  10   6         57.69         14.46        22.15 o
  -7  10   6         37.42         22.24        40.25 o
  -6  10   6         43.99         38.30        39.67 o
  -5  10   6        117.80        114.15        42.64 o
  -4  10   6         14.84          7.01        33.81 o
  -3  10   6        268.11        255.35        39.25 o
  -2  10   6        529.52        464.75        43.81 o
  -1  10   6        111.30        185.73        38.54 o
   0  10   6        941.13       1081.12        62.17 o
   1  10   6         91.52         23.45        32.98 o
   2  10   6        197.62        224.93        41.03 o
   3  10   6        181.40        152.80        41.10 o
   4  10   6          1.23         26.23        35.95 o
   5  10   6        121.39         45.93        38.90 o
   6  10   6         76.68         76.50        25.73 o
   7  10   6       1632.35       1472.51        55.94 o
   8  10   6        201.96        190.66        32.34 o
   9  10   6       1696.05       1934.23       105.17 o
  10  10   6        644.29        519.30        51.41 o
  11  10   6        363.58        427.28        48.94 o
  12  10   6        270.10        270.80        33.28 o
  13  10   6          5.25          5.13        32.09 o
  14  10   6          0.32         -6.83        34.36 o
  15  10   6        125.36        101.01        33.95 o
  16  10   6        297.46        347.40        57.14 o
 -18  11   6        132.27        134.49        30.53 o
 -17  11   6          1.13        -42.80        56.84 o
 -16  11   6          0.89         53.94        41.38 o
 -15  11   6        994.88       1110.04        52.51 o
 -14  11   6        142.40         44.48        43.18 o
 -13  11   6        114.86         49.20        48.21 o
 -12  11   6          9.64         24.12        43.15 o
 -11  11   6         83.69         83.76        36.11 o
 -10  11   6        455.12        334.77        33.94 o
  -9  11   6         80.25         29.41        24.16 o
  -8  11   6          5.35         -7.20        21.43 o
  -7  11   6        418.43        428.71        38.73 o
  -6  11   6          3.22        -13.47        40.95 o
  -5  11   6         29.49         25.76        34.63 o
  -4  11   6        578.10        768.31        53.54 o
  -3  11   6        344.97        348.92        42.70 o
  -2  11   6         65.65         60.59        32.58 o
  -1  11   6         46.36         41.36        36.70 o
   0  11   6         51.78         21.95        34.17 o
   1  11   6       1255.28       1581.05        74.97 o
   2  11   6         83.79         73.59        37.17 o
   3  11   6          1.15          3.04        35.52 o
   4  11   6          5.71          3.18        35.83 o
   5  11   6        108.83         67.68        23.59 o
   6  11   6        427.25        433.76        34.06 o
   7  11   6          0.24         17.44        29.45 o
   8  11   6         55.87         91.87        31.69 o
   9  11   6        789.02        903.98        57.69 o
  10  11   6        117.95         64.60        77.99 o
  11  11   6        269.67        226.05        88.06 o
  12  11   6         56.18        105.46        83.59 o
  13  11   6         34.18          8.10        44.22 o
  14  11   6         15.60          2.77        37.63 o
  15  11   6         16.17          7.33        28.62 o
  16  11   6          0.50          5.74        18.44 o
 -18  12   6         59.21         28.77        33.59 o
 -17  12   6          6.44         18.67        23.26 o
 -16  12   6        171.62        148.27        41.04 o
 -15  12   6        374.79        596.37        61.21 o
 -14  12   6         36.72          2.72        36.37 o
 -13  12   6        223.72        107.13        69.60 o
 -12  12   6         83.37         69.40        43.89 o
 -11  12   6       2017.77       2219.43        95.34 o
 -10  12   6        165.28        168.74        40.83 o
  -9  12   6        432.41        328.63        29.76 o
  -8  12   6          2.15        -11.00        22.13 o
  -7  12   6         36.23         41.20        20.33 o
  -6  12   6        397.89        382.20        48.54 o
  -5  12   6        109.90        149.92        39.50 o
  -4  12   6        208.32        227.70        40.96 o
  -3  12   6        114.08         95.92        36.31 o
  -2  12   6       2260.64       2644.09        86.87 o
  -1  12   6       3196.29       3342.09       106.42 o
   0  12   6        474.22        534.97        54.22 o
   1  12   6          1.72         -4.76        35.66 o
   2  12   6        358.54        404.58        50.26 o
   3  12   6        243.76        240.09        45.74 o
   4  12   6        232.35        284.31        31.56 o
   5  12   6          9.27         -8.55        25.66 o
   6  12   6        206.73        239.57        31.00 o
   7  12   6        129.67         75.58        31.00 o
   8  12   6        469.82        547.09        48.23 o
   9  12   6       1177.90       1170.92        99.60 o
  10  12   6         39.15         20.01        35.26 o
  11  12   6        588.78        574.38       108.48 o
  12  12   6         18.67          9.82       102.34 o
  13  12   6        110.61        152.37        72.69 o
  14  12   6        142.81        167.51        39.86 o
  15  12   6          3.08         12.97        26.92 o
  16  12   6         15.57         28.12        21.88 o
 -17  13   6         17.40         13.46        22.11 o
 -16  13   6          1.93         17.83        39.72 o
 -15  13   6        126.48        153.39        38.71 o
 -14  13   6          9.75         -5.52        34.84 o
 -13  13   6         14.49        -16.42        36.12 o
 -12  13   6        260.45        238.59        47.56 o
 -11  13   6          3.91        -32.96        35.00 o
 -10  13   6        607.09        503.25        36.80 o
  -9  13   6        624.25        652.09        36.38 o
  -8  13   6          0.12         -2.01        22.83 o
  -7  13   6        363.84        431.36        27.82 o
  -6  13   6         63.41         85.23        20.11 o
  -5  13   6          8.78         -5.58        23.43 o
  -4  13   6        301.72        309.79        44.25 o
  -3  13   6          1.77          2.74        34.56 o
  -2  13   6         94.74         71.67        39.06 o
  -1  13   6          1.23         -0.82        38.27 o
   0  13   6        120.32         92.36        40.15 o
   1  13   6        486.41        544.01        55.38 o
   2  13   6         28.04         62.83        38.40 o
   3  13   6        361.57        324.28        31.56 o
   4  13   6        474.77        563.47        37.71 o
   5  13   6         31.68         19.09        19.63 o
   6  13   6       1173.99       1217.81        56.44 o
   7  13   6        826.45        878.32        74.12 o
   8  13   6          0.55        -25.41        38.11 o
   9  13   6          0.37        -24.55        38.15 o
  10  13   6         10.27         21.94        37.95 o
  11  13   6        185.03        185.91        94.18 o
  12  13   6        584.17        808.31       102.66 o
  13  13   6        133.15        108.55        43.06 o
  14  13   6         10.41         43.51        40.84 o
  15  13   6         38.53         53.47        25.29 o
 -17  14   6         94.49         48.96        24.39 o
 -16  14   6         48.14         49.72        22.27 o
 -15  14   6         38.03         66.16        36.76 o
 -14  14   6        209.57        166.76        36.05 o
 -13  14   6        398.74        437.32        52.85 o
 -12  14   6         21.88        -12.74        34.65 o
 -11  14   6         95.74         53.35        34.79 o
 -10  14   6         13.99        -34.50        34.50 o
  -9  14   6         85.41         68.30        26.83 o
  -8  14   6        141.51         84.94        25.35 o
  -7  14   6         17.40         23.99        24.80 o
  -6  14   6          0.48         14.45        20.00 o
  -5  14   6        981.38        818.14        69.79 o
  -4  14   6         14.57         20.84        19.44 o
  -3  14   6        919.84       1006.63        63.41 o
  -2  14   6       2540.06       2843.33       108.55 o
  -1  14   6       1837.56       2053.38        92.70 o
   0  14   6        973.69        967.80        69.02 o
   1  14   6        423.75        477.93        40.64 o
   2  14   6        374.40        430.24        29.04 o
   3  14   6        169.63        183.35        23.22 o
   4  14   6         50.52         38.07        21.12 o
   5  14   6         60.19         30.02        21.80 o
   6  14   6        181.91        164.63        34.45 o
   7  14   6          1.52         -5.39        36.06 o
   8  14   6         45.83         45.30        40.63 o
   9  14   6          1.49         20.66        40.59 o
  10  14   6         64.58         50.81        40.97 o
  11  14   6        787.86        839.09       168.37 o
  12  14   6        266.34        326.39        51.97 o
  13  14   6        278.98        255.16        66.77 o
  14  14   6        138.95        150.89        60.98 o
  15  14   6         70.52         71.75        22.15 o
 -17  15   6          5.82        -27.73        40.78 o
 -16  15   6          3.64          8.11        16.48 o
 -15  15   6         18.04         29.12        41.39 o
 -14  15   6        291.92        286.04        37.16 o
 -13  15   6        275.32        279.95        44.35 o
 -12  15   6          0.12        -15.02        32.97 o
 -11  15   6        394.82        533.32        41.95 o
 -10  15   6        386.30        311.15        33.08 o
  -9  15   6        430.20        466.68        42.45 o
  -8  15   6       1124.39       1060.82        42.22 o
  -7  15   6         26.32         32.73        27.42 o
  -6  15   6        167.41        216.78        24.99 o
  -5  15   6         23.45         -4.02        22.19 o
  -4  15   6         47.97         55.46        17.86 o
  -3  15   6       1035.01       1325.84        45.66 o
  -2  15   6        497.37        450.90        31.85 o
  -1  15   6          2.75         20.66        23.27 o
   0  15   6        741.13        810.29        48.54 o
   1  15   6        267.61        289.32        25.52 o
   2  15   6        367.57        286.15        26.78 o
   3  15   6        649.74        713.35        43.66 o
   4  15   6        188.31        262.03        27.74 o
   5  15   6        197.60        176.44        28.51 o
   6  15   6        448.15        413.05        33.93 o
   7  15   6         81.26         37.23        26.30 o
   8  15   6        109.81         84.78        45.54 o
   9  15   6          6.58         62.38        45.69 o
  10  15   6        162.49        152.27        34.43 o
  11  15   6         84.66         38.14        30.30 o
  12  15   6        169.68        228.20        45.49 o
  13  15   6        130.96        156.16        37.46 o
  14  15   6          6.42          4.13        26.42 o
 -16  16   6        105.67         86.79        22.74 o
 -15  16   6        242.88        310.87        46.59 o
 -14  16   6        273.94        258.14        46.46 o
 -13  16   6          1.66         13.17        30.18 o
 -12  16   6          0.37        -15.96        31.16 o
 -11  16   6         11.74          4.45        27.77 o
 -10  16   6        773.84        864.49        59.11 o
  -9  16   6       1030.47       1082.04        53.05 o
  -8  16   6        278.98        263.32        36.06 o
  -7  16   6        156.49        187.23        27.84 o
  -6  16   6          0.89         38.61        23.39 o
  -5  16   6        227.81        180.76        34.54 o
  -4  16   6         10.34         26.86        22.11 o
  -3  16   6        130.23        171.06        32.07 o
  -2  16   6        376.17        444.65        33.28 o
  -1  16   6        567.21        596.48        35.58 o
   0  16   6          1.34         30.97        23.83 o
   1  16   6        152.33        113.56        23.90 o
   2  16   6         14.13         16.36        22.28 o
   3  16   6        134.72        150.08        25.73 o
   4  16   6        193.61        238.22        30.34 o
   5  16   6         47.74         77.65        25.87 o
   6  16   6       1582.45       1960.86       178.60 o
   7  16   6       1726.44       1537.81       187.18 o
   8  16   6        402.50        403.01        35.56 o
   9  16   6         11.37         55.81        32.43 o
  10  16   6          1.40          0.29        30.31 o
  11  16   6          0.80          3.93        29.52 o
  12  16   6        146.35        105.80        37.17 o
  13  16   6         46.47         70.10        34.47 o
  14  16   6        120.24        115.91        24.24 o
 -16  17   6         21.29        -33.41        33.41 o
 -15  17   6          2.65         -1.97        21.99 o
 -14  17   6         91.96         85.17        37.55 o
 -13  17   6          7.92         15.91        27.39 o
 -12  17   6          4.59         46.57        50.02 o
 -11  17   6         71.65         72.92        42.69 o
 -10  17   6        106.55        116.63        53.23 o
  -9  17   6        344.45        194.23        47.52 o
  -8  17   6        851.66        967.02        47.89 o
  -7  17   6       1288.61       1377.83        64.70 o
  -6  17   6        323.55        309.57        29.32 o
  -5  17   6         43.78         52.71        25.16 o
  -4  17   6        271.03        263.69        68.87 o
  -3  17   6        178.34        160.16        28.14 o
  -2  17   6         24.95         37.56        27.19 o
  -1  17   6         12.07         24.39        26.70 o
   0  17   6         62.04         99.85        29.62 o
   1  17   6        149.79        140.53        32.20 o
   2  17   6        513.92        566.34        48.22 o
   3  17   6         82.68         57.59        27.15 o
   4  17   6        845.92        851.11        61.67 o
   5  17   6        771.92        712.53       116.32 o
   6  17   6        226.81        209.48        27.05 o
   7  17   6         11.38         22.39        24.19 o
   8  17   6         33.51         31.79        23.82 o
   9  17   6          1.04         21.12        30.52 o
  10  17   6         35.83         46.23        28.95 o
  11  17   6          6.87          7.67        26.33 o
  12  17   6         44.97         23.20        30.85 o
  13  17   6          0.06         32.77        24.78 o
  14  17   6          0.45         28.80        30.54 o
 -15  18   6         44.16         47.65        17.29 o
 -14  18   6          9.52        -10.44        21.42 o
 -13  18   6        125.36        303.55       127.59 o
 -12  18   6         54.43         50.66        36.24 o
 -11  18   6          4.48         38.35        67.54 o
 -10  18   6         29.42          6.37        45.32 o
  -9  18   6        113.71        201.59        68.83 o
  -8  18   6         17.69         65.43        32.01 o
  -7  18   6       1609.39       1809.29        57.99 o
  -6  18   6        809.47        962.24        44.90 o
  -5  18   6          2.91        -33.06        33.06 o
  -4  18   6         62.32         33.99        27.59 o
  -3  18   6          0.56        -20.88        20.88 o
  -2  18   6        116.81        160.51        39.92 o
  -1  18   6        802.33        806.35        58.08 o
   0  18   6         13.16         20.92        28.89 o
   1  18   6          3.08          2.09        33.42 o
   2  18   6          0.67         32.26        34.25 o
   3  18   6          0.01         24.18        30.23 o
   4  18   6       3439.44       3695.38       140.56 o
   5  18   6       1342.49       1652.46       131.08 o
   6  18   6         63.74         81.51        32.06 o
   7  18   6        368.79        373.73        31.67 o
   8  18   6         11.41         35.21        24.81 o
   9  18   6          4.26         -3.68        33.40 o
  10  18   6        301.78        334.75        39.65 o
  11  18   6        104.62        124.99        24.56 o
  12  18   6          2.33          3.94        24.72 o
  13  18   6         24.72         13.57        19.85 o
 -15  19   6         21.04        -19.54        19.54 o
 -14  19   6          9.28         -1.10        20.31 o
 -13  19   6          0.13        -26.42        76.49 o
 -12  19   6         36.73        243.75       153.52 o
 -11  19   6        194.46        417.52       149.37 o
 -10  19   6         17.40        -18.37        48.82 o
  -9  19   6        217.45        356.37        97.55 o
  -8  19   6         50.72         50.65        35.44 o
  -7  19   6         37.00        101.22        31.72 o
  -6  19   6        450.37        440.80        47.37 o
  -5  19   6          0.89        -24.10        28.66 o
  -4  19   6        126.62         49.92        30.26 o
  -3  19   6         28.06         11.69        22.23 o
  -2  19   6        299.73        201.18        52.56 o
  -1  19   6         89.75         73.79        45.67 o
   0  19   6         23.76         77.88        37.07 o
   1  19   6        101.14         93.96        38.48 o
   2  19   6         76.55        168.96        42.72 o
   3  19   6         67.60         81.57        40.09 o
   4  19   6        123.43        172.71        33.98 o
   5  19   6        317.72        511.34       246.51 o
   6  19   6        483.02        572.57        59.20 o
   7  19   6          3.06         47.88        30.34 o
   8  19   6         22.40         42.48        23.03 o
   9  19   6         26.13          4.92        25.44 o
  10  19   6          2.16         13.08        22.91 o
  11  19   6          0.52         10.37        19.20 o
  12  19   6         34.55         48.34        21.58 o
 -14  20   6         21.60        -21.53        21.53 o
 -13  20   6         50.75         54.42        23.18 o
 -12  20   6         30.20        -12.59        40.78 o
 -11  20   6        180.87        141.36       102.91 o
 -10  20   6         89.95         37.44        28.60 o
  -9  20   6          0.52        -29.94        29.94 o
  -8  20   6        302.94        144.35        40.68 o
  -7  20   6       1136.60       1266.22        49.34 o
  -6  20   6         79.18         68.14        35.74 o
  -5  20   6         88.99         34.77        37.86 o
  -4  20   6          1.62        -20.15        25.23 o
  -3  20   6         78.44         62.28        40.70 o
  -2  20   6          5.18         -6.60        31.15 o
  -1  20   6         25.51         -4.40        31.99 o
   0  20   6         74.09         82.57        35.68 o
   1  20   6          1.43         46.60        60.19 o
   2  20   6         58.74        151.78        61.17 o
   3  20   6         98.05         58.10        38.11 o
   4  20   6       1037.79        900.34       222.01 o
   5  20   6        878.33       1229.22       113.50 o
   6  20   6         54.72        164.40        44.98 o
   7  20   6          0.12         27.13        29.85 o
   8  20   6        125.05        196.49        27.45 o
   9  20   6         91.17         46.61        22.42 o
  10  20   6          5.23         31.97        19.93 o
  11  20   6         10.65         38.10        22.66 o
 -13  21   6          2.66        -16.65        16.65 o
 -12  21   6         11.09         17.27        24.94 o
 -11  21   6         18.98        -10.23        25.80 o
 -10  21   6          0.49         -6.22        30.16 o
  -9  21   6         17.61         13.03        32.57 o
  -8  21   6        117.70        -37.60        37.60 o
  -7  21   6        450.89        511.32        42.07 o
  -6  21   6          8.75         -7.84        25.83 o
  -5  21   6        110.46         76.56        48.70 o
  -4  21   6         17.31         -0.53        25.46 o
  -3  21   6        323.77        246.81       145.53 o
  -2  21   6         30.18       1328.36       808.15 o
  -1  21   6         24.36        114.49        86.26 o
   0  21   6         80.09        102.96        37.07 o
   1  21   6         69.74        118.67        88.06 o
   2  21   6         82.30        251.03       133.57 o
   3  21   6         24.95         43.69        38.32 o
   4  21   6        126.79        257.41        84.25 o
   5  21   6         81.64         87.15        36.64 o
   6  21   6          5.49       2820.86      1925.04 o
   7  21   6         33.58        122.37        29.44 o
   8  21   6          0.55         30.38        21.54 o
   9  21   6         78.88         93.12        33.28 o
  10  21   6          8.76         35.45        25.46 o
 -13  22   6          4.71         26.16        22.64 o
 -12  22   6          6.21          2.01        15.86 o
 -11  22   6         25.93         -9.69        32.10 o
 -10  22   6         87.19         12.50        25.98 o
  -9  22   6          2.01        -18.52        18.52 o
  -8  22   6         14.15         -4.75        24.48 o
  -7  22   6        374.34        465.22        76.78 o
  -6  22   6        373.98        267.78        63.75 o
  -5  22   6          0.71         -9.69        27.00 o
  -4  22   6         28.06         11.66        21.02 o
  -3  22   6         30.72         12.81        43.66 o
  -2  22   6        153.20        191.46        35.37 o
  -1  22   6        259.87        260.91       121.35 o
   0  22   6        112.35         95.53        34.60 o
   1  22   6         11.65         11.01        34.23 o
   2  22   6          6.37        141.08       145.77 o
   3  22   6        221.33        243.39       139.76 o
   4  22   6        438.70        291.35       128.78 o
   5  22   6         55.75         84.60        34.96 o
   6  22   6          3.27        145.84        96.97 o
   7  22   6          0.01         45.23        36.65 o
   8  22   6         52.25         30.89        18.38 o
   9  22   6          5.11        -24.32        35.74 o
  10  22   6          4.95         16.80        26.29 o
 -12  23   6          0.18          1.45        22.82 o
 -11  23   6         65.48         57.10        16.24 o
 -10  23   6         11.55          6.85        17.86 o
  -9  23   6         14.07        -16.07        18.65 o
  -8  23   6         13.05         -7.72        18.31 o
  -7  23   6         29.88         28.57        19.33 o
  -6  23   6          0.01          7.90        22.75 o
  -5  23   6          0.31         -0.30        20.21 o
  -4  23   6          5.41         57.09        31.78 o
  -3  23   6          3.62         -4.01        37.79 o
  -2  23   6          8.40        -18.24        32.25 o
  -1  23   6          1.27         -5.75        23.78 o
   0  23   6          0.02         19.94        31.19 o
   1  23   6          9.24          0.01        30.39 o
   2  23   6          0.14          2.97        31.36 o
   3  23   6         37.53         32.96        30.64 o
   4  23   6         36.40         62.84        31.67 o
   5  23   6         12.66         48.11        26.80 o
   6  23   6         27.60         40.22        23.86 o
   7  23   6         20.94         33.28        19.49 o
   8  23   6          2.38         -0.13        11.75 o
   9  23   6          4.41         -9.84        27.74 o
 -11  24   6          5.85        -16.92        20.89 o
 -10  24   6         81.22        607.67       328.15 o
  -9  24   6          6.64         52.38        27.88 o
  -8  24   6          6.45          1.01        26.94 o
  -7  24   6          8.41         27.95        20.86 o
  -6  24   6         66.61         82.24        18.70 o
  -5  24   6         11.68         26.06        16.52 o
  -4  24   6         21.24         77.67        59.98 o
  -3  24   6         15.30         71.69        71.69 o
  -2  24   6         53.36         26.15        64.55 o
  -1  24   6         98.75         82.30        30.09 o
   0  24   6         14.64         12.38        21.68 o
   1  24   6         27.34      16077.81      9423.54 o
   2  24   6          0.37         -2.07        27.81 o
   3  24   6         30.02         32.61        26.60 o
   4  24   6          1.92         -3.33        24.58 o
   5  24   6         11.84         24.29        22.31 o
   6  24   6         12.52         18.49        19.25 o
   7  24   6         20.91         29.66        15.59 o
   8  24   6         18.18          1.29        28.21 o
  -9  25   6          0.02         40.41        34.00 o
  -8  25   6          5.50          8.31        19.22 o
  -7  25   6          0.27        -19.02        25.79 o
  -6  25   6         13.22         26.69        26.44 o
  -5  25   6          4.12         15.45        41.14 o
  -4  25   6          0.57         76.05        43.70 o
  -3  25   6         10.03         60.54        45.92 o
  -2  25   6         75.75         86.60        39.71 o
  -1  25   6         41.26        -40.81        43.94 o
   0  25   6          0.12         10.21        23.60 o
   1  25   6          0.04         -2.03        24.35 o
   2  25   6          6.17        -13.25        24.77 o
   3  25   6          7.87        -18.03        23.10 o
   4  25   6         13.33         14.86        29.09 o
   5  25   6         20.18          9.61        18.85 o
   6  25   6          1.54          3.77        16.96 o
   7  25   6          5.81        -11.16        27.76 o
  -7  26   6          0.02        -31.48        31.48 o
  -6  26   6         55.74         -1.19        32.75 o
  -5  26   6         20.11         79.62        39.53 o
  -4  26   6          2.27         16.44        34.93 o
  -3  26   6          0.28         50.51        38.16 o
  -2  26   6         53.23        177.20        41.67 o
  -1  26   6        139.64        237.37        40.88 o
   0  26   6         47.84        -20.25        41.42 o
   1  26   6          4.19          5.80        28.73 o
   2  26   6          5.95        -32.21        42.32 o
   3  26   6         54.51         22.29        52.31 o
   4  26   6         32.03         30.87        28.97 o
   5  26   6          2.60        -23.73        23.73 o
   6  26   6         21.63         11.77        22.70 o
  -5  27   6          0.99        -29.82        29.82 o
  -4  27   6          4.15        -25.59        30.78 o
  -3  27   6         20.49         78.35        33.65 o
  -2  27   6          7.09         66.41        33.80 o
  -1  27   6         13.04         80.01        31.62 o
   0  27   6         39.57         95.06        30.54 o
   1  27   6          6.19        137.82        28.12 o
   2  27   6          4.08        -24.02        24.02 o
   3  27   6         64.12        -18.04        20.35 o
  -2  28   6         10.35          9.04        23.32 o
  -1  28   6          0.08         22.29        23.49 o
   0  28   6          2.39         30.98        21.51 o
 -19   1   7         80.71         53.05        24.32 o
 -18   1   7         42.42         19.39        29.35 o
 -17   1   7       1160.19       1212.21        44.84 o
 -16   1   7          5.23        -27.09        29.58 o
 -15   1   7        112.07         61.42        29.66 o
 -14   1   7          0.07         16.25        28.61 o
 -13   1   7         49.91         59.16        23.86 o
 -12   1   7       1145.28       1064.70        37.64 o
 -11   1   7          2.85         18.61        19.30 o
 -10   1   7       3072.85       3243.75       142.63 o
  -9   1   7       4277.24       3509.44       137.98 o
  -8   1   7       1617.61       1309.52        86.29 o
  -7   1   7       3482.42       3598.13       121.76 o
  -6   1   7         53.89         72.76        40.49 o
  -5   1   7       6088.18       5957.02       135.89 o
  -4   1   7        123.00        143.07        37.16 o
  -3   1   7        490.04        647.38        49.99 o
  -2   1   7          8.93         36.47        25.48 o
  -1   1   7       5517.03       5830.96       107.07 o
   0   1   7        753.22        974.86        69.55 o
   1   1   7        868.15        549.99        60.39 o
   2   1   7       1605.65       2103.62        94.44 o
   3   1   7       3180.87       3194.12       116.89 o
   4   1   7       1533.64       1801.41        98.57 o
   5   1   7       2668.79       2192.20       112.44 o
   6   1   7       3330.29       2877.80       130.45 o
   7   1   7       1616.09       1845.28       114.95 o
   8   1   7        734.00        677.25        35.72 o
   9   1   7        978.61        849.89        35.06 o
  10   1   7        192.28        181.76        26.14 o
  11   1   7        791.58        897.85        42.10 o
  12   1   7        624.64        569.61        44.74 o
  13   1   7         68.27         34.99        45.76 o
  14   1   7       1694.15       1867.69        80.01 o
  15   1   7         22.86         -1.63        36.73 o
  16   1   7         12.50          4.69        28.80 o
  17   1   7          8.19         -5.83        19.90 o
 -19   2   7         89.73         76.44        20.74 o
 -18   2   7          0.06          6.63        28.75 o
 -17   2   7         51.41         29.85        26.29 o
 -16   2   7        154.92         96.87        29.44 o
 -15   2   7        279.87        248.37        33.40 o
 -14   2   7         37.07         71.05        29.10 o
 -13   2   7          5.64         15.83        22.52 o
 -12   2   7        331.02        328.61        26.98 o
 -11   2   7        275.62        308.12        24.39 o
 -10   2   7        520.14        488.63        68.63 o
  -9   2   7         22.67         26.44        46.42 o
  -8   2   7        124.82        101.27        48.90 o
  -7   2   7       2596.14       2793.01       108.72 o
  -6   2   7        574.70        405.81        52.23 o
  -5   2   7       4765.20       4658.54       119.72 o
  -4   2   7        885.42       1054.34        59.71 o
  -3   2   7         73.33        110.44        31.80 o
  -2   2   7        154.65        134.37        26.65 o
  -1   2   7          9.71         29.22        35.13 o
   0   2   7        560.11        626.33        59.87 o
   1   2   7          7.73         44.62        45.11 o
   2   2   7       8756.72       8847.88       173.19 o
   3   2   7        861.16        927.60        74.53 o
   4   2   7       3833.94       4160.93       137.22 o
   5   2   7        400.60        505.59        69.65 o
   6   2   7          0.29         66.72        53.83 o
   7   2   7          0.00         34.18        52.20 o
   8   2   7        835.10        913.61        39.14 o
   9   2   7         87.31         97.81        22.48 o
  10   2   7          1.61         16.31        20.33 o
  11   2   7        269.07        314.32        32.14 o
  12   2   7        172.91        129.45        33.67 o
  13   2   7          0.48        -17.28        47.50 o
  14   2   7        774.10        974.15        73.75 o
  15   2   7          4.07        -15.18        22.37 o
  16   2   7          3.95         -1.37        28.70 o
  17   2   7          1.09          6.05        19.50 o
 -19   3   7         90.90         -3.38        18.15 o
 -18   3   7         16.25         51.31        29.11 o
 -17   3   7        405.40        406.94        32.36 o
 -16   3   7        127.93         78.08        28.66 o
 -15   3   7         46.37         31.80        28.37 o
 -14   3   7         37.67          5.70        27.84 o
 -13   3   7          2.67          2.79        22.80 o
 -12   3   7        144.11        187.02        20.99 o
 -11   3   7         15.23         10.89        18.67 o
 -10   3   7       3352.45       3471.23        92.21 o
  -9   3   7       3344.80       3084.80       129.58 o
  -8   3   7        410.66        370.06        56.88 o
  -7   3   7        242.92        309.47        53.93 o
  -6   3   7       5674.89       6075.87       153.97 o
  -5   3   7         26.28         15.18        30.49 o
  -4   3   7       1412.98       1292.36        63.12 o
  -3   3   7          4.33         13.56        19.61 o
  -2   3   7        711.58        568.13        68.38 o
  -1   3   7        186.48        320.44        52.72 o
   0   3   7        308.39        258.02        45.89 o
   1   3   7        917.91        663.07        60.52 o
   2   3   7        818.10        806.96        65.51 o
   3   3   7       4425.40       4524.71       134.51 o
   4   3   7       2833.05       2928.42       156.49 o
   5   3   7        660.22        916.95        80.67 o
   6   3   7         18.24         54.20        50.24 o
   7   3   7       1410.93       1418.45       102.57 o
   8   3   7        126.80         91.09        22.79 o
   9   3   7        595.05        746.50        46.05 o
  10   3   7        396.44        408.80        38.93 o
  11   3   7          3.42          9.38        32.29 o
  12   3   7        233.12        215.18        30.32 o
  13   3   7         62.06         90.04        35.59 o
  14   3   7        626.81        818.40        58.58 o
  15   3   7         16.60         20.97        22.78 o
  16   3   7         48.13         47.49        28.03 o
  17   3   7        116.86        140.30        21.63 o
 -19   4   7         16.64         -4.82        27.17 o
 -18   4   7         80.12         78.16        24.18 o
 -17   4   7        334.81        328.24        29.83 o
 -16   4   7          3.22        -15.97        27.09 o
 -15   4   7        360.77        390.16        34.92 o
 -14   4   7        516.91        517.15        36.44 o
 -13   4   7        244.02        254.11        24.73 o
 -12   4   7        189.23        180.84        23.21 o
 -11   4   7          6.60          4.85        19.01 o
 -10   4   7        133.95        104.93        31.28 o
  -9   4   7        553.49        478.60        62.59 o
  -8   4   7       2861.56       2940.72       117.84 o
  -7   4   7       1249.49       1307.54        77.92 o
  -6   4   7       2107.31       2114.79        88.58 o
  -5   4   7       1204.88       1301.05        66.45 o
  -4   4   7         10.49         44.04        19.35 o
  -3   4   7        128.54        108.30        15.73 o
  -2   4   7       2053.06       1959.79        48.07 o
  -1   4   7       1040.71       1202.14        56.87 o
   0   4   7       1043.15       1020.26        62.86 o
   1   4   7        121.10        127.35        60.83 o
   2   4   7        279.95        475.08        54.64 o
   3   4   7       2592.02       2652.11       103.48 o
   4   4   7       6224.74       6207.63       160.68 o
   5   4   7        859.76       1048.06        81.61 o
   6   4   7       2066.64       1994.60        85.99 o
   7   4   7        502.12        632.08        60.18 o
   8   4   7         26.70         35.05        25.42 o
   9   4   7        173.69        160.55        30.41 o
  10   4   7         21.14         24.52        31.02 o
  11   4   7          9.81         -5.79        32.67 o
  12   4   7        167.25        233.69        38.65 o
  13   4   7        404.79        500.11        48.06 o
  14   4   7        593.56        607.77        42.74 o
  15   4   7        163.04        143.19        25.87 o
  16   4   7         27.04         13.51        14.39 o
  17   4   7        160.22        147.92        19.45 o
 -19   5   7        117.63         76.70        63.69 o
 -18   5   7          0.04         -3.78        33.46 o
 -17   5   7        436.46        465.58        35.69 o
 -16   5   7        183.26        149.50        27.97 o
 -15   5   7         47.19         59.70        23.04 o
 -14   5   7         35.82         18.68        22.01 o
 -13   5   7         29.38          7.98        24.70 o
 -12   5   7         30.38         52.25        27.26 o
 -11   5   7         19.16         17.69        20.74 o
 -10   5   7         11.97         22.96        17.09 o
  -9   5   7          0.00         17.49        36.06 o
  -8   5   7        177.64        139.72        42.24 o
  -7   5   7        249.64        245.54        43.86 o
  -6   5   7       1068.62       1144.09        67.07 o
  -5   5   7       1669.83       1496.76        76.08 o
  -4   5   7        176.31        168.00        27.34 o
  -3   5   7       2738.34       2820.21        61.17 o
  -2   5   7        681.74        651.19        27.57 o
  -1   5   7        233.05        179.57        31.34 o
   0   5   7        500.27        540.75        33.14 o
   1   5   7         41.42         41.11        20.28 o
   2   5   7       4458.06       4341.02        87.58 o
   3   5   7         82.95        106.38        27.64 o
   4   5   7        448.68        466.53        56.72 o
   5   5   7       1121.15       1211.01       145.96 o
   6   5   7        626.50        732.79       135.42 o
   7   5   7       1854.94       1786.86       181.83 o
   8   5   7         29.44          8.35        24.56 o
   9   5   7        436.64        437.00        37.13 o
  10   5   7        650.04        629.53        42.95 o
  11   5   7       1101.31       1181.19        56.15 o
  12   5   7         10.71        -17.27        34.35 o
  13   5   7          8.34         17.93        33.82 o
  14   5   7          2.07        -14.03        29.79 o
  15   5   7         14.05          8.12        22.09 o
  16   5   7         83.34        119.73        19.03 o
 -19   6   7          8.65        290.70       243.45 o
 -18   6   7        161.69        200.33        38.51 o
 -17   6   7        397.94        437.75        45.44 o
 -16   6   7        232.68        230.59        30.26 o
 -15   6   7         47.57         62.56        27.70 o
 -14   6   7        614.93        630.95        37.37 o
 -13   6   7          4.51         33.69        26.13 o
 -12   6   7        729.44        815.98        46.23 o
 -11   6   7       2687.78       2611.97        53.36 o
 -10   6   7       2817.55       2726.54        51.96 o
  -9   6   7       3546.25       3396.43       220.24 o
  -8   6   7        853.72        893.90       132.21 o
  -7   6   7       6063.72       5727.07       253.25 o
  -6   6   7         20.34         18.21        36.04 o
  -5   6   7         64.28         52.66        34.06 o
  -4   6   7       1512.13       1681.12        61.74 o
  -3   6   7       5324.51       5671.78        90.84 o
  -2   6   7       2047.40       2280.64        48.37 o
  -1   6   7       9218.32       9384.60       106.11 o
   0   6   7       2773.23       3385.39        97.50 o
   1   6   7        121.53        272.41        38.52 o
   2   6   7          0.60          5.59        29.60 o
   3   6   7       1446.99       1324.93        76.04 o
   4   6   7       4739.62       5539.03       153.67 o
   5   6   7       4421.53       4936.04       258.59 o
   6   6   7       3982.92       3936.26       242.83 o
   7   6   7       1837.14       1910.46        54.93 o
   8   6   7       2500.31       2634.30        66.48 o
   9   6   7       1691.18       1845.21        59.45 o
  10   6   7        106.98         71.57        29.51 o
  11   6   7          3.67        -28.55        33.45 o
  12   6   7        267.72        254.61        39.54 o
  13   6   7        241.76        247.70        37.52 o
  14   6   7        222.18        172.85        37.61 o
  15   6   7          3.50          5.84        19.23 o
  16   6   7         35.44         47.28        16.41 o
 -19   7   7        419.36        418.95       192.57 o
 -18   7   7          8.93          9.51        37.43 o
 -17   7   7        105.13         88.84        33.81 o
 -16   7   7         25.71         11.81        30.70 o
 -15   7   7        436.15        487.88        33.52 o
 -14   7   7       1377.19       1625.66        49.74 o
 -13   7   7          5.36        -12.22        25.85 o
 -12   7   7        513.41        519.66        32.52 o
 -11   7   7       1570.65       1653.59        44.72 o
 -10   7   7       3203.02       3109.81        55.41 o
  -9   7   7        761.25        729.96        43.52 o
  -8   7   7       1854.91       1832.60       168.42 o
  -7   7   7       1597.71       1513.40       111.65 o
  -6   7   7       2331.50       2232.66       105.22 o
  -5   7   7       6560.05       6853.66       129.89 o
  -4   7   7        318.56        240.93        34.66 o
  -3   7   7        152.00        196.38        29.23 o
  -2   7   7        457.24        538.79        36.49 o
  -1   7   7         55.45         42.46        22.02 o
   0   7   7        298.15        312.66        32.01 o
   1   7   7        910.65       1014.27        65.85 o
   2   7   7       3555.40       3928.07       121.42 o
   3   7   7        709.73        745.57        64.88 o
   4   7   7        865.53        869.29        72.74 o
   5   7   7       1334.92       1483.85        93.69 o
   6   7   7         75.95         66.80        92.86 o
   7   7   7        107.45         99.25        26.04 o
   8   7   7        575.53        461.52        58.87 o
   9   7   7          1.17         -1.94        28.01 o
  10   7   7          3.28          3.22        31.30 o
  11   7   7        285.54        221.19        37.04 o
  12   7   7        105.64         53.57        32.33 o
  13   7   7         43.25         59.99        31.22 o
  14   7   7          0.74         10.05        30.42 o
  15   7   7          1.55         15.99        18.23 o
  16   7   7          0.00          5.13        14.05 o
 -19   8   7        157.21        178.57        40.32 o
 -18   8   7          0.31        -14.88        32.12 o
 -17   8   7          1.40        -22.73        22.73 o
 -16   8   7          5.66         62.34        44.79 o
 -15   8   7         24.23         37.27        25.61 o
 -14   8   7        113.63        143.62        28.09 o
 -13   8   7        180.17        194.78        28.73 o
 -12   8   7         48.52         36.06        23.53 o
 -11   8   7       1812.06       1797.48        46.27 o
 -10   8   7         43.22         28.00        22.56 o
  -9   8   7          0.57        -19.98        19.98 o
  -8   8   7        625.71        640.27       122.56 o
  -7   8   7         80.02         52.87        45.09 o
  -6   8   7         21.66          4.92        33.21 o
  -5   8   7         73.41         28.19        31.07 o
  -4   8   7        682.41        644.30        43.82 o
  -3   8   7        137.85         38.21        26.88 o
  -2   8   7          1.06         20.48        24.67 o
  -1   8   7         30.97          5.15        23.10 o
   0   8   7       1342.20       1418.76        58.51 o
   1   8   7        938.85        897.60        49.14 o
   2   8   7        243.59        212.51        76.14 o
   3   8   7         92.22        104.41        41.68 o
   4   8   7        202.68        178.15        46.07 o
   5   8   7       1115.25       1194.94       150.71 o
   6   8   7        108.90         59.44        44.21 o
   7   8   7       1608.42       1722.69        54.26 o
   8   8   7        414.06        496.53        36.68 o
   9   8   7        152.73        208.32        33.40 o
  10   8   7        398.97        429.67        40.50 o
  11   8   7         66.03        100.16        32.08 o
  12   8   7         65.94         32.39        30.35 o
  13   8   7         74.18        104.15        30.05 o
  14   8   7         38.47         21.92        23.01 o
  15   8   7         16.23         29.76        17.09 o
  16   8   7        309.96        340.88        33.26 o
 -19   9   7         37.73         13.38        19.99 o
 -18   9   7        294.20        321.66        56.57 o
 -17   9   7         65.71         27.18        42.00 o
 -16   9   7         55.31         14.10        38.58 o
 -15   9   7        168.88        265.23        35.43 o
 -14   9   7       1219.82       1472.84        47.14 o
 -13   9   7        358.66        320.81        30.90 o
 -12   9   7         86.28         81.16        24.97 o
 -11   9   7       1509.26       1538.23        44.43 o
 -10   9   7        819.70        725.41        34.63 o
  -9   9   7        256.18        236.42        24.65 o
  -8   9   7         56.03          3.55        21.58 o
  -7   9   7        649.91        587.55        57.12 o
  -6   9   7         97.08         67.33        35.57 o
  -5   9   7         30.62         30.14        33.08 o
  -4   9   7       2305.44       2343.64        75.60 o
  -3   9   7        191.49         90.70        29.27 o
  -2   9   7        546.22        641.47        43.20 o
  -1   9   7       1813.70       2165.16        74.11 o
   0   9   7        336.96        318.79        37.90 o
   1   9   7       1526.95       1563.77        66.54 o
   2   9   7        264.59        242.20        47.83 o
   3   9   7         12.41         24.75        36.21 o
   4   9   7          8.52          9.33        38.20 o
   5   9   7         50.95         89.86        97.93 o
   6   9   7        431.99        456.89        41.21 o
   7   9   7        179.48        171.21        26.85 o
   8   9   7       2898.59       3180.81        89.46 o
   9   9   7        660.76        614.48        40.19 o
  10   9   7        159.14        138.36        31.48 o
  11   9   7        834.57        954.28        50.55 o
  12   9   7          0.22         14.67        29.17 o
  13   9   7        312.39        393.31        34.82 o
  14   9   7         20.25         26.96        19.29 o
  15   9   7         23.12         22.22        16.62 o
  16   9   7         69.44         38.64        23.22 o
 -18  10   7          0.44         -7.89        27.36 o
 -17  10   7         23.09        -27.07        27.07 o
 -16  10   7         20.34         53.00        42.64 o
 -15  10   7          9.78          2.72        32.50 o
 -14  10   7          0.13         -8.69        24.98 o
 -13  10   7          3.40         -1.04        24.25 o
 -12  10   7         52.81         52.16        28.77 o
 -11  10   7        273.16        276.49        39.72 o
 -10  10   7        710.97        659.01        33.83 o
  -9  10   7         56.94         34.86        20.58 o
  -8  10   7        130.93        113.56        21.91 o
  -7  10   7       1873.87       1748.35        89.32 o
  -6  10   7        109.05        104.90        38.91 o
  -5  10   7        358.10        398.79        43.91 o
  -4  10   7        260.10        247.07        37.34 o
  -3  10   7        529.00        545.68        43.94 o
  -2  10   7        331.95        331.44        38.00 o
  -1  10   7        461.68        513.66        46.15 o
   0  10   7       1626.96       1997.08        76.40 o
   1  10   7         35.15         22.48        27.79 o
   2  10   7        327.66        416.95        57.79 o
   3  10   7         37.07         60.06        43.52 o
   4  10   7        564.17        522.16        67.24 o
   5  10   7        363.60        393.88        38.97 o
   6  10   7        491.41        497.81        42.88 o
   7  10   7          2.92          5.75        30.08 o
   8  10   7        171.69        208.38        36.90 o
   9  10   7         41.25         89.28        77.73 o
  10  10   7         18.12         -2.41        35.88 o
  11  10   7         91.43         65.27        38.70 o
  12  10   7        279.33        316.52        36.73 o
  13  10   7         61.24         27.48        30.85 o
  14  10   7          0.05        116.22       159.22 o
  15  10   7          3.02         -4.90        24.83 o
 -18  11   7         69.55         67.03        25.25 o
 -17  11   7         17.94        -12.56        26.39 o
 -16  11   7          5.69        -21.60        38.76 o
 -15  11   7          9.07        104.69        94.32 o
 -14  11   7        591.80        650.74        58.08 o
 -13  11   7          0.20          1.59        44.89 o
 -12  11   7          0.51        -10.13        42.23 o
 -11  11   7        778.96        699.51        56.18 o
 -10  11   7       1852.10       1879.67        61.18 o
  -9  11   7        366.90        449.60        50.67 o
  -8  11   7        305.20        332.62        27.60 o
  -7  11   7        235.60        228.63        24.32 o
  -6  11   7         93.94        129.93        39.12 o
  -5  11   7        713.05        648.80        52.23 o
  -4  11   7        386.02        361.68        43.54 o
  -3  11   7          4.75          8.73        29.98 o
  -2  11   7        859.79        916.21        54.34 o
  -1  11   7       2716.29       3031.08        96.05 o
   0  11   7         35.49         17.67        31.28 o
   1  11   7        457.22        461.70        47.35 o
   2  11   7       2057.50       1888.43       106.27 o
   3  11   7          0.04        -30.97        39.86 o
   4  11   7         93.74         61.10        25.67 o
   5  11   7        224.50        160.39        33.77 o
   6  11   7         64.03         89.49        36.45 o
   7  11   7         67.27         80.54        33.92 o
   8  11   7       1529.24       1573.33        85.30 o
   9  11   7         97.33        170.87        42.52 o
  10  11   7        101.64        151.33        87.24 o
  11  11   7        274.37        376.45        99.76 o
  12  11   7        239.25        187.96        93.63 o
  13  11   7         18.34        492.43       515.22 o
  14  11   7         17.68         79.94        52.06 o
  15  11   7         21.52          3.43        23.83 o
 -18  12   7         52.16         27.41        25.32 o
 -17  12   7         14.27        -28.62        28.62 o
 -16  12   7        159.43        254.48        55.27 o
 -15  12   7          5.97         22.53        33.77 o
 -14  12   7          0.51          5.14        43.98 o
 -13  12   7         41.98         50.28        44.96 o
 -12  12   7       1475.00       1561.26        73.49 o
 -11  12   7        963.49       1143.06        64.95 o
 -10  12   7         38.97         34.61        28.11 o
  -9  12   7         56.87         81.28        29.74 o
  -8  12   7        409.39        399.21        29.24 o
  -7  12   7          3.67          4.97        20.44 o
  -6  12   7          8.42         12.00        19.50 o
  -5  12   7          0.16        -24.32        24.32 o
  -4  12   7        663.69        548.36        49.24 o
  -3  12   7        641.05        733.29        53.39 o
  -2  12   7       2896.53       3488.03       110.34 o
  -1  12   7       3869.22       4490.92       122.82 o
   0  12   7       1092.86       1178.99        69.02 o
   1  12   7       1079.44       1059.75        85.14 o
   2  12   7          1.94         15.72        41.19 o
   3  12   7         88.06        107.58        29.82 o
   4  12   7         90.03        126.07        34.06 o
   5  12   7        970.85        895.76        64.81 o
   6  12   7         25.16         32.83        35.56 o
   7  12   7         59.41         74.48        35.06 o
   8  12   7         62.07         38.43        37.78 o
   9  12   7        985.81       1138.72        65.46 o
  10  12   7        279.00        120.46        91.15 o
  11  12   7         28.33        111.73       104.07 o
  12  12   7         69.10         58.95        82.65 o
  13  12   7        236.63        197.14        42.99 o
  14  12   7         68.30         88.26        32.85 o
  15  12   7         45.22         21.36        21.97 o
 -17  13   7        164.87        139.04        29.60 o
 -16  13   7          6.15        -43.36        43.36 o
 -15  13   7         28.16         42.70        48.95 o
 -14  13   7        525.06        500.69        46.74 o
 -13  13   7        237.60        208.10        54.79 o
 -12  13   7         37.75        196.43       159.83 o
 -11  13   7         79.10         65.22        43.00 o
 -10  13   7         12.77          2.95        34.59 o
  -9  13   7         26.09         10.64        24.58 o
  -8  13   7        151.83        201.74        26.86 o
  -7  13   7         66.64         66.60        22.55 o
  -6  13   7        479.26        542.68        29.14 o
  -5  13   7       1385.73       1201.25        96.96 o
  -4  13   7        210.29        195.86        24.96 o
  -3  13   7        119.13        102.59        36.43 o
  -2  13   7         94.41         80.39        37.55 o
  -1  13   7         98.65        144.21        38.96 o
   0  13   7          0.75        -26.69        42.68 o
   1  13   7        105.37        123.52        31.50 o
   2  13   7        595.80        594.09        48.20 o
   3  13   7        253.54        341.36        45.29 o
   4  13   7        441.44        375.43        44.02 o
   5  13   7         86.88        103.29        38.44 o
   6  13   7        288.55        297.02        42.92 o
   7  13   7        164.07         78.34        39.80 o
   8  13   7        741.33        666.63        75.77 o
   9  13   7        143.78        211.83        60.22 o
  10  13   7        295.07        329.79        46.66 o
  11  13   7         10.48         19.04        89.23 o
  12  13   7         21.46         76.90        88.35 o
  13  13   7          0.06         14.12        35.61 o
  14  13   7          4.48          9.34        28.05 o
  15  13   7          3.50         28.30        22.22 o
 -17  14   7         17.81        -13.79        21.55 o
 -16  14   7          0.06          5.81        28.84 o
 -15  14   7        100.10         73.93        35.81 o
 -14  14   7         29.84         39.30        41.90 o
 -13  14   7        356.90        356.64        40.93 o
 -12  14   7        129.01        108.18        36.18 o
 -11  14   7          4.16        -19.05        42.36 o
 -10  14   7        702.39        735.32        47.92 o
  -9  14   7         81.08        138.52        31.88 o
  -8  14   7         14.04         21.83        25.01 o
  -7  14   7         42.85         77.57        24.10 o
  -6  14   7         25.62         41.31        25.93 o
  -5  14   7        656.98        794.56        37.80 o
  -4  14   7         88.20         46.99        19.08 o
  -3  14   7         12.48         16.57        18.35 o
  -2  14   7         81.24         64.67        18.24 o
  -1  14   7        101.48        116.66        24.60 o
   0  14   7         91.66        135.77        23.61 o
   1  14   7        540.10        576.51        38.40 o
   2  14   7        827.56        724.67        76.54 o
   3  14   7         12.44         22.02        24.52 o
   4  14   7       1058.21       1012.40        70.81 o
   5  14   7          8.69        120.93        64.94 o
   6  14   7          1.45         38.00        39.43 o
   7  14   7         84.16         47.55        42.78 o
   8  14   7        765.24        785.15       143.04 o
   9  14   7        332.36        353.06        51.02 o
  10  14   7        444.82        452.48        50.07 o
  11  14   7        298.11        284.01        51.40 o
  12  14   7         27.28         54.34        61.74 o
  13  14   7         25.33         37.64        33.52 o
  14  14   7         73.98         82.49        26.59 o
 -16  15   7         51.77         64.12        18.62 o
 -15  15   7        217.90        229.32        29.51 o
 -14  15   7        339.64        493.14        77.94 o
 -13  15   7        159.20        129.20        39.14 o
 -12  15   7         23.48         43.32        34.76 o
 -11  15   7        110.82        125.99        34.19 o
 -10  15   7        457.73        434.68        42.77 o
  -9  15   7        211.19        216.19        37.62 o
  -8  15   7        443.46        571.58        37.57 o
  -7  15   7         54.74         89.42        27.87 o
  -6  15   7        404.05        388.39        37.18 o
  -5  15   7         85.13         36.51        26.57 o
  -4  15   7        478.86        564.89        38.40 o
  -3  15   7        182.09        154.16        23.56 o
  -2  15   7          1.36          9.23        18.36 o
  -1  15   7        140.44         70.12        21.93 o
   0  15   7         13.91         17.37        22.98 o
   1  15   7         78.80         52.20        23.59 o
   2  15   7          5.16         34.25        43.30 o
   3  15   7        129.29         99.00        28.25 o
   4  15   7        392.10        438.39        45.71 o
   5  15   7        216.69        254.81        30.75 o
   6  15   7         65.33        171.90        63.81 o
   7  15   7        172.21        194.27        49.60 o
   8  15   7          0.36        352.69       508.66 o
   9  15   7          4.51         -4.91        39.39 o
  10  15   7        141.31        140.53        38.43 o
  11  15   7         89.87        142.53        43.00 o
  12  15   7         68.11         86.79        37.45 o
  13  15   7         16.60         25.67        28.31 o
  14  15   7          0.37         20.29        21.46 o
 -16  16   7         29.24        -13.96        34.72 o
 -15  16   7          7.20         25.82        26.09 o
 -14  16   7          2.26         13.63        30.08 o
 -13  16   7          0.12        -15.00        32.04 o
 -12  16   7          8.46         19.72        35.48 o
 -11  16   7         26.78         80.31        75.21 o
 -10  16   7        240.68        244.10        49.02 o
  -9  16   7         34.88         13.07        44.80 o
  -8  16   7         40.42         56.91        32.89 o
  -7  16   7       1017.43       1220.19       142.86 o
  -6  16   7         22.63          7.37        26.11 o
  -5  16   7         88.31          4.01        25.54 o
  -4  16   7        346.43        372.75        36.43 o
  -3  16   7         56.88          8.65        25.33 o
  -2  16   7          9.10          2.60        23.90 o
  -1  16   7        311.60        340.15        32.46 o
   0  16   7         31.27         17.68        24.05 o
   1  16   7        483.50        576.18        41.24 o
   2  16   7          2.17        -10.69        44.36 o
   3  16   7          0.25          8.58        27.23 o
   4  16   7       2143.50       2304.61        79.44 o
   5  16   7        559.42        565.71        64.28 o
   6  16   7          4.76         66.52        34.68 o
   7  16   7         46.54        101.70        69.32 o
   8  16   7        102.11         82.62        45.85 o
   9  16   7          5.49         31.07        29.91 o
  10  16   7         22.45         39.57        29.01 o
  11  16   7         32.33         67.59        91.68 o
  12  16   7          2.37         15.70        29.82 o
  13  16   7         55.03         77.89        49.34 o
 -16  17   7         53.71         47.97        28.97 o
 -15  17   7        137.01        127.46        23.46 o
 -14  17   7         70.80         10.14        72.67 o
 -13  17   7        202.32        409.22       157.11 o
 -12  17   7        167.99        470.04       295.73 o
 -11  17   7         53.46        198.13       126.60 o
 -10  17   7         18.11        -18.63        44.28 o
  -9  17   7        136.33        215.38        42.46 o
  -8  17   7        820.14       1059.52        77.68 o
  -7  17   7        786.07        972.22        65.86 o
  -6  17   7       2691.93       2571.13       105.38 o
  -5  17   7        504.70        554.39        58.27 o
  -4  17   7          3.96         -7.18        23.09 o
  -3  17   7         76.58         61.01        22.81 o
  -2  17   7         76.16        113.22        33.19 o
  -1  17   7        602.86        505.08       169.71 o
   0  17   7         46.98        110.22        37.92 o
   1  17   7         72.43         83.47        30.91 o
   2  17   7        411.99        536.87        85.89 o
   3  17   7         92.31         86.38        31.63 o
   4  17   7        536.03        456.20        42.83 o
   5  17   7       1100.61       1444.29        73.65 o
   6  17   7          0.00         63.64        29.84 o
   7  17   7         36.12         59.81        30.37 o
   8  17   7         35.52         31.28        29.95 o
   9  17   7          0.00        -32.39        33.70 o
  10  17   7        147.12        164.93        28.63 o
  11  17   7         75.08        111.50        23.93 o
  12  17   7         92.77        108.62        28.13 o
  13  17   7        174.69        174.38        24.77 o
 -15  18   7         62.90         39.75        16.75 o
 -14  18   7         55.94         15.10        71.89 o
 -13  18   7         42.33        -48.35       103.18 o
 -12  18   7          6.31          4.39        36.12 o
 -11  18   7         15.93        102.80       124.78 o
 -10  18   7         65.74         33.63        47.85 o
  -9  18   7       1075.39       1219.22        64.90 o
  -8  18   7       1013.16       1146.59        74.85 o
  -7  18   7          6.18         50.89        39.84 o
  -6  18   7         23.11          9.35        37.67 o
  -5  18   7        253.58        147.23        31.97 o
  -4  18   7        105.81         90.09        33.17 o
  -3  18   7          0.69         11.30        29.53 o
  -2  18   7        271.79        295.02       105.94 o
  -1  18   7        316.86        209.53        90.41 o
   0  18   7        171.51        157.96        37.20 o
   1  18   7          4.46         22.67        34.00 o
   2  18   7        257.59        240.90        35.48 o
   3  18   7        374.39        295.83        64.95 o
   4  18   7        587.15        714.64        60.22 o
   5  18   7        419.89        436.49        38.21 o
   6  18   7        141.21        196.59        33.47 o
   7  18   7        256.24        301.88        27.13 o
   8  18   7          0.03        -20.48        27.57 o
   9  18   7         14.50         16.51        25.63 o
  10  18   7         11.00         -1.31        22.53 o
  11  18   7         47.56         31.47        18.65 o
  12  18   7          3.51         27.90        22.01 o
 -15  19   7         95.25          8.97        41.18 o
 -14  19   7          2.14        -17.24        23.85 o
 -13  19   7          0.08        -27.51        36.86 o
 -12  19   7         36.69         27.16        42.58 o
 -11  19   7         27.50        101.64        84.04 o
 -10  19   7          7.84        -35.75        40.14 o
  -9  19   7          0.00        -25.99        33.64 o
  -8  19   7        426.82        458.89        76.70 o
  -7  19   7        624.33        495.52        62.48 o
  -6  19   7         65.12         74.11        31.57 o
  -5  19   7        308.83        290.01        34.65 o
  -4  19   7          7.47        -16.45        27.32 o
  -3  19   7        496.86        513.70       211.16 o
  -2  19   7         70.40         57.85        34.52 o
  -1  19   7        509.09        394.71       132.29 o
   0  19   7        448.66        415.49       162.87 o
   1  19   7          6.60         40.21        35.51 o
   2  19   7         96.86        205.65        39.82 o
   3  19   7         25.91         92.76        32.38 o
   4  19   7        651.70        873.82        59.55 o
   5  19   7       2335.88       3102.82        98.01 o
   6  19   7          7.12         37.30        28.75 o
   7  19   7          0.35         39.81        26.34 o
   8  19   7         17.90          5.69        26.15 o
   9  19   7          5.34         15.06        22.80 o
  10  19   7         58.24         63.33        21.35 o
  11  19   7         78.80         99.53        18.12 o
  12  19   7        166.38        162.35        39.67 o
 -14  20   7          6.21         -3.64        18.95 o
 -13  20   7        176.75        194.93        26.00 o
 -12  20   7         11.89        -35.98        47.99 o
 -11  20   7          3.62        -25.08        50.90 o
 -10  20   7        243.58        320.43        40.50 o
  -9  20   7          2.41        -41.84        41.84 o
  -8  20   7         25.54        -18.18        41.52 o
  -7  20   7        111.21         99.16        42.86 o
  -6  20   7         70.35        101.12        49.76 o
  -5  20   7         93.61        101.76        23.83 o
  -4  20   7        243.91         59.84       113.55 o
  -3  20   7         54.21         11.71        60.31 o
  -2  20   7         28.31          4.94        32.08 o
  -1  20   7         15.95          7.29        32.07 o
   0  20   7         79.73        119.69        34.62 o
   1  20   7        623.08        523.51       141.55 o
   2  20   7         57.58        640.60       406.09 o
   3  20   7         82.53         49.39        35.00 o
   4  20   7          5.75         18.08        30.16 o
   5  20   7         34.43         56.28        29.25 o
   6  20   7          3.32         58.79        27.27 o
   7  20   7         27.91        100.50        31.11 o
   8  20   7          0.11          7.73        34.26 o
   9  20   7         34.52         70.91        33.04 o
  10  20   7         22.47         17.19        17.75 o
  11  20   7         17.27         21.63        35.63 o
 -13  21   7         33.86          6.78        19.71 o
 -12  21   7         12.93         -3.65        18.87 o
 -11  21   7         36.74         45.48        50.74 o
 -10  21   7         63.46         36.33        33.96 o
  -9  21   7          0.34        -16.83        39.44 o
  -8  21   7         65.15         56.55        28.74 o
  -7  21   7        276.76        139.37        79.90 o
  -6  21   7        288.73        213.15        68.16 o
  -5  21   7          1.87         -6.70        27.12 o
  -4  21   7         33.08         37.09        37.16 o
  -3  21   7         52.07          5.46        41.43 o
  -2  21   7         42.06         29.23        32.63 o
  -1  21   7        249.77        753.89       317.68 o
   0  21   7         19.39         50.93        33.49 o
   1  21   7         32.46         74.23        47.10 o
   2  21   7          6.90         -5.34        31.62 o
   3  21   7         35.14         -7.03        32.58 o
   4  21   7        222.85        212.48        79.22 o
   5  21   7         26.46         36.07        43.03 o
   6  21   7         37.98         88.48        23.75 o
   7  21   7         38.99         62.03        27.22 o
   8  21   7         20.44         29.49        32.17 o
   9  21   7          3.76        -27.31        27.31 o
  10  21   7          0.67        -11.76        26.88 o
 -12  22   7         68.82         90.44        31.62 o
 -11  22   7         50.36         49.26        18.46 o
 -10  22   7         63.43         35.51        22.39 o
  -9  22   7         13.02        -16.08        19.96 o
  -8  22   7          4.69          7.81        25.40 o
  -7  22   7         17.76          7.45        20.81 o
  -6  22   7         29.71          5.84        28.27 o
  -5  22   7          6.92         -1.66        22.84 o
  -4  22   7        103.23        159.63        51.08 o
  -3  22   7        363.15        368.19        38.99 o
  -2  22   7        338.35        331.48        39.67 o
  -1  22   7        264.67        231.49       147.25 o
   0  22   7        546.50        529.67       216.41 o
   1  22   7        198.19        136.60        38.67 o
   2  22   7        120.56         85.21        40.20 o
   3  22   7          2.82        234.26       142.09 o
   4  22   7        155.25        123.43        65.67 o
   5  22   7         16.59         85.43        78.14 o
   6  22   7         72.65         97.22        23.37 o
   7  22   7         61.62         66.47        19.06 o
   8  22   7          7.30         21.71        24.42 o
   9  22   7          7.19        -11.71        29.48 o
 -11  23   7         84.62         77.93        21.12 o
 -10  23   7         23.31         16.19        13.11 o
  -9  23   7         27.46         29.30        17.10 o
  -8  23   7          5.06        -17.57        17.57 o
  -7  23   7        170.81        161.49        38.90 o
  -6  23   7          0.33         22.43        18.65 o
  -5  23   7          9.39         18.73        21.92 o
  -4  23   7        118.50        153.61        34.65 o
  -3  23   7         10.20        249.56       194.57 o
  -2  23   7          1.56          7.03        26.60 o
  -1  23   7         45.86         -5.10        38.31 o
   0  23   7         39.12        356.46       223.11 o
   1  23   7         57.98         56.82        30.43 o
   2  23   7          0.03          3.36        27.42 o
   3  23   7         31.10         33.77        26.36 o
   4  23   7         63.16         44.44        32.42 o
   5  23   7         21.77          7.74        21.31 o
   6  23   7          7.57         26.05        18.19 o
   7  23   7          0.79          9.32        12.79 o
   8  23   7         16.46          3.04        31.18 o
 -10  24   7          1.98         31.52        23.01 o
  -9  24   7        170.62       1147.92       715.27 o
  -8  24   7        102.49         84.80        18.93 o
  -7  24   7          5.74         15.24        15.31 o
  -6  24   7          0.11         10.58        18.16 o
  -5  24   7          5.18          0.49        30.33 o
  -4  24   7          2.20         21.92        27.21 o
  -3  24   7          2.67         55.70        34.70 o
  -2  24   7          0.18          9.35        25.91 o
  -1  24   7         31.48         56.41        26.45 o
   0  24   7         20.39         28.35        25.85 o
   1  24   7          0.00        -13.06        27.29 o
   2  24   7          6.23         -3.98        30.40 o
   3  24   7         36.42         15.58        27.61 o
   4  24   7         11.32          3.91        21.03 o
   5  24   7         47.35         45.34        49.08 o
   6  24   7        228.97        127.88        67.66 o
   7  24   7          5.50         44.02        32.71 o
  -8  25   7          7.34        -20.23        20.25 o
  -7  25   7         12.22        -19.60        19.60 o
  -6  25   7         36.19         -1.19        39.07 o
  -5  25   7         33.16         21.09        21.78 o
  -4  25   7         12.37         26.50        21.99 o
  -3  25   7          0.52        109.13        94.40 o
  -2  25   7         36.10         82.73        55.91 o
  -1  25   7        120.37         98.70        20.30 o
   0  25   7         22.69         -3.11        18.94 o
   1  25   7         14.78          0.08        20.78 o
   2  25   7         15.51         10.34        20.52 o
   3  25   7          3.71        -15.81        15.81 o
   4  25   7         15.05        -17.67        35.06 o
   5  25   7         51.41          5.78        54.35 o
   6  25   7         15.91         31.24        28.24 o
  -7  26   7          4.85        -24.91        27.38 o
  -6  26   7         20.12        -33.30        33.30 o
  -5  26   7          0.31        -35.91        35.91 o
  -4  26   7          2.47         -8.51        35.12 o
  -3  26   7         14.25         14.63        35.52 o
  -2  26   7          2.48        100.26        37.64 o
  -1  26   7          0.08        108.62        34.42 o
   0  26   7         64.75        122.65        89.48 o
   1  26   7         10.37         37.64        19.15 o
   2  26   7         35.02        -38.27        45.04 o
   3  26   7          0.90        -19.34        28.08 o
   4  26   7          1.67         20.53        23.86 o
   5  26   7         42.75         46.25        24.75 o
  -5  27   7         14.83        -24.33        27.49 o
  -4  27   7         10.43          3.42        27.65 o
  -3  27   7         10.88         28.16        29.78 o
  -2  27   7         38.65         19.30        28.84 o
  -1  27   7         34.70         23.06        27.81 o
   0  27   7          1.04         64.94        25.67 o
   1  27   7         17.08         72.80        23.95 o
   2  27   7          1.78         67.14        20.91 o
 -19   0   8         87.63         67.45        48.38 o
 -18   0   8         13.53        -43.83        48.71 o
 -17   0   8          6.85        -11.37        35.39 o
 -16   0   8          0.13          2.33        39.48 o
 -15   0   8       1411.66       1460.10        72.27 o
 -14   0   8       8880.75       9317.49       156.20 o
 -13   0   8       6467.37       6651.61       120.08 o
 -12   0   8        104.06        131.87        33.64 o
 -11   0   8        479.58        437.58        37.81 o
 -10   0   8         65.84         88.30        35.45 o
  -9   0   8        903.76        857.36       112.44 o
  -8   0   8        625.56        750.80       103.07 o
  -7   0   8       4246.69       3960.13       184.04 o
  -6   0   8        472.86        518.80        80.31 o
  -5   0   8        233.56        260.76        64.45 o
  -4   0   8       2764.23       2724.32       134.70 o
  -3   0   8       7938.51       7681.26       208.12 o
  -2   0   8      19768.59      21730.80       492.52 o
  -1   0   8      35311.07      37860.48       506.96 o
   0   0   8         70.78         78.04        67.12 o
   1   0   8       5211.15       4591.00       192.97 o
   2   0   8       9582.89       9957.09       280.70 o
   3   0   8       3460.79       3450.76       181.96 o
   4   0   8       6788.10       6343.60       249.35 o
   5   0   8        167.39        184.24        83.88 o
   6   0   8        391.43        251.67        90.68 o
   7   0   8        838.05       1022.02        69.68 o
   8   0   8        360.19        424.85        55.97 o
   9   0   8         10.17         -6.65        43.42 o
  10   0   8       5388.01       5011.32       151.79 o
  11   0   8          6.04         -1.93        63.13 o
  12   0   8        127.75         47.07        64.52 o
  13   0   8        272.22        233.03        71.92 o
  14   0   8        177.29        298.59        67.25 o
  15   0   8          2.68          8.82        47.40 o
  16   0   8        195.35        176.91        39.76 o
 -19   1   8         10.03         17.62        13.54 o
 -18   1   8        316.59        334.25        26.13 o
 -17   1   8        146.38        159.69        27.86 o
 -16   1   8        185.18        250.18        32.07 o
 -15   1   8        899.47       1069.93        46.08 o
 -14   1   8        619.68        655.75        39.51 o
 -13   1   8        419.41        422.21        30.71 o
 -12   1   8        421.86        487.18        29.69 o
 -11   1   8        462.81        446.30        26.89 o
 -10   1   8         59.18         93.01        26.41 o
  -9   1   8       1374.85       1322.39        92.25 o
  -8   1   8       2182.24       2138.20       104.77 o
  -7   1   8        555.47        425.31        56.64 o
  -6   1   8        301.91        315.91        49.32 o
  -5   1   8        168.97        218.15        43.00 o
  -4   1   8       1778.72       1774.44        77.95 o
  -3   1   8       3583.42       4205.98        96.01 o
  -2   1   8        646.23        470.04        36.46 o
  -1   1   8       4679.49       4819.98       134.88 o
   0   1   8       3394.68       4111.49       127.31 o
   1   1   8        189.44        121.58        51.25 o
   2   1   8        489.36        350.66        57.60 o
   3   1   8         76.11         90.66        51.58 o
   4   1   8        548.45        529.02        69.48 o
   5   1   8       3042.85       3374.01       139.67 o
   6   1   8        977.72        789.12        83.68 o
   7   1   8         38.53         51.94        27.73 o
   8   1   8        122.08        125.54        31.69 o
   9   1   8        137.89        154.95        32.32 o
  10   1   8       2797.97       3065.90        93.05 o
  11   1   8       1797.21       1582.35        80.09 o
  12   1   8        157.57        183.89        49.63 o
  13   1   8          7.46         -7.94        46.29 o
  14   1   8         66.30         74.22        40.38 o
  15   1   8         22.74        -19.04        32.67 o
  16   1   8         52.80         39.22        24.29 o
 -19   2   8        326.22        494.10       160.92 o
 -18   2   8        637.42        689.94        34.54 o
 -17   2   8        302.23        303.93        29.82 o
 -16   2   8         14.97         -0.53        26.96 o
 -15   2   8         58.28         82.52        29.37 o
 -14   2   8        414.87        412.82        34.66 o
 -13   2   8        971.36        875.63        37.51 o
 -12   2   8        315.36        358.26        27.58 o
 -11   2   8         80.50        109.86        24.45 o
 -10   2   8       1754.79       1865.64        57.39 o
  -9   2   8         91.27        112.68        47.77 o
  -8   2   8       3864.82       4000.70       138.40 o
  -7   2   8        214.76        274.48        49.12 o
  -6   2   8        285.19        241.82        45.27 o
  -5   2   8       2975.33       3566.23       110.78 o
  -4   2   8        149.91        116.07        36.18 o
  -3   2   8       3234.12       3170.75        83.36 o
  -2   2   8      12598.88      12631.57       170.05 o
  -1   2   8       2655.83       3006.42       109.67 o
   0   2   8       2608.17       2551.30       102.69 o
   1   2   8         39.23         37.65        45.93 o
   2   2   8       2738.64       2832.55       112.64 o
   3   2   8       4562.07       4806.72       147.87 o
   4   2   8        632.97        449.50        64.47 o
   5   2   8       6597.54       7258.13       197.09 o
   6   2   8          0.02         26.94        52.13 o
   7   2   8         44.55         45.56        26.40 o
   8   2   8          0.27         -5.44        25.29 o
   9   2   8        972.60        889.02        45.41 o
  10   2   8          0.25         23.63        30.75 o
  11   2   8       1742.57       1844.22        83.32 o
  12   2   8        284.57        340.68        54.64 o
  13   2   8        152.77        112.89        45.97 o
  14   2   8       2010.12       2226.81        80.40 o
  15   2   8        140.11        153.16        23.01 o
  16   2   8        961.46       1018.93        42.90 o
 -19   3   8        223.87        258.76       133.80 o
 -18   3   8         14.93        -31.66        31.95 o
 -17   3   8         77.25        110.58        24.85 o
 -16   3   8          0.73         17.13        26.27 o
 -15   3   8         40.91         33.26        27.37 o
 -14   3   8        870.60        873.99        41.89 o
 -13   3   8        207.44        180.95        34.64 o
 -12   3   8         57.64         95.36        21.69 o
 -11   3   8         63.71         48.90        19.09 o
 -10   3   8       2155.40       2199.63        51.40 o
  -9   3   8       1941.16       1939.62       105.79 o
  -8   3   8        181.10        157.67        45.29 o
  -7   3   8        882.48        765.87        64.59 o
  -6   3   8        386.89        445.97        52.34 o
  -5   3   8        315.40        325.43        43.62 o
  -4   3   8       3339.09       3980.23       106.99 o
  -3   3   8       3142.63       3139.65        71.05 o
  -2   3   8        777.92        952.01        57.63 o
  -1   3   8       4538.25       4662.58       271.03 o
   0   3   8       4738.19       4905.36       133.22 o
   1   3   8       1087.65       1440.68        81.67 o
   2   3   8        426.32        517.27        61.77 o
   3   3   8          0.23         43.42        49.52 o
   4   3   8       1055.04        991.69        80.21 o
   5   3   8         68.85        111.05        51.86 o
   6   3   8       2280.13       2575.29       130.75 o
   7   3   8        267.85        275.50        28.93 o
   8   3   8          3.66          8.64        27.54 o
   9   3   8          0.45        -15.43        29.29 o
  10   3   8       1956.65       1653.52        77.62 o
  11   3   8       1612.63       1685.80        81.08 o
  12   3   8         13.33         -2.07        33.64 o
  13   3   8         84.72         68.79        42.77 o
  14   3   8         82.67         82.91        38.04 o
  15   3   8          4.31         -3.62        20.11 o
  16   3   8          8.44         21.50        22.55 o
 -19   4   8          8.78         -2.22        23.60 o
 -18   4   8        130.60        135.26        32.91 o
 -17   4   8         41.12         -7.00        30.96 o
 -16   4   8        335.71        350.79        40.35 o
 -15   4   8        246.35        240.91        39.18 o
 -14   4   8        695.45        868.45        50.10 o
 -13   4   8          0.49          9.57        25.24 o
 -12   4   8       1597.35       1529.20        45.14 o
 -11   4   8        581.50        611.20        31.11 o
 -10   4   8        637.84        627.11        29.17 o
  -9   4   8        165.01        250.15        50.99 o
  -8   4   8         87.76         40.75        32.98 o
  -7   4   8        363.83        383.45        50.18 o
  -6   4   8        113.65        167.51        82.42 o
  -5   4   8        645.54        568.65        99.37 o
  -4   4   8       5077.72       4831.01       205.88 o
  -3   4   8       5875.18       5662.90       120.61 o
  -2   4   8          1.51        -30.44        31.48 o
  -1   4   8        833.93        889.13        64.23 o
   0   4   8      10084.59      10853.34       260.31 o
   1   4   8       3369.74       4137.85       335.26 o
   2   4   8        406.16        444.14        56.37 o
   3   4   8        195.44        246.38        52.21 o
   4   4   8         10.48        -13.14        41.31 o
   5   4   8         13.63         23.80        42.51 o
   6   4   8        248.04        324.26       107.97 o
   7   4   8       1044.74       1123.21        46.68 o
   8   4   8        119.26         82.45        28.69 o
   9   4   8        367.24        401.00        39.04 o
  10   4   8         54.25          9.18        34.21 o
  11   4   8         58.70         63.71        36.20 o
  12   4   8       1504.04       1614.65        91.57 o
  13   4   8        109.61         78.98        31.86 o
  14   4   8        100.94         97.95        36.57 o
  15   4   8        599.75        585.29        30.69 o
  16   4   8        202.72        164.52        24.47 o
 -19   5   8        112.06         59.25        36.38 o
 -18   5   8          2.56         -6.38        26.41 o
 -17   5   8         39.56         22.25        36.85 o
 -16   5   8         56.34         20.83        31.82 o
 -15   5   8         70.81         57.42        34.35 o
 -14   5   8          2.87         39.67        27.10 o
 -13   5   8          0.78          1.84        25.11 o
 -12   5   8        284.48        286.20        28.94 o
 -11   5   8          3.92         22.85        20.90 o
 -10   5   8        308.69        307.69        24.53 o
  -9   5   8        363.11        347.37       106.08 o
  -8   5   8         98.06         39.88        80.97 o
  -7   5   8        165.32         95.68        82.39 o
  -6   5   8         25.64          1.10        76.59 o
  -5   5   8       1327.57       1300.56       132.18 o
  -4   5   8        786.15        841.02       111.67 o
  -3   5   8        143.07        210.22        38.21 o
  -2   5   8        754.78        738.87        49.74 o
  -1   5   8        225.05        344.81        40.85 o
   0   5   8        592.35        642.21       113.81 o
   1   5   8         49.55         25.55        91.01 o
   2   5   8        469.99        232.35        97.93 o
   3   5   8        541.70        616.59       120.39 o
   4   5   8        230.64        184.12        96.54 o
   5   5   8        191.75        112.08        95.68 o
   6   5   8         52.40          3.95        93.99 o
   7   5   8       1701.28       1942.08        63.30 o
   8   5   8       2296.14       2228.53        93.86 o
   9   5   8        426.52        375.95        47.84 o
  10   5   8        218.76        205.51        37.23 o
  11   5   8        237.46        352.68        41.30 o
  12   5   8        200.27        214.75        38.07 o
  13   5   8          7.56         13.55        31.07 o
  14   5   8          2.11          3.87        25.44 o
  15   5   8          2.47         -9.14        19.82 o
  16   5   8         81.65         63.61        19.95 o
 -19   6   8          9.32          8.87        22.74 o
 -18   6   8          1.19         14.43        31.63 o
 -17   6   8        122.98         64.45        34.33 o
 -16   6   8          5.75        -10.77        31.56 o
 -15   6   8         77.47        117.00        27.99 o
 -14   6   8       1451.50       1434.31        47.98 o
 -13   6   8        172.14        226.81        29.40 o
 -12   6   8        776.22        907.54        38.09 o
 -11   6   8        526.95        494.86        30.93 o
 -10   6   8          6.45          9.65        20.24 o
  -9   6   8        622.77        582.38        33.60 o
  -8   6   8        470.51        356.94       103.22 o
  -7   6   8       1836.11       1725.52       158.36 o
  -6   6   8       5173.02       5390.23       246.50 o
  -5   6   8        307.06        418.01       103.19 o
  -4   6   8        257.02        216.67        66.76 o
  -3   6   8        379.73        230.81        66.48 o
  -2   6   8        151.69        311.87        69.83 o
  -1   6   8        132.75        119.14        95.81 o
   0   6   8       1259.99        965.72       128.21 o
   1   6   8        520.76        585.97       114.58 o
   2   6   8       1481.80       1482.59       152.19 o
   3   6   8       4168.70       4567.01       244.10 o
   4   6   8       1532.36       1455.46       159.59 o
   5   6   8       1151.05       1275.27       154.98 o
   6   6   8       1376.99       1402.36        56.25 o
   7   6   8         49.81         54.96        26.80 o
   8   6   8       1225.93       1212.12        50.79 o
   9   6   8          4.90          8.40        29.86 o
  10   6   8        500.26        529.59        44.31 o
  11   6   8         25.55         -6.73        34.12 o
  12   6   8         15.44         -7.32        32.43 o
  13   6   8          9.52         55.36        30.27 o
  14   6   8        109.70         88.36        26.28 o
  15   6   8          6.14         -5.20        18.49 o
  16   6   8         23.94          4.16        21.29 o
 -19   7   8         50.75         19.78        22.51 o
 -18   7   8         76.73         58.18        32.45 o
 -17   7   8        141.73        107.85        33.52 o
 -16   7   8          2.28        -25.09        28.97 o
 -15   7   8         15.93         61.99        32.20 o
 -14   7   8        309.20        381.31        32.77 o
 -13   7   8          1.41         10.52        25.89 o
 -12   7   8         48.04         53.26        24.34 o
 -11   7   8        100.94         84.50        23.36 o
 -10   7   8         57.85         40.10        20.12 o
  -9   7   8        828.35        707.57        31.86 o
  -8   7   8        719.27        678.78       120.95 o
  -7   7   8        159.26        183.64        99.60 o
  -6   7   8       1290.90       1265.35        80.28 o
  -5   7   8       1548.34       1482.97       145.24 o
  -4   7   8         90.19         89.24        63.34 o
  -3   7   8          0.01        -14.19        60.50 o
  -2   7   8       1930.13       2018.30       115.40 o
  -1   7   8       1039.67       1180.20       141.42 o
   0   7   8          1.26        -17.80        86.40 o
   1   7   8          1.88        -18.90        92.33 o
   2   7   8        447.77        541.09       117.30 o
   3   7   8        496.91        611.35       122.09 o
   4   7   8          5.43        -38.64        94.14 o
   5   7   8       1036.30       1051.80       146.42 o
   6   7   8        259.09        245.84        32.45 o
   7   7   8          9.39         -9.95        25.94 o
   8   7   8        424.61        405.61        37.54 o
   9   7   8          6.57          6.30        29.72 o
  10   7   8          9.05         -3.43        32.42 o
  11   7   8        104.34        120.19        34.78 o
  12   7   8         26.99         44.99        31.93 o
  13   7   8          7.29         16.87        27.32 o
  14   7   8          0.65         -2.07        22.75 o
  15   7   8          1.08          0.95        14.09 o
 -19   8   8        209.69        194.32        29.47 o
 -18   8   8         44.15         37.65        30.10 o
 -17   8   8        184.19        146.70        23.86 o
 -16   8   8         24.30        -32.61        32.61 o
 -15   8   8          4.91          3.74        29.88 o
 -14   8   8         10.15         46.10        26.12 o
 -13   8   8         32.22         36.73        25.26 o
 -12   8   8        769.87        850.14        39.12 o
 -11   8   8        342.35        345.60        28.14 o
 -10   8   8       2786.12       2943.61        55.96 o
  -9   8   8          0.12        -20.87        20.87 o
  -8   8   8       2968.47       2993.26        61.80 o
  -7   8   8       1603.66       1643.18        98.34 o
  -6   8   8       1578.58       1533.42        90.69 o
  -5   8   8        164.88         87.94        33.94 o
  -4   8   8         32.59         59.83        60.63 o
  -3   8   8         28.69         77.02        60.33 o
  -2   8   8        367.52        353.55        72.32 o
  -1   8   8         50.53         37.20        86.67 o
   0   8   8         83.41         59.28        96.13 o
   1   8   8        773.82        746.51       121.83 o
   2   8   8        441.36        489.48       116.92 o
   3   8   8        658.80        678.17       123.77 o
   4   8   8       1130.43       1209.50       156.43 o
   5   8   8        760.05        847.62        80.38 o
   6   8   8         17.92         16.39        19.14 o
   7   8   8        989.60        964.07        44.99 o
   8   8   8        428.25        384.20        35.86 o
   9   8   8        889.44        944.97        72.28 o
  10   8   8        146.52        180.89        35.19 o
  11   8   8         13.78         14.82        30.97 o
  12   8   8        103.81         90.73        30.69 o
  13   8   8         89.31         58.45        25.66 o
  14   8   8        155.22        132.02        20.66 o
  15   8   8          5.96          4.75        13.02 o
 -18   9   8         34.93         27.98        27.94 o
 -17   9   8         10.68        -20.73        20.73 o
 -16   9   8          9.03        -24.42        26.60 o
 -15   9   8          0.90        -25.15        27.32 o
 -14   9   8          1.27         12.36        25.18 o
 -13   9   8         43.34         51.68        25.58 o
 -12   9   8        167.20        180.10        27.37 o
 -11   9   8         19.50         41.73        22.65 o
 -10   9   8         80.91         65.11        24.62 o
  -9   9   8        201.65        170.08        24.54 o
  -8   9   8        169.61        178.65        22.82 o
  -7   9   8         11.09         21.20        20.26 o
  -6   9   8        401.78        404.06        75.38 o
  -5   9   8       1129.96       1143.96        69.91 o
  -4   9   8          0.23        -14.54        60.88 o
  -3   9   8       1030.59        955.86        93.70 o
  -2   9   8       2275.36       2528.40       131.48 o
  -1   9   8         57.99         57.89        87.67 o
   0   9   8        158.91        118.76        89.62 o
   1   9   8        319.63        259.77       102.24 o
   2   9   8        240.39        264.31       105.11 o
   3   9   8        142.59         84.47        88.21 o
   4   9   8        176.77        199.39        55.38 o
   5   9   8         20.95         17.61        28.66 o
   6   9   8        763.59        738.99        39.55 o
   7   9   8          0.04        -21.62        21.62 o
   8   9   8          4.65        -21.07        26.39 o
   9   9   8        186.34        211.81        33.69 o
  10   9   8        108.41        126.30        32.34 o
  11   9   8          1.13          6.34        28.62 o
  12   9   8         20.64         30.16        26.25 o
  13   9   8          0.51         10.71        24.08 o
  14   9   8         29.86         19.61        16.22 o
  15   9   8          0.47          6.89        21.81 o
 -18  10   8          2.63         -2.89        25.53 o
 -17  10   8         88.45         44.11        23.46 o
 -16  10   8          3.77        -25.40        25.40 o
 -15  10   8        129.28        145.49        35.72 o
 -14  10   8        341.76        341.42        29.64 o
 -13  10   8         19.47          8.75        30.89 o
 -12  10   8        606.81        666.02        43.37 o
 -11  10   8        698.59        683.70        43.13 o
 -10  10   8        543.67        467.64        43.79 o
  -9  10   8        557.35        591.37        35.47 o
  -8  10   8        752.19        746.97        33.08 o
  -7  10   8          0.16          0.15        23.73 o
  -6  10   8       1852.74       1752.20        89.01 o
  -5  10   8        719.88        616.44        58.40 o
  -4  10   8       1437.79       1506.12       111.03 o
  -3  10   8       2865.68       2910.90       154.60 o
  -2  10   8        561.50        624.95       118.19 o
  -1  10   8       2348.14       2680.64       196.97 o
   0  10   8       1785.24       1914.76       172.02 o
   1  10   8       2656.46       2859.10       203.25 o
   2  10   8         18.70         -1.09        81.57 o
   3  10   8        847.19        962.35       104.30 o
   4  10   8          0.07          7.58        29.55 o
   5  10   8       1945.84       2026.47       119.70 o
   6  10   8         34.10         28.10        32.07 o
   7  10   8        692.60        694.49        51.52 o
   8  10   8       1218.95       1297.11       116.84 o
   9  10   8        852.58        937.69       142.01 o
  10  10   8         60.18         72.74        38.48 o
  11  10   8         24.12         44.20        25.72 o
  12  10   8          3.87         15.85        31.92 o
  13  10   8          0.50         56.01        63.81 o
  14  10   8        102.46         73.91        30.68 o
  15  10   8         13.73         21.30        20.88 o
 -18  11   8          0.95          7.60        22.55 o
 -17  11   8         97.35         58.67        23.04 o
 -16  11   8          2.80        -32.33        32.33 o
 -15  11   8        158.54        382.81       125.54 o
 -14  11   8         13.56         33.41        44.58 o
 -13  11   8         72.24         48.93        31.07 o
 -12  11   8          7.21         22.50        29.30 o
 -11  11   8       1502.29       1509.65        55.11 o
 -10  11   8         34.85         29.93        24.39 o
  -9  11   8       1398.91       1454.69        61.58 o
  -8  11   8        321.14        311.95        31.29 o
  -7  11   8       1947.91       2003.28        51.95 o
  -6  11   8        170.31        180.97        25.61 o
  -5  11   8        124.19        201.17        65.36 o
  -4  11   8         10.80        -14.90        60.16 o
  -3  11   8         32.74         77.97        65.09 o
  -2  11   8        127.22        158.65        91.21 o
  -1  11   8        124.11        124.08        92.13 o
   0  11   8          3.29        -18.66        82.88 o
   1  11   8        108.50        122.96        96.57 o
   2  11   8          9.34         16.48        30.95 o
   3  11   8        445.15        467.71        43.16 o
   4  11   8        279.02        481.37        66.73 o
   5  11   8        699.36        775.59        63.08 o
   6  11   8        783.00        806.30        62.39 o
   7  11   8         51.97        104.19        36.82 o
   8  11   8          3.36        -24.94        35.93 o
   9  11   8          0.81          4.94        88.41 o
  10  11   8          0.00        808.89       129.94 o
  11  11   8          4.26         78.16        92.60 o
  12  11   8          9.08         13.52        70.03 o
  13  11   8          2.57         23.40        41.40 o
  14  11   8         20.18          7.94        27.23 o
  15  11   8          3.31          5.21        23.89 o
 -18  12   8         90.60        120.20        30.14 o
 -17  12   8         90.45         64.07        23.95 o
 -16  12   8         11.82         14.63        33.73 o
 -15  12   8         45.54         71.38        31.76 o
 -14  12   8         39.59         35.18        45.26 o
 -13  12   8         20.66         16.25        44.01 o
 -12  12   8          7.32         41.39        43.95 o
 -11  12   8         43.95        111.81        45.33 o
 -10  12   8       1442.82       1433.73        58.16 o
  -9  12   8          3.18         23.74        33.68 o
  -8  12   8        602.29        564.13        44.83 o
  -7  12   8          0.05          6.17        29.38 o
  -6  12   8        616.59        655.83        30.21 o
  -5  12   8        384.75        419.36        28.39 o
  -4  12   8        967.69       1129.38        59.59 o
  -3  12   8        158.31        160.14        65.64 o
  -2  12   8        773.35        739.66       123.86 o
  -1  12   8        499.75        480.48       110.83 o
   0  12   8        189.72        176.72        40.93 o
   1  12   8       1250.37       1550.32        61.28 o
   2  12   8         18.44         44.36        31.50 o
   3  12   8        220.37        221.54        37.34 o
   4  12   8          4.59          9.22        40.62 o
   5  12   8       1398.92       1409.81        80.91 o
   6  12   8         64.47        143.32        40.43 o
   7  12   8        564.93        625.76       115.71 o
   8  12   8        176.32        239.95        46.17 o
   9  12   8         14.99         94.95       137.46 o
  10  12   8          1.70        437.13       115.92 o
  11  12   8          0.41        281.29        94.28 o
  12  12   8         39.30         89.21        72.49 o
  13  12   8         10.34         10.43        33.27 o
  14  12   8        123.99        159.88        28.67 o
 -17  13   8         25.33         12.16        19.03 o
 -16  13   8         16.29        -23.52        35.43 o
 -15  13   8         30.11         12.61        35.23 o
 -14  13   8        147.69        151.41        43.92 o
 -13  13   8         42.65         34.40        44.61 o
 -12  13   8          0.13          7.72        45.02 o
 -11  13   8        979.47       1103.80        66.44 o
 -10  13   8          6.63         12.50        35.78 o
  -9  13   8        214.26        206.05        32.74 o
  -8  13   8        335.95        288.94        38.55 o
  -7  13   8         75.90        183.46        48.83 o
  -6  13   8        265.31        316.43        26.36 o
  -5  13   8          0.22         -6.16        22.12 o
  -4  13   8          7.75         34.63        19.18 o
  -3  13   8       1071.49       1328.40        46.19 o
  -2  13   8        840.95       1075.87        44.61 o
  -1  13   8       1331.83       1670.11        50.52 o
   0  13   8       1936.04       2191.60        93.22 o
   1  13   8         67.11         57.46        23.12 o
   2  13   8          3.91          7.18        23.17 o
   3  13   8        442.63        493.01        58.74 o
   4  13   8        174.13        205.40        41.18 o
   5  13   8         16.42         25.42        36.24 o
   6  13   8          5.99          5.07        42.52 o
   7  13   8        210.51        251.30        48.70 o
   8  13   8        167.49        148.28        44.36 o
   9  13   8        469.76        452.63        51.61 o
  10  13   8        188.90        457.99       107.75 o
  11  13   8         89.16        178.02        86.42 o
  12  13   8        280.61        310.47        45.00 o
  13  13   8         59.57         44.85        31.82 o
  14  13   8         42.23         24.04        23.06 o
 -17  14   8         31.86         28.25        19.43 o
 -16  14   8          3.75        -24.94        24.94 o
 -15  14   8         88.92          5.45        40.27 o
 -14  14   8         93.70        111.12        39.34 o
 -13  14   8         14.53         52.75        43.50 o
 -12  14   8          7.29         37.31        46.68 o
 -11  14   8        134.26        149.62        54.02 o
 -10  14   8         29.92         12.34        60.06 o
  -9  14   8         10.81         19.75        35.34 o
  -8  14   8        168.39        188.72        31.61 o
  -7  14   8         67.64        115.06        28.70 o
  -6  14   8        190.70        198.29        24.51 o
  -5  14   8         15.68         13.23        23.37 o
  -4  14   8          3.05          7.87        23.19 o
  -3  14   8        129.46         95.13        20.66 o
  -2  14   8        157.58        128.04        23.39 o
  -1  14   8        260.05        269.10        32.54 o
   0  14   8        154.20         81.05        28.52 o
   1  14   8          8.42         18.24        24.17 o
   2  14   8         83.97         90.30        25.72 o
   3  14   8        641.58        693.50        52.73 o
   4  14   8        286.84        376.83        45.97 o
   5  14   8        189.21        147.78        43.46 o
   6  14   8        666.41        845.75       125.79 o
   7  14   8        315.87        205.91        49.77 o
   8  14   8         30.78         37.68        41.59 o
   9  14   8         46.48         65.84        39.09 o
  10  14   8         16.07        126.15        89.25 o
  11  14   8         11.31         39.48        61.34 o
  12  14   8          0.78         37.89        40.08 o
  13  14   8         11.90         25.14        34.49 o
  14  14   8         26.07         38.07        21.75 o
 -16  15   8         30.94         23.65        14.97 o
 -15  15   8          6.65        -33.81        33.81 o
 -14  15   8          0.27         -8.32        31.87 o
 -13  15   8        117.71         67.87        35.56 o
 -12  15   8         11.08         47.70        44.11 o
 -11  15   8         92.77        292.05       138.55 o
 -10  15   8        622.63        860.62        78.72 o
  -9  15   8          0.11         69.90        46.77 o
  -8  15   8        234.88        267.28        42.11 o
  -7  15   8        183.71        220.64        34.06 o
  -6  15   8        332.71        376.96        38.99 o
  -5  15   8         12.82         13.13        24.61 o
  -4  15   8          0.65        -11.64        29.18 o
  -3  15   8        218.17        185.21        43.32 o
  -2  15   8        138.70        130.38        22.22 o
  -1  15   8          4.54         54.76        25.01 o
   0  15   8          0.39         40.43        24.76 o
   1  15   8        257.22        292.95        53.35 o
   2  15   8        258.77        336.83        46.03 o
   3  15   8         70.87         62.27        26.34 o
   4  15   8          5.66         21.77        25.24 o
   5  15   8        165.12        169.29        47.32 o
   6  15   8         63.20        100.66        45.84 o
   7  15   8        659.14        613.36        89.69 o
   8  15   8        329.68        316.37       111.96 o
   9  15   8         15.08         41.26        38.85 o
  10  15   8          0.07         26.44        28.11 o
  11  15   8         52.34        105.60        37.50 o
  12  15   8         53.68         60.78        31.30 o
  13  15   8          1.35         26.67        48.65 o
 -16  16   8         34.49         25.97        21.61 o
 -15  16   8        124.31         58.31        47.80 o
 -14  16   8        191.11        216.77        40.68 o
 -13  16   8         36.35         29.03        52.59 o
 -12  16   8         44.72       2855.74      1933.32 o
 -11  16   8         16.93        287.68       244.51 o
 -10  16   8         66.46         32.26        84.75 o
  -9  16   8        748.40        813.83        81.96 o
  -8  16   8       2992.39       3553.93        80.84 o
  -7  16   8       3712.09       3584.87       139.23 o
  -6  16   8       1244.16       1341.53        98.43 o
  -5  16   8        903.45        851.23        50.55 o
  -4  16   8         11.01        -19.10        25.90 o
  -3  16   8         15.65        -17.63        24.22 o
  -2  16   8         10.82         40.17        29.32 o
  -1  16   8         13.25         -2.71        23.95 o
   0  16   8          9.30          0.20        23.74 o
   1  16   8         74.29         94.56        27.76 o
   2  16   8        239.84        243.17        39.02 o
   3  16   8       1087.57       1264.72        70.18 o
   4  16   8       3565.71       3944.63       108.58 o
   5  16   8       1546.56       1838.72       103.25 o
   6  16   8        242.71        249.02        70.38 o
   7  16   8         10.44         10.87        43.54 o
   8  16   8          1.70         11.68        40.51 o
   9  16   8          7.86         -4.29        30.27 o
  10  16   8          0.02          6.62        24.60 o
  11  16   8          2.17         -6.23        31.83 o
  12  16   8         19.62         57.63        42.42 o
  13  16   8         16.58         38.89        23.73 o
 -15  17   8         61.43        109.40        26.90 o
 -14  17   8          0.20         -9.55        37.58 o
 -13  17   8         23.12        -46.55        80.81 o
 -12  17   8        128.75        120.19        58.80 o
 -11  17   8         34.35         18.54        44.88 o
 -10  17   8        135.19        115.50       126.24 o
  -9  17   8        580.15        547.07       191.67 o
  -8  17   8        109.09         18.66        66.01 o
  -7  17   8         98.73        121.58        36.10 o
  -6  17   8         27.24         10.23        35.94 o
  -5  17   8         83.48         90.16        26.04 o
  -4  17   8         80.54         24.05        34.63 o
  -3  17   8        617.83        716.71        50.13 o
  -2  17   8        201.89         93.21        80.43 o
  -1  17   8        186.82        171.06        33.66 o
   0  17   8        526.17        515.20        52.67 o
   1  17   8         10.23       4053.88      2678.59 o
   2  17   8        262.41        231.00        37.69 o
   3  17   8        199.41        274.17        34.24 o
   4  17   8        582.30        577.77        79.65 o
   5  17   8       1390.75       1603.64        77.22 o
   6  17   8        540.62        518.10        56.45 o
   7  17   8          7.71         -3.97        28.22 o
   8  17   8          4.67          1.97        27.17 o
   9  17   8         16.09         21.92        25.27 o
  10  17   8         29.45         35.38        22.84 o
  11  17   8          5.20         18.97        26.94 o
  12  17   8         96.78        143.47        35.78 o
 -15  18   8         67.27         46.41        15.55 o
 -14  18   8        366.82        464.01        36.11 o
 -13  18   8        166.94        110.87        65.43 o
 -12  18   8         23.71         20.64        47.41 o
 -11  18   8         94.36         59.33        45.22 o
 -10  18   8         10.89         61.94        42.05 o
  -9  18   8         34.13         27.23        36.85 o
  -8  18   8        505.56        201.64        93.20 o
  -7  18   8        283.55        306.49        40.75 o
  -6  18   8         74.62         63.43        36.65 o
  -5  18   8          2.48          7.11        25.21 o
  -4  18   8         64.56         23.42        37.73 o
  -3  18   8          1.82        -26.30        33.74 o
  -2  18   8        102.71         35.10        30.94 o
  -1  18   8        131.32         94.78        56.72 o
   0  18   8          9.30          4.56        30.05 o
   1  18   8        125.74        110.12        27.59 o
   2  18   8         74.55         86.70        29.79 o
   3  18   8        426.43        459.35        38.82 o
   4  18   8        883.99        861.83        98.15 o
   5  18   8          8.22         46.47        27.85 o
   6  18   8         46.63         17.40        44.96 o
   7  18   8         10.15         18.99        25.65 o
   8  18   8        249.42        255.88        30.58 o
   9  18   8         20.33         50.04        24.84 o
  10  18   8        398.17        556.00        32.02 o
  11  18   8        203.33        208.73        66.63 o
  12  18   8        181.18        194.56        41.40 o
 -14  19   8         84.01         68.63        18.18 o
 -13  19   8          9.17         -7.18        27.31 o
 -12  19   8        128.02         69.86        42.25 o
 -11  19   8          0.04        -35.07        35.07 o
 -10  19   8          0.03        -19.85        39.19 o
  -9  19   8         52.30        -36.41        54.39 o
  -8  19   8         95.27         79.19        50.55 o
  -7  19   8         45.84          5.08        40.08 o
  -6  19   8         44.95        124.46        89.43 o
  -5  19   8         31.88         24.68        36.03 o
  -4  19   8          1.68         12.03        27.55 o
  -3  19   8         60.75        -28.78        71.58 o
  -2  19   8         69.94         10.79        44.62 o
  -1  19   8         54.49         12.00        31.63 o
   0  19   8        306.14        222.17        51.53 o
   1  19   8          0.16         51.63        31.47 o
   2  19   8         35.49          9.13        27.63 o
   3  19   8         20.37         19.93        36.77 o
   4  19   8         66.41         82.80        28.21 o
   5  19   8        248.47        261.67        47.48 o
   6  19   8         96.40        134.98        27.82 o
[truncated: 318,747 more chars]
