# Supplementary material for: Insights into molecular recognition from the crystal structures of p-tert-butyl­calix[6]arene complexed with different solvents
Source: IUCrJ. 2021 Nov 16;9(Pt 1):55–64. doi: 10.1107/S2052252521010678 (PMC8733874; doi:10.1107/S2052252521010678)
Supplement: Supplementary file 10 [file m-09-00055--11-ethylacetatesup10.hkl]

#
# h,k,l, Fc-squared, Fo-squared, sigma(Fo-squared), status flag
#
data_11_x6_ethyl_acetate
_shelx_title ' 2018-06-01_iiid-100k-cu_x3_a.res in P-1'
_shelx_refln_list_code          4
_shelx_F_calc_maximum      169.07
_exptl_crystal_F_000      1056.00
_reflns_d_resolution_high  0.8221

loop_
 _space_group_symop_operation_xyz
 'x, y, z'
 '-x, -y, -z'

_cell_length_a     9.5900
_cell_length_b    18.1990
_cell_length_c    18.5474
_cell_angle_alpha 114.308
_cell_angle_beta   91.356
_cell_angle_gamma  91.699

_shelx_F_squared_multiplier     1.000

loop_
 _refln_index_h
 _refln_index_k
 _refln_index_l
 _refln_F_squared_calc
 _refln_F_squared_meas
 _refln_F_squared_sigma
 _refln_observed_status
   1   0   0       1638.24       2231.30        46.25 o
   2   0   0       2163.30       2325.83        40.33 o
   3   0   0       3080.36       2508.49        80.04 o
   4   0   0       1943.24       2722.74        83.96 o
   5   0   0        412.40        385.11        70.57 o
   6   0   0        128.56        168.09        60.91 o
   7   0   0         47.12         34.49        44.35 o
   8   0   0         10.04        197.54        56.04 o
   9   0   0        371.43        589.05        72.25 o
  10   0   0         34.99         15.67        38.74 o
  11   0   0          8.83         22.98        33.46 o
 -11   1   0        167.75        167.99        40.18 o
 -10   1   0          8.98         63.99        40.00 o
  -9   1   0          8.85          3.26        39.06 o
  -8   1   0        127.35        346.83        68.24 o
  -6   1   0        251.83        279.33        67.31 o
  -5   1   0         39.40        267.10        61.23 o
  -4   1   0          6.80         24.40        24.19 o
  -3   1   0         31.33         31.81        11.04 o
  -2   1   0         53.64        586.86       225.75 o
  -1   1   0         26.13        168.51        21.79 o
   1   1   0        751.02        566.27        52.78 o
   2   1   0       5661.14       4800.69       128.61 o
   3   1   0          2.39          3.66        13.33 o
   4   1   0          8.56        157.58        30.45 o
   5   1   0        405.91        492.51        83.02 o
   6   1   0         87.26         45.61        50.11 o
   7   1   0        565.30        705.72       115.69 o
   8   1   0       1704.71       1789.71       111.26 o
   9   1   0        677.35       1435.86       106.02 o
  10   1   0        107.02         79.26        42.18 o
  11   1   0         63.31         99.40        36.64 o
 -11   2   0        120.72        337.59        47.37 o
 -10   2   0        176.81        301.37        55.77 o
  -9   2   0          5.33         60.59        48.58 o
  -8   2   0        321.32        762.13        85.05 o
  -5   2   0        118.17        239.05        63.30 o
  -4   2   0       1922.21       2227.23        86.73 o
  -3   2   0         73.74         24.38        25.30 o
  -2   2   0       6991.08       5824.70       141.93 o
  -1   2   0        745.91       1065.31        30.51 o
   0   2   0        348.03        562.08        23.27 o
   1   2   0        325.72        239.65        31.50 o
   2   2   0          6.00         13.02        11.30 o
   3   2   0       3043.83       2819.19       102.69 o
   4   2   0        109.70        185.36        34.20 o
   5   2   0        461.07        490.24        81.59 o
   6   2   0        302.30        449.92        88.93 o
   7   2   0        148.06        221.48        41.73 o
   8   2   0        257.69        470.60        70.42 o
   9   2   0        995.51       1681.73       112.03 o
  10   2   0         36.92         50.95        42.23 o
  11   2   0         17.66         69.06        35.73 o
 -11   3   0        203.13        275.62        44.65 o
 -10   3   0        100.36        224.08        52.70 o
  -9   3   0          5.25         44.23        46.53 o
  -8   3   0        188.43        212.89        60.96 o
  -4   3   0         17.19         11.98        32.86 o
  -3   3   0       1169.42       1891.95       107.46 o
  -2   3   0       2901.20       3272.71       120.21 o
  -1   3   0       5328.46       5784.70        99.38 o
   0   3   0       9872.73       7539.67       135.13 o
   2   3   0         16.09         31.86        25.21 o
   3   3   0       1097.82       1508.69        70.70 o
   4   3   0        131.57        156.47        34.86 o
   5   3   0        146.18        193.27        61.57 o
   6   3   0          0.00        -23.77        50.26 o
   7   3   0          6.07        -13.37        38.94 o
   8   3   0       1194.87       2364.67       137.77 o
   9   3   0        184.86        239.94        58.21 o
  10   3   0        144.86        272.06        55.42 o
  11   3   0         98.40         97.82        36.37 o
 -11   4   0        120.13        152.72        36.87 o
 -10   4   0         29.81         77.71        40.18 o
  -9   4   0          9.00         91.47        44.20 o
  -8   4   0         47.30        110.60        48.68 o
  -7   4   0        531.85        816.54        79.64 o
  -4   4   0       1929.08       2479.69       142.84 o
  -3   4   0       3386.29       4920.62       173.50 o
  -2   4   0         10.82        421.10        73.40 o
  -1   4   0         73.83         37.72        22.34 o
   0   4   0        292.28        150.99        35.16 o
   2   4   0        667.82        755.34        55.16 o
   3   4   0        902.32       1017.82        62.34 o
   4   4   0        101.34        188.54        42.89 o
   5   4   0          4.90         -3.23        28.08 o
   6   4   0         27.53         87.99        60.51 o
   7   4   0         70.87        296.25        61.18 o
   8   4   0        428.08        316.71        61.60 o
   9   4   0          1.14        -25.87        45.93 o
  10   4   0        217.87        163.64        48.65 o
  11   4   0         28.31         -2.72        31.60 o
 -10   5   0         17.45         66.34        37.78 o
  -9   5   0          0.39         -5.07        39.31 o
  -8   5   0         26.20         47.56        44.97 o
  -7   5   0        122.13        293.51        56.58 o
  -4   5   0        379.82        426.39        68.69 o
  -3   5   0       2307.22       3831.10       164.81 o
  -2   5   0        816.52        865.13        41.50 o
  -1   5   0        936.72        457.89        35.55 o
   0   5   0        405.39        240.34        42.92 o
   1   5   0       3410.09       3490.44       135.01 o
   2   5   0         21.42        108.49        49.64 o
   3   5   0        296.45        413.46        50.28 o
   4   5   0        509.04        376.84        48.64 o
   5   5   0        913.57        609.47        62.24 o
   6   5   0         10.64        -27.92        50.18 o
   7   5   0        154.56        131.52        49.29 o
   8   5   0         19.23        -31.31        44.30 o
   9   5   0          9.48         11.37        41.31 o
  10   5   0          0.39        -36.74        40.57 o
 -10   6   0         78.96         40.67        35.75 o
  -9   6   0         88.05         55.74        42.47 o
  -8   6   0         87.47        193.49        55.08 o
  -7   6   0          1.66         53.82        39.90 o
  -2   6   0       1068.09       1002.52        63.50 o
  -1   6   0          1.28        -16.36        30.86 o
   0   6   0        169.67        176.20        42.50 o
   1   6   0        797.83       1071.26        85.89 o
   2   6   0        277.25        323.78        59.40 o
   3   6   0       1851.91       1921.96        99.00 o
   4   6   0          0.86         -5.77        29.44 o
   5   6   0         46.09         -6.45        30.62 o
   6   6   0        238.94        165.92        68.66 o
   7   6   0          0.04         33.36        44.38 o
   8   6   0          5.39        -20.41        44.99 o
   9   6   0         22.72         18.98        42.94 o
  10   6   0          3.13         29.53        40.69 o
 -10   7   0          1.19        -25.18        32.52 o
  -9   7   0         18.63         -1.51        35.51 o
  -8   7   0        109.45        165.89        48.31 o
  -7   7   0          5.37         96.56        48.38 o
  -1   7   0         37.72         33.50        32.62 o
   0   7   0        104.70         71.85        36.44 o
   1   7   0       1218.13       1340.85       100.42 o
   2   7   0       1815.84       2036.20       134.83 o
   3   7   0        184.56        205.59        43.60 o
   4   7   0        133.48        126.52        38.89 o
   5   7   0         12.88        -12.80        36.01 o
   6   7   0        499.06        695.05        77.02 o
   7   7   0        165.97        113.46        51.39 o
   8   7   0          8.62        -18.43        43.44 o
   9   7   0          9.59         -7.14        43.12 o
  10   7   0          1.93        -29.92        39.34 o
 -10   8   0          0.76        -33.06        33.06 o
  -9   8   0          4.67          7.41        33.85 o
  -8   8   0          0.45         48.87        40.20 o
  -7   8   0        315.72        216.84        59.03 o
  -6   8   0         78.97         41.49        40.52 o
  -1   8   0        302.16        208.29        47.09 o
   0   8   0       1786.71       3237.62       152.85 o
   1   8   0       1056.20       1119.29        99.06 o
   2   8   0        197.01        175.87        53.57 o
   3   8   0        979.71       1032.95       130.81 o
   4   8   0          2.55         19.74        31.77 o
   5   8   0         11.16        -12.08        45.24 o
   6   8   0        347.39        457.65        67.70 o
   7   8   0        205.29        146.35        55.08 o
   8   8   0         31.69         23.87        48.40 o
   9   8   0          2.04        -17.35        43.41 o
  10   8   0         10.80         59.67        36.57 o
  -9   9   0         77.16         83.12        37.85 o
  -8   9   0          0.12          1.73        37.26 o
  -7   9   0         41.61         51.71        44.38 o
  -6   9   0          0.67          8.65        37.95 o
  -1   9   0        516.64        693.29        78.52 o
   0   9   0        142.78        302.06        59.33 o
   1   9   0        103.81         97.47        47.44 o
   2   9   0        170.29        266.43        67.78 o
   3   9   0        286.38        184.88        45.45 o
   4   9   0          1.19         -6.03        45.04 o
   5   9   0         50.13         52.44        20.77 o
   6   9   0         55.89         13.84        49.22 o
   7   9   0        152.49        110.22        51.57 o
   8   9   0         78.54         33.88        48.55 o
   9   9   0          4.03        -35.80        42.03 o
  10   9   0          1.52         39.73        28.51 o
  -9  10   0          0.83         35.83        33.23 o
  -8  10   0         22.00         13.44        35.14 o
  -7  10   0          0.00         -3.66        36.96 o
  -6  10   0          8.65         25.52        38.35 o
  -5  10   0         74.44         20.73        39.81 o
   0  10   0        159.88        150.52        51.22 o
   1  10   0         46.68        122.46        52.65 o
   2  10   0         14.54         44.67        48.06 o
   3  10   0          0.01         50.63        50.13 o
   4  10   0         34.30         24.76        47.14 o
   5  10   0        196.46        260.72        48.82 o
   6  10   0        950.75       1044.13        97.43 o
   7  10   0         17.05         55.92        49.99 o
   8  10   0          1.31          9.98        43.98 o
   9  10   0          5.52         20.53        33.92 o
  -8  11   0         24.91         37.36        35.90 o
  -7  11   0         43.05        -39.48        40.00 o
  -6  11   0        142.88        -16.23        40.45 o
  -5  11   0         17.69         22.41        39.68 o
   0  11   0        113.88         90.28        51.10 o
   1  11   0         92.58        120.78        56.95 o
   2  11   0         40.73         36.12        45.78 o
   3  11   0          0.75         21.03        40.45 o
   4  11   0          4.13          2.99        27.18 o
   5  11   0          4.40          5.45        21.88 o
   6  11   0         12.26          4.85        21.55 o
   7  11   0          2.13         27.97        43.66 o
   8  11   0         10.67          4.72        35.68 o
   9  11   0         13.75          6.82        27.33 o
  -8  12   0          4.31         30.56        32.22 o
  -7  12   0         10.67         16.95        37.14 o
  -6  12   0         27.05        -23.50        42.20 o
  -5  12   0         12.21         -6.70        38.64 o
  -3  12   0        102.98        117.59        22.41 o
   1  12   0         31.83         63.90        50.53 o
   2  12   0         25.96          8.04        12.87 o
   3  12   0         46.58         91.90        24.68 o
   4  12   0        230.85        186.48        38.53 o
   5  12   0          1.86         -8.93        15.26 o
   6  12   0         50.33         30.99        28.44 o
   7  12   0         38.09         45.12        39.56 o
   8  12   0         37.65         16.85        31.36 o
  -8  13   0          0.56         -2.77        29.21 o
  -7  13   0          0.00        -10.85        32.89 o
  -6  13   0          0.31          2.47        35.14 o
  -5  13   0          2.40         22.44        39.24 o
  -3  13   0         37.43         75.63        21.18 o
  -2  13   0        129.71        177.83        25.97 o
  -1  13   0        372.10        278.70        57.21 o
   0  13   0         28.28         21.28        15.06 o
   1  13   0          6.24         -4.43        14.17 o
   2  13   0         43.26         28.29        20.99 o
   3  13   0         25.70         54.36        23.18 o
   4  13   0         36.64         25.63        17.48 o
   5  13   0         37.40         18.43        16.50 o
   6  13   0         17.93         23.42        19.67 o
   7  13   0          2.47         -4.23        31.28 o
   8  13   0          5.50        -10.45        27.50 o
  -7  14   0         20.48          1.06        30.84 o
  -6  14   0          0.18        -13.19        34.67 o
  -5  14   0          3.97         14.83        36.96 o
  -4  14   0         17.20         30.47        17.77 o
  -3  14   0         15.17         35.51        19.74 o
  -2  14   0         11.24         17.84        17.39 o
  -1  14   0         94.99        105.51        25.00 o
   0  14   0          4.46          3.33        15.25 o
   1  14   0         10.40         28.20        16.10 o
   2  14   0         30.31         54.28        28.46 o
   3  14   0         89.43         92.00        21.25 o
   4  14   0         48.84         17.90        16.57 o
   5  14   0         30.23         16.79        15.41 o
   6  14   0         11.98          8.61        18.92 o
   7  14   0         28.74         17.42        29.97 o
  -7  15   0          2.51        -20.83        28.07 o
  -6  15   0          6.62         -1.58        32.22 o
  -5  15   0         18.51        -15.39        38.10 o
  -3  15   0         17.93         41.04        18.93 o
  -2  15   0         70.39         73.85        22.39 o
  -1  15   0         54.93         33.75        15.86 o
   0  15   0         44.27         38.58        33.46 o
   1  15   0         50.26         55.83        39.31 o
   2  15   0         80.74         92.44        23.56 o
   3  15   0         16.55         18.18        17.26 o
   4  15   0          1.18         -5.84        16.21 o
   5  15   0          0.04         -1.61        15.50 o
   6  15   0          0.54         13.49        21.99 o
  -6  16   0          9.48          7.73        28.49 o
  -5  16   0          9.42          3.41        31.65 o
  -1  16   0         49.21         24.36        23.08 o
   0  16   0         42.24         74.84        29.80 o
   1  16   0          0.11          5.73        16.27 o
   2  16   0         25.85         22.40        17.78 o
   3  16   0          7.06         -0.34        15.36 o
   4  16   0          2.44          3.23        27.15 o
   5  16   0          1.09          8.15        15.73 o
  -5  17   0          0.45         17.35        29.67 o
  -4  17   0          2.56        -11.04        31.63 o
  -1  17   0         56.75         68.76        26.17 o
   0  17   0         10.51         41.86        26.61 o
   1  17   0         57.58         35.43        26.17 o
   2  17   0         28.76         43.78        25.89 o
   3  17   0          0.64         -0.24        14.83 o
   4  17   0         56.34         64.69        26.17 o
   5  17   0          6.15          8.72        16.21 o
  -4  18   0          6.44         17.84        27.99 o
   0  18   0         19.29         14.18        20.16 o
   1  18   0          4.91         -2.64        17.74 o
   2  18   0          0.99          0.02        17.99 o
   3  18   0          3.89          5.11        16.41 o
   4  18   0          0.27          2.64        15.47 o
  -3  19   0          1.93          6.94        26.19 o
   0  19   0          2.10         15.25        17.15 o
   1  19   0          1.10          6.03        15.81 o
   2  19   0          2.59         -2.89        15.42 o
   3  19   0          2.28          6.40        14.13 o
  -1 -20   1          1.04          3.88        14.92 o
   0 -20   1          3.61          5.51        13.71 o
  -3 -19   1          4.94         -6.52        14.70 o
  -2 -19   1          0.13          2.84        16.06 o
  -1 -19   1          0.20          4.15        17.79 o
   0 -19   1          0.71         15.25        17.79 o
   4 -19   1         17.83         20.09        25.82 o
  -4 -18   1          6.86         -4.25        17.32 o
  -3 -18   1          7.12          3.14        19.22 o
  -2 -18   1         10.51          9.14        19.27 o
  -1 -18   1         15.48         16.16        19.67 o
   0 -18   1         14.70         15.69        20.06 o
   1 -18   1          6.54          2.45        18.11 o
   4 -18   1          9.03         18.85        31.53 o
   5 -18   1          0.44        -28.44        28.44 o
  -5 -17   1          1.50          2.69        15.79 o
  -4 -17   1          0.67          2.17        18.65 o
  -3 -17   1          1.90         -7.12        20.78 o
  -2 -17   1          0.88         -3.06        21.97 o
  -1 -17   1         40.15         42.97        25.57 o
   0 -17   1         11.04          8.87        19.84 o
   1 -17   1          7.32        -14.63        21.84 o
   5 -17   1          6.14         28.07        31.28 o
   6 -17   1          5.65         16.75        26.81 o
  -5 -16   1          0.00         -7.02        15.08 o
  -4 -16   1          5.71         -6.16        16.07 o
  -3 -16   1         16.85          9.97        17.49 o
  -2 -16   1         22.69          3.62        16.94 o
  -1 -16   1          0.32         -0.38        17.58 o
   0 -16   1         48.08         57.57        28.79 o
   1 -16   1         85.87        114.33        33.31 o
   5 -16   1          0.64          0.62        33.06 o
   6 -16   1         27.35         -2.82        29.33 o
   7 -16   1          3.97          5.73        25.67 o
  -6 -15   1         15.18         -0.96        18.17 o
  -5 -15   1         23.70          7.64        14.47 o
  -4 -15   1          2.11          4.74        15.81 o
  -3 -15   1         42.12         20.83        18.89 o
  -2 -15   1          7.48          4.25        18.15 o
  -1 -15   1          2.01          2.00        16.82 o
   0 -15   1         24.85         39.10        19.68 o
   1 -15   1         60.69        116.24        26.83 o
   2 -15   1        225.12        288.99        31.70 o
   5 -15   1         30.38        -30.37        37.33 o
   6 -15   1          1.41         18.04        34.00 o
   7 -15   1          0.31        -10.45        28.71 o
  -8 -14   1          2.42        -25.80        25.80 o
  -7 -14   1          0.19         -4.25        30.47 o
  -6 -14   1        141.58         75.68        33.05 o
  -5 -14   1          1.80          0.17        14.64 o
  -4 -14   1         55.32         45.59        18.89 o
  -3 -14   1         60.46         20.21        21.23 o
  -2 -14   1         23.53         13.41        17.09 o
  -1 -14   1         91.67         72.52        29.40 o
   0 -14   1          1.13          6.01        14.76 o
   1 -14   1          6.29         45.19        16.36 o
   2 -14   1        597.36        539.83        43.22 o
   3 -14   1         39.18         34.57        18.41 o
   5 -14   1         49.10         40.30        40.23 o
   6 -14   1          0.64         15.44        36.40 o
   7 -14   1          1.34         23.77        32.52 o
   8 -14   1          3.12        -29.38        29.38 o
  -8 -13   1          1.39          8.62        28.04 o
  -7 -13   1          0.66          8.10        32.59 o
  -6 -13   1        102.54         38.84        22.17 o
  -5 -13   1          5.35         25.75        16.16 o
  -4 -13   1          2.52          4.03        15.29 o
  -3 -13   1        148.24         91.42        25.04 o
  -2 -13   1          4.83         13.45        21.20 o
  -1 -13   1          1.01          1.82        13.76 o
   0 -13   1        295.15        524.87        74.32 o
   1 -13   1          4.63          6.68        14.19 o
   2 -13   1        217.83        207.06        27.23 o
   3 -13   1        330.19        368.82        32.84 o
   5 -13   1         22.40         -1.46        38.50 o
   6 -13   1          8.58         -2.27        36.54 o
   7 -13   1         62.91         10.11        36.44 o
   8 -13   1          6.02         -0.54        30.59 o
  -9 -12   1          0.92         -1.33        24.73 o
  -8 -12   1         32.96         22.24        33.11 o
  -7 -12   1          7.26         -0.32        36.64 o
  -6 -12   1        197.92        362.55        63.40 o
  -5 -12   1        189.50        270.24        26.06 o
  -4 -12   1        197.84        156.41        21.89 o
  -3 -12   1         17.65         28.78        20.35 o
  -1 -12   1         17.77         56.24        52.16 o
   0 -12   1          8.04        103.08        50.23 o
   6 -12   1         71.60         19.42        39.95 o
   7 -12   1         90.57          0.67        36.05 o
   8 -12   1         10.40         54.90        36.10 o
   9 -12   1         51.28         40.27        30.02 o
  -9 -11   1          0.10         -7.91        28.69 o
  -8 -11   1         57.51         51.22        39.78 o
  -7 -11   1         47.74          2.94        43.44 o
  -6 -11   1          9.20        -20.24        51.89 o
  -5 -11   1         11.79         12.15        21.91 o
  -4 -11   1        156.60        120.45        34.67 o
  -3 -11   1        394.45        408.41       126.42 o
  -2 -11   1        682.67        658.38       108.07 o
  -1 -11   1        215.10        356.39        75.48 o
   0 -11   1         62.24         80.08        48.85 o
   6 -11   1          0.00        -10.25        40.32 o
   7 -11   1        106.72        -24.04        39.51 o
   8 -11   1         60.60         65.33        39.88 o
   9 -11   1         22.26         -5.11        29.60 o
  -9 -10   1        126.74        116.65        40.60 o
  -8 -10   1         70.34         40.72        43.81 o
  -7 -10   1        221.70        183.46        60.31 o
  -6 -10   1       1435.92       1587.99       116.11 o
  -5 -10   1         19.94         25.93        22.37 o
  -4 -10   1        404.44        323.43        68.39 o
  -3 -10   1        517.54        408.04        95.13 o
  -2 -10   1        550.03        941.62       114.35 o
  -1 -10   1        119.87        100.74        50.43 o
   0 -10   1          0.87         46.08        44.10 o
   1 -10   1        203.69        228.53        51.96 o
   5 -10   1          6.46          3.31        39.41 o
   6 -10   1         16.96        -27.20        40.18 o
   7 -10   1         24.96        -20.01        38.47 o
   8 -10   1          1.23        -29.08        37.83 o
   9 -10   1          3.74         -1.78        32.54 o
  10 -10   1          1.15         10.87        25.15 o
 -10  -9   1          1.13          1.04        26.66 o
  -9  -9   1          2.36          7.93        41.34 o
  -8  -9   1         11.91          9.32        47.71 o
  -7  -9   1          0.17         -3.16        50.80 o
  -6  -9   1        331.66        198.98        58.11 o
  -5  -9   1        282.68        223.29        48.67 o
  -4  -9   1          8.53        -20.64        36.12 o
  -3  -9   1        575.41        474.35        80.65 o
  -2  -9   1        767.17       1882.49       141.93 o
  -1  -9   1         16.26          3.26        41.16 o
   0  -9   1        329.01        447.00        70.54 o
   1  -9   1        287.52        316.79        57.60 o
   6  -9   1          3.83         63.77        43.71 o
   7  -9   1        125.90         99.16        49.59 o
   8  -9   1         25.22         89.84        45.46 o
   9  -9   1          1.24         10.75        33.75 o
  10  -9   1          5.75         -9.81        28.14 o
 -10  -8   1          5.29          5.51        33.41 o
  -9  -8   1         58.99         14.06        42.89 o
  -8  -8   1         40.55         62.34        51.37 o
  -7  -8   1         10.24         18.09        46.95 o
  -6  -8   1        418.79        388.02        65.28 o
  -5  -8   1        197.17        130.15        43.09 o
  -4  -8   1          7.12         14.88        32.15 o
  -3  -8   1       1152.60       1558.58       116.44 o
  -2  -8   1         32.32         64.91        45.44 o
  -1  -8   1        113.81        103.65        47.98 o
   0  -8   1       1617.01       1540.97       108.07 o
   1  -8   1        289.17        360.92        58.16 o
   6  -8   1        106.90        197.17        51.84 o
   7  -8   1         58.69         17.20        38.32 o
   8  -8   1         80.07         86.41        44.57 o
   9  -8   1          0.02         -1.80        34.94 o
  10  -8   1         13.63         16.31        30.51 o
 -10  -7   1          0.59        -13.27        37.73 o
  -9  -7   1         12.36        -13.96        41.88 o
  -8  -7   1          0.00          4.05        44.52 o
  -7  -7   1        170.11        192.03        56.98 o
  -6  -7   1         20.75         41.29        41.81 o
  -5  -7   1         11.75        -10.46        31.40 o
  -4  -7   1          6.65          5.64        32.03 o
  -3  -7   1         51.42        158.81        41.43 o
  -2  -7   1          8.67         23.47        39.11 o
  -1  -7   1         15.33         53.02        42.05 o
   0  -7   1         21.81         -0.47        34.99 o
   1  -7   1        689.58        467.81        57.40 o
   2  -7   1        391.25        344.58        44.97 o
   7  -7   1         17.01         35.80        39.90 o
   8  -7   1        164.71        146.18        51.39 o
   9  -7   1         24.84         41.91        42.15 o
  10  -7   1          9.50          7.86        33.04 o
 -10  -6   1         44.88         16.70        38.03 o
  -9  -6   1          9.77         18.06        41.73 o
  -8  -6   1         95.93        147.48        53.17 o
  -7  -6   1         42.16         15.62        43.22 o
  -6  -6   1        262.20        200.31        76.45 o
  -5  -6   1         90.37         41.87        31.48 o
  -4  -6   1        255.99        617.10        62.88 o
  -3  -6   1         60.72         73.98        34.24 o
  -2  -6   1       1208.08        987.52        85.94 o
  -1  -6   1        184.10        156.68        47.76 o
   0  -6   1       1203.46       1022.51        80.03 o
   1  -6   1       1955.38       3782.79       125.94 o
   2  -6   1         80.73        110.84        29.87 o
   7  -6   1        115.43        142.25        51.00 o
   8  -6   1        105.32        212.99        55.54 o
   9  -6   1          4.96        -11.46        36.64 o
  10  -6   1         16.86         40.74        33.50 o
 -10  -5   1         62.48         76.50        42.47 o
  -9  -5   1         27.42        -17.84        45.86 o
  -8  -5   1         53.95         37.33        44.57 o
  -7  -5   1        785.19        689.59        74.79 o
  -6  -5   1          8.68         10.77        58.46 o
  -5  -5   1        992.34       1136.53       139.02 o
  -4  -5   1       2900.23       4149.96       139.95 o
  -3  -5   1       1760.59       2111.77        96.07 o
  -2  -5   1       2108.66       1568.41        60.33 o
  -1  -5   1       1569.76       1147.54        79.96 o
   0  -5   1         21.66         17.02        32.10 o
   1  -5   1       1986.81       2300.90        88.36 o
   2  -5   1       3062.17       2762.80        95.35 o
   7  -5   1         11.81          2.84        39.01 o
   8  -5   1        678.22       1079.41       100.79 o
   9  -5   1         71.59        151.14        49.12 o
  10  -5   1          5.68         23.23        36.05 o
  11  -5   1         60.40         97.25        33.73 o
 -11  -4   1          1.78        -22.95        30.86 o
 -10  -4   1        171.45        192.58        47.61 o
  -9  -4   1        195.45        208.14        53.94 o
  -8  -4   1        877.84        763.99        79.44 o
  -7  -4   1         75.16        141.09        50.65 o
  -6  -4   1        557.11        520.81        99.62 o
  -5  -4   1        568.70        661.62        95.18 o
  -4  -4   1         89.53        221.16        41.52 o
  -3  -4   1         19.30         14.04        27.72 o
  -2  -4   1       1324.69       1030.23        38.72 o
   0  -4   1       3596.12       4472.43       116.01 o
   1  -4   1       6682.55       7252.23       138.42 o
   7  -4   1        446.61        594.58        72.64 o
   8  -4   1        243.56        365.69        63.48 o
   9  -4   1         27.84         65.08        43.64 o
  10  -4   1          4.82         15.69        35.78 o
  11  -4   1         56.01        136.96        37.53 o
 -11  -3   1         37.42         68.89        34.99 o
 -10  -3   1         13.76         48.21        37.80 o
  -9  -3   1          9.96        197.74        55.87 o
  -8  -3   1        809.97        964.12        87.99 o
  -7  -3   1        480.74        531.78        66.76 o
  -6  -3   1        141.33         93.50        58.83 o
  -5  -3   1        705.94       1491.72       137.06 o
  -4  -3   1        124.09        140.97        32.40 o
  -3  -3   1        715.23        539.60        39.47 o
  -2  -3   1          0.18         17.52        15.35 o
   0  -3   1         13.05        172.84        32.24 o
   1  -3   1       8408.13      10192.17       136.61 o
   8  -3   1         46.61         16.13        39.78 o
   9  -3   1        175.99        383.10        64.61 o
  10  -3   1         51.62        131.33        46.48 o
  11  -3   1        305.87        509.22        54.43 o
 -11  -2   1         30.93         38.79        32.37 o
 -10  -2   1          9.18         82.23        43.54 o
  -9  -2   1         25.38         33.80        46.08 o
  -8  -2   1          5.69         92.04        47.93 o
  -6  -2   1         63.08         71.43        50.50 o
  -5  -2   1        208.74        207.16        64.98 o
  -4  -2   1       2180.02       2455.41        88.61 o
  -3  -2   1         62.14        167.77        23.23 o
  -2  -2   1       1357.81       1975.09        67.64 o
  -1  -2   1       1159.97       1534.21        68.18 o
   2  -2   1      14288.90      15164.06       216.12 o
   3  -2   1        154.60        143.98        32.78 o
   4  -2   1       3404.05       3702.93       156.13 o
   5  -2   1         56.58         78.03        50.65 o
   8  -2   1        639.29       1131.67        95.00 o
   9  -2   1         97.50         88.33        47.39 o
  10  -2   1          2.35         16.43        35.36 o
  11  -2   1        111.98        193.99        40.45 o
 -11  -1   1        243.38        415.05        49.39 o
 -10  -1   1         16.39        112.20        47.34 o
  -9  -1   1         43.06         47.07        43.04 o
  -8  -1   1          1.67         58.83        44.55 o
  -7  -1   1        114.58        107.14        55.72 o
  -6  -1   1        214.27        278.91        72.00 o
  -5  -1   1        200.17        197.35        62.07 o
  -4  -1   1        419.13        282.04        26.08 o
  -3  -1   1       5363.60       4422.96        84.98 o
  -2  -1   1       1009.06       1580.32        41.37 o
  -1  -1   1       1366.87       2135.93        38.53 o
   1  -1   1      28582.98      24706.00       200.02 o
   2  -1   1       3961.53       4055.32        89.20 o
   3  -1   1        290.87        234.30        40.34 o
   4  -1   1        440.44        593.82        78.72 o
   5  -1   1          6.97         37.29        45.41 o
   6  -1   1         84.17         45.76        47.14 o
   8  -1   1         49.27         74.32        43.61 o
   9  -1   1        188.19        341.47        63.70 o
  10  -1   1        129.08        149.51        46.18 o
  11  -1   1          9.92        -21.10        33.26 o
 -10   0   1        356.77        509.17        69.95 o
  -9   0   1         74.42        120.16        48.23 o
  -8   0   1        390.37        594.88        70.91 o
  -7   0   1          3.22         61.55        49.42 o
  -6   0   1        158.04        198.73        62.93 o
  -5   0   1       1150.30       1229.27       126.51 o
  -4   0   1        523.51        481.20        53.91 o
  -3   0   1        535.99        528.78        28.99 o
  -2   0   1       2291.08       2908.11        47.82 o
  -1   0   1          3.34         43.31        18.23 o
   1   0   1        122.47         48.70        18.73 o
   2   0   1       8438.35       7632.37        98.67 o
   3   0   1       1598.82       2706.42       152.24 o
   4   0   1       3117.97       3453.82        94.08 o
   5   0   1        362.12        327.26        69.75 o
   6   0   1        428.25        418.41        82.80 o
   7   0   1        207.52        249.68        73.14 o
   8   0   1        448.62        686.70        75.56 o
   9   0   1       1580.45       3127.55       156.78 o
  10   0   1          3.97         -7.61        37.04 o
  11   0   1        173.93        216.45        43.02 o
 -10   1   1        173.91        166.46        53.69 o
  -9   1   1        101.72        154.90        49.34 o
  -8   1   1         13.04         46.67        39.01 o
  -6   1   1        436.83        424.32        80.62 o
  -5   1   1         22.07         37.19        26.92 o
  -4   1   1        191.39        244.69        34.83 o
  -3   1   1        433.70        360.77        49.81 o
  -2   1   1      19316.16      20229.57       253.14 o
  -1   1   1       2087.90       1826.85        64.64 o
   0   1   1        317.35        167.52        19.67 o
   1   1   1       4432.02       4318.31        72.18 o
   2   1   1        826.50        699.94        37.83 o
   3   1   1         48.82         58.53        24.98 o
   4   1   1         18.59         18.94        24.46 o
   5   1   1          5.39         12.68        39.43 o
   6   1   1          1.43         -0.35        45.81 o
   7   1   1         59.01        206.40        39.75 o
   8   1   1         19.08         49.69        45.71 o
   9   1   1        167.02        439.09        75.73 o
  10   1   1        178.64        128.83        43.98 o
  11   1   1          2.02          5.86        32.05 o
 -10   2   1        111.78        231.25        56.41 o
  -9   2   1        495.94        690.33        85.44 o
  -8   2   1         25.90        387.28        61.47 o
  -5   2   1       1871.47       2247.98       104.32 o
  -4   2   1        123.97        528.53        49.33 o
  -3   2   1       1278.20       1461.28        63.63 o
  -2   2   1       1620.68       1657.27        99.16 o
  -1   2   1      13756.37      10077.00       108.89 o
   0   2   1       3095.44       2096.44        67.60 o
   2   2   1        149.03        856.35        47.49 o
   3   2   1        822.73       1050.80        61.69 o
   4   2   1        265.90        113.91        29.97 o
   5   2   1       1578.55       1754.28       141.33 o
   6   2   1        618.64        711.70       101.63 o
   7   2   1       1530.84       2002.21       267.33 o
   8   2   1        172.62        722.80        89.25 o
   9   2   1         32.31        126.41        51.76 o
  10   2   1        136.13        257.59        56.48 o
  11   2   1         10.24         50.11        33.97 o
 -10   3   1         39.76         39.36        38.97 o
  -9   3   1        197.06        232.16        53.67 o
  -8   3   1          2.50        -17.44        38.77 o
  -5   3   1       1823.37       2743.13       159.05 o
  -4   3   1        116.32        248.17        55.94 o
  -3   3   1          9.07         94.36        45.93 o
  -2   3   1       2569.88       1810.58        39.65 o
  -1   3   1       4018.32       2695.55        60.02 o
   0   3   1        225.97         98.49        21.38 o
   2   3   1       2574.90       2634.39       149.42 o
   3   3   1          4.66          5.67        26.01 o
   4   3   1        889.99        747.14        57.01 o
   5   3   1       1609.83       1732.45       130.52 o
   6   3   1         77.79        291.36        74.72 o
   7   3   1        152.48         46.25        43.91 o
   8   3   1         10.15        127.32        53.49 o
   9   3   1        418.19        558.58        72.54 o
  10   3   1         32.00        203.38        53.02 o
  11   3   1          0.73          4.20        33.04 o
 -10   4   1          6.23         63.06        37.66 o
  -9   4   1          6.31        -11.51        38.08 o
  -8   4   1         59.02        167.94        50.33 o
  -7   4   1          2.63         44.85        37.48 o
  -5   4   1       1123.07       1370.83       117.66 o
  -4   4   1       2333.32       2709.95       153.66 o
  -3   4   1        191.06         54.46        41.34 o
  -2   4   1       1261.15        660.22        32.55 o
  -1   4   1        828.67        807.20        60.30 o
   0   4   1        638.27        573.76        53.48 o
   1   4   1          7.72        173.26        46.18 o
   2   4   1         84.59        124.58        42.20 o
   3   4   1       3194.99       2422.78       148.30 o
   4   4   1          0.13         -4.76        44.17 o
   5   4   1        127.21         91.78        34.30 o
   6   4   1          7.57         34.12        44.67 o
   7   4   1         70.90         67.43        46.97 o
   8   4   1        241.59        214.47        58.19 o
   9   4   1          2.60         14.58        41.11 o
  10   4   1          1.50        -20.29        39.31 o
  11   4   1          4.01        -35.28        35.28 o
  -9   5   1         20.07         73.48        40.92 o
  -8   5   1         75.07        110.60        45.44 o
  -7   5   1         60.89         63.08        37.41 o
  -5   5   1        316.70        345.72        72.07 o
  -4   5   1        184.18        167.97        53.27 o
  -3   5   1        765.86        697.03        80.97 o
  -2   5   1        173.75        103.03        22.18 o
  -1   5   1       2234.78       3472.09        99.19 o
   0   5   1       2486.31       2695.79        98.20 o
   1   5   1         27.59         21.99        36.40 o
   2   5   1       3291.25       2473.99       126.16 o
   3   5   1        287.23        263.49        40.58 o
   4   5   1         99.21        105.10        33.52 o
   5   5   1        138.23        111.90        37.01 o
   7   5   1        324.16        265.86        58.36 o
   8   5   1        110.90         30.12        43.61 o
   9   5   1         14.74         27.13        43.64 o
  10   5   1          0.07        -18.88        39.53 o
  -9   6   1          5.06         23.30        39.56 o
  -8   6   1        121.17         30.91        43.12 o
  -7   6   1         13.67         24.54        39.98 o
  -4   6   1         39.73         32.24        38.47 o
  -3   6   1          0.36         -2.62        38.37 o
  -2   6   1         73.84         19.42        37.56 o
  -1   6   1          9.81         32.97        23.87 o
   0   6   1        425.69        509.39        61.57 o
   1   6   1       6072.16       5405.37       186.35 o
   2   6   1         50.60         55.62        44.25 o
   3   6   1        316.99        295.70        45.67 o
   4   6   1         27.73         18.76        30.41 o
   5   6   1        505.99        695.40       101.85 o
   6   6   1         64.32         18.41        41.51 o
   7   6   1         79.85         75.66        51.49 o
   8   6   1        334.11        182.13        57.40 o
   9   6   1        217.40        147.04        51.74 o
  10   6   1          1.80        -20.58        41.24 o
  -9   7   1          0.61        -22.73        34.64 o
  -8   7   1        163.80         24.68        42.94 o
  -7   7   1          0.04        -44.33        44.33 o
  -3   7   1         41.89         51.64        41.53 o
  -2   7   1          8.07        132.07        50.78 o
  -1   7   1       4336.09       6008.66       185.39 o
   0   7   1       1673.92       2503.07       132.91 o
   1   7   1        602.77        486.21        70.52 o
   2   7   1        237.98        275.62        64.29 o
   3   7   1       1164.14       1288.04       160.79 o
   4   7   1         69.35         58.82        32.56 o
   5   7   1         38.14        109.29        55.57 o
   6   7   1          4.64         37.66        44.62 o
   7   7   1         59.22         32.94        47.00 o
   8   7   1          0.13         21.92        47.86 o
   9   7   1          1.77         14.90        41.76 o
  10   7   1         23.82         35.80        39.19 o
  -8   8   1         21.17          4.20        38.17 o
  -7   8   1         17.02          1.66        37.98 o
  -6   8   1         44.47         14.41        38.84 o
  -1   8   1        187.41        209.21        49.29 o
   0   8   1        658.01        692.73        79.29 o
   1   8   1        369.32        219.31        57.32 o
   2   8   1       1790.82       1744.02       141.83 o
   3   8   1         97.36        161.56        40.93 o
   4   8   1        266.70        285.23        72.25 o
   5   8   1         43.58         16.70        44.23 o
   6   8   1          1.52         -0.62        47.54 o
   7   8   1        372.02        301.64        62.91 o
   8   8   1         32.23         32.22        48.75 o
   9   8   1          3.46         -2.22        41.04 o
  10   8   1         65.53         20.46        32.34 o
  -8   9   1         41.34        -39.16        39.16 o
  -7   9   1         11.38         67.01        45.34 o
  -6   9   1         10.83         28.32        40.03 o
  -1   9   1          6.42          7.71        31.75 o
   0   9   1         29.29         21.72        37.98 o
   1   9   1       1993.19       2178.79       153.91 o
   2   9   1          2.27         25.67        42.03 o
   3   9   1         15.56        -11.46        40.45 o
   4   9   1        303.73        385.55        91.25 o
   5   9   1          4.14          4.55        21.06 o
   6   9   1        420.23        513.97        41.30 o
   7   9   1        115.10        156.65        58.78 o
   8   9   1         58.61         82.75        51.07 o
   9   9   1         66.29         99.70        44.45 o
  -7  10   1          6.99         42.94        41.14 o
  -6  10   1         20.81        -14.87        39.46 o
  -5  10   1         39.69          5.61        38.59 o
   0  10   1          3.47         -5.98        37.33 o
   1  10   1       1242.31       1808.49       151.46 o
   2  10   1        153.54        307.50        71.41 o
   3  10   1        259.87        317.36        85.05 o
   4  10   1          3.66         15.03        21.37 o
   5  10   1        208.32        187.29        40.95 o
   6  10   1        686.30        736.60       197.66 o
   7  10   1         34.55         84.70        50.60 o
   8  10   1          0.77         14.55        41.31 o
   9  10   1          5.36         12.53        31.78 o
  -7  11   1          9.31         19.42        35.51 o
  -6  11   1          0.06          2.99        42.03 o
  -5  11   1         47.95        -42.57        42.57 o
   0  11   1         66.20         97.65        53.69 o
   1  11   1         48.74         49.74        47.34 o
   2  11   1         35.16         28.79        48.18 o
   3  11   1         21.37         16.85        19.53 o
   4  11   1          2.69         -5.87        24.34 o
   5  11   1         27.55          6.37        38.87 o
   6  11   1         14.85         53.60        34.15 o
   7  11   1          2.24         62.88        47.44 o
   8  11   1          3.79          8.50        34.05 o
   9  11   1          0.08        -15.22        27.45 o
  -7  12   1          6.84         -7.44        33.28 o
  -6  12   1          0.14        -21.05        36.37 o
  -5  12   1         28.83         -1.38        39.11 o
  -4  12   1        273.61        476.63        36.69 o
  -3  12   1         74.98         72.12        20.51 o
  -2  12   1         52.58         50.48        19.03 o
  -1  12   1        422.19        548.36        39.56 o
   0  12   1         83.45        125.22        24.58 o
   1  12   1         27.24         32.60        15.57 o
   2  12   1          0.20         -1.56        13.60 o
   3  12   1         24.43         19.67        20.58 o
   4  12   1         12.46         10.69        20.64 o
   5  12   1          0.48         -9.49        15.59 o
   6  12   1          9.45          3.54        20.09 o
   7  12   1         38.56         35.41        37.85 o
   8  12   1          2.96        -23.94        30.76 o
  -6  13   1         13.62        -10.23        36.05 o
  -5  13   1          3.79          2.25        37.38 o
  -4  13   1         13.46          2.47        16.51 o
  -3  13   1         29.39         53.57        19.96 o
  -2  13   1         84.27         57.74        20.31 o
  -1  13   1        225.71        160.71        39.89 o
   0  13   1          9.71         27.12        23.03 o
   1  13   1         16.24         20.44        14.89 o
   2  13   1         12.28          1.80        13.20 o
   3  13   1          2.16         36.19        22.55 o
   4  13   1          0.77          4.00        21.11 o
   5  13   1          0.17          3.28        15.02 o
   6  13   1         41.90         32.42        22.46 o
   7  13   1          1.56         -6.52        32.05 o
   8  13   1         12.81          5.68        26.36 o
  -6  14   1          4.47        -12.45        34.37 o
  -5  14   1          1.67        -13.66        35.90 o
  -4  14   1          1.57         13.24        16.68 o
  -3  14   1        127.66        146.35        25.20 o
  -2  14   1         15.24         20.88        18.61 o
  -1  14   1         19.92          8.06        14.72 o
   0  14   1        145.64        284.11        41.21 o
   1  14   1          2.02          6.37        14.98 o
   2  14   1          1.88        -21.03        25.85 o
   3  14   1         12.68         19.84        25.23 o
   4  14   1         99.21         61.79        28.20 o
   5  14   1         10.11          6.37        14.36 o
   6  14   1         14.07         26.00        32.10 o
   7  14   1          0.18        -18.63        29.90 o
  -5  15   1          6.93         11.51        33.73 o
  -4  15   1         13.51         20.90        15.94 o
  -3  15   1         25.74         12.75        17.07 o
  -2  15   1          3.49         21.40        18.93 o
  -1  15   1         47.31        108.93        24.41 o
   0  15   1         51.38         46.46        16.62 o
   1  15   1          0.11         -8.38        26.27 o
   2  15   1          0.58         -2.22        25.30 o
   3  15   1          1.09         -0.77        16.02 o
   4  15   1         14.05         16.34        18.82 o
   5  15   1          5.62          6.92        14.62 o
   6  15   1         23.77         26.41        21.82 o
  -1  16   1         51.00        139.83        39.71 o
   0  16   1         62.77         54.53        31.50 o
   1  16   1         35.86         40.27        18.87 o
   2  16   1          4.97        -14.09        16.26 o
   3  16   1          6.15          5.21        16.17 o
   4  16   1          2.55         -8.71        15.01 o
   5  16   1          5.67        -12.77        13.56 o
  -4  17   1         11.81         11.12        29.65 o
  -1  17   1          0.72         14.78        20.95 o
   0  17   1          1.42         21.35        22.98 o
   1  17   1          4.71          4.72        20.98 o
   2  17   1          1.52         15.39        21.64 o
   3  17   1          0.01          4.72        14.87 o
   4  17   1          0.57          7.49        17.79 o
   0  18   1          0.06         -0.62        16.83 o
   1  18   1          1.70          4.60        17.12 o
   2  18   1          5.18         35.06        23.30 o
   3  18   1          3.97         16.55        16.31 o
   0  19   1          0.51          5.66        14.50 o
   1  19   1          0.65         12.21        15.86 o
   2  19   1         15.88         46.60        19.47 o
  -2 -20   2          0.95          3.58        15.25 o
  -1 -20   2          7.44          5.93        16.11 o
   0 -20   2          8.70         14.41        16.21 o
   3 -20   2          3.82        -14.26        24.51 o
  -4 -19   2          1.01         19.37        17.30 o
  -3 -19   2          8.76         11.51        17.42 o
  -2 -19   2          0.32         -4.30        17.64 o
  -1 -19   2          1.60         -4.74        17.96 o
   0 -19   2         10.76         13.10        18.78 o
   4 -19   2          3.99        -30.61        30.61 o
   5 -19   2          6.91        -11.09        24.12 o
  -5 -18   2          3.93          5.02        14.03 o
  -4 -18   2          0.27         36.57        21.22 o
  -3 -18   2          4.93          0.74        18.80 o
  -2 -18   2          0.35        -11.17        21.20 o
  -1 -18   2         13.00         33.80        24.88 o
   0 -18   2         18.40         42.15        24.39 o
   1 -18   2          7.29          5.86        20.06 o
   4 -18   2          1.05         -4.65        30.59 o
   5 -18   2          0.41          2.69        27.45 o
   6 -18   2          1.14        -14.50        23.70 o
  -5 -17   2          2.06          4.47        17.07 o
  -4 -17   2          0.79          0.15        18.36 o
  -3 -17   2          8.87         11.66        22.81 o
  -2 -17   2          0.26          4.13        22.21 o
  -1 -17   2          5.33          9.81        21.55 o
   0 -17   2          4.79         18.36        22.14 o
   1 -17   2         78.47        114.77        28.12 o
   5 -17   2         15.89        -11.81        30.54 o
   6 -17   2          6.51          3.34        28.61 o
  -5 -16   2          1.39         14.48        20.80 o
  -4 -16   2          0.02         -7.95        16.63 o
  -3 -16   2          0.35          4.05        16.99 o
  -2 -16   2         27.82         20.47        18.97 o
  -1 -16   2         36.11         67.55        30.12 o
   0 -16   2         53.68         74.64        30.86 o
   1 -16   2        305.50        248.76        38.10 o
   5 -16   2          6.51        -36.67        36.67 o
   6 -16   2         20.93         23.62        31.40 o
   7 -16   2          1.47         22.39        28.44 o
  -6 -15   2         25.90         37.95        33.92 o
  -5 -15   2         47.35         59.86        31.42 o
  -4 -15   2          2.44          9.48        15.44 o
  -3 -15   2         33.74          6.40        17.05 o
  -2 -15   2         86.04         57.22        21.39 o
  -1 -15   2        207.77        283.42        89.25 o
   0 -15   2          1.27         -1.48        23.32 o
   1 -15   2        108.75         52.41        26.31 o
   5 -15   2         26.69        -38.50        41.81 o
   6 -15   2          4.61         18.23        34.86 o
   7 -15   2         16.73        -21.20        31.40 o
   8 -15   2          1.36        -14.68        26.19 o
  -8 -14   2         21.36         36.64        28.51 o
  -7 -14   2         38.89         -3.85        29.95 o
  -6 -14   2          4.33          3.85        34.76 o
  -5 -14   2          0.75          4.30        15.16 o
  -4 -14   2         90.96         83.23        19.76 o
  -3 -14   2         82.06         71.88        18.66 o
  -2 -14   2          7.36         32.07        19.61 o
  -1 -14   2        280.65        279.60        86.47 o
   0 -14   2         89.30         39.97        19.74 o
   1 -14   2         55.09         53.84        27.23 o
   2 -14   2          1.18          5.66        16.41 o
   3 -14   2          4.76         39.29        17.89 o
   5 -14   2          5.92         -3.76        37.09 o
   6 -14   2          0.09        -22.78        36.94 o
   7 -14   2         23.02         -3.29        32.15 o
   8 -14   2         58.32         42.15        31.65 o
  -8 -13   2          8.78         98.04        36.05 o
  -7 -13   2         23.64         18.88        34.74 o
  -6 -13   2        186.75        188.33        51.94 o
  -5 -13   2        322.28        276.41        26.62 o
  -4 -13   2         34.92         17.63        15.51 o
  -3 -13   2         23.57         24.45        16.44 o
  -2 -13   2         96.23        124.12        21.78 o
  -1 -13   2         39.11         -8.75        24.96 o
   0 -13   2          4.65        -11.00        16.46 o
   1 -13   2        133.96        117.59        22.78 o
   2 -13   2         32.19         58.88        19.99 o
   3 -13   2        137.46        161.54        24.09 o
   5 -13   2          3.88        -14.13        39.14 o
   6 -13   2         63.55         -8.52        38.99 o
   7 -13   2         46.85          0.30        36.10 o
   8 -13   2         44.57          7.91        32.64 o
   9 -13   2          6.06         18.23        25.72 o
  -9 -12   2          1.32         -7.76        24.78 o
  -8 -12   2         18.06         34.64        34.81 o
  -7 -12   2         75.46         88.85        43.09 o
  -6 -12   2         81.30         91.15        46.08 o
  -5 -12   2         12.79          0.84        15.20 o
  -4 -12   2         58.50         42.04        17.27 o
  -3 -12   2        431.16        662.33        42.81 o
  -2 -12   2        280.75        319.68        82.01 o
  -1 -12   2          9.39        -32.24        47.54 o
   0 -12   2          2.94        -17.25        37.16 o
   6 -12   2         15.56         33.18        41.31 o
   7 -12   2        202.01         32.47        41.14 o
   8 -12   2          8.64          9.66        34.05 o
   9 -12   2         55.82         -1.95        27.80 o
  -9 -11   2         46.10         86.18        34.89 o
  -8 -11   2         21.22         33.43        37.83 o
  -7 -11   2          2.41         16.36        43.64 o
  -6 -11   2         22.55         24.16        48.43 o
  -5 -11   2         40.37         55.47        24.71 o
  -4 -11   2          7.34         58.12        23.75 o
  -3 -11   2         11.07         69.03        37.55 o
  -2 -11   2        346.24        337.20        79.68 o
  -1 -11   2        477.24        555.55        90.93 o
   0 -11   2        175.26        208.96        59.57 o
   5 -11   2        118.85        106.27        51.29 o
   6 -11   2        469.60        291.78        62.91 o
   7 -11   2          0.90        -22.83        41.31 o
   8 -11   2          3.51        -18.26        37.68 o
   9 -11   2          9.84         -5.04        30.91 o
  -9 -10   2          2.62         35.73        36.25 o
  -8 -10   2         53.17          7.14        44.10 o
  -7 -10   2        182.28        137.80        58.14 o
  -6 -10   2         11.18        -43.91        52.90 o
  -5 -10   2        127.59        121.20        55.67 o
  -4 -10   2        111.72         92.82        41.67 o
  -3 -10   2        202.35        249.77        61.66 o
  -2 -10   2         17.44          7.02        41.46 o
  -1 -10   2        133.27        180.17        59.30 o
   0 -10   2         36.46         37.36        40.89 o
   1 -10   2          2.27         72.00        39.95 o
   5 -10   2         66.69        232.68        55.37 o
   6 -10   2          7.25         80.13        47.12 o
   7 -10   2         39.51         18.73        39.46 o
   8 -10   2        123.75        132.66        48.65 o
   9 -10   2         42.43         11.02        33.55 o
  10 -10   2         30.85         41.61        29.77 o
 -10  -9   2          1.30         23.35        27.62 o
  -9  -9   2          2.09         32.22        41.76 o
  -8  -9   2         16.73         41.63        47.89 o
  -7  -9   2        235.74        133.20        56.83 o
  -6  -9   2        662.05        748.32        82.13 o
  -5  -9   2        140.56        327.48        76.68 o
  -4  -9   2         21.51         37.59        35.49 o
  -3  -9   2        172.06        186.73        46.45 o
  -2  -9   2        115.34        113.56        51.86 o
  -1  -9   2          0.49        -11.09        41.21 o
   0  -9   2         91.78         86.75        44.38 o
   1  -9   2       1897.60       3995.78       173.11 o
   6  -9   2         21.00         34.22        38.37 o
   7  -9   2          5.17        -35.73        41.34 o
   8  -9   2          0.31        -34.54        41.51 o
   9  -9   2         36.33         58.16        37.78 o
  10  -9   2         41.01         28.17        30.59 o
 -10  -8   2         29.11         38.97        33.50 o
  -9  -8   2          0.37        -21.74        43.26 o
  -8  -8   2          4.40          7.51        48.18 o
  -7  -8   2          9.85         25.89        47.42 o
  -6  -8   2        709.96        557.42        70.02 o
  -5  -8   2          3.65          3.20        35.09 o
  -4  -8   2        128.27        158.32        46.49 o
  -3  -8   2        282.32        273.06        71.05 o
  -2  -8   2        145.69        134.32        51.64 o
  -1  -8   2        782.06        860.79        90.28 o
   0  -8   2       1296.22       1650.18       107.36 o
   1  -8   2        368.73        227.27        47.22 o
   6  -8   2         25.46        -19.84        38.05 o
   7  -8   2         13.31        -36.64        42.30 o
   8  -8   2          5.00          2.72        36.89 o
   9  -8   2         44.22         45.07        36.59 o
  10  -8   2         20.47         41.91        32.42 o
 -10  -7   2         39.94         49.29        38.55 o
  -9  -7   2         75.05         -0.54        42.82 o
  -8  -7   2          4.79         10.55        44.82 o
  -7  -7   2        413.31        267.30        57.97 o
  -6  -7   2        205.23        262.55        56.24 o
  -5  -7   2        337.06        295.31        59.89 o
  -4  -7   2        126.21         59.63        35.49 o
  -3  -7   2        143.52        141.33        39.61 o
  -2  -7   2        546.94        402.45        66.02 o
  -1  -7   2         94.26         96.86        44.40 o
   0  -7   2        125.01        381.50        57.64 o
   1  -7   2         61.03         86.13        35.14 o
   2  -7   2       3648.76       3119.72       127.52 o
   7  -7   2          9.48         48.06        40.87 o
   8  -7   2         39.38         63.25        42.75 o
   9  -7   2         82.13         42.57        39.31 o
  10  -7   2          0.77         23.45        32.69 o
 -10  -6   2         37.56         63.99        41.88 o
  -9  -6   2          1.82         -6.52        42.13 o
  -8  -6   2         44.51         42.13        47.54 o
  -7  -6   2        537.57        591.37        73.48 o
  -6  -6   2         23.33         11.46        54.06 o
  -5  -6   2          3.12         19.77        32.34 o
  -4  -6   2       1092.60       1075.19        79.99 o
  -3  -6   2       2660.12       2423.72       109.19 o
  -2  -6   2       1105.98       1332.24       138.95 o
  -1  -6   2         79.88        357.46        58.93 o
   0  -6   2       6534.13       8210.40       210.96 o
   1  -6   2       1420.57        933.81        66.44 o
   7  -6   2        121.65         74.47        44.94 o
   8  -6   2        224.37        220.30        56.98 o
   9  -6   2         47.01        219.56        71.53 o
  10  -6   2         23.09         53.05        36.59 o
  11  -6   2         12.70         50.01        29.65 o
 -10  -5   2         38.18         52.21        41.09 o
  -9  -5   2         31.15         92.61        46.50 o
  -8  -5   2         97.25        167.89        51.89 o
  -7  -5   2        208.08        160.93        50.70 o
  -6  -5   2          0.64          9.83        53.54 o
  -5  -5   2        275.50        428.31        54.22 o
  -4  -5   2         97.59         75.77        31.91 o
  -3  -5   2         19.74         54.83        41.40 o
  -2  -5   2         29.91         15.72        19.92 o
  -1  -5   2       2754.59       3343.18       123.72 o
   0  -5   2        216.30        304.26        48.63 o
   1  -5   2        673.88        591.20        51.57 o
   7  -5   2         43.13         46.38        41.93 o
   8  -5   2        358.62        522.02        70.05 o
   9  -5   2          4.52          7.31        39.46 o
  10  -5   2         25.97         43.59        38.99 o
  11  -5   2         12.67         -0.44        29.21 o
 -10  -4   2         12.88          3.95        37.90 o
  -9  -4   2        537.70        414.53        62.02 o
  -8  -4   2         13.64         60.24        43.93 o
  -7  -4   2         19.35        238.93        54.56 o
  -6  -4   2         53.42         41.56        50.78 o
  -5  -4   2         79.31         15.79        48.50 o
  -4  -4   2       2551.28       2157.92        95.69 o
  -3  -4   2       3486.67       4322.82        86.54 o
  -2  -4   2       3034.45       4821.83        93.36 o
   0  -4   2       9915.97       8618.46       170.54 o
   1  -4   2       2722.44       1736.86        81.59 o
   7  -4   2         55.19        134.88        51.05 o
   8  -4   2        268.08        673.06        78.97 o
   9  -4   2         14.69         50.65        42.03 o
  10  -4   2        178.31        232.26        51.62 o
  11  -4   2          2.13         31.33        30.29 o
 -10  -3   2        156.45        314.44        56.46 o
  -9  -3   2        432.76        570.44        70.94 o
  -8  -3   2        655.70       1109.88        89.17 o
  -6  -3   2       1125.19       1032.27       130.24 o
  -5  -3   2         26.93         23.18        45.74 o
  -4  -3   2        239.52        714.70        61.14 o
  -3  -3   2       2351.52       2874.99        72.06 o
  -2  -3   2        142.66        163.20        21.38 o
  -1  -3   2        176.28        243.49        26.27 o
   7  -3   2         31.53         41.68        41.24 o
   8  -3   2         47.33         22.21        39.63 o
   9  -3   2          6.01         57.30        42.57 o
  10  -3   2        372.35        512.11        66.22 o
  11  -3   2         29.41         12.28        30.89 o
 -10  -2   2        453.87        786.05        73.09 o
  -9  -2   2          2.53         12.16        40.15 o
  -8  -2   2        120.64        267.89        53.84 o
  -6  -2   2          2.97         30.79        52.78 o
  -5  -2   2        175.30        166.93        64.81 o
  -4  -2   2       3312.48       5096.05        93.29 o
  -3  -2   2       1302.23       1274.27        43.99 o
  -2  -2   2      13852.56      14549.31       146.46 o
  -1  -2   2      11296.10       9926.96       102.45 o
   3  -2   2        475.59        395.21        34.79 o
   4  -2   2       3348.58       3576.21       162.19 o
   7  -2   2         40.55         44.52        42.35 o
   8  -2   2         53.18         72.87        42.28 o
   9  -2   2        109.02        140.99        51.39 o
  10  -2   2          2.44         -6.40        37.41 o
  11  -2   2         90.58         63.95        33.60 o
 -10  -1   2          0.01         38.77        39.95 o
  -9  -1   2         11.81         63.99        42.92 o
  -8  -1   2          3.06         31.90        42.80 o
  -6  -1   2          4.41         27.30        45.61 o
  -5  -1   2        170.01        268.33        66.07 o
  -4  -1   2       1229.60       1841.99       122.50 o
  -3  -1   2       1462.74       1142.33        75.04 o
  -2  -1   2       5041.09       4060.52       123.02 o
  -1  -1   2        406.84        464.19        21.36 o
   2  -1   2      13568.49      13351.64       202.88 o
   3  -1   2        275.43        224.41        28.42 o
   4  -1   2       1053.59       1033.22        51.13 o
   5  -1   2         19.14         85.59        42.89 o
   6  -1   2         11.94         11.74        38.15 o
   7  -1   2        618.63        632.34        73.46 o
   8  -1   2          1.45        -11.09        38.45 o
   9  -1   2         75.23        159.74        51.74 o
  10  -1   2          0.01         46.45        41.83 o
  11  -1   2         24.49        -11.02        32.39 o
  -9   0   2        272.22        291.66        55.77 o
  -8   0   2        233.84        287.75        57.08 o
  -6   0   2        101.75        205.50        66.34 o
  -5   0   2        140.27        318.78        42.54 o
  -4   0   2       2598.40       4102.12       179.53 o
  -3   0   2       2285.16       2689.71        95.98 o
  -2   0   2      12402.23      11026.55       139.91 o
  -1   0   2       3447.06       2608.32        75.46 o
   0   0   2       4107.40       5423.11        91.15 o
   1   0   2       1854.60       3548.89       156.26 o
   2   0   2        960.63       1893.31        87.84 o
   3   0   2       1633.56       1302.27        80.80 o
   4   0   2        880.70        656.00       138.13 o
   5   0   2        107.66        126.56        48.48 o
   6   0   2         96.10        126.16        47.74 o
   7   0   2         86.99        116.48        47.19 o
   8   0   2        194.33        206.54        53.64 o
   9   0   2          9.99         23.57        44.18 o
  10   0   2        118.74        210.86        52.53 o
  11   0   2         28.22         58.21        33.90 o
  -9   1   2        130.51        183.51        53.20 o
  -8   1   2         23.96         66.74        44.25 o
  -6   1   2         14.88         47.89        44.75 o
  -5   1   2         51.21         77.90        29.02 o
  -4   1   2       1722.04       1786.83       120.54 o
  -3   1   2       1432.58       1445.12        67.94 o
  -2   1   2      17531.62      14754.32       172.72 o
  -1   1   2       4083.30       5708.72       118.80 o
   0   1   2        988.89       1081.81        48.92 o
   1   1   2        848.40        820.21        59.93 o
   2   1   2         90.90         64.15        21.77 o
   3   1   2        225.78        324.22        35.22 o
   4   1   2         61.00         26.65        24.87 o
   5   1   2         76.56         97.03        46.67 o
   6   1   2         94.10         87.96        51.29 o
   7   1   2        674.95       1009.29        90.09 o
   8   1   2        589.80        912.93        86.70 o
   9   1   2         10.30         38.35        41.81 o
  10   1   2          3.02        100.64        46.82 o
  11   1   2         33.85         45.64        34.76 o
  -9   2   2         28.41          0.22        36.94 o
  -8   2   2         74.71         79.02        45.78 o
  -5   2   2       1135.10       1675.73        91.64 o
  -4   2   2         94.14        244.39        42.68 o
  -3   2   2       2635.16       2068.91       120.23 o
  -2   2   2       2978.50       1911.23       144.59 o
  -1   2   2       5960.50       9697.53       130.14 o
   0   2   2       1754.82       1275.91       181.37 o
   1   2   2         88.42         65.06        21.25 o
   2   2   2        887.03        430.03        37.35 o
   3   2   2       1487.14       1286.02        63.78 o
   4   2   2       1725.26       2105.99       111.09 o
   5   2   2        899.39        889.06        99.55 o
   6   2   2        250.91        358.47        76.28 o
   7   2   2        285.28        404.53        63.28 o
   8   2   2          3.63        -21.13        41.16 o
   9   2   2         30.69        394.54        67.97 o
  10   2   2          0.73         -7.44        36.96 o
  11   2   2          0.95        -24.71        32.94 o
  -8   3   2         56.84         34.32        40.35 o
  -6   3   2        123.43        401.27        75.56 o
  -5   3   2       2183.83       2605.98       165.15 o
  -4   3   2         38.44         27.33        38.89 o
  -3   3   2        245.95        266.63        49.79 o
  -2   3   2        229.19        231.02        24.46 o
  -1   3   2        336.61        757.02        48.77 o
   0   3   2        258.61        200.31        38.82 o
   1   3   2        149.81        100.55        18.35 o
   2   3   2        651.67        601.75        52.90 o
   3   3   2          2.03         59.67        29.10 o
   4   3   2       3425.20       3444.33       113.95 o
   5   3   2        521.80        553.48        56.08 o
   7   3   2        733.32        802.68        79.51 o
   8   3   2        110.07        206.37        58.61 o
   9   3   2          0.52         34.57        41.58 o
  10   3   2          0.12        -36.20        41.83 o
  11   3   2         15.72         29.25        33.06 o
  -6   4   2        523.09        376.01        74.59 o
  -5   4   2         11.80         44.70        40.72 o
  -4   4   2          3.17          4.79        37.68 o
  -3   4   2       2786.95       3046.63       152.70 o
  -2   4   2        938.19       1294.36        46.62 o
  -1   4   2       2473.84       2067.16        68.49 o
   0   4   2       1093.77        646.81        40.14 o
   1   4   2          5.23         15.62        20.05 o
   2   4   2       1028.45        911.04        59.03 o
   3   4   2       1499.07       2166.63        88.22 o
   4   4   2         40.59         51.02        29.22 o
   5   4   2          5.41         -8.74        28.31 o
   7   4   2         79.56        154.60        53.49 o
   8   4   2         81.37        165.23        54.11 o
   9   4   2         98.40         46.28        43.02 o
  10   4   2          9.98        -32.66        41.11 o
  -6   5   2         46.11        121.74        54.21 o
  -5   5   2          2.60         16.73        39.71 o
  -4   5   2        579.86        603.06        85.86 o
  -3   5   2       1052.17        903.17        93.47 o
  -2   5   2        109.69        206.01        27.94 o
  -1   5   2        181.66         78.96        23.41 o
   0   5   2        417.54        371.40        36.56 o
   1   5   2       6577.64       6272.49       194.06 o
   2   5   2       1478.68       1497.28       108.96 o
   3   5   2        211.12        484.26        50.60 o
   4   5   2        469.05        265.25        43.66 o
   5   5   2         10.61        -14.65        38.42 o
   6   5   2         66.67         21.47        41.09 o
   7   5   2        123.85        139.06        52.46 o
   8   5   2         88.63         74.59        47.84 o
   9   5   2         12.99        -31.38        42.08 o
  10   5   2          2.90        -20.90        39.56 o
  -5   6   2        186.57        252.05        74.13 o
  -4   6   2          6.01         56.58        48.23 o
  -3   6   2        309.38        194.36        53.54 o
  -2   6   2          8.35         36.42        42.65 o
  -1   6   2         12.07         30.44        23.79 o
   0   6   2         19.03         46.34        25.03 o
   1   6   2        171.26        143.75        50.01 o
   2   6   2       2144.69       3285.16       161.49 o
   3   6   2       1613.32       1484.09       170.56 o
   4   6   2        238.22        169.97        57.77 o
   5   6   2        453.44        382.86        81.07 o
   6   6   2        407.74        236.51        52.36 o
   7   6   2          4.79         -1.93        43.17 o
   8   6   2          6.99          7.31        44.10 o
   9   6   2          0.39        -32.76        45.32 o
  10   6   2        120.45         54.95        41.31 o
  -4   7   2         93.80         99.18        50.23 o
  -3   7   2          0.00         53.00        46.38 o
  -2   7   2        215.38        310.26        65.28 o
  -1   7   2        378.39        298.45        39.15 o
   0   7   2        440.21        509.46        68.64 o
   1   7   2        182.28        644.35        79.71 o
   2   7   2       1649.43       2065.08       143.33 o
   3   7   2         46.91         52.78        49.15 o
   4   7   2         13.68         27.45        45.54 o
   5   7   2          1.14         -4.37        40.40 o
   6   7   2        333.29        263.01        29.36 o
   7   7   2          6.74        -29.95        47.46 o
   8   7   2         37.84         57.94        47.54 o
   9   7   2          3.24        -22.46        44.72 o
  10   7   2          8.38         22.11        36.22 o
  -3   8   2         60.82         31.36        46.03 o
  -2   8   2        884.35        904.87       104.12 o
  -1   8   2         34.87         66.52        39.48 o
   0   8   2        188.57        196.14        54.48 o
   1   8   2        715.51       1220.13       115.07 o
   2   8   2          0.76         55.42        46.80 o
   3   8   2        209.64        203.60        63.87 o
   4   8   2         26.72         10.06        45.29 o
   5   8   2          3.51          6.32        20.27 o
   6   8   2        450.97        696.03       130.20 o
   7   8   2        116.72         66.22        53.25 o
   8   8   2          1.88          3.68        45.64 o
   9   8   2         51.64         14.38        42.75 o
  10   8   2         26.41         11.59        30.96 o
   0   9   2         38.68         -7.73        37.98 o
   1   9   2        573.58        806.98       102.19 o
   2   9   2        142.12         61.03        48.21 o
   3   9   2         10.11         49.76        48.85 o
   4   9   2         52.93         46.05        22.07 o
   5   9   2         47.47         66.27        24.64 o
   6   9   2          7.62         78.81       126.48 o
   7   9   2        104.81         51.89        53.30 o
   8   9   2         21.89         47.74        47.02 o
   9   9   2          4.73         16.01        36.52 o
   0  10   2        377.70        598.14        88.60 o
   1  10   2        321.56        262.13        71.43 o
   2  10   2        144.29        146.99        60.51 o
   3  10   2        167.02        147.44        30.24 o
   4  10   2         19.84          4.82        22.52 o
   5  10   2         11.35         18.13        22.29 o
   6  10   2        109.39        187.44        67.74 o
   7  10   2        106.63         61.89        48.73 o
   8  10   2          0.01         -2.20        38.55 o
   9  10   2         39.43         -1.58        30.24 o
  -4  11   2        263.38        272.93        28.91 o
  -3  11   2        149.75        184.70        25.45 o
   1  11   2          0.76         12.16        44.23 o
   2  11   2          2.58          7.51        12.63 o
   3  11   2          1.57         20.57        20.09 o
   4  11   2          4.64         14.31        21.95 o
   5  11   2         32.95          6.75        32.80 o
   6  11   2         60.68         36.15        22.74 o
   7  11   2          4.61         17.54        19.34 o
   8  11   2         10.40         12.63        31.87 o
  -4  12   2          1.87         -4.10        16.85 o
  -3  12   2        193.73        140.00        24.46 o
  -2  12   2        117.91        123.52        23.37 o
  -1  12   2        110.10         96.29        21.92 o
   0  12   2         78.91         91.10        17.71 o
   1  12   2        169.84        143.90        19.50 o
   2  12   2          5.55         12.18        13.87 o
   3  12   2        206.40        159.67       116.04 o
   4  12   2         18.28          8.81        21.32 o
   5  12   2          0.82         10.09        15.67 o
   6  12   2          4.84         37.44        57.85 o
   7  12   2          5.22         -8.65        17.63 o
   8  12   2          0.31          6.45        28.83 o
  -4  13   2          4.08          0.52        16.23 o
  -3  13   2         36.59         93.67        22.31 o
  -2  13   2         65.15         88.33        22.76 o
  -1  13   2          7.33         12.68        17.91 o
   0  13   2         26.15         58.90        17.59 o
   1  13   2          1.00          3.16        14.48 o
   2  13   2         20.16         38.34        24.50 o
   3  13   2         39.51         19.11        36.80 o
   4  13   2        170.26        167.32        86.24 o
   5  13   2          7.54         15.19        15.78 o
   6  13   2          0.02         -5.08        18.40 o
   7  13   2          1.09          2.93        16.29 o
  -4  14   2         95.85         73.38        19.49 o
  -3  14   2        119.64        197.94        27.08 o
  -2  14   2        299.86        470.38        41.11 o
  -1  14   2         23.97         34.59        20.29 o
   0  14   2          2.34          8.25        15.40 o
   1  14   2         70.25         70.59        36.47 o
   2  14   2          4.59         18.53        25.43 o
   3  14   2          1.82         26.86        25.67 o
   4  14   2          2.50         16.41        15.02 o
   5  14   2          9.05          4.73        13.62 o
   6  14   2          9.54        -12.57        17.53 o
  -4  15   2         21.65         28.64        16.51 o
  -3  15   2         10.77         47.66        19.00 o
  -2  15   2         96.04        132.36        25.00 o
  -1  15   2         90.97         94.66        24.41 o
   0  15   2        145.52        126.46        55.63 o
   1  15   2          0.98        -18.73        25.62 o
   2  15   2          2.40         48.65        25.77 o
   3  15   2          5.37          3.83        16.01 o
   4  15   2          0.00         -8.93        15.42 o
   5  15   2          9.83         -1.57        13.55 o
   6  15   2          8.78         -1.41        19.03 o
  -2  16   2         10.37         23.65        18.21 o
  -1  16   2          0.08         -2.97        20.41 o
   0  16   2          5.33         -1.88        20.14 o
   1  16   2          9.53         -1.35        16.94 o
   2  16   2          2.27         -0.87        16.38 o
   3  16   2          0.02          0.19        15.28 o
   4  16   2          1.99         -4.33        14.05 o
   5  16   2          9.62         13.98        12.44 o
  -1  17   2         18.09         21.55        19.89 o
   0  17   2         14.73         24.34        22.31 o
   1  17   2          9.10         -4.37        17.94 o
   2  17   2          2.25         15.52        20.24 o
   3  17   2          0.62          6.04        13.61 o
   4  17   2          3.07         11.91        17.64 o
   0  18   2         14.63         50.08        21.87 o
   1  18   2          0.75         -4.27        16.31 o
   2  18   2          1.04         18.36        16.83 o
   3  18   2         20.05         16.90        15.54 o
  -3 -20   3          2.01          1.70        14.06 o
  -2 -20   3          1.55         11.09        15.91 o
  -1 -20   3          3.49         16.73        18.56 o
   0 -20   3          4.09         25.43        19.30 o
   3 -20   3          5.92          0.91        26.24 o
   4 -20   3          5.25          1.85        23.57 o
  -4 -19   3          5.37         16.41        16.85 o
  -3 -19   3          2.57          1.14        16.41 o
  -2 -19   3          0.21         -4.37        18.26 o
  -1 -19   3         10.96         44.08        23.97 o
   0 -19   3          9.78         17.91        20.95 o
   4 -19   3         21.75         16.26        27.65 o
   5 -19   3          1.53        -21.55        25.60 o
  -5 -18   3          0.94          0.00        15.15 o
  -4 -18   3         32.23         33.75        22.21 o
  -3 -18   3         22.70         20.19        22.68 o
  -2 -18   3          0.54          5.95        19.57 o
  -1 -18   3         13.36         37.90        24.09 o
   0 -18   3          0.09         -8.77        21.35 o
   1 -18   3          0.85          4.50        19.20 o
   4 -18   3          0.22        -14.08        32.32 o
   5 -18   3          6.46        -15.29        29.01 o
   6 -18   3          1.29        -18.31        27.03 o
  -5 -17   3          6.53          8.85        17.91 o
  -4 -17   3         30.38         15.89        23.37 o
  -3 -17   3         10.92         21.10        24.21 o
  -2 -17   3          0.95          5.07        25.03 o
  -1 -17   3         21.90         35.58        24.73 o
   0 -17   3         27.21         72.52        29.06 o
   1 -17   3         24.44         20.11        22.95 o
   5 -17   3          1.66          1.09        31.50 o
   6 -17   3          0.43        -15.54        29.25 o
   7 -17   3         12.58         -3.83        24.66 o
  -5 -16   3         24.73         45.27        24.14 o
  -4 -16   3          2.84         29.27        18.31 o
  -3 -16   3          2.79         11.22        17.95 o
  -2 -16   3         10.45         17.10        48.49 o
  -1 -16   3        133.29        120.33        34.00 o
   0 -16   3         84.42         53.67        30.22 o
   1 -16   3         11.21          8.87        20.46 o
   5 -16   3         25.38         23.00        34.79 o
   6 -16   3          0.71          4.03        32.27 o
   7 -16   3          0.02         -8.23        27.97 o
  -6 -15   3         10.24         10.06        30.76 o
  -5 -15   3         22.49         14.64        15.31 o
  -4 -15   3          2.10         -0.12        15.46 o
  -3 -15   3        174.31        248.64        96.35 o
  -2 -15   3         34.84         54.07        55.14 o
  -1 -15   3        256.36        137.11        46.79 o
   0 -15   3        209.73         87.62        32.42 o
   1 -15   3         87.52         92.93        31.13 o
   5 -15   3         24.80         -7.07        37.31 o
   6 -15   3         37.29          1.48        34.59 o
   7 -15   3          0.34          1.26        30.86 o
   8 -15   3          8.72        -24.09        28.59 o
  -8 -14   3          0.06        -15.15        26.91 o
  -7 -14   3          5.90          5.41        29.90 o
  -6 -14   3         15.06         13.17        33.68 o
  -5 -14   3         28.41         30.24        28.22 o
  -4 -14   3          5.48         16.52        16.18 o
  -3 -14   3         13.62         24.05        15.81 o
  -2 -14   3          8.23         -4.40        17.33 o
  -1 -14   3        275.90        238.75        29.71 o
   0 -14   3         10.36          6.62        21.37 o
   1 -14   3        119.29        148.97        33.80 o
   5 -14   3         47.59         82.06        44.97 o
   6 -14   3         27.65          6.40        37.19 o
   7 -14   3         38.17        -15.67        35.60 o
   8 -14   3          0.63        -10.18        30.49 o
  -8 -13   3         71.79         79.39        34.30 o
  -7 -13   3         12.54         29.60        36.12 o
  -6 -13   3         14.70        -18.48        38.57 o
  -5 -13   3        387.91        378.83        29.76 o
  -4 -13   3        506.56        832.15        68.39 o
  -3 -13   3          2.47         17.73        16.21 o
  -2 -13   3         49.13         54.59        17.62 o
  -1 -13   3         23.86        -30.64        43.24 o
   0 -13   3          0.76         21.45        38.87 o
   5 -13   3         55.39         53.86        43.36 o
   6 -13   3         77.76         17.79        37.85 o
   7 -13   3         48.94        -36.57        36.57 o
   8 -13   3         12.44          5.44        30.98 o
   9 -13   3          0.01        -25.75        27.50 o
  -9 -12   3         19.62         22.73        26.39 o
  -8 -12   3          1.61        -27.60        33.88 o
  -7 -12   3         66.79        146.52        50.75 o
  -6 -12   3         19.21        -35.95        45.24 o
  -5 -12   3        193.29        227.54        23.53 o
  -4 -12   3         96.96        107.03        22.66 o
  -3 -12   3         39.73         61.44        23.90 o
  -2 -12   3        149.47        231.72        69.28 o
  -1 -12   3          5.03         13.52        40.92 o
   0 -12   3          2.93          3.56        37.36 o
   5 -12   3         38.74         47.07        42.92 o
   6 -12   3        125.86         37.11        40.08 o
   7 -12   3         10.49          9.51        37.01 o
   8 -12   3          2.72         16.80        34.86 o
   9 -12   3          5.53         12.33        29.33 o
  -9 -11   3          1.12         19.25        29.18 o
  -8 -11   3          3.08         23.15        37.85 o
  -7 -11   3         34.80         42.18        45.46 o
  -6 -11   3        332.58        318.71        66.02 o
  -5 -11   3        362.06        560.24        73.04 o
  -4 -11   3        193.05        128.14        49.39 o
  -3 -11   3         11.27        -35.57        35.67 o
  -2 -11   3          5.99         34.22        48.26 o
  -1 -11   3          0.50         -4.94        41.34 o
   0 -11   3        336.36        524.46        76.92 o
   1 -11   3        448.97        548.53        82.08 o
   5 -11   3        260.73         63.82        57.13 o
   6 -11   3         75.04         52.26        42.72 o
   7 -11   3         79.93         91.15        45.49 o
   8 -11   3         14.58         23.72        37.56 o
   9 -11   3         13.88         34.25        33.46 o
  10 -11   3          6.71         11.09        24.98 o
  -9 -10   3          5.89         84.53        42.87 o
  -8 -10   3          8.76          8.90        44.33 o
  -7 -10   3         13.78        104.02        53.00 o
  -6 -10   3        998.61       1242.49       102.29 o
  -5 -10   3       1153.31       1109.09        91.77 o
  -4 -10   3          0.12        -29.35        37.27 o
  -3 -10   3          4.88         -7.66        48.45 o
  -2 -10   3          0.85         11.09        44.15 o
  -1 -10   3        258.31        563.06        83.37 o
   0 -10   3          0.08         21.00        38.99 o
   1 -10   3         24.29         29.80        35.51 o
   5 -10   3        108.91        112.10        52.51 o
   6 -10   3         68.87         44.85        44.40 o
   7 -10   3          5.77         48.33        42.57 o
   8 -10   3         61.44         40.40        41.83 o
   9 -10   3         38.91          6.45        34.39 o
  10 -10   3         13.57         -2.57        27.65 o
  -9  -9   3          4.44        -43.66        43.66 o
  -8  -9   3         13.57         -7.29        46.38 o
  -7  -9   3        386.80        350.29        63.38 o
  -6  -9   3         59.38        157.81        57.45 o
  -5  -9   3        654.16        406.41        66.74 o
  -4  -9   3         77.81         56.80        37.05 o
  -3  -9   3         29.03         -3.68        43.22 o
  -2  -9   3          8.01         -5.71        42.05 o
  -1  -9   3        141.18        496.76        79.29 o
   0  -9   3         34.75         11.42        37.88 o
   1  -9   3          0.13        -26.88        38.17 o
   6  -9   3          2.52         14.03        39.88 o
   7  -9   3         14.88         45.46        41.34 o
   8  -9   3          3.71        101.65        45.71 o
   9  -9   3          6.57        -10.23        33.92 o
  10  -9   3          0.00        -11.24        29.87 o
  -9  -8   3          3.66         -6.40        42.67 o
  -8  -8   3          0.30         -1.38        45.76 o
  -7  -8   3         87.58         65.21        48.01 o
  -6  -8   3         67.03         93.18        50.01 o
  -5  -8   3        570.15        383.62        61.66 o
  -4  -8   3         19.62         19.12        31.46 o
  -3  -8   3         62.87         46.28        33.25 o
  -2  -8   3         40.83        109.93        50.80 o
  -1  -8   3        638.42        985.72       100.86 o
   0  -8   3       1765.74       1586.58       107.09 o
   1  -8   3        998.52        754.30        76.70 o
   6  -8   3         13.19          9.91        36.79 o
   7  -8   3         80.46        120.87        50.38 o
   8  -8   3          3.95         19.54        38.69 o
   9  -8   3         19.15         53.54        37.78 o
  10  -8   3         15.68         71.70        34.72 o
  -9  -7   3          0.28         11.79        43.02 o
  -8  -7   3         47.86         31.82        45.34 o
  -7  -7   3         38.51         35.18        44.08 o
  -5  -7   3        930.86        830.36        80.49 o
  -4  -7   3        789.65        666.78        70.93 o
  -3  -7   3         10.98        191.95        46.44 o
  -2  -7   3       1550.65       2131.90        79.67 o
  -1  -7   3        112.97        198.06        55.45 o
   0  -7   3        417.32        653.86        68.02 o
   1  -7   3         38.56         48.82        36.72 o
   7  -7   3         19.83         -5.36        39.53 o
   8  -7   3         55.61         61.35        44.18 o
   9  -7   3          4.97          8.77        38.30 o
  10  -7   3          5.71        -23.00        32.12 o
  11  -7   3         95.92         68.02        29.65 o
  -9  -6   3        127.29         57.77        44.35 o
  -8  -6   3         40.21        132.29        53.07 o
  -7  -6   3        277.64        245.82        56.41 o
  -6  -6   3          0.14         34.49        54.63 o
  -5  -6   3         90.40         70.27        32.77 o
  -4  -6   3       1033.56       1038.60        78.41 o
  -3  -6   3         14.86        145.77        38.97 o
  -2  -6   3        127.73        275.67        36.16 o
  -1  -6   3         68.84         26.27        37.11 o
   0  -6   3       1628.61       1641.66        95.00 o
   1  -6   3       3246.72       4061.50       142.42 o
   7  -6   3         73.98         72.49        48.40 o
   8  -6   3          8.06         86.01        45.36 o
   9  -6   3         13.33         23.84        39.26 o
  10  -6   3          3.31         20.04        34.17 o
  11  -6   3         52.20         58.16        30.37 o
  -9  -5   3        280.77        429.36        63.77 o
  -8  -5   3        240.36        349.45        60.14 o
  -7  -5   3         67.72         97.82        45.22 o
  -6  -5   3         82.08         93.00        60.91 o
  -5  -5   3        401.11        421.08        89.54 o
  -4  -5   3       2625.31       3163.10       120.30 o
  -3  -5   3       4506.39       5883.31       108.41 o
  -2  -5   3        927.27        979.10        53.54 o
  -1  -5   3        795.13        538.84        57.25 o
   0  -5   3        861.83       1070.12        75.29 o
   1  -5   3      10281.87      14146.61       231.12 o
   7  -5   3        105.71        243.28        58.29 o
   8  -5   3         13.97         42.15        43.81 o
   9  -5   3         42.08        109.48        45.44 o
  10  -5   3         23.90          8.33        33.65 o
  11  -5   3          5.94         33.38        29.65 o
  -9  -4   3         42.47        139.95        47.14 o
  -8  -4   3        380.49        414.88        66.69 o
  -7  -4   3         55.74         79.14        43.26 o
  -6  -4   3         19.86         21.37        50.55 o
  -5  -4   3        317.97        224.82        69.70 o
  -4  -4   3        210.86        275.06        40.19 o
  -3  -4   3        243.56        154.90        24.89 o
  -2  -4   3         87.01        101.65        23.84 o
  -1  -4   3        888.30       1419.20       289.66 o
   0  -4   3      10516.40      14884.70       230.46 o
   7  -4   3         52.08         17.10        37.85 o
   8  -4   3         37.00        156.70        52.63 o
   9  -4   3         46.15         72.94        44.77 o
  10  -4   3        108.97        140.71        44.06 o
  11  -4   3         31.74         45.27        31.53 o
  -9  -3   3         41.79         35.41        43.44 o
  -8  -3   3        213.66        325.93        65.90 o
  -6  -3   3        229.98        326.84        89.10 o
  -5  -3   3       3784.40       4529.46       230.31 o
  -4  -3   3        410.91        723.53        41.97 o
  -3  -3   3        206.63        160.93        23.90 o
  -2  -3   3        279.48        400.08        29.61 o
  -1  -3   3       5844.20       7421.86       111.99 o
   7  -3   3          7.94         11.22        37.83 o
   8  -3   3        240.85        421.11        69.43 o
   9  -3   3        264.88        619.14        74.94 o
  10  -3   3        118.79        184.03        47.09 o
  11  -3   3          2.02        -20.34        29.92 o
  -6  -2   3         15.60        102.24        59.70 o
  -5  -2   3       1608.23       1933.46       151.49 o
  -4  -2   3       1045.33       1302.93        56.11 o
  -3  -2   3         15.36         12.29        18.29 o
  -2  -2   3       3575.62       3494.96        69.95 o
  -1  -2   3        124.57        984.51        80.28 o
   7  -2   3        184.64        366.25        62.96 o
   8  -2   3        214.37        303.82        60.29 o
   9  -2   3         31.98         53.57        41.83 o
  10  -2   3        132.73        267.96        53.35 o
  11  -2   3          1.98          4.74        31.65 o
  -6  -1   3        130.94        367.09        85.81 o
  -5  -1   3         39.24         20.09        43.36 o
  -4  -1   3        455.56        516.72        66.70 o
  -3  -1   3       2426.83       2838.39        90.96 o
  -2  -1   3       5479.64       5324.09       121.36 o
  -1  -1   3       2979.04       6092.89       129.32 o
   1  -1   3        333.13        698.76        49.81 o
   3  -1   3       2955.22       3047.32        80.62 o
   4  -1   3        235.10        625.45        47.28 o
   5  -1   3        215.85        269.59        67.92 o
   7  -1   3        529.20        909.27        84.16 o
   8  -1   3          6.02         78.10        45.64 o
   9  -1   3          7.40          0.74        40.30 o
  10  -1   3          6.89         25.18        39.24 o
  11  -1   3          0.19        -26.71        32.34 o
  -6   0   3         65.90         11.93        43.22 o
  -5   0   3        391.68        385.15        74.64 o
  -4   0   3        211.70        226.20        43.10 o
  -3   0   3       5228.61       5020.11       121.25 o
  -2   0   3       2131.42       2225.04        68.52 o
  -1   0   3      21661.96      22491.48       232.73 o
   0   0   3        188.47        274.68        34.76 o
   1   0   3       9798.10       7432.83       113.54 o
   2   0   3        448.25        436.08        41.35 o
   3   0   3       4116.26       4211.48        97.33 o
   4   0   3        393.65        489.21        43.90 o
   5   0   3         62.01         99.92        48.31 o
   6   0   3          8.89          8.62        37.21 o
   7   0   3         75.11        140.81        48.58 o
   8   0   3        162.32        328.10        60.49 o
   9   0   3         82.29         68.66        44.33 o
  10   0   3         17.26        -17.30        39.11 o
  11   0   3          0.04        -15.49        31.78 o
  -6   1   3          3.55         19.03        43.93 o
  -5   1   3        214.47        185.28        38.11 o
  -4   1   3        321.42        393.51        69.11 o
  -3   1   3        624.32        575.82        49.02 o
  -2   1   3        249.22        235.65        30.63 o
  -1   1   3       8121.01       7071.05       133.30 o
   0   1   3        859.98        451.99        44.67 o
   1   1   3         18.47          8.12        11.13 o
   2   1   3         49.22         37.78        12.50 o
   3   1   3         93.38        269.69        34.60 o
   4   1   3       1112.87        791.39        55.29 o
   5   1   3          2.63         49.22        36.40 o
   7   1   3        241.11        344.34        61.57 o
   8   1   3         30.91        259.69        57.82 o
   9   1   3         13.36        101.33        47.39 o
  10   1   3         30.72         23.72        40.08 o
  11   1   3          5.40         24.86        31.53 o
  -6   2   3        290.50        346.91        70.74 o
  -5   2   3       1089.89        831.15        86.38 o
  -4   2   3       3526.89       4031.83       189.76 o
  -3   2   3        263.80        206.96        33.61 o
  -2   2   3       2679.44       1873.81        53.15 o
  -1   2   3        204.70        168.49        43.56 o
   0   2   3        545.41        275.27        29.07 o
   1   2   3       1679.98       1662.75        71.85 o
   2   2   3         92.69        188.97        27.95 o
   3   2   3         15.97         28.97        23.81 o
   4   2   3        312.91        280.94        40.50 o
   5   2   3        236.14        175.61        34.97 o
   7   2   3        144.65        263.81        60.02 o
   8   2   3         31.00         99.53        47.39 o
   9   2   3          1.11        -23.52        41.09 o
  10   2   3         22.33        -25.50        39.24 o
  11   2   3         23.76         27.60        34.37 o
  -6   3   3       1976.65       2135.80       167.67 o
  -5   3   3        106.97         55.54        42.75 o
  -4   3   3        261.75        208.86        52.21 o
  -2   3   3       1567.94       1252.27        57.05 o
  -1   3   3       1319.71        856.26        46.52 o
   0   3   3        494.06        519.76        40.42 o
   1   3   3       1123.75       1621.17        92.93 o
   2   3   3       1286.58       1200.11        86.60 o
   3   3   3       2959.31       2799.50        94.78 o
   4   3   3         20.29          4.37        25.67 o
   5   3   3         88.14         18.46        39.51 o
   7   3   3         14.47         54.85        39.61 o
   8   3   3         51.49        164.51        55.47 o
   9   3   3         35.74         43.83        42.84 o
  10   3   3          2.09         -9.74        37.68 o
  11   3   3          1.25        -15.17        31.23 o
  -6   4   3        247.35        205.45        66.64 o
  -5   4   3        125.79         94.29        50.43 o
  -4   4   3        536.02        919.82        98.19 o
  -3   4   3        572.53        696.26        82.53 o
  -2   4   3       3190.18       2168.91        71.15 o
  -1   4   3        618.35        279.77        42.18 o
   0   4   3        132.30        127.15        25.49 o
   1   4   3       1658.17       1737.31        60.34 o
   2   4   3       3416.90       3137.17       113.45 o
   3   4   3          6.91          1.12        27.49 o
   4   4   3        136.14         62.14        42.45 o
   5   4   3         35.33         30.17        42.13 o
   7   4   3        603.06        631.55        76.30 o
   8   4   3        120.75        101.35        48.95 o
   9   4   3         26.25         -1.51        39.95 o
  10   4   3          2.64          7.41        37.14 o
  -6   5   3        225.77        200.41        69.16 o
  -5   5   3        104.93        135.28        55.42 o
  -4   5   3         42.37        158.41        57.62 o
  -3   5   3        307.24        174.69        53.10 o
  -2   5   3        968.25        651.02        74.52 o
  -1   5   3         21.52         71.57        25.61 o
   0   5   3         34.78        155.90        31.07 o
   1   5   3         33.45         16.45        21.18 o
   2   5   3         48.20         27.60        39.71 o
   3   5   3         96.08         27.87        41.21 o
   4   5   3         84.70        174.22        58.04 o
   5   5   3         53.10         85.05        52.36 o
   6   5   3          1.68          9.41        44.35 o
   7   5   3          3.93         35.51        45.02 o
   8   5   3         85.16         37.56        45.86 o
   9   5   3         13.79        -20.85        44.06 o
  10   5   3         17.83        -29.11        41.46 o
  -5   6   3         99.11        146.40        60.24 o
  -4   6   3          1.19          4.20        38.79 o
  -3   6   3         39.95         72.25        49.89 o
  -2   6   3         30.71         20.19        38.67 o
  -1   6   3        877.73       1139.82        63.94 o
   0   6   3         27.56         42.41        25.69 o
   1   6   3       2977.40       2745.75       153.29 o
   2   6   3        331.69        234.95        58.34 o
   3   6   3       1159.81       1357.46       124.53 o
   4   6   3        609.84        758.11       101.01 o
   5   6   3        111.58        237.37        72.35 o
   6   6   3        380.95        293.19        85.52 o
   7   6   3        546.27        343.42        67.68 o
   8   6   3         15.14         -6.33        43.78 o
   9   6   3         34.68         23.32        42.08 o
  10   6   3         11.28          1.01        38.25 o
  -5   7   3          0.30         -3.48        40.23 o
  -4   7   3         48.06         83.19        55.54 o
  -3   7   3         10.78          8.99        41.09 o
  -2   7   3        735.61        627.82        87.94 o
  -1   7   3        185.85        331.49        40.19 o
   0   7   3          8.73          8.91        23.48 o
   1   7   3         54.07         67.31        43.86 o
   2   7   3         83.26         84.28        50.11 o
   3   7   3        388.09        367.96        78.15 o
   4   7   3         79.91         99.62        54.28 o
   5   7   3          5.38         43.37        21.10 o
   6   7   3        285.53        273.01        94.05 o
   7   7   3        118.76         63.72        47.71 o
   8   7   3        114.26         35.80        48.48 o
   9   7   3         20.48        -17.67        42.55 o
  10   7   3          2.43         -5.83        34.20 o
  -4   8   3        262.69        316.71        79.96 o
  -3   8   3        214.12        204.09        66.66 o
  -2   8   3        121.87        141.90        53.30 o
  -1   8   3        256.35        568.88        56.52 o
   0   8   3         10.19        122.16        47.34 o
   1   8   3        114.68         96.98        49.27 o
   2   8   3        512.28        637.36        96.44 o
   3   8   3        808.19       1168.32       138.54 o
   4   8   3          3.61         93.52        56.29 o
   5   8   3         62.14        123.87        78.45 o
   6   8   3        416.21        280.24       110.81 o
   7   8   3         29.99         35.90        51.25 o
   8   8   3        129.23          9.19        45.96 o
   9   8   3         21.64         49.71        42.92 o
   0   9   3        378.64        455.30        77.86 o
   1   9   3         75.37         80.48        51.17 o
   2   9   3        342.60        327.39        76.55 o
   3   9   3        423.81        726.92       110.74 o
   4   9   3          2.98          1.53        21.61 o
   5   9   3         68.37         55.64        37.96 o
   6   9   3         28.22         25.47        23.17 o
   7   9   3          9.07          6.80        22.52 o
   8   9   3         28.91         -1.88        43.76 o
   9   9   3         80.07          5.09        33.36 o
  -4  10   3        457.55        482.90        37.24 o
  -3  10   3        174.02        269.40        27.82 o
   0  10   3         43.11          0.91        39.21 o
   1  10   3          0.17        -23.62        43.17 o
   2  10   3         30.39        144.27        62.83 o
   3  10   3        134.43        138.77        72.79 o
   4  10   3         17.48        -11.67        21.39 o
   5  10   3         60.50         47.48        23.32 o
   6  10   3         25.63         17.78        21.85 o
   7  10   3         21.70          7.04        20.26 o
   8  10   3         31.07        -14.75        35.90 o
   9  10   3         34.24          8.97        27.65 o
  -4  11   3        469.59        591.08        40.72 o
  -3  11   3        482.14        516.36        38.10 o
  -2  11   3        101.02         88.73        21.32 o
  -1  11   3        234.35        182.74        26.78 o
   0  11   3          8.21         29.40        18.09 o
   1  11   3         93.99         74.06        16.98 o
   2  11   3          7.00         16.38        13.15 o
   3  11   3         32.38         39.32        33.99 o
   4  11   3         22.65         25.85        22.29 o
   5  11   3         10.66         10.33        20.84 o
   6  11   3         79.02         40.34        23.53 o
   7  11   3         12.80         13.50        18.78 o
   8  11   3          3.70        -21.79        30.61 o
  -4  12   3         71.72         97.03        21.52 o
  -3  12   3          8.93          3.73        17.10 o
  -2  12   3        304.51        243.75        30.47 o
  -1  12   3        300.63        266.18        31.97 o
   0  12   3          6.76          0.25        13.80 o
   1  12   3         25.45         26.79        15.68 o
   2  12   3          1.38          4.58        13.36 o
   3  12   3          6.01         -7.43        20.76 o
   4  12   3          3.39         15.19        21.11 o
   5  12   3         13.86          4.32        38.57 o
   6  12   3          0.62         -2.63        20.69 o
   7  12   3          0.22         11.70        18.04 o
   8  12   3         12.97         49.34        28.76 o
  -4  13   3         61.20        150.82        25.40 o
  -3  13   3        208.29        316.81        32.94 o
  -2  13   3          3.32         15.64        17.42 o
  -1  13   3        206.94        240.02        31.58 o
   0  13   3         82.36        103.76        28.45 o
   1  13   3         24.45         27.78        15.57 o
   2  13   3         13.07         23.87        15.41 o
   3  13   3         11.69          4.01        23.97 o
   4  13   3         72.15         33.79        20.91 o
   5  13   3         34.06         26.92        15.96 o
   6  13   3          0.35         11.29        17.59 o
   7  13   3          5.24          5.06        15.18 o
  -4  14   3         25.66         29.13        17.02 o
  -3  14   3         14.85         22.61        18.85 o
  -2  14   3        145.30        123.81        25.05 o
  -1  14   3        151.63        180.94        27.80 o
   0  14   3         23.07         22.34        15.91 o
   1  14   3          6.86         34.89        15.78 o
   2  14   3        305.68        332.67        41.91 o
   3  14   3         40.43         -1.11        23.00 o
   4  14   3          0.04         -6.19        15.68 o
   5  14   3          4.93          8.83        14.55 o
   6  14   3          1.12          0.86        19.84 o
  -4  15   3          4.71         24.68        15.52 o
  -3  15   3          5.78        -12.43        17.47 o
  -2  15   3         31.01         85.34        22.34 o
  -1  15   3         46.13         75.71        22.48 o
   0  15   3         33.38         29.82        15.91 o
   1  15   3         17.72         11.79        26.56 o
   2  15   3          4.14         13.61        24.19 o
   3  15   3         11.83         12.23        15.90 o
   4  15   3          5.07          5.80        14.72 o
   5  15   3          3.14          1.91        12.31 o
   6  15   3          0.00         -8.55        17.54 o
  -2  16   3          5.27          1.78        15.96 o
  -1  16   3          3.70         39.71        24.36 o
   0  16   3          1.51         -4.72        20.09 o
   1  16   3          8.83         11.50        15.98 o
   2  16   3         18.18          4.82        15.67 o
   3  16   3          4.54          7.54        13.99 o
   4  16   3          0.02         -8.78        13.22 o
   5  16   3         27.36         32.29        19.10 o
   0  17   3          1.14         -1.46        17.49 o
   1  17   3          5.39          9.71        18.46 o
   2  17   3         10.16         33.73        21.94 o
   3  17   3         20.09         56.19        22.11 o
   0  18   3          2.21         22.24        16.65 o
   1  18   3          8.72         16.83        16.70 o
   2  18   3          1.36         12.18        16.28 o
  -1 -21   4          0.38          2.64        13.98 o
  -3 -20   4          2.08          3.98        15.02 o
  -2 -20   4          4.83          7.78        16.21 o
  -1 -20   4          7.98          2.59        16.80 o
   0 -20   4          1.77        -12.16        17.69 o
   4 -20   4          4.00        -29.21        29.21 o
  -4 -19   4          1.04          5.31        16.60 o
  -3 -19   4         19.19         24.78        20.34 o
  -2 -19   4         25.74         24.96        20.41 o
  -1 -19   4          1.27          2.50        19.99 o
   0 -19   4          1.62         14.90        20.29 o
   4 -19   4          0.48         -7.07        30.02 o
   5 -19   4          1.17          3.39        25.97 o
  -5 -18   4          2.72          6.62        15.54 o
  -4 -18   4          0.14          1.73        19.17 o
  -3 -18   4         71.88         90.06        28.27 o
  -2 -18   4          0.64         -7.83        21.72 o
  -1 -18   4          5.90          4.25        21.18 o
   0 -18   4         30.04         38.92        25.35 o
   1 -18   4          3.39          4.77        19.22 o
   5 -18   4          2.88        -33.11        33.11 o
   6 -18   4          6.21         -2.32        26.41 o
  -5 -17   4         12.59         10.62        20.71 o
  -4 -17   4          7.98          3.04        20.48 o
  -3 -17   4         35.79         58.04        25.92 o
  -2 -17   4         23.11         10.95        23.32 o
  -1 -17   4         42.62         30.59        26.69 o
   0 -17   4          8.01         27.75        27.72 o
   1 -17   4          2.58          4.72        21.67 o
   5 -17   4          9.30         16.21        32.99 o
   6 -17   4         17.13          9.78        29.77 o
   7 -17   4          3.01          8.40        26.36 o
  -5 -16   4          0.49         16.85        22.39 o
  -4 -16   4        104.97         86.68        31.03 o
  -3 -16   4        140.65        178.57        38.55 o
  -2 -16   4        616.62        550.16        66.29 o
  -1 -16   4        431.99        429.24        57.57 o
   0 -16   4        175.93        124.46        35.93 o
   1 -16   4         11.38         39.76        24.66 o
   5 -16   4          0.37         19.96        36.69 o
   6 -16   4          3.82        -36.59        36.59 o
   7 -16   4         18.99          1.75        30.59 o
   8 -16   4          9.11        -10.01        25.08 o
  -6 -15   4          0.61         -3.41        31.70 o
  -5 -15   4        103.02        163.30        37.56 o
  -4 -15   4         74.58         57.66        19.00 o
  -3 -15   4         93.16         27.79        19.92 o
  -2 -15   4        387.96        377.02       164.74 o
  -1 -15   4        260.61        370.97        50.28 o
   0 -15   4          0.07         -4.25        21.69 o
   1 -15   4         68.94         39.68        24.98 o
   5 -15   4         11.14         22.44        41.63 o
   6 -15   4         23.33         -3.29        35.68 o
   7 -15   4        114.43         85.91        35.95 o
   8 -15   4          6.44         19.07        27.95 o
  -8 -14   4          0.23          8.25        26.81 o
  -7 -14   4          0.19        -29.85        33.53 o
  -6 -14   4         12.26         33.18        39.04 o
  -5 -14   4         16.05         22.04        19.30 o
  -4 -14   4          2.74         -7.46        15.93 o
  -3 -14   4          2.54          7.87        17.71 o
  -2 -14   4        280.30        312.49        34.28 o
  -1 -14   4         26.11         99.74        23.02 o
   0 -14   4          6.86         14.53        20.61 o
   1 -14   4         81.74         70.17        26.78 o
   5 -14   4         15.56         -3.04        40.92 o
   6 -14   4          0.45         -0.77        37.06 o
   7 -14   4         21.09         -0.07        33.97 o
   8 -14   4          1.58         10.11        29.11 o
   9 -14   4          5.88         13.34        25.43 o
  -8 -13   4          2.94        -16.33        29.38 o
  -7 -13   4          8.08         37.51        34.74 o
  -6 -13   4         54.31         74.17        43.09 o
  -5 -13   4         98.64         97.23        25.10 o
  -4 -13   4        410.66        288.18        26.87 o
  -3 -13   4        224.57        281.79        26.47 o
  -2 -13   4          0.17         -0.50        16.15 o
  -1 -13   4        165.57        189.00        67.28 o
   0 -13   4        124.41        198.04        65.21 o
   5 -13   4        209.89         67.58        45.86 o
   6 -13   4        104.87         35.26        43.83 o
   7 -13   4        153.50        222.92        55.59 o
   8 -13   4         11.23         17.67        33.28 o
   9 -13   4         11.06          2.84        26.46 o
  -8 -12   4         31.16         24.44        33.01 o
  -7 -12   4          1.26        -18.95        40.47 o
  -6 -12   4        695.87        702.19        79.83 o
  -5 -12   4         15.79          6.94        19.28 o
  -4 -12   4          3.74         -8.40        15.69 o
  -2 -12   4        226.79        378.43        81.32 o
  -1 -12   4        190.59        107.23        53.05 o
   0 -12   4          0.06         11.86        40.82 o
   5 -12   4         77.84         15.47        43.49 o
   6 -12   4        428.36        402.72        71.51 o
   7 -12   4          6.76         13.94        37.43 o
   8 -12   4          8.03          7.88        34.00 o
   9 -12   4         24.27         20.43        31.82 o
  -9 -11   4          0.02        -23.79        28.54 o
  -8 -11   4         14.85          2.74        35.28 o
  -7 -11   4         90.09         40.05        43.41 o
  -6 -11   4        408.74        392.47        69.43 o
  -5 -11   4        896.94        804.29        81.96 o
  -3 -11   4         18.49          6.16        36.43 o
  -2 -11   4         48.56        136.34        54.19 o
  -1 -11   4          6.06         11.46        39.66 o
   0 -11   4         94.08        114.10        53.00 o
   1 -11   4          9.53        -32.64        42.72 o
   5 -11   4        179.45         62.98        46.65 o
   6 -11   4          0.90         -5.66        38.22 o
   7 -11   4         49.66         82.06        46.25 o
   8 -11   4          1.12         -7.44        36.02 o
   9 -11   4          1.83        -11.02        34.00 o
  10 -11   4          1.64         17.57        26.09 o
  -9 -10   4         51.32          2.92        32.69 o
  -8 -10   4        108.32         91.10        45.19 o
  -7 -10   4          5.21         43.22        50.28 o
  -6 -10   4         46.22        109.68        57.67 o
  -5 -10   4         58.38         88.11        52.09 o
  -4 -10   4          1.20         14.21        35.20 o
  -3 -10   4        108.70        115.76        55.54 o
  -2 -10   4          0.52        -35.23        46.30 o
  -1 -10   4        363.10        365.76        68.54 o
   0 -10   4         17.41         17.79        39.58 o
   1 -10   4       1024.96       1263.25       123.57 o
   5 -10   4         17.75          0.12        35.95 o
   6 -10   4         35.88          8.60        39.66 o
   7 -10   4         29.69         13.56        40.37 o
   8 -10   4          6.30        -14.13        36.79 o
   9 -10   4          3.57         12.21        34.27 o
  10 -10   4          0.04         -4.79        27.28 o
  -9  -9   4         26.96        -11.51        39.43 o
  -8  -9   4         19.42         35.90        48.60 o
  -7  -9   4         29.32         14.33        49.05 o
  -6  -9   4        191.60        199.82        56.98 o
  -5  -9   4         44.31         30.63        32.73 o
  -4  -9   4        294.62        594.76        72.48 o
  -3  -9   4         33.49         -1.42        32.05 o
  -2  -9   4        138.96        137.13        53.82 o
  -1  -9   4        248.22        329.54        63.90 o
   0  -9   4        198.15        181.61        52.55 o
   1  -9   4        551.62        681.48        80.30 o
   6  -9   4         14.37         37.88        41.83 o
   7  -9   4          0.29        -18.51        39.68 o
   8  -9   4          1.24          0.15        37.88 o
   9  -9   4         32.20         35.48        36.22 o
  10  -9   4        130.34        101.43        37.14 o
  -8  -8   4          8.90         30.09        49.02 o
  -7  -8   4        572.91        544.48        73.01 o
  -6  -8   4        334.35        358.40        61.80 o
  -5  -8   4         38.10        101.87        40.43 o
  -4  -8   4          3.23         -4.65        31.55 o
  -3  -8   4        250.06        214.37        45.26 o
  -2  -8   4          6.20        -15.03        24.33 o
  -1  -8   4       3044.87       2519.92       140.74 o
   0  -8   4       2219.33       2348.81       131.75 o
   1  -8   4        910.85       1290.25        98.49 o
   6  -8   4          4.66          3.29        36.42 o
   7  -8   4          6.68         -8.99        39.39 o
   8  -8   4         12.31         62.78        44.06 o
   9  -8   4         68.33         86.38        44.18 o
  10  -8   4          1.11         -3.63        31.06 o
  -8  -7   4        233.27        170.76        52.28 o
  -7  -7   4          8.19        -10.18        45.24 o
  -5  -7   4         77.33        110.57        38.79 o
  -4  -7   4        250.55        229.99        45.93 o
  -3  -7   4         33.58         31.14        34.75 o
  -2  -7   4        811.12        536.80        45.48 o
  -1  -7   4       4402.49       4862.60       182.13 o
   0  -7   4        356.82        381.60        59.65 o
   1  -7   4        653.65        648.62        79.88 o
   7  -7   4         19.23         15.00        40.60 o
   8  -7   4        103.50        255.61        55.32 o
   9  -7   4          1.76          2.45        36.54 o
  10  -7   4          7.32         20.68        31.65 o
  11  -7   4          4.13        -10.80        25.70 o
  -7  -6   4         33.05         61.70        44.08 o
  -6  -6   4         14.28         90.53        67.50 o
  -5  -6   4         10.10         51.25        49.69 o
  -4  -6   4         31.04         56.10        32.76 o
  -3  -6   4        155.68        176.76        29.07 o
  -2  -6   4        603.47        510.77        42.80 o
  -1  -6   4        808.30        878.64        53.24 o
   0  -6   4       1892.30       3394.20       139.11 o
   7  -6   4        191.92        192.87        53.69 o
   8  -6   4         44.90        261.76        59.65 o
   9  -6   4         51.02         88.28        44.85 o
  10  -6   4         30.01         50.63        36.74 o
  11  -6   4         25.91         21.57        30.02 o
  -6  -5   4        409.75        526.19       104.44 o
  -5  -5   4        100.56        214.62        69.26 o
  -4  -5   4        575.37        443.33        50.00 o
  -3  -5   4        135.41         83.54        23.57 o
  -2  -5   4       1935.69       3513.83        96.72 o
  -1  -5   4       1229.86       1766.65        65.21 o
   0  -5   4         28.32         71.06        41.93 o
   7  -5   4          8.96        -18.14        38.57 o
   8  -5   4       1569.00       3288.40       158.63 o
   9  -5   4        534.28       1044.62        90.19 o
  10  -5   4         94.95        126.61        44.08 o
  11  -5   4         15.87         42.47        28.88 o
  -6  -4   4          4.79        -11.17        46.40 o
  -5  -4   4       3267.21       3375.05       217.95 o
  -4  -4   4       5701.25       4994.89       145.72 o
  -3  -4   4       2081.64       2601.30       153.12 o
  -2  -4   4      13125.42      20472.82       201.12 o
  -1  -4   4          3.46         57.41        24.52 o
   7  -4   4         37.80         55.30        43.76 o
   8  -4   4         36.11        179.21        52.58 o
   9  -4   4        273.09        564.44        71.83 o
  10  -4   4         68.17        173.21        46.28 o
  11  -4   4         18.68        -32.89        32.89 o
  -6  -3   4        190.30        125.37        62.93 o
  -5  -3   4        375.48        373.39        81.27 o
  -4  -3   4       1181.15       1128.32        52.92 o
  -3  -3   4       4090.51       5021.37        99.71 o
  -2  -3   4       5834.47       9145.44       119.39 o
  -1  -3   4       1124.06        827.17        64.51 o
   7  -3   4         58.18         20.58        36.10 o
   8  -3   4        560.42        599.95        73.78 o
   9  -3   4         35.32         76.03        45.27 o
  10  -3   4         32.27         85.81        42.00 o
  11  -3   4        128.59         82.77        33.92 o
  -6  -2   4       1402.39       1446.36       151.31 o
  -5  -2   4          5.73         73.01        56.46 o
  -4  -2   4        172.90        215.59        39.75 o
  -3  -2   4         71.38         90.74        26.75 o
  -2  -2   4       1281.32       1802.46        69.41 o
  -1  -2   4       1297.21       1349.77        57.27 o
   1  -2   4       1562.67       1805.70        83.22 o
   4  -2   4       2709.79       2344.27       116.01 o
   7  -2   4         33.01        111.48        44.30 o
   8  -2   4        401.63        320.35        60.88 o
   9  -2   4          1.52         29.58        41.31 o
  10  -2   4          6.12         -3.43        35.88 o
  11  -2   4         43.08          9.02        30.94 o
  -6  -1   4         40.28         80.70        57.27 o
  -5  -1   4       1280.70       1476.45       138.71 o
  -4  -1   4       1981.25       2504.47        99.74 o
  -3  -1   4          5.15          9.14        24.78 o
  -2  -1   4       2005.58       2936.12        85.31 o
  -1  -1   4        137.09        244.37        37.11 o
   0  -1   4      12325.73      10922.20       250.99 o
   1  -1   4      16643.00      20399.14       235.25 o
   2  -1   4         44.02        167.23        32.64 o
   3  -1   4       2997.84       2407.57       112.82 o
   4  -1   4       2175.59       1987.97       113.46 o
   7  -1   4          0.97         33.70        39.11 o
   8  -1   4         27.39         44.70        44.38 o
   9  -1   4         42.42        124.80        48.06 o
  10  -1   4         29.35         21.35        39.66 o
  11  -1   4         26.35          5.14        31.21 o
  -6   0   4         42.41         32.37        45.69 o
  -5   0   4         66.99        152.85        62.91 o
  -4   0   4       4406.90       6368.27       243.37 o
  -3   0   4       3329.66       3358.06       106.94 o
  -2   0   4         58.96         50.92        25.35 o
  -1   0   4         56.49         28.02        23.84 o
   0   0   4       3906.64       4277.88       121.52 o
   1   0   4       1871.80       5114.70       117.96 o
   2   0   4       1326.31       1222.36        42.82 o
   3   0   4         31.77        116.88        28.88 o
   4   0   4         63.55        130.27        34.73 o
   7   0   4         28.40        115.29        44.72 o
   8   0   4         46.53         94.49        46.40 o
   9   0   4         30.38         67.85        45.14 o
  10   0   4         18.01         -1.48        36.57 o
  11   0   4          3.03        -29.75        32.07 o
  -6   1   4        304.56        323.71        80.94 o
  -5   1   4        992.82        995.74       133.14 o
  -4   1   4       1376.21       1697.35        86.50 o
  -3   1   4        737.56        605.59        50.87 o
  -2   1   4       3604.46       2155.82        75.87 o
  -1   1   4       1269.56       1035.43        76.70 o
   0   1   4        183.13        289.61        40.27 o
   1   1   4       3101.93       3063.60        93.37 o
   2   1   4       7995.70       5802.64        73.76 o
   3   1   4          3.27         16.65        21.23 o
   4   1   4       1880.59       1699.18       117.76 o
   7   1   4         74.84         66.07        43.61 o
   8   1   4          0.96         -5.88        41.11 o
   9   1   4          5.65        -12.38        39.16 o
  10   1   4         18.79        -38.94        40.35 o
  11   1   4          9.42         33.08        32.39 o
  -6   2   4        586.62        970.77       116.75 o
  -5   2   4        471.64        406.33        73.26 o
  -4   2   4        338.51        302.14        63.28 o
  -3   2   4         64.42         63.87        41.76 o
  -2   2   4        275.18        121.32        35.75 o
  -1   2   4        221.97        453.99        58.02 o
   0   2   4       3865.54       2857.02       109.00 o
   1   2   4        567.47        647.82        41.69 o
   2   2   4          0.79        -15.99        18.72 o
   3   2   4       1779.83       1330.87       102.76 o
   4   2   4        125.41        168.71        58.09 o
   5   2   4        469.22        545.79        79.17 o
   7   2   4         78.58         93.89        51.10 o
   8   2   4        239.94        224.87        57.62 o
   9   2   4          1.49        -38.22        42.28 o
  10   2   4         44.32         -7.51        36.25 o
  11   2   4          2.92        -32.91        32.91 o
  -6   3   4         32.83         29.33        42.99 o
  -5   3   4          6.55         38.99        43.04 o
  -4   3   4        241.36        473.27        74.35 o
  -2   3   4        454.61        274.42        33.36 o
  -1   3   4        820.71        775.70        46.57 o
   0   3   4         99.96        273.30        83.24 o
   1   3   4        170.01        140.96        27.53 o
   2   3   4        932.57        801.64        81.22 o
   3   3   4       2002.63       1549.47       118.21 o
   4   3   4        670.74        564.29        82.48 o
   5   3   4         23.77         71.14        42.97 o
   7   3   4        537.92        509.22        78.13 o
   8   3   4        422.04        361.14        67.95 o
   9   3   4          7.85         -3.88        39.73 o
  10   3   4         35.34          0.00        37.41 o
  -6   4   4        173.17        326.67        78.35 o
  -5   4   4        373.68        278.14        71.43 o
  -4   4   4        144.18        106.62        49.74 o
  -3   4   4          5.43        296.77        62.76 o
  -2   4   4       2348.66       2894.77       107.46 o
  -1   4   4        723.90        682.89        62.09 o
   0   4   4       4303.45       3457.88       147.51 o
   1   4   4        263.62        251.88        48.71 o
   2   4   4        118.82         89.37        46.65 o
   3   4   4        115.71         92.66        47.93 o
   4   4   4          8.20         30.91        41.86 o
   5   4   4        721.05        659.67        97.92 o
   6   4   4         66.80         49.07        43.91 o
   7   4   4         73.03        163.03        52.53 o
   8   4   4         33.45         49.91        46.77 o
   9   4   4          5.55         14.21        41.98 o
  10   4   4         42.00         20.29        37.66 o
  -5   5   4         46.47         34.74        43.91 o
  -4   5   4        369.77        213.11        61.97 o
  -3   5   4        146.37        179.83        57.79 o
  -2   5   4        351.81       1042.90        95.72 o
  -1   5   4         25.40         31.24        24.97 o
   0   5   4        411.28        347.14        59.78 o
   1   5   4       1570.65       1296.60       104.94 o
   2   5   4        423.97        337.20        68.00 o
   3   5   4        491.83        829.96        97.67 o
   4   5   4        207.62        232.43        62.46 o
   5   5   4         32.53          6.70        43.78 o
   6   5   4         45.24         36.82        21.42 o
   7   5   4          0.80        -35.43        51.12 o
   8   5   4        137.81         20.85        45.14 o
   9   5   4          4.26         -7.88        41.76 o
  10   5   4         32.26         22.88        38.22 o
  -5   6   4         19.99         20.80        42.10 o
  -4   6   4        241.33        221.98        65.38 o
  -3   6   4         99.47        391.33        75.48 o
  -2   6   4         29.40        332.28        68.69 o
  -1   6   4         13.68         11.47        24.99 o
   0   6   4        338.65        339.76        42.09 o
   1   6   4         67.38        101.90        48.68 o
   2   6   4       1651.26       2668.94       169.80 o
   3   6   4         32.35         23.25        42.15 o
   4   6   4         17.68        -15.86        42.25 o
   5   6   4        445.39        291.76        55.50 o
   6   6   4         40.90         49.25        56.25 o
   7   6   4        341.62         93.30        50.68 o
   8   6   4         75.50          3.41        46.38 o
   9   6   4         19.63         26.34        42.97 o
  10   6   4         19.59        479.94        55.52 o
  -4   7   4         30.01         13.98        42.15 o
  -3   7   4        295.78        679.36        98.46 o
  -2   7   4        565.61        666.96        92.36 o
  -1   7   4        461.11        464.69        48.51 o
   0   7   4        265.34        209.06        53.52 o
   1   7   4       1309.53       1481.64       126.73 o
   2   7   4         86.34        153.79        56.46 o
   3   7   4        641.34        611.98        99.25 o
   4   7   4          8.36         35.11        51.10 o
   5   7   4         95.78         84.70        51.39 o
   6   7   4        105.76        108.85        78.59 o
   7   7   4        327.02        629.62       281.37 o
   8   7   4        239.55        130.93        54.04 o
   9   7   4         13.16         27.40        42.35 o
  -4   8   4          4.30         30.39        47.39 o
  -3   8   4          1.40        143.38        62.88 o
  -2   8   4         22.04         -8.65        40.50 o
  -1   8   4         59.01         44.15        42.55 o
   0   8   4         53.48         47.34        37.83 o
   1   8   4        217.41        400.03        76.15 o
   2   8   4        279.30        472.92        86.48 o
   3   8   4         46.60         42.42        50.78 o
   4   8   4        139.46         78.60        26.59 o
   5   8   4          5.02         20.79        22.10 o
   6   8   4        133.00        176.40       117.59 o
   7   8   4         62.58         60.99        57.82 o
   8   8   4        196.86         37.98        47.04 o
   9   8   4          0.06        -40.37        40.37 o
   0   9   4         13.64         13.05        41.19 o
   1   9   4        176.58        446.93        85.44 o
   2   9   4        192.45        420.79        92.66 o
   3   9   4          4.13         -5.14        28.60 o
   4   9   4         28.04         40.56        22.69 o
   5   9   4         45.42         50.60        53.51 o
   6   9   4          7.90         11.34        38.37 o
   7   9   4        172.78        104.70        60.92 o
   8   9   4        155.51         17.07        41.56 o
   9   9   4         56.38        -17.86        29.55 o
  -4  10   4        650.42        676.15        43.59 o
  -3  10   4          3.30          4.82        15.81 o
  -2  10   4         14.41         32.27        18.56 o
   1  10   4          2.08          0.00        15.84 o
   2  10   4        148.97        107.62        22.67 o
   3  10   4        215.62        146.07       100.80 o
   4  10   4          0.36          2.03        20.30 o
   5  10   4          1.67         -1.11        22.11 o
   6  10   4         39.55         60.18        23.53 o
   7  10   4        111.58        134.31        85.79 o
   8  10   4         57.58         16.06        33.36 o
  -4  11   4         11.33          9.22        16.36 o
  -3  11   4          0.60         -3.16        17.27 o
  -2  11   4         30.24         17.79        18.33 o
  -1  11   4        102.90        159.37        26.66 o
   0  11   4          1.44          5.63        14.23 o
   1  11   4         10.66         18.88        20.36 o
   2  11   4         27.71         29.53        14.07 o
   3  11   4         14.40          5.16        20.81 o
   4  11   4          4.83          6.76        21.10 o
   5  11   4        254.15        341.61       245.92 o
   6  11   4          9.74         -6.23        19.05 o
   7  11   4          9.51         17.48        17.59 o
   8  11   4         13.84        -16.60        29.53 o
  -4  12   4        119.50         93.40        21.79 o
  -3  12   4         13.81         12.72        17.00 o
  -2  12   4         53.40         73.16        22.81 o
  -1  12   4         19.49        130.71        24.36 o
   0  12   4         18.36         16.39        15.84 o
   1  12   4          0.49         -6.70        14.74 o
   2  12   4         56.72         48.71        16.44 o
   3  12   4          0.22         -7.01        21.05 o
   4  12   4          9.72         27.40        50.66 o
   5  12   4         22.51         26.03        20.90 o
   6  12   4          7.46          6.71        18.38 o
   7  12   4          0.01         -3.76        15.75 o
  -4  13   4        125.44        141.38        23.87 o
  -3  13   4          1.37         14.03        17.32 o
  -2  13   4         86.77        191.39        27.70 o
  -1  13   4        102.87        265.07        31.48 o
   0  13   4         62.97         46.77        16.93 o
   1  13   4          9.60         11.68        15.17 o
   2  13   4         42.99         27.52        14.68 o
   3  13   4          3.02          7.93        24.61 o
   4  13   4        114.12        231.80       176.80 o
   5  13   4         14.11          7.03        13.40 o
   6  13   4          0.05        -10.53        16.74 o
  -4  14   4          8.46         15.49        16.63 o
  -3  14   4         11.12         15.37        17.17 o
  -2  14   4        109.49        190.26        29.18 o
  -1  14   4         25.42         45.81        21.47 o
   0  14   4          7.33          6.86        18.43 o
   1  14   4          0.19          9.46        14.87 o
   2  14   4         18.45         32.71        25.82 o
   3  14   4        121.89        195.52        32.24 o
   4  14   4         11.80          9.52        15.20 o
   5  14   4          7.22          2.15        13.12 o
   6  14   4         13.39         11.46        18.65 o
  -4  15   4          0.85         -5.93        14.23 o
  -3  15   4          1.48         13.44        16.41 o
  -2  15   4         15.49         53.47        20.90 o
  -1  15   4         48.60         55.15        19.69 o
   0  15   4         46.96         75.41        21.35 o
   1  15   4          1.63         34.76        25.30 o
   2  15   4          6.75          5.58        23.94 o
   3  15   4         21.11         23.17        19.59 o
   4  15   4         52.87         32.08        15.38 o
   5  15   4          5.76         -0.30        11.69 o
  -2  16   4          1.42         23.94        16.18 o
  -1  16   4         15.91         11.00        18.90 o
   0  16   4          0.05          5.93        18.61 o
   1  16   4          0.05          5.95        18.95 o
   2  16   4          2.72          3.55        14.38 o
   3  16   4         23.43         22.28        24.35 o
   4  16   4         63.11         34.38        18.25 o
   0  17   4          0.45         11.49        16.88 o
   1  17   4         21.34          6.87        17.35 o
   2  17   4          1.56          4.25        15.79 o
  -2 -21   5          0.72         -2.22        14.33 o
  -1 -21   5          8.43          8.97        16.11 o
   0 -21   5          0.48          3.63        14.23 o
   3 -21   5          0.05          0.91        23.32 o
  -3 -20   5          0.02         -0.22        16.70 o
  -2 -20   5          2.18         -6.13        18.16 o
  -1 -20   5          0.24          5.73        18.53 o
   0 -20   5          0.71         -2.15        16.63 o
   4 -20   5          0.56        -14.50        26.44 o
   5 -20   5          3.51         10.87        22.76 o
  -4 -19   5         16.82         18.33        18.51 o
  -3 -19   5         15.81         25.03        21.22 o
  -2 -19   5          5.76         -0.54        18.63 o
  -1 -19   5         24.26         45.02        24.26 o
   0 -19   5          0.56         -7.66        19.79 o
   1 -19   5          2.49         -5.16        18.19 o
   4 -19   5          0.83        -26.24        29.63 o
   5 -19   5          2.37        -23.50        28.07 o
   6 -19   5          0.39          3.19        22.44 o
  -5 -18   5          2.61        -10.18        17.94 o
  -4 -18   5          4.13          2.57        19.22 o
  -3 -18   5          2.17         21.32        23.87 o
  -2 -18   5         29.61         72.32        30.47 o
  -1 -18   5          5.89         -6.30        20.85 o
   0 -18   5          2.19          0.59        20.80 o
   1 -18   5          2.59          5.39        20.78 o
   4 -18   5          0.35         -1.36        32.74 o
   5 -18   5          0.50          3.09        30.00 o
   6 -18   5          1.29         12.23        26.78 o
  -5 -17   5          0.02          7.93        17.96 o
  -4 -17   5          2.75         -1.33        21.20 o
  -3 -17   5        144.17        144.22        39.93 o
  -2 -17   5          1.21          0.72        23.13 o
  -1 -17   5        247.23        225.04        43.46 o
   0 -17   5         13.95         27.33        25.75 o
   1 -17   5          0.22          5.78        22.24 o
   5 -17   5          1.00          8.38        33.31 o
   6 -17   5         15.46         14.75        29.45 o
   7 -17   5          4.44         24.78        25.94 o
  -5 -16   5          0.23          3.68        20.48 o
  -4 -16   5          0.21         -3.01        21.13 o
  -3 -16   5        129.17        253.11        50.45 o
  -2 -16   5         51.91         73.58        31.23 o
  -1 -16   5         30.69         35.18        25.57 o
   0 -16   5          1.81         -8.25        23.52 o
   1 -16   5          0.98          3.04        21.13 o
   5 -16   5          0.80         29.50        37.85 o
   6 -16   5         46.81         15.49        35.88 o
   7 -16   5         85.43         46.65        34.39 o
   8 -16   5         75.85         20.31        24.66 o
  -6 -15   5         25.86         41.16        35.14 o
  -5 -15   5          8.91         12.60        18.16 o
  -4 -15   5         16.88         21.62        29.45 o
  -3 -15   5        119.85        289.48        51.25 o
  -2 -15   5        175.00        233.77        42.60 o
  -1 -15   5        369.26        298.63        47.76 o
   0 -15   5         64.56         41.39        24.63 o
   1 -15   5         51.53         50.01        28.22 o
   5 -15   5          1.75         39.14        39.21 o
   6 -15   5         11.76        -24.76        37.43 o
   7 -15   5          6.50         12.53        31.43 o
   8 -15   5         12.56         16.28        28.66 o
  -7 -14   5          0.43         13.56        30.94 o
  -6 -14   5          6.95         -7.14        33.23 o
  -5 -14   5        102.84         72.25        25.08 o
  -4 -14   5        188.01        318.99        27.70 o
  -3 -14   5        100.39        216.30        33.70 o
  -2 -14   5          6.83         -3.08        17.86 o
  -1 -14   5        222.23        172.42        36.20 o
   0 -14   5          0.25         44.77        25.33 o
   1 -14   5         11.45         11.76        20.93 o
   5 -14   5          7.27         31.26        41.46 o
   6 -14   5          3.68         51.25        40.50 o
   7 -14   5        134.39         64.14        38.92 o
   8 -14   5         11.78         69.06        35.56 o
   9 -14   5          0.20         -1.63        24.51 o
  -8 -13   5         22.05         82.77        32.15 o
  -7 -13   5          1.88          2.15        31.95 o
  -6 -13   5         34.83         69.46        40.13 o
  -5 -13   5        417.13        436.40        58.60 o
  -4 -13   5        120.32        224.30        25.16 o
  -3 -13   5        834.58        685.53        49.84 o
  -2 -13   5        609.66        469.88        39.15 o
  -1 -13   5          7.80          6.15        43.22 o
   0 -13   5          0.16        -31.38        44.60 o
   5 -13   5        100.98         63.97        45.32 o
   6 -13   5          2.59        -31.18        41.16 o
   7 -13   5          3.12          1.66        37.06 o
   8 -13   5         84.96         79.49        38.20 o
   9 -13   5          9.33         26.54        28.66 o
  -8 -12   5          0.89         -9.27        31.63 o
  -7 -12   5         48.24          7.46        36.27 o
  -6 -12   5        322.76        351.43        60.26 o
  -5 -12   5          4.20         74.42        45.24 o
  -4 -12   5         40.69         31.46        20.12 o
  -2 -12   5         63.80         60.14        49.17 o
  -1 -12   5         92.57        168.02        60.39 o
   0 -12   5         14.88         -3.71        42.92 o
   1 -12   5         93.72        189.76        56.24 o
   5 -12   5        511.46        403.42        69.60 o
   6 -12   5         33.23         79.46        48.58 o
   7 -12   5          2.21          3.43        36.87 o
   8 -12   5          3.05         23.89        35.41 o
   9 -12   5         23.93         10.33        29.35 o
  -8 -11   5         76.22         42.05        36.89 o
  -7 -11   5         48.40        100.91        46.43 o
  -6 -11   5         17.83         56.19        51.59 o
  -5 -11   5         29.04         86.92        49.94 o
  -3 -11   5         40.19          8.28        36.25 o
  -2 -11   5         35.47         53.54        45.24 o
  -1 -11   5          0.20        -22.09        31.23 o
   0 -11   5         57.59        172.19        57.74 o
   1 -11   5         73.84         65.72        40.72 o
   5 -11   5         20.06        -11.69        38.52 o
   6 -11   5        307.23        242.24        59.42 o
   7 -11   5         78.55         51.81        42.25 o
   8 -11   5         13.34          7.41        36.12 o
   9 -11   5          5.05         -3.61        30.89 o
  10 -11   5          3.51        -10.90        26.34 o
  -7 -10   5         13.81         24.81        47.44 o
  -6 -10   5         52.94         41.49        49.52 o
  -5 -10   5        301.35        368.13        66.02 o
  -4 -10   5        104.02        126.53        46.58 o
  -3 -10   5        224.99        261.69        52.98 o
  -2 -10   5         57.38          9.34        40.55 o
  -1 -10   5       2023.82       2735.69       195.18 o
   0 -10   5          5.88        121.84        51.76 o
   1 -10   5        187.82        179.19        51.54 o
   5 -10   5         14.07        -22.26        41.66 o
   6 -10   5         58.25         52.46        43.02 o
   7 -10   5          2.52         21.03        39.71 o
   8 -10   5         16.73         52.09        42.77 o
   9 -10   5          1.37         34.76        34.42 o
  10 -10   5         49.41         31.63        29.60 o
  -7  -9   5          8.46         -3.04        48.95 o
  -6  -9   5         25.31         70.15        49.76 o
  -5  -9   5         10.23          3.65        39.56 o
  -4  -9   5        310.70        271.26        53.70 o
  -3  -9   5          0.03         -4.40        31.38 o
  -2  -9   5        166.45         96.71        31.43 o
  -1  -9   5        388.50        258.33        41.59 o
   0  -9   5       3092.03       3230.73       168.76 o
   6  -9   5        150.90         64.51        44.99 o
   7  -9   5          1.99         48.13        44.33 o
   8  -9   5         12.64          5.81        37.29 o
   9  -9   5          7.06        -14.41        36.35 o
  10  -9   5         32.18         49.57        32.69 o
  -5  -8   5         76.35         17.64        32.45 o
  -4  -8   5        155.74        131.52        41.05 o
  -3  -8   5          0.00         -5.76        33.56 o
  -2  -8   5         59.60        160.64        36.74 o
  -1  -8   5        677.05        747.42        60.10 o
   0  -8   5       2656.38       2442.93       144.35 o
   6  -8   5         18.64         17.89        36.49 o
   7  -8   5          0.03         -7.17        40.08 o
   8  -8   5         22.50         56.21        42.65 o
   9  -8   5         16.74         92.16        42.97 o
  10  -8   5         35.80          2.08        30.69 o
  -5  -7   5         64.54         43.64        56.11 o
  -4  -7   5        142.02        113.34        38.72 o
  -3  -7   5        103.94        201.05        36.75 o
  -2  -7   5       1692.88       2230.29        89.97 o
  -1  -7   5        107.76        127.50        32.42 o
   0  -7   5       1410.03       1471.49       104.62 o
   7  -7   5        120.36        110.32        46.06 o
   8  -7   5        168.00        137.18        47.32 o
   9  -7   5         39.49         71.33        43.46 o
  10  -7   5        146.33        143.31        43.07 o
  -6  -6   5         65.73         81.69        62.07 o
  -5  -6   5         39.48         59.23        54.85 o
  -4  -6   5         23.98          8.62        30.12 o
  -3  -6   5       1537.41       1827.95        71.96 o
  -2  -6   5        561.12        855.82        57.10 o
  -1  -6   5        693.56        439.22        49.16 o
   7  -6   5         65.50        284.12        57.64 o
   8  -6   5         62.93         53.72        41.93 o
   9  -6   5         61.24         70.10        41.44 o
  10  -6   5        520.76        886.52        78.08 o
  11  -6   5         30.40         21.27        26.78 o
  -6  -5   5        344.09        322.64        91.87 o
  -5  -5   5       2000.08       2225.67       182.64 o
  -4  -5   5       1366.18       1821.00        94.17 o
  -3  -5   5       2260.32       3428.35        91.39 o
  -2  -5   5        937.26       1149.03       119.63 o
  -1  -5   5       2436.90       2073.56       203.86 o
   0  -5   5       1479.81       1829.76       107.58 o
   7  -5   5        177.98        174.19        49.81 o
   8  -5   5        186.71        553.89        73.61 o
   9  -5   5        163.67        137.53        46.01 o
  10  -5   5         51.69         95.10        40.82 o
  11  -5   5          4.99        -29.45        29.45 o
  -6  -4   5        198.76        216.64        75.14 o
  -5  -4   5        179.57        432.97        91.40 o
  -4  -4   5       1007.96       1677.30        67.09 o
  -3  -4   5       2611.47       3086.23        83.24 o
  -2  -4   5       3560.75       3452.77       125.81 o
  -1  -4   5        403.43        450.56        54.11 o
   0  -4   5       1414.19       1653.12        90.33 o
   7  -4   5        154.21         91.99        44.48 o
   8  -4   5        265.69        283.46        58.81 o
   9  -4   5         37.76         66.86        40.89 o
  10  -4   5        188.30        233.40        53.82 o
  11  -4   5         18.82         41.81        30.51 o
  -6  -3   5          5.56         27.06        49.37 o
  -5  -3   5        461.06        477.71        86.65 o
  -4  -3   5        462.94        629.57        57.13 o
  -3  -3   5        550.04        842.63        60.87 o
  -2  -3   5       1121.36        695.20        50.74 o
  -1  -3   5         21.26         77.73        34.07 o
   0  -3   5          5.52        143.09        40.32 o
   1  -3   5       1621.63       1367.64        82.67 o
   4  -3   5        318.73        444.83        59.13 o
   7  -3   5         87.98        106.35        46.45 o
   8  -3   5         88.52         24.83        40.08 o
   9  -3   5         12.75         35.60        41.11 o
  10  -3   5         42.75         72.27        42.94 o
  11  -3   5          2.96         12.08        31.23 o
  -6  -2   5         83.46         62.64        54.11 o
  -5  -2   5        499.42       1358.67        86.47 o
  -4  -2   5         77.37        158.64        38.99 o
  -3  -2   5        575.04        634.15        50.33 o
  -2  -2   5        598.91        400.62        39.77 o
  -1  -2   5        382.10        490.35        49.55 o
   0  -2   5        305.25        218.69        40.42 o
   1  -2   5        991.31        988.78        65.80 o
   2  -2   5       1119.88        777.58        64.09 o
   4  -2   5        169.88        163.13        42.62 o
   7  -2   5          6.96         67.23        44.87 o
   8  -2   5         70.79         91.92        46.62 o
   9  -2   5          0.90        -16.80        38.40 o
  10  -2   5         33.00         46.16        40.27 o
  11  -2   5          2.40        -25.52        31.65 o
  -6  -1   5        228.95        310.98        82.85 o
  -5  -1   5        312.06       1099.15        80.75 o
  -4  -1   5        128.68        288.93        43.69 o
  -3  -1   5        155.23        138.57        33.44 o
  -2  -1   5        133.63        155.05        28.66 o
  -1  -1   5         38.67         40.06        19.81 o
   0  -1   5          1.33         62.89        22.81 o
   1  -1   5         72.09        147.06        35.85 o
   2  -1   5        344.77        316.84        41.93 o
   3  -1   5        185.81        109.58        38.67 o
   4  -1   5        147.34        286.15        54.24 o
   7  -1   5        311.85        363.81        61.82 o
   8  -1   5         10.43        -15.91        41.95 o
   9  -1   5         32.74          3.21        38.00 o
  10  -1   5         34.28         36.72        38.45 o
  11  -1   5          1.60        -28.04        31.68 o
  -6   0   5        229.67        256.52        75.63 o
  -5   0   5        121.07         53.12        47.34 o
  -4   0   5         53.25         33.88        30.33 o
  -3   0   5        459.98        514.86        48.96 o
  -2   0   5        125.98        166.74        33.99 o
  -1   0   5       4314.54       4817.59       112.45 o
   0   0   5       3788.77       2936.48       111.81 o
   1   0   5       1288.35        886.14        62.56 o
   2   0   5        176.24        116.82        29.67 o
   3   0   5         41.16         52.88        36.94 o
   4   0   5        151.30        247.21        52.73 o
   7   0   5          3.52         35.60        41.11 o
   8   0   5          8.16         73.61        45.51 o
   9   0   5          5.86          5.02        38.20 o
  10   0   5         59.52         35.36        40.30 o
  11   0   5          8.87         15.07        30.02 o
  -6   1   5        440.93        625.56       100.98 o
  -5   1   5         48.29         51.52        43.39 o
  -4   1   5       1636.79       1708.26        94.49 o
  -3   1   5       1042.87       1238.00        72.24 o
  -2   1   5       2075.67       2389.86        80.36 o
  -1   1   5        579.81        624.58        67.53 o
   0   1   5        397.94        343.97        50.65 o
   1   1   5         19.77        -11.56        29.92 o
   2   1   5          1.83         16.52        28.54 o
   3   1   5       1882.18       2479.94       134.61 o
   4   1   5         15.04         33.28        40.00 o
   5   1   5        788.91        490.24        74.72 o
   7   1   5        163.82        114.47        45.09 o
   8   1   5        145.42         68.00        47.32 o
   9   1   5          0.56        -22.41        42.15 o
  10   1   5          1.61         -5.49        35.78 o
  11   1   5         38.84         25.30        30.74 o
  -6   2   5        619.67        501.24        90.26 o
  -5   2   5         13.29          7.51        40.55 o
  -3   2   5       2792.14       2831.52       157.42 o
  -2   2   5        319.89        428.10        64.79 o
  -1   2   5        777.17        512.21        67.50 o
   0   2   5        416.28        440.40        38.74 o
   1   2   5        443.95        175.20        32.99 o
   2   2   5         28.75        101.40        47.56 o
   3   2   5       1781.30       1862.20       124.23 o
   4   2   5        400.01        376.75        68.57 o
   5   2   5          0.41         -0.44        39.73 o
   7   2   5         68.90        141.18        51.81 o
   8   2   5         44.98         75.11        49.22 o
   9   2   5         17.64        -44.85        44.85 o
  10   2   5         19.03         23.37        37.56 o
  -6   3   5        424.11        404.48        86.31 o
  -5   3   5        102.47         93.60        48.48 o
  -3   3   5        214.89        391.36        70.54 o
  -2   3   5        682.42        345.52        47.19 o
  -1   3   5       5097.27       2603.90       194.83 o
   0   3   5        173.76         95.59        27.97 o
   1   3   5        222.74        140.27        30.12 o
   2   3   5        159.37        320.00        60.66 o
   3   3   5        255.97        249.60        60.81 o
   4   3   5         47.08         -7.59        40.32 o
   5   3   5        262.70        212.54        63.95 o
   6   3   5        417.76        391.06       117.90 o
   7   3   5         30.79         27.43        46.30 o
   8   3   5          1.73          3.14        41.21 o
   9   3   5        140.32         55.40        42.70 o
  10   3   5         42.96          7.66        37.33 o
  -5   4   5        166.66         89.64        52.41 o
  -4   4   5        207.80        259.76        62.91 o
  -1   4   5        712.68        310.17        48.28 o
   0   4   5         25.50         65.65        39.73 o
   1   4   5        380.38        666.14        81.24 o
   2   4   5        615.73        826.37        92.41 o
   3   4   5          5.18         23.03        45.14 o
   4   4   5         22.77         15.42        41.09 o
   5   4   5        507.04        338.36        80.28 o
   6   4   5        284.97        176.05        80.48 o
   7   4   5          2.60        -13.54        46.13 o
   8   4   5         27.57         17.30        46.43 o
   9   4   5         10.43         38.05        42.18 o
  10   4   5        101.31          7.19        35.85 o
  -5   5   5         22.14        -40.50        53.64 o
  -4   5   5         60.70        293.46        74.30 o
  -3   5   5        635.59        420.59        72.74 o
  -2   5   5        726.19        667.62        81.79 o
  -1   5   5       2070.59       1548.86        76.61 o
   0   5   5        943.90        792.42        71.68 o
   1   5   5        368.10        249.38        58.73 o
   2   5   5          0.14         -4.00        42.33 o
   3   5   5        425.50        420.66        81.07 o
   4   5   5        314.38        260.08        70.79 o
   5   5   5        319.59        246.05        74.35 o
   6   5   5        162.00        208.65       115.28 o
   7   5   5        241.54        193.95        95.04 o
   8   5   5          2.86          3.16        45.91 o
   9   5   5          4.41         -3.73        41.29 o
  10   5   5          0.00        -38.00        38.00 o
  -4   6   5          2.38         24.78        50.48 o
  -3   6   5        829.95        661.32        97.60 o
  -2   6   5         66.33         62.56        46.62 o
  -1   6   5       1047.07       1094.18        70.40 o
   0   6   5        244.32        566.81        78.92 o
   1   6   5       1316.96       1264.70       118.72 o
   2   6   5        227.24        280.61        72.74 o
   3   6   5         10.24         59.79        53.74 o
   4   6   5        213.61        307.00        76.87 o
   5   6   5        478.06        408.63       266.65 o
   6   6   5        272.95        338.63       176.27 o
   7   6   5         83.22         10.19        56.06 o
   8   6   5         83.54          6.72        45.78 o
   9   6   5         19.55         53.40        45.66 o
  10   6   5          0.00        -15.44        33.38 o
  -4   7   5          0.52         -3.61        47.49 o
  -3   7   5        468.76        567.95        96.34 o
  -2   7   5          0.02          0.12        40.32 o
  -1   7   5         45.22         59.82        43.68 o
   0   7   5        331.33        503.58        78.20 o
   1   7   5          0.01         24.66        38.57 o
   2   7   5        232.30        163.72        60.76 o
   3   7   5         58.58         51.49        50.80 o
   4   7   5          4.08         -3.88        22.56 o
   5   7   5         92.74        296.44       188.04 o
   6   7   5        853.78        798.10       377.82 o
   7   7   5         16.98         36.56        21.54 o
   8   7   5          0.29         19.22        45.71 o
   9   7   5          0.53          0.00        38.55 o
  -3   8   5        152.32        104.84        56.31 o
  -2   8   5         34.93         93.77        52.78 o
   0   8   5          4.15         38.45        43.59 o
   1   8   5        460.83        420.61        79.88 o
   2   8   5        296.54        404.55        86.87 o
   3   8   5        254.79        198.41        32.17 o
   4   8   5          3.62         14.04        22.67 o
   5   8   5          5.19         11.02        22.45 o
   6   8   5        123.09        205.43       123.79 o
   7   8   5          2.67         -0.41        20.93 o
   8   8   5          1.27         -9.09        43.09 o
   9   8   5         23.87         14.63        34.47 o
  -2   9   5         11.85         65.48        50.26 o
   0   9   5         39.80         24.02        46.01 o
   1   9   5         74.19         81.79        54.75 o
   2   9   5         11.52         16.04        22.61 o
   3   9   5          9.71         -7.94        21.26 o
   4   9   5          4.21         18.57        20.96 o
   5   9   5          0.68          5.47        21.09 o
   6   9   5         65.68        148.85        64.35 o
   7   9   5          6.86         -0.19        19.61 o
   8   9   5         18.16         31.55        36.35 o
  -4  10   5         61.08         36.22        18.61 o
  -3  10   5         14.04         52.55        20.21 o
  -2  10   5        249.25        453.77        36.12 o
  -1  10   5          2.47          9.19        16.80 o
   0  10   5         15.26          8.77        17.39 o
   1  10   5          6.64         14.14        13.88 o
   2  10   5          9.67        -11.09        23.25 o
   3  10   5         74.60         66.53        95.52 o
   4  10   5        105.59        102.67        64.40 o
   5  10   5         30.58         28.10        22.92 o
   6  10   5          9.66         17.48        20.17 o
   7  10   5          1.01         -0.14        18.15 o
   8  10   5          2.36         14.55        31.36 o
  -4  11   5        127.55        102.37        22.29 o
  -3  11   5         62.25         23.67        17.69 o
  -2  11   5         65.71        123.49        24.21 o
  -1  11   5        175.79        241.87        29.95 o
   0  11   5          5.92         -3.24        17.05 o
   1  11   5         14.04          2.98        14.59 o
   2  11   5        125.90        137.17        19.56 o
   3  11   5          3.37          4.04        20.24 o
   4  11   5         64.84         82.66        69.85 o
   5  11   5          1.81         23.02        20.56 o
   6  11   5         11.33         14.41        18.82 o
   7  11   5          1.14          1.07        16.37 o
  -5  12   5          4.43         12.53        15.69 o
  -4  12   5          0.97          4.30        16.53 o
  -3  12   5          2.52         10.75        17.20 o
  -2  12   5         87.31         84.55        22.90 o
  -1  12   5        198.07        260.03        31.75 o
   0  12   5          8.68         22.21        18.90 o
   1  12   5         58.43         48.12        16.81 o
   2  12   5          7.66         11.06        14.68 o
   3  12   5         31.96          5.35        20.41 o
   4  12   5          2.26         19.91        24.72 o
   5  12   5         13.73          7.93        18.75 o
   6  12   5         11.74          5.72        24.63 o
   7  12   5         11.57         44.70        16.60 o
  -5  13   5         10.59         10.48        14.53 o
  -4  13   5          1.95         43.04        18.68 o
  -3  13   5          0.67          2.92        17.10 o
  -2  13   5         26.89         76.70        23.08 o
  -1  13   5         11.54         15.34        19.67 o
   0  13   5        122.37        159.22        27.18 o
   1  13   5          1.03          9.16        14.40 o
   2  13   5          6.64         22.97        14.35 o
   3  13   5         86.66         34.07        24.29 o
   4  13   5         37.83         20.21        23.32 o
   5  13   5         14.89         17.04        15.15 o
   6  13   5         25.66         22.11        19.27 o
  -4  14   5          0.08          5.09        14.58 o
  -3  14   5         11.88          4.32        16.95 o
  -2  14   5         36.35         70.44        21.69 o
  -1  14   5          4.49         11.59        18.83 o
   0  14   5          2.28         28.04        18.51 o
   1  14   5          4.25         24.86        14.90 o
   2  14   5         17.78         10.20        23.35 o
   3  14   5          3.74         -3.01        22.61 o
   4  14   5         14.84         15.05        15.13 o
   5  14   5         27.83         29.51        13.90 o
  -4  15   5          0.22          4.50        13.19 o
  -3  15   5         30.05         41.09        16.21 o
  -2  15   5          0.01          3.98        15.86 o
  -1  15   5         32.64         55.67        20.36 o
   0  15   5          9.37          6.42        16.41 o
   1  15   5          4.55        -25.13        25.13 o
   2  15   5          3.96        -11.34        22.95 o
   3  15   5          0.10         -2.21        14.00 o
   4  15   5         89.34         64.75        16.18 o
   5  15   5          2.08         37.14        19.30 o
  -1  16   5         14.62         14.83        18.75 o
   0  16   5          3.80         -4.60        17.02 o
   1  16   5          1.51          5.51        19.07 o
   2  16   5          1.05          2.40        12.75 o
   3  16   5          8.99         15.76        12.42 o
   0  17   5          4.83         17.05        15.27 o
   1  17   5          1.11         -5.19        14.28 o
  -2 -21   6          0.45          8.90        15.44 o
  -1 -21   6          8.77          2.92        15.34 o
   0 -21   6          0.60          5.91        14.95 o
   3 -21   6          1.01          6.72        23.62 o
  -4 -20   6         39.12         40.72        18.01 o
  -3 -20   6         12.09          9.07        17.49 o
  -2 -20   6         57.01        173.43        30.91 o
  -1 -20   6          4.33         14.13        20.78 o
   0 -20   6          8.44         18.51        20.26 o
   4 -20   6          0.85        -17.12        27.20 o
   5 -20   6          2.23         23.99        24.31 o
  -5 -19   6          0.13          0.10        14.36 o
  -4 -19   6         18.55         46.18        21.69 o
  -3 -19   6          3.49         11.74        20.38 o
  -2 -19   6          0.65         16.97        21.82 o
  -1 -19   6          2.22         11.19        20.90 o
   0 -19   6          2.83         19.03        21.15 o
   1 -19   6         25.56          2.37        19.59 o
   4 -19   6          3.83          7.21        31.95 o
   5 -19   6          3.16         21.05        28.54 o
   6 -19   6          0.07         -5.66        23.32 o
  -5 -18   6          5.75         -6.62        16.48 o
  -4 -18   6         31.75         33.73        21.18 o
  -3 -18   6          0.68         13.76        22.21 o
  -2 -18   6          1.39         24.58        24.19 o
  -1 -18   6          4.77          3.19        21.55 o
   0 -18   6          4.44         -0.84        21.03 o
   1 -18   6          5.52         24.21        23.32 o
   4 -18   6          2.21          5.11        31.70 o
   5 -18   6         16.34         34.67        31.38 o
   6 -18   6          0.07         -5.21        27.13 o
   7 -18   6         11.21         32.10        25.33 o
  -5 -17   6          0.70         -1.09        18.33 o
  -4 -17   6          0.22          0.84        20.63 o
  -3 -17   6          1.02         12.72        24.61 o
  -2 -17   6          5.23          4.97        22.04 o
  -1 -17   6         31.48          6.57        21.72 o
   0 -17   6          2.28         18.70        23.60 o
   1 -17   6          0.10          0.05        21.18 o
   5 -17   6         34.71         41.56        35.46 o
   6 -17   6         33.20         15.99        32.89 o
   7 -17   6         35.13         31.70        30.34 o
  -5 -16   6          2.07         -6.18        20.95 o
  -4 -16   6          0.51          5.46        21.18 o
  -3 -16   6        193.15        122.46        34.42 o
  -2 -16   6         78.37         42.18        27.06 o
  -1 -16   6          0.82          8.28        22.06 o
   0 -16   6         58.80         14.23        21.08 o
   1 -16   6         67.29         12.60        22.09 o
   5 -16   6          3.31         19.12        36.20 o
   6 -16   6        105.62         52.53        37.73 o
   7 -16   6          0.15         14.68        31.60 o
   8 -16   6          0.12         -4.10        25.25 o
  -5 -15   6          9.32          5.53        23.20 o
  -4 -15   6        303.28        413.94        50.50 o
  -3 -15   6        674.78        487.42        58.90 o
  -2 -15   6          7.18          2.40        23.50 o
  -1 -15   6        161.08        187.02        44.43 o
   0 -15   6         32.86        110.37        31.70 o
   1 -15   6         59.24         19.42        22.51 o
   5 -15   6          0.10        -14.78        37.19 o
   6 -15   6        103.26         39.21        37.16 o
   7 -15   6          0.03          0.05        32.99 o
   8 -15   6         23.37         15.29        27.57 o
  -6 -14   6          6.87        -28.64        35.75 o
  -5 -14   6         24.51         75.37        30.71 o
  -4 -14   6          8.51         34.82        22.80 o
  -3 -14   6        349.43        408.41        53.37 o
  -2 -14   6        252.24        107.16        33.06 o
  -1 -14   6          0.51          4.69        22.21 o
   0 -14   6         33.52         15.96        21.47 o
   1 -14   6         12.34         10.23        21.60 o
   5 -14   6        112.07         68.22        42.35 o
   6 -14   6         19.76         23.23        37.36 o
   7 -14   6         26.83          6.87        34.69 o
   8 -14   6          3.11         20.11        31.82 o
   9 -14   6          2.66          8.70        24.21 o
  -6 -13   6         83.60        153.54        45.66 o
  -5 -13   6        135.82        164.95        28.87 o
  -4 -13   6         16.36         19.64        19.43 o
  -3 -13   6         56.27         86.13        25.22 o
  -2 -13   6         20.71         45.19        26.44 o
  -1 -13   6        111.15        484.93        91.17 o
   0 -13   6          1.89          3.78        37.88 o
   5 -13   6         71.14         36.20        41.98 o
   6 -13   6        124.67         72.82        42.57 o
   7 -13   6         24.83         39.88        37.61 o
   8 -13   6         51.40         27.25        34.25 o
   9 -13   6         16.51         19.92        28.74 o
  -6 -12   6         43.55         27.80        36.02 o
  -5 -12   6        209.00        102.98        46.25 o
  -4 -12   6        138.23         70.72        54.35 o
  -2 -12   6          0.38          6.72        46.23 o
  -1 -12   6        358.83        636.29       102.05 o
   0 -12   6         38.65         33.63        44.33 o
   5 -12   6         46.20         58.95        47.49 o
   6 -12   6         84.74        113.07        49.69 o
   7 -12   6         45.60         15.67        36.52 o
   8 -12   6         75.71         48.23        36.59 o
   9 -12   6          0.17          1.38        29.18 o
  -5 -11   6         42.62         58.04        44.92 o
  -3 -11   6          1.85          6.32        37.31 o
  -2 -11   6        232.97        406.08        85.39 o
  -1 -11   6        255.35        404.37        54.45 o
   0 -11   6       1154.57       1326.03       125.84 o
   5 -11   6         16.09          0.77        38.99 o
   6 -11   6        103.58         74.35        45.36 o
   7 -11   6         35.18         64.22        40.05 o
   8 -11   6         37.80         26.39        35.21 o
   9 -11   6          0.23        -36.84        36.84 o
  10 -11   6          1.53        -16.01        25.92 o
  -4 -10   6         24.86         -9.09        38.24 o
  -3 -10   6         19.51         29.84        34.68 o
  -2 -10   6          2.65         41.76        43.96 o
  -1 -10   6          3.06        -20.74        32.61 o
   0 -10   6        858.97        999.48       104.81 o
   5 -10   6          2.63          3.78        38.40 o
   6 -10   6          2.85          9.14        38.08 o
   7 -10   6         62.66         79.59        46.40 o
   8 -10   6          1.22        -10.03        35.26 o
   9 -10   6          2.60         19.82        34.34 o
  10 -10   6         11.68          8.97        27.85 o
  -5  -9   6        141.71        184.84        65.43 o
  -4  -9   6        129.03        107.10        43.55 o
  -3  -9   6         80.97        192.20        49.10 o
  -2  -9   6        124.82         81.55        32.62 o
  -1  -9   6       1421.43       1371.85        83.78 o
   0  -9   6       1866.74       2206.44       142.35 o
   6  -9   6         11.27         31.82        40.82 o
   7  -9   6         20.96         14.92        39.71 o
   8  -9   6         49.85         69.11        44.38 o
   9  -9   6         38.60         98.59        42.92 o
  10  -9   6         13.10         -7.61        29.48 o
  -5  -8   6          0.46          4.65        52.85 o
  -4  -8   6          1.41          8.61        34.03 o
  -3  -8   6        564.40        581.74        69.37 o
  -2  -8   6       1052.67        951.58        68.34 o
  -1  -8   6       1248.21       1117.84        73.14 o
   6  -8   6         30.62         20.01        37.98 o
   7  -8   6        160.50        180.37        53.37 o
   8  -8   6        382.82        467.53        69.16 o
   9  -8   6         17.72        -35.51        37.90 o
  10  -8   6          2.04         21.45        31.18 o
  -5  -7   6        549.48        512.53       103.03 o
  -4  -7   6        511.45       1012.05        84.11 o
  -3  -7   6        216.57        324.34        43.22 o
  -2  -7   6        119.25        111.76        31.97 o
  -1  -7   6       1059.83        872.96        80.06 o
   0  -7   6       2638.38       4218.25       176.37 o
   6  -7   6         16.66         -6.40        36.12 o
   7  -7   6        898.56       1276.22        99.35 o
   8  -7   6         65.63         14.41        37.90 o
   9  -7   6        587.53        506.75        65.92 o
  10  -7   6         35.42         83.76        37.29 o
  -5  -6   6       1627.09       1392.69       150.94 o
  -4  -6   6         62.91        110.94        36.78 o
  -3  -6   6        970.77       1038.03        60.37 o
  -2  -6   6        758.69        726.64        55.05 o
  -1  -6   6       3800.26       4861.29       176.76 o
   0  -6   6         46.56         75.98        41.09 o
   7  -6   6          7.55         81.66        45.32 o
   8  -6   6         80.79        166.88        52.23 o
   9  -6   6        119.22        152.99        44.92 o
  10  -6   6         14.94         26.93        36.10 o
  11  -6   6          6.75        -10.85        25.89 o
  -6  -5   6         18.75         38.22        60.19 o
  -5  -5   6       1067.03       1191.52       137.60 o
  -4  -5   6       1021.35       1016.42        80.97 o
  -3  -5   6       1148.77       1306.88        79.10 o
  -2  -5   6        331.07        364.39        46.19 o
  -1  -5   6        209.26        262.13        48.92 o
   0  -5   6        310.84        586.70        64.51 o
   7  -5   6        291.67        333.05        58.34 o
   8  -5   6        679.36        924.81        87.52 o
   9  -5   6         53.60         20.38        37.61 o
  10  -5   6         36.15         36.72        32.81 o
  11  -5   6         41.72         29.53        30.51 o
  -6  -4   6        137.91        422.76        96.46 o
  -5  -4   6       1018.20       1265.05       137.75 o
  -4  -4   6       1118.77       1037.85        75.33 o
  -3  -4   6        107.18         39.61        30.51 o
  -2  -4   6        445.10        631.42        51.85 o
  -1  -4   6         60.96        123.89        40.05 o
   0  -4   6         41.12         22.66        30.05 o
   1  -4   6          2.95          6.20        33.55 o
   7  -4   6          6.65         21.22        39.68 o
   8  -4   6         28.40        100.29        45.98 o
   9  -4   6        139.74         94.29        41.93 o
  10  -4   6         58.06         42.94        36.77 o
  11  -4   6          0.33         28.34        29.03 o
  -6  -3   6        631.60        902.16       129.27 o
  -5  -3   6        755.07       1037.01        80.66 o
  -4  -3   6        767.96        697.18        67.27 o
  -3  -3   6        225.04        217.26        39.72 o
  -2  -3   6        269.84        491.25        45.48 o
  -1  -3   6         52.19        158.22        29.90 o
   0  -3   6        414.67        419.13        58.66 o
   1  -3   6       3420.15       3235.03       126.93 o
   2  -3   6        220.61        317.21        51.69 o
   3  -3   6       2324.29       3784.65       150.99 o
   4  -3   6         17.74         40.69        32.59 o
   7  -3   6         81.91        105.75        44.65 o
   8  -3   6         10.47         47.89        42.60 o
   9  -3   6          2.90         14.65        39.83 o
  10  -3   6         32.54         12.08        35.36 o
  11  -3   6          0.07         19.07        29.92 o
  -6  -2   6         75.22        113.36        58.90 o
  -5  -2   6       1873.16       2420.82       123.58 o
  -4  -2   6        410.10        431.37        51.39 o
  -3  -2   6         39.61         37.16        28.47 o
  -2  -2   6        968.03       1184.71        61.86 o
  -1  -2   6         62.72         58.69        22.18 o
   0  -2   6       4978.64       3827.77        81.72 o
   1  -2   6       2234.03       2538.00       113.19 o
   2  -2   6         64.85         59.75        31.97 o
   3  -2   6        796.37        614.80        56.71 o
   4  -2   6         51.07         71.46        39.24 o
   7  -2   6         15.59         54.95        42.13 o
   8  -2   6         44.43         26.19        39.24 o
   9  -2   6          5.47          3.04        39.51 o
  10  -2   6         13.42         -1.48        34.64 o
  11  -2   6         35.16         20.95        32.44 o
  -6  -1   6          0.24        -25.52        54.51 o
  -5  -1   6        936.04        770.97        71.84 o
  -4  -1   6        545.04        617.74        58.62 o
  -3  -1   6        213.42        248.36        38.99 o
  -2  -1   6          1.60          0.15        23.34 o
  -1  -1   6        274.07        269.08        29.82 o
   0  -1   6        537.61        397.81        54.68 o
   1  -1   6       1055.70       1158.85        78.62 o
   2  -1   6        824.09        909.49        63.43 o
   4  -1   6        303.61        155.86        48.38 o
   7  -1   6        293.09        296.30        52.70 o
   8  -1   6         35.56         52.04        42.75 o
   9  -1   6         48.26         23.62        41.26 o
  10  -1   6          5.23         27.20        37.11 o
  11  -1   6          3.18         -3.76        28.51 o
  -6   0   6          0.16          4.54        29.17 o
  -5   0   6        228.39        311.91        50.60 o
  -4   0   6         91.75        863.94        69.69 o
  -3   0   6         48.78         29.54        27.22 o
  -2   0   6        180.64        352.17        36.85 o
  -1   0   6         81.87         95.70        20.67 o
   0   0   6       3518.89       3067.90       130.61 o
   1   0   6       5682.92       4870.48       149.29 o
   2   0   6        153.45        139.43        36.89 o
   3   0   6       1286.94       1567.63       112.37 o
   4   0   6        392.12        324.18        63.25 o
   7   0   6        235.60        186.65        47.24 o
   8   0   6         83.71         48.31        42.97 o
   9   0   6         47.51         17.10        40.92 o
  10   0   6          0.01         -1.53        36.07 o
  -6   1   6          0.00         35.23        44.70 o
  -5   1   6         34.98         10.50        39.39 o
  -4   1   6        167.90        153.42        37.61 o
  -3   1   6         95.57         36.44        27.14 o
  -2   1   6      11961.63       8676.40       255.68 o
  -1   1   6        735.14        453.15        64.96 o
   0   1   6        656.57        599.70        66.17 o
   1   1   6         13.67         22.98        28.29 o
   2   1   6         27.90         30.91        41.21 o
   3   1   6       1065.80        916.14        93.37 o
   4   1   6        456.68        316.86        65.28 o
   5   1   6         49.68         37.71        38.37 o
   6   1   6         82.76         20.31        38.03 o
   7   1   6          4.32         42.45        48.03 o
   8   1   6         70.41         40.40        50.53 o
   9   1   6         51.61         37.11        43.14 o
  10   1   6         33.24         37.83        38.87 o
  -6   2   6         20.58         13.02        42.10 o
  -4   2   6       1457.78       1445.07       136.24 o
  -3   2   6         51.10         34.94        42.89 o
  -2   2   6         50.36         54.41        40.45 o
  -1   2   6       3842.45       2914.64       148.30 o
   0   2   6        622.17        587.88        46.93 o
   1   2   6       3791.46       3414.60       205.53 o
   2   2   6         92.52         13.94        39.14 o
   3   2   6         47.71         -5.26        44.92 o
   4   2   6          1.43         -3.90        40.97 o
   5   2   6          1.01          7.19        41.04 o
   6   2   6        386.79        446.98       136.91 o
   7   2   6        256.70        122.04        49.52 o
   8   2   6         28.11          1.80        42.60 o
   9   2   6         78.73         48.73        44.23 o
  10   2   6         26.12         -5.98        36.07 o
  -5   3   6         97.29         57.82        45.78 o
  -3   3   6       2878.78       1868.68       146.37 o
  -2   3   6       4483.11       3618.25       112.34 o
  -1   3   6       4418.39       4495.04       125.60 o
   0   3   6         37.67         77.03        29.56 o
   1   3   6        588.03        712.57        80.67 o
   2   3   6        526.77        341.62        66.56 o
   3   3   6         10.77          5.44        41.63 o
   4   3   6         31.75         46.67        43.51 o
   5   3   6         99.45        120.48        55.42 o
   6   3   6       1338.63       1023.41       354.71 o
   7   3   6          8.71         13.40        21.85 o
   8   3   6         26.77          8.52        47.00 o
   9   3   6          0.02        -44.62        44.62 o
  10   3   6          9.43        -29.80        39.36 o
  -5   4   6         54.20         53.42        46.77 o
  -4   4   6        450.56        657.27        94.39 o
  -1   4   6        929.88       1071.78        94.14 o
   0   4   6         16.48        191.64        56.71 o
   1   4   6         24.12         -1.78        40.40 o
   2   4   6        426.36        309.79        66.24 o
   3   4   6         28.62          4.25        45.86 o
   4   4   6        425.79        645.66        98.29 o
   5   4   6          6.56         35.98        43.19 o
   6   4   6        301.38        340.26        74.66 o
   7   4   6        666.20        478.52       245.29 o
   8   4   6         28.15          9.64        44.55 o
   9   4   6          2.50         10.80        41.88 o
  10   4   6          0.90          1.61        34.99 o
  -4   5   6        130.70        110.03        49.34 o
  -3   5   6          1.24         -2.42        37.78 o
  -2   5   6         60.83        139.31        50.75 o
  -1   5   6         70.05         91.05        29.46 o
   0   5   6          2.87         -4.55        24.70 o
   1   5   6         53.91         43.76        43.34 o
   2   5   6       1550.90       1404.38       132.83 o
   3   5   6        754.32        726.53       106.37 o
   4   5   6        420.43        481.72        91.87 o
   5   5   6        307.95        307.19       218.31 o
   6   5   6        481.30        475.34       302.00 o
   7   5   6          4.20        -12.55        27.92 o
   8   5   6         19.38        -18.46        47.54 o
   9   5   6         30.88         20.88        42.77 o
  10   5   6          1.88          7.83        32.69 o
  -4   6   6        415.71        320.10        83.17 o
  -3   6   6        147.52        395.73        85.59 o
  -2   6   6        255.17        136.46        52.23 o
  -1   6   6          5.05         10.65        24.34 o
   0   6   6        321.62        310.98        65.63 o
   1   6   6         35.24         35.01        44.90 o
   2   6   6        580.81        703.28       102.02 o
   3   6   6          0.14        -52.51        52.51 o
   4   6   6          7.23          2.05        21.18 o
   5   6   6         19.83         32.59        45.51 o
   6   6   6        215.67        238.79       168.26 o
   7   6   6        199.31        199.40       156.19 o
   8   6   6         17.64         78.47        49.64 o
   9   6   6          3.38        -30.56        39.39 o
  -3   7   6         18.71         64.27        54.14 o
  -2   7   6        290.24        255.91        70.15 o
   0   7   6          5.79        -23.47        37.75 o
   1   7   6        243.91        157.99        58.88 o
   2   7   6        106.99        306.43        74.99 o
   3   7   6         23.97         63.03        26.46 o
   4   7   6        122.54        156.74        80.35 o
   5   7   6          3.47         19.29        22.14 o
   6   7   6        400.09        344.74       112.55 o
   7   7   6          3.27         43.79        22.44 o
   8   7   6         38.52          9.04        45.02 o
   9   7   6          1.13         -0.10        35.11 o
  -2   8   6          0.05        -26.73        47.46 o
   0   8   6        314.80        269.15        66.07 o
   1   8   6        393.39        280.64        72.07 o
   2   8   6         96.38        109.00        19.24 o
   3   8   6          0.45         -1.98        22.26 o
   4   8   6         34.47         24.23        27.39 o
   5   8   6         40.97          3.23        22.01 o
   6   8   6        500.55        618.92       403.74 o
   7   8   6          0.53         40.76        27.67 o
   8   8   6         19.07        -41.31        41.31 o
  -5   9   6         70.47        110.35        21.79 o
  -1   9   6          4.23         27.95        20.83 o
   0   9   6         67.37         56.98        24.58 o
   1   9   6         93.22        122.29        16.00 o
   2   9   6        196.06        264.87        36.17 o
   3   9   6          0.69          5.14        23.03 o
   4   9   6         45.51         42.91        31.16 o
   5   9   6         76.14         45.18        23.22 o
   6   9   6         64.65         47.27        47.27 o
   7   9   6          3.64         15.29        19.00 o
   8   9   6         10.01         14.16        30.44 o
  -5  10   6         81.41        121.54        22.81 o
  -4  10   6         43.42         76.35        21.18 o
  -3  10   6        141.75        131.42        24.49 o
  -2  10   6        133.65        134.46        24.93 o
  -1  10   6        187.60        118.25        25.00 o
   0  10   6         48.64         82.18        22.31 o
   1  10   6        219.87        222.58        22.09 o
   2  10   6         33.70        104.84        29.28 o
   3  10   6          5.11         12.03        24.31 o
   4  10   6        106.89         84.84        67.53 o
   5  10   6         38.00         48.96        57.58 o
   6  10   6          7.54         16.25        19.78 o
   7  10   6         13.92          3.10        16.80 o
   8  10   6          6.48        -18.23        26.14 o
  -5  11   6         34.54         69.78        19.27 o
  -4  11   6         37.65         40.99        19.25 o
  -3  11   6          4.71         26.51        19.20 o
  -2  11   6         32.62         11.39        18.28 o
  -1  11   6        214.01        293.22        33.21 o
   0  11   6        200.02        147.98        27.01 o
   1  11   6         21.60         28.23        15.97 o
   2  11   6         27.40        -16.46        25.33 o
   3  11   6         49.10         42.72        25.35 o
   4  11   6         30.18         28.42        20.42 o
   5  11   6         19.36         13.07        19.55 o
   6  11   6         11.71         15.32        28.69 o
   7  11   6          8.06          3.78        15.39 o
  -5  12   6          0.15          1.41        14.23 o
  -4  12   6         22.42         34.81        18.28 o
  -3  12   6          2.42         14.83        17.59 o
  -2  12   6         68.58         43.76        20.48 o
  -1  12   6        506.33        778.27        49.29 o
   0  12   6          4.69         57.42        22.31 o
   1  12   6         33.84         33.88        15.72 o
   2  12   6         41.12         47.04        25.10 o
   3  12   6         40.83         60.17        26.93 o
   4  12   6          1.64         19.92        22.78 o
   5  12   6         44.25         45.63        29.93 o
   6  12   6         14.19          7.97        16.95 o
  -5  13   6         18.35         20.24        14.33 o
  -4  13   6          8.29          6.42        15.25 o
  -3  13   6         20.78         38.35        19.12 o
  -2  13   6         57.14         27.03        18.21 o
  -1  13   6         73.52        119.79        24.41 o
   0  13   6         89.12         83.22        22.29 o
   1  13   6         57.57         92.87        31.29 o
   2  13   6          5.51         13.34        24.09 o
   3  13   6         25.12         23.40        23.30 o
   4  13   6         18.79         31.36        23.03 o
   5  13   6         19.82         24.49        14.62 o
   6  13   6         15.72         18.38        17.52 o
  -4  14   6         13.53         10.75        14.55 o
  -3  14   6          8.71          8.52        15.96 o
  -2  14   6         21.35         58.76        20.14 o
  -1  14   6         11.99         37.95        19.07 o
   0  14   6         20.04         44.85        19.32 o
   1  14   6          0.02         -9.33        12.94 o
   2  14   6          3.01         -4.23        21.52 o
   3  14   6          3.60        -11.12        20.88 o
   4  14   6          5.19         16.62        13.22 o
   5  14   6          0.77          2.37        17.02 o
  -4  15   6          1.82          3.85        11.49 o
  -3  15   6          3.61         20.36        14.23 o
  -2  15   6          5.52         36.52        16.28 o
  -1  15   6          7.75         11.27        15.81 o
   0  15   6          4.49          8.65        14.68 o
   2  15   6          2.57         11.27        20.78 o
   3  15   6          0.19          9.20        13.07 o
   4  15   6         24.33         11.00        17.69 o
   0  16   6          1.19          3.14        15.62 o
   1  16   6          0.48         -9.27        15.84 o
   2  16   6         10.56         -2.89        14.48 o
  -3 -21   7          7.70         -6.60        14.28 o
  -2 -21   7          3.48         10.33        15.07 o
  -1 -21   7          6.18         11.34        17.35 o
   0 -21   7          0.29         -0.10        15.02 o
   3 -21   7          2.75          0.49        24.73 o
  -4 -20   7          4.50          4.08        15.15 o
  -3 -20   7          4.81         20.66        18.14 o
  -2 -20   7          5.28          0.77        17.84 o
  -1 -20   7          2.08         13.22        18.98 o
   0 -20   7          4.85         12.08        19.25 o
   3 -20   7          2.09        -10.62        29.58 o
   4 -20   7          1.87        -15.79        27.25 o
   5 -20   7          1.51         19.42        24.73 o
  -5 -19   7         41.10         70.81        21.45 o
  -4 -19   7          7.43         14.50        17.91 o
  -3 -19   7         12.37         -0.20        18.78 o
  -2 -19   7         47.80         28.09        23.13 o
  -1 -19   7          2.72          8.60        21.05 o
   0 -19   7         12.91         32.94        21.37 o
   1 -19   7          0.48        -20.36        20.36 o
   4 -19   7         15.59         29.85        31.95 o
   5 -19   7          0.64          2.72        26.78 o
   6 -19   7          0.56        -10.20        23.37 o
  -5 -18   7         10.71          4.50        16.75 o
  -4 -18   7         39.51         18.01        20.66 o
  -3 -18   7          4.13          8.99        21.97 o
  -2 -18   7        107.13         63.33        29.03 o
  -1 -18   7         26.45         43.26        27.82 o
   0 -18   7         13.87          9.88        20.51 o
   1 -18   7          0.57         11.61        21.22 o
   4 -18   7         62.76         78.35        39.24 o
   5 -18   7          1.92         -7.93        30.98 o
   6 -18   7          5.22         19.82        28.22 o
   7 -18   7          1.53          9.59        23.03 o
  -5 -17   7          5.01          4.92        19.84 o
  -4 -17   7         19.61         -5.11        22.46 o
  -3 -17   7         35.00         16.97        25.92 o
  -2 -17   7         12.55         27.80        24.41 o
  -1 -17   7          0.07         -8.85        25.20 o
   0 -17   7         56.11         23.87        24.78 o
   1 -17   7         24.54          5.19        21.77 o
   4 -17   7          1.45         -4.57        35.06 o
   5 -17   7         12.98          3.66        34.37 o
   6 -17   7          0.23         -6.62        29.65 o
   7 -17   7          0.70         11.98        26.24 o
  -5 -16   7          5.69         13.22        22.29 o
  -4 -16   7         26.53         -1.33        24.07 o
  -3 -16   7         67.89         39.83        24.54 o
  -2 -16   7          0.43          4.47        22.53 o
  -1 -16   7          0.24         -9.71        23.97 o
   0 -16   7         38.64          7.29        22.19 o
   1 -16   7         49.58         22.81        22.21 o
   5 -16   7          0.38        -22.36        36.17 o
   6 -16   7         36.84         49.05        37.29 o
   7 -16   7         15.08         23.00        30.74 o
   8 -16   7          5.74          6.00        24.68 o
  -5 -15   7         21.20         -3.78        20.78 o
  -4 -15   7          4.27         21.82        25.35 o
  -3 -15   7          3.40         36.07        25.13 o
  -2 -15   7         14.13         22.51        26.59 o
  -1 -15   7        179.64        121.52        32.81 o
   0 -15   7         13.04         19.32        23.84 o
   1 -15   7         65.48         24.73        23.42 o
   5 -15   7          0.29        -16.04        37.66 o
   6 -15   7         31.47         -0.12        34.57 o
   7 -15   7          1.82         17.96        34.00 o
   8 -15   7          0.15          4.08        27.99 o
  -5 -14   7        356.56        289.68        34.81 o
  -4 -14   7          1.58         33.90        22.51 o
  -3 -14   7         70.28         71.01        29.65 o
  -2 -14   7        113.40         74.00        29.55 o
  -1 -14   7         68.54         55.27        27.01 o
   0 -14   7        148.11         66.54        27.30 o
   1 -14   7         13.98         31.50        25.45 o
   5 -14   7         10.73         15.99        41.68 o
   6 -14   7         36.44         23.28        37.58 o
   7 -14   7         10.61         12.18        34.22 o
   8 -14   7          3.47         11.27        31.06 o
   9 -14   7          1.86          3.90        24.39 o
  -5 -13   7         62.11         59.20        28.64 o
  -4 -13   7        125.55        152.67        40.55 o
  -3 -13   7         55.69         87.03        23.33 o
  -2 -13   7         72.20         61.85        26.07 o
  -1 -13   7        124.88        178.79        66.10 o
   0 -13   7         59.22         76.82        56.11 o
   5 -13   7         16.12         20.01        38.37 o
   6 -13   7         11.02         21.82        39.81 o
   7 -13   7          1.53        -18.14        37.36 o
   8 -13   7          0.41         -6.13        32.91 o
   9 -13   7          0.35         -2.50        28.29 o
  -4 -12   7         82.29         88.65        29.75 o
  -2 -12   7         20.22         60.61        50.01 o
  -1 -12   7          3.25          8.65        29.12 o
   0 -12   7        746.69        666.34       107.23 o
   5 -12   7        217.20        172.47        53.69 o
   6 -12   7        172.65        144.27        49.69 o
   7 -12   7          2.84         -2.03        37.51 o
   8 -12   7         18.32         44.65        36.02 o
   9 -12   7         32.39         25.92        29.77 o
  -3 -11   7        498.24        272.86        85.32 o
  -2 -11   7         96.02         20.56        42.25 o
  -1 -11   7        152.94        194.09        41.37 o
   0 -11   7         25.01         46.72        49.34 o
   5 -11   7         23.93         38.72        43.36 o
   6 -11   7         24.09         22.29        40.55 o
   7 -11   7         52.95         28.74        38.00 o
   8 -11   7         27.01         17.20        34.44 o
   9 -11   7         32.03        -15.71        31.11 o
  10 -11   7         15.05         -6.25        25.03 o
  -4 -10   7        130.74        105.74        43.89 o
  -3 -10   7         69.77         28.42        35.91 o
  -2 -10   7         17.92          5.60        29.26 o
  -1 -10   7       2399.01       3250.36       273.15 o
   0 -10   7        989.24       1867.96       145.76 o
   5 -10   7         63.86         43.34        41.66 o
   6 -10   7         73.48         38.17        37.04 o
   7 -10   7        124.33        117.32        47.98 o
   8 -10   7          0.28         21.74        38.17 o
   9 -10   7          1.46         27.85        34.22 o
  10 -10   7         28.28         -3.61        26.81 o
  -4  -9   7         20.61         22.00        34.86 o
  -3  -9   7         29.51         11.16        34.67 o
  -2  -9   7        143.72        159.40        39.26 o
  -1  -9   7       1488.11       2208.05       140.54 o
   0  -9   7        131.69        256.62        63.15 o
   6  -9   7         19.97         39.61        41.16 o
   7  -9   7        283.50        271.13        59.92 o
   8  -9   7         45.42        118.11        44.90 o
   9  -9   7         48.56         38.20        35.21 o
  10  -9   7         41.61         16.93        29.92 o
  -5  -8   7         16.49         21.60        57.84 o
  -4  -8   7        138.30        134.61        42.23 o
  -3  -8   7        410.61        268.71        38.49 o
  -2  -8   7          2.12         57.13        32.65 o
  -1  -8   7        623.72       1088.33        96.71 o
   0  -8   7        433.21       1188.63       112.79 o
   6  -8   7          0.17         -7.31        38.35 o
   7  -8   7        723.61        657.12        73.85 o
   8  -8   7        287.40        296.70        57.03 o
   9  -8   7        160.91        279.28        52.09 o
  10  -8   7          0.55         24.66        30.32 o
  -5  -7   7        307.65        209.21        79.98 o
  -4  -7   7          0.35         36.57        50.01 o
  -3  -7   7        627.67        482.61        57.07 o
  -2  -7   7        811.62       1212.20        99.16 o
  -1  -7   7       2169.00       2742.62       147.44 o
   0  -7   7       1520.73       1463.85       110.67 o
   6  -7   7        133.37        158.53        46.70 o
   7  -7   7        322.73        319.68        58.71 o
   8  -7   7        180.02        132.44        45.86 o
   9  -7   7        128.65         67.38        41.07 o
  10  -7   7         26.22         54.95        33.90 o
  -5  -6   7        588.51        503.63        98.93 o
  -4  -6   7       1014.31        814.15        71.16 o
  -3  -6   7         18.73         41.08        32.42 o
  -2  -6   7       2601.21       2633.67       104.31 o
  -1  -6   7          3.55         93.60        43.71 o
   0  -6   7        407.15        242.91        50.31 o
   1  -6   7       2092.62       1807.40       124.73 o
   6  -6   7        114.88        105.78        42.89 o
   7  -6   7       2471.40       2343.01       131.42 o
   8  -6   7        500.70        493.92        66.07 o
   9  -6   7        110.55         92.63        42.05 o
  10  -6   7        130.94         71.56        37.09 o
  -5  -5   7       1121.31       1037.61       133.72 o
  -4  -5   7       1196.68       1097.39        79.41 o
  -3  -5   7        337.23        388.12        49.83 o
  -2  -5   7        392.72        311.76        44.94 o
  -1  -5   7       1324.75       1413.72       105.85 o
   0  -5   7        202.07        235.08        52.75 o
   1  -5   7       1517.67       1458.49       105.63 o
   2  -5   7        246.67        240.86        56.68 o
   7  -5   7         95.37         86.87        41.88 o
   8  -5   7          7.95         53.42        43.76 o
   9  -5   7         90.44         93.72        40.27 o
  10  -5   7          6.27         25.65        34.44 o
  -6  -4   7        615.20        536.12       108.32 o
  -5  -4   7        180.60        200.34        70.44 o
  -4  -4   7       1544.18       2001.13       103.28 o
  -3  -4   7          0.32         72.57        32.09 o
  -2  -4   7         22.79         95.74        32.86 o
  -1  -4   7        113.60         87.99        25.47 o
   0  -4   7        199.64        231.74        52.26 o
   1  -4   7       1698.07       2359.83       120.21 o
   2  -4   7         26.11         22.19        35.18 o
   3  -4   7         94.06        211.38        55.62 o
   7  -4   7          1.63         -5.86        41.36 o
   8  -4   7         26.38         40.94        42.42 o
   9  -4   7         10.34          0.30        38.52 o
  10  -4   7         17.33         25.82        35.23 o
  -6  -3   7         18.11         26.51        48.82 o
  -5  -3   7       1230.31       1076.33        84.49 o
  -4  -3   7       3802.92       4349.51       151.03 o
  -3  -3   7         26.95         43.16        29.44 o
  -2  -3   7        543.44        517.52        49.51 o
  -1  -3   7         26.93         19.75        22.83 o
   0  -3   7        818.94        644.03        65.11 o
   1  -3   7        517.55        438.92        60.04 o
   2  -3   7         70.25         15.79        31.50 o
   3  -3   7       2737.70       2968.95       133.48 o
   4  -3   7        122.01         28.93        34.42 o
   7  -3   7        178.01        163.99        44.48 o
   8  -3   7         81.86         50.83        44.70 o
   9  -3   7          0.41         16.23        41.51 o
  10  -3   7         21.86         16.97        35.38 o
  -6  -2   7         68.67         86.23        54.78 o
  -5  -2   7       1148.42       1233.88        90.81 o
  -4  -2   7        559.45        965.20        74.07 o
  -3  -2   7       1184.91       1329.58       102.07 o
  -2  -2   7        747.85        613.34        48.95 o
  -1  -2   7        107.85        169.95        48.55 o
   0  -2   7       3266.64       4335.57       161.84 o
   1  -2   7       1072.17       1392.05        86.50 o
   2  -2   7        723.55        652.82        63.82 o
   4  -2   7        111.88         89.42        44.10 o
   7  -2   7        176.31        266.70        54.73 o
   8  -2   7         29.46         15.69        42.38 o
   9  -2   7         51.79          3.53        37.71 o
  10  -2   7          3.19         15.00        35.90 o
  -6  -1   7         49.99        185.91        66.64 o
  -5  -1   7         18.96         15.09        29.60 o
  -4  -1   7        752.85        756.11        66.08 o
  -3  -1   7        734.40        683.61        57.96 o
  -2  -1   7        311.91        286.89        36.42 o
  -1  -1   7        302.09        271.60        53.59 o
   0  -1   7      13096.26      13588.57       285.23 o
   1  -1   7        293.31        197.07        43.98 o
   2  -1   7       2135.07       2012.78       104.42 o
   3  -1   7       1997.39       1638.27       116.70 o
   4  -1   7        289.36        234.34        60.78 o
   7  -1   7         31.05         39.56        39.43 o
   8  -1   7          5.03         18.85        41.78 o
   9  -1   7         57.16         37.16        41.88 o
  10  -1   7          0.04         -9.46        34.79 o
  -6   0   7        219.07        390.90        59.27 o
  -5   0   7         28.31         41.70        31.52 o
  -4   0   7          1.22         25.55        28.87 o
  -3   0   7         25.28        163.97        35.75 o
  -2   0   7       1396.09       1370.06       108.57 o
  -1   0   7        556.82        557.84        69.31 o
   0   0   7        657.20        417.97        60.04 o
   1   0   7       8824.35       6959.81       194.95 o
   3   0   7        442.51        552.16        78.92 o
   4   0   7        263.26        412.58        75.21 o
   6   0   7        324.91        277.06       124.72 o
   7   0   7        290.20        218.48       108.14 o
   8   0   7         15.02         -4.52        41.81 o
   9   0   7         40.60         12.43        41.21 o
  10   0   7          3.15         -9.88        35.14 o
  -4   1   7       1978.83       1832.53       153.12 o
  -3   1   7       1419.58       1098.51       111.41 o
  -2   1   7          4.70         94.31        46.30 o
  -1   1   7         35.53         32.99        36.74 o
   0   1   7         50.09         56.58        39.90 o
   1   1   7         29.32         92.19        33.41 o
   2   1   7       1506.31       1026.37        98.88 o
   3   1   7        463.73        328.10        66.96 o
   4   1   7         33.92        131.99        56.73 o
   5   1   7         25.87        -21.87        43.17 o
   6   1   7          4.34         23.15        20.52 o
   7   1   7         15.88         21.93        20.43 o
   8   1   7          6.43        -11.22        41.56 o
   9   1   7        112.50         20.29        41.02 o
  10   1   7          2.57        -10.62        35.41 o
  -4   2   7        118.30         73.83        49.54 o
  -3   2   7        102.45         77.39        47.93 o
  -2   2   7        125.56        246.48        36.50 o
  -1   2   7       1163.71       1054.95       102.52 o
   0   2   7        376.73        211.23        36.42 o
   1   2   7        126.51         55.34        27.66 o
   2   2   7          2.25         -8.60        42.45 o
   3   2   7        400.13        614.01        90.98 o
   4   2   7         23.48         52.73        46.08 o
   5   2   7         43.93         51.49        49.37 o
   6   2   7        194.98        185.38        97.02 o
   7   2   7          1.52          8.81        20.72 o
   8   2   7         66.39          2.25        44.10 o
   9   2   7         16.39         -9.66        39.39 o
  10   2   7          0.45          4.87        35.06 o
  -5   3   7        338.32        269.82        73.11 o
  -3   3   7        505.66        475.74        85.24 o
  -2   3   7        305.84        307.87        68.62 o
  -1   3   7         21.36          5.27        25.35 o
   0   3   7        188.38        147.96        34.90 o
   1   3   7         47.88         13.59        40.60 o
   2   3   7         50.02         42.42        44.92 o
   3   3   7        154.11        162.26        57.50 o
   4   3   7          5.42         15.44        45.07 o
   5   3   7         64.87         21.97        22.29 o
   6   3   7         92.19        137.63       100.58 o
   7   3   7        369.97        421.79       283.01 o
   8   3   7        264.45         -9.51        46.16 o
   9   3   7          0.50         -5.44        38.84 o
  10   3   7          7.61        -26.46        33.41 o
  -4   4   7       1581.47       2014.51       166.54 o
  -1   4   7        184.39        133.86        35.46 o
   0   4   7          2.72         18.70        38.55 o
   1   4   7         19.05         46.35        44.40 o
   2   4   7        106.04        259.93        65.01 o
   3   4   7         39.32        100.14        56.80 o
   4   4   7         80.76         85.22        54.46 o
   5   4   7         73.13         34.05        24.44 o
   6   4   7        173.02        175.50       119.12 o
   7   4   7        109.60        169.10       122.21 o
   8   4   7          6.60          8.52        44.15 o
   9   4   7         34.24          2.94        40.62 o
  -4   5   7        402.17        715.48       109.46 o
  -3   5   7        201.06        320.10        75.11 o
  -2   5   7        429.99        269.69        65.50 o
  -1   5   7        594.98        383.83        47.27 o
   0   5   7          0.07        -13.96        38.72 o
   1   5   7        125.23        227.44        60.78 o
   2   5   7        234.72        269.32        68.34 o
   3   5   7         44.69         32.00        46.95 o
   4   5   7          2.89         14.26        20.78 o
   5   5   7        304.54        125.77       103.05 o
   6   5   7        226.30        195.31       134.80 o
   7   5   7        352.64        338.04       211.42 o
   8   5   7          6.11         15.02        43.34 o
   9   5   7          2.42        -12.97        39.29 o
  -3   6   7        236.17        155.56        63.33 o
  -2   6   7          8.18        -17.22        44.97 o
  -1   6   7         50.99        138.17        52.78 o
   0   6   7        231.01         85.57        47.86 o
   1   6   7         64.87        106.15        53.86 o
   2   6   7         27.34         67.26        50.95 o
   3   6   7        118.95        131.92        27.50 o
   4   6   7        194.23        142.45        20.77 o
   5   6   7        123.26        125.34        79.29 o
   6   6   7          6.96         38.94        41.32 o
   7   6   7        217.06        341.26       207.74 o
   8   6   7         62.48         84.06        52.79 o
   9   6   7          4.61        -12.16        35.23 o
  -2   7   7         63.09         35.31        46.97 o
   0   7   7        233.90        312.12        72.62 o
   1   7   7          2.80         97.28        53.82 o
   2   7   7        251.77        206.31        22.69 o
   3   7   7         30.18         23.58        15.70 o
   4   7   7        133.08        192.58        33.78 o
   5   7   7         15.16         24.82        22.67 o
   6   7   7         16.68          0.21        22.69 o
   7   7   7        462.31        485.09       301.65 o
   8   7   7         35.07         23.58        18.25 o
  -1   8   7        127.48        201.62        30.56 o
   0   8   7        155.72        182.42        30.00 o
   1   8   7        130.42        107.56        19.48 o
   2   8   7         56.35         55.71        18.40 o
   3   8   7         39.86         31.40        24.66 o
   4   8   7        120.08        189.32        33.58 o
   5   8   7         13.23         21.87        31.52 o
   6   8   7         22.67         19.82        81.72 o
   7   8   7         37.73         17.49        48.45 o
   8   8   7         78.69         50.89        19.69 o
  -5   9   7         89.63        127.52        23.50 o
  -1   9   7        576.80        630.07        46.82 o
   0   9   7          2.78          4.82        20.31 o
   1   9   7         22.55         31.74        12.56 o
   2   9   7        163.77        195.05        33.36 o
   3   9   7         52.06         46.95        26.14 o
   4   9   7         22.21         80.80        27.92 o
   5   9   7          6.37         -2.61        19.55 o
   6   9   7         38.30          9.04        28.27 o
   7   9   7         53.05         30.44        26.96 o
  -5  10   7          1.98         14.26        16.75 o
  -4  10   7         12.96         53.74        20.01 o
  -3  10   7        212.84        144.64        25.40 o
  -2  10   7        118.18         94.86        22.73 o
  -1  10   7        174.34        447.64        38.67 o
   0  10   7          1.16          6.08        17.77 o
   1  10   7         16.07         19.23        14.97 o
   2  10   7         66.92         57.35        27.90 o
   3  10   7          0.72          8.35        23.45 o
   4  10   7         51.11         46.97        25.60 o
   5  10   7         13.95         37.80        24.36 o
   6  10   7         18.91         25.30        24.60 o
   7  10   7        219.71        180.48       130.18 o
  -5  11   7         22.37         40.03        17.74 o
  -4  11   7         17.36         28.41        18.88 o
  -3  11   7         61.16         67.48        21.45 o
  -2  11   7          2.66         25.03        19.79 o
  -1  11   7        712.22        967.56        56.29 o
   0  11   7        259.73        434.47        37.73 o
   1  11   7          3.02         11.25        14.75 o
   2  11   7         55.01         79.19        28.79 o
   3  11   7        128.90        355.73        41.09 o
   4  11   7         24.52         62.07        25.05 o
   5  11   7          0.50        -12.23        22.31 o
   6  11   7          5.15          8.75        19.40 o
  -5  12   7          4.45         22.61        15.25 o
  -4  12   7          1.69          5.61        15.76 o
  -3  12   7          4.05          8.57        17.12 o
  -2  12   7         13.11         46.92        20.06 o
  -1  12   7          8.54         43.54        20.48 o
   0  12   7         92.90         87.99        22.44 o
   1  12   7         21.15         42.02        15.75 o
   2  12   7         10.79         34.89        24.56 o
   3  12   7          1.09          9.39        22.83 o
   4  12   7          0.64          8.85        21.42 o
   5  12   7          4.60          2.15        15.18 o
   6  12   7         19.13         34.07        18.63 o
  -5  13   7          2.04         -6.70        13.12 o
  -4  13   7          0.51          2.74        14.60 o
  -3  13   7          1.42         -1.93        16.13 o
  -2  13   7          0.91         -2.45        17.96 o
  -1  13   7          5.84         29.01        18.83 o
   0  13   7          0.86          6.18        17.10 o
   1  13   7          3.23         15.71        13.41 o
   2  13   7          0.10          0.82        22.26 o
   3  13   7          0.85         -7.59        21.55 o
   4  13   7          7.63          3.53        20.14 o
   5  13   7         44.30         66.61        21.42 o
  -4  14   7          0.70         -7.73        12.60 o
  -3  14   7         36.30         19.22        14.70 o
  -2  14   7         16.87         62.91        17.84 o
  -1  14   7          8.20         36.22        17.72 o
   0  14   7          9.36         -0.44        15.52 o
   1  14   7          0.57         -1.06        14.60 o
   2  14   7          0.11        -21.79        21.79 o
   3  14   7          0.02        -14.36        21.30 o
   4  14   7          9.78         10.52        16.05 o
  -3  15   7         20.31         37.93        13.91 o
  -2  15   7          7.28         12.30        13.05 o
  -1  15   7         25.72         25.57        14.45 o
   2  15   7         37.34         25.97        15.42 o
  -3 -21   8          4.21         12.90        14.21 o
  -2 -21   8         32.41         35.11        19.15 o
  -1 -21   8          0.37         -6.92        16.26 o
   0 -21   8          1.82        -13.00        15.34 o
   3 -21   8          2.05         33.92        27.15 o
  -4 -20   8          0.36          9.19        16.01 o
  -3 -20   8         18.05         25.99        20.09 o
  -2 -20   8          2.24          0.79        18.46 o
  -1 -20   8          7.27          1.11        18.43 o
   0 -20   8          0.37          9.93        17.96 o
   3 -20   8          1.25          4.67        28.09 o
   4 -20   8          0.54        -25.70        27.82 o
   5 -20   8          0.20          5.44        24.04 o
  -5 -19   8         17.94         33.21        17.54 o
  -4 -19   8         14.09         37.14        19.52 o
  -3 -19   8         32.92         90.46        27.75 o
  -2 -19   8          5.29         -4.40        20.43 o
  -1 -19   8         15.93         16.16        22.06 o
   0 -19   8          0.16         -5.73        19.94 o
   1 -19   8          5.13          8.57        19.30 o
   4 -19   8         13.49         18.36        30.74 o
   5 -19   8          2.74         11.00        28.04 o
   6 -19   8          0.00         -3.14        23.99 o
  -5 -18   8         13.64          2.94        17.54 o
  -4 -18   8         18.67          1.41        19.45 o
  -3 -18   8         18.31         53.54        26.88 o
  -2 -18   8         68.41         27.80        26.14 o
  -1 -18   8          0.56         -8.72        21.60 o
   0 -18   8         22.35          7.09        22.61 o
   1 -18   8          6.94         12.28        23.47 o
   4 -18   8          2.87        -18.61        34.79 o
   5 -18   8          8.64          9.71        31.60 o
   6 -18   8          0.89         15.22        28.41 o
   7 -18   8         20.23         -0.42        22.90 o
  -5 -17   8         32.14         21.99        19.84 o
  -4 -17   8          9.51          1.09        20.63 o
  -3 -17   8          3.31          3.24        22.93 o
  -2 -17   8         52.89         22.36        26.34 o
  -1 -17   8          0.91         -2.42        23.37 o
   0 -17   8         10.29         37.26        26.91 o
   1 -17   8          0.62          2.25        22.21 o
   4 -17   8          0.01          5.19        35.26 o
   5 -17   8         18.40        -37.66        37.66 o
   6 -17   8          0.15        -14.60        31.38 o
   7 -17   8          6.55         35.04        28.44 o
  -5 -16   8          6.29          8.23        20.34 o
  -4 -16   8         20.79         65.35        28.37 o
  -3 -16   8         22.22          2.94        21.77 o
  -2 -16   8         46.78         24.29        25.40 o
  -1 -16   8         15.97          8.60        23.37 o
   0 -16   8          0.45         14.28        23.37 o
   1 -16   8         89.34         59.18        25.55 o
   4 -16   8         67.19         33.06        40.35 o
   5 -16   8         10.68         14.80        39.01 o
   6 -16   8          4.38         -6.40        31.82 o
   7 -16   8          2.19         -0.99        29.18 o
   8 -16   8          0.19        -14.75        24.91 o
  -5 -15   8          9.49         17.62        22.56 o
  -4 -15   8         38.34         11.17        22.76 o
  -3 -15   8         35.32          3.41        23.94 o
  -2 -15   8         32.09         10.80        22.21 o
  -1 -15   8         28.67         64.46        31.55 o
   0 -15   8         17.09         49.34        28.37 o
   1 -15   8          0.16          3.98        21.87 o
   5 -15   8         60.27         51.79        42.25 o
   6 -15   8         18.91         32.99        36.07 o
   7 -15   8          5.70          7.98        33.23 o
   8 -15   8          0.56          6.18        26.96 o
  -5 -14   8         75.19        135.53        35.48 o
  -4 -14   8         25.72          9.61        24.63 o
  -3 -14   8         88.34         54.53        26.71 o
  -2 -14   8          9.93         37.09        28.93 o
  -1 -14   8          4.02         19.35        25.25 o
   0 -14   8          0.73         29.80        25.70 o
   1 -14   8          1.04        -14.41        22.93 o
   5 -14   8         49.13         37.68        40.23 o
   6 -14   8         20.78          6.84        36.07 o
   7 -14   8          0.07        -31.38        35.53 o
   8 -14   8          9.02         -3.19        29.75 o
   9 -14   8          1.07         26.27        25.60 o
  -5 -13   8        281.29        358.20        47.39 o
  -4 -13   8        195.17        135.65        33.95 o
  -3 -13   8          0.42         11.98        24.66 o
  -2 -13   8        208.74        125.57        33.08 o
   0 -13   8        192.59        182.94        66.02 o
   4 -13   8         54.66         42.99        41.44 o
   5 -13   8         10.36         13.91        38.13 o
   6 -13   8          4.95         30.59        38.79 o
   7 -13   8         11.75         17.64        37.09 o
   8 -13   8         16.08         12.48        32.22 o
   9 -13   8          8.29        -24.44        28.07 o
  -4 -12   8        461.94        213.83        40.15 o
  -3 -12   8        381.31        241.65        42.99 o
  -1 -12   8         77.45         45.04        45.19 o
   0 -12   8          0.69         26.98        45.81 o
   1 -12   8         26.75          5.07        49.69 o
   4 -12   8          0.12         -7.86        37.61 o
   5 -12   8         20.63         37.90        43.24 o
   6 -12   8          3.18         23.05        38.00 o
   7 -12   8         12.89          5.51        36.37 o
   8 -12   8          0.04        -13.59        33.48 o
   9 -12   8          9.07         35.48        31.82 o
  -4 -11   8        517.38        270.48        39.19 o
  -3 -11   8          9.48        -11.32        61.89 o
  -2 -11   8         92.68        243.50        69.80 o
  -1 -11   8         47.60        102.44        50.90 o
   0 -11   8       1423.40       1394.13       135.80 o
   1 -11   8        667.74        705.23       107.78 o
   4 -11   8        146.05        140.47        46.55 o
   5 -11   8        133.31         88.11        43.91 o
   6 -11   8         38.71         51.52        41.21 o
   7 -11   8          7.20         -3.29        36.59 o
   8 -11   8          3.85         -4.00        34.81 o
   9 -11   8         14.19         21.30        31.53 o
  -4 -10   8          5.28        -64.93        69.18 o
  -3 -10   8         53.31         22.31        57.84 o
  -2 -10   8        440.42        797.98        97.50 o
  -1 -10   8         22.22         26.02        42.42 o
   0 -10   8       1013.33       1137.31       118.85 o
   1 -10   8         60.76        103.90        53.86 o
   5 -10   8        381.65        219.21        53.54 o
   6 -10   8         17.09        -28.24        43.66 o
   7 -10   8          4.52         31.26        41.68 o
   8 -10   8         19.08         24.04        38.17 o
   9 -10   8         11.79          9.54        33.13 o
  10 -10   8         23.34          1.04        26.69 o
  -4  -9   8         53.13         65.63        57.92 o
  -3  -9   8        169.34        253.55        51.85 o
  -2  -9   8         68.93         62.46        42.82 o
  -1  -9   8         27.79         28.29        41.19 o
   0  -9   8         90.04        171.77        52.97 o
   1  -9   8        139.96        106.44        51.71 o
   5  -9   8        707.87        477.54        65.38 o
   6  -9   8         64.32         50.41        42.33 o
   7  -9   8        126.53        136.12        47.86 o
   8  -9   8         23.77         14.11        37.90 o
   9  -9   8          0.84         21.47        35.04 o
  10  -9   8          3.05          3.46        29.30 o
  -4  -8   8          0.01        -53.52        62.54 o
  -3  -8   8          4.09         34.98        35.62 o
  -2  -8   8         89.98         58.39        42.00 o
  -1  -8   8        527.07        379.57        70.57 o
   0  -8   8        502.26        541.83        76.23 o
   1  -8   8          1.27         63.45        44.25 o
   6  -8   8          9.60         20.85        36.96 o
   7  -8   8         76.05         62.02        40.97 o
   8  -8   8          3.85          4.92        38.13 o
   9  -8   8        265.27        132.96        44.03 o
  10  -8   8         32.06        -13.96        30.14 o
  -5  -7   8          0.01        -16.68        55.84 o
  -4  -7   8         17.02         56.66        57.47 o
  -3  -7   8        151.77         93.85        36.67 o
  -2  -7   8        128.04         85.38        33.46 o
  -1  -7   8          0.77        -20.80        45.44 o
   0  -7   8        143.03        137.58        45.32 o
   1  -7   8       1803.98       2810.96       161.49 o
   2  -7   8       4504.09       5089.92       226.01 o
   6  -7   8          4.81         -3.61        37.85 o
   7  -7   8        234.03        227.49        53.69 o
   8  -7   8         17.59         -2.59        38.05 o
   9  -7   8         41.48          3.39        36.99 o
  10  -7   8         68.86         36.52        32.52 o
  -5  -6   8        169.16        127.57        64.39 o
  -4  -6   8        369.08        426.05        57.50 o
  -3  -6   8         73.47         60.49        34.23 o
  -2  -6   8         96.50        133.82        37.32 o
  -1  -6   8         39.70         14.43        36.74 o
   0  -6   8       1170.16       1244.66       102.98 o
   1  -6   8        180.84        288.00        56.41 o
   2  -6   8       2640.56       2804.66       160.78 o
   3  -6   8         97.29        141.60        52.78 o
   4  -6   8        180.93        245.13        63.35 o
   6  -6   8          0.72         10.35        36.40 o
   7  -6   8        235.87        233.42        53.64 o
   8  -6   8          8.65         31.78        39.09 o
   9  -6   8        364.19        250.00        48.23 o
  10  -6   8         23.35         14.23        32.15 o
  -5  -5   8         11.34        -23.89        54.31 o
  -4  -5   8          0.20        -21.83        33.50 o
  -3  -5   8         17.90         -1.68        29.70 o
  -2  -5   8       1544.21       1619.15        88.21 o
  -1  -5   8        161.15        250.12        49.64 o
   0  -5   8        350.47        653.49        76.77 o
   1  -5   8          6.52         74.42        39.71 o
   2  -5   8        293.92        314.69        56.14 o
   3  -5   8          4.17          6.33        36.62 o
   6  -5   8         13.47          7.47        19.41 o
   7  -5   8        322.28        230.21        49.84 o
   8  -5   8         12.24         15.22        39.36 o
   9  -5   8        270.58         76.08        39.78 o
  10  -5   8          1.04        -28.79        36.17 o
  -5  -4   8         25.45         24.90        35.08 o
  -4  -4   8         86.39        159.89        38.88 o
  -3  -4   8        134.15        126.91        37.57 o
  -2  -4   8        110.49         95.84        32.05 o
  -1  -4   8       1427.17       1249.81        67.96 o
   0  -4   8         87.51         95.00        43.98 o
   1  -4   8       3500.71       4117.02       175.58 o
   2  -4   8        799.99        772.63        81.81 o
   3  -4   8         98.87        301.52        58.14 o
   6  -4   8         40.62         72.16        34.65 o
   7  -4   8         26.27          2.15        39.43 o
   8  -4   8          6.07        -26.19        42.38 o
   9  -4   8         30.23         20.66        37.63 o
  10  -4   8         38.88         10.55        33.60 o
  -5  -3   8          0.02         -8.08        36.26 o
  -4  -3   8        403.48        293.36        48.74 o
  -3  -3   8         93.62         90.67        33.22 o
  -2  -3   8         65.41        119.86        31.70 o
  -1  -3   8        733.38        758.06        82.92 o
   0  -3   8       1561.76       1219.07       102.59 o
   1  -3   8       5082.14       4751.14       174.66 o
   2  -3   8         82.55         88.28        37.24 o
   4  -3   8        222.02        128.98        48.11 o
   6  -3   8          5.47         20.23        19.72 o
   7  -3   8          6.21         23.00        38.42 o
   8  -3   8        114.23         19.42        41.86 o
   9  -3   8          4.50          3.93        39.24 o
  10  -3   8          4.77         -6.67        33.11 o
  -5  -2   8         62.78         26.72        30.83 o
  -4  -2   8        200.02        167.77        40.26 o
  -3  -2   8        142.07        159.88        36.32 o
  -2  -2   8          1.74          1.36        36.84 o
  -1  -2   8          1.49         17.27        36.96 o
   0  -2   8         55.00        696.31        81.64 o
   1  -2   8       2395.17       2541.24       136.04 o
   2  -2   8       2705.16       2615.37       132.86 o
   4  -2   8         32.38         64.84        41.63 o
   6  -2   8          8.11         52.56        27.86 o
   7  -2   8        151.53        159.52       102.03 o
   8  -2   8         26.32          0.02        40.99 o
   9  -2   8         37.75         -0.82        37.43 o
  10  -2   8          3.11          5.88        32.76 o
  -5  -1   8         29.40         31.11        33.07 o
  -4  -1   8        430.42        441.85        55.82 o
  -3  -1   8        543.01        823.14        97.60 o
  -2  -1   8         23.96        -12.43        39.19 o
  -1  -1   8        627.72        516.46        70.07 o
   0  -1   8        473.79        264.75        54.93 o
   1  -1   8         97.74        109.31        44.30 o
   2  -1   8       3975.94       5252.53       182.10 o
   3  -1   8         12.06         52.43        41.95 o
   4  -1   8         37.37         51.74        43.78 o
   6  -1   8        758.23        594.81       333.60 o
   7  -1   8        247.36        309.73       162.16 o
   8  -1   8         22.98          7.34        39.58 o
   9  -1   8         29.53         -3.95        37.95 o
  10  -1   8          3.65         -5.11        32.96 o
  -5   0   8        345.45        294.99        78.03 o
  -4   0   8        523.33        499.98        86.43 o
  -3   0   8        290.31        521.50        81.02 o
  -2   0   8        690.39        885.75       100.74 o
  -1   0   8        132.24        182.87        56.38 o
   0   0   8        190.92        256.03        58.21 o
   1   0   8       1416.55       1562.74       110.13 o
   3   0   8        322.99        265.32        61.50 o
   4   0   8         28.08         31.55        42.97 o
   5   0   8        277.29        234.76        69.80 o
   6   0   8          9.86         15.96        20.17 o
   7   0   8         54.56         45.17        40.35 o
   8   0   8         46.06        -25.72        44.03 o
   9   0   8         20.17         29.63        40.50 o
  10   0   8        187.47         28.34        36.99 o
  -4   1   8        214.18         92.88        55.82 o
  -3   1   8        504.18        501.53        84.90 o
  -2   1   8        161.96        119.29        51.15 o
  -1   1   8       3015.73       1904.50       135.23 o
   0   1   8        453.81        234.31        54.80 o
   1   1   8       1404.48       1120.51        70.28 o
   2   1   8        870.13        823.76        94.58 o
   3   1   8          7.25         10.45        41.95 o
   4   1   8         19.41         36.52        45.51 o
   5   1   8          5.18        -34.64        45.32 o
   6   1   8        483.49        547.20       397.20 o
   7   1   8        124.09         74.89        58.40 o
   8   1   8        137.14         10.43        41.46 o
   9   1   8         36.29         -9.83        40.18 o
  10   1   8        179.80         28.32        35.85 o
  -4   2   8         65.41        223.17        70.10 o
  -3   2   8        145.30        107.01        57.77 o
  -2   2   8        331.26        167.55        56.53 o
  -1   2   8        318.54        226.51        40.10 o
   0   2   8         68.65         18.96        27.77 o
   1   2   8         14.30         88.28        46.18 o
   2   2   8        207.31        209.31        59.37 o
   3   2   8        125.01        164.04        59.62 o
   4   2   8        168.80         56.41        46.80 o
   5   2   8          0.18         35.85        24.02 o
   6   2   8         45.04         54.43        28.67 o
   7   2   8        107.56        101.35        77.86 o
   8   2   8          4.49        -11.74        45.32 o
   9   2   8         81.58          6.82        37.85 o
  10   2   8          1.90         19.37        33.85 o
  -3   3   8        931.44        541.58        98.91 o
  -2   3   8        483.45        421.85        84.85 o
  -1   3   8        334.10        314.55        46.68 o
   0   3   8         55.86         22.67        28.52 o
   1   3   8        497.41        409.20        75.66 o
   2   3   8          2.69        -16.18        46.80 o
   3   3   8         32.65        -13.07        43.07 o
   4   3   8        143.79        190.45        66.14 o
   5   3   8        165.15        155.47        29.65 o
   6   3   8          2.38         -2.26        20.87 o
   7   3   8          2.73          5.91        20.61 o
   8   3   8          8.08         16.88        19.89 o
   9   3   8         70.28         -1.63        38.92 o
  -4   4   8       1129.70        878.36       119.93 o
  -1   4   8        145.90        165.97        52.53 o
   0   4   8         21.50          9.36        37.78 o
   1   4   8         18.19        -28.41        45.41 o
   2   4   8        758.81        416.26        83.42 o
   3   4   8          0.05        -22.04        48.33 o
   4   4   8         32.31         18.23        21.77 o
   5   4   8        990.52        887.85        54.80 o
   6   4   8       1708.25       1631.30      1002.45 o
   7   4   8          2.12         37.76        25.36 o
   8   4   8         63.41         93.76        63.80 o
   9   4   8          6.31        -18.04        39.76 o
  -3   5   8         48.21         38.25        47.61 o
  -2   5   8         34.85         84.28        48.13 o
  -1   5   8        180.26        329.88        70.57 o
   0   5   8          4.68         66.44        47.51 o
   1   5   8         11.23        -42.38        48.60 o
   2   5   8         35.82          3.51        47.42 o
   3   5   8        847.97        649.12        47.14 o
   4   5   8        175.93        179.46        21.42 o
   5   5   8        295.73        577.17        48.65 o
   6   5   8         91.89        198.19       120.59 o
   7   5   8         54.88         43.53        23.53 o
   8   5   8         10.45         15.75        18.81 o
   9   5   8          2.77         -3.85        34.96 o
  -2   6   8         69.89         78.30        54.56 o
   0   6   8        210.98        194.13        58.88 o
   1   6   8        221.15        192.68        65.45 o
   2   6   8         53.09         46.24        17.78 o
   3   6   8         24.40         26.21        16.28 o
   4   6   8       1279.63       1897.37        56.98 o
   5   6   8        131.00        160.41        32.52 o
   6   6   8         26.95         -7.04        24.00 o
   7   6   8         45.63         32.22        22.08 o
   8   6   8         68.02         42.42        45.14 o
  -1   7   8        260.50        292.05        36.67 o
   0   7   8        410.10        405.02        42.00 o
   1   7   8         26.26         25.41        16.17 o
   2   7   8        615.91        476.80        32.85 o
   3   7   8         71.59        166.46        22.37 o
   4   7   8        176.14        360.67        41.81 o
   5   7   8         14.92         26.04        24.54 o
   6   7   8        134.60        154.72        31.58 o
   7   7   8          0.05        -18.49        18.76 o
   8   7   8         34.80         38.06        17.24 o
  -2   8   8        254.36        254.79        32.64 o
  -1   8   8        387.03        494.05        44.28 o
   0   8   8         10.16        -15.89        22.14 o
   1   8   8         53.32         29.72        17.21 o
   2   8   8        326.12        379.41        49.42 o
   3   8   8          1.17          8.18        23.47 o
   4   8   8         43.18         53.99        27.06 o
   5   8   8          9.84         -5.58        22.71 o
   6   8   8          0.69          2.12        21.45 o
   7   8   8         23.96          4.30        19.37 o
  -5   9   8         73.78         51.71        19.07 o
  -1   9   8        468.26        506.25        46.90 o
   0   9   8          9.91         23.65        14.81 o
   1   9   8          6.58          4.53        12.04 o
   2   9   8        313.93        475.12        45.74 o
   3   9   8          6.34         46.45        25.87 o
   4   9   8         15.67         28.93        25.00 o
   5   9   8         12.51         -4.15        22.81 o
   6   9   8         45.07         36.49        22.16 o
   7   9   8          7.93         11.76        18.73 o
  -5  10   8         84.49         91.25        20.16 o
  -4  10   8         26.85         20.78        18.23 o
  -3  10   8        119.02        146.08        26.12 o
  -2  10   8         12.12         30.02        20.93 o
  -1  10   8        463.20        717.88        51.34 o
   0  10   8        631.23        837.91        51.37 o
   1  10   8        137.22        167.71        20.99 o
   2  10   8          2.62         30.19        24.39 o
   3  10   8        101.62        107.14        29.63 o
   4  10   8          3.00         19.22        23.30 o
   5  10   8         28.43         30.54        22.02 o
   6  10   8          0.87         -6.99        20.24 o
   7  10   8         52.51         72.03        20.11 o
  -5  11   8          0.20          0.30        14.18 o
  -4  11   8          1.98         10.60        17.05 o
  -3  11   8         10.07         12.21        17.67 o
  -2  11   8         90.05        150.05        27.13 o
  -1  11   8         13.31         33.65        19.69 o
   0  11   8         67.35        213.68        29.30 o
   1  11   8         25.13         86.02        17.90 o
   2  11   8         20.72         15.17        23.82 o
   3  11   8          6.73        -10.60        22.81 o
   4  11   8         29.85         48.87        24.86 o
   5  11   8          0.76         -0.67        19.89 o
   6  11   8         48.77        186.05        25.85 o
  -5  12   8          0.51         10.65        12.90 o
  -4  12   8          0.50        -10.92        15.29 o
  -3  12   8          0.00        -13.54        17.47 o
  -2  12   8         31.44         61.62        20.83 o
  -1  12   8         78.79         68.44        21.30 o
   0  12   8         49.78         93.74        23.42 o
   1  12   8         11.19         33.38        19.47 o
   2  12   8          6.22         11.44        23.00 o
   3  12   8          0.32        -20.21        22.71 o
   4  12   8          9.03         16.58        20.95 o
   5  12   8          0.13         -1.04        18.06 o
  -5  13   8          4.95         17.69        11.29 o
  -4  13   8          9.05         11.07        13.76 o
  -3  13   8          1.63          2.03        14.53 o
  -2  13   8         77.44        136.32        22.98 o
  -1  13   8          7.37         13.05        16.26 o
   0  13   8          7.86         16.31        16.83 o
   1  13   8          8.50          3.29        15.49 o
   2  13   8         17.10         45.46        23.82 o
   3  13   8          3.88         14.50        19.89 o
   4  13   8          2.16          3.45        11.78 o
  -4  14   8          1.09         -9.69        11.14 o
  -3  14   8         39.52         28.66        13.94 o
  -2  14   8          4.28          9.69        14.31 o
  -1  14   8          1.42         40.20        16.53 o
   0  14   8          8.48        -11.09        14.92 o
   2  14   8         15.21         34.57        19.96 o
   3  14   8          3.26         -9.68        11.66 o
  -2  15   8         34.49         55.87        14.55 o
  -3 -21   9          0.38          2.62        13.79 o
  -2 -21   9          1.20          9.66        17.00 o
  -1 -21   9          0.68          7.81        15.81 o
   0 -21   9          0.29          2.12        16.01 o
   2 -21   9          0.68         -2.45        26.04 o
   3 -21   9          3.82         15.69        25.15 o
  -4 -20   9         15.50         11.88        16.18 o
  -3 -20   9          2.75          7.91        17.94 o
  -2 -20   9          0.55         -0.05        18.56 o
  -1 -20   9          7.26         28.71        21.13 o
   0 -20   9          0.22          8.25        18.61 o
   3 -20   9         12.84          5.34        27.35 o
   4 -20   9         10.32        -22.48        27.87 o
   5 -20   9          3.23         30.98        25.67 o
  -5 -19   9          2.38         25.85        16.51 o
  -4 -19   9          0.27         15.94        18.43 o
  -3 -19   9         12.80         40.10        24.49 o
  -2 -19   9          3.93         -3.01        20.29 o
  -1 -19   9          4.52          6.87        20.71 o
   0 -19   9          3.47         12.18        21.47 o
   1 -19   9          5.00         14.06        21.15 o
   3 -19   9          1.04          3.31        31.21 o
   4 -19   9          0.64        -16.43        31.82 o
   5 -19   9          9.32         -0.32        26.73 o
   6 -19   9          0.01         -0.96        22.98 o
  -5 -18   9         16.17         22.29        18.46 o
  -4 -18   9          8.55         19.59        20.68 o
  -3 -18   9         14.13         25.05        23.62 o
  -2 -18   9          0.81          9.86        22.09 o
  -1 -18   9          3.35          4.69        22.26 o
   0 -18   9          1.73          8.50        21.94 o
   1 -18   9          1.33          5.34        21.13 o
   4 -18   9         38.91          9.83        32.86 o
   5 -18   9          7.46          9.93        31.87 o
   6 -18   9          2.34         -7.09        26.78 o
  -5 -17   9          8.19         19.15        20.78 o
  -4 -17   9          5.36         -6.79        22.46 o
  -3 -17   9          3.25         -1.90        23.00 o
  -2 -17   9         37.26         31.43        27.70 o
  -1 -17   9          1.84          7.09        23.72 o
   0 -17   9          1.24          9.27        24.39 o
   1 -17   9          1.61          2.64        21.82 o
   4 -17   9        102.09         62.02        41.73 o
   5 -17   9         14.30         -1.33        33.80 o
   6 -17   9          5.78        -19.89        31.78 o
   7 -17   9          4.00         -2.30        26.34 o
  -5 -16   9          6.47         24.66        21.20 o
  -4 -16   9          2.82          9.04        23.03 o
  -3 -16   9          8.66          1.48        21.32 o
  -2 -16   9         10.66         26.78        27.97 o
  -1 -16   9        101.70         52.06        27.95 o
   0 -16   9         28.18         21.97        25.40 o
   1 -16   9        163.02        120.60        33.83 o
   4 -16   9         89.10         63.15        41.91 o
   5 -16   9          7.60          1.43        37.26 o
   6 -16   9         25.20         -0.79        32.02 o
   7 -16   9          6.82         -4.99        29.23 o
   8 -16   9          1.41          9.49        24.14 o
  -5 -15   9          8.53          1.16        21.47 o
  -4 -15   9         22.06         29.03        25.77 o
  -3 -15   9          0.94         22.71        25.62 o
  -2 -15   9          3.61        -18.85        25.03 o
  -1 -15   9         20.90         45.56        28.64 o
   0 -15   9         55.51          7.71        23.92 o
   1 -15   9         19.90         17.52        26.12 o
   4 -15   9         37.96          4.99        38.15 o
   5 -15   9          0.55        -24.12        38.15 o
   6 -15   9         10.78         -9.86        35.63 o
   7 -15   9          2.34         -7.02        30.69 o
   8 -15   9          0.63        -12.18        28.32 o
  -5 -14   9          8.38         10.95        22.31 o
  -4 -14   9         97.94         38.25        27.60 o
  -3 -14   9          1.77         14.33        26.46 o
  -2 -14   9          4.16         21.52        26.64 o
  -1 -14   9         21.34         11.07        22.63 o
   0 -14   9        155.53         73.88        30.59 o
   1 -14   9        185.73         85.52        31.87 o
   4 -14   9         23.76         30.29        39.04 o
   5 -14   9          2.39         27.15        39.24 o
   6 -14   9          0.14        -15.32        36.62 o
   7 -14   9          4.46          7.88        32.69 o
   8 -14   9          5.32         10.62        29.60 o
  -5 -13   9        126.53        117.59        33.11 o
  -4 -13   9        321.77        331.91        49.91 o
  -3 -13   9        170.30         85.74        32.00 o
  -2 -13   9         62.03         17.67        25.18 o
  -1 -13   9          3.32          9.69        24.83 o
   4 -13   9          1.19         -9.49        37.66 o
   5 -13   9          1.71          9.56        37.41 o
   6 -13   9          0.23        -28.27        38.55 o
   7 -13   9          0.00        -15.86        36.64 o
   8 -13   9         11.77         -1.16        30.47 o
   9 -13   9         40.55         12.18        27.62 o
  -4 -12   9        484.24        290.18        44.87 o
  -3 -12   9       1089.00        747.43        61.62 o
  -1 -12   9        499.14        453.72        90.78 o
   0 -12   9          7.02         16.11        43.68 o
   1 -12   9        313.64        390.07        89.15 o
   4 -12   9          5.60         13.89        38.52 o
   5 -12   9         29.30         18.28        42.15 o
   6 -12   9         67.54         62.64        43.88 o
   7 -12   9          2.57         25.89        40.82 o
   8 -12   9          2.91         14.43        32.91 o
   9 -12   9          1.26        -13.49        27.90 o
  -4 -11   9         28.73         70.81        30.84 o
  -3 -11   9        119.01        141.73        82.67 o
  -2 -11   9        206.25        187.81        63.33 o
  -1 -11   9        189.82        202.34        60.41 o
   0 -11   9         27.59        -40.84        44.15 o
   1 -11   9         77.03        155.96        59.57 o
   2 -11   9        138.03        310.26        81.12 o
   4 -11   9        253.46        192.85        51.27 o
   5 -11   9          2.22         87.27        45.14 o
   6 -11   9          0.03         -7.88        39.53 o
   7 -11   9         53.31         54.56        41.04 o
   8 -11   9         32.85          7.86        34.27 o
   9 -11   9          0.15          3.26        29.25 o
  -3 -10   9        202.46        130.83        77.86 o
  -2 -10   9        108.44         73.83        49.84 o
  -1 -10   9        105.70         33.80        43.61 o
   0 -10   9         33.66         92.81        48.92 o
   1 -10   9          0.40        -13.44        48.53 o
   2 -10   9        247.17        260.40        76.94 o
   3 -10   9         22.98         29.77        50.11 o
   5 -10   9        718.72        430.30        62.22 o
   6 -10   9         25.49         11.02        37.78 o
   7 -10   9         52.83          8.99        37.90 o
   8 -10   9          7.81         23.87        36.87 o
   9 -10   9         40.62        -20.21        31.78 o
  -4  -9   9         28.30         11.93        55.84 o
  -3  -9   9         43.23        -37.13        38.93 o
  -2  -9   9          1.94          8.97        38.15 o
  -1  -9   9        681.55        890.42       105.51 o
   0  -9   9        391.28        514.41        83.17 o
   1  -9   9        326.26        406.38        77.41 o
   2  -9   9          2.90         -3.43        44.06 o
   3  -9   9        159.66        219.83        70.32 o
   4  -9   9        675.04        612.75       106.05 o
   5  -9   9        156.60         82.38        36.62 o
   6  -9   9          1.39         21.94        41.39 o
   7  -9   9          2.96          5.44        36.77 o
   8  -9   9         16.58          1.66        35.26 o
   9  -9   9          4.26          4.67        32.22 o
  10  -9   9          2.01        -11.66        27.62 o
  -4  -8   9         12.39         27.55        53.54 o
  -3  -8   9          1.19         -6.09        32.69 o
  -2  -8   9        127.85        192.70        45.84 o
  -1  -8   9         86.90         36.79        45.98 o
   0  -8   9        218.66        219.04        57.79 o
   1  -8   9         31.43        108.74        49.00 o
   2  -8   9         17.66        -23.87        44.33 o
   3  -8   9         20.27          5.07        44.99 o
   4  -8   9         22.63         90.33        55.79 o
   5  -8   9        386.34        220.94        50.08 o
   6  -8   9        130.11         66.79        38.50 o
   7  -8   9         49.78         30.22        38.92 o
   8  -8   9         41.07         49.57        41.41 o
   9  -8   9          3.48        -15.10        38.40 o
  10  -8   9         48.00         -1.36        27.75 o
  -5  -7   9         28.13          5.83        56.78 o
  -4  -7   9         95.09         46.59        37.07 o
  -3  -7   9          0.83        -16.64        34.30 o
  -2  -7   9        336.17        234.97        45.31 o
  -1  -7   9        573.21        695.77        84.82 o
   0  -7   9        163.20        291.71        64.71 o
   1  -7   9         42.08         58.02        40.87 o
   2  -7   9         30.36         10.35        38.45 o
   3  -7   9         75.89         84.85        49.42 o
   6  -7   9        121.34         52.28        38.69 o
   7  -7   9         41.51         30.49        42.55 o
   8  -7   9        155.28         18.80        36.94 o
   9  -7   9         81.90         32.42        35.78 o
  10  -7   9         88.84         26.14        30.56 o
  -5  -6   9         15.85         33.83        55.92 o
  -4  -6   9         51.77         29.54        34.11 o
  -3  -6   9        104.51        102.76        36.10 o
  -2  -6   9          7.39         68.76        33.36 o
  -1  -6   9        654.66        852.57        65.06 o
   0  -6   9       1708.53       1224.33       112.60 o
   1  -6   9       1085.10       1512.43       123.32 o
   2  -6   9        872.29       1166.29       109.31 o
   3  -6   9         43.03        114.42        48.45 o
   6  -6   9         14.19         15.66        23.51 o
   7  -6   9        172.91        106.12        41.86 o
   8  -6   9         87.68         50.23        38.92 o
   9  -6   9          0.18        -15.69        38.69 o
  10  -6   9          4.34        -18.83        32.96 o
  -5  -5   9        106.17         26.93        53.17 o
  -4  -5   9        562.51        539.14        64.81 o
  -3  -5   9        213.93        202.19        41.65 o
  -2  -5   9          1.41         51.85        29.63 o
  -1  -5   9        333.63        457.58        74.10 o
   0  -5   9        102.08        180.82        53.15 o
   1  -5   9        155.46        188.11        54.09 o
   2  -5   9        384.11        510.18        75.01 o
   3  -5   9         42.76         35.60        40.99 o
   6  -5   9         43.52         34.40        27.09 o
   7  -5   9         35.27         18.83        21.21 o
   8  -5   9         31.57         12.26        39.21 o
   9  -5   9        123.63         15.52        35.48 o
  10  -5   9         76.82         54.93        33.88 o
  -5  -4   9         45.83         41.58        35.25 o
  -4  -4   9        376.74        345.01        53.78 o
  -3  -4   9        482.72        579.38        59.64 o
  -2  -4   9         87.43        131.94        53.27 o
  -1  -4   9         13.56         23.55        40.94 o
   0  -4   9       1791.96       2044.48       132.81 o
   1  -4   9        524.72        646.94        76.84 o
   2  -4   9        323.15        347.72        66.14 o
   6  -4   9         10.07         28.41        20.63 o
   7  -4   9          8.52          9.25        21.22 o
   8  -4   9          9.43         47.49        68.79 o
   9  -4   9          2.07         39.61        40.18 o
  10  -4   9         63.98         27.80        32.59 o
  -5  -3   9        174.99         96.66        57.13 o
  -4  -3   9       1552.41        889.21       110.87 o
  -3  -3   9        110.23        141.80        54.11 o
  -2  -3   9         12.00         45.54        41.71 o
  -1  -3   9          0.40         53.15        43.88 o
   0  -3   9       1534.73       1496.17       117.04 o
   1  -3   9       1324.18       1520.34       115.31 o
   2  -3   9       2096.54       2059.48       120.38 o
   4  -3   9          6.42         14.75        36.12 o
   6  -3   9        150.27        157.16       128.00 o
   7  -3   9         15.19         38.15        22.17 o
   8  -3   9          2.86         -6.20        39.16 o
   9  -3   9         31.22        -13.14        38.52 o
  10  -3   9          8.25         -3.46        30.98 o
  -5  -2   9          0.65         -1.90        49.89 o
  -4  -2   9        455.28        360.27        74.74 o
  -3  -2   9        915.47        947.67       108.77 o
  -2  -2   9        135.99        121.71        50.95 o
  -1  -2   9         96.50         59.55        45.29 o
   0  -2   9        714.26        561.13        75.86 o
   1  -2   9       6859.79       8806.17       265.44 o
   2  -2   9        495.50        376.09        60.34 o
   4  -2   9        501.63        324.20        68.76 o
   6  -2   9         67.86        167.48       121.32 o
   7  -2   9        430.72        427.16       276.56 o
   8  -2   9          1.54          9.41        40.20 o
   9  -2   9          8.81          4.10        38.27 o
  10  -2   9         29.45        -38.15        38.15 o
  -5  -1   9         47.98         28.49        49.74 o
  -4  -1   9        130.68        136.51        57.10 o
  -3  -1   9         40.71         55.57        49.84 o
  -2  -1   9        173.43        163.72        58.04 o
  -1  -1   9       1875.22       1460.32       117.14 o
   0  -1   9       2607.59       2630.07       152.35 o
   1  -1   9         10.62        125.25        47.46 o
   3  -1   9        502.01        208.17        53.99 o
   4  -1   9        285.14        179.95        59.15 o
   5  -1   9         16.14         94.29        26.86 o
   6  -1   9        494.02        416.34        41.14 o
   7  -1   9         30.14         21.48        21.42 o
   8  -1   9          1.06         57.47        42.77 o
   9  -1   9         58.04          3.83        37.41 o
  10  -1   9         22.55          7.49        32.24 o
  -5   0   9         54.69         43.78        50.90 o
  -4   0   9        111.50        156.97        63.30 o
  -3   0   9          3.55         40.20        44.52 o
  -2   0   9        595.30        522.56        83.24 o
  -1   0   9        318.28        237.82        60.17 o
   0   0   9         72.23         64.98        42.62 o
   1   0   9        324.82        439.37        67.87 o
   2   0   9         28.16        -23.35        42.77 o
   3   0   9        195.92        194.58        59.03 o
   4   0   9          7.88         12.26        44.55 o
   5   0   9        263.40        417.42        38.72 o
   6   0   9         23.00         65.50        25.92 o
   7   0   9          6.56         11.39        31.57 o
   8   0   9         57.73         16.07        34.34 o
   9   0   9          0.92          9.49        36.87 o
  10   0   9         12.22         -6.57        31.92 o
  -4   1   9        113.48         76.82        55.05 o
  -3   1   9         67.32         80.62        51.69 o
  -2   1   9        131.58        200.31        62.49 o
  -1   1   9          9.58        113.71        58.02 o
   0   1   9        705.24        524.17        83.98 o
   1   1   9        956.33        768.29        97.50 o
   2   1   9         32.86         24.71        39.63 o
   3   1   9        296.08        269.69        70.05 o
   4   1   9        295.51        344.88        81.93 o
   5   1   9        299.70        570.25        46.25 o
   6   1   9         40.76          2.42        22.31 o
   7   1   9        230.40        238.90       154.51 o
   8   1   9        663.53        596.73       364.78 o
   9   1   9         93.37         27.33        38.10 o
  -4   2   9        236.65        126.41        63.90 o
  -3   2   9         75.70         61.13        54.70 o
  -2   2   9        125.44         90.19        56.56 o
  -1   2   9         68.90        119.75        35.30 o
   0   2   9         16.63         18.54        29.05 o
   1   2   9         16.00        -34.10        48.97 o
   2   2   9         54.60         21.84        44.72 o
   3   2   9          6.50         11.42        44.48 o
   4   2   9        714.16        692.31        45.61 o
   5   2   9         55.62         27.28        23.72 o
   6   2   9         30.35         41.71        23.62 o
   7   2   9          7.84          4.05        20.43 o
   8   2   9         32.63         30.89        20.45 o
   9   2   9          0.55         -5.81        37.11 o
  -3   3   9        634.32        681.66       115.09 o
  -2   3   9        287.66        282.74        77.02 o
  -1   3   9          3.04         14.10        30.15 o
   0   3   9          3.03         19.20        41.76 o
   1   3   9          4.29         -4.42        44.57 o
   2   3   9         45.56         27.06        44.57 o
   3   3   9       1043.94       1173.28       137.75 o
   4   3   9         41.51         57.55        24.14 o
   5   3   9        355.40        312.27        38.52 o
   6   3   9         87.73         79.73        27.08 o
   7   3   9         18.26         30.68        57.22 o
   8   3   9         19.45         23.09        18.16 o
   9   3   9         26.60        -11.12        37.61 o
   0   4   9         92.19         75.68        46.48 o
   1   4   9         67.72         58.24        47.84 o
   2   4   9         30.70         15.32        45.91 o
   3   4   9          9.12        146.68        20.42 o
   4   4   9          0.46         12.15        17.73 o
   5   4   9         54.87         40.97        23.25 o
   6   4   9        172.32        155.19        31.65 o
   7   4   9          3.16         26.02        23.62 o
   8   4   9          2.73         34.16        39.29 o
  -2   5   9         30.95          7.56        39.61 o
   0   5   9         27.45         36.79        43.71 o
   1   5   9        110.41        249.85        70.54 o
   2   5   9        958.08        746.09        34.63 o
   3   5   9         30.90         58.09        18.08 o
   4   5   9        532.25        535.04        33.00 o
   5   5   9        239.18        162.16        33.13 o
   6   5   9         11.90         14.13        22.76 o
   7   5   9          0.63        -19.22        22.02 o
   8   5   9          2.90         12.72        19.74 o
  -2   6   9         11.85         -4.89        18.65 o
  -1   6   9        143.31         91.72        24.44 o
   0   6   9        544.94        478.90        43.73 o
   1   6   9        354.66        331.83        25.90 o
   2   6   9         64.04        156.75        22.14 o
   3   6   9          3.83         71.86        21.61 o
   4   6   9        608.23        679.44        37.61 o
   5   6   9          2.11         -4.55        23.70 o
   6   6   9         62.42        110.30        28.66 o
   7   6   9         41.56         73.11        24.09 o
   8   6   9          2.31         23.77        19.37 o
  -2   7   9        259.14        202.36        31.26 o
  -1   7   9        548.65        461.97        42.60 o
   0   7   9         27.06         88.56        28.74 o
   1   7   9        130.23        166.20        22.57 o
   2   7   9         33.34         84.53        20.16 o
   3   7   9          3.67          3.66        15.92 o
   4   7   9        188.12        154.68        31.95 o
   5   7   9         58.98        132.04        30.69 o
   6   7   9         50.02         93.57        27.25 o
   7   7   9         20.85         39.06        21.52 o
  -2   8   9         45.66         36.79        21.92 o
  -1   8   9        285.92        246.32        34.99 o
   0   8   9        118.82        177.31        33.63 o
   1   8   9         24.18        154.42        40.73 o
   2   8   9         65.93        123.89        22.99 o
   3   8   9         27.61         77.31        28.46 o
   4   8   9         71.24         98.24        29.43 o
   5   8   9          2.07         12.53        23.37 o
   6   8   9          1.71          4.08        20.68 o
   7   8   9          0.28         18.11        18.26 o
  -5   9   9         80.47         52.18        18.33 o
  -1   9   9        380.13        414.02        42.28 o
   0   9   9        335.54        463.85        49.40 o
   1   9   9        253.42        354.33        41.61 o
   2   9   9          9.55         15.07        23.89 o
   3   9   9         56.06         84.11        27.25 o
   4   9   9        136.73         73.06        26.56 o
   5   9   9          0.06         -3.63        21.55 o
   6   9   9          7.15         33.18        21.20 o
   7   9   9         20.80          8.97        16.75 o
  -5  10   9         22.03         31.38        16.63 o
  -4  10   9         12.46          9.24        16.68 o
  -3  10   9          9.28         19.79        18.90 o
  -2  10   9         11.22         38.27        20.66 o
  -1  10   9         60.04        118.95        25.82 o
   0  10   9        540.51        624.51        44.77 o
   1  10   9         71.24        109.66        23.87 o
   2  10   9         10.11         -4.00        22.86 o
   3  10   9         41.77         14.21        23.08 o
   4  10   9         16.86         17.94        22.58 o
   5  10   9          5.06         19.62        20.46 o
   6  10   9         10.65         37.85        18.83 o
  -5  11   9         10.50         12.92        12.97 o
  -4  11   9          3.06          4.62        14.75 o
  -3  11   9         10.07          7.07        16.73 o
  -2  11   9         96.09        118.28        24.81 o
  -1  11   9         36.48         24.93        18.41 o
   0  11   9        121.35        100.09        22.98 o
   1  11   9         52.13         85.86        21.84 o
   2  11   9         31.77         23.32        23.52 o
   3  11   9          0.18          2.27        21.72 o
   4  11   9         26.22         66.27        23.37 o
   5  11   9          7.63          7.54        18.26 o
  -5  12   9          0.02         -0.17        10.95 o
  -4  12   9          6.72         13.19        13.37 o
  -3  12   9          1.47          9.78        15.42 o
  -2  12   9         22.28        106.84        22.34 o
  -1  12   9         23.41         67.21        19.99 o
   0  12   9        101.77        102.17        21.92 o
   1  12   9          5.15         28.46        17.02 o
   2  12   9         66.66         68.54        25.25 o
   3  12   9          5.38          1.75        19.84 o
   4  12   9         29.84         43.24        19.82 o
  -4  13   9         18.19          2.37        11.49 o
  -3  13   9          2.46          4.65        13.29 o
  -2  13   9         44.06        100.04        19.47 o
  -1  13   9          6.59         54.16        17.52 o
   0  13   9          0.74         -8.28        15.29 o
   1  13   9         13.98          6.92        13.47 o
   3  13   9          0.85         10.50        17.84 o
  -3  14   9         18.75         23.42        11.76 o
  -2  14   9          2.70         23.35        13.14 o
  -1  14   9          3.21          4.89        12.40 o
   0  14   9          5.17          9.81        12.63 o
  -3 -21  10          0.99         13.14        15.49 o
  -2 -21  10          5.22          3.04        15.44 o
  -1 -21  10          4.88         11.86        15.64 o
   0 -21  10          1.56         13.32        17.10 o
   2 -21  10          1.27         -6.15        24.93 o
   3 -21  10         10.42         10.92        23.28 o
  -4 -20  10          1.21          3.90        14.18 o
  -3 -20  10          0.02         -3.19        17.25 o
  -2 -20  10          0.48         -2.20        18.04 o
  -1 -20  10          0.07         10.33        18.61 o
   0 -20  10          2.37         12.60        18.53 o
   3 -20  10          8.65         -2.77        27.25 o
   4 -20  10          0.04          3.43        26.59 o
  -5 -19  10          6.98         15.47        15.79 o
  -4 -19  10          0.04         -8.50        12.52 o
  -3 -19  10          3.41          2.74        17.89 o
  -2 -19  10         10.38          4.74        20.83 o
  -1 -19  10          0.87         13.12        21.99 o
   0 -19  10         10.11          7.59        19.87 o
   1 -19  10          0.35         17.35        21.00 o
   3 -19  10          0.02        -15.27        32.10 o
   4 -19  10         13.18          0.74        29.50 o
   5 -19  10          0.35          7.73        26.41 o
  -5 -18  10          0.62          5.46        17.27 o
  -4 -18  10          4.72          6.79        18.80 o
  -3 -18  10          6.37         -3.95        21.20 o
  -2 -18  10          2.99          8.30        21.72 o
  -1 -18  10         24.81         13.52        21.84 o
   0 -18  10          1.28          9.36        22.19 o
   1 -18  10          0.00          0.64        20.11 o
   3 -18  10         33.58         21.27        34.91 o
   4 -18  10          0.04         -5.34        30.98 o
   5 -18  10         56.18         45.19        30.84 o
   6 -18  10          0.01         11.04        26.31 o
  -5 -17  10          9.08          5.16        21.00 o
  -4 -17  10          3.40          0.49        22.04 o
  -3 -17  10         13.50         40.62        25.35 o
  -2 -17  10          1.24         15.22        24.61 o
  -1 -17  10          0.65          7.51        24.07 o
   0 -17  10          7.46         17.62        24.93 o
   1 -17  10         72.28        155.29        35.46 o
   4 -17  10         10.14          8.43        34.44 o
   5 -17  10          0.03         -7.14        32.22 o
   6 -17  10          4.09         -1.14        29.30 o
   7 -17  10          8.60         -4.23        25.15 o
  -5 -16  10         14.28         24.46        22.04 o
  -4 -16  10         30.15         47.54        27.23 o
  -3 -16  10          1.32          6.05        23.74 o
  -2 -16  10         28.14         -0.74        23.40 o
  -1 -16  10         48.12         46.82        28.22 o
   0 -16  10         15.13         14.43        22.71 o
   1 -16  10         27.35         48.21        25.89 o
   4 -16  10         39.78          5.86        35.43 o
   5 -16  10         24.08         19.96        36.05 o
   6 -16  10          2.27          3.43        30.89 o
   7 -16  10          0.01         -8.45        27.30 o
  -5 -15  10          1.05          5.55        15.85 o
  -4 -15  10          3.11          1.88        23.08 o
  -3 -15  10         25.32         19.15        26.31 o
  -2 -15  10         21.98         13.94        24.09 o
  -1 -15  10          0.53         -6.15        21.97 o
   0 -15  10         76.35         42.75        26.83 o
   1 -15  10         67.82         16.65        23.74 o
   4 -15  10         23.06        -18.90        38.62 o
   5 -15  10         11.05         26.51        39.16 o
   6 -15  10          4.30          3.26        33.26 o
   7 -15  10         17.44         47.79        35.21 o
   8 -15  10         15.54         18.53        26.29 o
  -5 -14  10         14.54         28.95        16.45 o
  -4 -14  10        212.19        119.22        36.32 o
  -3 -14  10          0.89         -2.69        23.67 o
  -2 -14  10         28.57         15.02        23.23 o
  -1 -14  10        293.35        108.37        35.23 o
   0 -14  10          7.22         61.40        29.85 o
   1 -14  10          1.74         22.58        25.43 o
   4 -14  10         56.40         28.02        40.08 o
   5 -14  10         73.51          2.08        35.70 o
   6 -14  10          1.34         26.76        34.81 o
   7 -14  10         10.10         14.55        31.50 o
   8 -14  10          9.08         -0.35        28.91 o
  -5 -13  10         36.06         65.78        18.93 o
  -4 -13  10         28.86          8.33        23.52 o
  -3 -13  10        502.87        185.34        37.56 o
  -2 -13  10         44.24         27.28        25.05 o
  -1 -13  10         72.41        103.13        31.16 o
   0 -13  10        157.19         85.89        29.95 o
   1 -13  10         59.47         14.83        23.79 o
   4 -13  10         15.29          4.99        36.94 o
   5 -13  10          1.49         35.01        39.83 o
   6 -13  10         48.50         23.47        36.59 o
   7 -13  10          0.42        -23.03        34.52 o
   8 -13  10          5.18          7.19        32.05 o
   9 -13  10          0.04         -8.97        24.29 o
  -5 -12  10        173.56        261.56        33.63 o
  -4 -12  10         71.83         19.67        22.76 o
  -3 -12  10         35.70         -6.65        20.95 o
  -2 -12  10         15.23         36.05        24.96 o
  -1 -12  10          2.50        -52.26        60.66 o
   0 -12  10        380.37        699.92       110.18 o
   4 -12  10        175.71        195.25        51.39 o
   5 -12  10        244.24         94.91        40.74 o
   6 -12  10         11.31          1.28        37.01 o
   7 -12  10         43.93         48.03        41.73 o
   8 -12  10          0.15         -3.09        31.95 o
   9 -12  10          7.41         -7.51        27.35 o
  -5 -11  10         16.91        128.68        31.21 o
  -4 -11  10        780.20        394.64        48.92 o
  -3 -11  10          2.42         20.63        25.82 o
  -2 -11  10         17.83          9.99        32.47 o
  -1 -11  10          0.00         18.51        50.83 o
   0 -11  10         94.35        175.28        64.64 o
   1 -11  10        145.69        199.42        63.08 o
   2 -11  10         16.69         53.22        55.62 o
   5 -11  10        193.74        101.30        42.80 o
   6 -11  10         37.26         11.27        37.04 o
   7 -11  10         29.10        -11.24        36.40 o
   8 -11  10          0.06         -8.30        33.70 o
   9 -11  10          6.06        -12.23        29.13 o
  -5 -10  10        399.96        467.14        38.79 o
  -4 -10  10         59.52         46.72        24.58 o
  -3 -10  10         12.61        -27.35        60.66 o
  -2 -10  10         16.76         18.88        32.38 o
  -1 -10  10         56.21         90.70        53.35 o
   0 -10  10          0.02          8.38        42.62 o
   1 -10  10        111.80         66.12        50.33 o
   2 -10  10        219.28        162.75        65.58 o
   3 -10  10        262.84        270.93        76.82 o
   5 -10  10        276.70        122.65        40.79 o
   6 -10  10          1.81         13.02        37.98 o
   7 -10  10          3.11         41.46        40.74 o
   8 -10  10         17.21        -14.63        36.07 o
   9 -10  10          0.69         -5.86        29.95 o
  -3  -9  10          5.51         12.20        39.40 o
  -2  -9  10          1.73         19.35        39.10 o
  -1  -9  10        111.85         49.81        44.06 o
   0  -9  10        978.23        651.14        96.02 o
   1  -9  10          3.71         -5.83        39.71 o
   2  -9  10        221.42        125.25        54.19 o
   3  -9  10       1027.11       1011.32       127.35 o
   4  -9  10          2.45         -8.20        57.82 o
   6  -9  10        114.17         52.75        42.13 o
   7  -9  10          9.37          1.56        37.46 o
   8  -9  10          1.83        -19.20        38.72 o
   9  -9  10          0.77         25.89        32.22 o
  -4  -8  10         84.74          7.86        51.79 o
  -3  -8  10          3.46         -4.43        34.71 o
  -2  -8  10        104.68         92.16        39.83 o
  -1  -8  10        262.69        419.23        76.52 o
   0  -8  10        324.66        159.17        56.56 o
   1  -8  10        451.70        539.68        87.42 o
   2  -8  10       1222.51       1611.34       138.07 o
   3  -8  10        238.17        159.32        57.00 o
   6  -8  10          1.55         12.30        37.58 o
   7  -8  10          3.35          3.44        19.83 o
   8  -8  10         72.92         18.21        35.93 o
   9  -8  10         20.55          9.17        32.84 o
  -4  -7  10        132.74         77.34        39.29 o
  -3  -7  10         17.64         73.56        36.83 o
  -2  -7  10       1030.57       1094.39       122.06 o
  -1  -7  10         27.52          4.87        38.99 o
   0  -7  10         20.23         15.39        41.29 o
   1  -7  10        423.98        649.66        89.57 o
   2  -7  10        250.22        290.87        66.22 o
   3  -7  10          7.68        102.98        55.00 o
   6  -7  10         36.51         10.45        20.92 o
   7  -7  10          1.12         17.78        20.96 o
   8  -7  10         31.01         23.57        36.64 o
   9  -7  10          7.56         16.53        34.62 o
  10  -7  10         32.63         -9.49        29.60 o
  -4  -6  10         71.78         99.38        55.20 o
  -3  -6  10        187.14        168.86        58.44 o
  -2  -6  10        311.13        332.92        74.97 o
  -1  -6  10        105.11         54.24        43.71 o
   0  -6  10         40.97        115.56        48.68 o
   1  -6  10         83.89        131.35        52.16 o
   2  -6  10         82.82         66.00        45.56 o
   3  -6  10          0.37          9.64        42.25 o
   6  -6  10         10.32         17.56        21.02 o
   7  -6  10        252.98        134.89        99.32 o
   8  -6  10         77.68          2.62        37.63 o
   9  -6  10         10.18        -23.82        35.16 o
  10  -6  10         10.98          6.70        27.62 o
  -4  -5  10        170.40        105.13        58.14 o
  -3  -5  10       1284.80       1022.14       118.28 o
  -2  -5  10          3.71         33.21        49.32 o
  -1  -5  10          5.05          1.38        40.47 o
   0  -5  10        103.09         73.75        46.55 o
   1  -5  10        226.02        371.79        66.54 o
   2  -5  10        167.80        197.27        55.89 o
   5  -5  10        185.39        164.58        30.47 o
   6  -5  10        177.80        235.42        34.72 o
   7  -5  10         20.05         14.11        19.88 o
   8  -5  10         25.88        -28.09        38.20 o
   9  -5  10          4.28        -13.29        35.46 o
  10  -5  10          6.17          5.68        29.03 o
  -5  -4  10         24.46         19.67        53.35 o
  -4  -4  10        150.80        233.08        70.05 o
  -3  -4  10       1186.44        860.40       108.42 o
  -2  -4  10        293.00        240.71        65.45 o
  -1  -4  10         85.95        103.48        53.44 o
   0  -4  10       1046.24       1324.55       119.54 o
   1  -4  10        645.21        672.02        86.11 o
   2  -4  10       1310.89       1115.02       102.12 o
   4  -4  10         20.79         36.67        38.45 o
   5  -4  10        318.16        313.16        36.96 o
   6  -4  10        108.62        103.03        29.13 o
   7  -4  10         15.45         57.17        50.37 o
   8  -4  10          0.22        -29.87        39.81 o
   9  -4  10          1.02        -39.19        39.19 o
  10  -4  10         20.44          4.03        29.03 o
  -4  -3  10       1634.99       1725.47       159.89 o
  -3  -3  10        738.01        585.12        94.16 o
  -2  -3  10        100.54        136.12        54.36 o
  -1  -3  10        133.20         93.65        47.84 o
   0  -3  10         80.37        120.63        52.63 o
   1  -3  10        605.21        420.93        73.33 o
   2  -3  10       4006.67       3623.13       187.07 o
   4  -3  10        531.95        383.94        77.07 o
   5  -3  10         74.99        140.52        30.02 o
   6  -3  10        339.29        372.88        39.46 o
   7  -3  10          9.58         40.19        62.91 o
   8  -3  10         82.14         24.51        40.23 o
   9  -3  10          0.00        -15.59        36.07 o
  10  -3  10          3.12          8.50        29.25 o
  -4  -2  10         12.56         60.09        52.06 o
  -3  -2  10        289.90        277.57        71.70 o
  -2  -2  10        123.42         94.44        50.75 o
  -1  -2  10       2696.55       1835.42       142.54 o
   0  -2  10        265.63        213.93        61.75 o
   1  -2  10        469.45        355.88        69.63 o
   4  -2  10         53.07         47.96        47.37 o
   5  -2  10         84.43         19.12        22.44 o
   6  -2  10         54.65        160.53        33.23 o
   7  -2  10         13.82         12.70        22.07 o
   8  -2  10         54.99         76.24        54.36 o
   9  -2  10          0.13         -8.85        35.01 o
  -4  -1  10        217.34        171.45        65.60 o
  -3  -1  10         12.35         39.36        48.33 o
  -2  -1  10         46.89        349.87        76.00 o
  -1  -1  10        166.53        159.64        55.82 o
   0  -1  10        181.56        113.78        52.88 o
   1  -1  10       2621.65       1756.50       132.04 o
   3  -1  10        171.83        148.30        52.93 o
   4  -1  10          4.51        -18.01        46.77 o
   5  -1  10          4.16         27.08        23.35 o
   6  -1  10        220.43        203.42        32.62 o
   7  -1  10          4.48         14.55        21.60 o
   8  -1  10        100.79         45.61        52.31 o
   9  -1  10          6.16         26.04        35.31 o
  -4   0  10          9.49         47.98        55.37 o
  -3   0  10        203.01        123.12        58.51 o
  -2   0  10         27.76         20.95        46.03 o
  -1   0  10        176.00        173.90        62.24 o
   0   0  10        298.58        220.55        60.59 o
   2   0  10        460.53        546.21        88.56 o
   3   0  10        223.60        352.79        76.92 o
   4   0  10        290.92        220.67        32.62 o
   5   0  10         17.53         34.86        23.62 o
   6   0  10         36.34         55.87        25.87 o
   7   0  10        304.01        344.44        38.79 o
   8   0  10         17.98         28.73        18.77 o
   9   0  10         11.14         13.47        35.14 o
  -3   1  10        191.14        272.76        79.81 o
  -2   1  10        164.22         43.09        53.05 o
  -1   1  10        216.66         95.82        54.41 o
   0   1  10        287.79        295.77        47.35 o
   1   1  10          8.69         75.34        45.24 o
   2   1  10        316.88        344.14        73.33 o
   3   1  10          3.98         11.42        43.49 o
   4   1  10        206.64        206.27        31.55 o
   5   1  10         10.63          8.55        22.81 o
   6   1  10        138.60        191.05        32.59 o
   7   1  10         60.16        122.53        28.39 o
   8   1  10         94.51        138.81        27.18 o
  -3   2  10         28.49         14.33        54.04 o
  -2   2  10         91.18         42.97        50.28 o
  -1   2  10         61.22         85.69        35.61 o
   0   2  10        585.51        431.43        79.93 o
   1   2  10       1038.79       1235.32       133.06 o
   2   2  10        580.44        653.61       102.74 o
   3   2  10         53.82         38.59        23.25 o
   4   2  10        385.30        322.82        37.93 o
   5   2  10         84.92         80.75        27.65 o
   6   2  10          6.41         20.34        23.52 o
   7   2  10        169.80        201.45        32.44 o
   8   2  10         12.18          5.68        19.99 o
  -2   3  10        103.26        -29.28        56.85 o
  -1   3  10        731.44        518.04        97.97 o
   0   3  10          6.03         -2.74        39.39 o
   1   3  10         16.69         32.66        43.24 o
   3   3  10       2382.12       2089.14        56.52 o
   4   3  10        565.59        538.51        32.22 o
   5   3  10          0.12          2.97        22.58 o
   6   3  10         69.50         72.12        26.39 o
   7   3  10          2.21          6.89        21.99 o
   8   3  10          6.87         27.70        20.38 o
   0   4  10         37.96          2.10        38.99 o
   1   4  10        118.01        107.16        28.19 o
   2   4  10        476.61        362.26        28.84 o
   3   4  10       1122.50        872.85        39.31 o
   4   4  10        142.37        185.02        23.76 o
   5   4  10        137.56        140.84        31.85 o
   6   4  10          3.26          2.08        22.44 o
   7   4  10         56.56         82.95        25.70 o
   8   4  10         64.14         37.63        20.46 o
  -2   5  10        285.42        193.81        30.47 o
  -1   5  10         28.92        115.46        25.99 o
   0   5  10         69.78        115.88        27.57 o
   1   5  10        403.80        455.11        45.09 o
   2   5  10         67.43         51.14        17.65 o
   3   5  10       1956.22       1686.23        55.95 o
   4   5  10       1356.30       1623.04        53.88 o
   5   5  10        223.14        345.38        40.00 o
   6   5  10          9.23         15.76        22.11 o
   7   5  10         39.17         36.79        22.56 o
   8   5  10          9.09         27.35        18.16 o
  -2   6  10        198.12        165.20        29.18 o
  -1   6  10        200.28        253.71        34.00 o
   0   6  10        464.82        481.79        44.60 o
   1   6  10        408.34        298.55        39.39 o
   2   6  10          0.78        -10.61        16.82 o
   3   6  10         56.22         30.43        17.17 o
   4   6  10        229.29        236.25        24.77 o
   5   6  10         38.31         17.64        23.77 o
   6   6  10          3.53         16.55        22.73 o
   7   6  10         10.26         39.16        20.31 o
  -2   7  10        107.86        172.86        29.01 o
  -1   7  10        146.54        250.40        34.37 o
   0   7  10        142.25        245.87        36.20 o
   1   7  10        212.83        220.57        35.93 o
   2   7  10        943.75        994.60        45.38 o
   3   7  10        315.58        420.41        31.62 o
   4   7  10          9.67        104.79        29.35 o
   5   7  10          2.19         20.09        24.02 o
   6   7  10          2.24         17.32        21.82 o
   7   7  10         79.17         89.54        22.41 o
  -2   8  10         48.09         19.77        19.77 o
  -1   8  10        109.80        226.68        35.53 o
   0   8  10        505.13        430.50        43.76 o
   1   8  10        121.14        101.39        18.02 o
   2   8  10         42.97         66.39        19.11 o
   3   8  10         34.65        116.38        30.44 o
   4   8  10         73.42        136.59        30.49 o
   5   8  10         61.75        103.31        26.24 o
   6   8  10          0.52         21.47        20.36 o
   7   8  10         24.79         11.84        17.27 o
  -5   9  10         37.78         14.70        15.59 o
  -4   9  10          2.00          4.94        16.65 o
   0   9  10         17.87         76.15        34.42 o
   1   9  10        205.53        234.98        28.37 o
   2   9  10          8.86         72.49        27.99 o
   3   9  10         83.94        197.84        33.08 o
   4   9  10          6.98          3.56        21.52 o
   5   9  10          3.72         32.05        22.14 o
   6   9  10          6.48         18.65        19.07 o
  -5  10  10         27.90         21.42        14.87 o
  -4  10  10          9.98          5.34        15.94 o
  -3  10  10        105.38         89.37        22.46 o
  -2  10  10         10.25         28.74        20.16 o
  -1  10  10         12.11         18.63        18.51 o
   0  10  10          8.48         29.06        18.09 o
   1  10  10         57.74         66.84        19.92 o
   2  10  10         51.48        118.28        29.65 o
   3  10  10         23.06         18.93        21.77 o
   4  10  10         40.46         40.62        24.12 o
   5  10  10          2.92         -4.82        18.58 o
  -5  11  10          0.02         -7.59        11.84 o
  -4  11  10         59.50        104.15        19.30 o
  -3  11  10          2.54         38.10        16.83 o
  -2  11  10         85.52        148.92        24.66 o
  -1  11  10         83.17         82.53        20.43 o
   0  11  10         15.12         17.22        17.07 o
   1  11  10         64.44         68.47        19.00 o
   2  11  10         19.44         31.70        22.24 o
   3  11  10          3.18         14.11        20.21 o
   4  11  10          6.47         10.95        18.61 o
  -4  12  10          3.61          7.78        11.86 o
  -3  12  10          0.59         11.07        13.42 o
  -2  12  10          2.24         19.35        15.49 o
  -1  12  10        178.86        164.09        22.83 o
   0  12  10          9.94          8.43        14.31 o
   3  12  10          2.72          2.77        17.44 o
  -3  13  10          7.64         10.01        11.86 o
  -2  13  10          2.83         18.01        13.81 o
  -1  13  10         57.25         52.88        15.32 o
   0  13  10         10.65         12.95        12.82 o
  -3 -21  11          0.24         -6.37        14.18 o
  -2 -21  11          5.31          3.85        14.87 o
  -1 -21  11         13.70         -1.68        16.33 o
   0 -21  11          2.45          0.37        15.15 o
  -4 -20  11         11.11         23.79        17.17 o
  -3 -20  11          5.16          2.11        11.98 o
  -2 -20  11          4.99          4.15        17.72 o
  -1 -20  11         32.08         26.29        21.50 o
   0 -20  11          0.35          8.43        17.69 o
   3 -20  11         19.82         21.84        26.59 o
   4 -20  11          1.46         -4.00        23.97 o
  -4 -19  11          0.37         18.42        12.80 o
  -3 -19  11          1.33          5.63        18.11 o
  -2 -19  11         14.62          3.41        19.52 o
  -1 -19  11          1.57         -3.48        19.05 o
   0 -19  11          3.25         22.71        22.21 o
   1 -19  11          5.78         -1.19        18.58 o
   2 -19  11         17.10         22.83        33.21 o
   3 -19  11         26.51         24.56        32.69 o
   4 -19  11         10.69          7.71        27.53 o
   5 -19  11          0.50          2.32        25.38 o
  -5 -18  11          7.87          8.18        17.12 o
  -4 -18  11         14.14          6.47        13.54 o
  -3 -18  11          0.34        -15.52        21.35 o
  -2 -18  11          1.55         -1.48        21.35 o
  -1 -18  11          1.17         -0.54        20.90 o
   0 -18  11         25.08          5.88        21.82 o
   1 -18  11          1.42         16.09        21.67 o
   3 -18  11         12.14          6.45        31.82 o
   4 -18  11         26.03         41.61        34.64 o
   5 -18  11         29.64        -19.30        28.59 o
   6 -18  11          2.17         25.75        27.62 o
  -5 -17  11          9.25         22.43        18.48 o
  -4 -17  11         93.43         74.99        62.34 o
  -3 -17  11          0.61          8.67        23.45 o
  -2 -17  11         13.73         13.05        24.24 o
  -1 -17  11          9.75          1.90        22.04 o
   0 -17  11         58.54          4.08        22.88 o
   1 -17  11         24.83         32.74        26.56 o
   3 -17  11         74.50         34.52        36.42 o
   4 -17  11         25.06          6.13        33.75 o
   5 -17  11         42.72          5.83        30.64 o
   6 -17  11          7.43         -5.44        28.64 o
  -5 -16  11          4.21         13.75        14.22 o
  -4 -16  11          9.29          2.50        21.30 o
  -3 -16  11         33.90          7.71        25.03 o
  -2 -16  11         63.18         33.23        23.82 o
  -1 -16  11        124.20        103.11        32.66 o
   0 -16  11          0.92         -6.57        22.83 o
   1 -16  11          6.01         10.97        23.40 o
   3 -16  11         69.32         62.91        43.91 o
   4 -16  11         64.24         46.55        36.30 o
   5 -16  11          4.49         37.33        33.80 o
   6 -16  11          2.96          0.77        29.72 o
   7 -16  11          4.50         21.18        28.88 o
  -5 -15  11         71.51         48.93        35.74 o
  -4 -15  11         18.48          8.75        22.66 o
  -3 -15  11         29.40         15.20        25.77 o
  -2 -15  11          0.07         16.09        25.33 o
  -1 -15  11          0.18          1.41        23.67 o
   0 -15  11        173.29        113.21        35.53 o
   1 -15  11         27.13          3.88        24.02 o
   4 -15  11         50.30         18.85        37.58 o
   5 -15  11         27.50        -27.45        37.85 o
   6 -15  11         24.43        -14.63        32.39 o
   7 -15  11          4.64         11.00        29.13 o
   8 -15  11          4.92         -7.41        24.46 o
  -5 -14  11         71.35         44.39        21.71 o
  -4 -14  11         39.35         13.39        25.89 o
  -3 -14  11         18.21          6.40        24.49 o
  -2 -14  11          8.84         14.45        23.97 o
  -1 -14  11         68.98         13.17        24.91 o
   0 -14  11         65.94         18.48        25.75 o
   1 -14  11        236.21         58.98        28.64 o
   5 -14  11          8.65          5.07        34.96 o
   6 -14  11         16.27         -8.25        34.47 o
   7 -14  11          1.24         10.01        32.57 o
   8 -14  11          0.24        -14.78        28.29 o
  -5 -13  11         94.82        139.49        87.89 o
  -4 -13  11        112.03        133.00        62.55 o
  -3 -13  11          5.84        -10.80        23.62 o
  -2 -13  11         19.30         29.77        26.88 o
  -1 -13  11         26.86         -4.69        21.60 o
   0 -13  11        106.98         38.40        27.33 o
   1 -13  11         18.41         44.20        28.14 o
   5 -13  11         15.54         20.61        38.32 o
   6 -13  11          9.96        -20.66        38.89 o
   7 -13  11          8.81         51.17        36.69 o
   8 -13  11          1.28         11.79        28.88 o
  -5 -12  11       1048.65       1036.99        59.79 o
  -4 -12  11         80.92         97.78        49.86 o
  -3 -12  11        163.52        159.34        34.76 o
  -2 -12  11          0.60         -0.10        21.45 o
  -1 -12  11          0.54         -1.51        21.89 o
   0 -12  11          8.19          2.25        21.55 o
   5 -12  11        233.09        121.91        44.50 o
   6 -12  11          5.57         26.46        34.99 o
   7 -12  11          4.56        -10.08        33.73 o
   8 -12  11         10.42         19.42        32.02 o
  -5 -11  11        103.24        129.77        32.15 o
  -4 -11  11        168.10        154.49        36.11 o
  -3 -11  11          0.12          7.81        22.51 o
  -1 -11  11        186.80        213.33        69.16 o
   0 -11  11        211.43        305.37        87.47 o
   1 -11  11        415.55        576.79       104.02 o
   6 -11  11         64.55         16.53        36.35 o
   7 -11  11         14.47         37.98        40.60 o
   8 -11  11         30.18         44.25        36.15 o
   9 -11  11          2.45         -4.25        26.49 o
  -5 -10  11         20.56         -1.83        24.34 o
  -4 -10  11         40.50         79.75        35.84 o
  -2 -10  11         43.09         91.03        61.97 o
  -1 -10  11         59.07         68.81        46.95 o
   0 -10  11          4.43         21.62        44.75 o
   1 -10  11        536.63        680.64       104.96 o
   2 -10  11         28.94         33.90        56.76 o
   6 -10  11          0.27        -15.00        39.34 o
   7 -10  11          2.13         -5.32        17.98 o
   8 -10  11         40.39         -1.16        34.64 o
   9 -10  11          0.98          7.91        28.76 o
  -5  -9  11        137.22        136.14        28.93 o
  -4  -9  11         10.84         11.90        16.55 o
  -3  -9  11        217.80        184.13        71.38 o
  -2  -9  11          2.87          1.09        47.19 o
  -1  -9  11         60.19         42.40        44.60 o
   0  -9  11        171.68        365.07        79.64 o
   1  -9  11         44.89        -15.34        45.96 o
   2  -9  11         16.00         38.22        53.62 o
   3  -9  11        537.28        620.26       100.22 o
   7  -9  11          4.91         17.39        19.65 o
   8  -9  11         49.93         30.19        37.61 o
   9  -9  11         37.62          3.36        29.03 o
  -5  -8  11        176.12        253.61        32.07 o
  -3  -8  11        194.55        234.85        74.89 o
  -2  -8  11         44.32         43.04        51.29 o
  -1  -8  11          0.48        -26.61        53.10 o
   0  -8  11        490.76        473.12        82.95 o
   1  -8  11       1427.41       1684.28       150.30 o
   2  -8  11         39.87        -41.44        55.54 o
   3  -8  11        222.69        163.84        57.89 o
   6  -8  11          0.30         -4.42        23.87 o
   7  -8  11         80.35         75.50        43.07 o
   8  -8  11         33.51         12.92        35.16 o
   9  -8  11          9.49         -4.20        30.59 o
  -5  -7  11         79.02         51.52        25.94 o
  -4  -7  11         91.45         63.90        55.20 o
  -3  -7  11          6.18        -24.96        50.11 o
  -2  -7  11         49.44         14.50        47.56 o
  -1  -7  11        121.86        134.49        54.66 o
   0  -7  11       1205.67       1452.98       131.13 o
   1  -7  11        219.17        266.23        57.08 o
   2  -7  11        177.55        186.72        61.67 o
   3  -7  11        108.08        167.00        63.20 o
   6  -7  11          3.43         33.53        24.96 o
   7  -7  11         84.46         99.15        75.11 o
   8  -7  11          2.65         29.95        39.31 o
   9  -7  11         12.73        -19.64        32.74 o
  -5  -6  11         75.58        143.31        34.84 o
  -4  -6  11        103.29         43.24        48.11 o
  -3  -6  11          9.92        133.70        59.20 o
  -2  -6  11        293.22        304.19        77.54 o
  -1  -6  11        462.80        652.62        96.81 o
   0  -6  11         11.83        125.42        57.37 o
   1  -6  11       1708.99       1616.60       135.58 o
   2  -6  11          7.87         20.68        40.45 o
   6  -6  11         53.07        122.38        30.91 o
   7  -6  11         17.50         17.96        24.68 o
   8  -6  11         11.33         -7.86        37.43 o
   9  -6  11         44.27         37.90        36.27 o
  -4  -5  11         17.87         61.18        56.34 o
  -3  -5  11       2345.11       2430.00       192.58 o
  -2  -5  11        445.36        634.79        96.81 o
  -1  -5  11        404.58        567.75        92.85 o
   0  -5  11        743.04       1146.18       122.88 o
   1  -5  11        691.21       1046.13       117.17 o
   2  -5  11         14.20         81.46        47.02 o
   5  -5  11         16.72        100.27        29.97 o
   6  -5  11         73.09        188.90        34.52 o
   7  -5  11         43.28        104.54        28.22 o
   8  -5  11         69.18         17.72        36.91 o
   9  -5  11          0.47          3.98        32.71 o
  -4  -4  11        303.38        519.45        98.93 o
  -3  -4  11        665.65        691.64       104.39 o
  -2  -4  11          5.47         76.35        54.75 o
  -1  -4  11        497.41        612.03        93.67 o
   0  -4  11        460.39        512.35        86.16 o
   1  -4  11       1894.85       1522.56       134.81 o
   2  -4  11        635.18        683.09        91.50 o
   4  -4  11         37.76         20.48        19.70 o
   5  -4  11        749.09        613.26        51.32 o
   6  -4  11        332.00        417.18        41.95 o
   7  -4  11        780.33        823.29        53.32 o
   8  -4  11         12.05         11.91        19.84 o
   9  -4  11         51.92        -36.62        36.62 o
  -4  -3  11         46.20         86.75        55.12 o
  -3  -3  11        113.95        100.42        51.22 o
  -2  -3  11        633.31        553.35        92.81 o
  -1  -3  11         30.28        201.32        64.74 o
   0  -3  11        234.86        195.81        61.03 o
   1  -3  11        790.45        757.29        97.20 o
   4  -3  11        385.81        301.31        88.70 o
   5  -3  11        250.77        361.09        42.38 o
   6  -3  11          4.63         32.12        24.12 o
   7  -3  11        115.73        165.47        30.76 o
   8  -3  11         22.17          6.65        19.20 o
  -3  -2  11          1.25        -11.22        48.23 o
  -2  -2  11        157.24        184.84        67.33 o
  -1  -2  11          3.99         36.82        47.09 o
   0  -2  11          1.08         12.21        43.86 o
   1  -2  11       1417.35       1551.05       134.12 o
   3  -2  11        808.18        591.59        97.47 o
   4  -2  11          8.40         17.52        22.51 o
   5  -2  11        167.20        169.52        31.48 o
   6  -2  11          9.89         40.47        25.28 o
   7  -2  11         18.14         42.65        24.71 o
   8  -2  11          8.75          6.40        19.12 o
  -3  -1  11         38.29         57.08        56.58 o
  -2  -1  11         45.00         46.60        53.20 o
  -1  -1  11         14.51         34.05        43.98 o
   0  -1  11        123.00        146.79        54.61 o
   2  -1  11         22.65          2.69        40.94 o
   3  -1  11          0.23         14.78        40.25 o
   4  -1  11         63.94         52.73        25.33 o
   5  -1  11        669.22        650.94        49.86 o
   6  -1  11        187.78        151.19        30.51 o
   7  -1  11        199.37        333.37        37.43 o
   8  -1  11          5.05         21.77        20.31 o
  -3   0  11         23.28         36.64        49.69 o
  -2   0  11         27.50         53.69        53.62 o
  -1   0  11         77.37         -8.15        48.23 o
   0   0  11        308.24        213.80        68.10 o
   1   0  11        360.34        371.32        76.28 o
   2   0  11        453.13        395.11        77.83 o
   3   0  11         94.28         93.94        26.12 o
   4   0  11        364.56        290.42        36.35 o
   5   0  11         72.64         76.84        26.93 o
   6   0  11        339.54        457.60        42.72 o
   7   0  11         43.55         54.43        25.62 o
   8   0  11         14.79         28.29        20.76 o
  -2   1  11          2.15         25.85        56.41 o
  -1   1  11         55.59         38.26        29.73 o
   0   1  11        340.41        175.08        60.14 o
   1   1  11        226.26        188.25        62.29 o
   2   1  11         76.06         70.07        48.08 o
   3   1  11         84.27         85.31        18.46 o
   4   1  11        152.21        148.15        31.21 o
   5   1  11        116.99        177.43        31.11 o
   6   1  11        224.48        201.79        33.43 o
   7   1  11          1.93         -4.18        20.78 o
   8   1  11         24.96         65.92        22.46 o
  -2   2  11        207.56        137.33        66.19 o
  -1   2  11         52.62        172.49        45.80 o
   0   2  11         27.18         38.94        45.46 o
   1   2  11        141.01        123.42        59.30 o
   2   2  11         34.20         38.36        16.31 o
   3   2  11        445.20        428.50        31.58 o
   4   2  11        401.14        346.59        38.13 o
   5   2  11          1.78        -19.40        23.94 o
   6   2  11         49.44         89.00        28.39 o
   7   2  11          0.48          0.57        20.61 o
   8   2  11          7.48         13.56        19.27 o
  -2   3  11         37.05        235.50        32.29 o
  -1   3  11        748.95        597.65        47.17 o
   0   3  11         81.94         81.54        26.49 o
   1   3  11         72.11         52.36        23.05 o
   2   3  11        990.58        893.33        38.47 o
   3   3  11        124.17        212.20        23.40 o
   4   3  11        317.04        413.91        28.45 o
   5   3  11        259.16        378.14        40.15 o
   6   3  11         52.48         64.49        26.31 o
   7   3  11          1.36         10.13        20.19 o
   8   3  11         30.73         27.35        18.11 o
  -2   4  11         33.96         12.97        21.20 o
  -1   4  11        289.89        381.08        40.03 o
   0   4  11          0.91          1.38        21.37 o
   1   4  11        688.06        542.38        48.06 o
   2   4  11       1214.01       1148.14        44.99 o
   3   4  11       1179.14       1147.24        44.91 o
   4   4  11        875.39        877.07        40.18 o
   5   4  11          8.43         33.33        23.72 o
   6   4  11          8.32         -1.51        21.40 o
   7   4  11         68.91        100.37        24.31 o
   8   4  11          2.60         -0.37        16.26 o
  -2   5  11         63.76        100.29        25.75 o
  -1   5  11         27.80         24.73        21.79 o
   0   5  11        124.24         64.29        24.73 o
   1   5  11          4.10         37.58        24.61 o
   2   5  11        516.39        408.94        28.59 o
   3   5  11         50.09         62.42        18.71 o
   4   5  11          4.96         24.32        27.54 o
   5   5  11         54.40         66.42        25.77 o
   6   5  11         38.94         43.88        23.42 o
   7   5  11          9.79          4.72        18.70 o
  -2   6  11        328.59        242.98        33.60 o
  -1   6  11         78.44        214.35        32.94 o
   0   6  11        314.35        269.94        36.40 o
   1   6  11        194.30        269.82        39.51 o
   2   6  11        130.43        216.44        24.29 o
   3   6  11        481.59        589.09        35.18 o
   4   6  11        261.52        257.36        36.67 o
   5   6  11         14.93         11.81        21.20 o
   6   6  11         29.21         47.71        23.40 o
   7   6  11         54.62         92.43        21.52 o
  -2   7  11         22.75         26.04        21.42 o
  -1   7  11        599.29        666.29        51.25 o
   0   7  11        393.39        433.51        46.43 o
   1   7  11         12.11         90.75        28.49 o
   2   7  11         11.54         60.05        17.94 o
   3   7  11        376.12        317.45        28.67 o
   4   7  11        106.15         80.99        26.44 o
   5   7  11         12.59         25.67        22.68 o
   6   7  11         15.94         16.65        19.32 o
   7   7  11         60.10         73.85        19.30 o
  -5   8  11          6.46         10.62        15.62 o
  -2   8  11          0.01         -6.20        18.88 o
  -1   8  11         22.74         35.28        20.68 o
   0   8  11         21.34          9.39        22.31 o
   1   8  11        190.30        461.41        49.07 o
   2   8  11        100.11        200.78        33.28 o
   3   8  11          0.02         -8.15        21.87 o
   4   8  11         32.62         57.55        24.29 o
   5   8  11         11.82         24.24        20.83 o
   6   8  11         17.28         31.85        18.90 o
  -5   9  11         11.79         25.15        15.15 o
  -4   9  11         13.87         19.07        17.59 o
  -3   9  11         11.99         45.74        20.09 o
  -2   9  11         13.13         11.96        18.28 o
  -1   9  11          6.83          7.14        17.52 o
   0   9  11         68.15         61.38        20.11 o
   1   9  11          1.00          9.83        16.38 o
   2   9  11        141.82        153.64        31.28 o
   3   9  11         73.39         83.29        26.04 o
   4   9  11         64.59         91.82        25.05 o
   5   9  11         15.55         -6.33        19.03 o
  -5  10  11          7.14         -0.37        11.56 o
  -4  10  11         10.90         23.25        16.41 o
  -3  10  11         69.76         55.82        18.41 o
  -2  10  11         37.36         67.06        20.63 o
  -1  10  11        107.97        111.88        22.71 o
   0  10  11         53.36         67.58        19.92 o
   1  10  11          8.74          7.29        14.80 o
   3  10  11          7.21          9.54        20.26 o
   4  10  11         11.53         63.48        21.40 o
  -4  11  11          0.80          3.36        11.86 o
  -3  11  11          0.07         13.91        14.70 o
  -2  11  11          8.14          1.11        14.83 o
  -1  11  11          7.71         42.84        17.37 o
   0  11  11         30.82         48.18        17.02 o
   3  11  11          4.26         22.04        18.65 o
  -3  12  11          0.40          3.95        11.74 o
  -2  12  11          8.20         22.09        14.01 o
  -1  12  11         37.08         53.44        15.27 o
   0  12  11         31.25         42.40        14.50 o
  -2 -21  12          3.61          6.58        10.71 o
  -1 -21  12          4.79         13.94        16.06 o
   0 -21  12          0.21          4.72        14.45 o
  -3 -20  12          4.61          5.21        11.85 o
  -2 -20  12         15.62          6.15        18.01 o
  -1 -20  12         22.70         35.98        22.02 o
   0 -20  12          0.91         -0.64        17.10 o
  -4 -19  12          0.38         10.46        12.02 o
  -3 -19  12          1.89         12.82        13.80 o
  -2 -19  12          7.36          6.84        18.51 o
  -1 -19  12         15.36          6.75        18.53 o
   0 -19  12         35.11         16.58        21.30 o
   1 -19  12          3.58         15.42        19.69 o
  -4 -18  12          6.50         13.02        14.16 o
  -3 -18  12         24.75          6.97        20.34 o
  -2 -18  12         29.07         23.84        23.30 o
  -1 -18  12          1.81         25.85        24.49 o
   0 -18  12          8.06         -2.40        20.61 o
   1 -18  12          7.99         12.18        21.10 o
  -5 -17  12          0.03         -0.86        12.80 o
  -4 -17  12          9.78         37.65        18.34 o
  -3 -17  12         23.97          7.88        22.41 o
  -2 -17  12          1.17         23.55        23.87 o
  -1 -17  12          1.72         12.87        24.49 o
   0 -17  12         38.29         19.69        26.02 o
   1 -17  12          2.00         -5.14        20.56 o
   6 -17  12          0.27         -2.79        25.77 o
  -5 -16  12         19.11         10.88        14.27 o
  -4 -16  12          0.33          0.83        15.46 o
  -3 -16  12         13.95         18.51        24.07 o
  -2 -16  12         13.73         22.46        26.66 o
  -1 -16  12         13.30         16.95        26.69 o
   0 -16  12          1.45        -12.95        23.72 o
   1 -16  12         22.88         27.48        25.99 o
   6 -16  12          2.51        -21.03        30.32 o
   7 -16  12          6.81          4.18        24.21 o
  -5 -15  12          5.62         10.35        15.42 o
  -4 -15  12         32.96         42.58        18.03 o
  -3 -15  12          1.41         -4.67        21.55 o
  -2 -15  12          7.00          6.37        22.71 o
  -1 -15  12        205.60         37.14        29.30 o
   0 -15  12        292.49        213.73        43.29 o
   1 -15  12         32.38         15.59        24.93 o
   6 -15  12          1.08          0.89        30.91 o
   7 -15  12         11.08         -0.37        27.57 o
  -5 -14  12         69.82         85.21        69.23 o
  -4 -14  12         45.80        101.26        32.28 o
  -3 -14  12          8.00        -13.86        25.47 o
  -2 -14  12         12.18          8.45        23.37 o
  -1 -14  12         10.29         32.62        28.64 o
   0 -14  12         50.19         86.75        31.80 o
   1 -14  12         27.51         -1.26        22.78 o
   6 -14  12          0.05        -16.16        33.31 o
   7 -14  12          0.01          4.97        29.11 o
  -5 -13  12        365.98        509.21       205.01 o
  -4 -13  12        101.03        144.34        85.92 o
  -3 -13  12         10.58         -1.88        24.56 o
  -2 -13  12         82.05         23.20        26.14 o
  -1 -13  12         27.97          9.44        24.26 o
   0 -13  12         10.23         34.49        27.30 o
   1 -13  12          1.06         -8.03        22.78 o
   7 -13  12          0.44        -26.69        34.42 o
   8 -13  12         37.65          1.61        26.61 o
  -5 -12  12        229.98        254.55        33.16 o
  -4 -12  12        113.23         69.10        69.08 o
  -3 -12  12          4.41         11.28        18.41 o
  -2 -12  12          2.32         -9.91        24.07 o
  -1 -12  12          2.48          1.19        21.18 o
   0 -12  12         24.36        -11.19        25.38 o
   1 -12  12         97.30         34.42        23.89 o
   7 -12  12         30.34         -2.68        16.75 o
   8 -12  12          5.11          3.01        28.54 o
  -5 -11  12         78.66        143.51        30.29 o
  -4 -11  12         35.42         33.82        17.63 o
  -3 -11  12         44.46         20.55        17.42 o
  -2 -11  12          5.48          8.30        22.56 o
  -1 -11  12         16.51          0.30        20.24 o
   0 -11  12         71.66         20.68        24.09 o
   1 -11  12          8.82         24.61        24.56 o
   7 -11  12          0.51         10.08        20.26 o
   8 -11  12          2.96         -6.13        31.31 o
  -5 -10  12         48.13        105.58        28.88 o
  -4 -10  12          9.66         26.04        25.89 o
  -3 -10  12          7.78          3.12        16.42 o
  -2 -10  12         17.74          2.52        22.86 o
  -1 -10  12          0.02         29.80        61.15 o
   0 -10  12         78.94        141.09        60.24 o
   7 -10  12          6.48         -8.77        20.58 o
  -5  -9  12          7.62         46.20        28.56 o
  -4  -9  12          1.69         18.53        26.61 o
  -2  -9  12          7.06         22.71        51.89 o
  -1  -9  12         12.45         89.47        60.81 o
   0  -9  12         11.42         17.12        46.06 o
   1  -9  12        185.75        202.04        69.73 o
   2  -9  12        102.94        224.16        79.44 o
   6  -9  12         51.64         61.35        26.61 o
   7  -9  12          2.61         27.80        23.13 o
  -5  -8  12        177.87        226.01        32.64 o
  -4  -8  12          9.95         17.22        26.81 o
  -2  -8  12        417.50        476.85        98.69 o
  -1  -8  12         20.13          4.72        46.38 o
   0  -8  12        459.49        426.44        79.93 o
   1  -8  12         29.41         38.99        50.41 o
   2  -8  12         91.41         83.59        47.61 o
   6  -8  12        173.99        214.49        35.26 o
   7  -8  12          1.39         13.54        21.74 o
  -5  -7  12         27.52         57.69        29.43 o
  -4  -7  12         88.96         59.28        27.97 o
  -3  -7  12        573.42        566.64       104.07 o
  -2  -7  12        129.22         24.44        51.67 o
  -1  -7  12        839.60        788.67       115.12 o
   0  -7  12        300.50        207.58        66.44 o
   1  -7  12          7.96        100.84        51.25 o
   2  -7  12        826.23        853.28       105.90 o
   6  -7  12        234.86        236.53        36.89 o
   7  -7  12         10.38         36.37        23.55 o
  -4  -6  12         67.01         25.72        25.47 o
  -3  -6  12       1029.34       1160.83       135.58 o
  -2  -6  12       2569.06       2313.13       190.87 o
  -1  -6  12        609.31        594.21        96.78 o
   0  -6  12        110.74        132.98        55.96 o
   1  -6  12        202.26        179.85        64.39 o
   2  -6  12         14.06         95.79        56.24 o
   5  -6  12        133.24        281.18        38.87 o
   6  -6  12        306.76        386.19        45.39 o
   7  -6  12        154.62        188.13        31.36 o
   8  -6  12          4.65        -11.07        18.43 o
  -4  -5  12         19.37         51.96        30.37 o
  -3  -5  12          3.50        302.80        76.50 o
  -2  -5  12         10.22         46.82        48.55 o
  -1  -5  12        233.88        135.77        59.89 o
   0  -5  12          5.26         63.70        53.17 o
   1  -5  12        212.25        231.39        69.53 o
   2  -5  12        172.69        223.54        64.02 o
   4  -5  12         34.53         21.00        25.38 o
   5  -5  12        542.46        468.32        44.92 o
   6  -5  12       1867.69       2176.87        84.75 o
   7  -5  12        235.81        284.39        35.18 o
   8  -5  12         14.50         19.59        19.35 o
  -3  -4  12         23.35         73.83        52.80 o
  -2  -4  12        128.84        195.42        67.11 o
  -1  -4  12        497.86        516.16        93.74 o
   0  -4  12         37.98         30.12        47.74 o
   1  -4  12        221.00        300.92        76.89 o
   4  -4  12         67.58         78.89        27.77 o
   5  -4  12        120.33        146.72        32.02 o
   6  -4  12         29.64        225.96        37.24 o
   7  -4  12        107.12        121.02        28.74 o
   8  -4  12         10.49          9.39        18.73 o
  -3  -3  12        139.74        271.69        73.56 o
  -2  -3  12         87.85        117.88        62.91 o
  -1  -3  12          6.93        113.26        61.20 o
   0  -3  12        176.94        160.70        60.66 o
   1  -3  12        414.81        427.41        79.93 o
   3  -3  12         87.32        108.00        27.60 o
   4  -3  12          7.08         35.28        23.92 o
   5  -3  12         39.14         81.17        27.20 o
   6  -3  12         10.93         33.95        25.35 o
   7  -3  12          1.07         25.57        22.46 o
   8  -3  12          0.16        -12.80        19.00 o
  -2  -2  12         96.79         59.87        58.09 o
  -1  -2  12         51.24         33.58        47.44 o
   0  -2  12         21.41         23.77        44.35 o
   3  -2  12        292.52        486.46        34.53 o
   4  -2  12        213.16        184.15        32.12 o
   5  -2  12        201.46        152.99        31.36 o
   6  -2  12          3.11        102.86        29.03 o
   7  -2  12         72.09         78.94        26.27 o
   8  -2  12         56.58         73.38        21.94 o
  -2  -1  12          0.80        -32.37        64.17 o
  -1  -1  12        108.57        127.89        68.49 o
   0  -1  12         55.79        144.17        64.19 o
   3  -1  12         29.77         27.03        15.63 o
   4  -1  12         98.58        218.30        34.15 o
   5  -1  12        188.41        172.19        30.96 o
   6  -1  12          4.36         18.63        22.39 o
   7  -1  12         22.54         45.27        22.83 o
   8  -1  12         11.87         14.08        19.10 o
  -1   0  12        172.27        144.25        67.75 o
   0   0  12        149.20         89.99        48.13 o
   1   0  12        199.34        158.70        61.33 o
   2   0  12          7.50         22.02        15.76 o
   3   0  12        901.57        743.27        35.63 o
   4   0  12        180.74        123.72        29.63 o
   5   0  12        208.18        169.40        31.45 o
   6   0  12         60.29         45.96        24.78 o
   7   0  12         25.48          3.68        20.31 o
   8   0  12         15.14         32.12        19.87 o
  -2   1  12        149.35        159.81        29.85 o
  -1   1  12        452.88        221.66        32.07 o
   0   1  12          0.40          1.61        19.99 o
   1   1  12        931.11        976.08        58.14 o
   2   1  12         59.06        123.55        19.59 o
   3   1  12        298.54        298.02        25.76 o
   4   1  12       1008.95        774.26        55.52 o
   5   1  12          4.41        -13.52        23.60 o
   6   1  12          0.51         -5.66        21.15 o
   7   1  12         20.58         44.80        23.00 o
   8   1  12         74.65        107.33        22.48 o
  -2   2  12        544.13        412.26        43.34 o
  -1   2  12        153.32         94.36        27.45 o
   0   2  12          0.73         10.77        20.48 o
   1   2  12         68.34         69.78        25.03 o
   2   2  12         72.15         85.53        18.81 o
   3   2  12        231.41        203.54        23.42 o
   4   2  12         19.06         27.13        16.02 o
   5   2  12        207.54        135.95        29.13 o
   6   2  12         92.28         74.17        26.04 o
   7   2  12          0.38         18.78        20.48 o
   8   2  12         25.65         68.76        19.89 o
  -2   3  12         14.14         10.53        20.90 o
  -1   3  12       1672.85       1179.01        66.91 o
   0   3  12          0.82         -1.09        21.20 o
   1   3  12        224.80        257.78        34.94 o
   2   3  12        612.55        570.66        32.99 o
   3   3  12          3.91         55.74        17.51 o
   4   3  12        101.53        105.18        19.66 o
   5   3  12         26.72         39.41        25.00 o
   6   3  12         75.19         60.21        24.91 o
   7   3  12          4.91         13.47        19.27 o
  -2   4  12         44.96         37.21        23.99 o
  -1   4  12         79.97        120.21        29.25 o
   0   4  12        191.47        209.50        33.43 o
   1   4  12         89.81        170.56        31.92 o
   2   4  12        541.59        420.07        30.85 o
   3   4  12        119.94        125.16        20.96 o
   4   4  12        270.66        220.79        24.50 o
   5   4  12         82.88         72.45        26.29 o
   6   4  12         48.44         70.99        24.83 o
   7   4  12          8.98         32.57        19.05 o
  -2   5  12          4.08          3.90        19.52 o
  -1   5  12        129.82        150.60        29.67 o
   0   5  12        113.04         66.52        25.15 o
   1   5  12        734.71        874.36        60.29 o
   2   5  12        568.87        451.87        37.82 o
   3   5  12         10.41          2.31        16.01 o
   4   5  12         25.39          5.89        14.91 o
   5   5  12         22.59          7.44        22.16 o
   6   5  12         10.90          0.40        19.77 o
   7   5  12          0.41        -18.43        18.43 o
  -2   6  12         21.38          8.43        19.45 o
  -1   6  12         10.90         55.64        24.44 o
   0   6  12        622.76        628.26        51.15 o
   1   6  12         72.35        157.29        32.10 o
   2   6  12          3.08         32.82        17.86 o
   3   6  12        281.87        234.01        24.76 o
   4   6  12         41.64         21.22        23.05 o
   5   6  12          6.17         24.54        21.64 o
   6   6  12         88.33         81.29        22.83 o
  -2   7  12         41.97         48.58        21.94 o
  -1   7  12          7.10         20.73        21.10 o
   0   7  12         14.02         16.01        21.87 o
   1   7  12         11.35         11.14        21.22 o
   2   7  12        181.04        137.11        20.55 o
   3   7  12        104.54         95.79        27.80 o
   4   7  12         24.99         35.46        22.51 o
   5   7  12          3.22          9.27        19.30 o
   6   7  12          2.80         16.75        17.42 o
  -5   8  12          6.79         -2.42        13.52 o
  -1   8  12          1.75          1.26        19.27 o
   0   8  12          4.56         12.25        14.19 o
   1   8  12         24.71         16.48        19.94 o
   3   8  12         26.98          6.33        20.90 o
   4   8  12         26.40         71.90        24.09 o
   5   8  12         20.25         61.01        20.76 o
  -5   9  12          8.00         23.52        13.42 o
  -4   9  12         14.31         11.42        14.16 o
  -3   9  12         48.49         68.17        20.19 o
  -2   9  12         10.65         49.64        20.09 o
  -1   9  12        108.33        107.19        23.52 o
   0   9  12         67.37         41.56        18.53 o
   3   9  12          5.32          1.61        19.22 o
   4   9  12         11.33         17.27        19.69 o
  -4  10  12          4.80          6.25        12.16 o
  -3  10  12         45.34         42.92        16.11 o
  -2  10  12          2.98          2.97        14.73 o
  -1  10  12         17.30         36.40        16.78 o
   0  10  12          2.88          6.99        14.53 o
  -3  11  12          7.27          2.42        11.98 o
  -2  11  12         10.85         24.29        13.64 o
  -1  11  12          7.07         29.65        14.83 o
   0  11  12         33.89         50.33        15.34 o
  -2 -21  13          6.82         -4.18        14.95 o
  -1 -21  13          9.65         14.55        16.18 o
   0 -21  13         20.33         14.70        15.99 o
   1 -21  13          2.87         13.39        15.94 o
  -3 -20  13          0.09        -13.56        17.10 o
  -2 -20  13          7.51         17.58        13.11 o
  -1 -20  13          8.03         22.79        13.54 o
   1 -20  13          3.62         21.92        18.70 o
  -4 -19  13          8.39         28.27        17.39 o
  -3 -19  13          7.85         23.23        20.41 o
  -2 -19  13          0.36         -2.30        13.47 o
  -1 -19  13         21.98         14.63        21.32 o
   0 -19  13          9.60         13.91        20.21 o
  -5 -18  13          1.86          7.81        16.33 o
  -4 -18  13          0.77         -0.71        20.37 o
  -3 -18  13          4.22          2.40        14.54 o
  -2 -18  13          9.02          6.77        21.50 o
  -1 -18  13         70.73         27.48        25.87 o
   0 -18  13          0.02         17.62        22.14 o
  -5 -17  13         28.21         18.80        18.73 o
  -4 -17  13          2.46         -4.66        14.75 o
  -3 -17  13          3.59         12.69        15.74 o
  -2 -17  13          0.02         -8.13        24.63 o
  -1 -17  13         29.04         16.26        24.68 o
   0 -17  13          9.29         22.11        26.54 o
   1 -17  13          5.58          6.10        20.85 o
  -5 -16  13         35.53         54.66        22.02 o
  -4 -16  13         26.37         24.42        23.00 o
  -3 -16  13         20.61         29.29        21.84 o
  -2 -16  13         45.76         17.42        25.05 o
  -1 -16  13         28.14          5.04        22.56 o
   0 -16  13          0.09         14.80        22.95 o
   1 -16  13         26.40         10.43        23.32 o
  -5 -15  13          6.03         31.33        22.26 o
  -4 -15  13          1.03         21.05        24.14 o
  -3 -15  13         29.87         53.10        42.24 o
  -2 -15  13         11.61          5.93        22.90 o
  -1 -15  13          1.52          3.95        23.52 o
   0 -15  13         85.37          7.09        22.90 o
   1 -15  13          2.82          8.85        24.09 o
  -5 -14  13          2.23         11.64        22.98 o
  -4 -14  13        181.00        206.71       138.32 o
  -3 -14  13        121.12        162.80        76.18 o
  -2 -14  13          2.46          1.63        23.84 o
  -1 -14  13          6.61         24.93        25.15 o
   0 -14  13         31.07         -1.28        22.66 o
   1 -14  13         70.89          8.72        23.74 o
  -5 -13  13         12.95         38.15        24.41 o
  -4 -13  13        242.35        247.73       108.43 o
  -3 -13  13          0.24         16.13        18.38 o
  -2 -13  13         11.96         14.49        17.77 o
  -1 -13  13          0.26          2.74        23.52 o
   0 -13  13        126.61         37.68        27.48 o
   7 -13  13          0.25        -15.42        17.77 o
  -5 -12  13         57.62        138.07        32.20 o
  -4 -12  13        108.96         63.62        29.70 o
  -3 -12  13         87.36        125.74        62.39 o
  -2 -12  13          6.28         13.85        17.26 o
  -1 -12  13         16.47          9.57        17.72 o
   0 -12  13          6.31         15.88        17.54 o
   1 -12  13         29.50         -7.46        24.16 o
   7 -12  13         20.47         14.26        17.84 o
  -5 -11  13        461.36        564.39        41.44 o
  -4 -11  13         10.53         41.95        27.62 o
  -3 -11  13        147.98        151.73        33.50 o
  -2 -11  13        107.09         53.83        19.33 o
  -1 -11  13         63.91         24.16        17.62 o
   0 -11  13         83.67         46.38        27.40 o
   6 -11  13         37.09         69.28        24.63 o
   7 -11  13          0.25         -4.03        18.83 o
  -5 -10  13         57.49        118.90        31.03 o
  -4 -10  13          7.41         12.97        26.34 o
  -3 -10  13          1.09          9.46        27.11 o
  -2 -10  13         22.21         50.97        26.98 o
  -1 -10  13        343.42        278.09        37.61 o
   6 -10  13        131.17        143.38        29.72 o
   7 -10  13          0.85          3.53        18.90 o
  -5  -9  13          5.85         40.55        27.38 o
  -4  -9  13          6.14         74.97        30.61 o
  -3  -9  13        105.75         80.90        33.13 o
  -2  -9  13        123.06        116.92        30.61 o
   6  -9  13        108.52        220.89        33.33 o
   7  -9  13         65.03         56.19        21.94 o
  -5  -8  13          9.70         50.26        27.01 o
  -4  -8  13        447.81        444.78        41.19 o
  -3  -8  13         88.90        166.12        31.70 o
   0  -8  13        113.71         15.17        53.10 o
   2  -8  13          9.91         12.75        20.26 o
   5  -8  13         92.64         61.38        27.70 o
   6  -8  13         15.92         49.94        26.69 o
   7  -8  13        164.99        148.77        28.02 o
   8  -8  13         11.50         16.73        16.83 o
  -4  -7  13         32.35         12.23        27.92 o
  -3  -7  13        381.03        484.90        49.39 o
  -1  -7  13        246.24        191.07        68.79 o
   0  -7  13        309.74        221.76        73.26 o
   1  -7  13        117.58         99.18        66.52 o
   5  -7  13         36.11        142.39        31.65 o
   6  -7  13          8.85         12.38        23.65 o
   7  -7  13        137.68        162.06        30.34 o
   8  -7  13        109.30        149.59        23.60 o
  -4  -6  13         43.99        104.39        34.52 o
  -3  -6  13       3105.90       2340.05        69.88 o
  -1  -6  13        916.55        967.78       128.51 o
   0  -6  13        262.99        203.40        71.19 o
   1  -6  13        105.13         27.57        55.12 o
   4  -6  13        107.41        116.77        32.47 o
   5  -6  13         12.85         62.19        27.70 o
   6  -6  13          1.01         14.78        23.55 o
   7  -6  13        465.12        554.04        43.34 o
   8  -6  13          0.01         30.81        20.11 o
  -3  -5  13        322.15        368.32        91.38 o
  -1  -5  13        106.11        164.90        69.06 o
   0  -5  13          1.85         13.56        48.82 o
   1  -5  13         96.72         65.16        51.69 o
   3  -5  13         10.41         46.08        26.24 o
   4  -5  13        435.94        446.31        45.61 o
   5  -5  13        256.40        247.70        36.27 o
   6  -5  13          5.33         67.43        26.49 o
   7  -5  13         21.90        111.19        28.96 o
   8  -5  13         39.64         53.15        19.87 o
  -3  -4  13        110.78         61.80        22.44 o
  -1  -4  13        299.61        275.20        84.28 o
   0  -4  13          3.97          0.35        52.06 o
   1  -4  13        388.78        388.54        89.59 o
   2  -4  13        146.71        125.05        19.48 o
   3  -4  13        284.98        270.06        35.88 o
   4  -4  13        190.36        116.38        29.80 o
   5  -4  13          2.87         34.84        26.14 o
   6  -4  13        460.21        513.79        44.38 o
   7  -4  13         41.14         73.48        24.46 o
   8  -4  13         43.10         53.84        20.24 o
  -3  -3  13         53.21         65.65        23.55 o
  -1  -3  13        149.01        250.25        82.58 o
   0  -3  13         47.40         45.24        52.18 o
   2  -3  13         19.38         68.45        17.57 o
   3  -3  13        400.15        432.94        29.26 o
   4  -3  13         11.54         66.17        27.53 o
   5  -3  13       1196.16        976.60        61.08 o
   6  -3  13        547.50        504.35        44.70 o
   7  -3  13          0.27         10.70        20.06 o
   8  -3  13          1.49          6.40        17.67 o
  -3  -2  13         97.57         59.20        22.48 o
  -2  -2  13         24.10         29.87        20.16 o
  -1  -2  13         81.88         48.60        22.71 o
   0  -2  13         74.54        115.54        24.90 o
   1  -2  13        289.89        241.30        33.60 o
   2  -2  13         94.59        105.92        19.25 o
   3  -2  13        157.86        134.54        20.28 o
   4  -2  13        389.47        333.56        39.34 o
   5  -2  13         91.91        165.65        33.53 o
   6  -2  13         17.09         54.61        25.89 o
   7  -2  13         56.01        108.37        25.87 o
   8  -2  13          5.48          1.06        17.10 o
  -3  -1  13         42.46         43.73        22.19 o
  -2  -1  13          2.51          7.24        19.94 o
  -1  -1  13        283.48        220.79        32.24 o
   0  -1  13         30.34         21.03        21.50 o
   1  -1  13        421.21        435.02        41.66 o
   2  -1  13          7.08         40.50        16.34 o
   3  -1  13         85.01         81.73        19.51 o
   4  -1  13         14.83          8.40        22.63 o
   5  -1  13         20.13         23.65        22.31 o
   6  -1  13          8.87          5.58        21.42 o
   7  -1  13          1.59         -5.04        19.20 o
   8  -1  13         28.05         24.96        18.21 o
  -3   0  13         52.80         25.82        21.57 o
  -2   0  13        299.59        178.37        31.06 o
  -1   0  13         23.33         67.65        26.51 o
   0   0  13        718.02        646.30        48.43 o
   1   0  13         13.18         14.36        22.51 o
   2   0  13         80.40         65.52        17.99 o
   3   0  13        661.69        595.98        33.77 o
   4   0  13         25.06         30.34        23.65 o
   5   0  13         15.25          7.78        22.44 o
   6   0  13          1.83         23.99        22.83 o
   7   0  13          9.03          6.70        19.07 o
   8   0  13        113.94        116.25        22.21 o
  -2   1  13          6.85          8.43        20.93 o
  -1   1  13       1106.43       1217.39        65.26 o
   0   1  13         73.74        185.44        32.17 o
   1   1  13         26.63          6.30        21.67 o
   2   1  13          4.34          9.18        16.42 o
   3   1  13         61.09         58.20        17.38 o
   4   1  13         22.04         18.05        16.08 o
   5   1  13          6.82         37.56        23.52 o
   6   1  13         33.10         23.97        21.03 o
   7   1  13         18.70         35.28        21.42 o
   8   1  13          2.37         16.01        16.68 o
  -2   2  13        189.44        152.67        29.65 o
  -1   2  13        726.68        589.03        48.77 o
   0   2  13        724.08        699.03        52.46 o
   1   2  13        548.66        365.09        44.65 o
   2   2  13         74.50         41.42        16.74 o
   3   2  13         38.43         31.97        19.57 o
   4   2  13        136.27        120.08        19.73 o
   5   2  13         38.54         37.75        23.65 o
   6   2  13         72.22         94.26        26.29 o
   7   2  13          0.47          0.72        17.79 o
  -2   3  13         55.75         43.36        23.99 o
  -1   3  13         11.70          8.62        21.15 o
   0   3  13        112.95        156.55        32.69 o
   1   3  13          2.63         29.06        24.54 o
   2   3  13        363.92        287.97        33.33 o
   3   3  13         51.49         56.51        18.03 o
   4   3  13        189.86        231.65        23.57 o
   5   3  13        131.44        185.98        31.40 o
   6   3  13         52.57         46.62        21.84 o
   7   3  13          0.77         18.65        18.06 o
  -2   4  13          5.01         46.65        22.88 o
  -1   4  13        138.62        201.84        34.10 o
   0   4  13        239.06        199.47        33.78 o
   1   4  13        282.00        276.88        38.40 o
   2   4  13        459.70        395.63        29.52 o
   3   4  13         19.84         23.43        16.18 o
   4   4  13         94.93        103.47        20.97 o
   5   4  13          4.50          7.12        20.38 o
   6   4  13         30.66         59.10        22.66 o
   7   4  13         20.60         29.50        17.57 o
  -2   5  13         49.04         53.49        23.62 o
  -1   5  13        263.24        229.49        34.86 o
   0   5  13         24.09         21.94        22.76 o
   1   5  13         90.63         89.54        27.13 o
   2   5  13         11.84         15.76        15.20 o
   3   5  13          0.35          4.12        16.91 o
   4   5  13        124.33        100.17        27.45 o
   5   5  13          7.95         -3.43        20.26 o
   6   5  13          0.01        -10.67        18.41 o
  -6   6  13          0.02         -7.34        12.85 o
  -2   6  13          5.82         10.45        19.87 o
  -1   6  13         89.49        122.13        28.04 o
   0   6  13         12.26         31.80        23.79 o
   1   6  13          4.23          7.71        21.37 o
   2   6  13          4.57         10.50        21.20 o
   3   6  13         33.41         82.85        17.83 o
   4   6  13         14.65         37.90        22.51 o
   5   6  13         90.49         78.45        23.05 o
   6   6  13          3.75         23.20        17.07 o
  -5   7  13          0.45         -0.96        13.47 o
  -2   7  13          2.82         11.17        18.16 o
  -1   7  13         24.14         11.02        19.17 o
   0   7  13          4.98         10.23        19.87 o
   1   7  13         24.05          8.94        19.64 o
   3   7  13         14.98         46.20        22.26 o
   4   7  13         35.36         26.78        20.61 o
   5   7  13         21.33         25.03        17.57 o
  -5   8  13         13.02         17.39        13.17 o
  -4   8  13          5.98         13.86        14.55 o
  -3   8  13         52.72         35.63        17.27 o
  -2   8  13         29.44         21.99        18.65 o
  -1   8  13          7.99         14.28        17.69 o
   0   8  13         18.12         23.65        16.53 o
   3   8  13          4.22          8.13        18.65 o
   4   8  13         29.91         66.81        20.09 o
  -4   9  13          5.59          8.48        12.35 o
  -3   9  13         59.14         48.58        16.95 o
  -2   9  13          5.24          0.27        14.70 o
  -1   9  13         24.12         17.59        15.59 o
   0   9  13          7.66         -4.27        13.84 o
  -3  10  13          6.68          5.07        11.46 o
  -2  10  13         30.03         24.49        12.87 o
  -1  10  13          8.39         16.04        12.87 o
   0  10  13         29.63         81.74        16.38 o
  -1 -21  14          2.55         28.29        16.28 o
   0 -21  14          0.63         36.54        17.07 o
  -3 -20  14          1.66         -2.67        15.17 o
  -2 -20  14          0.80          9.74        17.42 o
  -1 -20  14          3.04         14.13        17.99 o
   0 -20  14         15.49         25.92        18.46 o
   1 -20  14          0.65          1.63        16.65 o
  -4 -19  14          0.00         -2.92        15.59 o
  -3 -19  14         20.79         15.96        18.58 o
  -2 -19  14         13.18         35.16        21.99 o
  -1 -19  14         17.82          8.20        20.24 o
   0 -19  14         47.97         56.11        21.94 o
   1 -19  14         10.72         25.47        19.25 o
  -4 -18  14          5.57          8.40        17.94 o
  -3 -18  14          6.00         -1.98        19.62 o
  -2 -18  14         19.84         28.26        16.25 o
  -1 -18  14          5.99         30.38        16.98 o
   0 -18  14          8.14         -3.01        21.82 o
   1 -18  14          8.14         16.38        21.22 o
  -5 -17  14          0.08         12.16        17.47 o
  -4 -17  14          1.36         -2.52        19.84 o
  -3 -17  14         10.97         17.62        22.44 o
  -2 -17  14         20.02         10.61        15.70 o
  -1 -17  14          0.90          4.87        16.56 o
   0 -17  14          8.28         11.51        23.13 o
   1 -17  14          4.92         61.72        25.72 o
  -5 -16  14         52.74         77.98        23.35 o
  -4 -16  14          0.12         25.05        23.03 o
  -3 -16  14          2.99         20.74        18.11 o
  -2 -16  14          0.40          6.54        16.57 o
  -1 -16  14          6.67         25.47        19.08 o
   0 -16  14         14.60         15.96        25.28 o
   1 -16  14         48.10         98.96        26.88 o
   6 -16  14          5.75          6.50        15.32 o
  -5 -15  14        118.24        113.88        25.03 o
  -4 -15  14         71.58         71.53        26.54 o
  -3 -15  14         24.65         30.48        27.62 o
  -2 -15  14          1.18         13.57        17.42 o
  -1 -15  14         51.37         49.26        35.09 o
   0 -15  14         45.75         33.78        26.54 o
   1 -15  14         48.84         49.05        27.23 o
   6 -15  14          7.59          1.16        16.43 o
  -5 -14  14          9.38         21.79        21.77 o
  -4 -14  14        152.37        188.18        32.66 o
  -3 -14  14         63.86        150.25        32.99 o
  -2 -14  14         10.77         16.83        18.18 o
  -1 -14  14         65.96         75.96        33.94 o
   0 -14  14        237.05        175.95        36.44 o
   1 -14  14        140.19        250.35        33.31 o
   6 -14  14         15.63         16.04        18.93 o
   7 -14  14          0.63        -14.53        14.53 o
  -5 -13  14         11.52         51.71        25.85 o
  -4 -13  14         84.02        224.65        36.96 o
  -3 -13  14        295.67        407.17        42.45 o
  -2 -13  14          2.94         11.32        26.46 o
  -1 -13  14          8.11        -19.82        25.94 o
   0 -13  14        400.34        565.18        45.56 o
   1 -13  14          7.38         48.85        25.99 o
   6 -13  14         27.43         51.37        21.47 o
   7 -13  14          0.24         28.93        17.00 o
  -5 -12  14         41.83         81.83        28.09 o
  -4 -12  14        478.50        717.53        49.17 o
  -3 -12  14        115.36        189.04        34.84 o
  -2 -12  14          5.30         29.97        27.60 o
  -1 -12  14         64.57         97.60        32.69 o
   0 -12  14        134.75        218.69        33.88 o
   1 -12  14         49.48        129.42        30.44 o
   6 -12  14         66.29         65.53        23.62 o
   7 -12  14          7.15          9.69        17.05 o
  -5 -11  14         60.83        167.75        30.59 o
  -4 -11  14         82.46        182.45        32.62 o
  -3 -11  14          3.04         22.58        27.20 o
  -2 -11  14         53.98         62.31        33.75 o
  -1 -11  14        310.49        266.83        35.70 o
   0 -11  14         26.01         42.30        27.95 o
   6 -11  14          0.71          6.05        20.38 o
   7 -11  14          1.72        -12.82        18.51 o
  -5 -10  14         85.94         88.83        28.41 o
  -4 -10  14          1.03         14.80        26.96 o
  -3 -10  14          9.23         58.86        30.91 o
  -2 -10  14        507.05        706.66        51.32 o
  -1 -10  14        130.04        124.31        29.97 o
   0 -10  14          1.33         21.37        26.09 o
   2 -10  14         22.32         35.36        21.64 o
   6 -10  14        130.95        118.72        26.71 o
   7 -10  14          2.08          5.11        18.06 o
  -5  -9  14         12.39          6.15        25.94 o
  -4  -9  14         17.00         70.81        30.96 o
  -3  -9  14        260.43        143.09        37.68 o
  -2  -9  14        368.72        509.14        45.32 o
  -1  -9  14         21.11         58.88        31.75 o
   0  -9  14         29.77         21.37        26.22 o
   2  -9  14         43.41        102.91        28.49 o
   5  -9  14         65.86         51.76        26.09 o
   6  -9  14         75.46        177.38        30.69 o
   7  -9  14          1.90         31.92        19.84 o
   8  -9  14        238.83        327.73        26.12 o
  -4  -8  14        143.80        131.86        25.25 o
  -3  -8  14        601.50        617.59        47.07 o
  -2  -8  14       1072.25        537.63        45.98 o
  -1  -8  14        740.98        615.56        43.91 o
   0  -8  14          8.94         21.69        25.72 o
   1  -8  14         81.45        177.78        30.59 o
   2  -8  14        870.39       1052.19        62.54 o
   5  -8  14        137.75        187.07        34.37 o
   6  -8  14         39.64         81.09        27.45 o
   7  -8  14          6.00         63.50        22.36 o
   8  -8  14         29.67         85.00        20.63 o
  -4  -7  14         24.95         78.10        19.63 o
  -3  -7  14         11.16        143.78        22.27 o
  -2  -7  14        140.93         65.72        34.38 o
  -1  -7  14        171.75        220.20        23.63 o
   0  -7  14        159.59        241.87        34.02 o
   1  -7  14         42.65        216.79        32.54 o
   2  -7  14         36.09        113.36        31.13 o
   4  -7  14         37.72         50.92        27.08 o
   5  -7  14         39.97         91.32        28.81 o
   6  -7  14         89.98        107.16        28.54 o
   7  -7  14        168.46        186.38        27.95 o
   8  -7  14          2.87         10.82        16.09 o
  -3  -6  14         62.93        112.88        26.87 o
  -2  -6  14        112.27        185.35        24.61 o
  -1  -6  14         79.53        148.32        21.38 o
   0  -6  14        103.49        179.56        30.91 o
   1  -6  14         14.06         45.98        23.08 o
   2  -6  14        320.78        243.90        34.02 o
   3  -6  14         58.83        126.51        30.37 o
   4  -6  14         46.40         34.27        25.94 o
   5  -6  14         19.45         55.54        26.86 o
   6  -6  14         99.77        114.82        28.24 o
   7  -6  14         85.07        129.37        24.83 o
   8  -6  14         99.14        109.16        20.46 o
  -3  -5  14         94.11        134.59        27.15 o
  -2  -5  14        238.41        311.57        36.84 o
  -1  -5  14         10.03         53.74        23.62 o
   0  -5  14        171.52        140.79        28.09 o
   1  -5  14         12.27         37.33        23.25 o
   2  -5  14        516.15        432.02        30.12 o
   3  -5  14          2.59          7.59        15.97 o
   4  -5  14        122.94        108.03        29.97 o
   5  -5  14        242.46        347.52        39.71 o
   6  -5  14        115.32        114.08        28.07 o
   7  -5  14        108.67         77.19        23.45 o
   8  -5  14         18.18         17.15        17.02 o
  -3  -4  14        273.56        296.21        34.32 o
  -2  -4  14        239.13        195.30        30.66 o
  -1  -4  14        176.72        169.20        29.95 o
   0  -4  14         36.86         49.79        22.95 o
   1  -4  14         16.95         22.14        21.22 o
   2  -4  14       1101.87        986.63        41.34 o
   3  -4  14          8.77         49.06        17.68 o
   4  -4  14        292.76        239.18        35.88 o
   5  -4  14        120.06        172.32        32.12 o
   6  -4  14        148.82        163.69        29.53 o
   7  -4  14          0.66         28.76        20.46 o
   8  -4  14          1.50         -4.89        16.38 o
  -3  -3  14         59.36        141.68        29.92 o
  -2  -3  14          4.56         19.49        21.45 o
  -1  -3  14        232.23        163.97        30.76 o
   0  -3  14         62.51         43.98        22.98 o
   1  -3  14         76.17         37.09        23.05 o
   2  -3  14        825.19        852.42        40.16 o
   3  -3  14        614.73        501.84        31.38 o
   4  -3  14        150.79        136.74        30.94 o
   5  -3  14         35.26         39.61        23.92 o
   6  -3  14        261.71        271.15        35.93 o
   7  -3  14          4.03         -9.56        19.64 o
   8  -3  14         62.89         72.07        18.63 o
  -3  -2  14        243.75        193.12        30.14 o
  -2  -2  14        318.90        225.88        32.22 o
  -1  -2  14          2.31         26.02        21.82 o
   0  -2  14         45.81         37.04        23.97 o
   1  -2  14          8.10         38.50        23.65 o
   2  -2  14        287.77        287.78        25.62 o
   3  -2  14          1.73         31.62        16.53 o
   4  -2  14         82.18        127.74        30.39 o
   5  -2  14          1.06         10.90        21.62 o
   6  -2  14         14.93         22.46        20.83 o
   7  -2  14          7.46         27.92        20.26 o
   8  -2  14         12.46          9.27        16.09 o
  -3  -1  14        163.37        121.89        28.04 o
  -2  -1  14        119.34         63.23        24.26 o
  -1  -1  14       1166.84       1080.77        61.10 o
   0  -1  14          0.64         15.34        20.85 o
   1  -1  14        394.27        329.29        39.88 o
   2  -1  14          2.45         11.12        15.84 o
   3  -1  14        101.37         83.41        18.82 o
   4  -1  14         62.82        103.87        27.57 o
   5  -1  14          9.29         17.74        23.13 o
   6  -1  14          2.30         33.46        21.67 o
   7  -1  14         19.93          8.23        18.01 o
  -3   0  14          8.98         48.35        22.39 o
  -2   0  14         80.09         69.43        25.75 o
  -1   0  14         36.22         38.15        22.68 o
   0   0  14       1233.32        983.82        61.75 o
   1   0  14         39.84         37.33        25.18 o
   2   0  14        227.67        215.17        23.75 o
   3   0  14         27.82         36.14        17.24 o
   4   0  14         31.07         62.81        25.94 o
   5   0  14          8.56          4.10        20.98 o
   6   0  14         15.02         24.68        20.24 o
   7   0  14         90.29        121.89        23.77 o
  -3   1  14        241.95        222.85        31.65 o
  -2   1  14        376.98        371.02        40.15 o
  -1   1  14          5.45          6.25        21.74 o
   0   1  14        750.62        620.73        51.22 o
   1   1  14        219.59        119.39        30.05 o
   2   1  14        158.08        214.37        23.74 o
   3   1  14          4.02         -8.44        15.60 o
   4   1  14          3.44          7.24        15.69 o
   5   1  14        136.38        191.59        31.90 o
   6   1  14          6.75         16.11        19.94 o
   7   1  14         19.77         31.01        18.43 o
  -2   2  14         28.43         28.22        21.94 o
  -1   2  14          7.79         15.07        22.81 o
   0   2  14         14.29          9.17        22.29 o
   1   2  14        156.31        159.91        31.33 o
   2   2  14          1.62         20.67        16.19 o
   3   2  14        299.35        387.01        43.19 o
   4   2  14        308.66        243.41        44.23 o
   5   2  14         50.52         78.70        25.99 o
   6   2  14          4.48         22.44        20.80 o
   7   2  14         29.88         13.86        16.65 o
  -2   3  14        286.33        170.22        30.44 o
  -1   3  14         53.03         56.06        24.88 o
   0   3  14        360.26        283.38        38.74 o
   1   3  14          3.23         21.40        23.18 o
   2   3  14          8.61         37.93        23.94 o
   3   3  14        186.62        258.78        63.74 o
   4   3  14         10.94          6.86        15.15 o
   5   3  14         21.61         11.00        19.74 o
   6   3  14         72.76         79.61        22.14 o
  -2   4  14         21.02          7.46        19.45 o
  -1   4  14          0.17         -7.24        21.10 o
   0   4  14        414.53        406.36        42.42 o
   1   4  14         62.21         81.14        27.65 o
   2   4  14          1.04         12.33        20.36 o
   3   4  14        183.67        237.70        38.35 o
   4   4  14         12.12         14.26        14.02 o
   5   4  14        128.86        144.94        26.93 o
   6   4  14         48.89         80.20        20.58 o
  -2   5  14         16.17          2.72        19.12 o
  -1   5  14        217.36        143.85        29.25 o
   0   5  14         11.21         18.63        21.32 o
   1   5  14          6.34         30.98        22.24 o
   2   5  14          4.57         10.30        19.89 o
   3   5  14         14.37         22.81        14.49 o
   4   5  14        255.81        214.57        30.96 o
   5   5  14          0.31         -2.89        17.86 o
  -2   6  14         15.36         11.91        18.14 o
  -1   6  14          5.25          6.55        18.68 o
   0   6  14          2.86         -1.46        19.49 o
   1   6  14         48.72         55.52        22.51 o
   2   6  14         57.02         63.33        23.20 o
   3   6  14         52.55         60.51        22.48 o
   4   6  14         25.69         15.12        18.46 o
   5   6  14         11.41         50.26        18.93 o
  -5   7  14         38.26         14.55        12.11 o
  -4   7  14          3.13         13.98        14.78 o
  -1   7  14         23.08          5.19        16.95 o
   0   7  14         23.87         15.04        13.37 o
   4   7  14         47.68        160.63        23.89 o
  -4   8  14          0.52          5.39        11.71 o
  -3   8  14         29.57         32.20        15.34 o
  -2   8  14          4.91         11.88        15.22 o
  -1   8  14          2.37         14.33        15.49 o
   0   8  14         91.23        100.09        18.75 o
  -3   9  14          8.59         15.64        12.43 o
  -2   9  14         21.38         37.58        14.08 o
  -1   9  14          7.24         10.18        13.10 o
   0   9  14          0.09         18.41        13.02 o
  -2 -20  15          1.13         -1.36        15.32 o
  -1 -20  15          3.58          2.03        16.55 o
   0 -20  15          5.91         -5.19        16.43 o
  -3 -19  15          7.77         17.94        17.69 o
  -2 -19  15          1.41         -3.93        18.46 o
  -1 -19  15          6.15         12.50        18.31 o
   0 -19  15         14.12         17.67        20.48 o
   1 -19  15          1.20         39.14        19.32 o
  -4 -18  15         10.23         20.76        17.00 o
  -3 -18  15          0.28          3.88        18.51 o
  -2 -18  15          0.68         17.39        20.66 o
  -1 -18  15         18.83         48.95        22.63 o
   0 -18  15         18.24         15.89        21.82 o
   1 -18  15          3.30          7.96        20.41 o
  -5 -17  15         11.64         15.86        16.78 o
  -4 -17  15         10.28         26.66        19.94 o
  -3 -17  15          4.05          1.26        20.26 o
  -2 -17  15          2.63         22.44        22.66 o
  -1 -17  15         11.70         24.96        24.04 o
   0 -17  15         16.11         45.17        23.47 o
   1 -17  15         83.91        106.12        25.65 o
  -5 -16  15          0.40         27.15        19.05 o
  -4 -16  15          0.62         12.60        20.31 o
  -3 -16  15         36.43         55.50        23.87 o
  -2 -16  15          0.41         -7.78        23.18 o
  -1 -16  15         47.85         54.48        25.23 o
   0 -16  15         10.00         25.13        24.91 o
   1 -16  15         11.82         30.89        24.19 o
   6 -16  15          7.94         -1.78        13.89 o
  -5 -15  15          5.98          8.97        20.21 o
  -4 -15  15         22.56          0.82        21.57 o
  -3 -15  15          9.66          4.79        23.08 o
  -2 -15  15          9.94         17.05        23.67 o
  -1 -15  15          0.21         26.44        25.99 o
   0 -15  15         90.49        120.50        28.61 o
   1 -15  15          3.78         54.43        27.72 o
   6 -15  15          0.62         -2.45        15.57 o
  -5 -14  15         16.85         42.50        23.72 o
  -4 -14  15          1.40         11.32        24.09 o
  -3 -14  15         48.64         29.25        26.51 o
  -2 -14  15          6.95         79.17        30.22 o
  -1 -14  15         99.66        203.87        37.78 o
   0 -14  15         28.66         69.85        28.83 o
   1 -14  15        130.75        220.23        33.50 o
   6 -14  15          2.58         -6.23        16.90 o
  -5 -13  15         73.69         78.23        26.46 o
  -4 -13  15          4.87         37.85        26.81 o
  -3 -13  15         40.19         57.10        28.24 o
  -2 -13  15        230.13        373.07        40.37 o
  -1 -13  15        235.43        397.53        41.56 o
   0 -13  15        270.00        435.07        51.64 o
   1 -13  15        106.01        161.57        30.86 o
   6 -13  15         44.20         76.42        21.82 o
   7 -13  15          2.91         10.16        14.78 o
  -5 -12  15         17.05         30.22        23.72 o
  -4 -12  15          5.08         61.13        27.85 o
  -3 -12  15        282.95        321.56        40.32 o
  -2 -12  15         15.31         22.68        26.96 o
  -1 -12  15         26.15         72.30        30.05 o
   0 -12  15        911.80       1262.31        62.64 o
   2 -12  15         59.88        106.42        28.86 o
   6 -12  15          3.59         18.19        19.74 o
   7 -12  15          1.46         17.25        16.23 o
  -5 -11  15         58.02        105.95        29.38 o
  -4 -11  15         58.67         45.69        27.20 o
  -3 -11  15         32.79         42.47        27.67 o
  -2 -11  15         19.36         82.70        31.78 o
  -1 -11  15        206.23        204.31        33.73 o
   0 -11  15         94.05        150.03        31.70 o
   2 -11  15         94.66        118.21        29.23 o
   5 -11  15        142.09        116.18        27.23 o
   6 -11  15         17.57         32.42        21.10 o
   7 -11  15        112.44        112.18        20.58 o
  -5 -10  15          8.05         75.24        29.35 o
  -4 -10  15         23.02         28.93        27.38 o
  -3 -10  15         11.45         57.37        28.74 o
  -2 -10  15        469.84        465.26        45.09 o
  -1 -10  15          7.97         22.26        26.98 o
   0 -10  15         10.61        193.74        36.00 o
   1 -10  15         19.14         60.98        24.81 o
   2 -10  15        154.30        265.57        37.41 o
   5 -10  15         26.36         46.38        23.99 o
   6 -10  15        121.18        166.44        27.87 o
   7 -10  15         50.92        106.02        21.62 o
  -4  -9  15        131.42        143.06        23.74 o
  -3  -9  15         76.44         86.97        29.80 o
  -2  -9  15        416.61        510.28        47.74 o
  -1  -9  15        156.15        195.15        34.10 o
   0  -9  15        358.53        406.45        70.60 o
   1  -9  15        178.58        297.93        39.19 o
   2  -9  15        119.00        183.76        32.66 o
   5  -9  15         83.95        113.63        28.22 o
   6  -9  15         92.15        108.54        26.29 o
   7  -9  15         33.23         65.40        20.29 o
  -4  -8  15        570.94        530.12        44.90 o
  -3  -8  15         99.88         60.89        19.18 o
  -2  -8  15        623.30        520.63        56.27 o
  -1  -8  15         49.83         63.42        18.76 o
   0  -8  15         95.13        137.85        21.67 o
   1  -8  15        352.15        559.38        51.37 o
   2  -8  15        231.02        382.96        41.71 o
   4  -8  15          2.02         34.84        25.62 o
   5  -8  15        140.21        205.55        33.16 o
   6  -8  15        120.81        102.07        25.89 o
   7  -8  15         15.81         43.76        20.58 o
  -4  -7  15          5.54         36.30        23.05 o
  -3  -7  15         98.11        126.28        29.97 o
  -2  -7  15         25.14        168.70        24.52 o
  -1  -7  15        230.29        190.86        24.33 o
   0  -7  15          9.39         39.29        18.08 o
   1  -7  15        206.73        286.03        38.10 o
   2  -7  15        195.67        279.21        37.51 o
   3  -7  15        256.52        402.67        43.66 o
   4  -7  15         98.30         99.45        30.07 o
   5  -7  15         51.08         86.63        26.59 o
   6  -7  15         11.46         29.03        22.29 o
   7  -7  15         19.80         47.96        20.48 o
  -3  -6  15        552.37        454.02        42.20 o
  -2  -6  15        285.82        207.50        33.83 o
  -1  -6  15         67.79        132.36        31.78 o
   0  -6  15         50.01         92.83        26.86 o
   1  -6  15         37.75        181.48        31.65 o
   2  -6  15         87.26        198.93        26.94 o
   3  -6  15        342.26        425.97        30.39 o
   4  -6  15         53.64         91.87        28.74 o
   5  -6  15         16.05         21.60        21.20 o
   6  -6  15         31.41         28.64        21.72 o
   7  -6  15          9.77         49.02        20.24 o
  -3  -5  15        166.54        195.54        30.91 o
  -2  -5  15        101.85        142.15        29.21 o
  -1  -5  15        124.53         90.80        26.31 o
   0  -5  15         16.23         40.10        23.67 o
   1  -5  15         23.39         52.09        24.16 o
   2  -5  15        323.41        208.36        24.01 o
   3  -5  15        823.17        850.71        39.27 o
   4  -5  15          4.58         13.05        21.97 o
   5  -5  15         48.88         40.99        23.25 o
   6  -5  15         84.74         55.52        23.32 o
   7  -5  15          3.67         31.01        19.45 o
  -3  -4  15         21.11         43.26        22.24 o
  -2  -4  15          4.37         18.26        20.48 o
  -1  -4  15          6.52         58.29        24.49 o
   0  -4  15          7.39         21.60        21.15 o
   1  -4  15         20.25         16.51        21.25 o
   2  -4  15         83.45        176.90        22.20 o
   3  -4  15        529.19        482.17        30.62 o
   4  -4  15          8.94         38.35        23.77 o
   5  -4  15         28.66         32.15        23.28 o
   6  -4  15         59.17         66.66        23.74 o
   7  -4  15        213.80        172.09        25.72 o
  -3  -3  15        183.46        244.07        33.85 o
  -2  -3  15         12.61         49.32        23.67 o
  -1  -3  15        515.18        330.43        38.45 o
   0  -3  15         69.93         22.19        22.73 o
   1  -3  15         56.71         20.11        22.90 o
   2  -3  15        394.81        389.74        28.39 o
   3  -3  15        232.96        224.70        23.04 o
   4  -3  15         21.51         41.93        24.21 o
   5  -3  15          4.58          8.38        20.85 o
   6  -3  15         68.79         90.85        24.54 o
   7  -3  15         65.14         87.86        22.19 o
  -3  -2  15          1.88         54.88        23.23 o
  -2  -2  15          0.66         -5.36        21.37 o
  -1  -2  15          0.33          2.64        21.13 o
   0  -2  15        437.53        294.28        37.71 o
   1  -2  15        277.10        206.34        33.80 o
   2  -2  15        165.32        221.42        23.80 o
   3  -2  15        209.68        330.63        31.07 o
   4  -2  15        518.48        331.02        38.82 o
   5  -2  15         20.89         17.35        21.89 o
   6  -2  15         14.66         10.16        19.37 o
   7  -2  15          3.89         18.63        17.42 o
  -3  -1  15         33.28         52.51        23.40 o
  -2  -1  15         19.31         46.70        23.67 o
  -1  -1  15         21.37         64.66        26.66 o
   0  -1  15         22.46          7.88        21.42 o
   1  -1  15        193.88        163.69        32.10 o
   2  -1  15          3.60          5.35        15.32 o
   3  -1  15         65.97         87.20        18.99 o
   4  -1  15         63.90         57.35        25.20 o
   5  -1  15         15.08         39.43        24.02 o
   6  -1  15          8.36         34.02        20.71 o
   7  -1  15         55.75         62.24        20.06 o
  -3   0  15         25.50         45.61        21.40 o
  -2   0  15        148.99        118.45        28.34 o
  -1   0  15       1873.70       1476.68        73.83 o
   0   0  15         50.77         20.98        22.76 o
   1   0  15        274.72        209.23        34.74 o
   2   0  15          7.18         13.47        15.89 o
   3   0  15          0.93          8.08        15.83 o
   4   0  15         40.86         24.21        22.39 o
   5   0  15         13.61          9.46        19.67 o
   6   0  15          0.08        -11.09        19.42 o
   7   0  15         72.33        133.50        22.53 o
  -3   1  15         42.24         26.76        21.55 o
  -2   1  15        135.09        185.29        31.33 o
  -1   1  15        175.32        176.62        32.22 o
   0   1  15          7.93         35.56        24.58 o
   1   1  15        107.00         69.04        28.24 o
   2   1  15         63.53         35.04        23.30 o
   3   1  15         41.80         49.55        32.86 o
   4   1  15         26.30         11.84        14.59 o
   5   1  15         11.87         15.64        20.43 o
   6   1  15          1.96         23.92        18.75 o
  -2   2  15        114.76        114.87        27.87 o
  -1   2  15          4.18         25.55        22.73 o
   0   2  15          6.47         -1.70        21.25 o
   1   2  15         25.61         -3.78        21.69 o
   2   2  15         47.60         42.18        22.95 o
   3   2  15          9.79         14.41        15.58 o
   4   2  15         18.68         18.12        14.71 o
   5   2  15         68.74        102.34        25.50 o
   6   2  15          4.36         35.41        18.46 o
  -2   3  15         40.14         74.62        24.04 o
  -1   3  15        132.00        162.75        30.49 o
   0   3  15         24.34         35.09        23.67 o
   1   3  15          7.20         20.68        22.71 o
   2   3  15          1.06         13.12        21.94 o
   3   3  15          3.51         14.59        14.91 o
   4   3  15          2.70          1.40        20.43 o
   5   3  15          9.66          7.07        18.38 o
   6   3  15        103.32        100.71        20.56 o
  -2   4  15         91.16         63.33        22.51 o
  -1   4  15         12.48         38.79        22.34 o
   0   4  15          2.09         27.82        21.89 o
   1   4  15          7.59         17.32        20.51 o
   2   4  15          1.79          0.47        19.25 o
   3   4  15         48.32         55.44        15.39 o
   4   4  15        116.27        151.78        26.34 o
   5   4  15          0.96         10.75        17.69 o
  -2   5  15          0.77          5.19        17.47 o
  -1   5  15          1.58         -6.47        18.78 o
   0   5  15          1.77         -0.77        19.05 o
   1   5  15         14.56         14.80        19.87 o
   2   5  15         69.83         61.08        21.99 o
   4   5  15          0.10          6.72        17.12 o
  -5   6  15          3.30          0.77        10.75 o
  -2   6  15         13.13          6.55        16.09 o
  -1   6  15          8.15         -8.92        16.60 o
   0   6  15         17.76         20.72        11.89 o
   1   6  15          3.85         -2.47        17.74 o
  -4   7  15         10.36          9.61        12.11 o
  -3   7  15          3.16          9.59        13.05 o
  -2   7  15          9.04          7.17        13.89 o
  -1   7  15          0.48          9.29        14.13 o
   0   7  15          2.72         10.87        14.06 o
  -3   8  15          2.63         15.05        11.61 o
  -2   8  15          6.22         22.44        13.19 o
  -1   8  15          5.78          5.86        11.69 o
  -1 -20  16          7.15         20.11        15.74 o
   0 -20  16          0.61        -11.51        15.69 o
  -3 -19  16          6.36         13.54        15.89 o
  -2 -19  16          0.08         20.95        17.89 o
  -1 -19  16          1.38          7.44        17.05 o
   0 -19  16          2.86          8.28        17.84 o
  -4 -18  16          1.96        -11.32        15.91 o
  -3 -18  16          0.47          1.88        17.35 o
  -2 -18  16         16.58         20.95        20.16 o
  -1 -18  16         10.41         17.22        19.37 o
   0 -18  16          0.36         22.06        19.45 o
  -4 -17  16          9.50         13.79        17.67 o
  -3 -17  16          2.82         33.11        21.52 o
  -2 -17  16          4.80         20.16        21.52 o
  -1 -17  16          9.74         54.41        23.25 o
   0 -17  16         56.09         79.09        24.46 o
   5 -17  16         32.50         42.18        15.76 o
  -5 -16  16          4.30          2.31        10.47 o
  -4 -16  16          1.87         24.36        20.46 o
  -3 -16  16         31.98         61.38        24.73 o
  -2 -16  16         41.39         44.82        24.54 o
  -1 -16  16        142.53        177.46        30.54 o
   0 -16  16         55.21         93.87        26.36 o
   5 -16  16         27.63         27.82        17.22 o
  -5 -15  16          2.33          6.83        15.26 o
  -4 -15  16          4.32         23.65        22.63 o
  -3 -15  16          8.08          3.46        21.84 o
  -2 -15  16         12.50         60.31        25.62 o
  -1 -15  16         87.95        106.05        27.90 o
   0 -15  16          5.74         14.31        23.47 o
   5 -15  16          7.44         16.16        17.52 o
   6 -15  16          0.62         14.73        14.03 o
  -5 -14  16        105.68         96.24        24.07 o
  -4 -14  16         59.17        173.31        28.91 o
  -3 -14  16         43.21         80.65        27.77 o
  -2 -14  16         72.98        126.01        29.38 o
  -1 -14  16         86.15        123.17        30.61 o
   0 -14  16          8.09         62.22        26.09 o
   2 -14  16          2.57         13.29        20.93 o
   5 -14  16          4.74         17.64        18.51 o
   6 -14  16          4.59         10.77        15.57 o
  -5 -13  16          3.06         -5.49        20.85 o
  -4 -13  16         38.38         33.53        24.93 o
  -3 -13  16         65.46        139.45        29.30 o
  -2 -13  16         23.34         91.82        29.97 o
  -1 -13  16         90.96        206.91        34.57 o
   0 -13  16        203.34        371.05        42.10 o
   2 -13  16         27.93         16.83        19.27 o
   5 -13  16          7.43         19.10        19.77 o
   6 -13  16         10.04         20.11        17.42 o
  -4 -12  16          1.34         59.03        27.99 o
  -3 -12  16         74.31         63.82        27.60 o
  -2 -12  16        217.26        263.47        36.64 o
  -1 -12  16          0.38         49.24        28.59 o
   0 -12  16        984.80       1110.67        56.11 o
   1 -12  16         47.50         52.18        24.76 o
   2 -12  16         37.47         23.97        22.06 o
   5 -12  16          9.29         16.31        19.74 o
   6 -12  16          6.25         26.96        18.09 o
  -4 -11  16         30.32         84.98        38.00 o
  -3 -11  16          1.86         59.55        29.48 o
  -2 -11  16        150.63        135.60        33.48 o
  -1 -11  16         11.29         93.25        31.16 o
   0 -11  16        281.79        341.76        40.24 o
   1 -11  16         98.41         58.16        25.70 o
   2 -11  16         43.41          2.97        19.69 o
   5 -11  16         23.88         44.94        23.03 o
   6 -11  16          2.40         12.97        17.47 o
   7 -11  16         14.09         -2.22        14.87 o
  -4 -10  16         30.87         31.49        32.68 o
  -3 -10  16        182.44        193.47        23.80 o
  -2 -10  16          3.49         54.44        25.93 o
  -1 -10  16        215.05        222.85        25.85 o
   0 -10  16        450.37        420.66        30.78 o
   1 -10  16        101.53        313.11        40.77 o
   2 -10  16         14.66         35.53        23.18 o
   4 -10  16         47.33         72.30        26.49 o
   5 -10  16         11.66         22.41        22.09 o
   6 -10  16         16.59         78.05        22.36 o
   7 -10  16          5.83         34.15        16.85 o
  -4  -9  16        204.22         95.67        24.98 o
  -3  -9  16         44.95         77.21        28.75 o
  -2  -9  16        279.21        228.46        25.65 o
  -1  -9  16        175.94        262.50        27.34 o
   0  -9  16         54.45         49.02        25.57 o
   1  -9  16       1410.79       1252.69        70.57 o
   2  -9  16        196.34        109.31        27.92 o
   3  -9  16         35.28         16.38        24.49 o
   4  -9  16          5.30         -3.76        22.19 o
   5  -9  16         12.88         68.91        24.71 o
   6  -9  16         75.57         86.36        23.03 o
   7  -9  16         56.14         97.72        19.99 o
  -4  -8  16         50.57         26.09        21.40 o
  -3  -8  16          5.99         20.58        21.60 o
  -2  -8  16        101.99        133.50        29.13 o
  -1  -8  16        646.00        627.51        46.22 o
   0  -8  16        178.09        460.66        45.74 o
   1  -8  16         81.04        320.20        41.44 o
   2  -8  16        181.70        227.43        24.75 o
   3  -8  16         88.09        137.03        30.56 o
   4  -8  16          3.76          2.45        22.93 o
   5  -8  16         97.83         74.05        25.55 o
   6  -8  16         10.39         45.54        21.25 o
   7  -8  16         20.09         76.20        19.35 o
  -4  -7  16         71.72         69.50        24.49 o
  -3  -7  16        211.22         99.06        27.01 o
  -2  -7  16          6.15         85.02        27.97 o
  -1  -7  16        138.45        205.01        35.14 o
   0  -7  16       1011.97        850.02        59.82 o
   1  -7  16        105.35        262.28        36.74 o
   2  -7  16        240.55        359.77        28.96 o
   3  -7  16         15.39         35.48        24.96 o
   4  -7  16         72.71         80.92        27.15 o
   5  -7  16         12.93         19.22        21.82 o
   6  -7  16         30.22         35.63        20.48 o
   7  -7  16        173.15        178.59        24.12 o
  -4  -6  16         14.17         60.88        22.81 o
  -3  -6  16         51.14         98.66        26.81 o
  -2  -6  16         29.06        130.34        30.32 o
  -1  -6  16         80.47        192.06        35.36 o
   0  -6  16        105.91        345.08        40.05 o
   1  -6  16        442.24        404.08        42.67 o
   2  -6  16        412.17        435.45        30.04 o
   3  -6  16         13.83         15.63        19.71 o
   4  -6  16         44.44         27.95        23.30 o
   5  -6  16         23.45        -13.19        20.98 o
   6  -6  16          0.62         22.98        20.09 o
   7  -6  16         14.89         55.92        19.54 o
  -3  -5  16          2.28         48.92        24.07 o
  -2  -5  16         74.38        144.08        30.42 o
  -1  -5  16        375.07        430.08        42.28 o
   0  -5  16         11.64        124.46        29.23 o
   1  -5  16         56.33         73.38        26.86 o
   2  -5  16        244.43        210.76        23.76 o
   3  -5  16          7.45          0.93        15.87 o
   4  -5  16          8.19         11.71        21.62 o
   5  -5  16          0.92         14.13        21.08 o
   6  -5  16          1.73         -2.27        18.23 o
   7  -5  16          0.29         -1.85        15.79 o
  -3  -4  16         23.42         29.55        22.02 o
  -2  -4  16         47.64         85.86        26.19 o
  -1  -4  16         29.33         63.23        25.99 o
   0  -4  16         24.56         69.08        26.04 o
   1  -4  16         23.23         25.77        23.18 o
   2  -4  16        307.79        253.62        29.46 o
   3  -4  16          3.80         21.12        15.88 o
   4  -4  16         86.06         67.08        25.77 o
   5  -4  16          1.01         22.06        21.08 o
   6  -4  16         13.96        -10.11        19.12 o
   7  -4  16          4.00         26.98        16.48 o
  -3  -3  16         28.63         11.54        20.51 o
  -2  -3  16        448.57        422.79        42.20 o
  -1  -3  16          5.18         77.36        26.88 o
   0  -3  16         90.78         49.42        24.81 o
   1  -3  16         41.61         18.21        24.04 o
   2  -3  16        224.35        209.45        35.58 o
   3  -3  16         98.20        108.74        19.50 o
   4  -3  16         88.26         66.94        24.58 o
   5  -3  16         67.10         18.75        20.46 o
   6  -3  16         25.52         37.04        20.38 o
   7  -3  16          8.88          4.84        14.95 o
  -3  -2  16        325.47        270.80        34.64 o
  -2  -2  16         54.70         60.86        25.30 o
  -1  -2  16        634.71        803.30        57.22 o
   0  -2  16          1.37         16.33        23.20 o
   1  -2  16         24.48         10.58        21.94 o
   2  -2  16         47.92         29.49        15.85 o
   3  -2  16        107.77        102.02        23.25 o
   4  -2  16         21.18         38.47        21.84 o
   5  -2  16         28.96         61.25        22.63 o
   6  -2  16          5.70         31.33        19.47 o
   7  -2  16          9.05         20.58        15.84 o
  -3  -1  16        320.01        253.66        32.91 o
  -2  -1  16          1.92         21.55        21.18 o
  -1  -1  16        973.59        783.11        55.59 o
   0  -1  16        155.82        134.04        29.06 o
   1  -1  16        149.61        102.74        27.97 o
   2  -1  16         38.73         56.11        25.94 o
   3  -1  16         10.20         -9.39        22.26 o
   4  -1  16         29.10         32.76        22.76 o
   5  -1  16          0.17        -12.82        19.05 o
   6  -1  16          0.15         -4.00        17.47 o
  -3   0  16        120.31        125.74        25.82 o
  -2   0  16        157.88        115.34        27.35 o
  -1   0  16        458.86        337.72        39.58 o
   0   0  16        202.05        132.34        29.48 o
   1   0  16         64.32         71.73        25.89 o
   2   0  16          2.43         24.09        22.48 o
   3   0  16          6.69          1.35        14.59 o
   4   0  16         32.40         51.27        22.58 o
   5   0  16        103.30        100.54        24.73 o
   6   0  16          1.04         12.95        16.63 o
  -3   1  16        293.02        162.26        27.82 o
  -2   1  16         24.19         89.57        25.97 o
  -1   1  16        208.89        163.50        30.56 o
   0   1  16          1.03          3.56        21.55 o
   1   1  16          2.42          3.39        20.76 o
   2   1  16          2.76         13.81        22.11 o
   3   1  16          1.24         26.86        14.95 o
   4   1  16          3.20          7.10        22.68 o
   5   1  16        107.91        165.77        26.54 o
   6   1  16         23.35         13.17        16.80 o
  -2   2  16        124.60         82.28        24.81 o
  -1   2  16        121.02        114.92        26.39 o
   0   2  16         11.82         18.11        21.55 o
   1   2  16         20.72          7.88        20.71 o
   2   2  16         22.56         39.36        22.53 o
   3   2  16          7.11         14.70        16.97 o
   4   2  16         23.75         14.69        12.62 o
   5   2  16         10.31         29.58        19.20 o
  -2   3  16         17.78         23.18        18.53 o
  -1   3  16         48.32         80.87        24.26 o
   0   3  16          2.02         -4.00        19.99 o
   1   3  16          0.02        -16.18        20.63 o
   2   3  16          8.20         22.34        20.85 o
   3   3  16         17.06         40.97        20.38 o
   4   3  16         29.07         34.22        18.46 o
   5   3  16         16.87         44.30        17.49 o
  -2   4  16         23.92         11.91        17.77 o
  -1   4  16         11.86         21.92        19.87 o
   0   4  16          2.10          7.46        18.53 o
   1   4  16         24.77         44.85        21.22 o
   2   4  16          7.06         18.38        18.11 o
   4   4  16         10.98         24.02        17.27 o
  -2   5  16         22.81         16.01        16.55 o
  -1   5  16          6.79         36.54        18.33 o
   0   5  16          0.54          7.38        11.23 o
   1   5  16         17.70         16.11        16.97 o
  -3   6  16         27.69          9.39        12.87 o
  -2   6  16         13.00         13.69        13.59 o
  -1   6  16          0.02         -9.34        13.12 o
  -2 -19  17          3.13         11.09        15.79 o
  -1 -19  17          6.61          4.45        16.28 o
   0 -19  17         12.51         -4.08        10.55 o
  -3 -18  17          0.39        -16.55        16.55 o
  -2 -18  17          1.94         18.28        17.57 o
  -1 -18  17          1.47          8.57        18.36 o
   0 -18  17          0.50         26.39        18.43 o
   1 -18  17         69.86         54.93        17.91 o
  -4 -17  17          2.94         -9.62        10.16 o
  -3 -17  17          0.90         -6.10        17.64 o
  -2 -17  17          4.70         28.56        20.66 o
  -1 -17  17          1.39         11.24        19.27 o
   0 -17  17         51.65         64.84        21.77 o
   1 -17  17          3.37          5.58        15.52 o
  -4 -16  17          8.92          4.44        11.18 o
  -3 -16  17          1.99         13.86        19.57 o
  -2 -16  17          3.88          9.81        21.40 o
  -1 -16  17          4.13          9.44        21.89 o
   0 -16  17         54.88         77.24        22.58 o
   1 -16  17          7.57         28.34        18.73 o
   5 -16  17          3.80         13.19        14.36 o
  -4 -15  17         79.09         77.69        65.48 o
  -3 -15  17         83.31        118.63        26.36 o
  -2 -15  17         14.95         59.42        25.80 o
  -1 -15  17          3.08         18.85        22.51 o
   0 -15  17         41.54         34.69        22.73 o
   1 -15  17         11.59          6.18        17.86 o
   5 -15  17         27.20         53.77        17.37 o
  -4 -14  17        126.89        116.70        94.19 o
  -3 -14  17        152.03        251.66        32.69 o
  -2 -14  17         62.14        144.25        30.39 o
  -1 -14  17         19.06         67.40        25.99 o
   0 -14  17         10.46         10.14        14.70 o
   1 -14  17         37.38         27.99        21.67 o
   2 -14  17         20.84         26.93        19.17 o
   5 -14  17          3.33         25.20        17.94 o
  -4 -13  17        132.50         93.25        55.92 o
  -3 -13  17         24.09         19.66        18.56 o
  -2 -13  17         92.32        114.10        28.93 o
  -1 -13  17         81.76        120.01        29.03 o
   0 -13  17          0.90         18.17        16.27 o
   1 -13  17        104.60         92.36        25.43 o
   2 -13  17          2.34          1.78        18.61 o
   4 -13  17          6.88          5.51        18.75 o
   5 -13  17          2.69         20.43        18.61 o
   6 -13  17          1.82         14.36        15.74 o
  -4 -12  17          0.91          2.73        28.41 o
  -3 -12  17          2.05         50.67        17.15 o
  -2 -12  17         73.01        103.09        51.04 o
  -1 -12  17         80.03         94.65        54.20 o
   0 -12  17          7.54         37.69        17.62 o
   1 -12  17        208.98        131.00        29.45 o
   2 -12  17        108.82         66.32        25.52 o
   4 -12  17         52.17         61.65        23.79 o
   5 -12  17         11.50         32.15        19.30 o
   6 -12  17         51.75         46.97        16.88 o
  -4 -11  17         35.42         20.31        19.94 o
  -3 -11  17        109.28        124.30        29.33 o
  -2 -11  17        385.95        435.82       154.61 o
  -1 -11  17          4.56         43.87        24.60 o
   0 -11  17         28.65         40.30        17.86 o
   1 -11  17          6.61        110.84        27.38 o
   2 -11  17         81.50         80.92        25.40 o
   4 -11  17         20.29         20.41        21.05 o
   5 -11  17        144.34        178.25        27.35 o
   6 -11  17         57.28         70.20        19.03 o
  -4 -10  17          4.93         12.82        19.10 o
  -3 -10  17         56.28         80.65        26.36 o
  -2 -10  17         39.61        113.94        21.64 o
  -1 -10  17          3.00         18.65        17.16 o
   0 -10  17         43.51         48.06        25.08 o
   1 -10  17        148.18        184.40        32.94 o
   2 -10  17         27.89         30.84        22.26 o
   3 -10  17         73.82         36.49        23.47 o
   4 -10  17         34.06         36.69        22.68 o
   5 -10  17         36.07         72.52        23.23 o
   6 -10  17         22.42         46.40        18.28 o
  -4  -9  17         11.52         56.04        22.71 o
  -3  -9  17         12.79         21.15        21.00 o
  -2  -9  17        193.61        215.66        35.18 o
  -1  -9  17         28.34         17.54        20.95 o
   0  -9  17         72.41         68.89        26.66 o
   1  -9  17          6.02         43.02        23.52 o
   2  -9  17         57.87         67.56        20.76 o
   3  -9  17         38.16         58.02        25.65 o
   4  -9  17          5.63         21.18        22.58 o
   5  -9  17         14.06         38.25        21.84 o
   6  -9  17         11.16        -17.84        17.84 o
  -4  -8  17        130.82        135.72        26.71 o
  -3  -8  17         25.19         46.53        23.47 o
  -2  -8  17         49.20         56.61        24.68 o
  -1  -8  17        123.17        143.09        30.24 o
   0  -8  17        245.97        332.48        39.46 o
   1  -8  17         10.77        178.37        32.05 o
   2  -8  17          9.62         54.93        22.73 o
   3  -8  17        136.73        139.36        29.82 o
   4  -8  17         35.24         40.05        23.92 o
   5  -8  17          4.03          5.61        18.95 o
   6  -8  17          6.97         16.93        17.10 o
   7  -8  17          2.82         18.61        14.50 o
  -4  -7  17          2.38         30.69        20.06 o
  -3  -7  17         81.54         61.97        25.15 o
  -2  -7  17         80.87        144.17        29.95 o
  -1  -7  17         32.77        200.81        33.16 o
   0  -7  17        113.24        515.42        47.29 o
   1  -7  17        375.99        709.85        54.09 o
   2  -7  17        103.57        103.05        20.04 o
   3  -7  17         83.65         51.67        17.73 o
   4  -7  17        102.79        192.01        30.98 o
   5  -7  17         17.84         30.98        20.31 o
   6  -7  17          0.14         20.04        17.47 o
   7  -7  17          0.83         -2.57        13.74 o
  -3  -6  17          5.41         18.58        19.22 o
  -2  -6  17        152.76        163.05        31.06 o
  -1  -6  17         41.18         99.67        27.50 o
   0  -6  17        630.99        514.11        46.62 o
   1  -6  17        313.29        351.70        40.40 o
   2  -6  17         73.08        126.20        19.93 o
   3  -6  17        217.11        167.65        21.44 o
   4  -6  17         74.06         91.94        26.36 o
   5  -6  17        146.06        108.72        24.91 o
   6  -6  17         28.31         57.00        19.62 o
   7  -6  17          1.96        -11.04        14.73 o
  -3  -5  17         13.46         31.36        21.94 o
  -2  -5  17        197.57        176.20        31.73 o
  -1  -5  17        321.97        336.60        39.24 o
   0  -5  17        114.06        169.94        32.54 o
   1  -5  17         11.08         70.84        26.61 o
   2  -5  17        135.30        108.79        18.68 o
   3  -5  17        154.45        133.62        20.01 o
   4  -5  17         21.08         38.67        21.60 o
   5  -5  17         35.12         21.40        20.88 o
   6  -5  17          9.07         17.39        17.42 o
  -3  -4  17         51.03         60.54        23.60 o
  -2  -4  17        188.88        173.48        30.42 o
  -1  -4  17        124.20        151.49        30.22 o
   0  -4  17        429.31        389.21        41.83 o
   1  -4  17         80.49         60.39        27.15 o
   2  -4  17          5.43         -7.19        22.46 o
   3  -4  17        149.40        186.62        21.46 o
   4  -4  17         54.57         51.10        23.00 o
   5  -4  17          4.58         13.00        19.12 o
   6  -4  17          5.49          7.46        17.30 o
  -3  -3  17        235.71        142.39        29.01 o
  -2  -3  17         73.95         52.23        23.57 o
  -1  -3  17        248.83        285.16        37.14 o
   0  -3  17         92.22         75.73        26.78 o
   1  -3  17         42.07         26.91        23.28 o
   2  -3  17         30.32         64.74        25.60 o
   3  -3  17          4.62          0.78        20.69 o
   4  -3  17         56.61         62.36        24.16 o
   5  -3  17          5.03          8.65        18.61 o
   6  -3  17          0.08          2.30        15.86 o
  -3  -2  17        620.44        413.79        38.89 o
  -2  -2  17         11.08         32.76        21.99 o
  -1  -2  17          2.12         11.91        21.94 o
   0  -2  17         17.40         17.07        22.71 o
   1  -2  17         47.36         53.20        24.56 o
   2  -2  17         24.08          3.76        20.68 o
   3  -2  17        150.83        148.77        19.48 o
   4  -2  17         23.41         27.90        20.48 o
   5  -2  17          2.45          6.75        18.06 o
   6  -2  17         34.92         31.80        16.43 o
  -3  -1  17        127.93        179.78        28.07 o
  -2  -1  17         74.46        118.63        27.35 o
  -1  -1  17          7.41          1.21        21.45 o
   0  -1  17        123.16         76.03        25.89 o
   1  -1  17        106.78         41.46        23.77 o
   2  -1  17         52.96         41.66        22.02 o
   3  -1  17         26.77         45.24        14.70 o
   4  -1  17         55.42         70.89        22.44 o
   5  -1  17         14.68          8.08        17.99 o
   6  -1  17         28.56         23.79        15.71 o
  -3   0  17        208.98        245.70        30.76 o
  -2   0  17         31.70         29.72        21.62 o
  -1   0  17        181.40        161.49        30.44 o
   0   0  17        279.14        292.55        35.80 o
   1   0  17         15.79          5.78        20.51 o
   2   0  17         59.32         41.58        21.45 o
   3   0  17         10.75         13.63        13.79 o
   4   0  17          4.66         19.74        18.85 o
   5   0  17          3.82         25.80        17.86 o
  -2   1  17          3.05         12.21        18.46 o
  -1   1  17          6.48          8.75        18.78 o
   0   1  17         49.81         39.88        22.71 o
   1   1  17         20.36         10.30        19.40 o
   2   1  17          4.69        -19.57        20.34 o
   3   1  17          8.24         -0.35        17.81 o
   4   1  17          1.91         12.87        17.27 o
   5   1  17         22.56         14.60        15.47 o
  -2   2  17         50.80         58.02        21.22 o
  -1   2  17         30.41         26.81        19.42 o
   0   2  17         96.90        165.00        28.02 o
   1   2  17          3.10         16.65        19.64 o
   2   2  17         20.77         20.34        19.49 o
   3   2  17         21.76         10.43        16.13 o
   4   2  17          1.83         11.00        16.53 o
  -2   3  17         49.66         30.96        17.25 o
  -1   3  17          1.75          2.27        17.96 o
   0   3  17         36.29         20.09        18.33 o
   1   3  17         16.20         -4.32        17.15 o
   2   3  17         14.40         37.56        18.98 o
  -2   4  17         41.72         24.36        15.47 o
  -1   4  17         87.57         48.58        17.81 o
   0   4  17          6.67         39.24        18.26 o
   1   4  17          9.24         10.87        16.41 o
  -3   5  17          9.07         -6.55        11.54 o
  -2   5  17          0.76          6.50        12.38 o
  -1   5  17          0.00         -6.84        12.40 o
  -2 -18  18          7.57         14.29        10.71 o
  -1 -18  18          1.21          8.49        10.57 o
   0 -18  18          7.20         14.14        10.58 o
   1 -18  18          2.29          9.88        13.37 o
  -3 -17  18          2.74          7.10        14.10 o
  -2 -17  18         25.11         88.37        53.14 o
  -1 -17  18          5.22         25.89        17.47 o
   0 -17  18         33.73         43.17        33.83 o
   1 -17  18         32.54         18.88        14.78 o
  -4 -16  18          0.09         12.77        13.32 o
  -3 -16  18          9.89         20.08        29.16 o
  -2 -16  18        197.19        306.32       151.54 o
  -1 -16  18         25.46         27.91        23.65 o
   0 -16  18         69.27         86.36        51.63 o
   1 -16  18          2.87         -0.25        16.11 o
   4 -16  18         13.10         28.12        15.79 o
  -4 -15  18          0.94         -1.61        13.76 o
  -3 -15  18        100.29        151.52        57.55 o
  -2 -15  18        264.78        283.37       142.36 o
  -1 -15  18         10.30          1.53        13.21 o
   0 -15  18         97.18         61.16        31.28 o
   1 -15  18          7.07          7.93        17.39 o
   4 -15  18         12.49         12.70        15.74 o
  -4 -14  18          2.18         23.52        16.31 o
  -3 -14  18         52.54        120.23        60.66 o
  -2 -14  18        137.00        180.29        91.64 o
  -1 -14  18         23.26          4.32        14.06 o
   0 -14  18         17.40         19.14        14.28 o
   1 -14  18          2.48         -1.26        18.04 o
   3 -14  18         14.58         33.26        20.14 o
   4 -14  18          0.67         -0.64        16.48 o
   5 -14  18         24.69         39.53        16.53 o
  -4 -13  18          1.01         -4.82        15.71 o
  -3 -13  18         39.18         92.86        50.52 o
  -2 -13  18         31.84         78.88        72.63 o
  -1 -13  18          0.07         21.21        15.43 o
   0 -13  18         12.97         24.79        29.76 o
   1 -13  18         11.59          3.51        18.48 o
   2 -13  18        113.88         82.25        23.28 o
   3 -13  18          0.01         -1.06        19.27 o
   4 -13  18          2.36         16.09        17.62 o
   5 -13  18         10.69         16.58        16.06 o
  -4 -12  18         24.94         12.90        16.55 o
  -3 -12  18          4.66         -5.76        17.30 o
  -2 -12  18        173.64        193.24        80.31 o
  -1 -12  18         71.64        104.51        19.73 o
   0 -12  18         51.21         44.06        23.82 o
   1 -12  18         15.49         49.05        22.76 o
   2 -12  18         16.57         26.09        14.26 o
   3 -12  18         11.33         16.21        20.04 o
   4 -12  18          6.48         -4.79        18.04 o
   5 -12  18         18.95         35.28        17.86 o
  -4 -11  18         40.60         34.22        18.93 o
  -3 -11  18          3.34         15.47        19.77 o
  -2 -11  18         14.02         54.88        23.35 o
  -1 -11  18         83.29         16.58        20.36 o
   0 -11  18        141.17        112.57        28.22 o
   1 -11  18        166.86        118.11        28.44 o
   2 -11  18         78.80         94.65        17.52 o
   3 -11  18          2.93         43.02        22.29 o
   4 -11  18         39.26         62.64        21.67 o
   5 -11  18         25.93         27.70        17.32 o
   6 -11  18         17.81         69.04        16.93 o
  -4 -10  18         13.01         23.25        17.79 o
  -3 -10  18         16.77         31.01        20.76 o
  -2 -10  18          5.01         15.49        20.83 o
  -1 -10  18         16.61         11.49        20.88 o
   0 -10  18         80.56         46.90        23.84 o
   1 -10  18         24.31         36.47        22.78 o
   2 -10  18          2.83         27.12        14.95 o
   3 -10  18        321.98        261.34        32.05 o
   4 -10  18         20.35         46.11        21.47 o
   5 -10  18         25.50         24.76        17.99 o
   6 -10  18         49.02         56.01        16.97 o
  -4  -9  18          4.08         -1.90        17.39 o
  -3  -9  18         20.60         48.82        22.24 o
  -2  -9  18        136.09        119.34        27.95 o
  -1  -9  18          8.74         31.43        21.67 o
   0  -9  18         53.09         44.20        22.73 o
   1  -9  18         92.13         98.07        26.83 o
   2  -9  18         11.32         37.38        16.07 o
   3  -9  18         28.03         83.07        26.31 o
   4  -9  18         75.15         76.20        22.31 o
   5  -9  18         11.16         31.06        19.27 o
   6  -9  18         31.19         14.87        14.87 o
  -4  -8  18          0.27         13.94        18.53 o
  -3  -8  18         22.20         71.68        23.45 o
  -2  -8  18         32.12         55.59        24.24 o
  -1  -8  18         26.50         35.33        23.30 o
   0  -8  18         42.97         62.54        24.56 o
   1  -8  18         38.66        134.93        28.69 o
   2  -8  18          7.79         36.95        17.94 o
   3  -8  18        161.21        166.68        28.22 o
   4  -8  18         10.89         38.79        21.37 o
   5  -8  18          0.57          7.14        16.90 o
   6  -8  18          2.92         -0.40        14.55 o
  -4  -7  18          5.49         14.16        18.53 o
  -3  -7  18         34.04         43.68        22.73 o
  -2  -7  18         38.58         36.17        22.61 o
  -1  -7  18          0.17         58.11        24.76 o
   0  -7  18          4.17         27.08        22.29 o
   1  -7  18        427.65        477.12        44.65 o
   2  -7  18         68.46        173.42        21.33 o
   3  -7  18        104.01        109.59        17.92 o
   4  -7  18         75.81         74.32        22.48 o
   5  -7  18          0.55         21.37        17.81 o
   6  -7  18          6.62         -2.12        14.80 o
  -3  -6  18         72.49         51.32        21.15 o
  -2  -6  18         81.03        130.26        28.37 o
  -1  -6  18         39.78         50.53        23.37 o
   0  -6  18         59.92         72.15        25.45 o
   1  -6  18        125.74        170.98        30.94 o
   2  -6  18         30.81         56.19        23.23 o
   3  -6  18        112.87        153.70        20.10 o
   4  -6  18        148.02        186.57        27.25 o
   5  -6  18          2.60         -0.02        16.93 o
   6  -6  18          0.52          5.11        14.78 o
  -3  -5  18         17.67         36.57        21.42 o
  -2  -5  18         95.78        163.50        30.54 o
  -1  -5  18         18.95         61.87        24.88 o
   0  -5  18         27.39         77.19        26.51 o
   1  -5  18          9.19         28.96        23.65 o
   2  -5  18          8.76          5.91        20.11 o
   3  -5  18        458.73        480.41        34.27 o
   4  -5  18          4.56         23.37        18.83 o
   5  -5  18         22.40         14.70        17.02 o
   6  -5  18         11.13          2.30        14.75 o
  -3  -4  18         27.01         36.79        21.13 o
  -2  -4  18        137.11        147.78        27.97 o
  -1  -4  18          4.11          4.69        20.61 o
   0  -4  18          6.22         15.96        21.15 o
   1  -4  18          0.74         -4.77        22.09 o
   2  -4  18         44.15         18.09        20.85 o
   3  -4  18        188.27        191.78        40.13 o
   4  -4  18         33.65         10.72        18.41 o
   5  -4  18         10.05          2.79        16.38 o
  -3  -3  18        134.12         98.46        24.26 o
  -2  -3  18         24.69         42.97        21.94 o
  -1  -3  18          3.54          5.44        20.78 o
   0  -3  18        282.24        205.25        32.54 o
   1  -3  18          0.01          1.09        20.66 o
   2  -3  18        106.94         57.67        22.81 o
   3  -3  18          0.07          4.23        12.92 o
   4  -3  18        120.68         76.87        21.18 o
   5  -3  18          3.63         23.40        17.42 o
  -3  -2  18        279.81        210.76        28.41 o
  -2  -2  18          8.37         30.19        19.67 o
  -1  -2  18          1.43         -5.04        20.16 o
   0  -2  18         56.59         14.68        21.22 o
   1  -2  18         81.69         89.42        26.44 o
   2  -2  18          0.14         12.13        19.10 o
   3  -2  18          3.97         12.82        12.90 o
   4  -2  18         86.05         74.08        20.78 o
   5  -2  18        175.74        216.69        24.41 o
  -3  -1  18        237.36        138.89        23.65 o
  -2  -1  18          5.05         25.03        20.41 o
  -1  -1  18         22.87         20.58        20.95 o
   0  -1  18          0.20         13.91        20.04 o
   1  -1  18         27.50         37.73        22.04 o
   2  -1  18          0.99        -15.71        19.07 o
   3  -1  18          2.74         17.07        17.94 o
   4  -1  18          4.90         12.95        17.89 o
  -2   0  18         91.72         66.66        21.25 o
  -1   0  18          6.61         12.97        18.26 o
   0   0  18         29.89         23.60        19.67 o
   1   0  18         14.11         13.32        19.27 o
   2   0  18         36.97         22.53        18.68 o
   3   0  18         85.78         87.99        20.68 o
   4   0  18         89.95         83.49        19.27 o
  -2   1  18          1.17         22.14        17.79 o
  -1   1  18         19.41         42.45        18.88 o
   0   1  18          8.16         21.94        19.37 o
   1   1  18         71.87         38.42        19.52 o
   2   1  18          1.38          9.54        17.05 o
   3   1  18        107.07         86.70        19.03 o
  -2   2  18         27.88         12.03        15.27 o
  -1   2  18         37.23         23.97        16.43 o
   0   2  18          5.87         -4.30        16.21 o
   1   2  18          6.87          1.38        16.01 o
   2   2  18          5.15         10.70        15.67 o
  -1   3  18         12.39          5.02        14.13 o
   0   3  18         30.34         14.55        14.97 o
   1   3  18          2.27         10.97        14.41 o
  -2 -17  19         16.59         -6.87        13.49 o
  -1 -17  19          0.03         -1.92        10.53 o
   0 -17  19          1.34         -6.13        13.89 o
   1 -17  19         44.58          6.15        12.28 o
  -3 -16  19          5.38         -9.41        13.69 o
  -2 -16  19         16.09         21.03        15.44 o
  -1 -16  19          4.82         22.67        12.03 o
   0 -16  19          4.44         11.00        15.17 o
   1 -16  19          9.62          2.64        13.76 o
   2 -16  19          3.05          5.56        14.95 o
   3 -16  19          0.94          0.84        14.03 o
  -3 -15  19          1.10          0.44        13.96 o
  -2 -15  19         55.97         49.79        18.01 o
  -1 -15  19          0.24         17.32        17.39 o
   0 -15  19          4.45          5.86        15.62 o
   1 -15  19          0.90          0.32        15.44 o
   2 -15  19          0.69         -2.35        15.71 o
   3 -15  19         18.75         37.98        16.41 o
  -4 -14  19          9.54         24.96        14.16 o
  -3 -14  19         34.20          5.71        15.47 o
  -2 -14  19         18.63         28.17        18.28 o
  -1 -14  19         16.13         29.38        18.90 o
   0 -14  19          0.99          3.66        17.15 o
   1 -14  19         27.91         12.06        16.33 o
   2 -14  19         10.46         -0.79        16.78 o
   3 -14  19         25.30         27.67        17.47 o
   4 -14  19          0.92        -15.05        15.05 o
  -4 -13  19         30.69         24.91        15.96 o
  -3 -13  19          0.35         11.32        16.23 o
  -2 -13  19         31.04          3.29        17.10 o
  -1 -13  19          0.61          6.25        17.37 o
   0 -13  19          1.12        -13.64        19.59 o
   1 -13  19         35.91         15.89        17.94 o
   2 -13  19         66.04         43.31        12.76 o
   3 -13  19          4.77          3.01        16.65 o
   4 -13  19         54.34         54.11        17.10 o
  -4 -12  19         18.66         17.72        15.71 o
  -3 -12  19         10.51         -0.40        16.48 o
  -2 -12  19          2.17         11.19        17.44 o
  -1 -12  19          4.15          0.22        18.11 o
   0 -12  19         19.43         24.98        20.09 o
   1 -12  19         25.30         25.30        19.92 o
   2 -12  19          1.09         14.99        12.96 o
   3 -12  19          8.93          1.24        17.30 o
   4 -12  19         20.17         47.14        18.01 o
   5 -12  19         56.15         75.98        16.55 o
  -4 -11  19          2.72         11.93        15.29 o
  -3 -11  19          0.39         27.20        18.33 o
  -2 -11  19         29.01         25.40        19.77 o
  -1 -11  19         28.69         44.99        21.92 o
   0 -11  19          8.71         25.33        20.36 o
   1 -11  19         16.60         32.49        19.30 o
   2 -11  19        127.63        170.94        19.05 o
   3 -11  19         66.19         55.47        19.64 o
   4 -11  19          0.00         -2.37        17.05 o
   5 -11  19         40.33         50.58        16.28 o
  -4 -10  19         12.53         18.41        16.11 o
  -3 -10  19          1.69          9.66        17.10 o
  -2 -10  19         54.81         42.13        21.08 o
  -1 -10  19        145.06        177.16        30.14 o
   0 -10  19         80.10        120.45        26.96 o
   1 -10  19         22.90         21.69        19.79 o
   2 -10  19          9.83         28.05        14.41 o
   3 -10  19          5.34         38.32        19.99 o
   4 -10  19         28.93         36.05        17.99 o
   5 -10  19          0.92         13.00        15.17 o
  -4  -9  19          8.89          4.05        15.99 o
  -3  -9  19          4.47        -11.39        19.10 o
  -2  -9  19          0.01          7.76        18.70 o
  -1  -9  19        219.65        170.49        29.16 o
   0  -9  19          4.95         29.45        21.74 o
   1  -9  19         12.81         49.00        23.62 o
   2  -9  19         98.97        102.98        25.15 o
   3  -9  19         73.24        126.63        25.28 o
   4  -9  19         48.18         26.41        18.14 o
   5  -9  19         14.41         23.37        15.67 o
  -4  -8  19          3.51          8.35        15.86 o
  -3  -8  19          2.39         -6.77        17.10 o
  -2  -8  19         34.95         42.52        21.13 o
  -1  -8  19         15.29        104.10        26.24 o
   0  -8  19         24.70         79.24        25.43 o
   1  -8  19        165.34        325.83        37.19 o
   2  -8  19        180.24        279.80        33.31 o
   3  -8  19        107.65        155.29        25.35 o
   4  -8  19          5.62         30.32        18.98 o
   5  -8  19         17.77         18.93        15.84 o
  -3  -7  19         41.97         34.47        20.11 o
  -2  -7  19         23.97         48.35        21.99 o
  -1  -7  19        122.31        239.30        34.20 o
   0  -7  19        122.12        136.17        28.32 o
   1  -7  19        255.34        365.49        38.20 o
   2  -7  19         59.45        190.90        27.75 o
   3  -7  19          6.25         33.97        19.25 o
   4  -7  19         87.62         96.71        21.89 o
   5  -7  19          4.28         27.35        16.13 o
  -3  -6  19         80.69         79.09        22.63 o
  -2  -6  19        112.10         92.66        24.71 o
  -1  -6  19        628.39        712.57        49.96 o
   0  -6  19         33.01         84.38        24.96 o
   1  -6  19         15.63         65.08        22.56 o
   2  -6  19          0.80         39.26        21.20 o
   3  -6  19         21.56         38.92        20.99 o
   4  -6  19         81.39         88.06        20.26 o
   5  -6  19          2.56         -0.99        15.20 o
  -3  -5  19          4.79         33.04        19.62 o
  -2  -5  19         14.89        128.93        26.39 o
  -1  -5  19         60.59         74.59        23.94 o
   0  -5  19         15.89         30.42        21.22 o
   1  -5  19         42.19         75.68        24.54 o
   2  -5  19        134.82        113.14        25.05 o
   3  -5  19         69.08         51.03        13.69 o
   4  -5  19          4.06          6.97        16.55 o
   5  -5  19          6.35         28.09        15.71 o
  -3  -4  19         26.48         51.94        20.83 o
  -2  -4  19        128.67         65.77        21.40 o
  -1  -4  19        123.50        128.26        26.39 o
   0  -4  19          8.83         28.93        21.97 o
   1  -4  19         17.12         33.63        20.98 o
   2  -4  19         16.15         11.34        17.79 o
   3  -4  19         25.31         10.90        16.18 o
   4  -4  19         18.35          7.29        15.96 o
  -3  -3  19        150.46        110.62        22.66 o
  -2  -3  19          8.69         34.12        19.79 o
  -1  -3  19          4.84          4.84        18.43 o
   0  -3  19          2.46         17.25        20.24 o
   1  -3  19          0.06         -0.77        18.53 o
   2  -3  19         54.68         18.26        18.75 o
   3  -3  19          0.01         -6.94        16.58 o
   4  -3  19         26.05         87.25        19.64 o
  -3  -2  19         23.92         21.27        15.84 o
  -2  -2  19          5.43         34.47        18.33 o
  -1  -2  19         57.28         47.79        20.66 o
   0  -2  19        105.99         60.91        21.30 o
   1  -2  19         34.11         24.61        18.73 o
   2  -2  19          5.89         28.71        18.75 o
   3  -2  19         26.24         19.79        15.37 o
  -2  -1  19         22.09          5.34        15.62 o
  -1  -1  19         59.86         41.29        19.47 o
   0  -1  19          1.24          4.27        16.55 o
[truncated: 8,955 more chars]
