# Supplementary material for: Insights into molecular recognition from the crystal structures of p-tert-butyl­calix[6]arene complexed with different solvents
Source: IUCrJ. 2021 Nov 16;9(Pt 1):55–64. doi: 10.1107/S2052252521010678 (PMC8733874; doi:10.1107/S2052252521010678)
Supplement: Supplementary file 11 [file m-09-00055--12-DCM-1-4sup11.hkl]

#
# h,k,l, Fc-squared, Fo-squared, sigma(Fo-squared), status flag
#
data_x6_DCM_1_4
_shelx_title ' 2017_11_04_MM_X6I_1 in P-1 #2'
_shelx_refln_list_code          4
_shelx_F_calc_maximum      243.66
_exptl_crystal_F_000      1392.00
_reflns_d_resolution_high  0.8118

loop_
 _space_group_symop_operation_xyz
 'x, y, z'
 '-x, -y, -z'

_cell_length_a    13.8727
_cell_length_b    16.0717
_cell_length_c    17.6177
_cell_angle_alpha  77.127
_cell_angle_beta   66.915
_cell_angle_gamma  76.404

_shelx_F_squared_multiplier     1.000

loop_
 _refln_index_h
 _refln_index_k
 _refln_index_l
 _refln_F_squared_calc
 _refln_F_squared_meas
 _refln_F_squared_sigma
 _refln_observed_status
   1   0   0       1567.84       2355.78        41.23 o
   2   0   0       1315.81       1544.11        19.81 o
   3   0   0      28383.55      34885.26       422.90 o
   4   0   0        353.78        145.88         9.28 o
   5   0   0       4413.10       5151.21        72.67 o
   6   0   0       1637.23       1903.67        41.57 o
   7   0   0        449.76        425.55        19.66 o
   8   0   0        619.25        695.09        26.05 o
   9   0   0         77.67         59.95        10.23 o
  10   0   0          0.72         -6.70        10.65 o
  11   0   0       1102.45       1219.51        23.87 o
  12   0   0         25.11         18.16         3.52 o
  13   0   0          1.31         -3.94         4.04 o
  14   0   0          6.57         -3.17         3.17 o
  15   0   0          0.45          0.46         2.17 o
 -15   1   0         97.83        125.83        11.80 o
 -14   1   0          7.42         -2.43         2.94 o
 -13   1   0         76.83         72.77         4.58 o
 -12   1   0         20.60         27.90         3.80 o
 -11   1   0          2.48          1.01         3.24 o
 -10   1   0         79.89         87.85         9.13 o
  -9   1   0         56.66         39.43        10.78 o
  -8   1   0         45.77         52.40         9.35 o
  -7   1   0         24.67         25.14         6.78 o
  -6   1   0       1299.57       1491.18        40.03 o
  -5   1   0       1411.05       1386.53        25.66 o
  -4   1   0         91.35         63.24         4.34 o
  -3   1   0      16411.44      18510.43       302.84 o
  -2   1   0       9319.81      10939.62       194.41 o
  -1   1   0       3406.69       3200.31        41.16 o
   0   1   0        808.54       1324.13        14.74 o
   1   1   0      15825.29      19284.88       300.09 o
   2   1   0       4859.75       4862.74        66.27 o
   3   1   0      13658.84      15494.12        97.17 o
   4   1   0         65.93         44.67         4.37 o
   5   1   0        110.96         62.11         6.43 o
   6   1   0        163.37        209.14        11.94 o
   7   1   0        696.03        603.97        23.04 o
   8   1   0         28.19          9.36         7.07 o
   9   1   0       2055.84       2384.25        74.22 o
  10   1   0          6.61          0.23         8.62 o
  11   1   0        245.19        276.91        12.23 o
  12   1   0         14.83          6.00         3.66 o
  13   1   0         33.58         25.11         4.07 o
  14   1   0        109.72        152.78         5.16 o
  15   1   0          3.85          7.76         2.66 o
 -15   2   0         22.21         36.98         5.42 o
 -14   2   0          0.11         -2.82         2.82 o
 -13   2   0        213.26        280.31        12.96 o
 -12   2   0        305.65        350.85        14.54 o
 -11   2   0       1001.08       1131.15        18.77 o
 -10   2   0        132.28        101.64         8.50 o
  -9   2   0          0.64         -5.51         8.23 o
  -8   2   0        387.40        336.19        25.00 o
  -7   2   0       2276.87       2481.61       106.70 o
  -6   2   0       1725.40       2042.68        73.52 o
  -5   2   0       4988.32       5775.47       110.22 o
  -4   2   0        103.04        186.14         6.92 o
  -3   2   0       1614.84       2097.14        29.74 o
  -2   2   0      10032.68      10664.03       147.57 o
  -1   2   0       3142.63       3613.19        23.34 o
   0   2   0       1064.49        958.74        10.96 o
   1   2   0       4375.02       4590.11        64.42 o
   2   2   0       1354.53       1719.02        25.19 o
   3   2   0       3790.27       4258.97       180.66 o
   4   2   0      10868.32      12780.41       316.74 o
   5   2   0        683.54        530.42        14.27 o
   6   2   0        210.92        261.02        13.30 o
   7   2   0        102.45         89.27        10.50 o
   8   2   0       2361.44       2360.24        51.76 o
   9   2   0         30.21         25.32         8.37 o
  10   2   0        902.37        885.64        35.27 o
  11   2   0         72.20         80.40         8.32 o
  12   2   0          0.79         -0.31         3.17 o
  13   2   0          7.87          7.65         3.51 o
  14   2   0         56.95         69.36         6.31 o
  15   2   0         87.04        134.47         8.16 o
 -14   3   0          2.18         -2.71         2.71 o
 -13   3   0        379.00        502.58        13.01 o
 -12   3   0        549.95        641.56        12.47 o
 -11   3   0        106.87        112.78         7.86 o
 -10   3   0        266.51        306.30        16.32 o
  -9   3   0         61.52         51.34        11.27 o
  -8   3   0         48.70         14.14         8.66 o
  -7   3   0       1053.50       1306.73        42.13 o
  -6   3   0        401.63        543.19        24.80 o
  -5   3   0         26.14         39.10         6.21 o
  -4   3   0       2901.96       3105.06        54.93 o
  -3   3   0      22353.78      23540.72       294.65 o
  -2   3   0         99.25        267.94         7.30 o
  -1   3   0       3476.37       4673.52        65.12 o
   0   3   0      15102.70      17409.07       236.71 o
   1   3   0       2513.22       3099.99        37.72 o
   2   3   0        140.22        124.19        18.23 o
   3   3   0      47390.54      54687.28      1014.45 o
   4   3   0       1907.03       1835.82        43.12 o
   5   3   0       2512.52       1933.51        54.26 o
   6   3   0       1116.96       1286.84        28.83 o
   7   3   0          3.80         10.43         5.61 o
   8   3   0        102.16         52.00         9.95 o
   9   3   0        565.59        609.03        29.03 o
  10   3   0        473.02        534.16        29.44 o
  11   3   0        134.68        116.57         8.84 o
  12   3   0        577.05        622.54        12.77 o
  13   3   0        200.15        217.86         7.79 o
  14   3   0         98.32        138.76         7.80 o
  15   3   0          8.61         18.04         4.20 o
 -14   4   0          3.12          0.79         2.37 o
 -13   4   0         33.58         40.43         4.08 o
 -12   4   0         41.36         30.23         4.20 o
 -11   4   0        596.62        656.93        19.26 o
 -10   4   0          0.67         12.18         4.48 o
  -9   4   0        232.07        235.00        20.75 o
  -8   4   0         12.24         10.29         7.75 o
  -7   4   0        924.71        805.20        41.87 o
  -6   4   0          0.41          3.81         5.28 o
  -5   4   0        857.12        682.65        20.60 o
  -4   4   0        293.38        252.63        10.87 o
  -3   4   0        178.48         70.63         4.54 o
  -2   4   0       4514.71       4700.02        64.54 o
  -1   4   0        643.40        964.22        13.19 o
   0   4   0       7102.76       7503.36       222.03 o
   1   4   0      14433.88      17289.81       135.62 o
   2   4   0      15885.68      17322.30       474.94 o
   3   4   0        390.67        374.60        13.55 o
   4   4   0       1827.53       2008.75        55.31 o
   5   4   0       1072.34        758.57        21.01 o
   6   4   0        166.63        272.23        21.38 o
   7   4   0       2216.89       2266.47        42.37 o
   8   4   0         19.67         31.54         8.76 o
   9   4   0         48.04         41.89        10.10 o
  10   4   0         42.52         56.56        11.89 o
  11   4   0        220.33        215.08         8.48 o
  12   4   0        207.52        235.83         9.43 o
  13   4   0         71.59         73.25         5.50 o
  14   4   0          4.95          7.24         3.49 o
  15   4   0        131.58        146.82         6.07 o
 -14   5   0         67.36         86.36         9.47 o
 -13   5   0        131.28        182.56         6.31 o
 -12   5   0         47.62         56.25         4.81 o
 -11   5   0        180.56        157.38         6.93 o
 -10   5   0       1640.83       1607.03        32.25 o
  -9   5   0        537.29        499.37        24.42 o
  -8   5   0        825.55        886.39        40.31 o
  -7   5   0       1062.17       1157.97        54.65 o
  -6   5   0       2510.10       2694.72       122.33 o
  -5   5   0          7.55         -1.89         7.14 o
  -4   5   0        116.78        103.47         9.14 o
  -3   5   0       1159.08       1013.13        28.75 o
  -2   5   0       1617.99       2486.91        31.08 o
  -1   5   0       9154.09       9919.41       150.87 o
   0   5   0       7154.45       9597.12       131.65 o
   1   5   0       1162.43        946.09        22.34 o
   2   5   0         23.07         14.25         2.75 o
   3   5   0       4990.77       5314.71       111.87 o
   4   5   0         19.25         95.81        11.72 o
   5   5   0       2099.41       1996.84        40.07 o
   6   5   0       2136.53       2167.58        48.71 o
   7   5   0        116.94         98.55        22.39 o
   8   5   0       1133.79       1435.90        41.18 o
   9   5   0       1181.43       1327.49        42.36 o
  10   5   0       1111.15       1225.63        49.03 o
  11   5   0         68.54         52.11         5.28 o
  12   5   0         12.98          9.81         4.01 o
  13   5   0        163.87        199.17         7.35 o
  14   5   0        297.39        374.32        13.10 o
  15   5   0         42.34         52.81         4.70 o
 -13   6   0         32.88         29.40         4.04 o
 -12   6   0          7.58          5.29         4.46 o
 -11   6   0         36.14         32.60         4.27 o
 -10   6   0          5.97         10.93         4.94 o
  -9   6   0        349.50        389.64        22.01 o
  -8   6   0         23.92         30.88        13.05 o
  -7   6   0          3.16         -0.80        11.35 o
  -6   6   0         42.18         34.46        11.34 o
  -5   6   0          4.08         -8.76         8.76 o
  -4   6   0        354.25        260.25        19.15 o
  -3   6   0          2.56         33.30         7.50 o
  -2   6   0       4390.37       4242.31        85.46 o
  -1   6   0       4508.02       5319.67        95.62 o
   0   6   0       2810.20       2689.18        63.54 o
   1   6   0       1781.00       1654.63        58.67 o
   2   6   0       6599.49       5959.33       134.50 o
   3   6   0        150.81        199.09        15.12 o
   4   6   0         49.70         67.45         7.28 o
   5   6   0        737.79        781.67        34.34 o
   6   6   0        850.41        815.23        43.47 o
   7   6   0        679.96        680.14        31.81 o
   8   6   0        158.19        115.35        13.24 o
   9   6   0        637.60        622.30        33.65 o
  10   6   0        181.81        147.24        12.91 o
  11   6   0       1045.51       1147.17        50.60 o
  12   6   0         43.07         36.91         7.95 o
  13   6   0         43.12         42.72         6.25 o
  14   6   0         98.44        126.07         7.17 o
  15   6   0        146.60        187.20        19.81 o
 -13   7   0         28.04         33.54         3.92 o
 -12   7   0        205.24        214.83         9.22 o
 -11   7   0         49.77         28.30         5.00 o
 -10   7   0          5.18          8.40         4.63 o
  -9   7   0        165.59        149.16         8.26 o
  -8   7   0        202.44        188.00         7.19 o
  -7   7   0         76.90        104.59        21.00 o
  -6   7   0         37.87         47.60        13.60 o
  -5   7   0         84.39         87.60        15.84 o
  -4   7   0       1215.09       1048.44        49.44 o
  -3   7   0       6055.66       6063.06       184.80 o
  -2   7   0       1107.41        916.67        44.68 o
  -1   7   0        917.17       1331.43        85.99 o
   0   7   0        693.50        867.15        44.99 o
   1   7   0       3392.45       3459.41        72.86 o
   2   7   0       4653.56       4580.20       137.42 o
   3   7   0        486.88        528.02        18.11 o
   4   7   0       9015.71      12074.58       130.74 o
   5   7   0       5543.41       6267.68       100.09 o
   6   7   0         45.60         17.51         6.75 o
   7   7   0       3557.11       4119.21        79.67 o
   8   7   0          7.03         11.30         6.55 o
   9   7   0        178.57        203.74        17.80 o
  10   7   0        188.59        163.47         9.94 o
  11   7   0        709.03        884.20        33.45 o
  12   7   0        402.37        490.54        53.27 o
  13   7   0          4.53          7.84         5.24 o
  14   7   0        101.99        155.97         9.61 o
  15   7   0          2.31         -2.29         3.94 o
 -13   8   0          2.09         -3.80         3.80 o
 -12   8   0         91.75        103.68         5.74 o
 -11   8   0        667.99        767.44        20.96 o
 -10   8   0        626.92        652.08        15.20 o
  -9   8   0        895.55        916.00        20.47 o
  -8   8   0         25.31         12.93         3.63 o
  -7   8   0        136.46         81.69         5.89 o
  -6   8   0         21.71         39.98        25.46 o
  -5   8   0         28.47          9.52        17.25 o
  -4   8   0       4842.50       4773.96       155.73 o
  -3   8   0        465.54        386.57        33.88 o
  -2   8   0         19.71         12.96        11.59 o
  -1   8   0       1172.82       1223.50        48.77 o
   0   8   0          2.87         54.90        10.64 o
   1   8   0        628.58        907.65        50.86 o
   2   8   0        264.93        294.66        17.68 o
   3   8   0        551.31        662.17        23.79 o
   4   8   0       3896.77       3780.73        86.07 o
   5   8   0         87.53        136.36        13.61 o
   6   8   0       3384.31       3467.66        58.86 o
   7   8   0        218.64        257.57        17.47 o
   8   8   0       1835.34       2192.50        63.29 o
   9   8   0          1.74         -1.49         8.59 o
  10   8   0          4.88         -6.65         6.65 o
  11   8   0       1165.96       1461.29        92.77 o
  12   8   0          7.66          7.77         6.50 o
  13   8   0         75.40        112.72         7.18 o
  14   8   0         52.66         50.92         5.51 o
  15   8   0          5.69         12.29         5.36 o
 -12   9   0          7.69          3.73         2.90 o
 -11   9   0         20.49         27.30         4.39 o
 -10   9   0       1003.82       1041.86        37.73 o
  -9   9   0        124.41        131.55         7.86 o
  -8   9   0         30.85         48.44         4.71 o
  -7   9   0          0.65         -3.49         3.49 o
  -6   9   0        201.75        216.73        12.77 o
  -5   9   0          8.37         12.03        18.93 o
  -4   9   0        379.30        416.54        39.29 o
  -3   9   0        848.94        734.91        48.56 o
  -2   9   0         83.60         65.17        17.71 o
  -1   9   0       2297.39       1887.65        66.29 o
   0   9   0        138.73        243.25        20.37 o
   1   9   0       1058.18        988.30        38.04 o
   2   9   0       1224.77       1171.69        42.13 o
   3   9   0        821.01        748.10        45.28 o
   4   9   0        949.02        818.54        32.50 o
   5   9   0        964.63        991.40        36.60 o
   6   9   0         54.67         30.56         9.48 o
   7   9   0        326.46        336.72        26.50 o
   8   9   0         73.99         36.27        16.13 o
   9   9   0        266.89        245.79        16.40 o
  10   9   0        357.66        328.40        14.16 o
  11   9   0          1.52         -6.94         6.94 o
  12   9   0          1.28          2.59         8.82 o
  13   9   0          1.09         -4.44         5.63 o
  14   9   0        220.36        216.30         7.80 o
 -11  10   0         46.37         56.55         4.70 o
 -10  10   0        891.77        998.60        28.29 o
  -9  10   0         36.10         37.84         5.18 o
  -8  10   0        337.76        275.01        12.85 o
  -7  10   0         18.16         12.69         3.82 o
  -6  10   0         10.16          9.94         3.44 o
  -5  10   0        620.99        521.58        15.67 o
  -4  10   0         62.24         42.51        16.74 o
  -3  10   0         40.38         -5.38        17.65 o
  -2  10   0       2046.16       1860.06       193.88 o
  -1  10   0        169.12        129.14        23.11 o
   0  10   0       2184.57       2007.62       231.36 o
   1  10   0        269.03        286.39        31.84 o
   2  10   0         53.71         32.63         9.13 o
   3  10   0        107.36         96.99        11.55 o
   4  10   0        205.15        182.03        17.19 o
   5  10   0          6.55          9.30         9.06 o
   6  10   0        502.48        449.81        27.20 o
   7  10   0       1752.16       1742.33        76.28 o
   8  10   0        650.26        586.49        26.19 o
   9  10   0        433.39        400.93        20.73 o
  10  10   0        262.66        280.67        24.95 o
  11  10   0          3.25          1.49         7.90 o
  12  10   0         30.47         25.94        20.41 o
  13  10   0        152.44        149.35         7.42 o
  14  10   0         21.30         24.91         3.18 o
 -11  11   0        398.38        489.18        49.83 o
 -10  11   0         35.65         46.78         4.64 o
  -9  11   0        122.47        125.37         6.82 o
  -8  11   0        538.97        533.42        14.13 o
  -7  11   0       2663.94       2735.49        49.00 o
  -6  11   0         10.22          6.80         4.45 o
  -5  11   0          1.30          2.47         3.04 o
  -4  11   0         54.94         87.49         5.73 o
  -3  11   0        522.54        570.12        99.64 o
  -2  11   0        162.57        140.24        26.84 o
  -1  11   0       2330.35       2213.84       225.80 o
   0  11   0        297.38        236.22        31.26 o
   1  11   0         79.76         47.70        14.64 o
   2  11   0         23.29         11.45        13.11 o
   3  11   0       1956.56       1903.12        81.84 o
   4  11   0        686.39        716.07        51.17 o
   5  11   0        713.42        812.59        42.32 o
   6  11   0        804.86        971.48        44.77 o
   7  11   0         26.57         14.27         6.69 o
   8  11   0         87.76         69.32        12.69 o
   9  11   0        232.10        208.28        13.47 o
  10  11   0         36.66         32.63        12.30 o
  11  11   0         41.99         31.59         7.87 o
  12  11   0         86.11         83.56        22.52 o
  13  11   0         32.18         22.76         6.10 o
  14  11   0         59.65         71.85        12.02 o
 -10  12   0        296.30        407.58        47.37 o
  -9  12   0         59.18         53.00         4.74 o
  -8  12   0         48.35         82.38         5.41 o
  -7  12   0         53.76         51.91         6.78 o
  -6  12   0        115.80        107.57        13.01 o
  -5  12   0          1.02         -3.47         3.47 o
  -4  12   0        294.83        281.56         9.60 o
  -3  12   0         20.84         16.60         3.50 o
  -2  12   0        349.63        358.87        11.68 o
  -1  12   0       1003.49        861.52        82.28 o
   0  12   0         22.90          8.07        14.55 o
   1  12   0       1655.39       1428.00        93.53 o
   2  12   0        399.82        305.28        29.80 o
   3  12   0         74.26        136.13        27.84 o
   4  12   0        266.49        257.01        33.98 o
   5  12   0         79.88         83.54        13.39 o
   6  12   0       3296.31       3501.50       354.65 o
   7  12   0        206.99        184.91        60.89 o
   8  12   0        474.22        495.14        23.57 o
   9  12   0        301.60        300.67        18.39 o
  10  12   0          1.74         -4.43         8.88 o
  11  12   0         12.99          3.27        13.32 o
  12  12   0        110.40         98.98        18.47 o
  13  12   0         32.62         44.34         6.17 o
  -9  13   0          0.59         -3.09         3.09 o
  -8  13   0          3.91          0.12         3.57 o
  -7  13   0        115.32        119.12         6.71 o
  -6  13   0          2.84          4.29         3.11 o
  -5  13   0         29.99         45.25         5.19 o
  -4  13   0        281.63        340.72        10.63 o
  -3  13   0         41.48         46.16         4.85 o
  -2  13   0       2310.60       2103.10        81.10 o
  -1  13   0         16.71         19.92         5.76 o
   0  13   0        112.29        141.91         7.08 o
   1  13   0        111.91        154.04         6.31 o
   2  13   0        499.99        407.23        15.01 o
   3  13   0       1682.43       1488.06        31.21 o
   4  13   0       1955.40       1781.25        31.57 o
   5  13   0         58.31         64.01        12.63 o
   6  13   0        493.87        454.01        72.60 o
   7  13   0        426.68        398.07        22.21 o
   8  13   0          1.00          1.48         7.22 o
   9  13   0          3.08         -0.81         7.10 o
  10  13   0          7.75         -0.87         6.64 o
  11  13   0         34.31         26.76         6.89 o
  12  13   0         62.26         85.90         8.29 o
  13  13   0         23.02         29.20         4.91 o
  -8  14   0          4.29         11.34         4.79 o
  -7  14   0         93.51        136.60         6.46 o
  -6  14   0        286.82        286.69        10.25 o
  -5  14   0        704.76        710.61        16.49 o
  -4  14   0        390.27        446.77        14.78 o
  -3  14   0        237.65        186.20        10.61 o
  -2  14   0        820.57        654.46        56.75 o
  -1  14   0        908.56        775.43        18.01 o
   0  14   0        801.26        699.86        26.95 o
   1  14   0       1167.85       1119.22        22.56 o
   2  14   0         49.12         51.76         6.78 o
   3  14   0        659.70        615.43        30.32 o
   4  14   0        157.67        125.83        10.81 o
   5  14   0         23.18          5.46         5.85 o
   6  14   0        127.91         91.87        10.32 o
   7  14   0         24.16         12.86         7.80 o
   8  14   0        189.88        200.88        15.52 o
   9  14   0          5.13          7.25         6.95 o
  10  14   0        195.66        273.10        14.65 o
  11  14   0         17.13         26.88         6.58 o
  12  14   0          6.26          0.08         4.40 o
  -6  15   0        155.60        194.36        18.42 o
  -5  15   0        428.15        495.55        13.09 o
  -4  15   0        105.06         84.83         6.68 o
  -3  15   0         16.69         32.53         7.06 o
  -2  15   0        162.11        158.86        14.39 o
  -1  15   0        103.09        104.94         7.29 o
   0  15   0         31.43         26.88         5.36 o
   1  15   0          4.87          3.15         4.58 o
   2  15   0         86.66         80.01         7.51 o
   3  15   0          0.07         -4.48         4.48 o
   4  15   0         46.92         31.06         7.62 o
   5  15   0         11.39          6.57         6.18 o
   6  15   0          5.00         -0.08         5.82 o
   7  15   0          8.30         12.78         8.01 o
   8  15   0        337.35        330.20        18.18 o
   9  15   0        203.66        241.86        14.15 o
  10  15   0          1.17         -3.10         5.83 o
  11  15   0        109.74        121.56         8.70 o
  -5  16   0         64.69         61.22         7.92 o
  -4  16   0        596.87        703.59        20.42 o
  -3  16   0         91.22        102.98        10.17 o
  -2  16   0          8.12          3.14         7.96 o
  -1  16   0        925.54       1200.90        27.55 o
   0  16   0        296.64        404.96        22.04 o
   1  16   0        394.04        340.38        10.25 o
   2  16   0         14.24          5.78         4.40 o
   3  16   0          4.13          0.23         5.17 o
   4  16   0          5.13          3.12         6.24 o
   5  16   0        175.22        147.97        10.63 o
   6  16   0         25.31         34.69         8.05 o
   7  16   0         76.50         73.33        10.19 o
   8  16   0        156.00        190.82        13.19 o
   9  16   0         74.34        101.93         9.77 o
  10  16   0         25.56         13.22         5.42 o
  -4  17   0         95.52         72.17        11.02 o
  -3  17   0          9.79         -1.99         7.38 o
  -2  17   0         47.89         41.28         7.80 o
  -1  17   0        963.93       1186.76       114.88 o
   0  17   0         55.56         48.87         8.12 o
   1  17   0         10.60          0.64         6.85 o
   2  17   0          3.05          0.28         5.21 o
   3  17   0         26.20         25.00         5.78 o
   4  17   0        358.07        402.35        15.28 o
   5  17   0         43.70         49.12         7.30 o
   6  17   0         95.89        102.82         8.44 o
   7  17   0          0.41          1.84         6.47 o
   8  17   0         19.36         43.63         7.30 o
   9  17   0          3.43         -0.20         4.90 o
  -3  18   0          0.16          3.79         5.51 o
  -2  18   0         14.68         12.83         5.58 o
  -1  18   0        186.90        224.64        11.04 o
   0  18   0          7.73          6.66         7.37 o
   1  18   0        756.94        902.14        52.42 o
   2  18   0        103.69        144.89         9.55 o
   3  18   0         16.16         -1.50         8.36 o
   4  18   0        945.11       1313.64        31.27 o
   5  18   0         61.28         54.42         9.31 o
   6  18   0        262.87        357.00        15.85 o
   7  18   0        148.44        162.66        10.55 o
   2  19   0        171.16        245.18        14.04 o
   3  19   0         73.19        124.68        11.30 o
   4  19   0        213.24        227.36        12.54 o
  -6 -18   1          0.50          3.20         5.55 o
  -5 -18   1        636.07        963.55        18.43 o
  -4 -18   1          4.79          6.52         5.25 o
  -3 -18   1        253.76        313.87        16.45 o
  -2 -18   1         16.06         13.71        10.61 o
  -1 -18   1        327.89        337.49        12.67 o
   0 -18   1       1037.86       1341.97        96.91 o
   1 -18   1         33.54         71.39        13.69 o
   2 -18   1         10.93         26.85         7.23 o
  -8 -17   1         70.48         87.36         8.31 o
  -7 -17   1        107.43        151.03        11.15 o
  -6 -17   1        375.28        549.40        15.95 o
  -5 -17   1       1553.11       2081.07        30.17 o
  -4 -17   1        592.17        636.84        20.37 o
  -3 -17   1        553.31        692.05        15.68 o
  -2 -17   1        924.09        984.52        23.12 o
  -1 -17   1         99.06        149.99         8.88 o
   0 -17   1        462.83        569.18        18.33 o
   1 -17   1         27.50         40.00         9.44 o
   2 -17   1         60.47         34.66         7.07 o
   3 -17   1         59.61         71.70         8.11 o
   4 -17   1        158.28        124.38        25.36 o
 -10 -16   1         44.77         45.00         5.89 o
  -9 -16   1        660.15        824.04        21.18 o
  -8 -16   1        186.41        201.55        12.74 o
  -7 -16   1         94.21        112.15        11.18 o
  -6 -16   1        672.47        778.63        19.90 o
  -5 -16   1         34.98         34.53         9.21 o
  -4 -16   1         56.59         66.45         8.62 o
  -3 -16   1         13.22         28.19         5.88 o
  -2 -16   1         10.68         18.92         6.24 o
  -1 -16   1        693.27        808.52        18.93 o
   0 -16   1         35.67         37.30         7.30 o
   1 -16   1        415.86        464.48        52.75 o
   2 -16   1          8.04          2.18         6.85 o
   3 -16   1         34.28         24.29         7.01 o
   4 -16   1         36.33         24.07         7.36 o
   5 -16   1         63.52         61.57         7.86 o
   6 -16   1        246.78        459.75        12.80 o
 -11 -15   1        102.46        134.94         8.11 o
 -10 -15   1          4.54         -3.84         5.46 o
  -9 -15   1         43.61         42.53         7.87 o
  -8 -15   1         73.19         98.07        10.63 o
  -7 -15   1        800.43       1000.48        29.63 o
  -6 -15   1        555.77        544.67        25.07 o
  -5 -15   1         21.84          9.75         6.27 o
  -4 -15   1        146.88        120.47        10.45 o
  -3 -15   1        380.28        403.32        13.76 o
  -2 -15   1        148.94        117.06         8.88 o
  -1 -15   1        195.46        276.00        12.46 o
   0 -15   1        448.22        422.07        14.91 o
   1 -15   1        316.57        430.27        19.93 o
   2 -15   1        257.80        264.30        10.66 o
   3 -15   1        633.40        612.60        24.22 o
   4 -15   1        153.45        160.72        11.61 o
   5 -15   1        432.48        511.73        13.06 o
   6 -15   1        163.48        195.86        13.08 o
   7 -15   1          0.63         28.84         5.78 o
 -11 -14   1         23.29         21.73         5.78 o
 -10 -14   1         28.48          8.56         6.05 o
  -9 -14   1         83.45         87.14        10.36 o
  -8 -14   1        143.56        158.11        13.64 o
  -7 -14   1        203.56        182.42        15.48 o
  -6 -14   1        419.53        381.32        16.08 o
  -5 -14   1         24.33         14.01         6.11 o
  -4 -14   1        312.65        346.08        15.33 o
  -3 -14   1         28.19         19.23         6.19 o
  -2 -14   1        335.48        334.92        13.18 o
  -1 -14   1       1726.42       1728.17        22.31 o
   0 -14   1       1186.30       1005.31        21.65 o
   1 -14   1          4.92          6.31         3.98 o
   2 -14   1        322.13        276.70        11.37 o
   3 -14   1         13.96          9.01         5.37 o
   4 -14   1          0.33         -5.49         5.58 o
   5 -14   1         10.74         -1.37         6.65 o
   6 -14   1        565.33        613.31        11.35 o
   7 -14   1         26.14         54.82         4.87 o
   8 -14   1        110.14         69.41         6.14 o
 -12 -13   1          5.02          6.10         4.63 o
 -11 -13   1          2.32         -1.98         5.69 o
 -10 -13   1         53.69         33.81         7.88 o
  -9 -13   1         29.02         22.05         7.94 o
  -8 -13   1         50.61         37.28         9.25 o
  -7 -13   1         45.89         21.96         8.72 o
  -6 -13   1          8.50          7.14         5.88 o
  -5 -13   1        170.11        165.95        12.45 o
  -4 -13   1        381.00        314.73        13.74 o
  -3 -13   1        673.10        552.64        14.85 o
  -2 -13   1        327.15        280.20        21.15 o
  -1 -13   1       1660.79       1463.34        27.74 o
   0 -13   1        537.34        569.62        33.47 o
   1 -13   1        722.71        644.71        29.99 o
   2 -13   1         70.12         48.47         4.59 o
   3 -13   1        857.41        738.59        27.17 o
   4 -13   1       2184.72       2045.79        45.70 o
   5 -13   1          1.01          4.11         4.08 o
   6 -13   1          8.81         10.94         4.02 o
   7 -13   1        107.05        110.21         6.92 o
   8 -13   1        611.95        781.03        22.93 o
   9 -13   1         16.63         15.62        13.25 o
 -13 -12   1        129.04        127.41        33.48 o
 -12 -12   1          3.02          3.11         4.68 o
 -11 -12   1        571.79        604.98       125.31 o
 -10 -12   1        175.67        144.88        53.63 o
  -9 -12   1        509.32        569.04        24.21 o
  -8 -12   1        388.07        329.16        20.01 o
  -7 -12   1         14.99          2.14         7.10 o
  -6 -12   1          4.69          4.69         6.12 o
  -5 -12   1         12.28         17.29         5.43 o
  -4 -12   1        319.76        281.72        15.33 o
  -3 -12   1         47.23         36.19        18.00 o
  -2 -12   1        830.59        755.26        74.66 o
  -1 -12   1        290.77        206.96        32.48 o
   0 -12   1        979.16        997.16        98.93 o
   1 -12   1       5000.53       5073.06       712.73 o
   2 -12   1         97.92         76.10         4.48 o
   3 -12   1       1058.50       1039.43        37.96 o
   4 -12   1       1425.74       1284.97        29.48 o
   5 -12   1         29.34         16.01         4.08 o
   6 -12   1        131.57        142.81        10.45 o
   7 -12   1         39.73         32.87         3.97 o
   8 -12   1        392.27        401.87        11.73 o
   9 -12   1        103.10        114.66        10.20 o
  10 -12   1         46.78         57.39        14.24 o
 -13 -11   1        122.61        135.43        21.17 o
 -12 -11   1        119.72         95.90        22.48 o
 -11 -11   1        398.45        425.38        91.33 o
 -10 -11   1         42.79         50.36         8.12 o
  -9 -11   1        325.46        353.72        16.02 o
  -8 -11   1        978.18        947.29        32.25 o
  -7 -11   1        397.18        400.09        21.22 o
  -6 -11   1       4663.38       5962.44       250.28 o
  -5 -11   1          1.60        -11.55        17.99 o
  -4 -11   1        397.83        330.35        35.15 o
  -3 -11   1       1960.45       2039.45       112.43 o
  -2 -11   1        461.93        348.77        37.80 o
  -1 -11   1        589.83        444.58        33.82 o
   0 -11   1       1356.77       1392.21       131.53 o
   1 -11   1         98.98        140.34        25.57 o
   2 -11   1        281.77        121.70        24.21 o
   3 -11   1          2.98        -17.09        17.09 o
   4 -11   1         16.52         33.55         3.45 o
   5 -11   1       1144.49       1032.77        40.78 o
   6 -11   1       1239.65       1250.78        29.99 o
   7 -11   1       1162.34       1217.48        20.03 o
   8 -11   1         25.78         22.24         3.87 o
   9 -11   1          3.40          5.60         3.07 o
  10 -11   1        751.49        975.04        78.94 o
  11 -11   1         54.01         50.97         9.17 o
 -14 -10   1          8.05          6.45         4.10 o
 -13 -10   1          8.31          6.28         3.79 o
 -12 -10   1         19.86          2.01        12.69 o
 -11 -10   1         12.44         20.29        14.26 o
 -10 -10   1       1081.00       1003.18        43.43 o
  -9 -10   1       1285.50       1281.02        47.67 o
  -8 -10   1         90.96         72.58        13.93 o
  -7 -10   1         26.88         19.10        11.06 o
  -6 -10   1       1332.36       1601.31        61.70 o
  -5 -10   1         17.59          5.15        11.48 o
  -4 -10   1         45.29         48.21        13.38 o
  -3 -10   1       1335.14       1393.50        66.31 o
  -2 -10   1       1235.78       1056.66        60.65 o
  -1 -10   1         48.75         23.68         9.97 o
   0 -10   1         82.67         46.72        13.83 o
   1 -10   1        969.48       1006.61       143.46 o
   2 -10   1       2909.07       2880.84       305.39 o
   3 -10   1        509.62        430.71        40.77 o
   4 -10   1        314.42        315.47        58.21 o
   5 -10   1         50.29         40.52         7.20 o
   6 -10   1        952.65        873.71        47.44 o
   7 -10   1        498.94        483.66        14.86 o
   8 -10   1         77.98         66.38         7.88 o
   9 -10   1         87.50        108.62         9.47 o
  10 -10   1        375.30        449.11        16.53 o
  11 -10   1        596.91        826.21        66.62 o
 -14  -9   1         44.40         57.17         3.64 o
 -13  -9   1         78.73         88.20         5.93 o
 -12  -9   1          0.18         -6.03         7.57 o
 -11  -9   1         50.96         39.98         7.71 o
 -10  -9   1          2.46         -5.52        14.40 o
  -9  -9   1         41.54         56.36        10.66 o
  -8  -9   1        588.71        677.00        41.27 o
  -7  -9   1        148.97        102.35        14.53 o
  -6  -9   1        152.75        107.07        13.95 o
  -5  -9   1        220.93        203.02        17.57 o
  -4  -9   1        495.04        510.54        26.16 o
  -3  -9   1        147.71        121.76        13.33 o
  -2  -9   1       1699.31       1565.33       108.86 o
  -1  -9   1       2573.61       2403.28        80.17 o
   0  -9   1          8.39         25.51         9.60 o
   1  -9   1       2920.54       2984.58       337.71 o
   2  -9   1       2506.71       2988.44       246.65 o
   3  -9   1        105.93         77.88        18.54 o
   4  -9   1        286.60        262.99        31.96 o
   5  -9   1        182.22        175.53        39.55 o
   6  -9   1          0.24        -14.41        28.68 o
   7  -9   1        720.60        611.39        23.03 o
   8  -9   1        263.16        189.94        11.51 o
   9  -9   1         25.46         20.47         3.79 o
  10  -9   1        179.66        181.51        10.12 o
  11  -9   1          2.71          2.25         3.69 o
  12  -9   1         56.95         62.58        11.72 o
 -14  -8   1        200.82        244.67        13.32 o
 -13  -8   1         68.05         67.10         5.80 o
 -12  -8   1          7.91         15.30         9.72 o
 -11  -8   1        271.95        259.97        13.82 o
 -10  -8   1        406.27        470.75        27.87 o
  -9  -8   1       1106.99       1092.76        26.26 o
  -8  -8   1        354.51        335.60        21.92 o
  -7  -8   1       1024.77        929.81        45.77 o
  -6  -8   1        968.43        953.92        35.60 o
  -5  -8   1        123.10         56.06        11.33 o
  -4  -8   1       4045.14       5387.49        88.67 o
  -3  -8   1       1865.33       2131.99        76.25 o
  -2  -8   1        529.30        500.37        27.32 o
  -1  -8   1        164.12         84.56         9.68 o
   0  -8   1        111.03        155.63        14.94 o
   1  -8   1        151.63        123.56        13.78 o
   2  -8   1       1025.10        968.03       109.35 o
   3  -8   1        359.40        387.66        65.39 o
   4  -8   1          0.74          5.45        11.06 o
   5  -8   1         22.96         22.97        22.00 o
   6  -8   1         97.96         51.42        24.91 o
   7  -8   1         69.47         60.52        26.51 o
   8  -8   1        487.93        354.66        12.26 o
   9  -8   1          1.19         -1.13         3.67 o
  10  -8   1         16.03          2.93         3.41 o
  11  -8   1        310.52        425.08        16.95 o
  12  -8   1        197.28        225.12        25.26 o
  13  -8   1          6.68          5.14         6.09 o
 -14  -7   1          4.83         -0.26         3.53 o
 -13  -7   1        179.93        191.00         8.60 o
 -12  -7   1        264.24        327.91        24.68 o
 -11  -7   1         26.22         13.47         9.20 o
 -10  -7   1       1165.82       1369.74        49.53 o
  -9  -7   1         30.60         18.00        12.67 o
  -8  -7   1       1112.37       1160.17        52.02 o
  -7  -7   1        359.59        287.17        19.25 o
  -6  -7   1       2685.68       2703.67        67.45 o
  -5  -7   1        510.39        544.92        23.73 o
  -4  -7   1        205.15        114.86        13.36 o
  -3  -7   1          4.44          3.39         5.83 o
  -2  -7   1        945.92        939.20        27.96 o
  -1  -7   1        807.96        643.20        25.78 o
   0  -7   1       7791.83       9199.03       338.48 o
   1  -7   1       4830.65       4993.44        88.15 o
   2  -7   1        991.71        939.70        44.44 o
   3  -7   1       2505.04       2655.31       148.70 o
   4  -7   1        143.22        120.75        14.37 o
   5  -7   1          1.19        -12.62        12.62 o
   6  -7   1        950.21        950.69        51.19 o
   7  -7   1         28.45         19.51        13.66 o
   8  -7   1        414.38        371.99        15.74 o
   9  -7   1        105.04        118.93        10.23 o
  10  -7   1        117.42        134.49         6.72 o
  11  -7   1        146.55        140.30         8.55 o
  12  -7   1        234.82        294.20         9.56 o
  13  -7   1         10.70          4.11         3.05 o
 -15  -6   1         21.82         17.87         6.43 o
 -14  -6   1         21.52         17.00         5.14 o
 -13  -6   1         12.57          3.17         4.53 o
 -12  -6   1        381.76        451.57        25.57 o
 -11  -6   1        131.53        150.46        12.77 o
 -10  -6   1        131.26        132.72        11.69 o
  -9  -6   1         16.54          6.15         9.53 o
  -8  -6   1          8.96          5.74         6.49 o
  -7  -6   1        886.10        779.19        53.35 o
  -6  -6   1        422.78        408.12        21.65 o
  -5  -6   1       3158.30       4429.91        81.72 o
  -4  -6   1         62.42         56.99         7.59 o
  -3  -6   1        399.56        587.30        15.80 o
  -2  -6   1        495.87        750.97        17.30 o
  -1  -6   1        551.68        938.70        28.36 o
   0  -6   1       2465.25       3258.38        87.18 o
   1  -6   1         97.33        209.35        18.91 o
   2  -6   1        555.61        990.73        57.97 o
   3  -6   1       4085.03       5025.71        97.93 o
   4  -6   1       5497.85       6873.13       107.32 o
   5  -6   1        538.44        475.44        29.09 o
   6  -6   1          5.82          5.61         8.60 o
   7  -6   1          9.60         16.65        10.63 o
   8  -6   1          3.72         -0.11        21.37 o
   9  -6   1        163.07        178.99         7.84 o
  10  -6   1        199.26        187.92         8.79 o
  11  -6   1          1.47         -0.28         3.52 o
  12  -6   1         99.96         94.81         6.75 o
  13  -6   1        507.00        651.08        12.81 o
  14  -6   1          1.49         -2.96         2.97 o
 -15  -5   1         10.75          7.54         2.97 o
 -14  -5   1         27.61         23.29         4.53 o
 -13  -5   1         82.40        103.17         5.80 o
 -12  -5   1         35.99         30.84         4.46 o
 -11  -5   1         13.07         16.49         7.31 o
 -10  -5   1          3.01          3.82         7.46 o
  -9  -5   1        174.57        164.98        16.34 o
  -8  -5   1        817.68        984.68        34.68 o
  -7  -5   1        244.41        256.24        15.44 o
  -6  -5   1        127.18        163.68        12.50 o
  -5  -5   1       1298.71       1373.27        41.43 o
  -4  -5   1        345.89        252.21        10.08 o
  -3  -5   1       3706.00       3992.21       114.52 o
  -2  -5   1        299.94        405.00        16.62 o
  -1  -5   1       2426.57       1782.53        34.72 o
   0  -5   1        502.28        528.44        11.91 o
   1  -5   1        145.65        158.17         6.70 o
   2  -5   1        161.31        245.51        13.24 o
   3  -5   1      11688.36      14843.16       182.28 o
   4  -5   1       2000.42       2037.12        40.71 o
   5  -5   1         62.97         92.46        15.05 o
   6  -5   1        122.77        145.60        13.14 o
   7  -5   1        211.94        199.47        16.40 o
   8  -5   1       3336.85       3847.33        85.19 o
   9  -5   1        155.12        147.92         9.41 o
  10  -5   1        307.07        238.45        12.40 o
  11  -5   1        390.24        357.34         8.56 o
  12  -5   1       1471.12       1779.08        24.09 o
  13  -5   1         48.00         60.70         4.36 o
  14  -5   1          4.11          2.75         4.17 o
 -15  -4   1          7.17          2.71         3.17 o
 -14  -4   1         18.30         28.38         3.70 o
 -13  -4   1          1.38         -1.90         3.57 o
 -12  -4   1         87.00        101.57         6.10 o
 -11  -4   1        737.58        851.14        27.12 o
 -10  -4   1       3006.60       3794.87        73.67 o
  -9  -4   1         56.24         68.38        11.67 o
  -8  -4   1        890.34        970.34        46.86 o
  -7  -4   1         49.60         25.70         7.28 o
  -6  -4   1       2759.46       3158.22        46.52 o
  -5  -4   1         31.74         74.54         8.27 o
  -4  -4   1       1117.33        917.27        25.33 o
  -3  -4   1       2069.01       2046.62        70.65 o
  -2  -4   1        926.13        639.91        42.42 o
  -1  -4   1      12776.23      12458.94       259.08 o
   0  -4   1       5071.56       6792.84       117.61 o
   1  -4   1         12.23         19.19         2.79 o
   2  -4   1      16299.96      19786.81       255.67 o
   3  -4   1        229.27        197.33         6.46 o
   4  -4   1       1088.63       1445.57        30.94 o
   5  -4   1          1.46         -2.63         4.47 o
   6  -4   1       1100.55       1136.64        32.64 o
   7  -4   1       4290.35       4426.32       135.83 o
   8  -4   1        213.11        241.96        18.85 o
   9  -4   1        958.57        909.57        48.97 o
  10  -4   1        837.47        793.13        35.72 o
  11  -4   1          9.62          4.00         3.02 o
  12  -4   1        170.89        141.29         6.63 o
  13  -4   1        425.52        442.48         9.82 o
  14  -4   1         53.70         50.75         3.62 o
 -15  -3   1        138.85        159.42         4.77 o
 -14  -3   1         34.33         15.87         3.43 o
 -13  -3   1          8.19          0.21         4.09 o
 -12  -3   1        511.39        647.25        12.82 o
 -11  -3   1        100.43        105.31         8.10 o
 -10  -3   1        683.48        810.89        21.15 o
  -9  -3   1       1557.11       1867.73        51.07 o
  -8  -3   1        248.99        292.09        19.58 o
  -7  -3   1        176.63        334.54        19.51 o
  -6  -3   1       1283.53       1578.43        34.27 o
  -5  -3   1         44.62        114.45        18.88 o
  -4  -3   1       1474.27       1298.10        39.28 o
  -3  -3   1       1002.34        972.28        34.92 o
  -2  -3   1       6448.13       7679.27       157.83 o
  -1  -3   1      22984.97      23439.08       105.61 o
   0  -3   1       7530.77       8981.59       175.33 o
   1  -3   1      10767.28      13012.29        71.20 o
   2  -3   1       5213.45       5758.11        66.15 o
   3  -3   1       1567.73       2452.43        30.35 o
   4  -3   1       4165.29       4986.96        76.87 o
   5  -3   1       4666.80       5312.22       102.35 o
   6  -3   1        707.45        577.30        23.12 o
   7  -3   1         34.63         89.97        10.01 o
   8  -3   1       1014.84        965.92        35.84 o
   9  -3   1         11.68          9.22         8.61 o
  10  -3   1         98.37         88.05         5.59 o
  11  -3   1        716.10        735.42        22.02 o
  12  -3   1          1.07         -4.22         4.29 o
  13  -3   1          9.33          3.13         3.43 o
  14  -3   1        122.12        154.86         5.70 o
  15  -3   1         70.68         92.09        16.45 o
 -15  -2   1         70.25         72.49         3.70 o
 -14  -2   1         13.80          9.59         3.32 o
 -13  -2   1          0.99         -4.80         4.80 o
 -12  -2   1        374.48        452.21        11.64 o
 -11  -2   1        181.17        175.12        11.86 o
 -10  -2   1        480.01        524.86        11.60 o
  -9  -2   1       2154.28       2412.42        54.77 o
  -8  -2   1       3523.10       3949.35        76.68 o
  -7  -2   1        152.62         94.21        11.22 o
  -6  -2   1        861.84       1242.14        40.41 o
  -5  -2   1        408.47        507.51        15.94 o
  -4  -2   1       7715.77       7955.84       211.60 o
  -3  -2   1       9213.98       9695.94       184.40 o
  -2  -2   1         14.15         31.76         3.38 o
  -1  -2   1       1921.85       2525.85        47.65 o
   0  -2   1        580.47        809.59        27.01 o
   1  -2   1       3099.66       3145.75        80.80 o
   2  -2   1      18340.32      21714.68       227.84 o
   3  -2   1        898.96       1066.82        25.81 o
   4  -2   1       1406.55       1398.47        25.01 o
   5  -2   1        447.92        592.84        14.97 o
   6  -2   1       3885.23       4854.93        93.17 o
   7  -2   1         97.73         57.35         7.64 o
   8  -2   1       2166.22       2362.35        59.17 o
   9  -2   1        125.19         87.57        13.27 o
  10  -2   1        548.83        571.48        23.98 o
  11  -2   1        255.00        317.69        11.36 o
  12  -2   1          3.70         -2.60         3.82 o
  13  -2   1          3.76         -2.67         3.57 o
  14  -2   1          3.88          5.84         3.07 o
  15  -2   1        253.18        326.73         8.59 o
 -15  -1   1        152.98        158.65         5.62 o
 -14  -1   1        107.47        118.50         5.59 o
 -13  -1   1        159.08        181.84         7.31 o
 -12  -1   1         68.58         85.18         5.03 o
 -11  -1   1          0.56         -3.41         3.41 o
 -10  -1   1        688.03        703.98        20.37 o
  -9  -1   1        492.47        408.98        22.08 o
  -8  -1   1       1813.33       1638.66        41.69 o
  -7  -1   1          9.08          8.57         6.30 o
  -6  -1   1       1644.35       1701.96        66.09 o
  -5  -1   1      11838.35      13161.17       265.64 o
  -4  -1   1         11.71        189.58        11.49 o
  -3  -1   1      16833.55      18608.31       387.16 o
  -2  -1   1       3512.23       3890.81        40.87 o
  -1  -1   1        749.37        589.08        10.21 o
   0  -1   1       2688.84       2505.44        60.87 o
   1  -1   1       7614.71       8676.16        47.54 o
   2  -1   1          1.54         71.76        18.34 o
   3  -1   1      41704.81      45396.65      1148.28 o
   4  -1   1       7677.04       7528.97       111.75 o
   5  -1   1       4498.18       4799.37       111.43 o
   6  -1   1         14.42         87.88         6.71 o
   7  -1   1        175.17        125.05        11.10 o
   8  -1   1          3.93          2.44         6.28 o
   9  -1   1        633.87        676.57        29.32 o
  10  -1   1        770.78        719.68        45.07 o
  11  -1   1        115.64         90.31         5.71 o
  12  -1   1        238.92        193.84        13.07 o
  13  -1   1         92.11         93.16         5.75 o
  14  -1   1          0.37         -3.82         3.82 o
  15  -1   1          1.12          2.71         2.39 o
 -15   0   1         55.98         80.83         5.61 o
 -14   0   1         46.35         54.81         5.96 o
 -13   0   1        290.84        351.94         9.61 o
 -12   0   1         52.68         50.93         4.56 o
 -11   0   1        324.27        383.14        11.93 o
 -10   0   1        154.77        153.52         6.05 o
  -9   0   1        961.79        882.19        48.51 o
  -8   0   1        173.86        131.65        12.86 o
  -7   0   1        139.58         68.36         9.76 o
  -6   0   1       3120.14       3903.74        76.61 o
  -5   0   1        538.18        340.97        19.38 o
  -4   0   1        514.55        401.56        11.98 o
  -3   0   1      32806.57      40428.49       531.21 o
  -2   0   1       7060.83       7104.86        72.84 o
  -1   0   1       2513.58       1992.18        23.18 o
   0   0   1       7917.38       9054.36       144.52 o
   1   0   1       3588.24       3259.50        56.02 o
   2   0   1        225.74        263.34         9.53 o
   3   0   1       4981.83       4423.39       126.79 o
   4   0   1         61.72         35.02         2.39 o
   5   0   1       3438.01       3326.83        48.35 o
   6   0   1         59.87         21.11         4.28 o
   7   0   1        999.54       1262.41        44.53 o
   8   0   1       1044.87       1123.81        47.66 o
   9   0   1         22.13         19.73         7.83 o
  10   0   1         72.83         70.24        11.93 o
  11   0   1        523.05        649.10        14.69 o
  12   0   1          8.53         -4.07         4.07 o
  13   0   1        108.94        126.09         5.61 o
  14   0   1        316.21        355.21         7.92 o
  15   0   1         42.67         43.80         3.35 o
 -15   1   1        405.91        599.98         9.54 o
 -14   1   1         11.98         11.62         2.86 o
 -13   1   1        250.89        296.09        10.31 o
 -12   1   1         30.48         33.94         3.93 o
 -11   1   1        439.41        431.14         9.68 o
 -10   1   1       2088.23       2416.67        60.12 o
  -9   1   1          2.80         14.50         8.84 o
  -8   1   1         18.27         28.52         8.60 o
  -7   1   1       1996.70       2058.41        47.56 o
  -6   1   1         38.56         15.21         4.92 o
  -5   1   1       1298.37       1645.24        28.99 o
  -4   1   1       5469.89       6482.46        99.65 o
  -3   1   1       6627.56       6986.26       134.49 o
  -2   1   1      11473.49      12459.18       323.61 o
  -1   1   1        933.36        899.76        24.38 o
   0   1   1       1622.42       1690.13        26.29 o
   1   1   1       9403.13      10894.48       452.12 o
   2   1   1       2271.47       2072.94        57.28 o
   3   1   1       2235.65       2231.40        64.75 o
   4   1   1      16817.93      17155.35       223.91 o
   5   1   1        732.59       1125.54        41.23 o
   6   1   1         42.24        168.67        20.56 o
   7   1   1       4271.11       4231.41        50.78 o
   8   1   1       1530.29       1571.02        42.78 o
   9   1   1          6.64          8.47         7.32 o
  10   1   1        325.71        287.95        21.07 o
  11   1   1          3.45         -4.66         4.66 o
  12   1   1        159.26        122.58         5.81 o
  13   1   1        101.38         96.62         5.29 o
  14   1   1        103.23        131.41         5.73 o
  15   1   1         38.86         40.81         3.04 o
 -14   2   1          0.72         -1.83         2.61 o
 -13   2   1          7.63          3.28         3.33 o
 -12   2   1         33.03         39.56         4.02 o
 -11   2   1        970.43       1127.69        14.77 o
 -10   2   1         99.78         99.80         7.44 o
  -9   2   1        830.68        924.04        38.47 o
  -8   2   1        392.11        372.09        23.35 o
  -7   2   1       1240.73       1107.83        38.62 o
  -6   2   1        264.96        166.92        12.25 o
  -5   2   1        995.11       1228.30        41.80 o
  -4   2   1       1392.06       1334.57        23.66 o
  -3   2   1       4186.24       5742.61       116.90 o
  -2   2   1          7.98         47.47         8.88 o
  -1   2   1       1575.58       1789.57        14.85 o
   0   2   1       1251.09       1052.04        14.19 o
   1   2   1        304.91         97.57         6.73 o
   2   2   1       1893.99       1412.56        26.37 o
   3   2   1       7644.63       8400.43        70.12 o
   4   2   1        906.54       1217.74        32.60 o
   5   2   1       1157.18       1005.08        19.89 o
   6   2   1         22.43         32.41         5.29 o
   7   2   1        631.14        625.36        19.79 o
   8   2   1        135.65        152.78        16.55 o
   9   2   1       4514.01       4935.21        98.34 o
  10   2   1          0.20         -4.42         8.39 o
  11   2   1        283.59        348.30        13.86 o
  12   2   1        705.97        776.80        15.29 o
  13   2   1        118.92        120.84         5.60 o
  14   2   1          1.41         -3.31         3.31 o
  15   2   1        189.73        219.39         9.75 o
 -14   3   1         55.23         90.66         3.99 o
 -13   3   1          0.53         -0.23         3.11 o
 -12   3   1       1087.15       1334.35        26.65 o
 -11   3   1          7.20          2.08         3.57 o
 -10   3   1        569.97        627.60        16.80 o
  -9   3   1        726.39        664.53        33.55 o
  -8   3   1        742.02        722.77        36.53 o
  -7   3   1        484.54        600.84        24.62 o
  -6   3   1        579.92        549.60        21.68 o
  -5   3   1        345.54        374.50        14.96 o
  -4   3   1       1161.78       1104.52        34.37 o
  -3   3   1       2536.47       2348.47        40.43 o
  -2   3   1          1.84         13.79         1.96 o
  -1   3   1        946.59        860.71        11.86 o
   0   3   1      11890.75      11222.08       238.46 o
   1   3   1      28743.34      28395.29       122.31 o
   2   3   1       1539.59       1031.43        53.16 o
   3   3   1       6212.04       7803.65       286.54 o
   4   3   1       3189.24       3483.20        85.99 o
   5   3   1       3173.73       3402.12        75.27 o
   6   3   1        935.22        932.99        23.78 o
   7   3   1        205.82        281.31        15.25 o
   8   3   1       2341.42       2500.18        53.48 o
   9   3   1          6.84          4.07         7.22 o
  10   3   1          4.27         -2.92         7.99 o
  11   3   1        178.90        138.57         6.45 o
  12   3   1          5.19          3.66         3.28 o
  13   3   1         20.58          6.93         3.19 o
  14   3   1         14.94          9.58         3.09 o
  15   3   1         26.01         33.53         3.72 o
 -14   4   1          4.70          1.96         2.61 o
 -13   4   1          3.13         -0.90         2.93 o
 -12   4   1         29.83         33.34         4.25 o
 -11   4   1         54.51         43.11         4.60 o
 -10   4   1        185.45        200.38        11.91 o
  -9   4   1         13.47          8.53         3.43 o
  -8   4   1         54.05         58.09        11.85 o
  -7   4   1        275.74        206.31        16.79 o
  -6   4   1       1625.59       1936.04        79.85 o
  -5   4   1       6807.58       8327.71       238.34 o
  -4   4   1        118.26         92.78         7.23 o
  -3   4   1       1205.95        886.44        17.44 o
  -2   4   1       1655.42       2382.18        40.33 o
  -1   4   1       1195.26       1376.32        25.76 o
   0   4   1       2376.07       3371.79        72.94 o
   1   4   1      59368.93      64239.12       622.24 o
   2   4   1       4290.98       6633.69       124.65 o
   3   4   1       1048.95        970.83        19.85 o
   4   4   1        462.79        594.52        14.80 o
   5   4   1         61.66         58.91         6.09 o
   6   4   1        693.03       1069.22        31.31 o
   7   4   1          6.50          7.28         6.18 o
   8   4   1        110.42        111.52        11.26 o
   9   4   1        126.57         89.91        12.65 o
  10   4   1        151.36        160.84        17.13 o
  11   4   1         24.00         18.75         5.36 o
  12   4   1        334.47        401.53        11.11 o
  13   4   1        141.26        120.50         5.49 o
  14   4   1          6.73         16.34         4.06 o
  15   4   1         28.11         45.74         3.90 o
 -14   5   1         92.34        125.68         7.06 o
 -13   5   1         20.16         21.42         3.07 o
 -12   5   1        397.63        522.06        13.16 o
 -11   5   1         12.50          3.71         3.85 o
 -10   5   1        236.50        248.08         8.31 o
  -9   5   1       2580.94       2644.16       104.56 o
  -8   5   1         41.40         43.81        10.60 o
  -7   5   1        966.05        926.33        73.80 o
  -6   5   1       2139.69       2038.33        78.64 o
  -5   5   1         80.74        108.61        10.85 o
  -4   5   1       2523.63       2471.55        53.38 o
  -3   5   1        479.08        215.13        13.95 o
  -2   5   1         20.54         32.81         4.07 o
  -1   5   1          3.66         40.73         4.02 o
   0   5   1        161.73        372.63        12.43 o
   1   5   1      12829.96      12564.02       330.81 o
   2   5   1        318.73        147.86         7.27 o
   3   5   1        819.95        746.58        16.59 o
   4   5   1       1735.34       1840.69        39.42 o
   5   5   1         96.04         78.13        10.60 o
   6   5   1      12546.75      14053.40       127.25 o
   7   5   1          2.26          7.90         7.14 o
   8   5   1        156.46        117.49        12.34 o
   9   5   1        253.22        322.06        24.83 o
  10   5   1        134.86        167.60        23.17 o
  11   5   1        301.68        308.85        11.01 o
  12   5   1          4.36         -1.36         4.34 o
  13   5   1          0.05          1.11         3.75 o
  14   5   1         74.99        104.06         5.55 o
  15   5   1         51.77         67.75         4.21 o
 -13   6   1         23.08         11.13         2.52 o
 -12   6   1         48.57         44.02         3.98 o
 -11   6   1          4.98         -4.85         4.85 o
 -10   6   1        794.10        869.56        21.26 o
  -9   6   1        226.61        226.55         9.08 o
  -8   6   1        458.83        455.61        19.00 o
  -7   6   1        375.71        358.74        28.24 o
  -6   6   1       1071.84       1063.21        87.64 o
  -5   6   1        591.83        477.88        31.41 o
  -4   6   1       2148.53       3050.25        72.20 o
  -3   6   1       1243.19       1042.39        31.00 o
  -2   6   1        425.99        474.59        31.43 o
  -1   6   1        186.31        291.88        12.75 o
   0   6   1       9256.37       9360.12       249.56 o
   1   6   1        192.52        424.62        19.51 o
   2   6   1       3172.73       2615.80        66.02 o
   3   6   1       1012.88       1368.22        22.60 o
   4   6   1        477.18        479.82        15.63 o
   5   6   1       3979.45       4473.83        77.44 o
   6   6   1         35.94         71.88        11.71 o
   7   6   1       4847.66       5332.11        88.10 o
   8   6   1        222.60        142.83        16.97 o
   9   6   1        170.49        204.89        17.49 o
  10   6   1       1291.08       1459.77        54.19 o
  11   6   1        751.25        886.03        22.65 o
  12   6   1         79.28         67.43         6.08 o
  13   6   1         26.76         38.78         4.58 o
  14   6   1        116.87        129.86         5.78 o
  15   6   1         25.17         60.59         5.46 o
 -13   7   1         16.93          6.71         5.64 o
 -12   7   1         24.00         24.73         4.18 o
 -11   7   1        281.00        288.24        10.00 o
 -10   7   1          6.57          5.85         4.55 o
  -9   7   1         88.58        102.61         7.38 o
  -8   7   1        788.89        741.57        18.37 o
  -7   7   1         21.12         22.28        11.86 o
  -6   7   1         62.50         56.20        14.09 o
  -5   7   1        352.08        399.82        35.94 o
  -4   7   1       5314.74       5428.74        89.56 o
  -3   7   1        219.24        349.44        25.38 o
  -2   7   1        573.31        657.67        37.98 o
  -1   7   1         83.46         48.16        24.26 o
   0   7   1       1003.37       1019.03        37.57 o
   1   7   1        730.89        596.83        21.47 o
   2   7   1        806.30        760.67        21.00 o
   3   7   1       2278.77       3098.09        52.55 o
   4   7   1       1986.07       2346.50        39.63 o
   5   7   1       2046.69       2753.58        45.43 o
   6   7   1        218.89        156.85        15.43 o
   7   7   1         49.07         26.47         8.24 o
   8   7   1         30.37         14.31         7.95 o
   9   7   1       1118.57       1182.51        37.18 o
  10   7   1        258.68        238.71        11.20 o
  11   7   1         16.38         -1.12         9.75 o
  12   7   1         70.23         58.72         8.96 o
  13   7   1         19.57         26.96         7.72 o
  14   7   1        131.12        231.01        10.52 o
  15   7   1        211.52        243.84         6.43 o
 -12   8   1        168.48        231.63         7.44 o
 -11   8   1        344.16        437.54        12.92 o
 -10   8   1          2.12         10.70         4.81 o
  -9   8   1        635.40        704.14        16.08 o
  -8   8   1         32.18         41.21         5.58 o
  -7   8   1        707.15        670.20        15.33 o
  -6   8   1          0.24         -6.62        25.35 o
  -5   8   1       1409.82       1423.00        98.67 o
  -4   8   1        309.79        265.81        30.03 o
  -3   8   1        179.26        123.72        20.91 o
  -2   8   1       1667.13       1893.21        69.16 o
  -1   8   1          0.37         13.82         8.25 o
   0   8   1        846.60       1493.76        53.55 o
   1   8   1          2.09         40.68        10.11 o
   2   8   1       1618.05       2169.73        45.75 o
   3   8   1       5182.85       4991.97       168.11 o
   4   8   1       3618.03       4069.32        61.74 o
   5   8   1       2126.83       2436.79        45.23 o
   6   8   1         43.46         21.58         7.20 o
   7   8   1        284.49        236.62        18.43 o
   8   8   1         63.23         54.21        10.05 o
   9   8   1        133.81        101.82        12.14 o
  10   8   1       1159.71       1491.44        31.16 o
  11   8   1         44.37         29.29         7.88 o
  12   8   1         29.77         37.13         9.80 o
  13   8   1         22.47         29.90         7.48 o
  14   8   1          1.52          7.70         3.51 o
  15   8   1        109.37        120.08         7.13 o
 -12   9   1          2.49          1.91         2.73 o
 -11   9   1         25.70         27.54         4.33 o
 -10   9   1        191.54        175.72        13.32 o
  -9   9   1        121.47        143.43         7.96 o
  -8   9   1        455.56        445.29        13.10 o
  -7   9   1        194.37        139.99         7.13 o
  -6   9   1          2.81          0.60         5.11 o
  -5   9   1        524.35        506.38        64.44 o
  -4   9   1        760.98        798.78        53.59 o
  -3   9   1          1.69          7.73        11.81 o
  -2   9   1        256.14        388.35        35.36 o
  -1   9   1        606.12        303.39        24.09 o
   0   9   1       7319.20       8340.37       134.74 o
   1   9   1        740.89        709.78        31.66 o
   2   9   1        773.98        748.42        32.22 o
   3   9   1         12.91         30.10        14.45 o
   4   9   1       2456.79       2569.30        55.68 o
   5   9   1         11.50         24.25         8.25 o
   6   9   1        183.17        218.77        16.02 o
   7   9   1        101.01         43.52        12.39 o
   8   9   1         94.82        102.89        13.75 o
   9   9   1          3.36         -7.87         7.87 o
  10   9   1          7.97          1.62         5.06 o
  11   9   1        831.46        838.95        65.07 o
  12   9   1          3.90          7.57         6.57 o
  13   9   1          5.05         -1.63         4.56 o
  14   9   1        114.82        104.42         6.81 o
  15   9   1         55.18         66.79         4.53 o
 -11  10   1        266.34        371.65        18.90 o
 -10  10   1         41.40         61.20         5.67 o
  -9  10   1        362.28        447.90        12.29 o
  -8  10   1          0.09         -1.67         4.40 o
  -7  10   1        351.03        297.87        10.12 o
  -6  10   1        315.01        267.14         7.80 o
  -5  10   1       1718.36       1362.57        28.41 o
  -4  10   1         60.43         36.02        12.42 o
  -3  10   1       1884.19       1878.56        82.66 o
  -2  10   1        886.12        820.57        41.70 o
  -1  10   1       2581.53       2366.35        92.80 o
   0  10   1       3283.55       3250.40       157.27 o
   1  10   1        830.59        848.92        38.96 o
   2  10   1        363.68        321.87        24.39 o
   3  10   1        511.68        507.17        24.31 o
   4  10   1         47.69         31.52         7.75 o
   5  10   1         97.44        132.60        15.97 o
   6  10   1       1869.92       1983.90        64.12 o
   7  10   1         72.16         34.97        12.08 o
   8  10   1          9.78         -7.49        12.21 o
   9  10   1          2.32         -0.01         6.33 o
  10  10   1        237.85        279.79        13.93 o
  11  10   1          0.44          1.80         4.97 o
  12  10   1        373.48        347.25        12.75 o
  13  10   1         11.85          1.40         3.32 o
  14  10   1        141.21        124.07         8.34 o
 -11  11   1         81.46        100.89        15.07 o
 -10  11   1        162.43        177.23         6.98 o
  -9  11   1        341.10        397.85        18.88 o
  -8  11   1        364.82        343.79        17.36 o
  -7  11   1         71.08         73.27         6.06 o
  -6  11   1        507.70        435.16        11.02 o
  -5  11   1         59.41         70.93         4.40 o
  -4  11   1       1404.57       1252.57        56.88 o
  -3  11   1         93.73         79.14        20.51 o
  -2  11   1       2595.18       2418.97       122.34 o
  -1  11   1        622.50        581.83        52.99 o
   0  11   1         24.18         18.88        13.17 o
   1  11   1        151.95         78.96        14.15 o
   2  11   1        247.35        199.93        20.89 o
   3  11   1        882.86       1031.58        39.49 o
   4  11   1          4.75          4.05         9.91 o
   5  11   1         15.64         26.92        11.28 o
   6  11   1        134.14        108.69        18.04 o
   7  11   1       1216.27       1198.42        30.14 o
   8  11   1        112.09        109.88        15.46 o
   9  11   1          0.57         -5.05         5.05 o
  10  11   1          0.31         -4.02         4.81 o
  11  11   1        755.29        906.71        18.96 o
  12  11   1         40.60         35.77         5.09 o
  13  11   1         40.00         33.71         4.78 o
  14  11   1        218.54        200.79        29.86 o
 -10  12   1        566.72        683.55        42.14 o
  -9  12   1          6.05          8.56         3.52 o
  -8  12   1         85.07        105.57        13.46 o
  -7  12   1        463.78        460.98        17.17 o
  -6  12   1         21.98         13.89         6.94 o
  -5  12   1        173.24        155.23         8.07 o
  -4  12   1       1377.20       1257.61        47.41 o
  -3  12   1         17.98         26.93         3.10 o
  -2  12   1        273.27        223.04         6.34 o
  -1  12   1          0.65          2.74        16.06 o
   0  12   1        272.15        224.63        32.78 o
   1  12   1        510.82        395.13        41.45 o
   2  12   1        439.92        366.99        39.29 o
   3  12   1       1132.83       1076.25        52.84 o
   4  12   1        146.28        118.87        18.42 o
   5  12   1        119.79        103.99        16.54 o
   6  12   1        244.37        222.98        10.08 o
   7  12   1        488.00        446.48        20.12 o
   8  12   1        101.86         79.16         7.37 o
   9  12   1        268.12        215.13        14.47 o
  10  12   1         40.63         20.39         6.48 o
  11  12   1          1.80          1.30         4.66 o
  12  12   1         93.69         72.53         8.87 o
  13  12   1        161.06        201.73        10.82 o
  14  12   1         47.95         28.05         5.05 o
  -9  13   1        134.29        137.43        22.10 o
  -8  13   1        185.06        238.16        16.36 o
  -7  13   1         12.11          2.51         3.87 o
  -6  13   1          1.93         -1.76         3.12 o
  -5  13   1        447.80        457.18        14.88 o
  -4  13   1        149.41        128.61         5.71 o
  -3  13   1          0.81         -0.60         4.57 o
  -2  13   1        801.02        857.42        26.13 o
  -1  13   1       1947.58       2078.06        64.13 o
   0  13   1        777.74        625.17        14.72 o
   1  13   1       1170.35       1005.94        18.10 o
   2  13   1         49.41         31.50         4.87 o
   3  13   1        363.10        304.39        13.56 o
   4  13   1        153.01        119.53        10.30 o
   5  13   1          7.82         11.47         4.57 o
   6  13   1          6.78          4.00         5.58 o
   7  13   1        355.22        323.79        13.03 o
   8  13   1          1.27         -5.79         5.79 o
   9  13   1         77.44         61.46         7.03 o
  10  13   1         13.83          8.13         6.86 o
  11  13   1          0.04          4.94         6.11 o
  12  13   1        600.61        792.27        21.70 o
  13  13   1        130.84        151.41         8.94 o
  -8  14   1         74.96         73.02        12.54 o
  -7  14   1         63.84         70.16         4.98 o
  -6  14   1        117.55        142.98         6.30 o
  -5  14   1        855.93        842.65        39.65 o
  -4  14   1          6.79         21.72         4.80 o
  -3  14   1         18.32         13.23         4.11 o
  -2  14   1        796.99        742.68        21.04 o
  -1  14   1        807.21        713.80        21.79 o
   0  14   1       1489.98       1408.39        40.32 o
   1  14   1        263.74        240.07        15.88 o
   2  14   1         81.12         95.28         6.40 o
   3  14   1        418.47        404.45        12.55 o
   4  14   1         42.82         24.68         5.22 o
   5  14   1        217.81        237.62         9.88 o
   6  14   1        830.03        804.15        19.24 o
   7  14   1         18.60         13.99         5.77 o
   8  14   1          3.62         -2.05         5.42 o
   9  14   1         15.52         18.54         7.60 o
  10  14   1         34.97         37.82         7.96 o
  11  14   1        377.66        475.36        18.02 o
  12  14   1        148.03        201.31        10.71 o
  -5  15   1        478.87        441.10        27.29 o
  -4  15   1       1404.64       1516.76        24.70 o
  -3  15   1        193.11        208.56        12.65 o
  -2  15   1         27.16         27.30         7.68 o
  -1  15   1        944.30        794.96        23.54 o
   0  15   1         76.60         60.04         6.40 o
   1  15   1        448.68        485.64        31.51 o
   2  15   1        226.57        239.99        12.91 o
   3  15   1         17.91         16.49         4.94 o
   4  15   1         20.99         19.69         5.33 o
   5  15   1         25.18         18.77         5.36 o
   6  15   1        163.80        160.97         9.78 o
   7  15   1        139.63        113.33         8.33 o
   8  15   1          3.80          2.30         6.90 o
   9  15   1        217.65        210.44        13.81 o
  10  15   1         58.07         46.53         8.18 o
  11  15   1         17.24         21.80         5.92 o
  12  15   1         29.94         36.60         5.34 o
  -5  16   1         27.39        234.56       119.26 o
  -4  16   1        348.06        344.41        15.01 o
  -3  16   1         30.62         72.39        15.24 o
  -2  16   1        415.56        623.83        57.90 o
  -1  16   1         59.17         60.03        11.56 o
   0  16   1        737.24        751.69        35.21 o
   1  16   1        629.95        740.95        27.83 o
   2  16   1        183.59        184.79        11.56 o
   3  16   1         48.77         29.38         4.98 o
   4  16   1          3.25          0.49         5.07 o
   5  16   1         29.91         26.63         5.25 o
   6  16   1         11.88          4.70         5.11 o
   7  16   1        181.68        155.41        13.54 o
   8  16   1         50.15         34.67         8.11 o
   9  16   1         36.58         41.28         7.71 o
  10  16   1         40.27         50.18         7.32 o
  11  16   1        265.45        395.06        12.92 o
  -4  17   1        268.27        315.55        65.85 o
  -3  17   1        231.64        236.74        12.19 o
  -2  17   1         11.84          8.22         6.89 o
  -1  17   1         10.52         13.97        13.47 o
   0  17   1        143.75        209.96        29.78 o
   1  17   1          7.68          4.06         4.97 o
   2  17   1        506.80        427.91        16.87 o
   3  17   1          2.93         -4.12         4.12 o
   4  17   1         16.35         18.35         6.79 o
   5  17   1        151.56        186.07        18.38 o
   6  17   1         22.15         21.56         8.05 o
   7  17   1         94.58         90.09        10.97 o
   8  17   1          1.08         -1.59         5.95 o
   9  17   1        456.62        632.27        18.58 o
  10  17   1        488.77        715.06        17.09 o
  -2  18   1          4.84         -0.27        10.40 o
  -1  18   1        478.54        574.52        16.78 o
   0  18   1        253.30        253.27        11.88 o
   1  18   1        248.64        272.10        12.16 o
   2  18   1         24.31          2.65         8.37 o
   3  18   1        212.60        276.46        11.51 o
   4  18   1         53.94         52.39         9.98 o
   5  18   1          0.11         -0.05         6.94 o
   6  18   1         21.45         10.56         6.81 o
   7  18   1         15.06         23.03         6.66 o
   8  18   1        641.64        946.00        21.28 o
   0  19   1          9.98         14.82         6.36 o
   1  19   1         11.27          9.37         9.87 o
   2  19   1          2.58         -4.29         4.76 o
   3  19   1        112.24        140.81        11.75 o
   4  19   1         10.59         -0.06         6.91 o
   5  19   1        470.23        595.11        18.45 o
   6  19   1         12.98         11.68         5.83 o
  -5 -18   2          3.78         -4.91         5.74 o
  -4 -18   2          5.06          2.02         7.18 o
  -3 -18   2          4.29          9.72        11.58 o
  -2 -18   2        860.32       1256.03        20.77 o
  -1 -18   2        250.14        238.41        10.51 o
   0 -18   2         75.10         76.90         7.33 o
   1 -18   2         11.02          6.14         6.50 o
   2 -18   2        134.60        148.80        11.24 o
  -7 -17   2         43.86         32.07         6.58 o
  -6 -17   2        202.18        302.34        11.12 o
  -5 -17   2        453.29        543.28        15.43 o
  -4 -17   2        222.24        250.57        22.00 o
  -3 -17   2         33.48         45.95         5.99 o
  -2 -17   2         75.11        105.54         7.47 o
  -1 -17   2          0.70         -2.12         5.02 o
   0 -17   2          3.46          1.40         6.02 o
   1 -17   2        128.82        154.27        10.04 o
   2 -17   2         45.30         52.47        14.36 o
   3 -17   2         23.91          6.32         7.14 o
   4 -17   2        151.57        118.74        10.47 o
  -9 -16   2         14.73         11.02         5.09 o
  -8 -16   2          0.02         -5.85         5.85 o
  -7 -16   2         66.22         38.88         7.92 o
  -6 -16   2        196.92        236.27        14.51 o
  -5 -16   2        204.67        209.29        11.49 o
  -4 -16   2         95.76         84.22        17.66 o
  -3 -16   2          3.42          0.95         4.89 o
  -2 -16   2         62.60         50.65         6.62 o
  -1 -16   2         36.58         16.55         5.67 o
   0 -16   2        138.80        208.56        10.63 o
   1 -16   2          8.21         -1.89         7.49 o
   2 -16   2        153.19        146.09        16.33 o
   3 -16   2         20.30          6.87         7.12 o
   4 -16   2         71.80        114.57         9.68 o
   5 -16   2        166.55        288.02        76.75 o
   6 -16   2         50.98        259.26        10.73 o
 -10 -15   2        176.29        233.43        10.88 o
  -9 -15   2         41.23         19.33         6.34 o
  -8 -15   2        259.53        296.98        15.61 o
  -7 -15   2         46.61         35.11         6.29 o
  -6 -15   2       1105.28       1156.84        47.86 o
  -5 -15   2        303.42        269.64        15.94 o
  -4 -15   2        564.56        629.56        19.89 o
  -3 -15   2         63.06         49.35         6.69 o
  -2 -15   2        220.32        200.59        11.02 o
  -1 -15   2       1697.98       1752.31        35.76 o
   0 -15   2         21.84         13.32         6.02 o
   1 -15   2        201.33        190.62        10.65 o
   2 -15   2        115.55        118.12         7.42 o
   3 -15   2       1045.10       1217.89        34.27 o
   4 -15   2          2.78          2.17         7.24 o
   5 -15   2        485.22        455.61        12.12 o
   6 -15   2        246.36        270.01         9.71 o
   7 -15   2          5.37         31.95         5.67 o
 -11 -14   2          0.47         -3.59         4.82 o
 -10 -14   2          6.84         -5.81         5.81 o
  -9 -14   2          6.26         -3.33         6.38 o
  -8 -14   2        524.90        453.04        20.02 o
  -7 -14   2         50.73         41.18         6.87 o
  -6 -14   2         22.52         25.63         6.86 o
  -5 -14   2          6.54          6.41         8.85 o
  -4 -14   2          0.62          1.80         6.17 o
  -3 -14   2        731.77        655.10        16.85 o
  -2 -14   2          6.36         -3.60         5.39 o
  -1 -14   2         12.41         -5.85         5.85 o
   0 -14   2        650.45        701.09        25.66 o
   1 -14   2        291.96        284.86        13.88 o
   2 -14   2         22.26          5.38         4.66 o
   3 -14   2        214.39        152.87        10.43 o
   4 -14   2        131.64        106.76         8.73 o
   5 -14   2        442.38        507.25        15.45 o
   6 -14   2          1.37         -4.84         4.84 o
   7 -14   2        214.27        288.07        13.33 o
   8 -14   2        255.40        320.83        12.01 o
 -12 -13   2         76.73        101.50         7.10 o
 -11 -13   2         25.35         15.03         5.48 o
 -10 -13   2         38.93         31.40         7.51 o
  -9 -13   2        116.68         75.05         9.92 o
  -8 -13   2        487.89        453.17        21.15 o
  -7 -13   2        360.65        362.17        14.87 o
  -6 -13   2        276.95        200.78        23.86 o
  -5 -13   2        958.87        861.39        27.33 o
  -4 -13   2        107.03        111.44         9.38 o
  -3 -13   2        181.27        168.10         9.46 o
  -2 -13   2        489.21        532.08        28.96 o
  -1 -13   2         78.80        116.05        15.00 o
   0 -13   2        244.24        188.47         9.33 o
   1 -13   2       2129.01       2039.24        34.78 o
   2 -13   2        145.23        112.80         6.19 o
   3 -13   2          1.47          2.43         4.41 o
   4 -13   2          2.24          6.09         3.94 o
   5 -13   2        622.57        632.40        19.03 o
   6 -13   2        287.71        287.11         9.42 o
   7 -13   2          6.61         10.72         7.27 o
   8 -13   2         41.58         57.65         5.14 o
   9 -13   2          1.71         -2.15         8.28 o
 -12 -12   2        119.21        121.15        37.75 o
 -11 -12   2        611.16        649.29       143.51 o
 -10 -12   2          0.11          0.29         5.52 o
  -9 -12   2         19.08         18.48         7.66 o
  -8 -12   2        202.00        211.58        16.01 o
  -7 -12   2        236.76        210.97        11.96 o
  -6 -12   2        286.48        244.35        12.37 o
  -5 -12   2        623.31        599.77        28.41 o
  -4 -12   2        356.53        315.50        13.73 o
  -3 -12   2        748.02        711.27        28.12 o
  -2 -12   2        357.79        382.33        40.30 o
  -1 -12   2         14.04         35.93        25.29 o
   0 -12   2       3516.63       4181.93       181.50 o
   1 -12   2        492.11        522.42        18.74 o
   2 -12   2        143.20        133.93         5.55 o
   3 -12   2        705.65        787.29        27.47 o
   4 -12   2          4.19          3.88         3.47 o
   5 -12   2         17.70         24.76         4.33 o
   6 -12   2        255.99        245.23        10.93 o
   7 -12   2          9.53         10.83         4.37 o
   8 -12   2        282.49        339.54        10.81 o
   9 -12   2          3.54         15.67         3.91 o
  10 -12   2         80.89        139.35        15.26 o
 -13 -11   2          6.80          2.39         4.08 o
 -12 -11   2          3.31          1.08         5.52 o
 -11 -11   2          3.67          7.50         5.79 o
 -10 -11   2         57.94         79.67         9.27 o
  -9 -11   2         63.12         36.46         8.18 o
  -8 -11   2        585.07        723.87        27.51 o
  -7 -11   2         34.54         -3.38        54.77 o
  -6 -11   2         20.53         14.49         6.02 o
  -5 -11   2         41.40          0.09        28.59 o
  -4 -11   2         32.68          0.77        13.18 o
  -3 -11   2       1223.43       1145.22        64.99 o
  -2 -11   2        118.97        105.14        19.30 o
  -1 -11   2       1976.06       1822.40       105.64 o
   0 -11   2        131.47        183.09        23.23 o
   1 -11   2          7.86         -1.39        14.99 o
   2 -11   2          0.03         16.32        13.66 o
   3 -11   2         87.29         33.54        17.27 o
   4 -11   2         25.10         17.04         3.05 o
   5 -11   2         19.75          2.97         3.15 o
   6 -11   2        282.22        282.63        19.11 o
   7 -11   2       1263.68       1352.57        46.54 o
   8 -11   2         16.66         14.05         4.41 o
   9 -11   2        359.75        387.24        24.21 o
  10 -11   2          0.32          8.42         4.05 o
  11 -11   2        112.76        155.41        32.98 o
 -13 -10   2         13.95         12.56         3.84 o
 -12 -10   2         45.23         55.25         9.84 o
 -11 -10   2         21.49         42.32        15.92 o
 -10 -10   2        383.78        356.23        27.59 o
  -9 -10   2         19.00         17.08        13.16 o
  -8 -10   2         81.51         78.03        13.22 o
  -7 -10   2          7.31         48.18        39.49 o
  -6 -10   2        936.43        931.10        86.29 o
  -5 -10   2        149.80        118.72        36.00 o
  -4 -10   2       1286.34       1283.21        73.80 o
  -3 -10   2         20.13         27.04        12.30 o
  -2 -10   2        166.73        122.99        18.36 o
  -1 -10   2       5637.61       5657.02       400.16 o
   0 -10   2       5087.14       5137.42       125.02 o
   1 -10   2       5667.98       5205.38       162.13 o
   2 -10   2        863.11        977.78       154.90 o
   3 -10   2         25.90         19.36        11.79 o
   4 -10   2       1727.31       1718.80       231.65 o
   5 -10   2        623.78        532.05        23.45 o
   6 -10   2         52.86         52.19         4.52 o
   7 -10   2        258.72        208.31        14.31 o
   8 -10   2        222.01        246.92        12.42 o
   9 -10   2         81.16         46.36         7.15 o
  10 -10   2          6.80          4.65         3.08 o
  11 -10   2         90.45        143.99         6.44 o
 -14  -9   2        267.02        272.58         9.97 o
 -13  -9   2          5.69          7.79         3.38 o
 -12  -9   2         69.62         53.43         7.62 o
 -11  -9   2        104.15         79.70         8.69 o
 -10  -9   2         28.03         19.39        13.61 o
  -9  -9   2        761.85        809.88        33.73 o
  -8  -9   2         86.91         94.67        13.08 o
  -7  -9   2          1.15         -9.36        24.69 o
  -6  -9   2         92.57         83.00        21.53 o
  -5  -9   2         52.15         42.07        13.66 o
  -4  -9   2         57.46         42.44        11.93 o
  -3  -9   2        290.10        310.86        26.91 o
  -2  -9   2       2346.34       2630.66       154.63 o
  -1  -9   2          5.06          0.91         8.12 o
   0  -9   2       5292.19       5278.15       118.29 o
   1  -9   2        340.90        273.85        26.55 o
   2  -9   2          4.92         14.24        10.40 o
   3  -9   2          7.20          1.94        10.98 o
   4  -9   2         13.81         12.45        10.43 o
   5  -9   2        172.72         61.16        24.93 o
   6  -9   2        144.41        148.03        38.19 o
   7  -9   2        557.14        490.98        18.50 o
   8  -9   2         59.37         46.82         4.59 o
   9  -9   2         36.34         24.69         4.68 o
  10  -9   2         50.44         38.50         4.30 o
  11  -9   2         35.34         50.83         4.13 o
  12  -9   2          1.21          2.03         3.18 o
 -14  -8   2         32.22         40.82         3.23 o
 -13  -8   2          6.36          0.25         3.64 o
 -12  -8   2          2.38          0.14         4.32 o
 -11  -8   2          0.04         -6.37        10.46 o
 -10  -8   2        251.97        260.72        13.52 o
  -9  -8   2        941.45        905.42        40.04 o
  -8  -8   2        141.45        168.11        21.83 o
  -7  -8   2       1401.03       1496.80        63.65 o
  -6  -8   2       1879.04       1959.77        59.07 o
  -5  -8   2        173.15        165.45        20.64 o
  -4  -8   2        337.03        248.91        19.89 o
  -3  -8   2        147.50        136.52        16.49 o
  -2  -8   2         36.28          9.67        10.23 o
  -1  -8   2         23.59         29.00         9.12 o
   0  -8   2       6986.24       6986.78       163.34 o
   1  -8   2        475.32        503.83        32.18 o
   2  -8   2        771.57        674.46        44.31 o
   3  -8   2         83.38         88.88        43.66 o
   4  -8   2         12.76         52.62        13.26 o
   5  -8   2        211.80        151.02        35.68 o
   6  -8   2          4.62        -24.31        24.31 o
   7  -8   2        443.40        439.21        61.47 o
   8  -8   2          0.58         -0.03         3.61 o
   9  -8   2         11.87          0.40         3.55 o
  10  -8   2         63.52         59.61         4.89 o
  11  -8   2          6.17          3.06         3.35 o
  12  -8   2          1.56         -1.29         3.59 o
  13  -8   2          1.73          4.64         4.02 o
 -14  -7   2          2.47         -2.82         3.10 o
 -13  -7   2         38.90         49.38         5.21 o
 -12  -7   2         47.31         57.28         6.04 o
 -11  -7   2          1.03         -6.71         7.01 o
 -10  -7   2         13.54         16.48         6.89 o
  -9  -7   2         76.98        102.58         9.57 o
  -8  -7   2       1539.61       1853.42        55.58 o
  -7  -7   2          0.75          5.27         8.44 o
  -6  -7   2         66.82         24.24         7.33 o
  -5  -7   2        160.06        135.35        13.54 o
  -4  -7   2       1204.61       1179.36        48.02 o
  -3  -7   2       2357.27       3171.00        88.15 o
  -2  -7   2       1191.89       1094.78        36.10 o
  -1  -7   2        864.23        637.30        25.27 o
   0  -7   2         65.24          0.50         7.51 o
   1  -7   2       8706.53       9008.04       139.85 o
   2  -7   2          9.12         11.34         8.18 o
   3  -7   2       2219.49       2019.26        73.22 o
   4  -7   2        125.29        107.90        14.78 o
   5  -7   2        681.00        544.46        35.87 o
   6  -7   2         73.44         54.60        18.49 o
   7  -7   2         19.79         37.22        15.32 o
   8  -7   2         36.52         31.28         7.24 o
   9  -7   2         43.21         21.09         4.03 o
  10  -7   2         58.35         48.05         4.81 o
  11  -7   2         21.26         11.94         3.72 o
  12  -7   2        114.13         95.27         5.17 o
  13  -7   2         84.04         96.13        11.52 o
 -14  -6   2         55.79         51.28         4.74 o
 -13  -6   2         36.84         35.54         4.97 o
 -12  -6   2          3.24         -1.42         4.77 o
 -11  -6   2        324.64        366.90        16.36 o
 -10  -6   2        494.79        622.18        23.96 o
  -9  -6   2        176.66        204.89        10.81 o
  -8  -6   2       1722.85       1956.80        56.31 o
  -7  -6   2        730.60        715.34        30.18 o
  -6  -6   2         69.91         41.43         7.20 o
  -5  -6   2       3681.42       4781.63        74.09 o
  -4  -6   2        921.17       1009.86        61.13 o
  -3  -6   2       9509.80      11481.01       468.31 o
  -2  -6   2       7356.51       7603.37       270.59 o
  -1  -6   2       5254.79       5498.90       155.98 o
   0  -6   2      17003.51      19327.50       428.36 o
   1  -6   2        520.89        613.23        22.20 o
   2  -6   2       3974.77       3613.82        71.16 o
   3  -6   2       1368.69       1251.09        37.46 o
   4  -6   2         72.19        194.27        15.94 o
   5  -6   2         26.31         41.15         9.38 o
   6  -6   2        250.66        211.77        20.98 o
   7  -6   2        131.77         84.88        15.26 o
   8  -6   2        299.05        284.19        31.44 o
   9  -6   2         68.54         43.32         4.47 o
  10  -6   2        116.18         88.55         6.02 o
  11  -6   2        454.50        474.83        17.85 o
  12  -6   2        346.70        412.88        15.99 o
  13  -6   2         18.61         20.04         4.97 o
  14  -6   2          0.46          1.46         2.58 o
 -14  -5   2          0.98         -3.47         3.70 o
 -13  -5   2          2.13         -1.29         4.49 o
 -12  -5   2         46.22         43.65         5.99 o
 -11  -5   2         26.66         30.65         7.69 o
 -10  -5   2       1066.48       1262.52        33.00 o
  -9  -5   2        349.76        373.85        24.34 o
  -8  -5   2        120.12        137.81        14.45 o
  -7  -5   2        527.67        452.00        24.86 o
  -6  -5   2       1081.22       1041.78        28.16 o
  -5  -5   2         28.03         12.25         5.41 o
  -4  -5   2       5568.81       6563.78       270.33 o
  -3  -5   2       5465.27       6064.98       186.32 o
  -2  -5   2        184.44        106.42         6.87 o
  -1  -5   2       8477.19       7510.59       143.80 o
   0  -5   2      12733.82      17308.55       402.78 o
   1  -5   2      24895.87      28375.46       365.77 o
   2  -5   2       1910.31       2656.35        74.66 o
   3  -5   2        377.55        305.49        15.23 o
   4  -5   2        165.34         85.51        10.33 o
   5  -5   2       2911.73       3460.96        78.38 o
   6  -5   2        261.09        202.06        15.00 o
   7  -5   2        106.39         78.11        11.09 o
   8  -5   2        548.87        558.58        27.18 o
   9  -5   2        170.78        151.63        32.06 o
  10  -5   2        700.70        678.68        28.43 o
  11  -5   2          7.92          6.65         3.76 o
  12  -5   2        104.80        152.50         8.31 o
  13  -5   2         77.75         79.54         6.04 o
  14  -5   2          0.66         -3.19         3.19 o
 -14  -4   2          5.39          5.95         2.70 o
 -13  -4   2          3.06         -2.46         3.58 o
 -12  -4   2         45.62         75.74         5.27 o
 -11  -4   2        547.08        655.96        17.14 o
 -10  -4   2        774.81       1018.98        24.43 o
  -9  -4   2       1198.36       1189.16        41.22 o
  -8  -4   2          4.10          7.53         6.98 o
  -7  -4   2        360.27        337.45        24.26 o
  -6  -4   2         50.65         35.46         7.27 o
  -5  -4   2         20.41          3.94         5.27 o
  -4  -4   2       1175.58       1501.18        49.08 o
  -3  -4   2        824.01        703.53        18.05 o
  -2  -4   2        490.18        330.38        10.44 o
  -1  -4   2       2550.33       4324.44       111.74 o
   0  -4   2       1739.81       2008.75        47.89 o
   1  -4   2       3645.72       4793.52        41.04 o
   2  -4   2       1345.82       1624.67        30.86 o
   3  -4   2          5.40         24.30         3.61 o
   4  -4   2          1.43         22.06         4.42 o
   5  -4   2        635.61        765.34        19.36 o
   6  -4   2       6595.65       6961.04       103.58 o
   7  -4   2         44.37         15.03         6.10 o
   8  -4   2        526.89        487.35        28.25 o
   9  -4   2         62.78         62.92        14.13 o
  10  -4   2         64.70         80.35         4.72 o
  11  -4   2        120.15         88.91         7.09 o
  12  -4   2         51.30         42.02         4.01 o
  13  -4   2        278.44        309.66        18.37 o
  14  -4   2         27.78         27.62         3.28 o
  15  -4   2         13.12         17.08         3.81 o
 -14  -3   2          0.10         -2.73         2.83 o
 -13  -3   2        183.32        281.42        12.40 o
 -12  -3   2          0.52         -1.59         3.76 o
 -11  -3   2         46.23         88.13         6.34 o
 -10  -3   2        943.97       1108.67        22.09 o
  -9  -3   2        706.16        732.25        35.76 o
  -8  -3   2          3.10          2.02         7.59 o
  -7  -3   2         20.31         14.15         7.00 o
  -6  -3   2        100.53         57.30         8.64 o
  -5  -3   2        681.44        501.82        21.30 o
  -4  -3   2        791.53        484.57        12.29 o
  -3  -3   2       1606.94       1553.62        26.25 o
  -2  -3   2       4781.73       5084.63       123.30 o
  -1  -3   2       3534.44       4584.00        37.59 o
   0  -3   2         35.00        132.81         5.66 o
   1  -3   2      13678.17      14840.07        84.13 o
   2  -3   2         59.72         73.40         4.26 o
   3  -3   2      19266.62      23788.88       347.33 o
   4  -3   2       4413.21       4696.71        76.04 o
   5  -3   2       2495.01       2192.91        31.57 o
   6  -3   2        417.49        504.05        15.11 o
   7  -3   2       2341.11       2611.45        58.69 o
   8  -3   2         54.05         27.59         7.28 o
   9  -3   2        330.90        287.08        21.20 o
  10  -3   2        566.82        644.31        24.28 o
  11  -3   2          1.90         -3.37         3.85 o
  12  -3   2         45.28         35.47         4.14 o
  13  -3   2        127.44        147.87         7.96 o
  14  -3   2         60.32         54.59         4.64 o
  15  -3   2        216.42        276.20        11.17 o
 -14  -2   2         16.17         15.19         3.11 o
 -13  -2   2        136.77        150.12         6.74 o
 -12  -2   2         16.45         14.12         4.07 o
 -11  -2   2       1343.49       1613.10        36.59 o
 -10  -2   2        673.93        672.03        18.97 o
  -9  -2   2       2223.65       2493.32        64.21 o
  -8  -2   2       3014.77       3464.05        65.30 o
  -7  -2   2         49.51         42.10         8.45 o
  -6  -2   2       1245.94        986.51        58.11 o
  -5  -2   2       3659.47       3810.52        52.00 o
  -4  -2   2       3445.48       2622.07        49.84 o
  -3  -2   2       8891.13       8415.58       231.83 o
  -2  -2   2      31463.88      33316.39       412.13 o
  -1  -2   2      22996.26      28558.00       819.86 o
   0  -2   2        473.48        356.43        12.66 o
   1  -2   2      18643.66      19612.82       310.85 o
   2  -2   2       7921.08       8202.47        61.36 o
   3  -2   2       3762.47       4018.89        52.62 o
   4  -2   2        611.22        719.29        14.73 o
   5  -2   2       9861.85      11671.44       221.03 o
   6  -2   2         55.83         48.34         6.47 o
   7  -2   2       2918.95       3144.33        57.67 o
   8  -2   2          1.42         22.85         7.06 o
   9  -2   2        112.53         77.60        14.03 o
  10  -2   2          1.85         -6.22        17.43 o
  11  -2   2        360.18        281.35         9.13 o
  12  -2   2        460.48        494.81        13.76 o
  13  -2   2        390.09        409.37        10.84 o
  14  -2   2        339.28        457.22         9.43 o
  15  -2   2         25.17         28.50         3.00 o
 -14  -1   2         78.65         86.31         5.90 o
 -13  -1   2         90.24         85.07         6.68 o
 -12  -1   2          2.93          3.56         5.11 o
 -11  -1   2         17.90          8.80         4.37 o
 -10  -1   2        137.55        138.65        22.32 o
  -9  -1   2        253.42        307.80        22.79 o
  -8  -1   2        765.02        774.52        34.33 o
  -7  -1   2       3279.94       3660.30        61.93 o
  -6  -1   2       6526.93       6684.86        76.30 o
  -5  -1   2       1635.14       1625.89        34.19 o
  -4  -1   2         18.01         88.62        10.27 o
  -3  -1   2       1712.74       1699.87        35.69 o
  -2  -1   2        187.54         80.86         9.42 o
  -1  -1   2         97.61        221.23        15.01 o
   0  -1   2       8838.67      11443.36        59.24 o
   1  -1   2        222.25        255.96         8.89 o
   2  -1   2        730.41        983.98        15.20 o
   3  -1   2       2149.59       3588.19        72.32 o
   4  -1   2       5280.84       4760.02        63.28 o
   5  -1   2        176.45        156.84         9.42 o
   6  -1   2       9336.37      10987.41       211.53 o
   7  -1   2       2460.22       3280.52        52.02 o
   8  -1   2        817.55        596.93        42.70 o
   9  -1   2        635.86        517.89        25.53 o
  10  -1   2       1327.80       1425.40        69.04 o
  11  -1   2         80.55         88.91         6.92 o
  12  -1   2          1.48         -1.07         3.25 o
  13  -1   2          3.68          3.10         3.21 o
  14  -1   2         82.89         79.67         5.09 o
  15  -1   2        251.84        285.86         6.91 o
 -14   0   2        339.96        451.46        12.74 o
 -13   0   2        113.72        129.33         6.23 o
 -12   0   2        229.71        236.27         8.97 o
 -11   0   2         67.68         65.57         4.64 o
 -10   0   2       3222.09       3414.04       135.39 o
  -9   0   2        443.49        482.63        27.86 o
  -8   0   2       2032.31       2485.68        61.37 o
  -7   0   2        110.90         95.50        12.76 o
  -6   0   2       3360.87       4138.13        65.75 o
  -5   0   2         94.74        101.03        11.24 o
  -4   0   2       9036.34       9520.31       178.37 o
  -3   0   2          4.30         26.82         3.93 o
  -2   0   2       2017.29       2347.44        81.41 o
  -1   0   2          7.96         14.95         2.87 o
   0   0   2       5024.60       4711.74        34.04 o
   1   0   2        560.55        708.27        12.10 o
   2   0   2       1118.06       1017.79        14.42 o
   3   0   2      17586.39      18363.31       667.21 o
   4   0   2      16769.21      18086.15       203.39 o
   5   0   2       1616.69       2410.03        29.55 o
   6   0   2       1889.00       2329.47        58.50 o
   7   0   2        569.13        882.85        20.15 o
   8   0   2       1612.50       1569.71        34.45 o
   9   0   2        587.36        471.89        28.54 o
  10   0   2          5.98          6.95         8.38 o
  11   0   2         12.81         16.05         3.80 o
  12   0   2         59.14         42.32         4.89 o
  13   0   2         85.30         83.07         4.61 o
  14   0   2        308.56        371.49         9.12 o
  15   0   2        130.02        170.32         6.56 o
 -14   1   2          8.40          1.42         2.62 o
 -13   1   2        159.45        163.96         5.73 o
 -12   1   2         78.35         84.52         4.87 o
 -11   1   2         28.15         29.23         4.54 o
 -10   1   2        394.76        395.08        14.63 o
  -9   1   2        241.79        230.84        20.57 o
  -8   1   2         95.21         55.13        11.52 o
  -7   1   2       3575.09       3625.56        90.05 o
  -6   1   2       2682.74       2564.48        49.41 o
  -5   1   2       7297.86       8384.31       118.99 o
  -4   1   2        290.87        286.58         9.90 o
  -3   1   2       4033.54       4353.00       129.11 o
  -2   1   2      41243.35      43671.96       665.16 o
  -1   1   2      14884.86      16493.84       158.05 o
   0   1   2        622.03        767.60        19.07 o
   1   1   2        668.39       1039.52        43.19 o
   2   1   2       2871.19       3055.89        51.83 o
   3   1   2       2071.53       2272.09        81.69 o
   4   1   2      28180.86      31969.31       394.57 o
   5   1   2       1050.46       1310.47        24.73 o
   6   1   2       1588.35       2319.51        70.35 o
   7   1   2        505.57        513.40        16.87 o
   8   1   2         27.69         41.86         7.31 o
   9   1   2        277.98        221.72        17.16 o
  10   1   2        247.85        230.77        18.92 o
  11   1   2        445.23        477.55         9.53 o
  12   1   2          5.65          2.85         3.63 o
  13   1   2         37.51         29.02         4.71 o
  14   1   2         29.46         18.43         3.41 o
  15   1   2         60.94         48.88         3.39 o
  16   1   2          4.68          6.77         2.62 o
 -14   2   2         31.40         33.88         3.78 o
 -13   2   2        350.70        495.60        11.68 o
 -12   2   2          0.10         -3.15         3.15 o
 -11   2   2        293.37        254.62         7.77 o
 -10   2   2        208.25        214.87         9.67 o
  -9   2   2       2834.58       3041.13       111.33 o
  -8   2   2       1365.40       1337.98        70.93 o
  -7   2   2        513.64        420.97        23.03 o
  -6   2   2        152.62        256.37        17.18 o
  -5   2   2          5.09          9.69         5.10 o
  -4   2   2         80.87        109.74         8.27 o
  -3   2   2       1036.18        875.80        18.16 o
  -2   2   2       5757.01       6503.07       114.47 o
  -1   2   2        406.38        420.64         9.38 o
   0   2   2      11904.48      15027.16       143.00 o
   1   2   2       1084.15        898.47        28.89 o
   2   2   2       3873.67       4018.76        37.61 o
   3   2   2      45675.46      52633.30       852.22 o
   4   2   2       8828.90      11230.96       315.35 o
   5   2   2       4309.37       3783.65        91.56 o
   6   2   2       4754.72       5634.64        77.11 o
   7   2   2        440.78        408.12        16.13 o
   8   2   2        635.60        610.20        21.22 o
   9   2   2        259.65        235.27        18.65 o
  10   2   2        252.02        195.80        17.16 o
  11   2   2        113.28        118.08         7.16 o
  12   2   2          0.73         -1.00         4.10 o
  13   2   2        204.45        239.28         7.36 o
  14   2   2        170.48        185.85         8.10 o
  15   2   2        198.16        295.44         7.14 o
  16   2   2          4.13          4.83         2.70 o
 -14   3   2         64.77         75.72         4.44 o
 -13   3   2         18.76         13.77         3.05 o
 -12   3   2          5.68          7.33         3.61 o
 -11   3   2         33.30         36.35         4.61 o
 -10   3   2        105.70         72.95         4.91 o
  -9   3   2        412.15        414.66        13.90 o
  -8   3   2        716.30        607.44        30.48 o
  -7   3   2       2719.99       2741.80        73.16 o
  -6   3   2         62.47         83.37        10.88 o
  -5   3   2       3657.15       4463.95       118.68 o
  -4   3   2       1793.84       1725.40        68.93 o
  -3   3   2         59.97         38.09         6.28 o
  -2   3   2        237.93        324.31         6.22 o
  -1   3   2          4.73         11.06         3.26 o
   0   3   2       9208.77       9148.94        79.56 o
   1   3   2       5670.95       5663.60        80.82 o
   2   3   2       3413.19       4137.36       301.72 o
   3   3   2      17878.76      20643.40       400.87 o
   4   3   2        832.47        861.56        24.66 o
   5   3   2       2763.35       3874.33        79.53 o
   6   3   2      13827.75      15599.41       105.66 o
   7   3   2       1652.69       2091.99        53.27 o
   8   3   2          0.52         -2.43         6.40 o
   9   3   2        527.17        522.20        26.42 o
  10   3   2         26.32          1.81         8.10 o
  11   3   2        134.63        118.65         8.44 o
  12   3   2         41.04         32.44         8.42 o
  13   3   2        134.44        154.79         7.58 o
  14   3   2        284.77        300.18         8.45 o
  15   3   2         20.59         30.00         3.79 o
  16   3   2         48.47         44.27         3.76 o
 -14   4   2         99.76        121.30         6.84 o
 -13   4   2          3.25         -2.78         2.78 o
 -12   4   2         33.23         32.26         4.04 o
 -11   4   2          7.56          7.12         3.62 o
 -10   4   2        489.88        491.78        15.47 o
  -9   4   2          4.41         -1.83         5.32 o
  -8   4   2         58.58         26.45        10.30 o
  -7   4   2        104.92         95.25        13.50 o
  -6   4   2        668.03        905.77        30.64 o
  -5   4   2        144.74         91.28         9.92 o
  -4   4   2       2143.87       2093.62        40.51 o
  -3   4   2        224.75        217.90        12.76 o
  -2   4   2       5137.78       5171.60        76.60 o
  -1   4   2        135.50        131.65         5.27 o
   0   4   2       6672.12       6638.92       139.07 o
   1   4   2      12069.16      13974.32        95.08 o
   2   4   2       1247.66       1726.35        48.85 o
   3   4   2         24.58         57.93         5.50 o
   4   4   2        458.47        596.05        35.45 o
   5   4   2       1793.29       1483.61        38.81 o
   6   4   2       2583.54       1902.01        57.30 o
   7   4   2        157.84        109.02        11.55 o
   8   4   2       1725.59       2023.47        42.43 o
   9   4   2        221.89        208.90        15.59 o
  10   4   2        273.77        321.28        22.41 o
  11   4   2          1.70          0.11         4.70 o
  12   4   2        790.80        936.31        13.25 o
  13   4   2        550.18        600.28        10.48 o
  14   4   2         73.17        102.09         5.06 o
  15   4   2         22.00         29.71         5.35 o
  16   4   2         43.27         37.07         3.88 o
 -13   5   2         20.87         16.29         2.69 o
 -12   5   2        241.93        324.12         9.16 o
 -11   5   2          4.35          2.53         3.52 o
 -10   5   2       1100.43       1121.99        24.24 o
  -9   5   2         45.78         48.26         4.50 o
  -8   5   2        514.01        539.24        34.87 o
  -7   5   2        887.42        815.56        34.65 o
  -6   5   2          1.85          8.34         6.91 o
  -5   5   2        639.51        740.97        41.43 o
  -4   5   2        194.81        204.09        14.60 o
  -3   5   2        589.21        554.51        38.62 o
  -2   5   2        211.17        132.12         7.67 o
  -1   5   2       3894.09       4661.52        98.24 o
   0   5   2       4355.74       4956.52        84.25 o
   1   5   2       4923.53       6054.67        80.69 o
   2   5   2         89.86         92.67         8.07 o
   3   5   2       4299.68       4874.44        96.82 o
   4   5   2        238.25        370.49        16.33 o
   5   5   2       2818.34       2675.57        52.50 o
   6   5   2       1278.23       2381.00        52.93 o
   7   5   2       3527.86       3730.50        71.01 o
   8   5   2        856.36        758.33        38.86 o
   9   5   2        973.81       1021.71        50.54 o
  10   5   2        758.20        707.80        37.88 o
  11   5   2        876.84       1009.76        23.94 o
  12   5   2         41.23         47.08         4.45 o
  13   5   2         46.57         54.54         4.27 o
  14   5   2        130.26        183.97         7.36 o
  15   5   2          1.46          5.37         5.03 o
  16   5   2         80.55         86.59         6.77 o
 -13   6   2          0.23         -2.26         2.26 o
 -12   6   2         39.23         40.49         3.64 o
 -11   6   2         46.15         57.57         4.64 o
 -10   6   2         79.06         63.63         5.06 o
  -9   6   2       3132.01       3246.56        68.89 o
  -8   6   2         65.44         45.40         5.98 o
  -7   6   2        101.48         94.21        16.29 o
  -6   6   2         48.37         40.80        12.43 o
  -5   6   2       1477.17       1486.31        48.35 o
  -4   6   2       1766.50       1784.44        51.13 o
  -3   6   2         88.23         53.23         8.80 o
  -2   6   2      12893.09      13381.78       169.43 o
  -1   6   2       2336.44       2396.63        43.03 o
   0   6   2       2965.78       3465.99        87.29 o
   1   6   2       9313.57       9646.30       167.57 o
   2   6   2      15677.62      17541.21       301.04 o
   3   6   2       2053.51       1896.80        28.43 o
   4   6   2       2050.11       2081.42        47.91 o
   5   6   2       3787.38       4320.40        82.31 o
   6   6   2       4599.14       4515.02        75.28 o
   7   6   2        592.66        568.17        29.45 o
   8   6   2       1473.40       1557.72        61.91 o
   9   6   2         44.24          7.10         7.70 o
  10   6   2       1310.86       1540.99        55.41 o
  11   6   2        357.75        368.96        20.47 o
  12   6   2         29.19         14.85         4.99 o
  13   6   2        371.43        402.26        10.32 o
  14   6   2          0.24          3.40         3.18 o
  15   6   2         90.89         78.48         4.64 o
  16   6   2         81.48        114.23        13.02 o
 -13   7   2          6.94         -0.48         3.53 o
 -12   7   2         21.58         23.18         5.34 o
 -11   7   2          6.41         -3.47         3.47 o
 -10   7   2         33.96         29.38         4.16 o
  -9   7   2         91.61        107.01        10.43 o
  -8   7   2          5.55          9.02         4.35 o
  -7   7   2        938.75       1016.65        68.26 o
  -6   7   2        263.84        230.97        27.85 o
  -5   7   2          3.81         -0.28        11.01 o
  -4   7   2        523.19        416.89        25.97 o
  -3   7   2        179.05        142.67        15.31 o
  -2   7   2       2220.94       2229.81        80.47 o
  -1   7   2        439.46        519.62        26.44 o
   0   7   2       4639.35       4801.63        69.20 o
   1   7   2       2854.71       3308.65        58.96 o
   2   7   2         78.87         60.46         6.71 o
   3   7   2       3411.08       3120.40        84.22 o
   4   7   2        203.52        224.16        20.45 o
   5   7   2       2135.78       2187.83        93.23 o
   6   7   2        118.71         55.81         9.74 o
   7   7   2        528.35        591.10        29.62 o
   8   7   2        446.96        462.81        25.92 o
   9   7   2        349.63        349.03        23.23 o
  10   7   2        731.75        876.67        47.27 o
  11   7   2        612.44        848.15        21.23 o
  12   7   2         77.41         70.54         9.47 o
  13   7   2          9.69          7.21         6.69 o
  14   7   2        171.26        216.80        16.42 o
  15   7   2         30.86         27.84         4.86 o
  16   7   2        113.21        115.59         7.29 o
 -12   8   2          6.45         10.92         3.08 o
 -11   8   2         81.67        130.83        10.74 o
 -10   8   2        691.07        812.17        31.55 o
  -9   8   2         19.67         16.66         5.05 o
  -8   8   2        288.87        265.48        10.52 o
  -7   8   2        456.59        420.49        25.32 o
  -6   8   2       1157.79       1410.93        66.96 o
  -5   8   2       1493.17       1614.84        80.22 o
  -4   8   2        564.83        527.52        35.22 o
  -3   8   2       1067.58       1185.37        56.85 o
  -2   8   2        112.09        192.74        25.36 o
  -1   8   2       3174.01       4122.04        80.87 o
   0   8   2        582.10        659.62        29.01 o
   1   8   2        996.86        989.43        44.34 o
   2   8   2       4655.24       5203.07        90.84 o
   3   8   2       1723.00       1496.29        40.73 o
   4   8   2       3317.09       4578.62        58.79 o
   5   8   2       5265.85       6388.01        72.16 o
   6   8   2        803.83        974.82        34.31 o
   7   8   2        576.03        636.91        29.15 o
   8   8   2        529.06        489.35        38.11 o
   9   8   2          6.00          1.60         9.03 o
  10   8   2        307.61        393.09        13.51 o
  11   8   2        289.85        305.43        12.69 o
  12   8   2         65.37         42.05         8.14 o
  13   8   2         12.46         14.93         6.93 o
  14   8   2         15.89         16.70         7.61 o
  15   8   2         21.98         22.65         3.53 o
 -12   9   2        270.36        388.64        12.69 o
 -11   9   2        111.16        188.00         7.03 o
 -10   9   2          6.01         12.03         4.29 o
  -9   9   2          1.78          0.83         4.37 o
  -8   9   2         20.97         11.37         6.98 o
  -7   9   2       2266.58       2278.85       106.02 o
  -6   9   2       1095.39       1041.08        25.34 o
  -5   9   2       3503.94       3759.34       507.14 o
  -4   9   2        236.46        185.03        22.49 o
  -3   9   2        239.08        165.42        21.25 o
  -2   9   2       1270.78       1085.19        53.40 o
  -1   9   2       1694.82       1950.63        57.41 o
   0   9   2       2624.62       2879.77        85.17 o
   1   9   2         86.10        125.22        15.98 o
   2   9   2       2822.61       2332.71       100.36 o
   3   9   2        933.21       1357.27        41.86 o
   4   9   2       2162.49       2072.52        66.29 o
   5   9   2        655.93        883.42        34.56 o
   6   9   2        805.39        925.90        34.28 o
   7   9   2        602.70        642.60        30.57 o
   8   9   2          4.32          8.46         8.10 o
   9   9   2        187.31        152.09        26.01 o
  10   9   2        692.29        840.61        19.53 o
  11   9   2        487.54        579.56        45.63 o
  12   9   2         97.66        132.31        21.16 o
  13   9   2        162.25        172.45         8.91 o
  14   9   2          4.82          2.80         3.57 o
  15   9   2         13.62         12.99         2.46 o
 -11  10   2          0.24          4.79         2.97 o
 -10  10   2        226.23        296.41         9.03 o
  -9  10   2         39.01         33.56         4.99 o
  -8  10   2         58.85         53.21         7.00 o
  -7  10   2        132.86        106.05         8.33 o
  -6  10   2         38.81         33.89         6.38 o
  -5  10   2          8.34         10.85         3.62 o
  -4  10   2        259.19        182.92        23.21 o
  -3  10   2       1133.86       1078.11        49.87 o
  -2  10   2        117.72        130.03        19.05 o
  -1  10   2       1033.80        985.57        44.42 o
   0  10   2       2416.91       2707.61        92.61 o
   1  10   2       1884.02       1658.56        54.75 o
   2  10   2       2328.12       2292.29        54.87 o
   3  10   2        632.28        576.63        28.87 o
   4  10   2       1876.55       2122.58        79.34 o
   5  10   2        234.59        198.39        16.50 o
   6  10   2          0.97         -0.74        11.03 o
   7  10   2        133.73        169.69        21.24 o
   8  10   2        439.80        404.73        27.11 o
   9  10   2        403.92        427.28        17.74 o
  10  10   2        802.96        857.08        25.48 o
  11  10   2        683.04        820.72        32.61 o
  12  10   2          4.84          4.11         4.99 o
  13  10   2         25.03         32.69         4.17 o
  14  10   2         25.15         24.16         4.50 o
  15  10   2          1.51          1.86         4.27 o
 -10  11   2        229.79        274.50         7.90 o
  -9  11   2         85.50        108.81         6.31 o
  -8  11   2        143.86        121.14         7.10 o
  -7  11   2        262.87        255.19         9.97 o
  -6  11   2          2.07         -4.99         4.99 o
  -5  11   2         46.76         45.09         4.49 o
  -4  11   2       2622.13       2264.98        30.89 o
  -3  11   2          0.66         -6.43        11.63 o
  -2  11   2         36.35         24.64        13.11 o
  -1  11   2        307.45        367.54        38.71 o
   0  11   2        477.85        390.37        30.11 o
   1  11   2        454.99        465.17        32.33 o
   2  11   2        602.41        639.21        36.91 o
   3  11   2       1173.22       1018.59        41.51 o
   4  11   2         29.48         23.28         8.86 o
   5  11   2       6388.00       7295.50       144.56 o
   6  11   2         86.63        109.41        18.40 o
   7  11   2         18.00         19.26        17.62 o
   8  11   2       1315.73       1220.65        28.84 o
   9  11   2        675.82        586.23        14.18 o
  10  11   2         18.43          6.32         5.40 o
  11  11   2        148.81        168.59         7.83 o
  12  11   2          0.37         -3.84         3.84 o
  13  11   2        271.98        325.58        10.46 o
  14  11   2         88.79        103.52         7.22 o
 -10  12   2        309.99        408.51         9.50 o
  -9  12   2        210.93        352.47        20.80 o
  -8  12   2        236.63        385.35        10.60 o
  -7  12   2         20.50          4.93         8.33 o
  -6  12   2         32.47         20.19         4.74 o
  -5  12   2          0.40         -2.59         3.75 o
  -4  12   2        735.86        696.00        21.03 o
  -3  12   2         11.70         -0.54         2.97 o
  -2  12   2          9.06         16.36         3.30 o
  -1  12   2         26.57         24.69        16.09 o
   0  12   2        952.74        883.80        61.10 o
   1  12   2        407.44        411.49        45.81 o
   2  12   2        459.11        312.10        28.22 o
   3  12   2        255.72        265.94        26.22 o
   4  12   2       1658.52       1794.59        50.43 o
   5  12   2          3.47         24.45        13.12 o
   6  12   2        532.30        653.11        31.42 o
   7  12   2         18.84         13.80         5.31 o
   8  12   2         77.42         81.19         7.27 o
   9  12   2        217.15        192.55        20.15 o
  10  12   2          4.97         -1.98         4.85 o
  11  12   2          0.44         -2.11         5.01 o
  12  12   2         45.41         42.98         7.86 o
  13  12   2        141.66        143.12         6.68 o
  14  12   2        115.36        119.93        17.11 o
  -9  13   2         11.69         -1.38         4.57 o
  -8  13   2         98.43        106.31         9.47 o
  -7  13   2        678.35        764.76        35.70 o
  -6  13   2        114.77        108.42         6.79 o
  -5  13   2        137.26        128.11         9.45 o
  -4  13   2        458.66        409.25        15.76 o
  -3  13   2          3.28          1.94         3.68 o
  -2  13   2       2658.17       2281.75        85.93 o
  -1  13   2          7.81         11.36         5.28 o
   0  13   2       1044.69        955.97        31.67 o
   1  13   2        448.99        452.33         9.69 o
   2  13   2        272.97        308.06        22.19 o
   3  13   2       4728.30       4164.14       212.93 o
   4  13   2        194.32        176.98         8.31 o
   5  13   2         61.89         49.77         6.81 o
   6  13   2         20.61         11.48         5.32 o
   7  13   2        109.47        103.03        11.43 o
   8  13   2        910.24        851.82        24.19 o
   9  13   2          4.71          0.48         5.39 o
  10  13   2        112.80         93.36         7.45 o
  11  13   2        903.97       1079.88        63.91 o
  12  13   2         23.81         28.18         4.81 o
  13  13   2         30.83         39.03         6.00 o
  -8  14   2         66.82         82.80        13.05 o
  -7  14   2         31.96         18.12         4.90 o
  -6  14   2         13.92          4.87         5.05 o
  -5  14   2          0.57          4.25         3.57 o
  -4  14   2          0.58         -1.63         3.49 o
  -3  14   2        134.79        100.62         6.22 o
  -2  14   2        267.82        306.47         8.76 o
  -1  14   2       1917.51       2062.47        68.40 o
   0  14   2          7.64         14.57         5.20 o
   1  14   2         98.73         52.85         5.60 o
   2  14   2       3033.90       2798.18        87.15 o
   3  14   2        330.14        346.32        10.19 o
   4  14   2         38.44         30.63         5.58 o
   5  14   2        157.62        101.63         9.09 o
   6  14   2         28.80         23.19         6.34 o
   7  14   2          0.48          0.11         5.40 o
   8  14   2        168.14        141.70         9.20 o
   9  14   2         50.02         41.47         6.23 o
  10  14   2        477.51        526.76        13.86 o
  11  14   2        130.13        153.68         7.72 o
  12  14   2        248.25        317.26        13.42 o
  13  14   2          0.16         -4.25         4.25 o
  -6  15   2         66.69         39.97         5.49 o
  -5  15   2         40.36         46.24         4.89 o
  -4  15   2        202.88        173.81         7.87 o
  -3  15   2         40.19         71.94        11.58 o
  -2  15   2          0.20         -2.88         7.52 o
  -1  15   2       1094.98       1105.14        18.19 o
   0  15   2        215.94        200.62        11.25 o
   1  15   2       1474.39       1668.48        31.43 o
   2  15   2        377.73        374.27        13.98 o
   3  15   2        194.26        151.98         9.61 o
   4  15   2        202.95        221.68        10.06 o
   5  15   2        184.42        163.94        10.43 o
   6  15   2        995.79       1072.63        70.94 o
   7  15   2        100.58         65.06        13.66 o
   8  15   2         20.12         12.98         5.31 o
   9  15   2         33.86         36.48         5.73 o
  10  15   2          3.62         -4.66         4.66 o
  11  15   2         12.59          8.37         5.63 o
  12  15   2          2.65         11.98         4.94 o
  -4  16   2          1.47          2.29         6.36 o
  -3  16   2          1.75          0.91         6.81 o
  -2  16   2         52.26         29.19         7.87 o
  -1  16   2        124.80        132.74        15.00 o
   0  16   2         75.95        103.55        10.62 o
   1  16   2        489.18        515.79        23.90 o
   2  16   2         28.60         41.77         5.43 o
   3  16   2         52.14         47.52         5.53 o
   4  16   2        108.85        125.17         9.00 o
   5  16   2        205.62        201.17        12.46 o
   6  16   2         59.38         72.56         9.58 o
   7  16   2         16.93         10.92         5.36 o
   8  16   2        151.64        130.49         7.90 o
   9  16   2          9.93          8.08         4.42 o
  10  16   2          1.05          2.34         5.46 o
  11  16   2        111.18        136.31         9.06 o
  -4  17   2         69.74         52.05        13.24 o
  -3  17   2         15.62         19.41         6.76 o
  -2  17   2        109.76         99.09        11.80 o
  -1  17   2         32.79         19.67        13.47 o
   0  17   2        187.52        211.09        25.91 o
   1  17   2        175.81        226.04        12.85 o
   2  17   2         29.66         35.70         5.75 o
   3  17   2        374.05        451.41        15.84 o
   4  17   2         50.97         36.36         5.64 o
   5  17   2          3.26          5.07         4.80 o
   6  17   2        121.76        110.99        12.56 o
   7  17   2         53.99         56.00         5.99 o
   8  17   2         10.32          8.44         6.32 o
   9  17   2         11.94         15.38         6.18 o
  10  17   2         66.80         38.04         6.04 o
  -2  18   2          6.47          3.29         5.65 o
  -1  18   2         17.78         25.05         6.61 o
   0  18   2         56.49         54.66         9.43 o
   1  18   2         42.85         64.31        11.97 o
   2  18   2        179.54        216.54         9.90 o
   3  18   2        524.86        656.36        17.57 o
   4  18   2         18.13          5.93         5.43 o
   5  18   2         34.68         28.07         5.20 o
   6  18   2          0.17         -0.35         4.22 o
   7  18   2         27.35         16.85         6.75 o
   8  18   2        262.19        343.27        14.07 o
   9  18   2          1.05         -5.44         5.44 o
   0  19   2          0.30         -2.46         4.74 o
   1  19   2        237.61        294.97        10.96 o
   2  19   2        337.96        486.47        27.34 o
   3  19   2          8.24         20.16        10.96 o
   4  19   2        159.76        210.33        13.13 o
   5  19   2        455.45        732.50        20.99 o
   6  19   2        265.63        393.52        15.23 o
  -4 -18   3         99.16        150.71        12.06 o
  -3 -18   3         35.82         44.15         9.23 o
  -2 -18   3        182.22        271.27        13.65 o
  -1 -18   3        170.71        217.80        13.12 o
   0 -18   3        225.14        303.37        15.49 o
   1 -18   3         42.99         30.83         7.02 o
  -6 -17   3         18.22         31.50         4.99 o
  -5 -17   3         25.80         25.03         5.34 o
  -4 -17   3         31.89         42.02         6.28 o
  -3 -17   3         35.85         39.13         5.19 o
  -2 -17   3        222.62        267.25        10.17 o
  -1 -17   3        242.93        247.58        10.08 o
   0 -17   3        652.94        759.86        34.24 o
   1 -17   3        488.38        536.04        23.44 o
   2 -17   3       1082.60       1097.52        31.56 o
   3 -17   3        614.20        726.59        24.32 o
   4 -17   3          7.31         -1.93         5.71 o
  -8 -16   3         16.16         26.60         6.00 o
  -7 -16   3         74.97         72.38         6.31 o
  -6 -16   3         67.13         63.02         6.70 o
  -5 -16   3         16.49          6.19         9.41 o
  -4 -16   3        227.71        250.69        12.70 o
  -3 -16   3         68.77         60.86         6.34 o
  -2 -16   3         53.93         40.16         6.20 o
  -1 -16   3        360.92        416.99        13.40 o
   0 -16   3         26.06         19.82         5.90 o
   1 -16   3         50.97         45.70         6.74 o
   2 -16   3        171.56        440.11       195.20 o
   3 -16   3          3.02        191.14       124.36 o
   4 -16   3        172.72        304.32        82.65 o
   5 -16   3          0.04        112.98        76.36 o
   6 -16   3        146.84        352.89        11.95 o
  -9 -15   3        129.51        119.60         8.75 o
  -8 -15   3         95.27         90.39         9.06 o
  -7 -15   3        243.98        269.18        35.36 o
  -6 -15   3         10.41         10.99         5.60 o
  -5 -15   3        201.96        250.12        12.56 o
  -4 -15   3         72.68         70.73         8.52 o
  -3 -15   3         16.74         15.93         5.56 o
  -2 -15   3        654.00        663.14        16.86 o
  -1 -15   3          8.37         -4.38         5.57 o
   0 -15   3        188.86        164.97        10.55 o
   1 -15   3         42.00         46.32         7.01 o
   2 -15   3          2.20          0.29         5.88 o
   3 -15   3         14.38         25.14         9.45 o
   4 -15   3          7.69          8.47         5.14 o
   5 -15   3        129.70        130.20        12.54 o
   6 -15   3         95.49         71.22         6.01 o
   7 -15   3        164.75        244.26        10.60 o
 -10 -14   3        125.52        119.43         8.80 o
  -9 -14   3          6.85         -2.17         5.85 o
  -8 -14   3        394.92        470.52        18.93 o
  -7 -14   3         24.68          7.99        14.51 o
  -6 -14   3         38.50         37.95         6.99 o
  -5 -14   3        159.70        136.40        11.38 o
  -4 -14   3        724.85        800.74        22.35 o
  -3 -14   3        342.30        343.14        12.78 o
  -2 -14   3        658.34        621.52        16.72 o
  -1 -14   3        587.81        424.41        14.42 o
   0 -14   3        233.12        171.15        10.25 o
   1 -14   3        674.35        692.53        16.93 o
   2 -14   3         24.58          6.82         4.58 o
   3 -14   3        107.21        102.10         7.77 o
   4 -14   3        154.26        107.64         8.68 o
   5 -14   3          9.01         -0.25         5.39 o
   6 -14   3         42.14         44.51         5.86 o
   7 -14   3         68.00         70.91         7.95 o
   8 -14   3        453.97        492.24        15.10 o
 -11 -13   3         46.71         37.45         5.84 o
 -10 -13   3          3.97          7.44         5.44 o
  -9 -13   3        160.75        195.54        13.50 o
  -8 -13   3        845.94        885.58        27.61 o
  -7 -13   3        438.77        492.61        18.74 o
  -6 -13   3        513.78        497.74        30.89 o
  -5 -13   3         69.27         64.93        18.56 o
  -4 -13   3        726.31        678.29        20.59 o
  -3 -13   3        378.06        380.47        13.20 o
  -2 -13   3        264.73        226.40        10.61 o
  -1 -13   3         87.54         81.64         7.36 o
   0 -13   3        120.57        105.82         8.65 o
   1 -13   3        484.07        481.66        12.85 o
   2 -13   3        230.87        260.70        10.35 o
   3 -13   3          8.53         12.78         4.55 o
   4 -13   3        132.77         97.22         8.33 o
   5 -13   3         36.12         45.76         5.33 o
   6 -13   3        217.32        255.79         8.80 o
   7 -13   3       1409.97       1674.33        22.52 o
   8 -13   3         71.23         98.83         8.99 o
   9 -13   3         13.28          4.81         5.20 o
 -12 -12   3          0.18         -4.07         4.07 o
 -11 -12   3        323.46        333.05        64.92 o
 -10 -12   3          9.80          2.68         8.82 o
  -9 -12   3        199.47        195.18        14.17 o
  -8 -12   3        206.56        193.50        14.48 o
  -7 -12   3          0.34         -4.66         5.48 o
  -6 -12   3        117.73         74.49        12.24 o
  -5 -12   3        211.22        220.61        12.14 o
  -4 -12   3          8.68          1.57         5.38 o
  -3 -12   3        514.45        426.72        13.56 o
  -2 -12   3         97.16         99.62         8.94 o
  -1 -12   3         30.02         22.05         3.85 o
   0 -12   3        786.05        710.23        15.39 o
   1 -12   3       1177.09       1092.52        16.08 o
   2 -12   3       3237.97       2904.68        56.57 o
   3 -12   3         11.12         13.93         3.84 o
   4 -12   3       1104.64       1011.24        19.65 o
   5 -12   3          0.13          6.96         3.55 o
   6 -12   3         40.06         35.79         4.45 o
   7 -12   3          4.20         -1.59         4.63 o
   8 -12   3        164.56        223.57         8.96 o
   9 -12   3         64.53         87.58         7.58 o
  10 -12   3         11.48         25.13         5.29 o
 -12 -11   3          1.43          0.18         5.07 o
 -11 -11   3        201.19        250.88        58.93 o
 -10 -11   3        299.40        293.87        27.21 o
  -9 -11   3        436.24        452.92        58.39 o
  -8 -11   3        192.74        188.82        16.12 o
  -7 -11   3       1128.68       1134.77        67.95 o
  -6 -11   3        824.27        802.47        36.94 o
  -5 -11   3        855.00        716.89        56.63 o
  -4 -11   3       4332.35       4577.99       197.84 o
  -3 -11   3        226.59        301.30        50.61 o
  -2 -11   3        163.74        193.26        25.03 o
  -1 -11   3        260.56        247.28        28.39 o
   0 -11   3        229.15        217.16        26.82 o
   1 -11   3       1702.20       1870.66       116.69 o
   2 -11   3          4.08        -16.26        16.26 o
   3 -11   3         13.47         17.00         4.42 o
   4 -11   3        432.31        374.08         9.61 o
   5 -11   3          5.47         -0.31         3.18 o
   6 -11   3       1122.67        980.22        32.47 o
   7 -11   3        984.66        866.49        20.66 o
   8 -11   3          1.00          1.70         3.72 o
   9 -11   3         15.11         16.94         4.33 o
  10 -11   3        226.95        264.92         8.84 o
  11 -11   3         26.05         24.21         4.93 o
 -13 -10   3          7.33          0.76         5.12 o
 -12 -10   3         36.19         42.36         5.68 o
 -11 -10   3         16.74         14.66         5.98 o
 -10 -10   3         91.46        100.84        16.78 o
  -9 -10   3        487.47        425.22        28.51 o
  -8 -10   3       1241.52       1333.27        47.51 o
  -7 -10   3        934.77        925.72        27.40 o
  -6 -10   3        122.62        113.08         9.23 o
  -5 -10   3        421.41        378.92        60.63 o
  -4 -10   3        156.78        206.92        44.39 o
  -3 -10   3        458.69        327.35        41.89 o
  -2 -10   3        590.57        523.47        45.25 o
  -1 -10   3          2.05         12.70        13.23 o
   0 -10   3        180.26        187.53        29.62 o
   1 -10   3       1130.61       1013.89        49.88 o
   2 -10   3       1107.15       1217.20       180.95 o
   3 -10   3       1366.24       1141.66        87.46 o
   4 -10   3         94.50         55.36        15.50 o
   5 -10   3        897.40        875.55        15.41 o
   6 -10   3          2.12         12.60         3.93 o
   7 -10   3       1183.73       1048.56        23.25 o
   8 -10   3       1845.51       1661.49        30.46 o
   9 -10   3          7.20          4.20         3.01 o
  10 -10   3        124.50        135.42         7.34 o
  11 -10   3         15.19         28.62         3.65 o
 -13  -9   3         39.23         50.08         4.49 o
 -12  -9   3         60.22         46.75        14.00 o
 -11  -9   3        743.48        823.94        38.16 o
 -10  -9   3          5.75         -4.40        13.89 o
  -9  -9   3        677.17        772.07        37.49 o
  -8  -9   3        234.71        247.98        17.96 o
  -7  -9   3         35.78         31.85         7.67 o
  -6  -9   3         19.44         23.86        26.53 o
  -5  -9   3         15.03         20.54        25.58 o
  -4  -9   3        196.79        143.20        38.54 o
  -3  -9   3       1552.19       1621.76        69.74 o
  -2  -9   3        257.18        232.32        23.50 o
  -1  -9   3       1276.33       1255.96        51.03 o
   0  -9   3       1649.67       1601.70        92.69 o
   1  -9   3        453.17        410.00        29.32 o
   2  -9   3       3772.15       3134.87       215.08 o
   3  -9   3         18.21         38.14        14.65 o
   4  -9   3         14.13         15.67        11.59 o
   5  -9   3        201.26        167.47        61.55 o
   6  -9   3         93.52         82.68         9.17 o
   7  -9   3          2.18          1.02         3.94 o
   8  -9   3       1314.81       1315.93        25.38 o
   9  -9   3         12.27         -4.72         4.72 o
  10  -9   3         46.23         33.31         4.82 o
  11  -9   3         78.81         67.22         5.46 o
  12  -9   3         27.47         32.17         3.90 o
 -13  -8   3        121.87        110.62         9.73 o
 -12  -8   3         15.18         14.03         4.16 o
 -11  -8   3         87.33         69.12        13.69 o
 -10  -8   3        389.74        436.86        53.72 o
  -9  -8   3         19.21         25.11         9.69 o
  -8  -8   3         22.47         34.80        10.32 o
  -7  -8   3        683.34        699.32        58.08 o
  -6  -8   3         54.60         59.19        30.10 o
  -5  -8   3       2255.87       2586.16       134.75 o
  -4  -8   3        293.44        339.53        48.83 o
  -3  -8   3        164.27        194.48        21.48 o
  -2  -8   3       2416.61       2323.58        91.82 o
  -1  -8   3        151.41        142.50        30.82 o
   0  -8   3        395.65        368.67        32.20 o
   1  -8   3       1266.39        999.66        42.11 o
   2  -8   3         42.58         32.93         9.40 o
   3  -8   3         64.19         34.24        11.91 o
   4  -8   3        238.38        239.10        23.79 o
   5  -8   3        573.80        483.44        58.91 o
   6  -8   3         17.46         10.07        16.57 o
   7  -8   3          2.58         -0.29        11.16 o
   8  -8   3       1099.52        878.48        42.22 o
   9  -8   3          0.35          1.17         3.51 o
  10  -8   3        229.53        184.56        10.48 o
  11  -8   3          1.04         -3.27         3.35 o
  12  -8   3         10.25          4.72         3.44 o
  13  -8   3         65.52         67.37        17.13 o
 -14  -7   3          2.06          2.38         4.13 o
 -13  -7   3        135.05        160.92         7.60 o
 -12  -7   3         23.05         15.31         4.48 o
 -11  -7   3        320.93        378.08        22.13 o
 -10  -7   3        528.65        545.44        18.23 o
  -9  -7   3        888.54        983.44        43.10 o
  -8  -7   3        309.64        309.45        27.66 o
  -7  -7   3        335.75        295.16        26.91 o
  -6  -7   3         22.36          5.69        11.02 o
  -5  -7   3       4405.53       4753.53        98.94 o
  -4  -7   3       2108.39       2549.07       271.12 o
  -3  -7   3         87.98         50.15        11.20 o
  -2  -7   3       1088.20        756.96        61.38 o
  -1  -7   3        390.29        389.41        24.81 o
   0  -7   3       1280.03       1492.37        38.41 o
   1  -7   3       2935.50       3643.11        76.42 o
   2  -7   3       2648.43       3236.03       166.07 o
   3  -7   3       4503.29       4548.46       110.46 o
   4  -7   3        985.28        903.06        48.34 o
   5  -7   3        310.06        207.83        23.76 o
   6  -7   3         59.37         36.80        14.20 o
   7  -7   3        576.31        520.31        40.41 o
   8  -7   3        588.59        527.81        23.39 o
   9  -7   3       1081.54        964.53        37.52 o
  10  -7   3        502.63        381.52        12.55 o
  11  -7   3          0.17          0.91         3.41 o
  12  -7   3         64.73         69.97         6.68 o
  13  -7   3         91.19         99.76         5.20 o
 -14  -6   3          2.92          1.50         5.16 o
 -13  -6   3          0.05         -1.46         3.65 o
 -12  -6   3        153.91        150.26        10.30 o
 -11  -6   3        429.52        453.42        17.81 o
 -10  -6   3         44.06         50.05        11.48 o
  -9  -6   3        375.75        464.06        19.07 o
  -8  -6   3        185.30        146.34        22.51 o
  -7  -6   3        204.92        176.19        14.33 o
  -6  -6   3       1225.63       1144.76        34.23 o
  -5  -6   3         14.32         48.17         8.03 o
  -4  -6   3        315.51        514.37        30.70 o
  -3  -6   3        103.35         90.78         9.90 o
  -2  -6   3        623.40        537.01        20.23 o
  -1  -6   3        595.63        830.07        32.47 o
   0  -6   3       1687.00       2200.41        57.07 o
   1  -6   3       2434.67       3015.84        62.96 o
   2  -6   3       1118.62       1676.15        41.14 o
   3  -6   3       3946.59       3561.85        75.05 o
   4  -6   3       2927.24       2851.09       126.76 o
   5  -6   3         19.67          1.90         8.21 o
   6  -6   3        133.67        159.42        16.78 o
   7  -6   3         25.29         12.92        10.51 o
   8  -6   3          9.58         27.45        13.37 o
   9  -6   3        111.76         84.87         5.56 o
  10  -6   3          1.75          2.55         3.42 o
  11  -6   3         42.25         50.77         5.03 o
  12  -6   3         10.87          9.99         3.49 o
  13  -6   3          2.75         -0.14         2.78 o
  14  -6   3        287.63        327.42        25.99 o
 -14  -5   3         31.91         41.42         7.02 o
 -13  -5   3        117.84        135.22         7.83 o
 -12  -5   3         25.57         19.72         5.23 o
 -11  -5   3         17.78         18.15         5.30 o
 -10  -5   3        406.38        420.09        17.36 o
  -9  -5   3        377.78        382.57        13.74 o
  -8  -5   3         42.30         52.18         9.93 o
  -7  -5   3         57.22         30.39         7.40 o
  -6  -5   3          4.99          1.73         5.59 o
  -5  -5   3        100.33        154.30        11.74 o
  -4  -5   3        896.58        870.58        25.41 o
  -3  -5   3       1224.05       1578.57        44.43 o
  -2  -5   3       6888.77       7437.89       248.22 o
  -1  -5   3       6565.65       8234.77       125.19 o
   0  -5   3        196.41        204.74         7.66 o
   1  -5   3       1994.25       2356.63        54.84 o
   2  -5   3        155.39        414.90        16.05 o
   3  -5   3       7072.07       7671.14       142.15 o
   4  -5   3       2416.90       2710.00        69.41 o
   5  -5   3        570.84        546.78        28.86 o
   6  -5   3         94.42         44.30        13.65 o
   7  -5   3       1315.72       1595.86        73.62 o
   8  -5   3       1371.35       1412.49        55.52 o
   9  -5   3        161.18        160.43        25.84 o
  10  -5   3         47.63         18.30         5.07 o
  11  -5   3        420.63        436.01        13.49 o
  12  -5   3          0.33         -2.05         3.45 o
  13  -5   3         36.30         43.08         4.18 o
  14  -5   3          1.39         -2.16         3.21 o
 -14  -4   3          3.55          0.82         3.17 o
 -13  -4   3          3.83          2.26         4.60 o
 -12  -4   3         11.04         11.49         4.97 o
 -11  -4   3         45.44         51.69         9.36 o
 -10  -4   3        996.56       1227.15        35.15 o
  -9  -4   3         48.32         47.94         6.89 o
  -8  -4   3       1649.76       1701.76        58.88 o
  -7  -4   3        976.32       1103.17        35.32 o
  -6  -4   3        295.56        315.45        17.08 o
  -5  -4   3        596.00        723.17        23.01 o
  -4  -4   3       2668.33       3250.61       114.90 o
  -3  -4   3       6166.63       7836.75       209.31 o
  -2  -4   3       3920.46       4477.29       114.69 o
  -1  -4   3       1660.14       1865.32        65.61 o
   0  -4   3         41.23        197.78         6.81 o
   1  -4   3       4946.02       5850.49        75.26 o
   2  -4   3       1542.30       1806.49        31.37 o
   3  -4   3        287.66        416.32        12.09 o
   4  -4   3       6812.31       8102.12       153.78 o
   5  -4   3          2.46         24.51         7.00 o
   6  -4   3      10922.45      12669.41       247.36 o
   7  -4   3       2682.18       2898.27        92.63 o
   8  -4   3         52.78         36.77        12.19 o
   9  -4   3       1041.79       1136.55       236.74 o
  10  -4   3       2786.35       2787.02        56.63 o
  11  -4   3          1.09         -1.98         3.17 o
  12  -4   3        328.70        335.40         9.72 o
  13  -4   3         10.69          5.76         2.83 o
  14  -4   3          3.86         -0.28         2.37 o
  15  -4   3          4.88         -1.20         3.50 o
 -14  -3   3        119.65        172.97         6.81 o
 -13  -3   3          0.12         -1.51         3.07 o
 -12  -3   3        168.03        171.01        10.06 o
 -11  -3   3          2.02         12.54         7.53 o
 -10  -3   3        132.31        137.42         9.61 o
  -9  -3   3          1.37          1.91         9.39 o
  -8  -3   3       2844.41       3099.72        73.19 o
  -7  -3   3        308.00        281.63        37.90 o
  -6  -3   3          0.72          5.62         5.92 o
  -5  -3   3        606.71        446.91        18.01 o
  -4  -3   3        771.56        976.18        21.56 o
  -3  -3   3        629.89       1072.31        36.55 o
  -2  -3   3         92.25         66.98         5.42 o
  -1  -3   3      18610.88      19088.46       472.74 o
   0  -3   3      22559.98      20454.38        90.06 o
   1  -3   3       5360.49       5167.88       132.75 o
   2  -3   3         96.18         71.98         4.66 o
   3  -3   3       1839.08       2155.72        37.35 o
   4  -3   3       2687.62       2910.14        48.02 o
   5  -3   3        774.97       1292.07        21.88 o
   6  -3   3       1904.73       2202.00        31.94 o
   7  -3   3         44.21         30.20         5.75 o
   8  -3   3         16.49         11.01         7.84 o
   9  -3   3       1773.38       2101.12        86.64 o
  10  -3   3        281.39        336.40        16.85 o
  11  -3   3        517.39        409.48        23.81 o
  12  -3   3         16.97          8.03         3.17 o
  13  -3   3        124.21        125.62         9.95 o
  14  -3   3         39.18         53.25         5.11 o
  15  -3   3         31.74         22.32         3.29 o
 -14  -2   3         44.97         53.74         3.54 o
 -13  -2   3        352.79        516.03        14.19 o
 -12  -2   3          5.71         -1.38         3.72 o
 -11  -2   3       1792.59       2221.73        26.41 o
 -10  -2   3        372.20        361.57        17.29 o
  -9  -2   3       1362.41       1591.34        62.81 o
  -8  -2   3        231.21        192.52        19.99 o
  -7  -2   3        129.33         91.67        15.62 o
  -6  -2   3       2889.83       3046.14        59.42 o
  -5  -2   3         12.69         29.45         6.23 o
  -4  -2   3       6613.77       6145.75       113.46 o
  -3  -2   3        967.88       1143.40        15.57 o
  -2  -2   3      16259.73      16502.38       226.16 o
  -1  -2   3       8169.34       6682.48        44.28 o
   0  -2   3       6334.04       4820.54        50.05 o
   1  -2   3      19588.23      19358.37       473.73 o
   2  -2   3        467.20        611.27        18.23 o
   3  -2   3        922.78        933.21        29.46 o
   4  -2   3       2938.57       3460.58        42.06 o
   5  -2   3       2088.10       2246.95        32.22 o
   6  -2   3       3635.41       5057.33        78.17 o
   7  -2   3       1024.87       1483.08        25.79 o
   8  -2   3        547.90        454.54        32.99 o
   9  -2   3       4325.25       4912.09       221.85 o
  10  -2   3       1426.96       1529.40        91.84 o
  11  -2   3        919.40        900.77        14.26 o
  12  -2   3          5.51          2.65         3.08 o
  13  -2   3          3.38         -0.51         3.08 o
  14  -2   3         40.79         44.64         4.93 o
  15  -2   3        102.06        102.16         4.84 o
 -14  -1   3          1.11          0.75         2.49 o
 -13  -1   3          0.13         -2.11         4.39 o
 -12  -1   3        103.36         97.22         6.75 o
 -11  -1   3        280.94        285.11         9.76 o
 -10  -1   3        498.33        560.48        20.02 o
  -9  -1   3        298.10        356.03        24.56 o
  -8  -1   3        127.27         89.18        14.24 o
  -7  -1   3        241.69        267.62        22.17 o
  -6  -1   3        597.52        542.88        22.92 o
  -5  -1   3       2273.10       2418.77        42.94 o
  -4  -1   3        585.54        418.15        18.67 o
  -3  -1   3         77.26         85.62         5.35 o
  -2  -1   3      17996.47      18762.20        97.04 o
  -1  -1   3       8867.37       8131.30       144.02 o
   0  -1   3      18818.91      17541.03       735.47 o
   1  -1   3       2774.53       3965.22        51.09 o
   2  -1   3        198.15        267.87         8.56 o
   3  -1   3      14730.20      17149.10       275.94 o
   4  -1   3       7263.42       9034.88       134.04 o
   5  -1   3       6249.29       7726.83       126.70 o
   6  -1   3         26.38         21.69         4.53 o
   7  -1   3      10102.98      11893.40       216.91 o
   8  -1   3       1082.79       1103.51        26.39 o
   9  -1   3         43.66         49.39         8.83 o
  10  -1   3        473.11        466.32        27.49 o
  11  -1   3         27.05         11.95         5.08 o
  12  -1   3          2.09         -3.43         3.43 o
  13  -1   3         28.21         21.65         3.65 o
  14  -1   3          0.24          0.91         2.92 o
  15  -1   3        206.85        268.96         6.78 o
 -14   0   3         22.70         31.30         2.96 o
 -13   0   3         80.33        104.58         5.87 o
 -12   0   3          1.33         -1.85         3.79 o
 -11   0   3        131.74        145.23         7.09 o
 -10   0   3        146.21        131.65        12.10 o
  -9   0   3        400.47        452.29        27.46 o
  -8   0   3        891.61        962.55        37.05 o
  -7   0   3        461.74        554.79        28.12 o
  -6   0   3       1184.29       1580.62        45.40 o
  -5   0   3       2112.73       2680.84        91.30 o
  -4   0   3        127.50         62.04         6.06 o
  -3   0   3        323.33         89.62         4.59 o
  -2   0   3       1818.51       2217.84        36.11 o
  -1   0   3      10210.71      11064.54       209.19 o
   0   0   3         92.82         95.56         6.62 o
   1   0   3       4105.76       4350.11        43.08 o
   2   0   3       4991.22       6904.18        58.55 o
   3   0   3         11.97         24.71         3.67 o
   4   0   3       3049.41       3748.24       101.66 o
   5   0   3        130.90        331.18        22.28 o
   6   0   3        158.15        170.24         7.83 o
   7   0   3       6245.16       7568.71       135.00 o
   8   0   3         25.74         43.77         6.83 o
   9   0   3        399.02        442.49        28.78 o
  10   0   3        215.53        249.05        18.04 o
  11   0   3        826.49        865.38        25.60 o
  12   0   3        612.17        515.03        16.75 o
  13   0   3         59.65         43.39         4.39 o
  14   0   3        396.84        497.29        10.62 o
  15   0   3         19.17         32.80         3.61 o
  16   0   3         56.39         44.09         2.85 o
 -14   1   3        133.29        175.09         5.91 o
 -13   1   3          4.00         -0.77         3.23 o
 -12   1   3         48.16         56.37         5.03 o
 -11   1   3         59.30         58.89         5.44 o
 -10   1   3        889.08        965.88        41.03 o
  -9   1   3          2.91          4.02         5.78 o
  -8   1   3        237.38        253.12        20.49 o
  -7   1   3          8.32          5.56         7.66 o
  -6   1   3       2707.59       3509.69        59.50 o
  -5   1   3       8738.63       9782.09       121.45 o
  -4   1   3        386.87        230.44        11.01 o
  -3   1   3      14539.32      15081.43       222.40 o
  -2   1   3         66.84        250.10        18.36 o
  -1   1   3      17327.57      21652.67       244.03 o
   0   1   3       1055.73       1239.63        20.36 o
   1   1   3          7.86         15.08         4.70 o
   2   1   3      31630.80      32881.39       133.84 o
   3   1   3         38.45         90.08        14.41 o
   4   1   3        583.36        361.45        14.06 o
   5   1   3       1207.57        924.57        14.13 o
   6   1   3      11849.10      13810.03       229.07 o
   7   1   3       1816.07       2582.22        39.31 o
   8   1   3         15.51         19.93         6.18 o
   9   1   3        692.45        739.20        44.98 o
  10   1   3          9.56          3.81         7.33 o
  11   1   3         54.64         29.92         3.83 o
  12   1   3        153.90        176.13         7.14 o
  13   1   3         21.55          8.98         3.17 o
  14   1   3        663.54        884.63        17.19 o
  15   1   3        112.84        146.87         5.64 o
  16   1   3          0.50         -0.74         2.69 o
 -14   2   3         35.03         27.33         3.12 o
 -13   2   3         59.43         62.43         4.30 o
 -12   2   3         23.62         16.58         3.76 o
 -11   2   3         45.43         39.39         4.06 o
 -10   2   3         96.48         84.23         4.95 o
  -9   2   3       1750.26       1923.70        66.62 o
  -8   2   3       1393.88       1342.38        52.15 o
  -7   2   3          7.43          4.14         8.22 o
  -6   2   3       1520.70       1440.00        69.21 o
  -5   2   3        176.35        179.23        18.08 o
  -4   2   3        243.72        115.74         8.43 o
  -3   2   3         20.54         13.62         2.63 o
  -2   2   3      23230.09      24987.83       361.45 o
  -1   2   3       7010.65       7208.55       109.71 o
   0   2   3      13362.23      15802.77        68.69 o
   1   2   3       4154.81       5122.14        77.92 o
   2   2   3       1813.50       1834.28        55.37 o
   3   2   3       9380.81      11144.56       195.00 o
   4   2   3        657.38       1362.64        46.63 o
   5   2   3          1.71        118.03         6.18 o
   6   2   3       2305.46       2916.38        46.22 o
   7   2   3          3.55         -1.41         5.28 o
   8   2   3        365.35        356.86        16.52 o
   9   2   3         24.44         13.00         6.31 o
  10   2   3         48.66         29.71         9.12 o
  11   2   3        417.04        389.63        19.00 o
  12   2   3        501.12        500.26        11.74 o
  13   2   3        902.26       1085.43        17.40 o
  14   2   3         40.27         36.79         7.72 o
  15   2   3        184.87        195.79         6.82 o
  16   2   3        127.02        181.83        17.36 o
 -13   3   3         50.22         63.75         4.33 o
 -12   3   3         65.32         83.25         4.33 o
 -11   3   3         43.81         33.86         3.84 o
 -10   3   3         53.09         38.66         5.30 o
  -9   3   3        137.49        152.86         5.83 o
  -8   3   3         12.46          2.14         9.08 o
  -7   3   3        566.36        542.47        36.44 o
  -6   3   3        797.97        781.38        35.60 o
  -5   3   3        106.05         44.76         7.87 o
  -4   3   3        768.54        804.89        44.49 o
  -3   3   3        906.96        597.06        14.51 o
  -2   3   3        352.98        526.70        16.20 o
  -1   3   3       2220.64       1805.15        32.61 o
   0   3   3       7902.35       8815.08        64.62 o
   1   3   3      11932.58      15567.10       102.21 o
   2   3   3      30915.62      34809.54      1087.50 o
   3   3   3        931.07       1248.66        76.70 o
   4   3   3        665.67        490.17        13.05 o
   5   3   3       5417.57       5872.38       101.39 o
   6   3   3         11.65         16.01         8.59 o
   7   3   3        945.82        947.61        24.08 o
   8   3   3       1792.64       1835.98        36.40 o
   9   3   3        540.14        364.79        21.15 o
  10   3   3         31.94         32.73         9.78 o
  11   3   3        635.05        601.89        30.32 o
  12   3   3        204.30        208.19         9.37 o
  13   3   3        175.19        181.79         6.72 o
  14   3   3        131.12        174.95         6.27 o
  15   3   3         15.41         13.15         3.76 o
  16   3   3         71.62         84.57         4.97 o
 -13   4   3         23.22         14.10         2.59 o
 -12   4   3          3.61         -2.87         3.10 o
 -11   4   3          0.60          2.51         3.41 o
 -10   4   3        286.60        314.97        12.43 o
  -9   4   3         16.65         11.90         4.87 o
  -8   4   3        342.65        374.49        25.52 o
  -7   4   3         18.37         16.77        11.14 o
  -6   4   3         48.34         30.88         8.95 o
  -5   4   3         29.81         28.98         7.26 o
  -4   4   3       3801.45       3837.29       116.92 o
  -3   4   3       2410.69       2101.74        51.64 o
  -2   4   3       5875.99       5964.45       130.92 o
  -1   4   3        378.05        304.97        15.87 o
   0   4   3       8595.66       9432.40       171.41 o
   1   4   3        479.87        277.63        13.24 o
   2   4   3       7890.86       7812.28       128.02 o
   3   4   3       1280.40       1609.54        55.88 o
   4   4   3         63.73         47.85         4.52 o
   5   4   3         54.45         47.86         5.46 o
   6   4   3       1610.53       2241.18        65.50 o
   7   4   3        507.52        551.31        20.75 o
   8   4   3        237.64        256.08        19.08 o
   9   4   3        351.62        210.25        15.68 o
  10   4   3       1761.68       1685.66        44.59 o
  11   4   3       1007.58       1159.77        24.65 o
  12   4   3        181.86        175.25         8.11 o
  13   4   3        343.16        384.43         9.05 o
  14   4   3        921.23       1182.81        19.71 o
  15   4   3          1.75          4.95         3.15 o
  16   4   3         64.48         77.20         3.94 o
 -13   5   3         37.27         28.53         3.32 o
 -12   5   3         17.78         28.61         3.44 o
 -11   5   3        133.63        167.84         6.66 o
 -10   5   3         93.47         90.78         5.62 o
  -9   5   3        107.56         93.44         5.56 o
  -8   5   3         86.55         93.36         5.21 o
  -7   5   3        178.22        163.35        19.41 o
  -6   5   3       3556.61       3913.91       172.29 o
  -5   5   3       1731.70       1766.63        50.10 o
  -4   5   3       8801.77       9632.89       130.82 o
  -3   5   3        632.34        442.09        25.43 o
  -2   5   3       2415.86       2282.21        79.76 o
  -1   5   3        104.53         90.46         7.76 o
   0   5   3       2651.71       2784.09        49.00 o
   1   5   3        840.49       1132.42        25.52 o
   2   5   3       8040.36       8138.60       153.54 o
   3   5   3       1108.11       1140.63        36.79 o
   4   5   3         30.53         22.56         4.78 o
   5   5   3         53.77         24.10         5.99 o
   6   5   3       8086.23       8978.52       102.84 o
   7   5   3       4453.10       5195.18       127.14 o
   8   5   3        975.56        905.76        38.33 o
   9   5   3        342.08        288.85        20.15 o
  10   5   3        982.82        957.42        50.06 o
  11   5   3        950.96       1002.53        25.80 o
  12   5   3          3.35          2.88         4.66 o
  13   5   3        531.29        548.76        10.05 o
  14   5   3          4.76          6.24         4.74 o
  15   5   3         12.86         13.57         3.56 o
  16   5   3         30.43         42.64         3.36 o
 -13   6   3         27.95         41.98         4.71 o
 -12   6   3          0.16         -2.78         2.78 o
 -11   6   3         33.88         31.56         3.81 o
 -10   6   3        176.05        181.06         7.04 o
  -9   6   3          2.02          2.99         3.68 o
  -8   6   3        510.61        486.89        23.23 o
  -7   6   3        321.78        249.88        31.83 o
  -6   6   3        600.81        624.07        44.13 o
  -5   6   3       2773.17       2899.88       110.59 o
  -4   6   3        470.96        541.87        64.77 o
  -3   6   3       1260.18       1185.00        43.81 o
  -2   6   3        111.53         89.13        11.59 o
  -1   6   3        225.34        143.53         8.58 o
   0   6   3        191.95        253.98        11.62 o
   1   6   3        156.09        197.83         7.22 o
   2   6   3        838.72       1090.24        25.24 o
   3   6   3        535.69        665.86        33.99 o
   4   6   3       2609.07       2478.98        37.22 o
   5   6   3       2329.09       2465.53        46.40 o
   6   6   3        382.56        305.30        36.41 o
   7   6   3       1427.16       1610.30        53.48 o
   8   6   3         10.28         13.46         9.47 o
   9   6   3        180.09        155.33        15.97 o
  10   6   3        109.48        102.60        14.01 o
  11   6   3       1662.15       1977.78        41.24 o
  12   6   3         49.94         38.33         5.40 o
  13   6   3        166.69        184.62         8.74 o
  14   6   3         84.14         80.00         5.58 o
  15   6   3        240.05        288.88         7.86 o
  16   6   3        125.49        180.84         5.96 o
 -12   7   3          2.47          0.77         2.29 o
 -11   7   3          4.02         -1.06         3.83 o
 -10   7   3         63.57         48.21         4.52 o
  -9   7   3        215.66        228.78         9.26 o
  -8   7   3        801.89        724.58        23.93 o
  -7   7   3          4.16         11.56        11.81 o
  -6   7   3         68.82         56.56        15.75 o
  -5   7   3         80.01         26.36        11.67 o
  -4   7   3        329.97        333.22        28.28 o
  -3   7   3       2827.44       2548.50        68.66 o
  -2   7   3       4251.18       4341.63        67.58 o
  -1   7   3       3050.90       2835.49        52.20 o
   0   7   3         17.34         21.49         5.81 o
   1   7   3        363.00        469.28        24.65 o
   2   7   3        608.94        566.95        14.89 o
   3   7   3        204.65        164.06        10.40 o
   4   7   3        202.84        168.46        11.41 o
   5   7   3        671.98        711.74        26.62 o
   6   7   3         46.48         10.14         6.80 o
   7   7   3        276.37        222.03        24.35 o
   8   7   3         12.90          2.79         8.45 o
   9   7   3        139.61        118.83        18.07 o
  10   7   3        191.16        180.96        18.71 o
  11   7   3         81.78         96.28         8.48 o
  12   7   3         44.66         25.55         5.00 o
  13   7   3          4.81         -1.68         4.46 o
  14   7   3        206.30        205.29         7.49 o
  15   7   3          4.14          7.41         2.78 o
  16   7   3        290.61        391.13        20.71 o
 -12   8   3          1.96          4.19         2.54 o
 -11   8   3          4.19          0.30         3.41 o
 -10   8   3        141.16        137.69         7.29 o
  -9   8   3        170.15        168.59         8.41 o
  -8   8   3          0.88         -2.33         4.56 o
  -7   8   3       1130.71       1121.65        46.24 o
  -6   8   3       2715.02       3202.33       119.45 o
  -5   8   3        496.03        505.77        33.92 o
  -4   8   3       2818.40       3092.85       103.34 o
  -3   8   3       2729.40       2909.27       133.71 o
  -2   8   3        140.97        143.40        17.28 o
  -1   8   3       2117.57       1932.29        68.28 o
   0   8   3       1007.04       1465.38        43.94 o
   1   8   3       2485.56       2950.66        50.21 o
   2   8   3       1922.97       2374.64        79.24 o
   3   8   3       2804.46       2821.82        70.66 o
   4   8   3        506.91        606.22        21.62 o
   5   8   3        405.90        329.45        19.72 o
   6   8   3        775.89        896.57        53.56 o
   7   8   3       3426.00       3606.21        79.84 o
   8   8   3          2.97         -0.64         7.73 o
   9   8   3       1307.90       1405.06        59.54 o
  10   8   3        484.47        541.27        18.75 o
  11   8   3       1404.02       1664.42        38.33 o
  12   8   3        592.76        678.60        42.50 o
  13   8   3          6.93          8.39         8.22 o
  14   8   3         70.74         78.22        12.72 o
  15   8   3        270.72        329.24        10.89 o
 -11   9   3         59.42        102.25         5.31 o
 -10   9   3         53.08         57.71         5.22 o
  -9   9   3         40.74         34.32         5.07 o
  -8   9   3        252.74        250.03         9.95 o
  -7   9   3        595.13        523.05        13.92 o
  -6   9   3          9.20         14.69         4.20 o
  -5   9   3        354.15        394.89        44.02 o
  -4   9   3         92.22         92.47        29.26 o
  -3   9   3       1045.23       1137.86        57.85 o
  -2   9   3        375.39        434.88        30.17 o
  -1   9   3        291.95        317.49        24.60 o
   0   9   3       1908.76       1908.36        47.00 o
   1   9   3       2952.31       2757.40       164.65 o
   2   9   3       1129.21       1092.86        59.42 o
   3   9   3       4555.55       4988.15       171.97 o
   4   9   3         22.46         23.69         6.94 o
   5   9   3         16.96         17.40         7.50 o
   6   9   3       1001.69       1038.73        37.24 o
   7   9   3        315.18        480.02        26.78 o
   8   9   3       1207.81       1286.85        62.22 o
   9   9   3        171.00        121.68        16.51 o
  10   9   3        115.42        113.66         8.23 o
  11   9   3         20.59          8.39         6.92 o
  12   9   3         11.17          7.96         7.16 o
  13   9   3          5.14         -2.26         6.33 o
  14   9   3         73.88        100.29         9.22 o
  15   9   3          0.88          1.45         2.19 o
 -11  10   3          8.49          3.54         2.66 o
 -10  10   3          1.43         -1.39         7.05 o
  -9  10   3         82.14        101.70         6.61 o
  -8  10   3         19.34          9.89         4.36 o
  -7  10   3        107.16         93.93         6.93 o
  -6  10   3        371.01        439.54        21.07 o
  -5  10   3        324.59        303.32         9.10 o
  -4  10   3         47.36         54.51        18.20 o
  -3  10   3         32.50         44.42        14.48 o
  -2  10   3        177.84        168.92        20.77 o
  -1  10   3         91.41         65.56        14.86 o
   0  10   3       2730.62       2889.80       114.67 o
   1  10   3         57.66         47.81        12.75 o
   2  10   3       4778.07       4429.79       219.83 o
   3  10   3       1298.51       1314.30        54.37 o
   4  10   3        377.05        346.82        20.57 o
   5  10   3          0.11          0.89         8.40 o
   6  10   3        583.59        519.05        25.50 o
   7  10   3        721.35        636.05        32.02 o
   8  10   3        336.55        367.28        25.65 o
   9  10   3         16.91          6.53         6.26 o
  10  10   3          2.21         -6.56         6.56 o
  11  10   3        694.17        772.43        21.99 o
  12  10   3         30.96         17.44         5.23 o
  13  10   3        376.93        464.74        14.61 o
  14  10   3         38.04         32.11         3.94 o
  15  10   3         19.45         13.30         4.77 o
 -10  11   3         16.69         19.49         5.70 o
  -9  11   3        393.33        491.81        11.40 o
  -8  11   3          2.96         -3.77         4.61 o
  -7  11   3        118.51        143.20         7.74 o
  -6  11   3        150.72        115.30         6.96 o
  -5  11   3          2.11          0.80         5.18 o
  -4  11   3         10.81         14.80         4.66 o
  -3  11   3       2986.01       3445.12       109.52 o
  -2  11   3        861.87        928.85        48.52 o
  -1  11   3          2.23         -4.24        12.73 o
   0  11   3         86.74         56.01        14.03 o
   1  11   3         96.86         52.60        13.77 o
   2  11   3        503.12        603.03        36.22 o
   3  11   3       1071.91       1132.66        48.96 o
   4  11   3        130.52         85.29        12.78 o
   5  11   3       4569.54       4904.50       112.23 o
   6  11   3        122.88         81.79        13.95 o
   7  11   3        166.49        142.09        21.24 o
   8  11   3        471.66        417.24        21.41 o
   9  11   3         25.37          9.18         5.27 o
  10  11   3        495.38        519.82        14.03 o
  11  11   3        489.39        441.75        15.88 o
  12  11   3         73.71         61.53         5.85 o
  13  11   3         13.96         25.07         4.19 o
  14  11   3        148.50        189.80        22.46 o
  15  11   3          0.72         -0.22         2.76 o
  -9  12   3         19.90          7.39         3.26 o
  -8  12   3         44.89         76.18         5.46 o
  -7  12   3         21.70         14.16         7.09 o
  -6  12   3         32.79         43.80         5.36 o
  -5  12   3          0.51          3.09         3.71 o
  -4  12   3        172.70        175.47         7.16 o
  -3  12   3         27.60         24.26         4.01 o
  -2  12   3       2721.33       2434.28       103.76 o
  -1  12   3        292.05        247.07        26.70 o
   0  12   3       1629.05       1657.93        64.50 o
   1  12   3       1321.92       1133.84        52.71 o
   2  12   3        366.60        262.34        26.32 o
   3  12   3         92.46         70.80        15.70 o
   4  12   3         62.58         45.49        12.13 o
   5  12   3       1785.05       1864.03        59.58 o
   6  12   3        425.86        526.16        37.61 o
   7  12   3       2361.89       2401.35        95.48 o
   8  12   3       1466.28       1477.35        44.39 o
   9  12   3          2.51         -6.33         6.33 o
  10  12   3          5.58         -5.15         5.15 o
  11  12   3        136.54        169.61        12.03 o
  12  12   3         30.58         18.10         5.16 o
  13  12   3        238.93        317.12         9.73 o
  14  12   3          0.23         -3.30         3.30 o
  -9  13   3        252.12        369.41        11.68 o
  -8  13   3          0.25         -5.28         6.89 o
  -7  13   3        162.54        143.49         8.07 o
  -6  13   3          0.33         -3.93         4.18 o
  -5  13   3         52.81         69.24         5.23 o
  -4  13   3        356.89        364.68        11.83 o
  -3  13   3        564.44        444.65        15.11 o
  -2  13   3         65.01         51.86         5.98 o
  -1  13   3          7.06          3.78         3.15 o
   0  13   3       1795.84       1463.78        43.15 o
   1  13   3         24.15         25.14         7.13 o
   2  13   3        495.30        475.61        19.37 o
   3  13   3       1176.61       1085.47        57.92 o
   4  13   3        763.51        626.64        35.55 o
   5  13   3       5096.53       4953.83       175.29 o
   6  13   3        621.60        677.73        20.44 o
   7  13   3          2.31          3.14         7.88 o
   8  13   3       1641.22       1647.18        54.00 o
   9  13   3          4.83         -5.09         5.65 o
  10  13   3         16.10         13.10         5.34 o
  11  13   3          2.67          1.79         4.78 o
  12  13   3        117.40        112.50         6.95 o
  13  13   3         24.52         14.14         3.91 o
  14  13   3         50.34         27.35         5.46 o
  -8  14   3          0.01         -1.86         2.77 o
  -7  14   3          6.35          7.95         3.34 o
  -6  14   3         20.76         25.93         4.35 o
  -5  14   3        131.74        133.28         8.18 o
  -4  14   3        119.04        134.08         6.40 o
  -3  14   3          1.81          2.89         3.72 o
  -2  14   3        418.36        527.48        17.54 o
  -1  14   3       1379.47       1270.72        45.84 o
   0  14   3       1524.60       1393.01        44.06 o
   1  14   3       1681.12       1645.07        49.24 o
   2  14   3         29.45         27.15         5.19 o
   3  14   3        278.88        309.03         9.77 o
   4  14   3        540.43        562.37        26.62 o
   5  14   3       3473.74       3526.94        89.86 o
   6  14   3          6.93          1.17         5.81 o
   7  14   3         13.63          3.97         5.64 o
   8  14   3         28.46         18.39         6.20 o
   9  14   3        240.10        262.68        11.41 o
  10  14   3        583.82        658.04        21.73 o
  11  14   3        106.52        114.03         7.33 o
  12  14   3          0.98         -1.77         4.09 o
  13  14   3        144.74        128.76         5.58 o
  -6  15   3          6.83         -0.47         4.30 o
  -5  15   3         78.81        115.54         8.82 o
  -4  15   3          5.86          7.67         3.48 o
  -3  15   3        241.20        176.60         8.91 o
  -2  15   3         22.50         30.70         5.11 o
  -1  15   3        294.62        344.94        30.54 o
   0  15   3         49.93         52.31         6.85 o
   1  15   3        158.55        138.98         8.54 o
   2  15   3         30.61         47.42         9.54 o
   3  15   3        325.34        331.43        11.93 o
   4  15   3        670.46        602.03        33.07 o
   5  15   3        223.58        260.95        50.38 o
   6  15   3        409.94        383.47        14.61 o
   7  15   3        443.14        476.64        28.91 o
   8  15   3        200.69        229.70        10.69 o
   9  15   3        127.54        141.68         8.46 o
  10  15   3         91.92        104.69         8.54 o
  11  15   3        326.05        387.61        22.05 o
  12  15   3         90.86        102.68        22.11 o
  -5  16   3         53.13         74.65         5.90 o
  -4  16   3         63.28         47.81         6.63 o
  -3  16   3          4.15          4.59         3.81 o
  -2  16   3          0.29         -7.79        10.63 o
  -1  16   3        574.29        671.23        90.24 o
   0  16   3         58.42         39.58         6.36 o
   1  16   3          5.58          4.12         5.47 o
   2  16   3        480.94        463.01        14.44 o
   3  16   3        430.45        344.84        15.57 o
   4  16   3         70.76         82.81         7.26 o
   5  16   3        356.57        327.12        42.72 o
   6  16   3         20.61         10.97         8.68 o
   7  16   3        131.83        129.04        15.69 o
   8  16   3         27.07         14.56         5.21 o
   9  16   3         61.77         57.48         6.15 o
  10  16   3         12.46          5.80         4.06 o
  11  16   3        275.78        318.64        22.64 o
  -3  17   3         37.25         42.51        13.30 o
  -2  17   3        721.75        718.20        20.40 o
  -1  17   3         75.62        110.76        10.11 o
   0  17   3        125.43        124.87        10.63 o
   1  17   3          1.29          2.24         5.04 o
   2  17   3         50.51         26.47         5.26 o
   3  17   3          2.62         -3.93         4.93 o
   4  17   3         17.40          1.13         7.77 o
   5  17   3        114.33         98.93        18.08 o
   6  17   3          1.33         -1.75         5.03 o
   7  17   3          1.38         -0.99         5.93 o
   8  17   3          2.76         -0.58         4.44 o
   9  17   3         44.26         35.53         4.73 o
  10  17   3        105.32        127.30        22.87 o
  -2  18   3         11.79          7.79         9.98 o
  -1  18   3         65.43         56.22        11.98 o
   0  18   3         70.98         89.10         8.63 o
   1  18   3          0.97         -1.90         6.03 o
   2  18   3        171.00        202.73         9.40 o
   3  18   3        118.39        135.61         6.96 o
   4  18   3         11.35         -5.31         5.31 o
   5  18   3         46.37         45.02         5.84 o
   6  18   3          0.71         -2.49         4.61 o
   7  18   3        261.67        304.15        32.46 o
   8  18   3         17.69         10.09         3.79 o
   9  18   3        158.31        203.91        10.54 o
   0  19   3         21.07          9.76         8.75 o
   1  19   3        267.68        365.37        12.69 o
   2  19   3         14.22          7.11         4.96 o
   3  19   3        142.08        180.96        13.49 o
   4  19   3        106.66        117.37         7.10 o
   5  19   3          0.77          5.52         4.18 o
   6  19   3        256.29        351.13        14.92 o
   7  19   3          1.27          5.75         5.33 o
  -5 -17   4          1.31         -5.31         7.01 o
  -4 -17   4        147.86        186.38        14.51 o
  -3 -17   4        224.47        254.97        17.33 o
  -2 -17   4          1.35         -2.76         5.28 o
  -1 -17   4         19.44         12.98         5.74 o
   0 -17   4        148.59        131.32         9.57 o
   1 -17   4        246.83        338.30        18.22 o
   2 -17   4         25.58         13.24         7.38 o
   3 -17   4         82.70         75.17         9.32 o
  -7 -16   4        191.13        235.72        13.34 o
  -6 -16   4          1.21         -4.61         4.61 o
  -5 -16   4          5.51          3.24         4.85 o
  -4 -16   4        221.76        220.13        10.94 o
  -3 -16   4        237.77        270.59        10.07 o
  -2 -16   4        175.13        213.62         9.49 o
  -1 -16   4        188.71        166.97        11.68 o
   0 -16   4         47.07         70.07         9.10 o
   1 -16   4         67.21         78.66         9.41 o
   2 -16   4        164.37        566.77       268.41 o
   3 -16   4          4.37        328.87       198.46 o
   4 -16   4        245.69        427.51       144.88 o
   5 -16   4          9.64        206.74       116.30 o
  -8 -15   4          5.73         -2.67         5.11 o
  -7 -15   4          3.88         -3.12         5.78 o
  -6 -15   4         64.68         56.71         6.86 o
  -5 -15   4        188.58        179.15        14.40 o
  -4 -15   4         50.28         79.74        17.45 o
  -3 -15   4        585.54        657.22        16.01 o
  -2 -15   4        308.46        285.70        11.52 o
  -1 -15   4         69.41         92.94         8.25 o
   0 -15   4        805.87        875.58        25.55 o
   1 -15   4         31.45         36.75         8.55 o
   2 -15   4        973.52       1098.19        32.88 o
   3 -15   4         46.58        116.48        39.51 o
   4 -15   4        137.11        191.53        25.60 o
   5 -15   4        293.03        294.56        24.51 o
   6 -15   4        104.64        141.39         9.53 o
   7 -15   4        141.22        214.71        10.01 o
  -9 -14   4        317.27        374.81        14.18 o
  -8 -14   4         95.85        138.00         8.01 o
  -7 -14   4          1.94         -4.30         5.15 o
  -6 -14   4        263.33        321.77        13.28 o
  -5 -14   4        711.42        757.83        24.37 o
  -4 -14   4        318.42        346.29        14.82 o
  -3 -14   4       1246.13       1326.92        23.16 o
  -2 -14   4        778.64        838.21        19.02 o
  -1 -14   4        101.42         67.02         9.15 o
   0 -14   4        183.81        168.81        13.06 o
   1 -14   4        643.04        745.27        28.61 o
   2 -14   4         83.60         89.88         7.42 o
   3 -14   4        285.97        254.16        10.60 o
   4 -14   4          5.20         -1.55         5.63 o
   5 -14   4        467.77        547.57        16.20 o
   6 -14   4         44.75         33.22         5.50 o
   7 -14   4         81.44         94.44         8.81 o
   8 -14   4         49.37         46.91         6.04 o
 -10 -13   4         33.63         41.50         6.42 o
  -9 -13   4        400.23        462.90        17.53 o
  -8 -13   4         74.06         49.89         6.26 o
  -7 -13   4        565.81        626.28        17.83 o
  -6 -13   4        382.22        362.44        17.11 o
  -5 -13   4        213.13        219.95        12.34 o
  -4 -13   4       1000.84        899.95        45.43 o
  -3 -13   4        445.23        498.85        14.64 o
  -2 -13   4          1.62          4.20         5.13 o
  -1 -13   4       1647.79       1538.43        51.16 o
   0 -13   4        223.75        310.59        16.25 o
   1 -13   4        381.89        335.10        10.75 o
   2 -13   4       1535.96       1416.05        21.10 o
   3 -13   4         94.67         96.59         6.68 o
   4 -13   4       1526.46       1618.77        22.47 o
   5 -13   4          0.06         11.51         8.47 o
   6 -13   4        115.07        154.20        24.71 o
   7 -13   4        259.82        338.25        16.03 o
   8 -13   4          3.67         20.50         6.24 o
   9 -13   4        214.71        259.01        11.48 o
 -11 -12   4         46.70         36.13        11.24 o
 -10 -12   4         51.69         45.69        11.60 o
  -9 -12   4        577.04        644.55        21.95 o
  -8 -12   4        300.36        285.13        12.18 o
  -7 -12   4        233.64        231.60        15.40 o
  -6 -12   4        203.56        154.16        10.92 o
  -5 -12   4        281.28        215.94        23.61 o
  -4 -12   4       1488.74       1339.47        37.01 o
  -3 -12   4       1189.13       1019.93        19.85 o
  -2 -12   4        138.34        145.11        11.05 o
  -1 -12   4       4333.70       4010.26        53.35 o
   0 -12   4       1653.61       1366.17        34.73 o
   1 -12   4         14.90          4.83         4.52 o
   2 -12   4        300.86        227.99        13.44 o
   3 -12   4         49.86         50.00         5.00 o
   4 -12   4         44.62         37.19         4.78 o
   5 -12   4        156.21        162.22         7.79 o
   6 -12   4         37.08         51.38         5.22 o
   7 -12   4        107.41         90.71        10.37 o
   8 -12   4        382.10        396.40        17.81 o
   9 -12   4          0.28         15.71         6.34 o
  10 -12   4         28.11         52.49         6.67 o
 -12 -11   4         12.75          9.40         3.44 o
 -11 -11   4          1.82          0.05         4.39 o
 -10 -11   4        817.59        820.87       134.36 o
  -9 -11   4       1045.58       1149.99       232.09 o
  -8 -11   4         10.28         10.08         5.05 o
  -7 -11   4       1146.44       1312.13        26.12 o
  -6 -11   4        109.11         91.07         9.19 o
  -5 -11   4          3.00         -0.50         5.32 o
  -4 -11   4        241.74        184.51        11.08 o
  -3 -11   4        393.67        334.17        20.52 o
  -2 -11   4       1787.89       1670.86       113.93 o
  -1 -11   4        314.92        214.47        34.61 o
   0 -11   4          5.67         31.35        22.89 o
   1 -11   4        269.81        281.97        30.96 o
   2 -11   4        243.60        238.63         9.91 o
   3 -11   4        103.91         91.15         5.38 o
   4 -11   4        732.63        668.09        14.02 o
   5 -11   4         21.49         32.48         5.02 o
   6 -11   4       1686.37       1625.55        24.35 o
   7 -11   4        240.32        220.94         9.63 o
   8 -11   4        137.63        140.07        11.67 o
   9 -11   4        366.20        337.23        16.93 o
  10 -11   4         65.81         41.88         7.15 o
  11 -11   4         32.26         64.79         6.60 o
 -12 -10   4         22.51         21.93         4.65 o
 -11 -10   4        301.82        312.11        31.93 o
 -10 -10   4         21.84          9.66        12.94 o
  -9 -10   4        753.62        647.00        33.10 o
  -8 -10   4        264.65        219.51        13.34 o
  -7 -10   4          2.81          4.32         6.31 o
  -6 -10   4       2602.40       2616.12        76.17 o
  -5 -10   4          6.78          5.83         5.21 o
  -4 -10   4         67.44         76.59        34.01 o
  -3 -10   4       1334.51       1213.96       139.72 o
  -2 -10   4        669.20        554.70        50.62 o
  -1 -10   4        451.81        380.30        58.85 o
   0 -10   4        755.36        828.92        60.84 o
   1 -10   4        219.13        159.38        22.37 o
   2 -10   4        620.38        649.02        58.66 o
   3 -10   4         20.29         12.17        13.02 o
   4 -10   4        471.08        304.01       121.40 o
   5 -10   4        162.28        129.84         9.07 o
   6 -10   4        106.74         91.72         6.94 o
   7 -10   4       2073.52       1815.72        38.42 o
   8 -10   4        565.27        542.48        16.70 o
   9 -10   4         59.60         57.23        13.06 o
  10 -10   4        250.51        317.74        11.43 o
  11 -10   4        149.34        206.07        11.86 o
  12 -10   4         10.43          8.75         4.09 o
 -13  -9   4         35.03          9.39         8.19 o
 -12  -9   4        368.59        422.28        28.35 o
 -11  -9   4         14.62          9.53         5.13 o
 -10  -9   4         12.51         -6.88        13.89 o
  -9  -9   4          3.57         -2.04        12.82 o
  -8  -9   4         44.93         44.08         9.21 o
  -7  -9   4        999.99        825.54        58.01 o
  -6  -9   4        387.62        360.62        28.48 o
  -5  -9   4          0.83         13.74        28.08 o
  -4  -9   4       1707.34       1900.17       123.57 o
  -3  -9   4        442.61        450.94        61.68 o
  -2  -9   4         26.03         12.18        17.68 o
  -1  -9   4        386.98        316.35        35.62 o
   0  -9   4       1811.04       1714.98        80.21 o
   1  -9   4        856.85        783.30        73.39 o
   2  -9   4        645.69        555.57        36.76 o
   3  -9   4          8.98          6.41        10.15 o
   4  -9   4       1218.36       1318.39        82.01 o
   5  -9   4       3759.96       3434.47       442.85 o
   6  -9   4        191.80        301.49        11.01 o
   7  -9   4        337.76        281.47        10.54 o
   8  -9   4        172.75        158.81        10.15 o
   9  -9   4         62.13         37.54        10.98 o
  10  -9   4         37.66         30.83         5.45 o
  11  -9   4         96.46         74.32         5.66 o
  12  -9   4          3.98          5.24         3.00 o
 -13  -8   4         13.35         16.60         5.52 o
 -12  -8   4         18.92         21.93         3.92 o
 -11  -8   4          1.24          3.09        11.23 o
 -10  -8   4         14.54          3.42        12.87 o
  -9  -8   4          1.69         -3.26        12.88 o
  -8  -8   4         10.08         21.60        10.41 o
  -7  -8   4        429.44        433.31        31.66 o
  -6  -8   4          7.90          0.55        12.61 o
  -5  -8   4        118.10        103.90        38.20 o
  -4  -8   4        217.61        198.26        42.66 o
  -3  -8   4        171.81        114.18        22.82 o
  -2  -8   4         21.37         19.05        15.96 o
  -1  -8   4        565.85        442.78        38.97 o
   0  -8   4        675.76        574.87        48.89 o
   1  -8   4         16.50         15.89        10.57 o
   2  -8   4          1.98         25.22         8.97 o
   3  -8   4       1955.73       1758.10        74.01 o
   4  -8   4       4313.32       4915.03       222.08 o
   5  -8   4        141.50        146.47        25.73 o
   6  -8   4        168.71        162.67        22.95 o
   7  -8   4          5.82         21.47         5.74 o
   8  -8   4       1022.52        849.87        29.37 o
   9  -8   4         60.48         42.71         6.32 o
  10  -8   4        178.29        200.53        15.68 o
  11  -8   4          0.12         -1.12         3.16 o
  12  -8   4        268.91        261.40        20.11 o
  13  -8   4         73.17        106.58        21.78 o
 -13  -7   4         73.27         80.14         4.39 o
 -12  -7   4         11.39         11.97         3.85 o
 -11  -7   4          5.74          2.96         5.11 o
 -10  -7   4        252.87        240.64        12.67 o
  -9  -7   4        738.12        754.78        36.77 o
  -8  -7   4        648.32        752.25        30.78 o
  -7  -7   4        296.24        239.85        30.06 o
  -6  -7   4        815.23        846.85       123.78 o
  -5  -7   4        971.44        686.13        75.30 o
  -4  -7   4        319.37        282.47        24.36 o
  -3  -7   4         23.47          4.27         9.82 o
  -2  -7   4        452.33        391.33        26.45 o
  -1  -7   4         22.08          5.73         6.72 o
   0  -7   4        808.59        975.88        41.18 o
   1  -7   4         44.62         31.55         8.01 o
   2  -7   4        239.11        166.38        20.44 o
   3  -7   4       4694.98       5196.36       124.06 o
   4  -7   4       1717.33       1883.53       163.83 o
   5  -7   4        322.82        212.95        24.60 o
   6  -7   4       1961.95       1854.74        69.34 o
   7  -7   4         95.25        108.57        21.11 o
   8  -7   4       3263.46       3066.56        67.16 o
   9  -7   4         20.12         11.55         3.31 o
  10  -7   4          5.85          7.49         3.45 o
  11  -7   4        423.49        447.88        35.14 o
  12  -7   4          8.07          9.24         3.23 o
  13  -7   4         17.27         10.16         3.36 o
 -13  -6   4         17.01         19.66         5.01 o
 -12  -6   4        161.01        151.28         9.34 o
 -11  -6   4          1.95          1.01         4.49 o
 -10  -6   4         65.17         68.59         8.68 o
  -9  -6   4         20.52          8.99         5.71 o
  -8  -6   4        115.63         80.89         9.52 o
  -7  -6   4         20.77         23.49         9.83 o
  -6  -6   4        106.50         49.43        11.54 o
  -5  -6   4       1599.28       1585.55        56.86 o
  -4  -6   4         71.57        114.64        17.83 o
  -3  -6   4       1238.75       1375.99        47.95 o
  -2  -6   4       1559.83       1613.36        49.98 o
  -1  -6   4        308.22        143.00        18.41 o
   0  -6   4        129.28        228.22        15.77 o
   1  -6   4        290.17        335.15        15.16 o
   2  -6   4      13067.96      13838.71       126.98 o
   3  -6   4       1232.59       1258.56        60.93 o
   4  -6   4         76.51        148.17        14.02 o
   5  -6   4         58.44         30.21        13.05 o
   6  -6   4        108.72         49.52        13.13 o
   7  -6   4       1293.48       1263.66        50.15 o
   8  -6   4       2492.05       2298.29        83.77 o
   9  -6   4          0.83          9.11         6.40 o
  10  -6   4          0.13         -0.42         3.61 o
  11  -6   4          2.84          0.05         4.10 o
  12  -6   4        139.23        110.61         5.89 o
  13  -6   4         20.63         19.60         3.38 o
  14  -6   4         58.57         45.21         4.29 o
 -13  -5   4        112.82        121.75         5.79 o
 -12  -5   4        349.93        381.86        10.76 o
 -11  -5   4          0.67         -6.13         6.24 o
 -10  -5   4         57.87         66.01         6.50 o
  -9  -5   4         30.44         16.44         9.01 o
  -8  -5   4        930.69       1041.65        43.79 o
  -7  -5   4        120.18        116.91        17.69 o
  -6  -5   4         36.46         24.69         6.36 o
  -5  -5   4         10.33          4.15         6.32 o
  -4  -5   4      18934.65      22343.39       268.53 o
  -3  -5   4        776.07        928.70        38.77 o
  -2  -5   4        686.95        897.50        36.08 o
  -1  -5   4         17.40         20.42         5.37 o
   0  -5   4       1022.72       1228.40        48.95 o
   1  -5   4        657.28        699.37        17.65 o
   2  -5   4        194.33        341.76        15.18 o
   3  -5   4        867.69        846.94        22.00 o
   4  -5   4        205.29        173.56        13.99 o
   5  -5   4       2121.71       2186.59        88.10 o
   6  -5   4       1499.91       1906.86       119.70 o
   7  -5   4       2104.17       2050.98        66.31 o
   8  -5   4        221.72        191.82        22.20 o
   9  -5   4          2.81         -8.99        23.57 o
  10  -5   4         32.17         24.60         8.18 o
  11  -5   4         26.47         15.57         3.89 o
  12  -5   4         65.93         69.85         5.74 o
  13  -5   4          4.72         -2.18         3.20 o
  14  -5   4         98.63        110.10         7.23 o
 -14  -4   4         88.78         66.48         6.28 o
 -13  -4   4         45.21         55.92         6.15 o
 -12  -4   4         90.63         76.49         6.65 o
 -11  -4   4         25.79         29.61         5.47 o
 -10  -4   4        205.49        221.04        14.93 o
  -9  -4   4        610.10        648.23        17.77 o
  -8  -4   4        513.87        441.63        28.70 o
  -7  -4   4       1239.70       1255.91        50.62 o
  -6  -4   4        104.46         86.25        10.27 o
  -5  -4   4       5478.46       6091.67        71.74 o
  -4  -4   4        693.39        508.55        19.80 o
  -3  -4   4        223.46        409.75        17.54 o
  -2  -4   4        954.86        958.50        42.05 o
  -1  -4   4       3846.07       4827.74        53.67 o
   0  -4   4        704.39        603.11        20.50 o
   1  -4   4        284.88        250.30         7.64 o
   2  -4   4        361.53        444.07        19.00 o
   3  -4   4       3075.18       2782.03        68.65 o
   4  -4   4         31.28         61.19         7.41 o
   5  -4   4       5439.02       5927.51       196.78 o
   6  -4   4        313.53        458.46        25.43 o
   7  -4   4        162.36        158.40        13.10 o
   8  -4   4        207.77        206.09        22.02 o
   9  -4   4         34.48         38.69        15.71 o
  10  -4   4          7.83          4.24         3.80 o
  11  -4   4        476.75        383.11        27.15 o
  12  -4   4         47.21         25.83         4.27 o
  13  -4   4          0.68         -1.83         3.39 o
  14  -4   4         80.43         87.00         5.97 o
  15  -4   4         10.13         -2.06         3.74 o
 -14  -3   4         11.72          7.28         4.49 o
 -13  -3   4          0.59          2.80         2.79 o
 -12  -3   4         47.92         60.46         4.46 o
 -11  -3   4        261.52        296.96        10.20 o
 -10  -3   4       1238.23       1480.66        40.88 o
  -9  -3   4       1827.86       1965.90        43.20 o
  -8  -3   4          4.13         21.71         9.37 o
  -7  -3   4       1373.64       1307.96        45.60 o
  -6  -3   4        103.63         76.42        11.19 o
  -5  -3   4       2317.64       2503.13        45.62 o
  -4  -3   4      13350.13      13735.14       112.21 o
  -3  -3   4       7618.10       9100.71       194.59 o
  -2  -3   4       6052.42       7052.51       111.06 o
  -1  -3   4      16179.46      14915.74       100.36 o
   0  -3   4      15930.13      16010.23        96.34 o
   1  -3   4       1564.89       2274.38        71.18 o
   2  -3   4       4573.99       4750.27        92.49 o
   3  -3   4       3745.24       5581.03       101.38 o
   4  -3   4      10500.26      10518.81       199.39 o
   5  -3   4         10.38          2.54         4.57 o
   6  -3   4       5715.45       6635.51       179.07 o
   7  -3   4        411.10        698.73        33.25 o
   8  -3   4        140.30        130.95        15.75 o
   9  -3   4        328.36        331.05        30.06 o
  10  -3   4        496.13        470.18        41.96 o
  11  -3   4        801.67        681.65        18.76 o
  12  -3   4        159.19        143.31         7.75 o
  13  -3   4        544.54        578.16        20.28 o
  14  -3   4        127.04        112.28         4.67 o
  15  -3   4         92.24         82.57         4.35 o
 -14  -2   4         42.61         32.43         5.50 o
 -13  -2   4        183.41        242.64         7.86 o
 -12  -2   4          6.45         -0.93         3.43 o
 -11  -2   4        277.35        289.57        14.06 o
 -10  -2   4        740.42        831.40        21.29 o
  -9  -2   4          0.81          9.57         3.97 o
  -8  -2   4        267.74        251.76        20.98 o
  -7  -2   4         37.67         27.72         8.51 o
  -6  -2   4        977.58       1088.31        38.37 o
  -5  -2   4       5669.02       6809.23       116.53 o
  -4  -2   4        264.02        250.12        23.81 o
  -3  -2   4        243.51        226.39         8.85 o
  -2  -2   4        186.11        321.49        14.27 o
  -1  -2   4      11724.09      11832.18       255.66 o
   0  -2   4        120.04         88.98        12.95 o
   1  -2   4        525.89        664.07        25.07 o
   2  -2   4       1544.56       1719.93        56.35 o
   3  -2   4       3437.87       3874.50        79.04 o
   4  -2   4       2325.90       2720.75        51.37 o
   5  -2   4       7026.77       7408.06       174.83 o
   6  -2   4      12943.19      16482.85       113.81 o
   7  -2   4          1.01          6.25         6.43 o
   8  -2   4        270.78        207.77        16.63 o
   9  -2   4         72.80         52.77        16.40 o
  10  -2   4        258.08        219.52        41.39 o
  11  -2   4        289.94        273.26        10.11 o
  12  -2   4          1.48          3.27         3.05 o
  13  -2   4         94.50         88.12         5.06 o
  14  -2   4         70.72         57.59         4.05 o
  15  -2   4          4.33         -0.89         2.17 o
 -14  -1   4         49.05         40.15         5.45 o
 -13  -1   4         16.39         23.62         3.49 o
 -12  -1   4         11.86         12.72         3.63 o
 -11  -1   4          1.35         -0.54         3.72 o
 -10  -1   4         43.32         45.38         5.95 o
  -9  -1   4          1.58          2.04         5.15 o
  -8  -1   4        306.44        343.15        24.96 o
  -7  -1   4         45.73         47.08        10.27 o
  -6  -1   4       6377.82       6551.54       108.24 o
  -5  -1   4        330.74        256.20        17.71 o
  -4  -1   4       3647.88       4048.38        60.50 o
  -3  -1   4       3123.13       3262.03        83.55 o
  -2  -1   4       3419.18       3912.03        83.40 o
  -1  -1   4          4.62         13.04         2.77 o
   0  -1   4        744.83        701.94        21.80 o
   1  -1   4       3965.88       3808.10        33.69 o
   2  -1   4       1001.55       1006.90        24.40 o
   3  -1   4       3694.35       4797.45        37.75 o
   4  -1   4        396.62        749.74        13.85 o
   5  -1   4        224.08        283.17        13.04 o
   6  -1   4        870.33       1215.54        21.16 o
   7  -1   4       5701.43       6861.79       117.61 o
   8  -1   4       1260.39       1561.91        39.51 o
   9  -1   4       1791.46       1731.70        57.20 o
  10  -1   4         43.47          3.74        14.62 o
  11  -1   4        471.28        489.31        19.29 o
  12  -1   4        106.99        103.03         6.50 o
  13  -1   4         87.08         47.24         4.27 o
  14  -1   4        151.74        174.51        11.17 o
  15  -1   4         11.34          3.86         2.37 o
  16  -1   4         63.75         53.48         3.53 o
 -13   0   4        114.03        149.93         9.59 o
 -12   0   4        227.08        279.66        12.72 o
 -11   0   4         16.31         10.37         3.78 o
 -10   0   4        230.58        204.00         9.85 o
  -9   0   4          9.79          9.07         3.71 o
  -8   0   4        225.03        186.67        17.86 o
  -7   0   4       1140.91       1060.06        67.63 o
  -6   0   4         73.98         55.06        15.28 o
  -5   0   4        520.71        541.49        34.48 o
  -4   0   4        141.42        110.13        11.46 o
  -3   0   4       3717.45       3665.85       101.33 o
  -2   0   4        160.13        191.91        16.38 o
  -1   0   4       3974.48       5396.52       127.01 o
   0   0   4       4872.68       4726.97        61.37 o
   1   0   4       4186.43       3477.19        43.64 o
   2   0   4       4225.35       6421.75        62.30 o
   3   0   4        197.35        353.64        10.30 o
   4   0   4      29672.22      33271.23       518.12 o
   5   0   4         53.10         37.43         3.64 o
   6   0   4       1644.75       1957.66        67.05 o
   7   0   4       2645.25       3272.32        75.80 o
   8   0   4       5686.33       6031.23       163.50 o
   9   0   4       1793.97       1924.81        75.75 o
  10   0   4       1724.39       1851.04        62.76 o
  11   0   4       1396.50       1419.06        34.83 o
  12   0   4         14.63          6.88         3.61 o
  13   0   4         48.03         33.63         4.55 o
  14   0   4         21.66         22.61         3.55 o
  15   0   4          1.24         -1.48         2.56 o
  16   0   4          0.22         -1.92         2.41 o
 -13   1   4         91.34        124.24         6.47 o
 -12   1   4         54.69         65.31         4.89 o
 -11   1   4        198.01        246.45        10.51 o
 -10   1   4        524.84        544.91        20.65 o
  -9   1   4        104.19         87.12         6.85 o
  -8   1   4        614.39        708.11        36.73 o
  -7   1   4       1181.33       1315.98        45.95 o
  -6   1   4        403.55        390.34        24.95 o
  -5   1   4         33.01         18.76         7.18 o
  -4   1   4        152.21        215.95        15.45 o
  -3   1   4       7425.16       7838.29       203.53 o
  -2   1   4        605.48        570.54        10.95 o
  -1   1   4       6514.41       7084.70       104.69 o
   0   1   4       1506.49       1133.71       117.05 o
   1   1   4       2804.38       2212.76        73.76 o
   2   1   4       4988.40       4654.21        59.89 o
   3   1   4       2387.42       2552.67        57.58 o
   4   1   4        282.58        671.54        24.63 o
   5   1   4       2256.34       2229.75        58.76 o
   6   1   4       1802.10       1998.44        31.39 o
   7   1   4        604.49        486.38        17.54 o
   8   1   4        216.94        217.54        12.24 o
   9   1   4        733.02        679.73        22.33 o
  10   1   4         15.64          1.65         6.83 o
  11   1   4         26.63         40.27         9.56 o
  12   1   4        280.69        289.97        12.14 o
  13   1   4        227.32        206.50        11.87 o
  14   1   4        116.53        144.33         6.57 o
  15   1   4          7.18         11.41         3.23 o
  16   1   4         73.97         95.68         4.56 o
 -13   2   4        146.89        218.19        15.06 o
 -12   2   4        171.25        205.33         7.27 o
 -11   2   4        106.79        111.87         8.51 o
 -10   2   4        395.73        433.80        11.21 o
  -9   2   4       2329.39       2402.07       126.20 o
  -8   2   4       3075.93       3433.62       193.36 o
  -7   2   4          0.54          7.56         8.27 o
  -6   2   4         27.45         66.39        16.84 o
  -5   2   4       2947.38       3586.48       191.40 o
  -4   2   4       1753.97       1779.72        93.38 o
  -3   2   4        801.64       1318.00        88.99 o
  -2   2   4       2219.80       2905.39        62.76 o
  -1   2   4       2130.26       2832.51        30.39 o
   0   2   4       2862.24       2553.48        28.52 o
   1   2   4       5683.08       5411.02        70.84 o
   2   2   4         22.32         13.96         5.03 o
   3   2   4       8289.38       9396.99       157.23 o
   4   2   4       1838.05       2100.16        40.66 o
   5   2   4       2863.26       3642.54        63.53 o
   6   2   4       1957.87       1808.95        27.24 o
   7   2   4         10.95          4.97         4.82 o
   8   2   4        123.07         57.46         8.41 o
   9   2   4         26.32          8.55         5.97 o
  10   2   4        590.87        619.72        30.95 o
  11   2   4         43.96         46.47        10.44 o
  12   2   4         77.38         85.27         5.04 o
  13   2   4          7.04          8.33         3.35 o
  14   2   4        149.23        156.73        12.62 o
  15   2   4         95.62        109.69        10.76 o
  16   2   4          5.92          3.84         2.32 o
 -13   3   4          0.05         -3.10         3.10 o
 -12   3   4          9.36          2.49         3.28 o
 -11   3   4         24.23         39.57         4.25 o
 -10   3   4        140.21        127.15         5.63 o
  -9   3   4        125.79        107.58         7.25 o
  -8   3   4        674.36        647.29        40.56 o
  -7   3   4        156.83         92.76        13.38 o
  -6   3   4        320.48        250.38        18.07 o
  -5   3   4       4598.71       5035.36       276.89 o
  -4   3   4       1439.22       1583.80        38.95 o
  -3   3   4          0.64          4.43         4.10 o
  -2   3   4       5848.37       7080.12       188.36 o
  -1   3   4      10582.99      12002.56       187.92 o
   0   3   4       2930.12       2955.02        62.72 o
   1   3   4       2866.46       2767.79        40.05 o
   2   3   4       8250.88       7265.25        65.46 o
   3   3   4       5007.49       6713.24       168.21 o
   4   3   4        746.07        497.04        36.89 o
   5   3   4        290.31        195.19         9.08 o
   6   3   4      14014.17      15389.60       236.90 o
   7   3   4       6620.91       6650.49        67.89 o
   8   3   4         42.79         26.87         6.60 o
   9   3   4        174.14        188.03        18.11 o
  10   3   4        537.84        639.24        31.24 o
  11   3   4        459.38        452.16        28.10 o
  12   3   4         34.33         18.03         4.60 o
  13   3   4        186.25        247.59         7.65 o
  14   3   4        162.10        206.39         8.50 o
  15   3   4        839.76       1288.96        24.62 o
  16   3   4          0.41          0.10         2.25 o
 -13   4   4         15.97         17.64         3.00 o
 -12   4   4        242.29        274.88         6.91 o
 -11   4   4        259.30        309.57         8.26 o
 -10   4   4         72.45         62.36         4.42 o
  -9   4   4        389.55        420.73        17.54 o
  -8   4   4         40.12         35.05         5.29 o
  -7   4   4         43.55         34.90         9.46 o
  -6   4   4       1368.14       1316.19        40.85 o
  -5   4   4       1074.54       1017.84        66.26 o
  -4   4   4        503.72        565.99        20.60 o
  -3   4   4        816.38        696.66        27.68 o
  -2   4   4        124.44        103.58         6.54 o
  -1   4   4        383.86        320.75        11.66 o
   0   4   4       7594.84       9057.30       195.04 o
   1   4   4      28532.93      30212.12       271.01 o
   2   4   4        591.79       1249.89        87.91 o
   3   4   4      27931.93      31990.93       477.35 o
   4   4   4       2645.67       3048.56        58.15 o
   5   4   4       7550.31       8127.84        77.88 o
   6   4   4        161.37         90.71        11.09 o
   7   4   4       1077.69       1635.32        41.46 o
   8   4   4        184.13        127.80        10.63 o
   9   4   4        710.44        563.70        27.34 o
  10   4   4         45.24         46.22        10.15 o
  11   4   4        561.95        552.88        31.72 o
  12   4   4         32.61         25.79         9.94 o
  13   4   4        176.37        187.80         6.85 o
  14   4   4        126.53        177.05         5.90 o
  15   4   4        309.96        469.02        10.18 o
  16   4   4         19.52         22.93         4.35 o
 -12   5   4          0.51         -1.32         2.57 o
 -11   5   4          8.46          0.96         3.15 o
 -10   5   4         49.84         47.35         4.54 o
  -9   5   4        167.17        136.07         6.31 o
  -8   5   4        188.73        177.99         6.74 o
  -7   5   4          0.07          0.39         9.97 o
  -6   5   4         81.46         45.87        12.23 o
  -5   5   4       2769.32       2966.34        96.07 o
  -4   5   4        771.11        630.39        27.87 o
  -3   5   4         39.03         33.63         6.54 o
  -2   5   4          2.69          8.05         5.65 o
  -1   5   4       1157.13       1290.03        28.79 o
   0   5   4       2932.44       3725.25       103.64 o
   1   5   4       3589.48       3863.68        99.02 o
   2   5   4       2950.65       3283.32        75.31 o
   3   5   4        434.97        393.61        44.21 o
   4   5   4        542.52        588.26        19.91 o
   5   5   4       6831.52       8472.33       182.04 o
   6   5   4       1038.45       1556.28        44.64 o
   7   5   4       3896.19       4882.21       128.00 o
   8   5   4       1604.93       1897.03        65.76 o
   9   5   4         21.94         26.42         8.60 o
  10   5   4       1900.29       2033.21        77.06 o
  11   5   4        118.48         97.41         7.87 o
  12   5   4        448.63        489.70        17.74 o
  13   5   4          1.52         -3.48         3.48 o
  14   5   4       1249.73       1636.11        27.59 o
  15   5   4        131.62        157.97         6.51 o
  16   5   4        133.09        114.88         8.21 o
 -12   6   4          7.15          8.53         2.44 o
 -11   6   4         33.18         49.49         4.01 o
 -10   6   4        187.62        225.21         7.56 o
  -9   6   4        235.54        223.65        12.33 o
  -8   6   4       1317.54       1325.80        38.33 o
  -7   6   4         78.32         79.74         5.76 o
  -6   6   4        462.33        380.74        28.15 o
  -5   6   4       1072.80       1000.06        38.40 o
  -4   6   4        146.36        106.21        17.67 o
  -3   6   4        305.60        379.72        23.96 o
  -2   6   4        352.17        266.74        16.02 o
  -1   6   4       8126.84       7708.97       193.36 o
   0   6   4         20.89         15.47         5.05 o
   1   6   4          8.73         28.58         4.64 o
   2   6   4        104.32        145.17        10.06 o
   3   6   4       7244.36       7821.79       163.57 o
   4   6   4        681.69        851.10        22.42 o
   5   6   4        283.81        560.38        19.31 o
   6   6   4         72.28         37.13         9.39 o
   7   6   4        301.23        389.89        25.82 o
   8   6   4       1591.85       1902.80        57.10 o
   9   6   4       2112.85       2445.04        78.36 o
  10   6   4         22.57         16.69         9.10 o
  11   6   4        505.36        529.94        21.05 o
  12   6   4         80.64         70.42         5.39 o
  13   6   4         37.67         39.48         5.44 o
  14   6   4        186.27        221.31         8.09 o
  15   6   4        156.56        154.89         6.30 o
  16   6   4        152.43        206.80         4.89 o
 -12   7   4         15.80         10.84         2.71 o
 -11   7   4         88.19        130.22         5.12 o
 -10   7   4         41.88         35.88         3.95 o
  -9   7   4        610.40        655.31        21.79 o
  -8   7   4        293.87        317.78        10.84 o
  -7   7   4        361.06        372.18        16.17 o
  -6   7   4        651.98        601.24        44.01 o
  -5   7   4       3922.75       3873.48       178.14 o
  -4   7   4        470.23        591.28        40.30 o
  -3   7   4        250.87        271.99        23.14 o
  -2   7   4       1308.86        935.24        36.24 o
  -1   7   4       2053.62       1673.71        65.40 o
   0   7   4       9005.82       9750.50       199.18 o
   1   7   4         44.36         34.17         5.73 o
   2   7   4       4798.71       4573.72       129.11 o
   3   7   4       1414.75       1681.69        67.47 o
   4   7   4       4898.64       4941.62        73.16 o
   5   7   4        408.76        380.81        20.03 o
   6   7   4        523.16        491.54        23.63 o
   7   7   4         53.64         15.27         7.98 o
   8   7   4          1.60          0.54         8.81 o
   9   7   4        368.09        416.84        32.84 o
  10   7   4        179.75        177.06        16.57 o
  11   7   4        120.57         72.27         9.74 o
  12   7   4         79.78         71.01         8.53 o
  13   7   4        289.01        257.11        15.75 o
  14   7   4         19.34          9.02         7.14 o
  15   7   4         30.38         19.92         3.16 o
  16   7   4        263.35        372.21        10.90 o
 -11   8   4          0.73          7.11         3.25 o
 -10   8   4         26.73         23.76         3.50 o
  -9   8   4         63.00         56.70         4.65 o
  -8   8   4         71.07         57.47         4.77 o
  -7   8   4       2450.55       2386.23        87.93 o
  -6   8   4       1029.38        918.43        31.43 o
  -5   8   4        189.24        191.06        25.00 o
  -4   8   4       2453.21       3202.95        98.70 o
  -3   8   4        331.24        240.20        20.50 o
  -2   8   4       2940.56       2830.20       160.97 o
  -1   8   4       8892.96       8709.42       141.07 o
   0   8   4       1048.42       1235.56        41.03 o
   1   8   4       1198.78        986.98        31.34 o
   2   8   4       1758.18       1784.89        85.14 o
   3   8   4       4228.69       4316.23       121.71 o
   4   8   4       1868.30       2259.16        74.37 o
   5   8   4        137.78        143.78        13.95 o
   6   8   4       1958.44       2037.22        83.48 o
   7   8   4         43.62         19.47         8.26 o
   8   8   4          4.28          6.04         7.71 o
   9   8   4        522.43        539.74        30.32 o
  10   8   4         10.22         19.72         8.33 o
  11   8   4         60.58         64.01         8.92 o
  12   8   4          0.82          3.69         6.96 o
  13   8   4         36.10         29.16         8.93 o
  14   8   4         51.31         46.73        10.20 o
  15   8   4          7.01          4.92         4.24 o
  16   8   4         33.57         29.04         3.90 o
 -11   9   4         36.89         51.96         4.60 o
 -10   9   4          3.97          2.01         6.21 o
  -9   9   4          2.31         -3.92         5.26 o
  -8   9   4        308.65        278.89        10.16 o
  -7   9   4        209.45        204.78        12.25 o
  -6   9   4         55.29         63.04         5.83 o
  -5   9   4        384.30        296.74        15.96 o
  -4   9   4        137.37        169.86        23.93 o
  -3   9   4      11763.69      12235.42       215.88 o
  -2   9   4         16.71         31.96        12.73 o
  -1   9   4        446.19        470.82        42.34 o
   0   9   4        398.76        427.60        38.39 o
   1   9   4        890.14       1123.52        34.11 o
   2   9   4        302.11        328.72        25.27 o
   3   9   4       1758.54       2086.31       104.91 o
   4   9   4       3729.38       4015.33       152.70 o
   5   9   4        124.42         68.84        13.93 o
   6   9   4        134.29        112.30        13.66 o
   7   9   4         35.25         42.06        15.01 o
   8   9   4        159.44        169.48        17.67 o
   9   9   4         42.76         31.43        10.00 o
  10   9   4         39.85         20.04         5.23 o
  11   9   4        171.60        137.18         9.89 o
  12   9   4        844.78       1042.14        70.97 o
  13   9   4         28.38         11.29         7.49 o
  14   9   4        198.74        226.78        14.91 o
  15   9   4         30.63         26.50         3.97 o
  16   9   4         43.86         81.47         6.11 o
 -10  10   4          1.09          9.23         3.24 o
  -9  10   4         44.94         30.70         4.36 o
  -8  10   4         38.14         43.20         5.21 o
  -7  10   4         56.56         56.97         6.31 o
  -6  10   4        556.79        502.54        24.77 o
  -5  10   4        153.52        147.91        13.49 o
  -4  10   4          0.15         -5.30         6.46 o
  -3  10   4       2328.13       2540.17       105.10 o
  -2  10   4        115.03        154.15        26.46 o
  -1  10   4        323.79        330.34        24.50 o
   0  10   4        752.29        870.82        52.36 o
   1  10   4        498.42        368.39        35.39 o
   2  10   4         40.79         21.84         8.71 o
   3  10   4        676.04        618.29        40.15 o
   4  10   4        932.00        930.92        37.55 o
   5  10   4         27.08         13.04         7.24 o
   6  10   4         42.56         46.95        11.89 o
   7  10   4        550.80        554.66        34.09 o
   8  10   4          1.64         -2.94         9.94 o
   9  10   4        164.29        154.81         8.26 o
  10  10   4         53.80         39.29         5.54 o
  11  10   4         24.21         30.18         5.84 o
  12  10   4        335.05        441.97        24.13 o
  13  10   4          4.31          5.26         3.91 o
  14  10   4        184.75        201.26         8.99 o
  15  10   4          5.23          8.65         3.86 o
 -10  11   4        435.35        640.63        32.66 o
  -9  11   4        107.43        121.68         6.04 o
  -8  11   4         14.36         12.44         4.12 o
  -7  11   4          4.38          0.82         4.71 o
  -6  11   4          9.04         10.31         4.21 o
  -5  11   4        286.05        323.76        13.70 o
  -4  11   4        261.89        254.03        11.18 o
  -3  11   4        492.55        437.86        15.71 o
  -2  11   4         56.84         48.65        12.62 o
  -1  11   4        325.51        259.52        26.77 o
   0  11   4        370.51        254.55        25.62 o
   1  11   4        256.88        244.06        24.30 o
   2  11   4        347.18        267.22        25.47 o
   3  11   4        787.29        670.60        37.32 o
   4  11   4          8.32         -0.61         9.55 o
   5  11   4        675.67        562.94        31.64 o
   6  11   4        102.89         80.08        14.67 o
   7  11   4         19.78          4.63         9.40 o
   8  11   4          8.91          3.01         6.88 o
   9  11   4        710.86        644.58        25.95 o
  10  11   4        217.57        244.47        17.58 o
  11  11   4        537.44        584.62        16.32 o
  12  11   4        634.50        775.60        32.30 o
  13  11   4        197.83        202.37         9.82 o
  14  11   4          0.35         -2.10         3.95 o
  15  11   4         67.96         59.42         7.10 o
  -9  12   4        328.09        432.17         9.61 o
  -8  12   4         60.35         37.12         4.39 o
  -7  12   4          8.23          6.60         4.00 o
  -6  12   4         72.95         79.22         6.17 o
  -5  12   4          0.17          4.66         3.77 o
  -4  12   4        420.68        334.37        10.08 o
  -3  12   4        249.93        223.39         8.16 o
  -2  12   4        404.09        338.04         9.30 o
  -1  12   4          0.11          2.00         7.83 o
   0  12   4         48.14         25.89        18.22 o
   1  12   4       1310.75       1235.65        55.79 o
   2  12   4        527.65        506.20        36.07 o
   3  12   4        533.17        410.45        28.92 o
   4  12   4         70.57         73.91        14.47 o
   5  12   4        197.27        179.85        26.19 o
   6  12   4         58.35         44.93        12.88 o
   7  12   4        389.48        334.35        18.47 o
   8  12   4        100.86         67.22         7.04 o
   9  12   4       1055.52       1016.36        30.17 o
  10  12   4        270.81        319.91        20.57 o
  11  12   4          2.93          3.92         4.98 o
  12  12   4         13.18         17.24         5.07 o
  13  12   4         12.30          7.77         4.19 o
  14  12   4         46.16         50.64         4.64 o
  -8  13   4         58.59         68.39         4.61 o
  -7  13   4        105.04        155.09         6.90 o
  -6  13   4         22.81         15.44         4.28 o
  -5  13   4         84.49         68.24         5.96 o
  -4  13   4         10.89          9.05         3.82 o
  -3  13   4        844.25        831.37        15.04 o
  -2  13   4        534.87        473.94        12.88 o
  -1  13   4         59.25         62.84         5.49 o
   0  13   4        141.37        120.82         4.78 o
   1  13   4        124.06        143.19         7.27 o
   2  13   4       3455.56       3375.37       100.22 o
   3  13   4        199.34        190.46         9.59 o
   4  13   4        341.34        235.76        15.07 o
   5  13   4        692.77        711.67        23.42 o
   6  13   4         77.91         72.42         6.96 o
   7  13   4       1419.69       1321.15        37.71 o
   8  13   4         18.08          6.78         6.35 o
   9  13   4        135.93        103.07         8.38 o
  10  13   4          1.30         -5.43         5.52 o
  11  13   4        102.68         84.80         7.29 o
  12  13   4        131.01        113.98         7.19 o
  13  13   4        283.27        380.96        10.05 o
  14  13   4        120.84        154.61         5.85 o
  -7  14   4          0.12         -3.19         3.19 o
  -6  14   4          1.23          2.20         3.73 o
  -5  14   4         17.27         11.10         4.02 o
  -4  14   4        734.45        719.12        14.65 o
  -3  14   4        350.57        287.82        12.39 o
  -2  14   4        122.80        140.61         6.70 o
  -1  14   4        194.55        200.19         7.30 o
   0  14   4        508.57        509.45        15.78 o
   1  14   4        157.02        133.71         6.44 o
   2  14   4          8.21          6.87         4.96 o
   3  14   4        128.07         75.80         6.23 o
   4  14   4        442.73        442.12        20.22 o
   5  14   4        444.92        443.69        22.54 o
   6  14   4        257.62        254.82        15.48 o
   7  14   4       2293.22       2354.05        38.72 o
   8  14   4         47.58         46.87         6.86 o
   9  14   4         72.43         88.38        10.22 o
  10  14   4         10.90          2.91         4.95 o
  11  14   4        252.45        273.62        10.16 o
  12  14   4         17.71         11.74        11.38 o
  13  14   4         18.79         23.92         3.94 o
  -6  15   4        235.94        315.09        10.94 o
  -5  15   4        345.93        401.91        13.57 o
  -4  15   4        190.40        286.29        17.83 o
  -3  15   4        254.80        212.78        13.43 o
  -2  15   4        131.25        145.21         9.93 o
  -1  15   4        139.19        142.10         7.93 o
   0  15   4        120.20        128.57         6.75 o
   1  15   4       1083.85       1035.91        22.99 o
   2  15   4          0.96         -5.80         5.80 o
   3  15   4         78.47         52.38         5.57 o
   4  15   4          6.84          7.57         5.29 o
   5  15   4         95.43         70.06         8.24 o
   6  15   4       1220.67       1169.79        47.12 o
   7  15   4         22.46         12.12         5.85 o
   8  15   4        795.10        773.04        23.21 o
   9  15   4        100.79        104.84         7.85 o
  10  15   4        104.37         99.78         8.50 o
  11  15   4          2.15          3.55         4.09 o
  12  15   4          9.35          0.93         3.64 o
  -5  16   4         83.99        102.80         6.64 o
  -4  16   4        315.04        342.09        63.31 o
  -3  16   4         85.21         97.77         8.99 o
  -2  16   4        127.04        145.84         8.11 o
  -1  16   4        326.98        375.69        24.27 o
   0  16   4          4.30         10.44         4.22 o
   1  16   4         63.77         32.55         5.85 o
   2  16   4         69.95         47.94         6.21 o
   3  16   4        204.87        210.09         9.53 o
   4  16   4        662.32        629.09        61.85 o
   5  16   4          1.79          0.32         5.77 o
   6  16   4         80.52         62.17         7.35 o
   7  16   4          3.32          6.85         5.50 o
   8  16   4         75.17         76.86        11.93 o
   9  16   4         87.42         84.20        15.48 o
  10  16   4          0.79         -0.13         4.16 o
  11  16   4        154.06        184.95        12.54 o
  -3  17   4         18.05         13.21         5.56 o
  -2  17   4        112.44        170.91        33.31 o
  -1  17   4         26.16         16.32        12.83 o
   0  17   4          2.04          4.15        16.40 o
   1  17   4         16.22          7.15         4.95 o
   2  17   4        165.70        186.17         8.64 o
   3  17   4        113.24        139.87         9.21 o
   4  17   4         73.02         81.29         7.83 o
   5  17   4          0.94         -0.66         5.70 o
   6  17   4         26.09         24.64         5.90 o
   7  17   4        174.51        208.54        18.42 o
   8  17   4        121.67        123.77        16.26 o
   9  17   4          5.20         -0.60         4.21 o
  10  17   4         29.17         20.61         3.97 o
  -2  18   4         32.95         -1.28        10.19 o
  -1  18   4         18.92        -11.38        11.38 o
   0  18   4         50.19         57.33        14.81 o
   1  18   4        146.57        185.84        19.55 o
   2  18   4         10.99         12.96         5.59 o
   3  18   4         23.49         19.59         4.61 o
   4  18   4         17.41         13.73         5.48 o
   5  18   4        102.28        135.06        13.16 o
   6  18   4         12.84          7.46         4.80 o
   7  18   4         33.91         56.39         9.73 o
   8  18   4          0.38         -3.45         4.14 o
   9  18   4          0.60         -3.71         3.71 o
   0  19   4          8.69         -2.91         8.73 o
   1  19   4        177.66        168.57        14.13 o
   2  19   4         34.19         34.36         9.75 o
   3  19   4        107.95        105.95        11.46 o
   4  19   4         74.65         90.44         7.63 o
   5  19   4         19.44         12.78         4.70 o
   6  19   4         99.20        125.66        14.95 o
   7  19   4        153.49        173.18        36.14 o
  -4 -17   5        175.19        167.89        12.80 o
  -3 -17   5         43.35         37.23         8.91 o
  -2 -17   5          0.40          1.93         4.83 o
  -1 -17   5        432.64        575.19        15.97 o
   0 -17   5          0.55         -3.38         5.04 o
   1 -17   5        257.49        275.41        15.53 o
   2 -17   5        138.11        125.66        11.09 o
   3 -17   5        134.79        152.78        11.11 o
  -6 -16   5         40.58         29.94         7.74 o
  -5 -16   5        191.75        208.12        14.89 o
  -4 -16   5         33.45         60.18        10.66 o
  -3 -16   5         16.39         20.73         9.14 o
  -2 -16   5         49.46         57.96         7.65 o
  -1 -16   5        121.30        147.78        10.65 o
   0 -16   5         69.46         58.14         8.06 o
   1 -16   5         14.05         21.40         6.58 o
   2 -16   5          0.07          1.08         8.18 o
   3 -16   5         76.64         73.22        11.04 o
   4 -16   5         24.11        313.01       190.71 o
  -7 -15   5          4.15          8.87         4.00 o
  -6 -15   5         76.33         80.43        10.48 o
  -5 -15   5        439.04        494.52        14.70 o
  -4 -15   5         51.55         59.10        12.10 o
  -3 -15   5         37.78         18.58         6.49 o
  -2 -15   5         90.99         73.61        15.64 o
  -1 -15   5         37.06         32.87         7.91 o
   0 -15   5        548.90        644.18        21.56 o
   1 -15   5         37.44         71.29         9.47 o
   2 -15   5          6.29         10.39         7.37 o
   3 -15   5        328.29        424.09        81.29 o
   4 -15   5          6.85         39.96        22.97 o
   5 -15   5         25.46         73.24        28.41 o
   6 -15   5          0.17         34.66         6.61 o
   7 -15   5         56.79        143.39         8.40 o
  -8 -14   5        108.50        151.98         7.44 o
  -7 -14   5         95.15         84.87         7.02 o
  -6 -14   5        118.55        129.09         8.67 o
  -5 -14   5         81.32         54.40         7.84 o
  -4 -14   5        502.75        563.03        18.15 o
  -3 -14   5        179.44        206.27        13.56 o
  -2 -14   5        645.00        697.34        33.02 o
  -1 -14   5        138.09        168.54        12.65 o
   0 -14   5         58.55         81.19        10.19 o
   1 -14   5        655.22        725.33        23.87 o
   2 -14   5         13.50         18.36        10.08 o
   3 -14   5        116.57        116.69         7.77 o
   4 -14   5        123.89        114.21         8.58 o
   5 -14   5         46.07         48.52         6.32 o
   6 -14   5        345.06        341.84        14.42 o
   7 -14   5       1023.71       1032.46        23.59 o
   8 -14   5        311.59        307.62        11.82 o
  -9 -13   5          6.25         -2.77         4.97 o
  -8 -13   5        203.45        218.70        21.64 o
  -7 -13   5          3.10         -4.61         5.01 o
  -6 -13   5          5.49         -4.08         8.11 o
  -5 -13   5          3.45         -4.02         5.65 o
  -4 -13   5       1157.40       1273.12        50.48 o
  -3 -13   5        973.47        980.18        19.73 o
  -2 -13   5        995.09       1052.63        27.75 o
  -1 -13   5          4.53          4.24         6.88 o
   0 -13   5         48.54         34.41         6.77 o
   1 -13   5        621.98        476.43        12.57 o
   2 -13   5         74.93         73.15         6.09 o
   3 -13   5        161.64        119.50         7.19 o
   4 -13   5         19.91         23.43         4.82 o
   5 -13   5        256.19        210.88         9.81 o
   6 -13   5          2.04         14.70         7.18 o
   7 -13   5         44.07         73.98         9.17 o
   8 -13   5         19.09         23.28         6.62 o
   9 -13   5         49.12         82.06         7.30 o
 -10 -12   5        528.43        572.33        16.41 o
  -9 -12   5          1.02         -0.96         5.65 o
  -8 -12   5         51.43         52.59         8.92 o
  -7 -12   5         66.88         37.92         6.36 o
  -6 -12   5        325.33        293.64        13.28 o
  -5 -12   5          0.80         -1.09         5.50 o
  -4 -12   5         52.72         36.02         6.88 o
  -3 -12   5        481.65        446.87        13.70 o
  -2 -12   5        404.02        427.45        45.20 o
  -1 -12   5        229.63        237.28        13.59 o
   0 -12   5        346.91        274.03        14.29 o
   1 -12   5        119.42        127.01         7.11 o
   2 -12   5         42.99         50.40         5.08 o
   3 -12   5         41.46         35.00         4.53 o
   4 -12   5          6.46         15.85         4.73 o
   5 -12   5         90.92        102.15         6.60 o
   6 -12   5        666.96        619.07        13.47 o
   7 -12   5        116.52         91.13         7.98 o
   8 -12   5         50.22         48.39         8.44 o
   9 -12   5        104.29        142.23        10.45 o
  10 -12   5         60.26         53.28         6.56 o
 -11 -11   5         16.10          7.91         4.54 o
 -10 -11   5          0.57         -4.77         4.77 o
  -9 -11   5         10.97          3.02        15.39 o
  -8 -11   5         15.21         14.40         4.75 o
  -7 -11   5          2.73         -3.95         5.50 o
  -6 -11   5         12.94          1.70         5.58 o
  -5 -11   5         67.72         60.78         7.86 o
  -4 -11   5        180.86        208.30        11.43 o
  -3 -11   5        121.65        116.47         9.82 o
  -2 -11   5         76.50         66.97        16.70 o
  -1 -11   5        366.22        410.27        17.82 o
   0 -11   5        302.94        242.83         8.54 o
   1 -11   5         25.08         13.29         4.93 o
   2 -11   5         36.39         36.27         4.27 o
   3 -11   5         27.86         19.93         4.10 o
   4 -11   5        377.96        301.28         8.92 o
   5 -11   5          1.32          2.34         4.37 o
   6 -11   5        185.41        179.97         9.02 o
   7 -11   5        593.89        561.85        14.54 o
   8 -11   5         98.00         82.12         7.77 o
   9 -11   5        294.48        341.17        12.22 o
  10 -11   5          4.00          7.01         5.63 o
  11 -11   5        384.99        551.60        15.96 o
 -12 -10   5          9.24         -8.80         8.80 o
 -11 -10   5          5.90          1.94         4.19 o
 -10 -10   5        107.69        101.18        18.46 o
  -9 -10   5        170.13        156.20        31.55 o
  -8 -10   5        990.63        981.71        51.76 o
  -7 -10   5        105.18         55.51         6.56 o
  -6 -10   5       2054.93       2111.71        69.98 o
  -5 -10   5          8.83         13.82         5.65 o
  -4 -10   5         32.29         27.61         9.25 o
  -3 -10   5        128.04         73.52        22.51 o
  -2 -10   5        294.89        267.37        52.26 o
  -1 -10   5       1116.88        963.89        67.22 o
   0 -10   5        194.32        140.30        27.64 o
   1 -10   5          0.21          0.07        18.73 o
   2 -10   5        377.45        213.01        34.98 o
   3 -10   5        167.94        154.32        24.76 o
   4 -10   5        532.14        448.09        11.05 o
   5 -10   5         64.74         53.47         4.94 o
   6 -10   5        167.25        137.28         7.98 o
   7 -10   5         23.19         34.91         5.61 o
   8 -10   5        735.36        597.09        20.72 o
   9 -10   5          8.93          8.88         5.18 o
  10 -10   5         26.21         34.99        10.04 o
  11 -10   5          9.42          4.39         5.02 o
  12 -10   5          0.43         13.61         4.50 o
 -12  -9   5          0.71          0.38         6.01 o
 -11  -9   5          9.59         -2.94         4.75 o
 -10  -9   5        231.66        245.67        21.45 o
  -9  -9   5         34.87         46.75        14.34 o
  -8  -9   5          6.65          2.40         6.23 o
  -7  -9   5        178.91        172.60        12.39 o
  -6  -9   5        292.41        307.00        20.49 o
  -5  -9   5         41.83         45.01         9.45 o
  -4  -9   5        301.77        319.08        55.91 o
  -3  -9   5        210.83        220.63        33.19 o
  -2  -9   5       1380.32       1366.08        92.69 o
  -1  -9   5          0.12         -7.17        16.95 o
   0  -9   5         19.61         -2.69        29.30 o
   1  -9   5        506.53        437.62        44.53 o
   2  -9   5       2184.39       1796.90        87.59 o
   3  -9   5        170.12        158.50        18.45 o
   4  -9   5         13.70         12.81        15.27 o
   5  -9   5         83.35         38.39        23.64 o
   6  -9   5       2746.86       2722.41        58.39 o
   7  -9   5       1668.70       1395.69        22.06 o
   8  -9   5          2.71         -5.52         5.63 o
   9  -9   5          3.43         -1.28         7.15 o
  10  -9   5        161.31        131.96         8.66 o
  11  -9   5        265.16        236.03        13.99 o
  12  -9   5        102.60        118.55         9.25 o
 -12  -8   5          4.87         -2.31        10.68 o
 -11  -8   5          0.15        -13.94        13.94 o
 -10  -8   5        189.74        239.13        22.47 o
  -9  -8   5         53.80         50.08        15.03 o
  -8  -8   5        672.87        702.74        21.68 o
  -7  -8   5        128.22        101.46        14.20 o
  -6  -8   5        466.39        493.30        23.83 o
  -5  -8   5       2911.53       3472.90       170.15 o
  -4  -8   5        508.26        622.77        70.86 o
  -3  -8   5         20.23          9.67        13.12 o
  -2  -8   5       1587.49       1365.26        70.54 o
  -1  -8   5        547.70        388.09        38.64 o
   0  -8   5         63.68         74.17        16.07 o
   1  -8   5       3356.76       3023.53       102.78 o
   2  -8   5         62.70         31.37        12.29 o
   3  -8   5          9.51          4.80         7.86 o
   4  -8   5        321.13        213.96        21.74 o
   5  -8   5        390.97        308.12        30.06 o
   6  -8   5       1848.32       1731.22       112.43 o
   7  -8   5         11.68         42.28         6.20 o
   8  -8   5         42.96         46.03         6.51 o
   9  -8   5       1514.08       1386.18        26.61 o
  10  -8   5         18.12         16.07         5.51 o
  11  -8   5         21.57         19.15         7.27 o
  12  -8   5        289.85        327.47        17.90 o
  13  -8   5         13.97          3.06         4.18 o
 -13  -7   5         27.88         10.22         8.92 o
 -12  -7   5        310.09        300.92        28.08 o
 -11  -7   5         34.32         27.37         8.73 o
 -10  -7   5        643.41        598.33        22.36 o
  -9  -7   5         22.03         10.06        12.71 o
  -8  -7   5        271.68        229.38        13.34 o
  -7  -7   5       2535.89       2512.97        74.82 o
  -6  -7   5        707.89        490.61        77.42 o
  -5  -7   5         62.23         24.32        16.85 o
  -4  -7   5        919.30       1035.42        66.76 o
  -3  -7   5       1439.15       1335.52        46.59 o
  -2  -7   5        619.57        468.84        31.31 o
  -1  -7   5       4093.76       4361.96        90.62 o
   0  -7   5       1786.20       1606.86        55.21 o
   1  -7   5       1250.08       1283.81        62.93 o
   2  -7   5         16.14          4.25         6.72 o
   3  -7   5         37.79         40.89         8.86 o
   4  -7   5        206.67        201.59        19.60 o
   5  -7   5         49.17         24.36        10.30 o
   6  -7   5        407.10        377.35        32.74 o
   7  -7   5       3186.06       3432.71       107.42 o
   8  -7   5        283.55        292.32        17.17 o
   9  -7   5        577.20        561.97        16.97 o
  10  -7   5          2.78          2.07         3.51 o
  11  -7   5       1408.67       1298.16       117.71 o
  12  -7   5         15.55         10.31         4.01 o
  13  -7   5        151.55        192.34         7.25 o
 -13  -6   5         43.97         34.38         4.86 o
 -12  -6   5          5.65          7.05         4.95 o
 -11  -6   5         52.94         44.41        11.43 o
 -10  -6   5          2.32         -5.98         6.56 o
  -9  -6   5        380.75        386.49        15.61 o
  -8  -6   5        421.24        413.48        42.82 o
  -7  -6   5       1011.04        980.83        56.37 o
  -6  -6   5        151.11        148.76        22.53 o
  -5  -6   5         18.04         33.87        15.77 o
  -4  -6   5       1117.82       1159.28        52.61 o
  -3  -6   5       4317.62       5204.49       137.58 o
  -2  -6   5         45.28         59.34        12.95 o
  -1  -6   5       2918.26       4035.96       113.51 o
   0  -6   5        500.18        425.72        23.50 o
   1  -6   5        510.30        510.74        22.27 o
   2  -6   5        243.99        500.35        21.17 o
   3  -6   5        128.64         76.35         9.59 o
   4  -6   5       1444.01       1484.06        51.07 o
   5  -6   5       1003.68        828.48        56.88 o
   6  -6   5         75.89         56.92        15.94 o
   7  -6   5        811.12        715.10        44.71 o
   8  -6   5          8.45         13.75        14.01 o
   9  -6   5          0.44          1.60         6.17 o
  10  -6   5          8.97         -1.51         3.60 o
  11  -6   5         68.24         48.80         9.91 o
  12  -6   5        212.34        187.22         8.87 o
  13  -6   5         32.34         17.34         3.98 o
  14  -6   5         19.89         18.05         3.24 o
 -13  -5   5        174.95        223.42        14.95 o
 -12  -5   5        341.31        439.33        33.11 o
 -11  -5   5        207.38        206.14        15.14 o
 -10  -5   5         86.91         93.60         7.02 o
  -9  -5   5         81.93         51.87         8.31 o
  -8  -5   5        632.09        722.19        25.59 o
  -7  -5   5         88.29         65.02        19.45 o
  -6  -5   5        363.64        283.08        32.33 o
  -5  -5   5       2287.78       2106.24        67.18 o
  -4  -5   5       3211.05       3068.25       133.32 o
  -3  -5   5       7596.80       7813.93       194.21 o
  -2  -5   5        479.45        784.43        44.36 o
  -1  -5   5       1792.32       2080.39        65.24 o
   0  -5   5       1435.21       1447.74        37.67 o
   1  -5   5       4171.72       4769.08        64.40 o
   2  -5   5       2083.43       2145.25        46.67 o
   3  -5   5        215.02        219.65        11.82 o
   4  -5   5        103.30         88.88         9.60 o
   5  -5   5         39.02         45.64         9.31 o
   6  -5   5         93.93         78.19        13.13 o
   7  -5   5        393.32        480.95        30.96 o
   8  -5   5       1087.32       1040.56        62.93 o
   9  -5   5          4.91         16.99         6.69 o
  10  -5   5        111.46         77.91         7.28 o
  11  -5   5         37.15         17.79         7.53 o
  12  -5   5        316.44        244.30        14.88 o
  13  -5   5         15.63          6.63         3.82 o
  14  -5   5         84.07         72.94         5.19 o
 -13  -4   5         16.79         16.04         4.84 o
 -12  -4   5         45.66         33.24         4.57 o
 -11  -4   5          0.33         -7.04         7.04 o
 -10  -4   5        142.17        134.71         9.04 o
  -9  -4   5         87.14         87.93         8.86 o
  -8  -4   5       1966.18       2105.78        38.01 o
  -7  -4   5         10.32         -4.74         8.10 o
  -6  -4   5       6410.22       6841.68       136.02 o
  -5  -4   5        948.69       1382.28        41.29 o
  -4  -4   5      12311.43      12438.91       144.86 o
  -3  -4   5         93.48         39.21         9.05 o
  -2  -4   5        158.39        105.85        16.65 o
  -1  -4   5       3899.03       4623.79       165.32 o
   0  -4   5       1004.66        898.29        34.36 o
   1  -4   5       1253.52       1275.76        34.26 o
   2  -4   5       3813.31       4337.52        80.23 o
   3  -4   5       2743.61       2858.95        53.41 o
   4  -4   5       1377.04       1389.32        54.88 o
   5  -4   5         11.86         23.73         6.34 o
   6  -4   5        676.54        815.33        32.41 o
   7  -4   5       2162.96       2477.73       113.87 o
   8  -4   5          2.00         10.42         8.19 o
   9  -4   5        778.34        741.12        61.62 o
  10  -4   5        456.05        375.55        18.21 o
  11  -4   5         50.60         30.38         5.39 o
  12  -4   5         58.85         52.38         6.18 o
  13  -4   5         34.91         18.77         4.72 o
  14  -4   5        192.53        178.31         9.61 o
  15  -4   5         12.76          3.94         3.86 o
 -13  -3   5         17.74         14.03         5.41 o
 -12  -3   5          2.62         -0.87         3.78 o
 -11  -3   5          8.48          5.21         4.36 o
 -10  -3   5        363.66        419.29        17.81 o
  -9  -3   5        833.11        842.86        32.51 o
  -8  -3   5         43.57         29.54         5.69 o
  -7  -3   5        963.69        966.94        40.53 o
  -6  -3   5        171.09        209.89        20.16 o
  -5  -3   5       4414.41       4393.54        92.64 o
  -4  -3   5        479.90        398.44        33.58 o
  -3  -3   5         31.90         12.26         6.02 o
  -2  -3   5        312.53        323.14        23.84 o
  -1  -3   5         53.52         50.86         7.49 o
   0  -3   5        324.18        322.26        16.80 o
   1  -3   5        826.71       1148.56        32.63 o
   2  -3   5        167.14        234.61         9.01 o
   3  -3   5       8096.40       9450.23       181.28 o
   4  -3   5       2473.01       2751.49        75.13 o
   5  -3   5         38.63         57.72         7.43 o
   6  -3   5        246.70        199.71        13.81 o
   7  -3   5          6.60          9.52         7.14 o
   8  -3   5        149.73         53.41        13.40 o
   9  -3   5         85.29         67.99        12.01 o
  10  -3   5        153.56        141.83        11.84 o
  11  -3   5        439.57        423.57        18.73 o
  12  -3   5        312.32        260.87        11.27 o
  13  -3   5        149.74        129.03         6.82 o
  14  -3   5        571.18        558.14        24.54 o
  15  -3   5          1.42         -2.08         2.94 o
 -13  -2   5         24.90         14.82         2.62 o
 -12  -2   5        130.36        140.91         7.62 o
 -11  -2   5        117.96        130.55         8.62 o
 -10  -2   5        147.06        108.37         6.45 o
  -9  -2   5        920.12        994.27        52.30 o
  -8  -2   5         93.11         66.43        16.98 o
  -7  -2   5        231.26        187.15        17.91 o
  -6  -2   5        100.85         77.83        11.88 o
  -5  -2   5        106.91        100.43        11.59 o
  -4  -2   5        188.42        397.14        20.53 o
  -3  -2   5        256.82        230.54        13.89 o
  -2  -2   5       1532.61       1559.42        31.01 o
  -1  -2   5       2780.68       3464.45        70.82 o
   0  -2   5         16.17         71.39         8.26 o
   1  -2   5       1420.17       1353.74        32.58 o
   2  -2   5         49.14         56.43         3.95 o
   3  -2   5        248.95        293.32         8.12 o
   4  -2   5        750.09       1362.94        24.95 o
   5  -2   5         75.99         94.14         7.86 o
   6  -2   5        749.26        904.45        48.73 o
   7  -2   5        192.29        256.24        18.31 o
   8  -2   5         27.03         -0.59         7.79 o
   9  -2   5       1219.04       1155.26        42.67 o
  10  -2   5       3615.83       4179.79       175.37 o
  11  -2   5        693.41        531.48        18.07 o
  12  -2   5         88.44         77.37         5.83 o
  13  -2   5        293.47        299.65        12.47 o
  14  -2   5        302.84        354.53         8.53 o
  15  -2   5          5.26         -2.28         2.28 o
  16  -2   5         66.42         95.40         5.90 o
 -13  -1   5        163.49        127.45        10.15 o
 -12  -1   5          3.03         -3.62         3.62 o
 -11  -1   5          0.09          0.03         3.50 o
 -10  -1   5          4.83         -1.90         3.88 o
  -9  -1   5       2931.60       3174.15       106.35 o
  -8  -1   5         11.95         11.99         9.50 o
  -7  -1   5       1058.72        967.11        41.05 o
  -6  -1   5        272.49        285.65        23.87 o
  -5  -1   5         14.08         14.93         6.88 o
  -4  -1   5         54.00         85.07        11.07 o
  -3  -1   5         50.00        107.28        10.53 o
  -2  -1   5         21.58         12.43         3.00 o
  -1  -1   5       9051.78      10280.14       153.99 o
   0  -1   5       2317.78       1695.39        63.78 o
   1  -1   5       5480.62       5650.09        38.05 o
   2  -1   5       7065.73       7733.07        93.74 o
   3  -1   5        211.96        294.34         9.03 o
   4  -1   5        201.48        309.61         9.96 o
   5  -1   5         33.91         48.70         5.36 o
   6  -1   5        868.17        985.81        31.66 o
   7  -1   5        969.31       1585.96        45.43 o
   8  -1   5       7509.51       7858.69       193.94 o
   9  -1   5        452.55        392.94        32.49 o
  10  -1   5       1055.08        965.53        65.77 o
  11  -1   5        333.73        319.59         8.98 o
  12  -1   5        626.89        652.94        15.51 o
  13  -1   5        663.25        758.81        17.69 o
  14  -1   5          3.25          2.81         3.00 o
  15  -1   5         10.28         -2.25         2.46 o
  16  -1   5          6.71          3.55         5.62 o
 -13   0   5        212.28        250.54         8.41 o
 -12   0   5          8.49         17.63         3.31 o
 -11   0   5         19.83         11.17         3.67 o
 -10   0   5         23.25         21.03         4.07 o
  -9   0   5        247.91        225.22         8.05 o
  -8   0   5        693.39        724.44        52.38 o
  -7   0   5        682.28        658.38        43.77 o
  -6   0   5        948.47       1026.88        39.66 o
  -5   0   5        620.29        822.89        32.45 o
  -4   0   5       3326.36       3361.45       133.38 o
  -3   0   5        709.06        818.36        33.45 o
  -2   0   5       2271.37       2102.01        46.85 o
  -1   0   5       3363.26       2726.91       106.00 o
   0   0   5       7148.80       7439.70        98.22 o
   1   0   5      17496.98      17102.24       351.41 o
   2   0   5        455.06        679.26        14.96 o
   3   0   5       2380.97       2827.22        63.13 o
   4   0   5        419.49        477.60        18.47 o
   5   0   5       1467.22       1939.94        39.87 o
   6   0   5         47.01        108.80         8.82 o
   7   0   5         42.40          9.15         5.05 o
   8   0   5         26.26         36.01         6.74 o
   9   0   5         32.84         36.34        10.35 o
  10   0   5        541.39        582.63        33.39 o
  11   0   5       2010.77       2245.55        54.99 o
  12   0   5        276.45        242.01         8.71 o
  13   0   5         54.17         38.38         4.20 o
  14   0   5          6.26          4.96         3.08 o
  15   0   5         11.76         18.46         2.93 o
  16   0   5         29.61         24.11         3.65 o
 -13   1   5         34.89         46.65         4.81 o
 -12   1   5          1.13         -3.32         3.32 o
 -11   1   5         53.31         34.90         4.37 o
 -10   1   5         51.14         42.61         4.79 o
  -9   1   5       2476.39       2607.28       120.61 o
  -8   1   5         61.29         49.73         8.24 o
  -7   1   5        938.24        848.45        60.93 o
  -6   1   5       1219.41       1373.70        71.11 o
  -5   1   5         86.26         58.75         8.38 o
  -4   1   5         17.64         49.81         8.73 o
  -3   1   5       6428.20       7170.63       168.04 o
  -2   1   5       1428.87       2361.33        61.30 o
  -1   1   5        114.71        236.34        17.39 o
   0   1   5       4316.85       5698.49        64.22 o
   1   1   5         11.24         45.72         4.38 o
   2   1   5       1640.75       1778.25        21.53 o
   3   1   5         45.08         24.28         3.47 o
   4   1   5       2008.82       2357.96        56.30 o
   5   1   5       1182.97       1608.74        52.28 o
   6   1   5         64.66         19.77         6.57 o
   7   1   5        398.67        361.71        18.07 o
   8   1   5        320.04        182.36        11.31 o
   9   1   5          1.33         -1.70         6.03 o
  10   1   5          2.38          8.49         6.65 o
  11   1   5        145.10        110.41        15.82 o
  12   1   5       1052.06       1036.84        33.41 o
  13   1   5        323.70        244.33        15.24 o
  14   1   5         88.86         93.02         5.65 o
  15   1   5        333.58        353.85         8.84 o
  16   1   5         11.72         13.60         2.27 o
 -13   2   5          2.51         -2.39         2.39 o
 -12   2   5          3.62         -0.67         2.98 o
 -11   2   5          1.22         -1.32         3.51 o
 -10   2   5        135.21        124.91         6.69 o
  -9   2   5         92.64         75.76         5.34 o
  -8   2   5        189.43        109.91         7.61 o
  -7   2   5        447.99        389.18        21.70 o
  -6   2   5       1087.29       1028.26        57.78 o
  -5   2   5        680.42        833.08        27.57 o
  -4   2   5          1.75          9.46         5.51 o
  -3   2   5       8484.26       8808.42       308.60 o
  -2   2   5         50.83        226.07        13.83 o
  -1   2   5       1659.22       1553.02        36.72 o
   0   2   5       2170.10       2530.40        36.15 o
   1   2   5       5377.83       6471.60        65.14 o
   2   2   5         76.12         31.52         4.45 o
   3   2   5          3.09          7.94         3.23 o
   4   2   5       5320.22       6600.31       128.28 o
   5   2   5       4146.14       3834.25        46.01 o
   6   2   5       2812.71       2437.23        35.33 o
   7   2   5       2017.81       1749.59        71.97 o
   8   2   5       1158.73       1246.66        37.87 o
   9   2   5         17.79          3.72         5.18 o
  10   2   5        143.88         79.57         9.08 o
  11   2   5        814.08        721.58        30.97 o
  12   2   5       3277.27       3538.40        83.81 o
  13   2   5         84.23         63.85         4.47 o
  14   2   5        163.56        155.36         7.79 o
  15   2   5         17.84         19.17         3.66 o
  16   2   5          0.33         -0.15         2.57 o
 -13   3   5         28.79         31.00         4.53 o
 -12   3   5         18.66         16.01         3.38 o
 -11   3   5          6.49         13.15         3.63 o
 -10   3   5         13.40          9.53         3.81 o
  -9   3   5        242.36        213.80         8.52 o
  -8   3   5        275.93        285.49        13.10 o
  -7   3   5        129.01         94.15        12.05 o
  -6   3   5        416.18        357.38        27.95 o
  -5   3   5       1151.27       1241.95        71.52 o
  -4   3   5        170.03        328.35        34.04 o
  -3   3   5        780.15       1038.12        51.83 o
  -2   3   5      15166.71      16414.05       412.24 o
  -1   3   5         92.15        132.03         7.66 o
   0   3   5       3494.18       4431.23        79.01 o
   1   3   5       8259.45       9584.38        81.24 o
   2   3   5        931.38       1303.91        48.01 o
   3   3   5       5703.83       7011.23       144.93 o
   4   3   5      13712.77      14893.20       269.89 o
   5   3   5       4561.27       4320.74       115.67 o
   6   3   5       5329.65       4889.54       130.84 o
   7   3   5        212.89        357.53        20.78 o
   8   3   5       3606.19       3609.27       117.50 o
   9   3   5        276.01        168.05        12.09 o
  10   3   5       1728.90       1622.46        52.63 o
  11   3   5       1444.66       1400.60        66.95 o
  12   3   5        568.80        602.63        14.67 o
  13   3   5        776.38        834.15        19.88 o
  14   3   5         35.96         23.64         3.43 o
  15   3   5         28.87         40.92         3.66 o
  16   3   5         22.08         15.13         5.56 o
 -12   4   5         22.51         26.63        11.79 o
 -11   4   5         20.24         14.10         3.48 o
 -10   4   5         33.52         22.73         3.38 o
  -9   4   5        121.91        101.13         5.02 o
  -8   4   5        527.08        471.01        20.07 o
  -7   4   5         11.00         -2.20         9.67 o
  -6   4   5          0.68          1.89         7.65 o
  -5   4   5        217.68        185.74        14.05 o
  -4   4   5        821.87        922.00        27.23 o
  -3   4   5        662.67        670.27        39.14 o
  -2   4   5        309.59        328.30        17.62 o
  -1   4   5        188.67        203.60        11.55 o
   0   4   5      38858.58      45101.49       863.33 o
   1   4   5       5499.95       7341.81        77.00 o
   2   4   5       6052.60       7405.16        59.67 o
   3   4   5        603.73        541.09        12.60 o
   4   4   5       3327.12       3477.50        54.39 o
   5   4   5       1487.92        928.24        27.61 o
   6   4   5        295.09        152.35        11.75 o
   7   4   5        401.12        313.46        16.80 o
   8   4   5       1087.76        960.08        43.16 o
   9   4   5        820.89        959.28        31.23 o
  10   4   5         71.43         50.72        10.26 o
  11   4   5         80.51         31.43        10.19 o
  12   4   5         34.96         14.49         6.10 o
  13   4   5        335.06        332.40         8.74 o
  14   4   5         24.49         17.46         3.24 o
  15   4   5        466.19        582.22        15.14 o
  16   4   5         16.19         14.17         3.80 o
 -12   5   5         97.63        118.42        11.89 o
 -11   5   5         35.94         23.02         3.33 o
 -10   5   5          1.49         -1.07         3.30 o
  -9   5   5        332.75        345.82         9.11 o
  -8   5   5         28.74         31.84         8.88 o
  -7   5   5        217.74        199.88        13.64 o
  -6   5   5        844.89        681.82        41.92 o
  -5   5   5        626.13        518.42        25.73 o
  -4   5   5          3.02          5.15         6.90 o
  -3   5   5        666.08        788.75        43.58 o
  -2   5   5         42.44         11.80         5.14 o
  -1   5   5      11349.01      11728.94       149.88 o
   0   5   5       1692.33       2409.13        79.41 o
   1   5   5        243.17        215.98         9.08 o
   2   5   5       6230.12       5989.90       166.08 o
   3   5   5       1953.34       2026.36        52.29 o
   4   5   5        515.02        471.64        15.04 o
   5   5   5       5258.84       5957.44        74.84 o
   6   5   5      10302.07      11757.35       452.61 o
   7   5   5       2412.27       2589.47       106.98 o
   8   5   5        353.48        332.00        23.85 o
   9   5   5       1711.30       1948.63        50.90 o
  10   5   5        681.17        663.93        32.03 o
  11   5   5        115.96         83.49        12.18 o
  12   5   5        368.92        379.24        11.88 o
  13   5   5        174.98        133.57         6.01 o
  14   5   5         52.41         44.10         4.18 o
  15   5   5         76.80         85.89         6.32 o
  16   5   5          6.05         -0.29         2.65 o
 -12   6   5        138.65        194.25        11.93 o
 -11   6   5        167.31        221.83         6.14 o
 -10   6   5         88.92        108.86         5.39 o
  -9   6   5        109.10        124.35         6.07 o
  -8   6   5        298.92        253.56        10.75 o
  -7   6   5         21.48         31.56         4.02 o
  -6   6   5       2029.43       1813.92       107.78 o
  -5   6   5        339.95        214.61        29.42 o
  -4   6   5        244.32        156.49        24.74 o
  -3   6   5         35.50         21.26         9.65 o
  -2   6   5       3486.06       3344.96        64.56 o
  -1   6   5         46.08         21.48         6.89 o
   0   6   5       1458.25       1591.55        69.80 o
   1   6   5       4427.12       4888.89        72.57 o
   2   6   5       1003.99       2029.22       182.11 o
   3   6   5         21.18        138.19        13.84 o
   4   6   5       1048.51       1136.07        33.36 o
   5   6   5       3460.17       3768.28        50.09 o
   6   6   5         42.23         78.12        13.88 o
   7   6   5       3655.05       3972.33        98.22 o
   8   6   5        154.49         95.70        15.26 o
   9   6   5        250.94        260.74        25.31 o
  10   6   5        324.14        219.91        17.90 o
  11   6   5         11.18          0.03         6.75 o
  12   6   5        180.50        139.45         8.03 o
  13   6   5         39.89         35.63         5.76 o
  14   6   5        221.89        231.30        11.10 o
  15   6   5         18.12         17.08         3.26 o
  16   6   5         12.67         14.76         2.20 o
 -11   7   5        181.39        256.57         7.81 o
 -10   7   5          1.32          0.27         2.95 o
  -9   7   5        226.03        231.63         7.53 o
  -8   7   5        227.86        213.13         8.99 o
  -7   7   5        662.67        648.56        33.55 o
  -6   7   5        678.01        633.32        32.19 o
  -5   7   5        124.34         83.01        17.92 o
  -4   7   5         47.66         43.66        12.55 o
  -3   7   5       6084.06       5606.02        89.64 o
  -2   7   5         26.58         26.20         8.27 o
  -1   7   5        853.33        781.58        36.46 o
   0   7   5       2604.21       2875.19        88.39 o
   1   7   5       1217.46       1070.17        31.11 o
   2   7   5       4698.25       4503.55        64.55 o
   3   7   5       6508.52       6333.68       297.87 o
   4   7   5        116.38        234.74        14.47 o
   5   7   5         75.35         39.51         7.94 o
   6   7   5        152.83        103.60        12.47 o
   7   7   5        260.57        294.46        20.38 o
   8   7   5       1164.35       1442.64        56.36 o
   9   7   5         36.70         31.02         9.64 o
  10   7   5        160.14        169.88        17.86 o
  11   7   5        262.77        222.51        11.59 o
  12   7   5         57.99         44.89        11.61 o
  13   7   5         47.68         31.70         5.30 o
  14   7   5          7.37         -5.60         6.29 o
  15   7   5         92.12        116.09         5.04 o
  16   7   5         25.55         26.54         3.02 o
 -11   8   5         80.77        118.81         4.79 o
 -10   8   5          1.80          2.20         2.76 o
  -9   8   5         20.23         11.85         3.32 o
  -8   8   5          1.35         -4.34         4.39 o
  -7   8   5         88.69         78.30         5.16 o
  -6   8   5        393.21        408.23        18.31 o
  -5   8   5        122.76        109.65        26.52 o
  -4   8   5       1634.91       1414.99        65.88 o
  -3   8   5         84.61         35.99         8.52 o
  -2   8   5       1563.82       1560.83       105.39 o
  -1   8   5        435.67        490.98        29.00 o
   0   8   5       3979.36       4857.74        83.79 o
   1   8   5       7891.61       9786.68       222.05 o
   2   8   5       4509.26       4724.76       194.42 o
   3   8   5         17.37          4.26         5.45 o
   4   8   5       2123.59       2322.88        90.80 o
   5   8   5          8.20         20.65         7.74 o
   6   8   5        221.90        179.32        16.55 o
   7   8   5         40.83         38.03        10.47 o
   8   8   5       1953.52       1827.50        66.88 o
   9   8   5       1042.92       1178.53        43.89 o
  10   8   5         11.31          8.05         9.54 o
  11   8   5         29.07         21.90         4.36 o
  12   8   5         49.80         43.27         5.76 o
  13   8   5        227.24        193.32         9.48 o
  14   8   5          9.96          1.30         4.11 o
  15   8   5         30.89         28.52         3.78 o
  16   8   5         41.93         63.15         8.09 o
 -10   9   5         34.68         34.05         4.35 o
  -9   9   5         93.36        124.60         8.41 o
  -8   9   5         98.27        114.68         9.70 o
  -7   9   5         25.00         24.56         4.67 o
  -6   9   5        854.22        725.18        26.16 o
  -5   9   5        323.55        229.76        12.20 o
  -4   9   5         32.00         32.73        19.19 o
  -3   9   5          6.87         17.81        10.89 o
  -2   9   5        640.74        628.70        42.42 o
  -1   9   5       1080.56       1075.85        37.82 o
   0   9   5       1886.67       2003.29        68.16 o
   1   9   5       2100.25       2469.99        56.87 o
   2   9   5       1589.75       2063.67       103.86 o
   3   9   5         14.67          2.77         5.90 o
   4   9   5        504.41        365.57        25.93 o
   5   9   5         50.55         24.45         8.45 o
   6   9   5         12.80         10.33         7.88 o
   7   9   5        503.39        483.02        27.44 o
   8   9   5       1488.62       1341.43        65.06 o
   9   9   5        847.64        806.97        45.33 o
  10   9   5        670.28        791.59        19.28 o
  11   9   5         14.73          5.98         5.18 o
  12   9   5         20.73         16.97         8.44 o
  13   9   5         45.35         46.46         9.56 o
  14   9   5         22.97          2.22         6.85 o
  15   9   5         30.38         49.07         4.74 o
  16   9   5          1.80          1.60         2.10 o
 -10  10   5         57.57         84.36         8.58 o
  -9  10   5         74.26         64.46         4.93 o
  -8  10   5        350.31        408.00        12.79 o
  -7  10   5        114.38        119.96         7.11 o
  -6  10   5         11.95          6.51         4.22 o
  -5  10   5        943.52        943.22        48.35 o
  -4  10   5        205.19        151.78         6.74 o
  -3  10   5        480.57        441.37        33.45 o
  -2  10   5        529.92        537.87        51.32 o
  -1  10   5        191.72        238.78        30.38 o
   0  10   5        671.96        574.70        29.79 o
   1  10   5        221.28        208.37        30.83 o
   2  10   5       3647.98       4031.11       284.33 o
   3  10   5        283.00        214.70        19.13 o
   4  10   5         11.40          9.59         7.29 o
   5  10   5        107.38         89.62        12.19 o
   6  10   5        185.04        175.12        16.11 o
   7  10   5        387.26        357.62        28.76 o
   8  10   5       2342.74       2455.54        88.66 o
   9  10   5          0.40          8.03         6.88 o
  10  10   5         14.28          0.96         6.61 o
  11  10   5        971.37       1108.09        62.61 o
  12  10   5       1628.92       2020.32       137.41 o
  13  10   5        452.92        535.10        15.04 o
  14  10   5         31.89         36.11         5.79 o
  15  10   5        120.22        173.07         8.01 o
  -9  11   5          5.19         14.12         3.31 o
  -8  11   5          9.21          4.31         5.66 o
  -7  11   5          7.01         -2.62         4.11 o
  -6  11   5         32.67         31.26         4.92 o
  -5  11   5         61.29         41.44         5.65 o
  -4  11   5        140.76        112.75        10.23 o
  -3  11   5       1136.33       1009.69        44.73 o
  -2  11   5         12.76         36.37        12.17 o
  -1  11   5        497.90        343.74        29.24 o
   0  11   5         14.83          9.39        16.14 o
   1  11   5        307.47        273.20        39.50 o
   2  11   5       1346.04       1037.00        48.18 o
   3  11   5        240.51        249.71        26.88 o
   4  11   5        998.20        900.53        40.26 o
   5  11   5        354.58        299.56        29.18 o
   6  11   5       2799.80       3173.37        79.95 o
   7  11   5        247.70        252.43        25.57 o
   8  11   5         44.32         55.70        15.99 o
   9  11   5        460.92        514.20        18.96 o
  10  11   5         10.70          5.33         4.28 o
  11  11   5        543.94        505.08        15.00 o
  12  11   5        318.07        336.75        12.09 o
  13  11   5        513.01        648.43        46.02 o
  14  11   5         26.73         21.90         7.46 o
  15  11   5          0.31         -2.86         2.86 o
  -9  12   5         64.72         79.62         4.11 o
  -8  12   5        450.25        603.19        11.40 o
  -7  12   5          9.00         13.24         4.05 o
  -6  12   5          7.84          0.17         3.99 o
  -5  12   5         26.52         25.50         4.90 o
  -4  12   5          3.78          7.22         3.64 o
  -3  12   5        340.54        271.32        18.47 o
  -2  12   5        697.28        650.38        16.10 o
  -1  12   5         10.74          6.07         3.54 o
   0  12   5        116.36         76.99        17.28 o
   1  12   5          1.06         -9.56        10.87 o
   2  12   5        345.17        342.99        30.74 o
   3  12   5       1444.13       1264.00        76.45 o
   4  12   5         60.81         25.03        11.84 o
   5  12   5        666.08        613.80        53.96 o
   6  12   5       3465.60       3672.16        96.40 o
   7  12   5         31.33         17.76         5.30 o
   8  12   5         44.45         27.72         5.76 o
   9  12   5        808.99        796.22        40.17 o
  10  12   5        398.48        402.47        13.48 o
  11  12   5        835.94        839.91        18.13 o
  12  12   5         28.50         23.49         5.23 o
  13  12   5          0.77         -6.76         7.23 o
  14  12   5          0.40         -3.33         3.95 o
  15  12   5          0.43         -3.05         3.05 o
  -8  13   5         87.71         96.46         5.85 o
  -7  13   5          4.60         16.28         3.59 o
  -6  13   5         14.45          2.86         3.79 o
  -5  13   5         36.25         49.41         5.39 o
  -4  13   5          2.80         -0.37         3.98 o
  -3  13   5         19.69         20.83         4.18 o
  -2  13   5        201.79        182.59         9.75 o
  -1  13   5        953.85        880.56        42.93 o
   0  13   5          2.34          3.07         3.09 o
   1  13   5         99.86        105.89         9.11 o
   2  13   5         12.69          8.15         4.26 o
   3  13   5        507.83        449.36        13.35 o
   4  13   5       1456.72       1282.28        61.07 o
   5  13   5       2157.11       2028.38        81.59 o
   6  13   5        284.29        213.40         8.14 o
   7  13   5          2.91          2.02         8.33 o
   8  13   5         32.24         13.99         5.31 o
   9  13   5        448.49        432.65        14.11 o
  10  13   5         61.67         47.72         8.63 o
  11  13   5         18.66         13.46         5.14 o
  12  13   5         16.76         -4.12         4.77 o
  13  13   5         70.50        102.24         6.25 o
  14  13   5         11.04          8.27         3.29 o
  -7  14   5          1.29         -0.34         2.88 o
  -6  14   5        133.37        155.99         6.64 o
  -5  14   5         33.30         45.32         4.85 o
  -4  14   5         29.41         35.61         5.53 o
  -3  14   5         71.10         83.38         5.86 o
  -2  14   5        323.52        330.93         9.40 o
  -1  14   5        200.70        181.35         6.56 o
   0  14   5        671.53        593.06        24.44 o
   1  14   5       1246.03       1123.14        30.25 o
   2  14   5         17.39         27.07         4.97 o
   3  14   5       2474.94       2359.49        75.98 o
   4  14   5        201.13        151.15         7.42 o
   5  14   5          5.26         13.43         4.89 o
   6  14   5         21.00          7.21         6.68 o
   7  14   5         80.78         58.96         7.53 o
   8  14   5          0.31         -5.25         6.04 o
   9  14   5        412.35        374.69        13.06 o
  10  14   5          4.59         -5.48         5.48 o
  11  14   5         11.07          6.36         4.51 o
  12  14   5          1.07          0.73         4.77 o
  13  14   5        434.76        588.19        16.17 o
  -6  15   5          7.78         14.11         4.38 o
  -5  15   5        433.43        537.65        15.18 o
  -4  15   5         94.32         70.18        13.75 o
  -3  15   5        205.08        176.34        19.61 o
  -2  15   5        286.11        306.55        12.47 o
  -1  15   5         36.13         37.86         4.80 o
   0  15   5          0.37         10.66         4.20 o
   1  15   5        137.57        144.01         7.97 o
   2  15   5       1594.36       1677.84        27.82 o
   3  15   5        738.10        621.89        13.91 o
   4  15   5        247.45        179.25        11.47 o
   5  15   5         24.89          2.58         5.93 o
   6  15   5       1177.54       1289.08        76.39 o
   7  15   5        522.30        497.43        26.45 o
   8  15   5        171.11        137.21        19.16 o
   9  15   5         70.61         62.66         6.78 o
  10  15   5        168.68        173.30         8.75 o
  11  15   5         47.47         48.00         5.46 o
  12  15   5         13.37         17.70         4.00 o
  13  15   5        109.43        132.29         7.67 o
  -5  16   5         90.51        132.48         7.00 o
  -4  16   5        134.45        158.22         8.61 o
  -3  16   5          0.82          0.46         4.39 o
  -2  16   5          3.25          0.18         4.12 o
  -1  16   5         21.30         -2.19         4.35 o
   0  16   5          0.08          0.13         3.84 o
   1  16   5         40.10         92.30         5.75 o
   2  16   5        437.05        401.07        11.78 o
   3  16   5        153.05        133.96         8.03 o
   4  16   5        310.08        242.58        20.66 o
   5  16   5         20.00          7.53         5.73 o
   6  16   5          7.17          3.28         5.49 o
   7  16   5         85.47         76.45         7.45 o
   8  16   5         15.71          9.37         5.09 o
   9  16   5          7.53         -1.88         4.69 o
  10  16   5          2.25          1.27         4.25 o
  11  16   5         49.19         45.51         7.87 o
  12  16   5          4.14         -5.29         5.29 o
  -3  17   5        153.58        144.37        38.79 o
  -2  17   5        204.94        250.77        59.96 o
  -1  17   5        150.84        208.27        10.30 o
   0  17   5         54.68         49.70         5.07 o
   1  17   5         23.50         23.55         3.80 o
   2  17   5          1.05         -3.20         4.82 o
   3  17   5        133.47        115.87         7.20 o
   4  17   5         27.61         15.72         6.07 o
   5  17   5          0.01         -5.94         5.94 o
   6  17   5        190.51        230.26        29.06 o
   7  17   5        280.01        294.62        25.81 o
   8  17   5          0.72         -1.37         5.98 o
   9  17   5          1.71         -0.62         4.16 o
  10  17   5         37.51         43.74         7.28 o
  11  17   5         62.00         62.63         6.16 o
  -2  18   5          7.56         12.11        10.20 o
  -1  18   5         58.81         36.26        11.61 o
   0  18   5        109.91         60.39        11.99 o
   1  18   5        239.42        240.99        11.71 o
   2  18   5        645.22        640.82        13.33 o
   3  18   5        359.71        380.16        10.44 o
   4  18   5         33.24         20.87         6.29 o
   5  18   5         93.78         97.27         7.20 o
   6  18   5         36.11         25.45         5.32 o
   7  18   5         33.16         39.66         5.44 o
   8  18   5         30.04         34.13         4.79 o
   9  18   5         46.31         26.12         8.22 o
   0  19   5          4.93         -8.74         8.74 o
   1  19   5        121.41        117.85        12.33 o
   2  19   5         96.43         93.90        11.44 o
   3  19   5        121.70         99.00         7.50 o
   4  19   5          9.03          5.83         4.77 o
   5  19   5          1.87         -2.56         4.50 o
   6  19   5        652.18        811.88        67.89 o
   7  19   5         79.16        113.49         7.56 o
  -3 -17   6         22.41         32.38         7.79 o
  -2 -17   6        328.11        420.96        18.86 o
  -1 -17   6         83.13         87.16         6.80 o
   0 -17   6         29.76         26.44         6.93 o
   1 -17   6         53.92         60.24         8.39 o
   2 -17   6          0.57         -6.33         6.33 o
  -5 -16   6        179.36        218.30        13.98 o
  -4 -16   6         16.80          2.10         7.20 o
  -3 -16   6        172.61        176.82        15.17 o
  -2 -16   6         13.93          5.31         5.17 o
  -1 -16   6         10.58         10.41         5.63 o
   0 -16   6         12.18         -0.94         6.09 o
   1 -16   6        108.20        143.77         9.88 o
   2 -16   6         30.44         45.27         9.50 o
   3 -16   6          1.78         14.07         7.30 o
   4 -16   6        164.84        200.98        13.00 o
  -6 -15   6         41.71         42.72         8.79 o
  -5 -15   6         91.34        121.89        13.17 o
  -4 -15   6        414.19        497.50        24.61 o
  -3 -15   6        341.29        383.90        20.58 o
  -2 -15   6        264.96        246.84        13.02 o
  -1 -15   6         75.50         45.15         7.94 o
   0 -15   6        196.48        274.40        17.44 o
   1 -15   6        192.60        237.65        13.69 o
   2 -15   6        184.23        231.57        13.18 o
   3 -15   6         44.72        288.62       159.31 o
   4 -15   6          4.40        139.86        95.71 o
   5 -15   6        103.67        192.72        64.89 o
   6 -15   6        790.70       1031.58        20.33 o
  -7 -14   6        171.30        220.68        14.55 o
  -6 -14   6         80.64         80.48        11.34 o
  -5 -14   6        143.56        124.09        13.51 o
  -4 -14   6        231.23        258.40        19.39 o
  -3 -14   6        205.26        234.34        29.76 o
  -2 -14   6        127.14        128.57        11.26 o
  -1 -14   6        183.96        192.96        12.99 o
   0 -14   6        164.29        213.94        20.95 o
   1 -14   6         20.35         42.07         8.54 o
   2 -14   6         79.10         54.14         7.50 o
   3 -14   6        495.09        540.38        16.86 o
   4 -14   6        134.49        126.73        11.30 o
   5 -14   6        147.73        187.23         9.33 o
   6 -14   6         85.33         54.39         5.86 o
   7 -14   6         30.38         43.88         6.39 o
   8 -14   6         35.65         62.65         6.06 o
  -8 -13   6        613.24        623.50        54.65 o
  -7 -13   6          3.96          1.31         4.34 o
  -6 -13   6        664.59        803.24        30.50 o
  -5 -13   6        132.72        118.86        14.78 o
  -4 -13   6         45.31         29.89        11.28 o
  -3 -13   6       2179.61       2182.91        48.40 o
  -2 -13   6       2378.23       2397.73        40.54 o
  -1 -13   6        346.90        289.99        15.61 o
   0 -13   6        186.10        229.53        11.54 o
   1 -13   6        389.40        359.83        14.09 o
   2 -13   6        632.38        557.00        13.13 o
   3 -13   6        168.37        166.83         7.80 o
   4 -13   6         55.38         30.60         5.32 o
   5 -13   6        759.92        684.32        15.72 o
   6 -13   6         21.39         20.07         4.70 o
   7 -13   6        173.83        251.72        13.46 o
   8 -13   6         22.61          0.33         6.39 o
   9 -13   6         94.16        105.38         7.71 o
  -9 -12   6        206.70        215.49        10.54 o
  -8 -12   6        139.37        106.10        23.65 o
  -7 -12   6          2.77          0.45         4.75 o
  -6 -12   6          6.26         -4.92         5.68 o
  -5 -12   6        588.40        561.64        27.59 o
  -4 -12   6          3.90         -3.50         9.62 o
  -3 -12   6        233.16        266.13        25.51 o
  -2 -12   6        158.30        158.84        18.27 o
  -1 -12   6        607.08        529.93        31.61 o
   0 -12   6        111.47        127.48         9.02 o
   1 -12   6        135.57         97.75         6.68 o
   2 -12   6        259.57        208.97         8.60 o
   3 -12   6        123.19         79.78         6.13 o
   4 -12   6        357.17        320.41        10.14 o
   5 -12   6        724.49        812.72        19.41 o
   6 -12   6        170.01        180.82         7.74 o
   7 -12   6         22.96         39.92         5.40 o
   8 -12   6         54.65         84.61         9.20 o
   9 -12   6         31.80         50.63         7.67 o
  10 -12   6         89.55        160.15         9.09 o
 -10 -11   6        226.30        235.23        24.72 o
  -9 -11   6        660.60        619.41        78.93 o
  -8 -11   6         62.79         60.40         5.83 o
  -7 -11   6        372.08        389.68        14.07 o
  -6 -11   6        408.14        410.17        14.92 o
  -5 -11   6        411.54        352.59        23.18 o
  -4 -11   6        426.71        432.18        25.65 o
  -3 -11   6        659.36        661.66        20.40 o
  -2 -11   6       1388.97       1345.23        28.44 o
  -1 -11   6        173.02        141.96        11.77 o
   0 -11   6       1484.95       1289.32        30.24 o
   1 -11   6        414.97        400.76        11.52 o
   2 -11   6         10.67         13.16         3.81 o
   3 -11   6        880.11        786.59        13.70 o
   4 -11   6         42.83         46.13         5.65 o
   5 -11   6         32.98         36.74         4.98 o
   6 -11   6         10.65          4.94         4.60 o
   7 -11   6        117.32        125.85         7.72 o
   8 -11   6         84.58         98.74         6.92 o
   9 -11   6         32.52         30.94         5.52 o
  10 -11   6        226.26        266.55        13.47 o
  11 -11   6         75.39        100.11         7.87 o
 -11 -10   6          1.17         -1.68         3.53 o
 -10 -10   6          0.80         -0.37         4.81 o
  -9 -10   6        257.06        264.49        10.62 o
  -8 -10   6        285.86        302.39        16.64 o
  -7 -10   6        929.54       1092.97        39.99 o
  -6 -10   6         91.35         89.46         8.26 o
  -5 -10   6        191.36        174.57        22.90 o
  -4 -10   6         19.93          2.12         8.53 o
  -3 -10   6       1281.65       1197.33        36.70 o
  -2 -10   6         52.64         38.91         6.84 o
  -1 -10   6        615.87        471.25        49.43 o
   0 -10   6        211.63        216.78        35.16 o
   1 -10   6        910.77        786.39        64.75 o
   2 -10   6       1452.07       1108.88        70.57 o
   3 -10   6        542.70        593.80        16.64 o
   4 -10   6        296.02        269.94         9.04 o
   5 -10   6       1341.09       1147.91        18.00 o
   6 -10   6          0.56          1.31         4.64 o
   7 -10   6         12.02          4.23         4.48 o
   8 -10   6        419.59        350.81        11.71 o
   9 -10   6        716.97        696.16        17.99 o
  10 -10   6          9.32         11.37         4.64 o
  11 -10   6         26.32         17.30         5.74 o
  12 -10   6         17.95         41.96         5.66 o
 -11  -9   6        104.67         90.88        26.42 o
 -10  -9   6        130.97        109.39         8.15 o
  -9  -9   6        170.22        163.53        14.91 o
  -8  -9   6         19.27          8.72         6.19 o
  -7  -9   6        138.79        137.24        18.25 o
  -6  -9   6          8.52         11.58         6.57 o
  -5  -9   6         87.25         65.45        11.37 o
  -4  -9   6       1516.21       1401.35       136.97 o
  -3  -9   6        811.99        939.69        66.92 o
  -2  -9   6       1241.96       1342.76        78.24 o
  -1  -9   6        971.19        953.65        66.15 o
   0  -9   6        245.14        206.75        31.28 o
   1  -9   6         92.88         46.13        20.04 o
   2  -9   6       4725.94       4027.39       166.96 o
   3  -9   6         10.72          8.01        17.28 o
   4  -9   6         50.08         22.14        25.58 o
   5  -9   6         15.37         19.17         4.44 o
   6  -9   6       1378.11       1202.83        20.39 o
   7  -9   6        330.40        348.98        11.44 o
   8  -9   6        203.72        173.92         8.85 o
   9  -9   6        418.09        395.38        14.38 o
  10  -9   6         59.32         47.13         7.71 o
  11  -9   6         19.76         14.75         5.31 o
  12  -9   6          0.17         -4.60         4.98 o
 -12  -8   6         14.28         13.41         9.24 o
 -11  -8   6        340.54        292.24        21.00 o
 -10  -8   6         38.36         40.05        13.28 o
  -9  -8   6        164.80        166.52        11.42 o
  -8  -8   6        865.45        861.03        58.73 o
  -7  -8   6         73.51         56.32         8.57 o
  -6  -8   6        344.69        307.50        14.73 o
  -5  -8   6         20.69         17.22        21.78 o
  -4  -8   6         87.80         97.36        39.26 o
  -3  -8   6        304.26        259.22        34.26 o
  -2  -8   6       1804.79       1801.14        67.24 o
  -1  -8   6        722.35        698.87        42.44 o
   0  -8   6         95.14         76.49        16.35 o
   1  -8   6        114.55         80.73        21.84 o
   2  -8   6        215.29        174.85        28.91 o
   3  -8   6       6067.27       4889.73       139.55 o
   4  -8   6        453.14        347.22        38.27 o
   5  -8   6        227.20        191.82        22.93 o
   6  -8   6       1120.33       1067.15        83.79 o
   7  -8   6        403.61        389.09        23.78 o
   8  -8   6         59.73         46.88         5.74 o
   9  -8   6        503.09        438.28        15.62 o
  10  -8   6          1.01          5.00         5.14 o
  11  -8   6         86.44         91.88         7.29 o
  12  -8   6          8.80         -2.44         5.91 o
  13  -8   6        191.83        218.83        11.61 o
 -12  -7   6        139.35        143.96        15.21 o
 -11  -7   6         17.48        -12.20        13.01 o
 -10  -7   6          1.12          6.05        12.59 o
  -9  -7   6        268.14        262.44        19.29 o
  -8  -7   6        402.39        409.96        17.37 o
  -7  -7   6         95.68        100.48         9.89 o
  -6  -7   6       1239.17       1251.64        26.61 o
  -5  -7   6       1042.80       1033.82       155.25 o
  -4  -7   6       4675.84       5269.26       173.51 o
  -3  -7   6        173.91         90.60        15.65 o
  -2  -7   6         36.36         25.29        11.90 o
  -1  -7   6        741.86        880.93        44.63 o
   0  -7   6         30.12         13.80        10.78 o
   1  -7   6        104.01        103.19        22.99 o
   2  -7   6       2812.28       2155.56        87.30 o
   3  -7   6       3335.27       3513.80       228.28 o
   4  -7   6         10.80         -4.71         9.34 o
   5  -7   6        386.15        259.96        23.74 o
   6  -7   6         17.63         44.12        15.33 o
   7  -7   6       1353.08       1204.91        95.91 o
   8  -7   6       1159.98        996.43        42.38 o
   9  -7   6         95.59         76.12         7.90 o
  10  -7   6        770.31        675.96        24.17 o
  11  -7   6         65.45         42.07         6.22 o
  12  -7   6        186.16        178.87        13.36 o
  13  -7   6         55.44         41.08         6.76 o
 -12  -6   6         20.33         20.64         5.92 o
 -11  -6   6         38.16         59.51         8.93 o
 -10  -6   6        594.31        602.90        30.01 o
  -9  -6   6       1145.26       1303.22        29.95 o
  -8  -6   6        509.99        476.43        18.55 o
  -7  -6   6        415.42        457.77        24.69 o
  -6  -6   6        171.44        125.62        30.95 o
  -5  -6   6        212.33        166.77        28.29 o
  -4  -6   6       1388.60       1520.32        75.12 o
  -3  -6   6       1739.88       1670.03        74.47 o
  -2  -6   6        380.89        272.11        25.28 o
  -1  -6   6        291.87        378.62        24.16 o
   0  -6   6       2244.59       2316.63        71.17 o
   1  -6   6        125.50        117.30        12.59 o
   2  -6   6       5281.22       5564.89       167.30 o
   3  -6   6       1047.14       1216.28        57.54 o
   4  -6   6        164.81        156.04        22.00 o
   5  -6   6        646.07        482.35        29.92 o
   6  -6   6       2484.78       2392.32       127.14 o
   7  -6   6         69.84         51.20        15.66 o
   8  -6   6        132.38        105.14        22.48 o
   9  -6   6         70.19         42.64         9.11 o
  10  -6   6         17.70          9.38         5.16 o
  11  -6   6         50.91         53.14         6.09 o
  12  -6   6         83.58         55.56         6.14 o
  13  -6   6          6.06          8.51         3.56 o
  14  -6   6          0.06         -3.09         3.09 o
 -12  -5   6        233.74        295.85        11.01 o
 -11  -5   6        800.26        900.89        31.42 o
 -10  -5   6         77.89         94.14         9.04 o
  -9  -5   6         14.90         15.63         6.44 o
  -8  -5   6          9.07         -8.47        18.55 o
  -7  -5   6          1.76         16.99        13.32 o
  -6  -5   6         32.71         16.17        15.24 o
  -5  -5   6        755.72        696.71        82.54 o
  -4  -5   6        146.37        201.49        28.07 o
  -3  -5   6        372.51        464.88        42.97 o
  -2  -5   6       1921.85       1861.43        70.78 o
  -1  -5   6       5222.47       5794.79       124.19 o
   0  -5   6      11074.15      11192.49       137.74 o
   1  -5   6       1681.92       1663.05        75.00 o
   2  -5   6       1773.82       1788.76        41.15 o
   3  -5   6        410.34        428.58        18.56 o
   4  -5   6        863.14        744.37        27.07 o
   5  -5   6         55.41         68.95         9.87 o
   6  -5   6        368.30        310.67        23.73 o
   7  -5   6       1356.25       1366.32        51.35 o
   8  -5   6       2043.56       2238.59       132.82 o
   9  -5   6       1037.80        940.56        20.56 o
  10  -5   6         20.90         10.73         5.91 o
  11  -5   6        170.20        136.26         9.72 o
  12  -5   6        455.02        390.49        11.97 o
  13  -5   6         34.95         18.81         4.35 o
  14  -5   6          5.61         -0.43         3.15 o
 -13  -4   6        256.37        326.08        11.14 o
 -12  -4   6         82.74        107.74        10.63 o
 -11  -4   6        628.88        677.20        18.33 o
 -10  -4   6         17.43         20.54         6.86 o
  -9  -4   6        310.25        318.41        14.89 o
  -8  -4   6       1431.02       1539.38        36.28 o
  -7  -4   6       2816.65       3048.53       154.80 o
  -6  -4   6        493.73        434.20        36.39 o
  -5  -4   6         10.70        -16.74        18.11 o
  -4  -4   6       1226.49       1210.49       107.86 o
  -3  -4   6       1072.69        924.22        81.44 o
  -2  -4   6       3906.33       3946.20       105.82 o
  -1  -4   6       6895.35       5991.99       115.15 o
   0  -4   6       1391.25       2327.19        68.98 o
   1  -4   6        646.78        549.58        23.07 o
   2  -4   6        904.21       1454.95        34.47 o
   3  -4   6       2097.99       2741.95        49.29 o
   4  -4   6        109.91        138.39        10.15 o
   5  -4   6       1947.85       2075.67        77.04 o
   6  -4   6        174.45        119.62        15.39 o
   7  -4   6        244.08        206.91        26.76 o
   8  -4   6        407.50        309.49        23.02 o
   9  -4   6         51.45         38.48        13.33 o
  10  -4   6         95.74         58.82        12.14 o
  11  -4   6        372.07        275.81        12.92 o
  12  -4   6          7.07         -0.03         4.21 o
  13  -4   6          2.23         -0.59         3.94 o
  14  -4   6         98.05         69.09         5.56 o
  15  -4   6         27.69         21.49         3.29 o
 -13  -3   6        176.76        230.28        10.06 o
 -12  -3   6         23.22         15.55         5.46 o
 -11  -3   6          3.74         -5.11         7.66 o
 -10  -3   6          1.84         -6.57         6.57 o
  -9  -3   6        156.54        193.37        12.19 o
  -8  -3   6        958.65       1094.61        22.20 o
  -7  -3   6         27.11          4.86        11.91 o
  -6  -3   6        291.76        267.51        22.61 o
  -5  -3   6        254.93        187.91        18.92 o
  -4  -3   6        980.42        942.65        41.21 o
  -3  -3   6         63.77         67.00        15.44 o
  -2  -3   6       1361.66       1189.67        53.43 o
  -1  -3   6       4307.16       5308.01       232.09 o
   0  -3   6       3013.93       2748.87        66.24 o
   1  -3   6       2402.58       3028.82        69.07 o
   2  -3   6       1837.61       1918.01        61.12 o
   3  -3   6        381.04        230.15        11.13 o
   4  -3   6       1292.80       1204.59        32.00 o
   5  -3   6         56.93         83.13         8.86 o
   6  -3   6        365.90        383.25        24.34 o
   7  -3   6       1880.45       2255.44        68.83 o
   8  -3   6       2181.91       2025.89        69.80 o
   9  -3   6        156.69        132.85        16.44 o
  10  -3   6        238.34        268.14        28.34 o
  11  -3   6        923.11        900.43        40.18 o
  12  -3   6          3.04         -1.10         4.22 o
  13  -3   6        131.35        119.30         7.69 o
  14  -3   6        562.56        577.15        13.69 o
  15  -3   6          0.03         -2.04         2.92 o
 -13  -2   6        148.83        216.17         9.78 o
 -12  -2   6         85.32         91.52         9.06 o
 -11  -2   6        127.51        169.19         7.30 o
 -10  -2   6         28.14         13.36         4.47 o
  -9  -2   6          0.36         -7.65         7.65 o
  -8  -2   6        334.29        302.88        19.41 o
  -7  -2   6        178.65        165.22        17.21 o
  -6  -2   6        138.55        131.20        14.17 o
  -5  -2   6         99.02         72.36        11.00 o
  -4  -2   6        852.97        711.15        26.44 o
  -3  -2   6       1269.08        875.33        32.40 o
  -2  -2   6       1412.74       1741.23        62.09 o
  -1  -2   6       1273.36       1331.83        50.77 o
   0  -2   6        138.16        122.62        11.38 o
   1  -2   6       4359.15       4827.01        63.71 o
   2  -2   6       7805.24       9105.29        88.97 o
   3  -2   6       7805.35       9660.31       186.33 o
   4  -2   6       1713.56       2721.34        44.94 o
   5  -2   6        678.53        514.81        28.97 o
   6  -2   6       1121.43       1134.92        40.80 o
   7  -2   6         17.56          7.22         7.32 o
   8  -2   6        392.45        417.29        32.82 o
   9  -2   6         27.79         30.20         9.60 o
  10  -2   6        203.80        227.97        19.94 o
  11  -2   6          1.23         -1.64         2.98 o
  12  -2   6        214.04        148.56        13.35 o
  13  -2   6         44.60         62.28         5.00 o
  14  -2   6          6.17          2.32         3.05 o
  15  -2   6         17.21         11.20         2.82 o
  16  -2   6        114.72        118.25         6.43 o
 -13  -1   6          3.98         -3.73         4.33 o
 -12  -1   6          7.87          3.47         3.61 o
 -11  -1   6         11.89          3.65         4.45 o
 -10  -1   6         20.42         25.79         4.86 o
  -9  -1   6         42.84         19.10         6.14 o
  -8  -1   6         18.53         11.51         4.98 o
  -7  -1   6        627.16        700.29        36.24 o
  -6  -1   6        329.06        248.51        20.28 o
  -5  -1   6          0.71          2.98         6.90 o
  -4  -1   6       1369.46       1158.47        46.30 o
  -3  -1   6          0.84         19.22         6.48 o
  -2  -1   6       1318.54       1709.71        51.61 o
  -1  -1   6          4.98          6.55         5.97 o
   0  -1   6       1163.89       1088.11        32.64 o
   1  -1   6       6410.02       7108.96       141.06 o
   2  -1   6        271.12        286.11         9.66 o
   3  -1   6       1658.35       2328.55        31.40 o
   4  -1   6       6288.52       7461.55       141.38 o
   5  -1   6        404.89        440.67        16.96 o
   6  -1   6        334.41        406.58        20.13 o
   7  -1   6          3.11          3.23         7.02 o
   8  -1   6       1869.27       1848.94        53.89 o
   9  -1   6        160.76        122.33        13.84 o
  10  -1   6        851.65        867.06        39.31 o
  11  -1   6        589.48        582.20        12.17 o
  12  -1   6        523.87        447.91        14.13 o
  13  -1   6          2.88          3.19         3.50 o
  14  -1   6        513.27        521.55        15.25 o
  15  -1   6          0.76         -2.81         2.81 o
  16  -1   6          1.00         -0.45         1.98 o
 -13   0   6         70.46         90.99         6.88 o
 -12   0   6        105.39        148.73         7.67 o
 -11   0   6         39.53         51.39         4.36 o
 -10   0   6          5.07         -1.38         3.52 o
  -9   0   6          6.75          0.59         5.07 o
  -8   0   6        404.96        365.65        22.38 o
  -7   0   6          9.74         -0.67         7.81 o
  -6   0   6        141.13        140.64        16.32 o
  -5   0   6       1427.21       1446.94        46.04 o
  -4   0   6          0.20          7.26         6.74 o
  -3   0   6         11.16         32.51         6.83 o
  -2   0   6       3604.23       4428.23       162.87 o
  -1   0   6        209.01        211.76        12.95 o
   0   0   6       1078.92        854.38        38.60 o
   1   0   6       4225.52       4374.66        98.46 o
   2   0   6        235.81        127.71         6.75 o
   3   0   6       1951.45       2186.58        45.97 o
   4   0   6       1957.26       2552.10        56.48 o
   5   0   6         75.88         42.80         5.95 o
   6   0   6        214.40        199.33        13.14 o
   7   0   6       4610.28       5013.63       128.65 o
   8   0   6        226.76        229.78        19.85 o
   9   0   6       1458.19       1386.20        48.16 o
  10   0   6        224.66        210.57        18.31 o
  11   0   6         13.95          8.65         3.73 o
  12   0   6        436.72        420.47        14.32 o
  13   0   6        137.95        120.75         6.49 o
  14   0   6         33.42         28.91         4.23 o
  15   0   6          0.08         -3.11         3.11 o
  16   0   6         90.30         85.31         5.90 o
 -12   1   6          0.59         -2.67         2.67 o
 -11   1   6         19.75         15.87         4.43 o
 -10   1   6        106.85         95.17         5.92 o
  -9   1   6        105.44        101.05         6.17 o
  -8   1   6          6.01          3.46         4.92 o
  -7   1   6         20.06         15.79         8.38 o
  -6   1   6        311.85        207.93        17.79 o
  -5   1   6        681.67        867.17        31.07 o
  -4   1   6       1406.06       1069.81        59.94 o
  -3   1   6       8325.86       9483.51       251.23 o
  -2   1   6      13084.58      13888.31       337.81 o
  -1   1   6       9482.66      10401.45       257.28 o
   0   1   6       3691.49       3440.09       108.51 o
   1   1   6         94.66        365.63        10.81 o
   2   1   6      14680.31      14824.46       269.91 o
   3   1   6       1416.68       1566.27        35.35 o
   4   1   6       2160.59       2568.36        85.18 o
   5   1   6       6120.42       7257.00       229.58 o
   6   1   6        414.46        513.32        26.30 o
   7   1   6       1165.68       1355.72        51.65 o
   8   1   6        225.92        214.15        15.02 o
   9   1   6          7.47         12.08         6.97 o
  10   1   6        496.34        477.52        31.11 o
  11   1   6          5.99         -2.90        12.35 o
  12   1   6        654.84        727.49        28.99 o
  13   1   6        265.80        266.08        12.02 o
  14   1   6        124.61        118.66         6.93 o
  15   1   6          4.07          0.02         3.30 o
  16   1   6        131.71        175.80        12.09 o
 -12   2   6         12.57         12.22         2.68 o
 -11   2   6         46.04         28.33         3.73 o
 -10   2   6         16.49         17.41         3.92 o
  -9   2   6        223.10        179.74         7.66 o
  -8   2   6        413.31        398.79        12.80 o
  -7   2   6         10.81          9.15         8.70 o
  -6   2   6        245.25        205.35        14.89 o
  -5   2   6        144.65         98.15        12.56 o
  -4   2   6       1623.01       1321.60        77.59 o
  -3   2   6        982.96       1809.81        38.75 o
  -2   2   6         80.62        165.70        10.97 o
  -1   2   6       3375.59       3675.78       120.99 o
   0   2   6       4611.55       4900.29       136.72 o
   1   2   6      18840.68      19032.03       421.86 o
   2   2   6        132.63         99.92         6.25 o
   3   2   6       3593.57       3786.87        78.88 o
   4   2   6       2613.71       2942.48        68.38 o
   5   2   6         21.84         30.04         6.01 o
   6   2   6        356.77        565.66        28.79 o
   7   2   6       4018.14       4330.14       114.59 o
   8   2   6        757.52        589.78        22.54 o
   9   2   6        781.98        614.52        24.97 o
  10   2   6       1897.96       1851.44        44.96 o
  11   2   6        490.48        385.32        25.29 o
  12   2   6         94.63        131.11         6.25 o
  13   2   6         28.36         32.64         5.30 o
  14   2   6        248.12        269.12         8.32 o
  15   2   6         11.60         15.19         3.23 o
  16   2   6         10.30          4.71         3.19 o
 -12   3   6          8.42          3.77         2.42 o
 -11   3   6        151.50        167.16         7.67 o
 -10   3   6        162.59        145.03        11.47 o
  -9   3   6         11.39          8.45         3.81 o
  -8   3   6        358.05        338.81        15.01 o
  -7   3   6         81.47         47.42         6.76 o
  -6   3   6          8.39          1.15         6.81 o
  -5   3   6       1559.82       1515.61       104.63 o
  -4   3   6       3461.03       3345.05       169.06 o
  -3   3   6      12966.77      14450.46       160.83 o
  -2   3   6       1986.37       2058.84        75.81 o
  -1   3   6         97.13         99.23        15.64 o
   0   3   6         55.97         45.90         5.73 o
   1   3   6       1639.79       3003.39        51.31 o
   2   3   6      10560.50      11273.16       144.88 o
   3   3   6       2284.64       3032.04        57.73 o
   4   3   6        115.77         56.72         8.85 o
   5   3   6       1114.79        965.21        24.38 o
   6   3   6        279.88        502.15        19.51 o
   7   3   6       3811.67       4275.84        81.83 o
   8   3   6        413.22        236.93        25.25 o
   9   3   6       1063.80        993.41        46.49 o
  10   3   6        162.94         93.91        11.20 o
  11   3   6        100.49         30.95        10.08 o
  12   3   6       1358.09       1541.49        22.02 o
  13   3   6         95.90         66.26         4.50 o
  14   3   6         14.92         12.94         3.38 o
  15   3   6        258.21        290.89        13.07 o
  16   3   6          3.47          0.18         4.45 o
 -12   4   6          2.64          7.70         5.03 o
 -11   4   6        662.79        640.90        22.94 o
 -10   4   6         51.91         53.04         4.84 o
  -9   4   6        515.84        534.52        17.73 o
  -8   4   6          0.69         -1.60         7.14 o
  -7   4   6          1.21         -0.47         4.60 o
  -6   4   6         31.67         24.43         9.53 o
  -5   4   6        111.19         71.68        12.68 o
  -4   4   6          6.95          9.12         7.31 o
  -3   4   6       5876.22       6202.98       151.29 o
  -2   4   6         65.59         78.74        13.59 o
  -1   4   6         62.31         16.73         5.24 o
   0   4   6         10.51         44.52         6.14 o
   1   4   6        416.88        805.90        31.32 o
   2   4   6       4708.85       5005.97       122.74 o
   3   4   6        214.36        311.11        11.73 o
   4   4   6       3516.01       3594.84        56.45 o
   5   4   6       2207.26       2052.74        36.36 o
   6   4   6         15.40         53.75         7.87 o
   7   4   6       6536.22       8310.91       236.57 o
   8   4   6       2272.80       2681.25        97.72 o
   9   4   6       1257.20       1287.45        54.07 o
  10   4   6        449.76        288.97        19.95 o
  11   4   6        164.26        106.82        15.58 o
  12   4   6         28.42         17.22         3.49 o
  13   4   6       1106.85       1151.43        32.08 o
  14   4   6         35.85         35.17         3.72 o
  15   4   6         13.48          7.25         3.21 o
  16   4   6          4.10          8.16         2.71 o
 -12   5   6         11.32         18.44         4.14 o
 -11   5   6         38.12         40.57         4.30 o
 -10   5   6         22.47         13.63         3.54 o
  -9   5   6        243.68        234.86        13.43 o
  -8   5   6        649.76        605.04        12.50 o
  -7   5   6        357.01        343.94         8.44 o
  -6   5   6        114.43        140.21        17.08 o
  -5   5   6       1366.39       1332.84        45.27 o
  -4   5   6       1382.90       1396.25        52.98 o
  -3   5   6         44.92         36.82         9.76 o
  -2   5   6       2666.69       2373.34        78.23 o
  -1   5   6         11.42        165.66        20.13 o
   0   5   6        566.82        552.40        27.21 o
   1   5   6        433.56        497.36        36.22 o
   2   5   6       2210.32       2812.49       108.06 o
   3   5   6        915.98        889.93        24.52 o
   4   5   6         30.22         17.69         4.51 o
   5   5   6        592.66        480.84        23.20 o
   6   5   6       1356.94       1663.08        69.11 o
   7   5   6       7531.65       7756.97       321.18 o
   8   5   6       1878.03       2198.29        97.33 o
   9   5   6        305.91        311.46        18.42 o
  10   5   6        389.79        301.90        20.48 o
  11   5   6         82.84         81.27        15.07 o
  12   5   6         71.40         30.97        10.20 o
  13   5   6        155.31        110.27         5.69 o
  14   5   6        249.68        243.85        11.80 o
  15   5   6          1.67         -2.03         3.42 o
  16   5   6         24.34         13.71         3.13 o
 -11   6   6         10.92          9.20         3.14 o
 -10   6   6          5.61         -1.20         2.89 o
  -9   6   6          7.24          1.49         3.29 o
  -8   6   6       1962.41       2021.83        67.09 o
  -7   6   6         12.92         14.38         3.29 o
  -6   6   6        271.67        247.98        16.80 o
  -5   6   6       1719.62       1696.92       112.41 o
  -4   6   6        132.07        121.69        24.53 o
  -3   6   6        102.95         42.54        16.09 o
  -2   6   6        196.50        198.91        20.30 o
  -1   6   6       2160.15       2060.79        56.25 o
   0   6   6        255.68        408.46        19.76 o
   1   6   6       1304.95       1726.30        66.00 o
   2   6   6        380.11        228.50        12.70 o
   3   6   6        141.06        174.01        12.17 o
   4   6   6       1474.14       2007.43       108.69 o
   5   6   6       1294.02       1541.08        37.64 o
   6   6   6       5325.32       5562.71       238.78 o
   7   6   6       1071.87       1064.27        48.98 o
   8   6   6        873.61        649.92        42.99 o
   9   6   6       3735.34       4029.48       272.77 o
  10   6   6          4.87          2.14         7.25 o
  11   6   6         16.27          7.22         6.32 o
  12   6   6        412.72        376.69         9.58 o
  13   6   6        214.43        186.96         9.43 o
  14   6   6        466.20        484.62        11.27 o
  15   6   6         87.74         55.01         4.14 o
  16   6   6         23.95         31.38         2.66 o
 -11   7   6        101.61        132.06        13.69 o
 -10   7   6        318.26        330.34        10.85 o
  -9   7   6         28.83         27.45         3.71 o
  -8   7   6        418.64        395.42         9.62 o
  -7   7   6        399.92        374.81        12.33 o
  -6   7   6        282.09        277.10        13.20 o
  -5   7   6        844.28        859.96        77.06 o
  -4   7   6        104.01         96.93        22.92 o
  -3   7   6        115.18         92.94        16.52 o
  -2   7   6        176.98        141.97        16.49 o
  -1   7   6        610.64        488.89        31.87 o
   0   7   6        172.51        175.02        13.26 o
   1   7   6       3462.60       3867.21        71.43 o
   2   7   6       2201.31       3541.37        81.24 o
   3   7   6       4109.09       4694.77       195.24 o
   4   7   6          2.44         33.95         7.74 o
   5   7   6        514.92        684.83        44.64 o
   6   7   6        178.04        247.01        16.50 o
   7   7   6        473.95        295.56        20.67 o
   8   7   6        406.77        438.02        30.06 o
   9   7   6       1870.03       1967.26        72.86 o
  10   7   6        547.87        594.72        31.83 o
  11   7   6         22.23          1.58         3.95 o
  12   7   6         38.08         24.40        13.69 o
  13   7   6         15.61         -2.01         4.68 o
  14   7   6        164.84        142.45         7.04 o
  15   7   6         13.05         16.92         4.27 o
  16   7   6         15.90         11.24         3.75 o
 -10   8   6        172.42        226.60         7.50 o
  -9   8   6        216.57        238.64         6.91 o
  -8   8   6         45.08         54.58         5.13 o
  -7   8   6          1.39         -1.50         3.43 o
  -6   8   6        405.58        388.20        20.50 o
  -5   8   6       1215.88       1174.66        43.56 o
  -4   8   6       1476.39       1261.64        56.92 o
  -3   8   6          2.60         -8.72         9.57 o
  -2   8   6          3.10         16.73         9.49 o
  -1   8   6        751.95        668.55        28.83 o
   0   8   6         42.69         29.74         7.89 o
   1   8   6       2051.81       2349.74        50.96 o
   2   8   6        607.06        773.45        28.63 o
   3   8   6        185.64        156.47        11.22 o
   4   8   6       7269.50       8196.39       338.97 o
   5   8   6        112.39         92.88        12.06 o
   6   8   6         84.79         62.12        11.37 o
   7   8   6       5356.75       5878.71       122.53 o
   8   8   6         10.62          2.81         9.00 o
   9   8   6        548.74        514.73        48.30 o
  10   8   6         94.28         90.79        15.77 o
  11   8   6         73.98         96.57         6.78 o
  12   8   6        169.79        150.89        16.81 o
  13   8   6         26.82          6.45         4.72 o
  14   8   6        339.36        354.64        11.26 o
  15   8   6          3.31         -3.78         3.78 o
  16   8   6          2.77         -0.27         2.03 o
 -10   9   6         56.38         47.39         3.62 o
  -9   9   6        131.53        205.21         6.01 o
  -8   9   6        107.75        112.49         5.37 o
  -7   9   6        101.38         80.84         5.10 o
  -6   9   6        195.43        183.56        11.98 o
  -5   9   6        909.74        827.05        29.34 o
  -4   9   6         29.40          5.86         5.87 o
  -3   9   6       2980.96       3081.67        86.10 o
  -2   9   6         36.27         16.79        11.20 o
  -1   9   6         86.91         49.99        12.37 o
   0   9   6         17.46         30.26         8.94 o
   1   9   6       1095.07       1163.21        38.38 o
   2   9   6        404.74        424.26        26.64 o
   3   9   6        599.24        513.37        31.30 o
   4   9   6       1196.27       1098.77        75.05 o
   5   9   6        420.90        341.30        35.45 o
   6   9   6       3559.51       3571.66        97.99 o
   7   9   6        457.43        501.31        28.49 o
   8   9   6       4126.90       4151.62       167.31 o
   9   9   6          2.06          7.47        10.61 o
  10   9   6        706.86        796.97        30.62 o
  11   9   6        783.12        815.06        22.99 o
  12   9   6        760.74        919.35        29.09 o
  13   9   6          2.89          4.88         4.44 o
  14   9   6         51.66         59.54         5.80 o
  15   9   6          0.02          2.17         3.38 o
  16   9   6         16.24         10.18         3.01 o
  -9  10   6         50.10         68.88         4.56 o
  -8  10   6         45.20         21.64         3.97 o
  -7  10   6          7.02         -2.67        12.07 o
  -6  10   6          7.19          6.94         4.19 o
  -5  10   6        686.49        598.44        68.69 o
  -4  10   6       1305.97       1176.86        26.06 o
  -3  10   6        199.64        176.44        10.85 o
  -2  10   6         62.68         92.92        23.37 o
  -1  10   6        323.80        274.06        30.73 o
   0  10   6          4.36          7.47         8.89 o
   1  10   6        156.52        185.53        15.62 o
   2  10   6         27.04         28.81         9.74 o
   3  10   6        692.78        700.24        54.10 o
   4  10   6        466.70        453.67        35.09 o
   5  10   6       1112.47       1074.46        51.73 o
   6  10   6        180.64        148.19        15.21 o
   7  10   6       1927.50       1852.36        99.95 o
   8  10   6          3.13         15.55         9.67 o
   9  10   6       1286.47       1329.76        45.32 o
  10  10   6        179.09        131.16        12.45 o
  11  10   6         53.39         39.11         6.79 o
  12  10   6        286.03        267.04        11.84 o
  13  10   6        208.39        208.17        25.57 o
  14  10   6         11.22         17.60         8.16 o
  15  10   6          1.45         11.92         3.45 o
  16  10   6        207.49        241.45        19.38 o
  -9  11   6          0.11         -0.50         2.62 o
  -8  11   6          3.75         -1.29         3.28 o
  -7  11   6         91.62         86.48         6.69 o
  -6  11   6          0.42          3.79         4.11 o
  -5  11   6         12.47         11.20         4.15 o
  -4  11   6        501.46        469.86        38.84 o
  -3  11   6        620.59        631.26        27.56 o
  -2  11   6         25.99         12.64         3.24 o
  -1  11   6        443.56        463.42        35.94 o
   0  11   6         43.61         38.97         9.94 o
   1  11   6       2984.36       3201.08       106.76 o
   2  11   6         56.68         50.10        13.50 o
   3  11   6        476.00        413.81        29.85 o
   4  11   6        843.27        853.62        78.01 o
   5  11   6        292.40        320.01        21.83 o
   6  11   6         10.35          0.21         7.84 o
   7  11   6         49.55         34.26         9.88 o
   8  11   6          2.48          4.05         5.86 o
   9  11   6       1385.56       1313.33        34.58 o
  10  11   6         63.37         40.85         8.37 o
  11  11   6        221.00        212.75        15.45 o
  12  11   6          0.09         -0.72         8.31 o
  13  11   6        153.57        135.77        12.34 o
  14  11   6        985.76       1166.60        26.01 o
  15  11   6        141.12        170.51        10.50 o
  -8  12   6         14.85         15.05         3.19 o
  -7  12   6        291.36        358.43         9.48 o
  -6  12   6        177.76        187.00         7.91 o
  -5  12   6          2.68          0.61         3.91 o
  -4  12   6         75.14         93.80         6.70 o
  -3  12   6        133.16        124.34         8.32 o
  -2  12   6        177.68        160.03        11.55 o
  -1  12   6        894.71        809.56        55.12 o
   0  12   6        734.60        674.32        25.96 o
   1  12   6          5.26         -0.92        10.95 o
   2  12   6         11.51          2.95        10.83 o
   3  12   6          3.10         11.07        11.33 o
   4  12   6         25.40         15.64         9.97 o
   5  12   6        654.12        530.35        32.83 o
   6  12   6         14.25         13.96        11.33 o
   7  12   6       1123.62       1020.70        40.76 o
   8  12   6        706.17        664.88        24.10 o
   9  12   6         92.33         82.42        14.91 o
  10  12   6          1.42         -9.01         9.50 o
  11  12   6        306.63        261.80        15.71 o
  12  12   6        629.38        713.63        23.40 o
  13  12   6          8.79         15.17         7.83 o
  14  12   6         19.43         20.36         5.07 o
  15  12   6          8.50          7.66         2.95 o
  -8  13   6        111.30        158.41         7.01 o
  -7  13   6          6.70          2.90         3.03 o
  -6  13   6          2.73          4.06         6.98 o
  -5  13   6          9.88         13.06         4.21 o
  -4  13   6       1001.01       1039.27        49.80 o
  -3  13   6         14.88          4.03         4.01 o
  -2  13   6        101.64        136.48         7.01 o
  -1  13   6        377.68        336.94        13.76 o
   0  13   6          3.51          7.21         3.30 o
   1  13   6        205.39        192.52        12.09 o
   2  13   6         25.59         31.30         4.42 o
   3  13   6       3838.49       3673.53       148.48 o
   4  13   6       2798.64       2468.87       116.14 o
   5  13   6        169.20        117.38         9.42 o
   6  13   6         39.30         14.68         4.28 o
   7  13   6       1063.13        923.67        16.61 o
   8  13   6         69.66         59.48         9.24 o
   9  13   6       1719.17       1668.91        21.28 o
  10  13   6       2005.71       1998.19        39.40 o
  11  13   6        223.92        212.11        14.41 o
  12  13   6        216.48        237.89        19.80 o
  13  13   6         96.92         93.53        11.97 o
  14  13   6          2.39         -3.68         3.68 o
  -7  14   6         80.26        110.01         6.31 o
  -6  14   6          0.21          6.40         3.79 o
  -5  14   6        506.32        622.99        13.99 o
  -4  14   6         15.80         16.73         4.25 o
  -3  14   6        461.91        393.23        11.58 o
  -2  14   6         21.57         13.80         3.97 o
  -1  14   6        148.09        133.46         5.89 o
   0  14   6        897.68        783.95        30.83 o
   1  14   6         50.82         32.57         4.78 o
   2  14   6         42.73         59.89         7.61 o
   3  14   6         42.35         28.22         4.59 o
   4  14   6        374.32        425.34        14.27 o
   5  14   6        217.48        167.14        16.82 o
   6  14   6          9.68          4.14         4.27 o
   7  14   6       1413.27       1432.69        28.63 o
   8  14   6         41.43         38.94         5.09 o
   9  14   6         16.40         12.48         4.21 o
  10  14   6        266.08        271.35        10.81 o
  11  14   6        345.30        385.27        17.07 o
  12  14   6        169.43        179.86        11.60 o
  13  14   6        273.69        283.83        12.51 o
  14  14   6         76.62         62.31         6.25 o
  -6  15   6        359.10        491.06        11.85 o
  -5  15   6        202.54        215.14         9.87 o
  -4  15   6         13.15         16.02         6.54 o
  -3  15   6         34.70         22.02         5.80 o
  -2  15   6        335.32        285.82        38.52 o
  -1  15   6        437.65        341.84        10.99 o
   0  15   6        118.72         97.42         6.15 o
   1  15   6         51.27         79.65         5.69 o
   2  15   6          4.72         -1.44         4.26 o
   3  15   6       1550.47       1530.66        33.54 o
   4  15   6        243.55        218.85        17.03 o
   5  15   6        103.11        109.72         8.01 o
   6  15   6        173.41        188.09         8.28 o
   7  15   6         66.32         62.85         6.84 o
   8  15   6        103.90         70.15         7.10 o
   9  15   6        108.19        112.99         7.94 o
  10  15   6          5.11          8.20         4.75 o
  11  15   6          6.17         10.27         7.15 o
  12  15   6          0.85          0.43         6.14 o
  13  15   6          5.35          5.06         5.04 o
  -5  16   6         21.21         27.75         4.09 o
  -4  16   6         84.55         52.68         5.92 o
  -3  16   6         71.93         88.75        26.08 o
  -2  16   6          3.03          8.90         8.58 o
  -1  16   6         40.90         10.35         7.08 o
   0  16   6         35.77         50.47         4.84 o
   1  16   6        517.73        513.75        12.79 o
   2  16   6         36.99         18.20         4.21 o
   3  16   6        306.84        291.09         8.60 o
   4  16   6        163.35        114.89         6.86 o
   5  16   6         37.81         22.12         4.55 o
   6  16   6        295.36        333.36        18.05 o
   7  16   6          0.18          1.61         5.24 o
   8  16   6          2.44          5.68         5.04 o
   9  16   6         56.03         61.97         7.25 o
  10  16   6         12.19         15.88         4.63 o
  11  16   6         81.23         99.67         8.69 o
  12  16   6          5.75          2.25         5.10 o
  -3  17   6        250.29        304.89        10.18 o
  -2  17   6          0.08         -3.16         3.95 o
  -1  17   6        214.47        226.49        67.83 o
   0  17   6          3.62         -4.45         8.71 o
   1  17   6         11.20          5.72         3.40 o
   2  17   6         30.73         24.69         4.02 o
   3  17   6         65.92         72.77         5.04 o
   4  17   6        212.95        188.89        13.64 o
   5  17   6          3.78         -5.97         5.97 o
   6  17   6          2.36         -5.61         5.63 o
   7  17   6          7.29          8.21         4.90 o
   8  17   6         28.41         29.49         5.37 o
   9  17   6          3.95          3.56         4.32 o
  10  17   6        102.18        107.20         6.04 o
  11  17   6        178.01        159.29         8.70 o
  -1  18   6        183.74        187.24        56.64 o
   0  18   6          1.81          3.59         3.62 o
   1  18   6         70.65         77.36        14.26 o
   2  18   6         55.41         51.31         6.66 o
   3  18   6         56.75         43.48         9.83 o
   4  18   6         92.21         76.68         7.07 o
   5  18   6         12.78         13.58         5.16 o
   6  18   6         58.81         75.93         8.63 o
   7  18   6         65.89         74.14         6.19 o
   8  18   6          2.79         -4.22         4.33 o
   9  18   6         26.48         22.68         4.05 o
  10  18   6         55.26         54.76         5.92 o
   1  19   6         17.07         -1.07         8.24 o
   2  19   6        500.03        390.05        18.18 o
   3  19   6         74.51         50.02         6.25 o
   4  19   6         15.87         19.26         5.15 o
   5  19   6         11.77         11.93         4.46 o
   6  19   6         16.91         70.47         5.61 o
   7  19   6        446.22        495.55        14.22 o
   8  19   6         16.28          9.31         4.87 o
  -4 -16   7          2.22         18.46         6.98 o
  -3 -16   7        372.86        512.78        20.98 o
  -2 -16   7          0.71         -4.86         4.86 o
  -1 -16   7        225.39        259.88        11.23 o
   0 -16   7          0.02         -3.18         5.08 o
   1 -16   7         11.90          8.22         5.77 o
   2 -16   7        104.50        141.28        12.15 o
   3 -16   7         29.21         10.80         6.72 o
  -6 -15   7         93.34         88.74         9.38 o
  -5 -15   7         47.06         64.45         9.56 o
  -4 -15   7        254.24        341.00        19.04 o
  -3 -15   7         29.22         48.59         6.72 o
  -2 -15   7        139.72        140.27        10.00 o
  -1 -15   7        257.24        259.23        14.64 o
   0 -15   7         49.95         51.04         7.70 o
   1 -15   7          4.59          7.19         6.11 o
   2 -15   7        144.96        138.09        10.18 o
   3 -15   7         51.40         60.56        10.75 o
   4 -15   7        341.80        596.73       212.88 o
   5 -15   7         67.16        248.76       139.91 o
  -7 -14   7        120.64        131.04        10.52 o
  -6 -14   7         60.10         41.19         8.80 o
  -5 -14   7        307.42        321.70        19.09 o
  -4 -14   7         43.67         67.74        11.60 o
  -3 -14   7        104.29        111.45        15.51 o
  -2 -14   7        165.58        238.85        15.42 o
  -1 -14   7        210.67        188.34        15.30 o
   0 -14   7        281.97        288.72        22.90 o
   1 -14   7          0.12          2.96         6.81 o
   2 -14   7         23.92         34.69         6.28 o
   3 -14   7        370.16        363.08        13.03 o
   4 -14   7        103.38        157.26        33.63 o
   5 -14   7         16.35         29.82         5.21 o
   6 -14   7          1.95         11.40         5.57 o
   7 -14   7        488.31        547.30        15.53 o
  -8 -13   7         80.39         96.83         9.04 o
  -7 -13   7         66.48         61.26         9.30 o
  -6 -13   7        170.89        237.22        16.79 o
  -5 -13   7         20.30         22.84         9.38 o
  -4 -13   7          4.94          6.42         8.93 o
  -3 -13   7          8.94         13.95         6.18 o
  -2 -13   7         22.97         28.91         7.62 o
  -1 -13   7        593.13        517.35        19.74 o
   0 -13   7         59.47         41.38         8.44 o
   1 -13   7        168.36        155.31         9.89 o
   2 -13   7         44.96         42.93         7.00 o
   3 -13   7         25.96         16.24         4.45 o
   4 -13   7        260.80        270.31        10.09 o
   5 -13   7        111.56         98.59         6.80 o
   6 -13   7        222.66        242.44        11.20 o
   7 -13   7        155.28        166.70        10.99 o
   8 -13   7          8.86         -5.61         5.61 o
   9 -13   7        131.91        176.37         8.92 o
  -8 -12   7        158.49        156.16        11.79 o
  -7 -12   7          9.31         20.71         8.15 o
  -6 -12   7          0.19         -6.21         8.55 o
  -5 -12   7       1146.20       1330.81        40.11 o
  -4 -12   7        445.40        343.75        22.94 o
  -3 -12   7         19.68          5.69         6.51 o
  -2 -12   7        174.81        172.98        12.32 o
  -1 -12   7          0.04         13.24         7.22 o
   0 -12   7         12.08          9.57         7.01 o
   1 -12   7        223.92        282.70        12.42 o
   2 -12   7          5.32         -3.20         4.42 o
   3 -12   7        149.79        121.53         6.94 o
   4 -12   7          1.88         -3.71         5.59 o
   5 -12   7        590.74        642.68        13.76 o
   6 -12   7         67.67         85.97         6.04 o
   7 -12   7        129.01        150.29         9.51 o
   8 -12   7         43.65         78.00         9.00 o
   9 -12   7         19.86         31.45         6.55 o
  10 -12   7        102.18        119.22         7.93 o
  -9 -11   7         24.21          9.74         4.70 o
  -8 -11   7          0.72         -4.81         6.90 o
  -7 -11   7         10.74          6.12         7.63 o
  -6 -11   7        154.38        172.23        16.27 o
  -5 -11   7         51.92         26.43         9.15 o
  -4 -11   7          1.16        -10.68        10.68 o
  -3 -11   7          9.48          3.64         5.88 o
  -2 -11   7          2.08          3.60         6.41 o
  -1 -11   7       1551.63       1248.32        56.86 o
   0 -11   7        122.57         96.60        10.09 o
   1 -11   7         44.75         58.32         6.81 o
   2 -11   7         53.90         43.13         4.82 o
   3 -11   7        183.57        127.54         6.30 o
   4 -11   7        121.76        106.59         6.54 o
   5 -11   7        232.37        239.26         8.88 o
   6 -11   7         78.58         67.61         5.69 o
   7 -11   7        378.18        324.89        11.90 o
   8 -11   7          1.62          6.97         4.48 o
   9 -11   7         41.84         53.42         6.14 o
  10 -11   7         25.61         19.48         6.10 o
  11 -11   7        130.24        143.70         8.60 o
 -10 -10   7        163.18        130.33        13.49 o
  -9 -10   7        225.48        184.47         9.90 o
  -8 -10   7        351.70        345.76        22.68 o
  -7 -10   7        416.30        331.81        45.85 o
  -6 -10   7       1139.71       1187.86        38.00 o
  -5 -10   7         69.08         64.21        12.24 o
  -4 -10   7          0.74          5.67         8.42 o
  -3 -10   7          7.00          7.30         5.49 o
  -2 -10   7       1083.81        893.37        24.73 o
  -1 -10   7       2791.73       2580.62        52.56 o
   0 -10   7        811.36        633.68        19.42 o
   1 -10   7       1287.16       1091.87        52.06 o
   2 -10   7         64.96         45.52         5.18 o
   3 -10   7       1025.37       1016.46        16.23 o
   4 -10   7        138.52        121.08         6.56 o
   5 -10   7       1221.85        991.64        16.81 o
   6 -10   7        100.97        108.15         7.41 o
   7 -10   7        134.35        130.21         8.08 o
   8 -10   7        365.20        402.99        12.42 o
   9 -10   7        122.19        135.52         8.97 o
  10 -10   7          7.39          8.00         4.76 o
  11 -10   7         86.19         97.47         6.41 o
  12 -10   7        166.52        239.05        10.31 o
 -11  -9   7         14.15         25.32         8.98 o
 -10  -9   7         54.94         26.69         8.02 o
  -9  -9   7          9.72          2.60         3.80 o
  -8  -9   7       1266.21       1296.01        23.22 o
  -7  -9   7        527.28        501.86        42.61 o
  -6  -9   7        743.50        742.47        68.50 o
  -5  -9   7        200.22        202.56        19.84 o
  -4  -9   7        424.27        391.34        22.14 o
  -3  -9   7        852.15        930.63        36.97 o
  -2  -9   7        453.56        434.33        65.46 o
  -1  -9   7       1160.06       1143.98        76.04 o
   0  -9   7          2.17        -19.80        22.11 o
   1  -9   7        512.64        361.20        51.17 o
   2  -9   7       2399.20       1913.55        78.77 o
   3  -9   7        360.55        243.47        37.77 o
   4  -9   7        353.16        321.35         9.34 o
   5  -9   7        251.68        236.75         8.48 o
   6  -9   7       1234.00       1186.33        20.58 o
   7  -9   7        215.62        228.62        10.17 o
   8  -9   7        413.00        433.78        13.15 o
   9  -9   7        283.15        245.46        12.06 o
  10  -9   7        182.20        181.59         9.75 o
  11  -9   7        149.03        142.08         8.20 o
  12  -9   7          0.10          5.44         3.58 o
 -11  -8   7        169.17        108.00        41.23 o
 -10  -8   7        202.39        167.81        34.53 o
  -9  -8   7        270.31        279.81        25.64 o
  -8  -8   7          7.75          9.09         7.18 o
  -7  -8   7          0.13         -3.78         6.25 o
  -6  -8   7        336.66        319.28        23.01 o
  -5  -8   7        418.54        423.93        16.78 o
  -4  -8   7        162.19        153.14        36.23 o
  -3  -8   7          1.21          3.26        12.17 o
  -2  -8   7        709.93        559.32        40.76 o
  -1  -8   7         59.92         59.69        17.01 o
   0  -8   7       1100.07       1064.99        54.41 o
   1  -8   7         29.49         21.23        20.54 o
   2  -8   7          3.86         -3.05        16.89 o
   3  -8   7        122.32         57.81        18.17 o
   4  -8   7         77.87         58.60        18.34 o
   5  -8   7       1842.50       1731.72        76.74 o
   6  -8   7         36.70         22.76         8.24 o
   7  -8   7        375.42        331.04        11.17 o
   8  -8   7       1204.30       1214.36        21.27 o
   9  -8   7         11.49         11.92         5.65 o
  10  -8   7         31.04         32.44         6.05 o
  11  -8   7        578.69        546.73        15.56 o
  12  -8   7         17.47         13.11         5.07 o
  13  -8   7          3.55         -2.18         4.59 o
 -11  -7   7         50.89         48.44        12.13 o
 -10  -7   7        337.82        374.93        24.75 o
  -9  -7   7       1101.92       1137.16        25.35 o
  -8  -7   7         10.46         11.62        10.23 o
  -7  -7   7         32.07         14.63         6.71 o
  -6  -7   7        567.67        602.02        27.88 o
  -5  -7   7        210.93        137.22        10.30 o
  -4  -7   7        310.71        266.32        36.17 o
  -3  -7   7       1184.11       1058.45        47.00 o
  -2  -7   7          9.83          2.18        11.24 o
  -1  -7   7       3511.21       3495.89        92.88 o
   0  -7   7       1138.33       1097.52        51.51 o
   1  -7   7        832.96        799.31        43.73 o
   2  -7   7        683.23        597.33        34.02 o
   3  -7   7       1067.53        972.71        57.70 o
   4  -7   7         69.23         48.18        16.69 o
   5  -7   7       1377.94       1215.66        56.30 o
   6  -7   7        424.68        358.48        46.27 o
   7  -7   7        399.85        367.97        11.36 o
   8  -7   7        991.97        904.25        17.64 o
   9  -7   7       1060.48        920.42        22.61 o
  10  -7   7        919.31        842.49        21.03 o
  11  -7   7         67.94         64.29         7.15 o
  12  -7   7          4.63          4.56         4.08 o
  13  -7   7        410.74        412.00        16.09 o
  14  -7   7         54.97         36.58         5.19 o
 -12  -6   7         62.55         74.75        11.30 o
 -11  -6   7        656.33        641.34        36.48 o
 -10  -6   7        288.59        301.15        12.52 o
  -9  -6   7          5.31         14.58         6.56 o
  -8  -6   7         24.25         53.45         8.58 o
  -7  -6   7        999.02        825.75        22.85 o
  -6  -6   7       1784.47       1802.60        71.73 o
  -5  -6   7          2.68          0.59        14.99 o
  -4  -6   7        556.19        494.99        43.78 o
  -3  -6   7       2098.15       2426.24        94.52 o
  -2  -6   7        200.10        154.25        21.18 o
  -1  -6   7       1747.92       1724.77        53.76 o
   0  -6   7          6.62          4.15         8.88 o
   1  -6   7       6333.83       6339.72       114.10 o
   2  -6   7         13.67          7.90         6.47 o
   3  -6   7        190.39         65.46        12.39 o
   4  -6   7        915.58        808.14        38.48 o
   5  -6   7         51.73         20.89         9.80 o
   6  -6   7         34.78         23.14        10.66 o
   7  -6   7        428.59        419.01        48.03 o
   8  -6   7        207.84        169.34        10.51 o
   9  -6   7         49.04         37.19         9.08 o
  10  -6   7        289.14        294.44        13.62 o
  11  -6   7        228.88        229.06        11.86 o
  12  -6   7          1.23          2.86         4.38 o
  13  -6   7          9.13         14.55         6.04 o
  14  -6   7          0.16         -5.38         5.38 o
 -12  -5   7         29.84         18.31         4.26 o
 -11  -5   7         49.00         38.43         6.00 o
 -10  -5   7         15.35         26.41         6.52 o
  -9  -5   7       1219.32       1301.48        27.68 o
  -8  -5   7        176.70        194.83        11.77 o
  -7  -5   7        906.05        790.93        31.96 o
  -6  -5   7          2.48         -5.28         8.16 o
  -5  -5   7        126.59         83.35        22.34 o
  -4  -5   7        225.78        171.50        34.38 o
  -3  -5   7        137.03        149.82        25.08 o
  -2  -5   7       3274.85       3047.16       149.32 o
  -1  -5   7         23.44         22.22        11.12 o
   0  -5   7       1856.66       1665.88        54.15 o
   1  -5   7        401.06        474.71        27.22 o
   2  -5   7        700.65        630.18        37.41 o
   3  -5   7          3.71         16.77         7.74 o
   4  -5   7       1950.16       1729.88        56.23 o
   5  -5   7       1045.84        749.92        48.98 o
   6  -5   7        175.78        152.36        18.05 o
   7  -5   7        115.45        120.44        20.91 o
   8  -5   7         89.50         71.76        17.80 o
   9  -5   7        192.09        182.06        15.07 o
  10  -5   7       1540.70       1391.62        27.87 o
  11  -5   7         81.02         77.01         7.79 o
  12  -5   7         78.70         48.07         8.12 o
  13  -5   7        130.96        108.50        16.81 o
  14  -5   7        105.28         89.01        19.78 o
 -12  -4   7        305.71        346.11        28.04 o
 -11  -4   7        116.06        126.76         8.79 o
 -10  -4   7         72.83         87.74         8.61 o
  -9  -4   7         21.50         24.69         7.20 o
  -8  -4   7        522.88        468.59        17.04 o
  -7  -4   7         40.53         44.80         8.11 o
  -6  -4   7        112.15         44.07        58.49 o
  -5  -4   7         39.98         15.05        17.28 o
  -4  -4   7         96.89         64.03        17.95 o
  -3  -4   7        552.65        560.14        44.06 o
  -2  -4   7         21.62          5.75        10.59 o
  -1  -4   7         27.50         10.27         9.04 o
   0  -4   7         13.32          4.20         9.93 o
   1  -4   7         16.30          9.20        10.21 o
   2  -4   7         24.14         32.18         7.45 o
   3  -4   7         50.51         34.69         8.40 o
   4  -4   7       1346.58       1117.15        35.13 o
   5  -4   7        567.41        626.23        60.29 o
   6  -4   7        284.05        271.62        22.19 o
   7  -4   7         25.81         33.12        10.42 o
   8  -4   7          0.32          5.87        10.73 o
   9  -4   7         84.72         45.82        14.19 o
  10  -4   7       1757.76       1624.41        41.04 o
  11  -4   7          1.04          1.22         3.48 o
  12  -4   7          3.37         -0.95         3.49 o
  13  -4   7          2.61          2.97         3.83 o
  14  -4   7         93.44         68.84         5.32 o
  15  -4   7         21.96         18.07         3.70 o
 -12  -3   7         98.55        123.39         7.30 o
 -11  -3   7        180.42        230.71        10.92 o
 -10  -3   7        242.04        279.14        13.13 o
  -9  -3   7          1.07          4.58         8.69 o
  -8  -3   7        125.54        123.00        10.49 o
  -7  -3   7        279.62        249.35        12.01 o
  -6  -3   7        613.52        593.51        89.37 o
  -5  -3   7         74.60         86.99        21.11 o
  -4  -3   7       1262.74       1079.14       100.10 o
  -3  -3   7       1172.24       1230.59       295.54 o
  -2  -3   7       6162.36       7111.73       459.07 o
  -1  -3   7       3873.09       4155.07        99.77 o
   0  -3   7         39.09         13.54         8.94 o
   1  -3   7        562.93        877.73        35.76 o
   2  -3   7        160.62        159.32        11.78 o
   3  -3   7        538.95        959.48        26.42 o
   4  -3   7        140.96        106.36        11.61 o
   5  -3   7          2.71          4.85         6.14 o
   6  -3   7         35.82         50.72        11.23 o
   7  -3   7        126.93         94.64        14.13 o
   8  -3   7        218.51        163.17        19.11 o
   9  -3   7        229.62        136.16        28.67 o
  10  -3   7        317.16        321.58        16.16 o
  11  -3   7         90.22         60.40         8.38 o
  12  -3   7          5.42          0.38         3.60 o
  13  -3   7        247.22        231.77         9.80 o
  14  -3   7         41.59         38.96         5.92 o
  15  -3   7        165.36        161.58         6.62 o
 -12  -2   7         93.32        163.56         9.90 o
 -11  -2   7         71.51         77.48         7.88 o
 -10  -2   7         18.55         11.93         6.48 o
  -9  -2   7        104.73         83.62        12.18 o
  -8  -2   7        112.20        106.18         9.39 o
  -7  -2   7        920.25        972.54        22.48 o
  -6  -2   7         15.33        -15.22        15.22 o
  -5  -2   7        848.83        763.97        92.58 o
  -4  -2   7        113.57         94.38        20.20 o
  -3  -2   7       6747.37       6242.02       375.00 o
  -2  -2   7       6819.39       7541.37       665.68 o
  -1  -2   7        644.36        524.58        35.65 o
   0  -2   7        263.32        184.37        25.05 o
   1  -2   7      15895.74      17194.00       374.42 o
   2  -2   7       2011.14       2149.22        65.97 o
   3  -2   7         71.52        186.35        12.91 o
   4  -2   7       2297.23       2716.01        56.65 o
   5  -2   7       2652.16       2993.45        52.87 o
   6  -2   7        856.01        902.74        35.71 o
   7  -2   7        522.20        474.97        28.23 o
   8  -2   7        223.65        180.51        25.14 o
   9  -2   7         43.63         20.77        10.18 o
  10  -2   7         47.31         42.59        12.12 o
  11  -2   7          9.34          8.75         5.08 o
  12  -2   7         68.56         59.05         5.36 o
  13  -2   7        524.80        487.50        13.77 o
  14  -2   7        105.10        102.81         6.87 o
  15  -2   7        110.40        100.87         5.99 o
  16  -2   7         84.40         59.31         6.03 o
 -12  -1   7        127.34        143.49         9.42 o
 -11  -1   7        238.40        322.12        17.12 o
 -10  -1   7          0.17         -3.45         4.35 o
  -9  -1   7         53.91         45.38         5.43 o
  -8  -1   7         99.81         75.75         6.22 o
  -7  -1   7          5.49         -2.88         5.28 o
  -6  -1   7        319.16        331.15        32.02 o
  -5  -1   7         68.77         44.98         9.49 o
  -4  -1   7         98.05         61.42        12.39 o
  -3  -1   7          2.85         27.44        13.50 o
  -2  -1   7        114.00        231.46        49.56 o
  -1  -1   7        398.61        636.68       100.48 o
   0  -1   7       1075.32       1063.87        34.50 o
   1  -1   7      10155.67      12710.18       151.56 o
   2  -1   7       2288.17       3251.30        80.05 o
   3  -1   7        666.09       1519.18        38.34 o
   4  -1   7         56.62         22.96         6.94 o
   5  -1   7       1923.42       2995.79        82.29 o
   6  -1   7         67.19         55.57        10.43 o
   7  -1   7        420.82        467.99        27.52 o
   8  -1   7        251.44        239.15        25.17 o
   9  -1   7         75.92         37.79        11.37 o
  10  -1   7       2424.09       2546.23        75.55 o
  11  -1   7          7.34          2.12         4.15 o
  12  -1   7        350.39        293.38         7.99 o
  13  -1   7        240.92        169.28         6.97 o
  14  -1   7        226.62        157.72         6.59 o
  15  -1   7        119.57         83.95         4.64 o
  16  -1   7         22.92         23.48         3.34 o
 -12   0   7         93.70        157.01         7.54 o
 -11   0   7          9.83          2.32         4.04 o
 -10   0   7        172.10        234.00         9.84 o
  -9   0   7         70.07         42.66         5.94 o
  -8   0   7        372.98        342.89        18.98 o
  -7   0   7          9.87          4.55         3.75 o
  -6   0   7        192.20        152.71        21.50 o
  -5   0   7       1885.36       2214.80        56.94 o
  -4   0   7       1608.48       1873.93        48.57 o
  -3   0   7       2189.05       2762.06        53.79 o
  -2   0   7        562.69        641.19        30.59 o
  -1   0   7        554.15        433.67        23.42 o
   0   0   7         17.24         10.76         4.81 o
   1   0   7       4346.64       3942.46        70.38 o
   2   0   7       4821.72       5534.20       134.26 o
   3   0   7          1.60         23.92         4.87 o
   4   0   7        381.48        623.20        22.22 o
   5   0   7        126.56         49.72        16.26 o
   6   0   7        508.04        322.26        26.28 o
   7   0   7       3064.41       3474.31        78.25 o
   8   0   7        729.38        833.30        39.35 o
   9   0   7        690.56        721.37        33.62 o
  10   0   7          0.60         -2.82         9.95 o
  11   0   7        469.54        494.79        18.87 o
  12   0   7        380.84        392.94         9.09 o
  13   0   7        756.10        689.55        13.05 o
  14   0   7         64.81         40.78         4.45 o
  15   0   7         18.21         19.33         3.36 o
  16   0   7        121.20        116.74         5.82 o
 -12   1   7         19.94         13.02         3.26 o
 -11   1   7         61.21         86.62         7.26 o
 -10   1   7        176.35        155.75         8.51 o
  -9   1   7        142.66        122.31         8.06 o
  -8   1   7        527.67        576.07        22.92 o
  -7   1   7        404.11        333.84        17.67 o
  -6   1   7         30.28          5.53         7.94 o
  -5   1   7        358.27        400.21        25.44 o
  -4   1   7        494.32        641.99        41.38 o
  -3   1   7        565.24        594.02        22.90 o
  -2   1   7        581.94        757.83        23.56 o
  -1   1   7       9682.66      10349.32       240.10 o
   0   1   7        640.91        408.34        23.73 o
   1   1   7       1607.88       1258.24        51.88 o
   2   1   7       3595.50       3150.16        65.26 o
   3   1   7         47.59        239.03        17.28 o
   4   1   7       6180.60       6805.84        74.18 o
   5   1   7      14785.46      15314.68       114.20 o
   6   1   7        165.13         38.26         7.75 o
   7   1   7       1477.00       1428.61        40.81 o
   8   1   7         22.04         19.01         8.22 o
   9   1   7        173.49        144.57        17.03 o
  10   1   7        170.78        119.63        15.85 o
  11   1   7        127.57        113.10        10.79 o
  12   1   7       1212.75       1311.30        29.40 o
  13   1   7         23.51         21.78         4.24 o
  14   1   7        296.60        319.84        10.18 o
  15   1   7        105.90        135.21         6.69 o
  16   1   7         60.33         77.07        13.78 o
 -12   2   7         17.42         25.15         6.49 o
 -11   2   7         58.77         66.28         5.92 o
 -10   2   7        291.06        292.98        10.78 o
  -9   2   7         52.51         56.24         7.98 o
  -8   2   7        727.96        743.92        24.00 o
  -7   2   7        153.31        120.32         7.50 o
  -6   2   7        480.76        448.86        32.60 o
  -5   2   7          1.56         -4.59         6.75 o
  -4   2   7        394.20        269.41        17.68 o
  -3   2   7       3922.60       4507.47        71.61 o
  -2   2   7      12631.99      15178.65       605.44 o
  -1   2   7       1444.60       1920.09        43.59 o
   0   2   7        258.97        239.77        22.36 o
   1   2   7        281.31        158.53         8.62 o
   2   2   7      22679.67      24292.30       333.69 o
   3   2   7        123.29        255.15        18.48 o
   4   2   7      13837.43      16397.64       289.58 o
   5   2   7       2274.42       3126.90       228.98 o
   6   2   7       1936.87       1763.60        42.00 o
   7   2   7        605.01        654.42        27.90 o
   8   2   7          4.09          4.22         6.55 o
   9   2   7        711.98        580.76        29.23 o
  10   2   7          2.00         -3.20         7.95 o
  11   2   7        403.62        304.88        20.98 o
  12   2   7          9.10          2.83         4.55 o
  13   2   7       2410.28       2467.34        27.41 o
  14   2   7        100.61        141.32         7.44 o
  15   2   7        168.15        192.04         9.46 o
  16   2   7          0.14         -4.29         4.29 o
 -12   3   7         21.36         23.12         4.27 o
 -11   3   7         61.89         79.20        14.65 o
 -10   3   7        207.93        183.83        17.20 o
  -9   3   7         22.29         23.65         5.62 o
  -8   3   7        600.16        579.02        16.02 o
  -7   3   7          4.86         -2.03         4.91 o
  -6   3   7        523.45        488.96        33.73 o
  -5   3   7       1895.32       1931.33        78.86 o
  -4   3   7        363.59        417.28        24.14 o
  -3   3   7        335.99        317.54        22.70 o
  -2   3   7       1620.53       1855.77        89.79 o
  -1   3   7        586.87        769.21        30.75 o
   0   3   7         50.71         87.17        10.96 o
   1   3   7       3298.13       4069.17       110.43 o
   2   3   7         78.50        105.78         8.34 o
   3   3   7        964.71        820.03        19.47 o
   4   3   7          5.91          8.88         5.13 o
   5   3   7       4664.74       6266.95        71.94 o
   6   3   7        387.74        348.58        16.87 o
   7   3   7       3282.85       3392.50       111.50 o
   8   3   7       1534.81       1483.28        58.72 o
   9   3   7        204.04        199.00        17.13 o
  10   3   7       2061.43       2264.96       117.87 o
  11   3   7        485.05        452.65        30.14 o
  12   3   7        279.13        279.60        12.64 o
  13   3   7         60.49         32.41         4.21 o
  14   3   7        446.35        411.85        14.41 o
  15   3   7         21.63         20.01         3.86 o
  16   3   7         19.57         13.83         8.01 o
 -11   4   7          2.77          7.22         3.70 o
 -10   4   7         95.65        135.29        23.77 o
  -9   4   7         43.48         33.17         5.85 o
  -8   4   7       1740.01       1865.96        27.90 o
  -7   4   7         74.62         74.87         6.67 o
  -6   4   7         19.83          3.10         9.98 o
  -5   4   7          0.47          7.04         8.59 o
  -4   4   7         77.00         42.54        10.42 o
  -3   4   7          4.57          6.68         7.17 o
  -2   4   7       1052.04       1183.19        38.79 o
  -1   4   7       3014.20       2593.68        62.85 o
   0   4   7       3581.75       5343.05        96.57 o
   1   4   7         18.37         63.51         8.92 o
   2   4   7      10045.37      10935.67       176.39 o
   3   4   7         63.90         32.01         4.54 o
   4   4   7       4809.11       5354.57       110.92 o
   5   4   7        419.61        399.67        16.93 o
   6   4   7       2756.90       3104.70        69.85 o
   7   4   7        160.75        186.45        13.88 o
   8   4   7        396.71        439.82        27.75 o
   9   4   7        195.31        203.58        16.73 o
  10   4   7        402.73        315.75        28.53 o
  11   4   7        232.83        204.98        18.54 o
  12   4   7         59.40         45.75         4.33 o
  13   4   7        238.24        208.57        10.93 o
  14   4   7          5.55          8.46         2.94 o
  15   4   7         97.43         96.31         7.07 o
  16   4   7         36.27         35.95        11.46 o
  17   4   7          0.06         -3.39         3.39 o
 -11   5   7        625.93        924.92        19.08 o
 -10   5   7        177.28        190.25         7.97 o
  -9   5   7        110.53         97.15         5.71 o
  -8   5   7         82.81         86.80         5.87 o
  -7   5   7       1471.03       1559.71        39.04 o
  -6   5   7         13.08         -0.17         5.89 o
  -5   5   7        164.14        139.25        19.96 o
  -4   5   7        309.34        226.32        22.76 o
  -3   5   7          8.61          5.14        15.26 o
  -2   5   7       5480.88       4857.82       115.94 o
  -1   5   7        746.54        499.08        39.86 o
   0   5   7       2090.98       1920.44        51.33 o
   1   5   7       3278.10       4342.95        88.90 o
   2   5   7        109.64        160.80        14.97 o
   3   5   7        303.17        498.03        18.65 o
   4   5   7       3288.36       3939.17       125.43 o
   5   5   7       1038.26        936.68        28.91 o
   6   5   7        688.36        462.87        22.32 o
   7   5   7        122.84        207.21        14.92 o
   8   5   7        166.36        136.28        13.20 o
   9   5   7        559.14        556.96        32.22 o
  10   5   7        421.54        476.29        29.46 o
  11   5   7          6.55         -2.41        10.65 o
  12   5   7        192.57        132.58        10.87 o
  13   5   7        239.76        223.41        11.56 o
  14   5   7         51.34         25.79         5.16 o
  15   5   7         36.59         27.16         5.36 o
  16   5   7          3.14          1.28         3.52 o
  17   5   7          0.91         -0.89         3.24 o
 -11   6   7         11.09         19.26         4.60 o
 -10   6   7          1.48          1.85         4.69 o
  -9   6   7        158.52        124.41         7.20 o
  -8   6   7          8.02          9.28         5.82 o
  -7   6   7       2386.24       2557.73        32.10 o
  -6   6   7         81.30         80.07         8.86 o
  -5   6   7        154.95        103.56        24.39 o
  -4   6   7        252.62        169.95        27.27 o
  -3   6   7       1222.27        999.42        58.18 o
  -2   6   7        617.70        458.75        47.33 o
  -1   6   7        835.32        725.28        30.14 o
   0   6   7       1211.49       1557.33        88.83 o
   1   6   7         65.93        151.09        18.95 o
   2   6   7       3624.54       4955.04       114.18 o
   3   6   7        326.11        429.00        17.48 o
   4   6   7       7190.70       7525.73       281.46 o
   5   6   7       1025.99        880.10        44.68 o
   6   6   7       1271.08       1450.94        49.32 o
   7   6   7       2007.20       2115.11       117.67 o
   8   6   7        312.91        327.41        19.35 o
   9   6   7         18.97         13.40         9.06 o
  10   6   7          5.91          9.50         8.40 o
  11   6   7       1200.86       1195.77        16.01 o
  12   6   7        107.83         82.01        10.97 o
  13   6   7         93.32         57.67         7.27 o
  14   6   7        145.49        122.37         9.46 o
  15   6   7         21.30         22.46         3.63 o
  16   6   7          1.77         -2.84         2.84 o
 -10   7   7          0.80         -1.85         2.97 o
  -9   7   7        121.46         97.22         4.70 o
  -8   7   7         87.26         66.70         4.63 o
  -7   7   7        280.92        267.60        10.95 o
  -6   7   7        565.27        491.69        17.14 o
  -5   7   7        216.87        187.07         8.44 o
  -4   7   7        254.91        251.71        34.12 o
  -3   7   7       1034.05        994.72        59.82 o
  -2   7   7         49.37         37.55        12.17 o
  -1   7   7         23.07          5.18         7.79 o
   0   7   7         43.47         67.81        13.62 o
   1   7   7          5.49          1.89         9.82 o
   2   7   7        787.45       1153.12        46.39 o
   3   7   7      11384.77      12774.81       645.37 o
   4   7   7       2951.29       4174.21       243.14 o
   5   7   7        277.00        267.63        15.61 o
   6   7   7         42.98         21.00         7.05 o
   7   7   7       1290.43       1406.73        46.24 o
   8   7   7        415.97        482.37        43.72 o
   9   7   7        447.70        400.19        32.05 o
  10   7   7       1528.45       1578.80       113.31 o
  11   7   7        271.38        255.08        18.74 o
  12   7   7         67.26         62.00        10.52 o
  13   7   7          0.33         -4.92         4.92 o
  14   7   7        405.34        362.49         9.92 o
  15   7   7         19.07          4.06         3.00 o
  16   7   7        370.34        461.94        11.35 o
 -10   8   7          2.62          4.38         2.59 o
  -9   8   7        388.04        438.42        13.36 o
  -8   8   7          0.44         -2.21         3.03 o
  -7   8   7         29.43         14.72         4.17 o
  -6   8   7        145.88        135.47         7.87 o
  -5   8   7          3.37          6.26         9.30 o
  -4   8   7         17.56         17.31         9.97 o
  -3   8   7        245.34        183.68        30.85 o
  -2   8   7        364.83        330.06        30.77 o
  -1   8   7          3.97         23.24         9.33 o
   0   8   7        488.08        615.65        34.39 o
   1   8   7       3319.79       4084.55        96.40 o
   2   8   7        838.90       1202.06        37.59 o
   3   8   7       9166.63      10227.73       321.42 o
   4   8   7         65.31        115.11        11.67 o
   5   8   7        323.79        246.11        21.24 o
   6   8   7        568.40        499.62        33.40 o
   7   8   7        981.30        859.05        54.61 o
   8   8   7        292.57        255.28        20.86 o
   9   8   7        520.93        578.11        57.26 o
  10   8   7        761.08        759.00        37.80 o
  11   8   7       1356.40       1621.22        33.67 o
  12   8   7       2248.66       2631.66        90.70 o
  13   8   7        424.72        442.59        13.62 o
  14   8   7         97.19         95.06         6.52 o
  15   8   7          4.21          4.74         4.71 o
  16   8   7          2.71          9.58         2.48 o
  -9   9   7        200.88        239.37         8.13 o
  -8   9   7        151.72        125.14         5.17 o
  -7   9   7        412.90        415.64         9.33 o
  -6   9   7         73.96         73.40         7.27 o
  -5   9   7        377.36        295.87        16.74 o
  -4   9   7       2026.86       2027.37        41.19 o
  -3   9   7        503.07        402.78        33.82 o
  -2   9   7         31.07         25.44        10.29 o
  -1   9   7        820.91        867.57        53.05 o
   0   9   7          7.84         11.61         8.95 o
   1   9   7         53.53         12.54         7.18 o
   2   9   7         12.70          7.61         6.91 o
   3   9   7        109.43        138.71        14.83 o
   4   9   7       2214.67       2238.85        52.56 o
   5   9   7        823.18        691.75        80.50 o
   6   9   7         51.87         39.71        10.45 o
   7   9   7        884.66        790.46        62.98 o
   8   9   7        330.76        354.24        34.43 o
   9   9   7        523.17        515.94        52.71 o
  10   9   7       1158.30       1438.98        51.27 o
  11   9   7        873.56        944.09        30.19 o
  12   9   7         46.13         78.01         7.20 o
  13   9   7         36.38         48.70         6.03 o
  14   9   7         88.92        103.47         6.02 o
  15   9   7         33.97         49.90         5.37 o
  16   9   7         26.58         32.23         3.35 o
  -9  10   7         55.43         42.33         3.44 o
  -8  10   7          1.13          1.86         3.83 o
  -7  10   7         12.45          5.95         2.92 o
  -6  10   7       1003.65        968.52        82.12 o
  -5  10   7         32.85         31.93         4.81 o
  -4  10   7         35.49         33.02         7.29 o
  -3  10   7       1124.08        875.24        79.96 o
  -2  10   7        959.75       1101.46       165.71 o
  -1  10   7         58.96         65.94        24.02 o
   0  10   7         58.01         46.61        11.04 o
   1  10   7         41.51         16.21         7.36 o
   2  10   7        231.21        141.34        14.00 o
   3  10   7          2.01         -6.27         6.57 o
   4  10   7        352.97        239.75        23.52 o
   5  10   7         17.59         20.28         7.81 o
   6  10   7       3487.68       3450.79       228.20 o
   7  10   7        253.27        265.41        23.95 o
   8  10   7        187.51        159.09        18.71 o
   9  10   7          0.40         -5.97         6.79 o
  10  10   7         52.11         64.52         9.03 o
  11  10   7          4.78          0.12         5.65 o
  12  10   7        171.10        185.04        10.99 o
  13  10   7        361.40        372.45        17.96 o
  14  10   7         14.02         17.42         5.35 o
  15  10   7        295.19        367.30        11.60 o
  16  10   7         21.42         18.90         2.97 o
  -8  11   7        105.64        122.93         5.32 o
  -7  11   7         70.76         51.98         4.61 o
  -6  11   7          1.53          7.74         3.83 o
  -5  11   7       1432.83       1432.03        78.83 o
  -4  11   7         48.73         37.81         5.14 o
  -3  11   7        661.87        559.44        34.60 o
  -2  11   7        408.93        381.03        11.89 o
  -1  11   7       1524.59       1456.87        49.25 o
   0  11   7       3699.49       4249.18       116.19 o
   1  11   7       2687.09       2764.21       133.65 o
   2  11   7          1.49          4.02         8.70 o
   3  11   7        548.24        634.33        42.04 o
   4  11   7        533.48        510.12        55.41 o
   5  11   7        168.28        123.24        14.57 o
   6  11   7        593.13        514.10        39.65 o
   7  11   7         29.78         15.55         9.23 o
   8  11   7         45.08         40.49         7.85 o
   9  11   7          9.46          4.38         9.76 o
  10  11   7          2.60        -11.13        14.56 o
  11  11   7       1452.82       1305.88        32.89 o
  12  11   7         40.51         31.59         9.23 o
  13  11   7         35.90         34.98         9.02 o
  14  11   7          9.47         14.98         7.10 o
  15  11   7         34.30         50.45         6.50 o
  -8  12   7        215.31        207.77        10.32 o
  -7  12   7        153.56        169.15         6.38 o
  -6  12   7        394.19        398.50        16.40 o
  -5  12   7          0.67         -0.69         3.84 o
  -4  12   7          4.71          2.94         4.02 o
  -3  12   7        679.13        631.65        61.01 o
  -2  12   7       1209.53       1166.70        42.92 o
  -1  12   7        476.23        427.25        27.95 o
   0  12   7          4.87          9.02         3.25 o
   1  12   7         71.78         72.18         9.64 o
   2  12   7        271.51        158.42        29.28 o
   3  12   7        213.38        218.67        30.39 o
   4  12   7         44.04          8.07        12.48 o
   5  12   7        268.63        218.41        21.19 o
   6  12   7          1.81          7.55         9.66 o
   7  12   7         35.75         24.98         5.07 o
   8  12   7       2199.94       2212.34       113.44 o
   9  12   7        509.60        510.51        23.80 o
  10  12   7        413.26        327.85        17.69 o
  11  12   7          0.36         -1.82         8.46 o
  12  12   7        264.06        277.75        10.90 o
  13  12   7        542.10        656.62        14.72 o
  14  12   7         24.08         20.68         4.40 o
  15  12   7         79.41         91.17         7.61 o
  -7  13   7         27.35         24.10         3.18 o
  -6  13   7         80.43         89.81         5.27 o
  -5  13   7        506.29        613.72        20.03 o
  -4  13   7          2.79          5.68         3.84 o
  -3  13   7        890.08        887.01        34.81 o
  -2  13   7        307.72        387.26        26.83 o
  -1  13   7       1088.19        922.54        16.37 o
   0  13   7        353.74        306.40        14.18 o
   1  13   7        188.40        183.51        13.69 o
   2  13   7        183.47        135.61         8.63 o
   3  13   7        166.79        120.03         7.87 o
   4  13   7         16.55         19.05         4.68 o
   5  13   7        108.01         46.34         6.13 o
   6  13   7        423.50        419.72        16.96 o
   7  13   7        507.99        458.49        24.01 o
   8  13   7        182.48        178.14         9.94 o
   9  13   7         32.77         29.20         8.79 o
  10  13   7         99.25         97.86        11.69 o
  11  13   7        704.68        667.67        22.94 o
  12  13   7         87.13         97.18        12.57 o
  13  13   7          9.06          2.00         3.22 o
  14  13   7        103.07         89.17         5.45 o
  15  13   7          0.56         -4.70         4.70 o
  -6  14   7        297.23        374.32        11.58 o
  -5  14   7         43.86         36.06         4.23 o
  -4  14   7        142.26        143.33         6.92 o
  -3  14   7        938.14       1099.24        18.02 o
  -2  14   7         79.83         58.42         6.66 o
  -1  14   7         48.44          9.31         5.52 o
   0  14   7       1311.77       1466.91        22.76 o
   1  14   7         89.09         65.36         6.71 o
   2  14   7        836.66        674.20        14.45 o
   3  14   7        634.65        596.99        28.08 o
   4  14   7        715.41        569.70        17.97 o
   5  14   7        128.97        118.23         9.07 o
   6  14   7         25.59          4.68         4.38 o
   7  14   7          4.02          3.44         5.54 o
   8  14   7          4.86         -1.25         5.65 o
   9  14   7        140.90        111.37        21.13 o
  10  14   7        568.35        531.64        15.91 o
  11  14   7         89.19         69.08         8.54 o
  12  14   7         16.61         10.95         4.44 o
  13  14   7         25.71         14.98         6.30 o
  14  14   7        328.06        409.48        12.53 o
  -5  15   7        132.59        126.92         7.38 o
  -4  15   7        305.43        416.19        13.75 o
  -3  15   7          3.55          8.26         5.07 o
  -2  15   7          3.65         -1.20         5.14 o
  -1  15   7         47.51         26.28         9.21 o
   0  15   7        758.50        884.86        18.95 o
   1  15   7        401.73        352.36        14.45 o
   2  15   7        168.81        155.56         6.96 o
   3  15   7        336.74        331.95         9.31 o
   4  15   7        327.96        351.36        18.60 o
   5  15   7         75.56         81.39         6.29 o
   6  15   7         46.28         36.50         5.28 o
   7  15   7        379.09        322.51        16.81 o
   8  15   7          4.35          1.60         5.20 o
   9  15   7        498.16        503.46        13.94 o
  10  15   7        196.63        161.79         8.57 o
  11  15   7        319.34        362.38        15.61 o
  12  15   7          1.55          3.94         6.22 o
  13  15   7          4.22          1.26         5.45 o
  -4  16   7        185.64        167.44         7.88 o
  -3  16   7         26.55         34.80         5.63 o
  -2  16   7         30.67         32.31        10.39 o
  -1  16   7         13.01          4.35         5.42 o
   0  16   7        178.78        135.10        25.70 o
   1  16   7        204.12        176.65         7.13 o
   2  16   7        117.26         90.06         5.67 o
   3  16   7         56.62         46.27         4.71 o
   4  16   7        393.44        337.34        10.15 o
   5  16   7          1.42         -4.35         4.35 o
   6  16   7        143.71        146.92         7.26 o
   7  16   7        392.64        344.41        12.60 o
   8  16   7         61.57         40.84         5.44 o
   9  16   7        136.88        108.24        10.89 o
  10  16   7        368.14        389.91        15.81 o
  11  16   7         96.63        110.33         9.22 o
  12  16   7        253.03        301.26        11.66 o
  -3  17   7        216.10        318.17         9.82 o
  -2  17   7          1.60          0.39         7.42 o
  -1  17   7          0.10         -3.63         4.34 o
   0  17   7        103.47        111.61        44.21 o
   1  17   7         69.57        100.98         9.77 o
   2  17   7         80.36         80.88         5.68 o
   3  17   7        355.06        405.22        10.14 o
   4  17   7        179.46        209.57         7.90 o
   5  17   7          1.80         -3.63         3.97 o
   6  17   7          3.49          5.45         3.86 o
   7  17   7          1.20         -3.78         5.23 o
   8  17   7        181.84        143.04        15.56 o
   9  17   7         23.15         21.27         7.10 o
  10  17   7          3.40         -3.28         5.98 o
  11  17   7        119.27        123.74         8.16 o
  -1  18   7         19.32         19.50        10.95 o
   0  18   7          1.23         -4.52         4.96 o
   1  18   7         69.71         58.92        11.94 o
   2  18   7        127.26        128.02         7.87 o
   3  18   7         22.70         22.93         3.95 o
   4  18   7        198.84        206.75         7.82 o
   5  18   7        157.96        217.73         9.26 o
   6  18   7         64.09         61.49         5.99 o
   7  18   7         16.91         15.90         4.78 o
   8  18   7          0.24         -5.27         6.26 o
   9  18   7        255.35        334.51        12.45 o
  10  18   7        106.94        127.84         7.85 o
   2  19   7        287.45        165.06        12.52 o
   3  19   7        121.91         87.63        11.22 o
   4  19   7         89.97        103.87        14.14 o
   5  19   7         56.63         44.45         5.48 o
   6  19   7         17.76         18.64         5.07 o
   7  19   7          0.27         16.69         5.77 o
   8  19   7        347.56        351.61        11.28 o
  -2 -16   8        204.47        226.78        13.52 o
  -1 -16   8        188.99        269.55        10.06 o
   0 -16   8         53.59         71.97         6.29 o
   1 -16   8          8.87          3.17         6.22 o
   2 -16   8         99.56         99.26         9.67 o
  -5 -15   8         64.11        106.08         9.55 o
  -4 -15   8         28.25         16.56         7.35 o
  -3 -15   8         29.10         43.15         9.19 o
  -2 -15   8        406.15        426.79        14.07 o
  -1 -15   8        289.53        286.45        12.54 o
   0 -15   8        114.44         91.30         8.88 o
   1 -15   8          6.53         13.96         5.90 o
   2 -15   8        345.41        367.70        13.82 o
   3 -15   8          1.86          1.13         7.10 o
   4 -15   8        469.91        462.68        19.63 o
  -6 -14   8         59.95         39.08         7.43 o
  -5 -14   8          0.35         -7.78         7.78 o
  -4 -14   8         33.93         34.74         9.33 o
  -3 -14   8          0.14          2.14         7.31 o
  -2 -14   8        513.21        532.08        23.50 o
  -1 -14   8          1.11          7.83         6.10 o
   0 -14   8         53.01         26.72         7.21 o
   1 -14   8        365.40        426.22        16.92 o
   2 -14   8        187.07        153.61        11.06 o
   3 -14   8          8.54        306.06       183.53 o
   4 -14   8          2.09        157.65        98.65 o
   5 -14   8         68.35        144.04        59.58 o
   6 -14   8         62.92        125.73         8.46 o
   7 -14   8          9.74         56.47         6.48 o
  -7 -13   8        143.77        198.69        12.55 o
  -6 -13   8         58.98        100.78        11.11 o
  -5 -13   8         21.80         12.97         8.29 o
  -4 -13   8        117.22        135.04        14.52 o
  -3 -13   8          2.31          1.96         6.92 o
  -2 -13   8        635.09        759.42        21.94 o
  -1 -13   8        134.53        126.52        14.59 o
   0 -13   8         94.61        106.18        10.39 o
   1 -13   8         52.29         14.76         5.54 o
   2 -13   8          9.71         10.89         5.55 o
   3 -13   8          2.26         -0.95         6.93 o
   4 -13   8          2.99          4.78         4.30 o
   5 -13   8          4.21          1.00         4.11 o
   6 -13   8          3.37         14.80         4.14 o
   7 -13   8          1.35         -1.50         5.24 o
   8 -13   8        584.01        798.94        18.50 o
  -8 -12   8          1.51          4.54         5.33 o
  -7 -12   8        272.06        320.25        16.54 o
  -6 -12   8        138.40        209.99        15.93 o
  -5 -12   8          1.54         -0.61         8.37 o
  -4 -12   8        663.06        613.17        29.02 o
  -3 -12   8         88.29         78.96         8.89 o
  -2 -12   8        423.91        446.55        17.75 o
  -1 -12   8        265.32        266.00        14.78 o
   0 -12   8         55.35         54.96         8.96 o
   1 -12   8        323.55        308.93        12.67 o
   2 -12   8        477.47        408.87        14.47 o
   3 -12   8          1.20         -4.48         4.95 o
   4 -12   8        343.02        314.80        11.02 o
   5 -12   8        306.33        304.04         9.38 o
   6 -12   8         37.68         37.55         4.64 o
   7 -12   8        772.25        791.72        26.40 o
   8 -12   8          7.65         42.25         6.99 o
   9 -12   8        113.30        122.62         8.79 o
  -8 -11   8        166.30        155.54        11.73 o
  -7 -11   8        250.90        341.77        18.58 o
  -6 -11   8        131.95        127.07        13.57 o
  -5 -11   8         25.17         11.03         8.42 o
  -4 -11   8          0.75        -10.87        10.87 o
  -3 -11   8        129.14        134.30        10.43 o
  -2 -11   8         27.60         26.72         7.77 o
  -1 -11   8        211.36        168.96        12.25 o
   0 -11   8        240.87        201.93        13.18 o
   1 -11   8        985.62        922.15        27.49 o
   2 -11   8          4.47         14.90         5.96 o
   3 -11   8       1112.74       1118.84        17.19 o
   4 -11   8         43.09         41.26         4.95 o
   5 -11   8         54.33         42.67         5.83 o
   6 -11   8         71.90         47.87         5.19 o
   7 -11   8          9.02         15.76         4.93 o
   8 -11   8        122.97        103.33         7.72 o
   9 -11   8          1.60          4.06         3.90 o
  10 -11   8         44.38         68.17         7.45 o
  -9 -10   8        218.34        280.92        67.17 o
  -8 -10   8        449.22        491.93       104.87 o
  -7 -10   8         94.50         68.74        11.60 o
  -6 -10   8        194.83        178.35        16.10 o
  -5 -10   8         57.53         42.09        10.63 o
  -4 -10   8        475.84        483.36        26.48 o
  -3 -10   8        300.74        274.61        17.22 o
  -2 -10   8        227.85        221.50        16.50 o
  -1 -10   8        696.05        572.74        30.18 o
   0 -10   8        403.02        362.59        24.06 o
   1 -10   8         11.34         19.53         7.67 o
   2 -10   8        424.88        396.48        25.25 o
   3 -10   8        558.88        543.65        14.89 o
   4 -10   8         23.16         14.65         4.28 o
   5 -10   8        157.07        152.61         7.44 o
   6 -10   8         64.68         74.62         6.74 o
   7 -10   8          1.38          4.56         4.71 o
   8 -10   8        668.62        722.62        16.03 o
   9 -10   8          0.15          1.04         4.23 o
  10 -10   8        397.42        470.63        13.47 o
  11 -10   8        139.00        215.52        20.42 o
 -10  -9   8         18.47         13.18         8.82 o
  -9  -9   8        240.98        251.24        33.82 o
  -8  -9   8        377.57        382.40        62.98 o
  -7  -9   8          1.13         -6.85         6.85 o
  -6  -9   8        137.50        122.53        26.54 o
  -5  -9   8         21.65         10.33         8.49 o
  -4  -9   8         21.94         21.36         9.18 o
  -3  -9   8          7.93          8.07         5.58 o
  -2  -9   8       3482.21       3323.87        81.48 o
  -1  -9   8        384.74        369.69        17.87 o
   0  -9   8        387.27        307.72        13.99 o
   1  -9   8       2076.22       2070.73       110.19 o
   2  -9   8        800.62        747.42        44.78 o
   3  -9   8         77.61         60.53         6.88 o
   4  -9   8       1622.37       1466.55        21.69 o
   5  -9   8          2.51          4.25         3.78 o
   6  -9   8        521.52        446.03        13.06 o
   7  -9   8       1295.32       1262.49        21.48 o
   8  -9   8        237.29        195.66         9.35 o
   9  -9   8         43.54         52.09         5.64 o
  10  -9   8          0.43         -2.71         5.59 o
  11  -9   8         32.37         18.84         4.80 o
  12  -9   8        182.90        241.04        15.01 o
 -10  -8   8         31.63         33.17        10.75 o
  -9  -8   8         58.06         26.59         6.20 o
  -8  -8   8          8.78          3.39         5.78 o
  -7  -8   8         10.10          9.64         6.51 o
  -6  -8   8        216.95        170.48        12.08 o
  -5  -8   8         34.60         16.99         6.65 o
  -4  -8   8        242.12        204.06        17.04 o
  -3  -8   8        821.77        851.08        26.37 o
  -2  -8   8         16.34         -0.01        14.89 o
  -1  -8   8         76.12         65.53        17.01 o
   0  -8   8        866.57        762.72        48.25 o
   1  -8   8       1368.79       1241.69        82.22 o
   2  -8   8        103.64         55.82        18.55 o
   3  -8   8        288.37        144.57        24.53 o
   4  -8   8       4199.73       4375.23       285.39 o
   5  -8   8        736.00        674.78        15.12 o
   6  -8   8        470.86        447.80        12.48 o
   7  -8   8          8.74         10.74         4.99 o
   8  -8   8       1229.87       1168.14        20.77 o
   9  -8   8         25.68         33.85         5.37 o
  10  -8   8          1.36         -6.09         6.09 o
  11  -8   8        523.67        513.74        30.99 o
  12  -8   8          0.76          0.90         6.77 o
  13  -8   8          4.86         11.15         4.60 o
 -11  -7   8         66.27         69.44        11.23 o
 -10  -7   8          1.36         -1.76         4.65 o
  -9  -7   8          0.54          2.07         5.28 o
  -8  -7   8         22.38          2.42         6.64 o
  -7  -7   8         21.99         27.20         7.11 o
  -6  -7   8         53.89         34.08         7.55 o
  -5  -7   8        371.61        331.45        20.83 o
  -4  -7   8       4062.61       3936.73       176.66 o
  -3  -7   8        271.30        249.90        25.67 o
  -2  -7   8          4.61         -7.67        13.26 o
  -1  -7   8          5.76         11.92        11.68 o
   0  -7   8        540.68        366.52        33.09 o
   1  -7   8       5222.87       4748.84       143.54 o
   2  -7   8        226.49        119.66        21.69 o
   3  -7   8        363.74        340.73        34.79 o
   4  -7   8       2609.91       2675.55       193.13 o
   5  -7   8       1228.19       1371.09        83.39 o
   6  -7   8          7.53         21.79        15.70 o
   7  -7   8          2.47          8.42         4.26 o
   8  -7   8          8.83          3.62         4.38 o
   9  -7   8        155.78        187.18        11.08 o
  10  -7   8         29.94         28.90         5.91 o
  11  -7   8         99.40         69.23         7.28 o
  12  -7   8         87.55         70.76         6.61 o
  13  -7   8         75.00         43.35         7.82 o
 -11  -6   8          9.45         18.67         9.85 o
 -10  -6   8        383.98        464.04        14.58 o
  -9  -6   8         81.13         93.62         9.09 o
  -8  -6   8          2.90          6.65         6.44 o
  -7  -6   8         23.26         19.88         7.31 o
  -6  -6   8       3326.83       3470.53       124.70 o
  -5  -6   8       5718.80       6277.45       191.53 o
  -4  -6   8          2.47         22.86        12.83 o
  -3  -6   8        751.82        835.26        79.20 o
  -2  -6   8        240.27        223.36        26.48 o
  -1  -6   8          2.61          0.43        10.68 o
   0  -6   8       2271.43       2333.74        81.92 o
   1  -6   8        391.28        343.72        26.78 o
   2  -6   8         43.77         32.50        10.90 o
   3  -6   8        682.97        675.69        80.44 o
   4  -6   8        183.42        155.26        23.10 o
   5  -6   8        617.62        513.13        72.46 o
   6  -6   8          7.08         -8.24        14.65 o
   7  -6   8       1434.83       1410.44        86.80 o
   8  -6   8       2883.24       2639.31        50.41 o
   9  -6   8         26.91         14.98         5.65 o
  10  -6   8        104.32         90.38         8.66 o
  11  -6   8          0.58          4.26         5.16 o
  12  -6   8         55.40         37.55         5.77 o
  13  -6   8          0.22          2.44         3.85 o
  14  -6   8         37.28         25.71         5.27 o
 -11  -5   8          0.87          4.93         8.35 o
 -10  -5   8         35.35         24.33         5.06 o
  -9  -5   8       1140.82       1173.65        21.56 o
  -8  -5   8       1769.00       1801.71        40.55 o
  -7  -5   8          2.73          6.74        11.35 o
  -6  -5   8        676.88        721.49        29.62 o
  -5  -5   8        400.27        453.07        23.04 o
  -4  -5   8       1428.49       1367.60       166.75 o
  -3  -5   8         87.88         64.40        20.05 o
  -2  -5   8       5515.40       5895.44       437.53 o
  -1  -5   8       3850.04       3969.10       113.56 o
   0  -5   8        107.82         62.33        18.80 o
   1  -5   8        117.67         95.98        15.46 o
   2  -5   8        289.42        259.27        20.35 o
   3  -5   8       1046.42       1087.46        48.40 o
   4  -5   8        676.68        718.30        42.37 o
   5  -5   8       1513.38       1327.13        78.68 o
   6  -5   8        520.03        529.87        31.55 o
   7  -5   8        497.00        413.01        42.33 o
   8  -5   8         20.47         11.47        13.25 o
   9  -5   8        558.21        526.36        16.17 o
  10  -5   8         79.57         63.18         7.46 o
  11  -5   8          0.01         -0.12         5.05 o
  12  -5   8         75.86         92.04         8.53 o
  13  -5   8         27.17         21.93         4.96 o
  14  -5   8        162.28        144.96        10.52 o
 -11  -4   8        355.67        352.91        11.23 o
 -10  -4   8        340.85        364.30        16.62 o
  -9  -4   8          8.35         22.18        13.60 o
  -8  -4   8        553.32        513.70        21.07 o
  -7  -4   8       3620.29       3663.88       165.26 o
  -6  -4   8        237.55        203.89        20.88 o
  -5  -4   8       1834.62       1726.36       167.00 o
  -4  -4   8          0.90          5.73        14.89 o
  -3  -4   8        650.58        717.70        83.03 o
  -2  -4   8       2205.68       2151.40       183.11 o
  -1  -4   8        407.00        359.18        34.54 o
   0  -4   8          8.97         12.87        12.22 o
   1  -4   8       1902.21       1804.82        64.92 o
   2  -4   8        514.29        515.45        24.58 o
   3  -4   8         11.80         18.16         7.59 o
   4  -4   8        308.94        352.30        24.76 o
   5  -4   8        643.48        709.46        29.80 o
   6  -4   8        651.97        685.74        38.22 o
   7  -4   8         42.33         27.20        10.90 o
   8  -4   8        422.82        328.13        27.42 o
   9  -4   8         38.06         36.71         6.03 o
  10  -4   8        182.31        141.41         9.48 o
  11  -4   8        176.49        160.49        10.40 o
  12  -4   8         68.93         46.48         6.94 o
  13  -4   8         63.19         62.08         6.54 o
  14  -4   8        210.79        155.92        18.31 o
  15  -4   8        237.99        253.34        11.91 o
 -11  -3   8         91.02        105.32         7.36 o
 -10  -3   8        128.57        117.66        12.41 o
  -9  -3   8        740.28        844.55        72.07 o
  -8  -3   8         36.36         28.62         7.08 o
  -7  -3   8        771.40        720.30        20.03 o
  -6  -3   8          2.74          5.80         5.30 o
  -5  -3   8        130.77        122.86        25.71 o
  -4  -3   8        586.27        590.73        88.72 o
  -3  -3   8       1430.56       1513.89       150.24 o
  -2  -3   8         29.07         34.93        13.72 o
  -1  -3   8        376.54        358.66        32.90 o
   0  -3   8       4658.89       4486.52       107.62 o
   1  -3   8       1059.45        896.16        38.10 o
   2  -3   8        873.97       1096.94        42.56 o
   3  -3   8        257.89        343.06        19.65 o
   4  -3   8        191.82        147.17        13.55 o
   5  -3   8        288.99        372.52        21.65 o
   6  -3   8          0.20         -5.89         9.48 o
   7  -3   8        432.51        370.82        36.23 o
   8  -3   8         64.67         55.98        13.86 o
   9  -3   8       1128.34       1242.51        53.09 o
  10  -3   8       1383.54       1414.11        50.12 o
  11  -3   8          4.67          0.26         5.11 o
  12  -3   8         49.79         34.95         4.49 o
  13  -3   8          0.07         -2.97         3.38 o
  14  -3   8        572.38        548.11        47.39 o
  15  -3   8         51.88         76.16         4.81 o
 -12  -2   8        225.98        257.57         9.83 o
 -11  -2   8         35.04         24.68         5.45 o
 -10  -2   8        255.48        276.50        12.33 o
  -9  -2   8        376.12        409.35        40.69 o
  -8  -2   8        181.56        212.69        13.74 o
  -7  -2   8        175.96        166.27        10.47 o
  -6  -2   8        509.06        495.33        16.10 o
  -5  -2   8        494.48        429.30        52.48 o
  -4  -2   8        246.02        197.35        63.05 o
  -3  -2   8         66.99         58.61        17.18 o
  -2  -2   8        140.16        112.36        21.55 o
  -1  -2   8        282.03        281.91        50.02 o
   0  -2   8        362.36        277.45        26.85 o
   1  -2   8       2573.92       2551.16        60.66 o
   2  -2   8        997.44        953.87        27.58 o
   3  -2   8       2866.50       3528.94        68.18 o
   4  -2   8       6422.96       7479.58       175.40 o
   5  -2   8       1767.46       2065.01        51.10 o
   6  -2   8       1675.49       1851.69        52.06 o
   7  -2   8        444.59        343.92        28.83 o
   8  -2   8       1550.33       1657.15        56.38 o
   9  -2   8       4107.56       4206.71        93.62 o
  10  -2   8          9.66         13.45         5.03 o
  11  -2   8        365.87        320.75        15.14 o
  12  -2   8         39.65         30.87         4.61 o
  13  -2   8         26.11         12.29         3.84 o
  14  -2   8          0.06         -1.63         3.74 o
  15  -2   8        298.66        243.23         8.24 o
  16  -2   8          1.16          0.60         3.56 o
 -12  -1   8         16.88         21.02         5.09 o
 -11  -1   8          0.46         -1.17         5.75 o
 -10  -1   8        146.20        145.87         9.78 o
  -9  -1   8        718.92        765.73        16.32 o
  -8  -1   8        243.74        215.79        12.82 o
  -7  -1   8         78.04         55.63        14.68 o
  -6  -1   8        249.83        217.70        39.21 o
  -5  -1   8         16.11         -2.93        13.04 o
  -4  -1   8          5.96         -2.28        15.69 o
  -3  -1   8          2.37          6.88        13.94 o
  -2  -1   8       4136.19       4023.42       384.71 o
  -1  -1   8         30.50         34.98        17.02 o
   0  -1   8        174.81        219.24        23.91 o
   1  -1   8          5.83         28.81         6.88 o
   2  -1   8       1213.69       1154.62        33.00 o
   3  -1   8       1375.68       1929.12        45.27 o
   4  -1   8       2932.24       3206.78        73.35 o
   5  -1   8       3480.98       3575.05        70.08 o
   6  -1   8         16.46         38.33        10.45 o
   7  -1   8       1734.82       1860.76       106.11 o
   8  -1   8        933.93       1037.09        43.48 o
   9  -1   8         65.25         27.34        10.34 o
  10  -1   8        568.60        474.80        30.35 o
  11  -1   8        718.30        717.11        21.33 o
  12  -1   8          0.59         -1.46         3.09 o
  13  -1   8         61.80         60.72         4.37 o
  14  -1   8         19.68          5.11         3.19 o
  15  -1   8         14.08         15.98         3.04 o
  16  -1   8         10.15          0.86         3.96 o
 -12   0   8        103.85        111.32         7.28 o
 -11   0   8          8.22          1.48         3.35 o
 -10   0   8        144.77        145.05         7.57 o
  -9   0   8         28.56         19.39         5.03 o
  -8   0   8          4.76          7.59         4.44 o
  -7   0   8        200.27        169.90         9.78 o
  -6   0   8        600.54        504.48       113.55 o
  -5   0   8        467.03        400.06        95.59 o
  -4   0   8         10.02         12.56        13.23 o
  -3   0   8       5966.86       5727.62       362.31 o
  -2   0   8         90.13         21.64        11.13 o
  -1   0   8        389.68        423.77        25.06 o
   0   0   8       2357.06       2596.70        72.49 o
   1   0   8        115.24         61.34         8.94 o
   2   0   8         16.34         12.56         4.77 o
   3   0   8       1105.35       1184.21        38.60 o
   4   0   8         90.03        172.07        13.84 o
   5   0   8       1195.09       1168.17        42.33 o
   6   0   8       4467.83       4529.12       102.52 o
   7   0   8        223.30        142.80        18.91 o
   8   0   8       4639.63       4891.83       105.74 o
   9   0   8        124.42        143.17        18.57 o
  10   0   8       2233.66       2045.19        68.87 o
  11   0   8          7.01          8.01         3.14 o
  12   0   8          1.42         -2.06         3.16 o
  13   0   8         27.25         19.18         3.39 o
  14   0   8         67.40         47.74         4.48 o
  15   0   8         10.79         14.52         3.18 o
  16   0   8          0.73          0.91         6.16 o
 -11   1   8          8.73          8.34         3.64 o
 -10   1   8        362.78        362.43        34.61 o
  -9   1   8        158.42        165.04         8.85 o
  -8   1   8        229.43        243.77        10.74 o
  -7   1   8        187.98        173.23        16.58 o
  -6   1   8        140.55        123.81        10.20 o
  -5   1   8         18.09          5.01         9.89 o
  -4   1   8        183.62        105.44        15.90 o
  -3   1   8       1410.50       1473.21        54.70 o
  -2   1   8         15.21         -9.23        10.31 o
  -1   1   8       3133.68       3442.56        85.72 o
   0   1   8       3213.71       3495.00        81.80 o
   1   1   8       6975.23       7774.40       146.82 o
   2   1   8       4030.78       4703.15        78.13 o
   3   1   8         83.99        102.89         9.16 o
   4   1   8         35.13        152.09        17.24 o
   5   1   8       4815.12       4679.11        66.26 o
   6   1   8       1881.45       1499.48        40.27 o
   7   1   8       4144.60       4147.19        90.95 o
   8   1   8         13.59         13.63        10.78 o
   9   1   8       1344.37       1245.39        43.35 o
  10   1   8        226.61        167.04        18.99 o
  11   1   8          5.45         -1.79         7.44 o
  12   1   8       1161.86       1138.78        35.23 o
  13   1   8         34.70         13.75         3.48 o
  14   1   8        131.68        132.37        11.48 o
  15   1   8        207.25        222.15         7.89 o
  16   1   8          0.57         -2.82         3.18 o
 -11   2   8        387.04        398.63        65.37 o
 -10   2   8         57.92         59.98         6.00 o
  -9   2   8          3.61          8.55         4.85 o
  -8   2   8         83.83         78.77         7.29 o
  -7   2   8         74.71         30.12         6.78 o
  -6   2   8       1158.13       1185.07        21.96 o
  -5   2   8        822.54        877.24        45.63 o
  -4   2   8        238.69        161.24        16.79 o
  -3   2   8       2387.07       2412.50       173.25 o
  -2   2   8       1215.56       1244.98        49.80 o
  -1   2   8        117.87         82.87        11.65 o
   0   2   8       1790.79       1551.82        59.71 o
   1   2   8        340.44        284.69        16.35 o
   2   2   8         30.76         49.84         7.01 o
   3   2   8        818.02       1074.64        31.14 o
   4   2   8         12.48         30.17         6.89 o
   5   2   8       4497.79       4598.95        66.10 o
   6   2   8        223.81        106.26        11.87 o
   7   2   8        673.87        640.56        40.01 o
   8   2   8        789.00        761.39        33.35 o
   9   2   8         43.29         27.96         9.03 o
  10   2   8        282.80        308.78        23.51 o
  11   2   8        427.94        414.18        30.72 o
  12   2   8        189.61        140.55         9.31 o
  13   2   8         69.67         49.31         4.33 o
  14   2   8         44.03         33.47         4.38 o
  15   2   8        231.98        240.27         8.38 o
  16   2   8          2.35         -3.39         3.39 o
 -11   3   8        234.29        301.66        53.08 o
 -10   3   8        341.17        409.24        45.93 o
  -9   3   8        160.74        194.44        10.23 o
  -8   3   8        767.20        791.81        18.40 o
  -7   3   8        581.41        454.78        19.53 o
  -6   3   8         51.39         56.84         9.84 o
  -5   3   8        433.26        310.36        28.55 o
  -4   3   8        134.71         75.72        11.37 o
  -3   3   8       1901.49       1923.29        72.95 o
  -2   3   8        944.68       1299.71        38.54 o
  -1   3   8        894.00       1018.91        37.97 o
   0   3   8        599.34        622.76        45.57 o
   1   3   8        253.80        193.82        15.93 o
   2   3   8        260.05        177.08        11.35 o
   3   3   8       1754.46       2628.15        41.49 o
   4   3   8        615.26        638.21        24.23 o
   5   3   8       2238.11       2377.06        52.68 o
   6   3   8       1873.76       1799.18        71.39 o
   7   3   8        838.96        794.90        43.24 o
   8   3   8        498.57        599.53        29.65 o
   9   3   8       1227.89       1410.83        53.15 o
  10   3   8        296.31        258.07        22.70 o
  11   3   8        612.80        577.71        39.19 o
  12   3   8       2426.30       2319.67        78.17 o
  13   3   8         19.43          5.55         4.31 o
  14   3   8        616.84        605.24        13.44 o
  15   3   8          4.61         -2.43         4.28 o
  16   3   8        157.62        152.08        28.93 o
  17   3   8          0.07          3.74         3.54 o
 -11   4   8        124.75        182.21        48.39 o
 -10   4   8        230.99        288.23        31.75 o
  -9   4   8          1.05          1.83         4.58 o
  -8   4   8         20.33         14.14        10.57 o
  -7   4   8       4901.28       4923.88       125.46 o
  -6   4   8         22.69         11.58         4.67 o
  -5   4   8       1739.06       1912.88        64.44 o
  -4   4   8         19.57         19.79         8.67 o
  -3   4   8        968.29        876.84        66.50 o
  -2   4   8       2972.43       2467.15        94.29 o
  -1   4   8        644.87        430.53        22.83 o
   0   4   8        346.83        421.73        25.68 o
[truncated: 346,131 more chars]
