# Supplementary material for: Insights into molecular recognition from the crystal structures of p-tert-butyl­calix[6]arene complexed with different solvents
Source: IUCrJ. 2021 Nov 16;9(Pt 1):55–64. doi: 10.1107/S2052252521010678 (PMC8733874; doi:10.1107/S2052252521010678)
Supplement: Supplementary file 12 [file m-09-00055--13-DCM-1-2sup12.hkl]

#
# h,k,l, Fc-squared, Fo-squared, sigma(Fo-squared), status flag
#
data_x6_DCM_1_2
_shelx_title ' 2017_11_04_MM_X[6]NI5 in P-1 #2'
_shelx_refln_list_code          4
_shelx_F_calc_maximum      230.35
_exptl_crystal_F_000      1224.00
_reflns_d_resolution_high  0.8119

loop_
 _space_group_symop_operation_xyz
 'x, y, z'
 '-x, -y, -z'

_cell_length_a    12.2610
_cell_length_b    17.2425
_cell_length_c    17.4170
_cell_angle_alpha 118.625
_cell_angle_beta   92.647
_cell_angle_gamma  98.062

_shelx_F_squared_multiplier     1.000

loop_
 _refln_index_h
 _refln_index_k
 _refln_index_l
 _refln_F_squared_calc
 _refln_F_squared_meas
 _refln_F_squared_sigma
 _refln_observed_status
   1   0   0      13708.57      12197.33       102.80 o
   2   0   0      11361.00      10473.62        84.82 o
   3   0   0       4287.30       3795.30        40.31 o
   4   0   0      12958.36      12532.63       122.35 o
   5   0   0        182.12        204.86        12.87 o
   6   0   0         86.42         92.71         8.34 o
   7   0   0       1541.34       1658.97        30.98 o
   8   0   0        139.66        143.37         9.10 o
   9   0   0         94.47         62.84        12.86 o
  10   0   0        119.28        152.62        13.35 o
  11   0   0          5.31          8.14         5.79 o
  12   0   0          4.32         -1.78        12.60 o
  13   0   0         75.53         70.15        17.95 o
  14   0   0          1.94         12.97         8.48 o
 -14   1   0        359.06        300.93        28.56 o
 -13   1   0        258.35        303.99        71.96 o
 -12   1   0        190.38        174.61        28.77 o
 -11   1   0        118.74        124.45        14.18 o
 -10   1   0          4.94          9.73         7.64 o
  -9   1   0        481.11        467.10        23.02 o
  -8   1   0        276.17        248.71        15.41 o
  -7   1   0        711.88        671.17        37.38 o
  -6   1   0        436.49        356.28        24.50 o
  -5   1   0        190.98        150.47        12.95 o
  -4   1   0       3002.08       3014.69        33.70 o
  -3   1   0      16310.41      14466.93        78.84 o
  -2   1   0         45.93        161.07         6.36 o
  -1   1   0       4930.21       4483.59        37.20 o
   0   1   0       1471.40       1589.81        15.39 o
   1   1   0       9062.55       7631.16        61.48 o
   2   1   0        635.00        711.34        21.06 o
   3   1   0      16469.94      17159.16       205.23 o
   4   1   0        616.31        605.21        11.76 o
   5   1   0        966.44        943.84        20.45 o
   6   1   0        139.80        135.03         8.63 o
   7   1   0         17.91         18.60         4.87 o
   8   1   0          1.71          4.71         3.78 o
   9   1   0        147.85        173.12        27.25 o
  10   1   0        102.00        138.93        18.74 o
  11   1   0        185.26        221.09        33.95 o
  12   1   0        530.83        540.35        48.13 o
  13   1   0         48.02         40.95        13.93 o
  14   1   0         34.13         20.10         8.47 o
 -14   2   0        121.14        107.67        11.77 o
 -13   2   0        177.36        221.43        21.43 o
 -12   2   0         79.14         73.11        11.11 o
 -11   2   0          1.88          3.66         4.87 o
 -10   2   0       1141.33       1129.67        30.91 o
  -9   2   0       1334.77       1444.17        40.72 o
  -8   2   0        192.33        168.60        22.44 o
  -7   2   0          1.05         -3.76        10.12 o
  -6   2   0        144.66        120.43        17.06 o
  -5   2   0        133.24        293.38        16.61 o
  -4   2   0        290.31        373.77        11.10 o
  -3   2   0       2017.61       2069.48        23.60 o
  -2   2   0       5214.75       5008.47        58.46 o
  -1   2   0       6557.82       5580.28        77.71 o
   0   2   0       3160.71       2972.13        28.73 o
   1   2   0       2236.19       1951.99        23.48 o
   2   2   0       4677.61       4283.42        72.90 o
   3   2   0      15942.50      16166.84       203.49 o
   4   2   0        135.51         98.87         5.50 o
   5   2   0      10934.57      10793.31        77.19 o
   6   2   0        189.62        146.36         9.07 o
   7   2   0         53.58         86.00         9.48 o
   8   2   0        391.40        422.89        26.96 o
   9   2   0         67.09         66.28        19.57 o
  10   2   0        496.41        527.18        49.79 o
  11   2   0        274.21        282.42        36.45 o
  12   2   0        107.52         65.93        18.66 o
  13   2   0        209.31        199.58        25.88 o
  14   2   0         45.13         50.89        10.56 o
 -14   3   0        114.17        114.37        10.30 o
 -13   3   0        111.31        121.26        12.83 o
 -12   3   0        125.38        115.65        16.17 o
 -11   3   0         32.47         36.98        11.04 o
 -10   3   0         32.66         25.13         6.38 o
  -9   3   0       1201.25       1347.46        47.37 o
  -8   3   0          9.15         -1.76         9.13 o
  -7   3   0        375.89        437.09        22.90 o
  -6   3   0       1690.16       1786.09        54.07 o
  -5   3   0       5872.86       6004.34        77.00 o
  -4   3   0        275.03        322.08         8.69 o
  -3   3   0       2318.21       2298.64        21.58 o
  -2   3   0        959.32       1025.93        23.50 o
  -1   3   0      13664.79      12732.37       128.11 o
   0   3   0       1689.29       1521.45        25.56 o
   1   3   0          1.95          6.96         2.55 o
   2   3   0       2905.72       2719.85        36.21 o
   3   3   0       4504.01       4136.45        31.55 o
   4   3   0       1590.40       1536.76        27.74 o
   5   3   0       3137.35       3266.27        70.29 o
   6   3   0        372.97        390.44        18.35 o
   7   3   0        907.23        907.69        31.10 o
   8   3   0        240.72        312.54        24.44 o
   9   3   0        204.67        223.36        17.86 o
  10   3   0         14.97         15.91        12.12 o
  11   3   0        196.33        163.23        27.70 o
  12   3   0        183.11        175.39        27.48 o
  13   3   0          2.36         -2.00         6.43 o
  14   3   0         16.71         17.60         6.57 o
 -14   4   0          6.25          2.95         5.06 o
 -13   4   0         21.26         15.95         5.89 o
 -12   4   0         38.13         22.05         9.76 o
 -11   4   0         66.46         82.40        12.22 o
 -10   4   0       1137.59       1185.47        39.28 o
  -9   4   0        116.69         87.81        12.99 o
  -8   4   0       3009.01       3220.01        68.99 o
  -7   4   0       1419.65       1378.25        46.74 o
  -6   4   0       1058.37       1149.42        33.95 o
  -5   4   0        906.72       1009.50        28.77 o
  -4   4   0      16532.02      16548.29       178.86 o
  -3   4   0        260.20        257.45         7.11 o
  -2   4   0        232.63        246.37         6.55 o
  -1   4   0       1586.99       1513.76        16.37 o
   0   4   0         22.50         31.81         2.57 o
   1   4   0        105.27         83.20         3.85 o
   2   4   0       6165.47       6225.91        70.43 o
   3   4   0         11.57         19.09         2.95 o
   4   4   0       4266.54       4101.21        42.02 o
   5   4   0          2.46         29.56         6.09 o
   6   4   0        162.53        129.43        11.87 o
   7   4   0         10.13         24.06         6.31 o
   8   4   0       2742.96       2838.83        75.26 o
   9   4   0          0.58         -5.56         5.94 o
  10   4   0         92.83         78.48        13.64 o
  11   4   0        113.59        135.62        17.40 o
  12   4   0         38.61         43.00        15.40 o
  13   4   0          6.88         -4.76         6.06 o
 -14   5   0        102.43         90.84         9.66 o
 -13   5   0         90.12         86.52        10.81 o
 -12   5   0          1.95          0.38         8.08 o
 -11   5   0          1.56         -8.66        11.45 o
 -10   5   0        545.01        530.26        26.79 o
  -9   5   0        367.79        320.97        24.17 o
  -8   5   0         14.87         30.87         9.27 o
  -7   5   0       1527.48       1473.13        43.40 o
  -6   5   0       1840.26       1825.56        43.34 o
  -5   5   0          4.68          5.29         3.52 o
  -4   5   0       2105.57       2227.61        41.84 o
  -3   5   0       5683.82       5261.16        35.93 o
  -2   5   0      11787.78      11394.69        88.38 o
  -1   5   0         13.31         15.24         1.74 o
   0   5   0       2414.43       2532.82        19.60 o
   1   5   0        363.61        300.07         6.79 o
   2   5   0         12.99         37.65         3.11 o
   3   5   0       2723.72       2757.30        34.38 o
   4   5   0       1356.44       1433.97        28.01 o
   5   5   0       1164.81       1052.98        30.25 o
   6   5   0        376.25        265.16        16.62 o
   7   5   0        159.55        139.28        13.41 o
   8   5   0        155.42        158.95        18.66 o
   9   5   0         10.81          9.80         5.97 o
  10   5   0        155.91        152.99        18.14 o
  11   5   0        145.03        125.67        15.62 o
  12   5   0         95.81         91.38        17.11 o
  13   5   0         69.04         71.26        12.52 o
 -14   6   0         51.42         42.64         6.69 o
 -13   6   0        698.87        813.51        39.34 o
 -12   6   0        126.37        103.57        21.34 o
 -11   6   0         21.11         31.04        14.00 o
 -10   6   0        651.29        767.64        32.31 o
  -9   6   0        418.45        373.01        26.57 o
  -8   6   0        131.90        179.38        18.05 o
  -7   6   0       1294.22       1430.98        43.42 o
  -6   6   0        157.82        153.59        10.37 o
  -5   6   0       9797.72       9362.85        91.87 o
  -4   6   0        225.76        313.97        12.41 o
  -3   6   0         15.67         35.89         3.84 o
  -2   6   0       1308.43       1266.14        16.34 o
  -1   6   0       8871.65       8539.73       145.92 o
   0   6   0         34.73         38.31         2.77 o
   1   6   0       3393.96       3545.66        54.10 o
   2   6   0       6371.73       6243.24       152.16 o
   3   6   0       3640.55       3704.19        51.78 o
   4   6   0         40.40         26.99         6.09 o
   5   6   0         56.70         53.78        11.09 o
   6   6   0        145.47        156.68        13.57 o
   7   6   0        116.72        128.55        18.19 o
   8   6   0         18.55         10.47         4.22 o
   9   6   0        303.38        260.36        41.16 o
  10   6   0        723.90        640.01        52.89 o
  11   6   0        189.38        191.99        18.76 o
  12   6   0        187.50        197.39        23.41 o
  13   6   0        291.59        331.13        23.41 o
 -14   7   0         57.63         51.66         6.92 o
 -13   7   0         60.21         70.41        12.25 o
 -12   7   0        982.66       1244.72        69.44 o
 -11   7   0         48.70         46.75        15.51 o
 -10   7   0          1.00          3.76         5.54 o
  -9   7   0        270.66        248.92        22.27 o
  -8   7   0          5.67         13.51         7.06 o
  -7   7   0       3157.37       3246.84        66.95 o
  -6   7   0        877.09        911.94        34.91 o
  -5   7   0        326.58        374.23        15.47 o
  -4   7   0       1617.42       1352.66        36.22 o
  -3   7   0        906.37        898.73        19.03 o
  -2   7   0        202.30        218.01        12.23 o
  -1   7   0        203.73        286.09         8.76 o
   0   7   0        206.35        114.78         6.85 o
   1   7   0       7902.26       8444.91        74.48 o
   2   7   0        514.61        406.34        14.23 o
   3   7   0         18.78         14.82         5.53 o
   4   7   0        139.78        131.02        11.67 o
   5   7   0        716.40        769.44        35.14 o
   6   7   0        368.15        361.15        25.56 o
   7   7   0        227.90        235.55        18.85 o
   8   7   0         89.82         85.06         9.88 o
   9   7   0        610.90        665.20        39.07 o
  10   7   0        202.25        197.91        30.23 o
  11   7   0        682.62        657.24        74.49 o
  12   7   0         32.30         20.92         8.51 o
 -14   8   0         10.68          9.60         3.71 o
 -13   8   0        214.67        229.42        24.39 o
 -12   8   0       1154.44       1323.65        70.81 o
 -11   8   0          2.51         -7.11         7.11 o
 -10   8   0        127.22        144.11        13.72 o
  -9   8   0         15.29         15.77         5.71 o
  -8   8   0        128.80        125.37        18.22 o
  -7   8   0       1453.28       1628.61        56.75 o
  -6   8   0        194.05        158.44        14.40 o
  -5   8   0         18.39         16.26         4.28 o
  -4   8   0          4.14         11.10         4.13 o
  -3   8   0         17.94         22.78         4.26 o
  -2   8   0       1087.56       1251.64        26.30 o
  -1   8   0       2505.15       2728.94        73.02 o
   0   8   0       9238.19       9024.38       141.25 o
   1   8   0        342.62        364.01        12.91 o
   2   8   0         56.37         78.75         9.10 o
   3   8   0         37.27         54.47         8.03 o
   4   8   0        743.14        729.57        27.99 o
   5   8   0        755.54        759.93        36.15 o
   6   8   0        475.57        501.52        30.90 o
   7   8   0       1540.83       1556.70        48.15 o
   8   8   0         14.53         14.89         6.22 o
   9   8   0         96.62         90.26        14.01 o
  10   8   0          7.90          6.08         6.08 o
  11   8   0         34.21         30.97         8.66 o
  12   8   0         91.70        113.85        14.16 o
 -14   9   0        136.76        158.82        11.83 o
 -13   9   0         21.66         20.39         7.63 o
 -12   9   0         19.15         23.12        11.57 o
 -11   9   0          0.52         -4.30         6.90 o
 -10   9   0        245.33        256.03        17.07 o
  -9   9   0          6.24          7.88         5.01 o
  -8   9   0       2348.03       2484.09        54.89 o
  -7   9   0        183.03        204.74        14.73 o
  -6   9   0         55.34         42.16         7.33 o
  -5   9   0         26.89         23.34         4.83 o
  -4   9   0          0.23         -3.68         4.75 o
  -3   9   0          7.61          4.11         3.42 o
  -2   9   0       2305.04       2421.60        51.70 o
  -1   9   0       3076.16       3430.58       113.95 o
   0   9   0       1065.88       1114.13        24.91 o
   1   9   0       1118.82       1225.25        28.51 o
   2   9   0       2046.00       2064.12        90.26 o
   3   9   0        236.79        269.14        17.41 o
   4   9   0          6.42          9.57         9.12 o
   5   9   0       1084.93       1088.46        73.16 o
   6   9   0        104.29         91.56         8.88 o
   7   9   0         25.36         21.46         7.22 o
   8   9   0       1090.26       1016.99        45.68 o
   9   9   0        334.19        303.63        28.93 o
  10   9   0         20.00          6.50         3.85 o
  11   9   0         44.82         45.41        13.89 o
 -13  10   0        140.80        126.92        15.09 o
 -12  10   0         73.21         76.18        10.06 o
 -11  10   0          0.34         -0.59         4.66 o
 -10  10   0          0.58         -4.77         5.02 o
  -9  10   0        407.64        406.67        25.36 o
  -8  10   0        470.39        451.71        19.56 o
  -7  10   0          3.71          5.27         4.78 o
  -6  10   0        978.00       1024.59        36.91 o
  -5  10   0       1123.08       1135.51        32.26 o
  -4  10   0         12.16         13.79         6.38 o
  -3  10   0         50.26         54.65         7.54 o
  -2  10   0        197.72        188.53        12.76 o
  -1  10   0        596.23        560.67        18.53 o
   0  10   0       1443.89       1559.56        44.95 o
   1  10   0         20.72         20.88         5.45 o
   2  10   0         47.63         33.14         9.74 o
   3  10   0       3704.19       3910.75       173.63 o
   4  10   0          9.38         13.29         7.68 o
   5  10   0       1561.25       1589.28        52.40 o
   6  10   0        204.46        182.78        16.16 o
   7  10   0        331.10        337.29        21.72 o
   8  10   0         40.63         31.67        15.08 o
   9  10   0        653.58        609.54        25.44 o
  10  10   0         74.97         83.91         8.40 o
 -13  11   0         18.71         31.45        12.76 o
 -12  11   0         21.11          9.77         3.83 o
 -11  11   0          1.11          3.93         6.82 o
 -10  11   0       1569.96       1506.14        41.81 o
  -9  11   0        161.55        172.82        14.99 o
  -8  11   0        392.87        418.93        19.63 o
  -7  11   0          5.31          6.17         4.53 o
  -6  11   0        138.05        152.21        11.15 o
  -5  11   0        549.15        584.81        39.15 o
  -4  11   0       1156.33       1104.43        38.92 o
  -3  11   0         41.77         61.27         8.53 o
  -2  11   0        578.43        516.83        22.13 o
  -1  11   0        190.80        238.43        13.70 o
   0  11   0       1687.43       1947.44        44.75 o
   1  11   0       1800.94       2016.70       111.81 o
   2  11   0        169.28        179.13        17.22 o
   3  11   0        131.74        114.01         9.35 o
   4  11   0       1035.16       1106.45        29.09 o
   5  11   0          6.26          3.50         5.88 o
   6  11   0          2.21          5.65         5.71 o
   7  11   0        536.03        483.51        25.20 o
   8  11   0         98.29         96.25        11.42 o
   9  11   0         28.12         22.35         5.30 o
  10  11   0        124.72        160.96        12.01 o
 -13  12   0          0.34         -3.35         5.82 o
 -12  12   0        153.80        163.56        15.08 o
 -11  12   0         12.31         16.64        13.44 o
 -10  12   0        340.06        378.75        23.92 o
  -9  12   0        687.77        666.95        33.11 o
  -8  12   0        584.49        542.94        31.12 o
  -7  12   0          3.35          4.82         6.19 o
  -6  12   0       1588.39       1629.15        37.03 o
  -5  12   0        511.50        513.58        19.11 o
  -4  12   0         90.27         69.82         8.35 o
  -3  12   0       2448.70       2494.59        77.53 o
  -2  12   0        631.45        619.28        25.55 o
  -1  12   0         65.47         54.17         7.52 o
   0  12   0        125.61        160.13        12.53 o
   1  12   0       1241.90       1292.30        36.01 o
   2  12   0       1204.18       1294.84        29.93 o
   3  12   0       3578.75       3629.18        55.34 o
   4  12   0          5.42         -4.00         5.20 o
   5  12   0        310.43        315.66        20.86 o
   6  12   0         33.55         25.96         7.22 o
   7  12   0        218.77        235.46        16.57 o
   8  12   0        200.18        220.27        22.10 o
   9  12   0        142.28        181.85        13.49 o
 -12  13   0        660.94        652.67        26.45 o
 -11  13   0       1245.88       1295.65        45.46 o
 -10  13   0         23.82         13.11         6.27 o
  -9  13   0         53.89         61.36        10.98 o
  -8  13   0        126.93        107.16        14.59 o
  -7  13   0        451.61        471.05        29.06 o
  -6  13   0        976.56       1000.93        36.49 o
  -5  13   0         82.47         68.07         6.95 o
  -4  13   0         54.89         37.16         5.78 o
  -3  13   0        751.99        712.28        25.40 o
  -2  13   0         63.66         48.97         5.61 o
  -1  13   0          0.22         12.12         4.46 o
   0  13   0       1313.11       1370.06        90.75 o
   1  13   0       1305.22       1411.31        98.10 o
   2  13   0        595.59        699.86        24.16 o
   3  13   0          9.87          6.41         6.98 o
   4  13   0        248.96        275.75        16.67 o
   5  13   0         59.54         44.27        11.11 o
   6  13   0         90.97        107.23        11.30 o
   7  13   0         10.37          5.55         4.31 o
   8  13   0         27.29         48.55        17.59 o
 -11  14   0          0.62          4.91         6.12 o
 -10  14   0        128.89        113.53        15.00 o
  -9  14   0          5.17         14.23         7.81 o
  -8  14   0          5.50         -7.94         8.47 o
  -7  14   0        310.13        277.82        22.03 o
  -6  14   0        143.90        148.94        14.14 o
  -5  14   0         19.29          1.93         5.75 o
  -4  14   0        105.88         83.38        13.34 o
  -3  14   0         22.07         23.87         7.86 o
  -2  14   0        524.88        484.64        29.05 o
  -1  14   0         26.64          9.22         5.25 o
   0  14   0        248.96        197.28        16.92 o
   1  14   0        405.34        361.23        30.09 o
   2  14   0        993.25       1101.15        69.46 o
   3  14   0        598.60        646.04        34.18 o
   4  14   0        133.27        137.75        15.40 o
   5  14   0          7.99         -2.94         4.57 o
   6  14   0        125.65        112.37        28.23 o
   7  14   0        548.20        782.02        56.16 o
 -10  15   0          5.35          2.57         9.54 o
  -9  15   0         88.95         74.86        13.29 o
  -8  15   0          9.00         10.28         7.25 o
  -7  15   0          1.14         -6.91         7.62 o
  -6  15   0        332.77        325.63        19.70 o
  -5  15   0         43.58         27.41         7.17 o
  -4  15   0         72.62         52.62         9.37 o
  -3  15   0        109.35         79.71        11.94 o
  -2  15   0        359.37        326.72        23.29 o
  -1  15   0        187.86        184.61        17.88 o
   0  15   0         22.44         27.61         7.55 o
   1  15   0          2.21          2.74         5.49 o
   2  15   0        852.14        822.68        57.31 o
   3  15   0         82.00         96.96        16.31 o
   4  15   0         42.64         45.96         8.33 o
   5  15   0        329.28        403.52        39.48 o
   6  15   0          4.31          3.28         7.84 o
  -9  16   0          3.30          9.80         9.18 o
  -8  16   0          0.29          4.95         6.76 o
  -7  16   0         29.66         24.44        10.03 o
  -6  16   0        265.03        287.26        19.58 o
  -5  16   0        131.81        115.83        12.84 o
  -4  16   0         17.70          8.75         8.05 o
  -3  16   0         16.32          7.85         6.36 o
  -2  16   0        611.09        573.88        32.06 o
  -1  16   0          7.84          7.24         6.33 o
   0  16   0         31.87         34.72        10.45 o
   1  16   0          9.80         13.07         7.03 o
   2  16   0          0.59         -2.07         4.53 o
   3  16   0          2.32          4.01         4.45 o
   4  16   0        183.47        217.84        19.86 o
  -8  17   0        306.26        255.08        26.85 o
  -7  17   0        364.11        386.93        23.34 o
  -6  17   0         34.67         16.14         5.14 o
  -5  17   0        172.52        162.26        17.52 o
  -4  17   0          4.30         11.83         6.62 o
  -3  17   0          1.40          1.28         4.59 o
  -2  17   0        149.96        143.16        12.83 o
  -1  17   0         26.25         37.12         9.12 o
   0  17   0         21.05         22.29         7.98 o
   1  17   0        501.91        484.82        58.05 o
   2  17   0        162.25        138.19        17.94 o
   3  17   0          2.20         10.57         6.61 o
  -6  18   0         49.07         54.44        11.68 o
  -5  18   0          0.00          5.61        15.61 o
  -4  18   0          1.62          4.72         5.04 o
  -3  18   0          0.04          2.75         4.94 o
  -2  18   0        140.87        127.06        12.58 o
  -1  18   0          1.63         -1.69         4.34 o
   0  18   0         74.51         79.20        14.03 o
   1  18   0         18.08         23.12         7.61 o
   3 -19   1         89.33        129.11        17.80 o
  -2 -18   1        330.78        383.24        26.83 o
  -1 -18   1         69.08         72.40        13.18 o
   0 -18   1         89.56         80.08        14.84 o
   1 -18   1         33.54         16.66         8.47 o
   2 -18   1        198.24        206.10        14.22 o
   3 -18   1         12.38          9.13         4.08 o
   4 -18   1        461.01        449.08        27.27 o
   5 -18   1        260.69        247.54        19.35 o
   6 -18   1          0.65          5.06         7.27 o
   7 -18   1        511.24        557.44        38.73 o
  -4 -17   1        195.63        261.54        18.81 o
  -3 -17   1         23.46         28.45         6.00 o
  -2 -17   1        178.53        179.12        52.92 o
  -1 -17   1          4.46          7.48         5.31 o
   0 -17   1       1104.46       1090.73        44.67 o
   1 -17   1        503.63        464.14        34.82 o
   2 -17   1          2.87          2.25         5.08 o
   3 -17   1        265.43        270.20        18.36 o
   4 -17   1        467.02        458.70        31.72 o
   5 -17   1          4.17         -4.68         5.42 o
   6 -17   1        155.59        141.90        12.96 o
   7 -17   1          9.61          8.29         9.30 o
   8 -17   1          0.33          0.55         5.95 o
   9 -17   1         24.76         22.79         6.04 o
  -5 -16   1         70.88        120.51        19.95 o
  -4 -16   1        190.03        202.68        17.89 o
  -3 -16   1         63.36         71.93         9.80 o
  -2 -16   1          1.74          2.51         6.77 o
  -1 -16   1         22.14         17.69         8.26 o
   0 -16   1        559.45        585.29        44.90 o
   1 -16   1        319.24        316.23        22.90 o
   2 -16   1         15.47          9.74         8.17 o
   3 -16   1          0.20         -2.65        14.54 o
   4 -16   1         70.91         61.03        11.17 o
   5 -16   1         41.82         21.25         7.24 o
   6 -16   1          8.30         14.48         6.52 o
   7 -16   1        128.31        119.43        16.87 o
   8 -16   1        184.92        172.22        18.38 o
   9 -16   1          3.65         10.29         6.48 o
  10 -16   1        224.82        241.09        16.86 o
  -7 -15   1         95.58        127.32        10.41 o
  -6 -15   1         67.47         90.72        12.44 o
  -5 -15   1         75.91         69.13         8.22 o
  -4 -15   1         66.55         69.62         8.98 o
  -3 -15   1       1641.64       1584.04        82.56 o
  -2 -15   1         67.87         73.53        10.60 o
  -1 -15   1         40.92         43.12         8.11 o
   0 -15   1        340.94        332.64        19.36 o
   1 -15   1          7.38          5.88         5.32 o
   2 -15   1         26.35         16.43         6.50 o
   3 -15   1        276.84        254.27        20.61 o
   4 -15   1        347.52        286.76        22.41 o
   5 -15   1         22.02         10.85         6.90 o
   6 -15   1        167.95        134.91        12.89 o
   7 -15   1         65.24         61.99        14.63 o
   8 -15   1         39.34         43.84        12.30 o
   9 -15   1         20.00         17.56        10.77 o
  10 -15   1         92.54         76.38        11.81 o
  11 -15   1         20.32          9.99        10.56 o
  -8 -14   1         22.29         17.49         4.47 o
  -7 -14   1         26.32         21.47         8.34 o
  -6 -14   1         46.81         50.21        16.60 o
  -5 -14   1        289.34        274.77        17.68 o
  -4 -14   1        342.35        412.98        23.32 o
  -3 -14   1        942.89        935.09        33.48 o
  -2 -14   1         70.81         47.51         8.20 o
  -1 -14   1          1.67          1.49         4.95 o
   0 -14   1        102.10         83.53        10.11 o
   1 -14   1        469.93        440.20        19.76 o
   2 -14   1         47.96         60.09         7.22 o
   3 -14   1        271.55        328.61        15.14 o
   4 -14   1        678.62        583.33        43.69 o
   5 -14   1        259.32        243.39        23.21 o
   6 -14   1       1219.67       1131.99        59.15 o
   7 -14   1       1367.98       1355.60        53.17 o
   8 -14   1        186.26        194.01        18.85 o
   9 -14   1          3.25          1.78        14.39 o
  10 -14   1         78.69         93.28        14.37 o
  11 -14   1         10.26          8.53         5.81 o
  -9 -13   1          0.59          4.59         4.28 o
  -8 -13   1          2.28         17.27         6.12 o
  -7 -13   1         47.02         47.44         9.97 o
  -6 -13   1        542.26        567.55        26.33 o
  -5 -13   1        149.87        185.09        13.85 o
  -4 -13   1        745.52        720.44        27.08 o
  -3 -13   1       1342.41       1327.61        33.59 o
  -2 -13   1         26.19         17.94         4.01 o
  -1 -13   1        217.97        226.95        13.87 o
   0 -13   1         44.41         49.22         6.35 o
   1 -13   1        458.99        450.40        18.09 o
   2 -13   1       2839.33       2731.67        72.27 o
   3 -13   1         12.84          5.64         7.07 o
   4 -13   1        252.27        261.03        13.72 o
   5 -13   1        693.11        609.10        20.80 o
   6 -13   1       2374.55       2477.79        69.30 o
   7 -13   1         71.35         72.43        12.64 o
   8 -13   1        695.10        712.88        34.88 o
   9 -13   1         56.54         50.62        10.27 o
  10 -13   1         29.73         19.30         6.41 o
  11 -13   1          3.80         16.63         6.72 o
  12 -13   1         11.36          1.69         3.88 o
  -9 -12   1        172.14        200.13        12.68 o
  -8 -12   1        163.25        175.27        13.80 o
  -7 -12   1         63.35         63.10        12.71 o
  -6 -12   1         50.43         44.73        10.60 o
  -5 -12   1        204.69        159.14        15.73 o
  -4 -12   1        843.72        865.18        27.47 o
  -3 -12   1          2.31          1.06         4.06 o
  -2 -12   1        108.05        110.89         8.46 o
  -1 -12   1        450.09        525.35        39.45 o
   0 -12   1        162.96        164.63        14.67 o
   1 -12   1         28.86         37.76         6.24 o
   2 -12   1       2325.52       2215.85        74.55 o
   3 -12   1        530.53        528.91        27.03 o
   4 -12   1        254.37        251.16        19.39 o
   5 -12   1         72.80         79.59        11.31 o
   6 -12   1       1096.67       1079.54        29.79 o
   7 -12   1          2.10         11.62         5.20 o
   8 -12   1        834.93        832.44        33.26 o
   9 -12   1        931.19        966.95        34.87 o
  10 -12   1        109.52        113.77        11.95 o
  11 -12   1        129.68        127.26        13.03 o
  12 -12   1         99.63         63.73        14.88 o
  13 -12   1         18.33         13.27         8.31 o
 -10 -11   1          1.30         -3.47         3.47 o
  -9 -11   1         26.66         19.24         4.76 o
  -8 -11   1         27.13         26.55         7.07 o
  -7 -11   1         34.57         26.70         7.43 o
  -6 -11   1         46.45         43.93         9.57 o
  -5 -11   1         24.40         30.47         6.07 o
  -4 -11   1        727.53        791.59        24.61 o
  -3 -11   1        182.40        199.28        25.70 o
  -2 -11   1        230.89        287.56        27.42 o
  -1 -11   1         52.07         55.48         7.75 o
   0 -11   1       1445.37       1451.96        53.70 o
   1 -11   1          8.18         10.50         4.80 o
   2 -11   1       1050.61       1080.63        34.74 o
   3 -11   1        922.71        836.59        34.52 o
   4 -11   1        204.97        210.89        16.65 o
   5 -11   1        405.38        365.38        27.20 o
   6 -11   1        114.06        121.67        13.52 o
   7 -11   1       2772.14       2836.99        85.26 o
   8 -11   1        245.94        236.37        13.52 o
   9 -11   1         58.17         52.87         8.42 o
  10 -11   1         32.85         22.59         5.19 o
  11 -11   1         19.19         24.78         6.44 o
  12 -11   1         14.19          7.69         8.91 o
  13 -11   1         81.85         94.23        10.60 o
 -11 -10   1          1.52          1.44         4.41 o
 -10 -10   1         29.39         18.15         6.82 o
  -9 -10   1        244.21        201.65        20.90 o
  -8 -10   1         92.22         80.11        10.73 o
  -7 -10   1        622.39        601.67        29.71 o
  -6 -10   1         31.86         31.93         8.23 o
  -5 -10   1        791.65        796.91        27.61 o
  -4 -10   1        815.36        766.03        47.41 o
  -3 -10   1       1018.41       1044.67        54.20 o
  -2 -10   1        267.89        242.81        19.68 o
  -1 -10   1          0.63         13.12         5.38 o
   0 -10   1         59.36         54.56         5.75 o
   1 -10   1         78.09         72.74         6.67 o
   2 -10   1        330.45        310.18        15.24 o
   3 -10   1        859.23        758.28        53.90 o
   4 -10   1        724.86        686.63        34.81 o
   5 -10   1        620.99        568.94        28.77 o
   6 -10   1         44.25         24.82         6.78 o
   7 -10   1         39.73         38.95         6.53 o
   8 -10   1       1261.05       1321.11        32.53 o
   9 -10   1        329.50        350.92        15.95 o
  10 -10   1          2.14          2.63         5.40 o
  11 -10   1          2.11          3.39         5.59 o
  12 -10   1        138.30        163.94        24.51 o
  13 -10   1         77.86         65.96         9.23 o
 -11  -9   1         82.65         84.20        10.76 o
 -10  -9   1        316.63        303.91        20.65 o
  -9  -9   1          2.25          0.23         4.92 o
  -8  -9   1        153.56        150.73        15.00 o
  -7  -9   1         56.97         64.97         8.72 o
  -6  -9   1       1417.41       1414.84        33.72 o
  -5  -9   1         39.82         24.64         8.09 o
  -4  -9   1       1641.16       1636.34        52.15 o
  -3  -9   1         37.61         29.15         9.73 o
  -2  -9   1        170.20        129.87        14.18 o
  -1  -9   1        792.62        746.65        23.33 o
   0  -9   1         22.09         22.69         5.10 o
   1  -9   1        135.46        159.90         9.17 o
   2  -9   1        121.92        118.08         9.85 o
   3  -9   1         47.92         69.18         6.80 o
   4  -9   1         14.44         18.67         5.28 o
   5  -9   1       1795.37       1721.11        38.44 o
   6  -9   1        628.63        576.31        21.63 o
   7  -9   1        127.70        134.87        14.10 o
   8  -9   1        498.33        469.07        27.46 o
   9  -9   1        299.49        291.11        14.05 o
  10  -9   1         55.20         53.74         8.15 o
  11  -9   1         45.12         39.50        16.94 o
  12  -9   1        472.53        541.85        44.54 o
  13  -9   1         58.40         75.36        12.16 o
  14  -9   1         18.30          7.81         3.11 o
 -12  -8   1        166.04        164.32        18.98 o
 -11  -8   1        358.15        358.34        22.27 o
 -10  -8   1        603.05        608.70        42.46 o
  -9  -8   1        135.59        144.48        14.50 o
  -8  -8   1        141.37        111.61        11.42 o
  -7  -8   1       4318.50       4272.14        64.90 o
  -6  -8   1        617.65        695.95        38.31 o
  -5  -8   1        291.92        288.51        22.16 o
  -4  -8   1        373.07        348.67        22.90 o
  -3  -8   1         11.68         15.62         5.08 o
  -2  -8   1       1957.84       2086.65        69.39 o
  -1  -8   1       2582.16       2623.83        33.38 o
   0  -8   1         14.99          4.99         3.10 o
   1  -8   1        371.55        429.12        11.75 o
   2  -8   1       1906.47       2135.13        55.08 o
   3  -8   1        445.31        398.41        14.97 o
   4  -8   1        489.75        510.77        15.47 o
   5  -8   1        579.78        527.37        17.36 o
   6  -8   1         83.55         72.28         7.97 o
   7  -8   1       1531.20       1527.18        46.31 o
   8  -8   1         32.70         18.86         8.02 o
   9  -8   1        197.48        185.12        12.60 o
  10  -8   1       1058.30       1224.73        45.85 o
  11  -8   1         99.88         87.00        21.05 o
  12  -8   1        728.22        783.62        54.65 o
  13  -8   1        871.88        881.74        39.38 o
  14  -8   1          0.34          5.23         3.81 o
 -12  -7   1        229.86        234.64        24.11 o
 -11  -7   1         92.39         99.51        18.22 o
 -10  -7   1        604.65        525.31        31.86 o
  -9  -7   1        530.15        489.02        39.33 o
  -8  -7   1       1249.47       1314.93        43.30 o
  -7  -7   1         26.91         18.11         6.74 o
  -6  -7   1       1215.86       1199.05        38.06 o
  -5  -7   1          0.41          8.70         5.94 o
  -4  -7   1          2.89          0.05         6.08 o
  -3  -7   1        206.72        147.23        11.41 o
  -2  -7   1        168.81        189.01         9.71 o
  -1  -7   1       4114.06       4477.95        64.29 o
   0  -7   1        759.40        787.84        17.38 o
   1  -7   1        848.41        822.61        14.86 o
   2  -7   1        495.02        530.33        18.24 o
   3  -7   1         14.30         43.53         3.98 o
   4  -7   1       1082.31       1177.94        23.98 o
   5  -7   1        996.54       1125.39        25.65 o
   6  -7   1       2522.60       2543.14       118.04 o
   7  -7   1        415.96        341.07        21.98 o
   8  -7   1         36.18         26.25         8.43 o
   9  -7   1          7.87          4.67         7.70 o
  10  -7   1        388.54        433.59        24.75 o
  11  -7   1         72.17         55.98        17.95 o
  12  -7   1         21.21         11.42        11.54 o
  13  -7   1         30.52         52.97        11.65 o
  14  -7   1        267.35        226.42        17.20 o
 -13  -6   1        109.20        119.85        16.02 o
 -12  -6   1        239.82        191.68        23.51 o
 -11  -6   1         77.09         57.79        19.09 o
 -10  -6   1         20.01         15.40        10.72 o
  -9  -6   1        102.36        102.82        11.23 o
  -8  -6   1        203.90        206.83        13.09 o
  -7  -6   1         93.03         76.74        10.15 o
  -6  -6   1       1171.32       1251.18        37.15 o
  -5  -6   1        168.11        140.30        11.95 o
  -4  -6   1       2414.06       2623.80        46.10 o
  -3  -6   1        323.13        204.72        10.68 o
  -2  -6   1        179.07        169.87         7.63 o
  -1  -6   1          5.72         31.16         3.14 o
   0  -6   1         24.23         59.26         3.60 o
   1  -6   1      11693.72      11368.82       128.75 o
   2  -6   1       8150.18       8256.09        85.71 o
   3  -6   1        763.52        907.63        14.46 o
   4  -6   1        809.57        781.51        16.88 o
   5  -6   1       2052.09       2057.08        42.41 o
   6  -6   1        717.77        656.25        26.33 o
   7  -6   1        782.22        691.22        35.03 o
   8  -6   1         26.66         14.19         8.30 o
   9  -6   1          4.57          3.21         8.15 o
  10  -6   1        214.23        226.16        17.92 o
  11  -6   1        602.23        677.78        53.07 o
  12  -6   1        368.25        398.72        29.73 o
  13  -6   1       1207.25       1445.68        60.00 o
  14  -6   1         85.54         74.92         8.66 o
 -13  -5   1         86.53         74.12        14.06 o
 -12  -5   1        588.74        565.49        43.32 o
 -11  -5   1         15.69         15.10        12.57 o
 -10  -5   1        105.34        106.47        24.61 o
  -9  -5   1        115.50        102.25        10.87 o
  -8  -5   1        134.73        115.64        13.61 o
  -7  -5   1        142.18        185.94        14.92 o
  -6  -5   1          5.09          9.12         5.41 o
  -5  -5   1       1726.96       1885.81        40.13 o
  -4  -5   1       3985.94       3703.29        57.70 o
  -3  -5   1       5908.69       5641.34        64.36 o
  -2  -5   1       4296.23       3959.10        83.70 o
  -1  -5   1       4169.62       4316.05        45.23 o
   0  -5   1       7290.49       6959.27        67.80 o
   1  -5   1       2133.86       2037.45        23.08 o
   2  -5   1      14544.15      14411.27        64.24 o
   3  -5   1       8898.75       9380.40        89.65 o
   4  -5   1       2153.57       2060.80        30.77 o
   5  -5   1        790.01        741.14        21.71 o
   6  -5   1        130.95        154.93        16.09 o
   7  -5   1       7006.88       7502.71       105.24 o
   8  -5   1        545.53        545.64        29.15 o
   9  -5   1       2062.55       2168.29        61.74 o
  10  -5   1        207.13        188.54        20.15 o
  11  -5   1        413.30        428.79        41.91 o
  12  -5   1        234.95        240.21        23.07 o
  13  -5   1        732.11        799.61        47.46 o
  14  -5   1          2.81          0.60         4.86 o
 -13  -4   1          1.13         -6.66         6.66 o
 -12  -4   1         51.14         38.66        16.40 o
 -11  -4   1          6.05          6.17        12.23 o
 -10  -4   1         64.87         23.37        11.55 o
  -9  -4   1        144.56        133.67        13.71 o
  -8  -4   1        139.93        135.38        13.51 o
  -7  -4   1         50.28         47.27         8.04 o
  -6  -4   1        253.31        250.55        15.55 o
  -5  -4   1       1734.69       1543.54        34.34 o
  -4  -4   1        444.42        502.15        15.26 o
  -3  -4   1        381.72        320.14         8.54 o
  -2  -4   1      10541.14      10029.84        97.08 o
  -1  -4   1       1497.34       1676.79        21.65 o
   0  -4   1        195.72        208.32         7.31 o
   1  -4   1        214.76        221.27        10.24 o
   2  -4   1       1734.97       1946.20        49.82 o
   3  -4   1         83.07         54.03         3.74 o
   4  -4   1        402.49        468.51        12.97 o
   5  -4   1       4693.00       5291.78        81.76 o
   6  -4   1       1366.42       1152.15        42.96 o
   7  -4   1        802.64        825.64        94.46 o
   8  -4   1       3163.56       3328.58        69.46 o
   9  -4   1          1.82         -0.02         7.76 o
  10  -4   1       2057.54       2201.77        46.51 o
  11  -4   1        762.90        993.51        58.78 o
  12  -4   1          3.23         27.44        33.91 o
  13  -4   1         25.43         14.50         6.97 o
  14  -4   1          0.38          5.33         5.64 o
 -14  -3   1          8.71          6.59         5.59 o
 -13  -3   1        508.43        476.33        38.09 o
 -12  -3   1         13.75         16.59        15.14 o
 -11  -3   1        191.79        197.78        31.59 o
 -10  -3   1        375.77        365.88        29.85 o
  -9  -3   1        455.03        463.29        45.55 o
  -8  -3   1       1412.19       1383.60        40.15 o
  -7  -3   1        547.98        542.97        22.59 o
  -6  -3   1        160.93        134.43        10.20 o
  -5  -3   1       2275.53       2479.15        40.68 o
  -4  -3   1        647.79        568.83        14.80 o
  -3  -3   1          0.82          3.10         2.48 o
  -2  -3   1      10876.58      10851.91        94.73 o
  -1  -3   1       9768.71       9482.44        91.82 o
   0  -3   1        397.12        340.61         8.08 o
   1  -3   1      14970.50      13762.50        71.03 o
   2  -3   1      16814.99      15620.04        75.10 o
   3  -3   1      17664.29      16613.12       101.14 o
   4  -3   1       4658.37       4446.05        63.12 o
   5  -3   1       1178.15       1149.11        33.45 o
   6  -3   1       4070.02       4583.02        84.96 o
   7  -3   1      10364.47      10354.13       144.01 o
   8  -3   1        375.55        349.55        30.15 o
   9  -3   1        437.93        418.17        26.63 o
  10  -3   1        801.35        883.52        29.31 o
  11  -3   1        434.18        485.74        26.33 o
  12  -3   1        223.92        218.27        30.16 o
  13  -3   1        167.36        139.35        54.28 o
  14  -3   1        338.50        435.06        54.77 o
 -14  -2   1         67.32         49.38        10.24 o
 -13  -2   1         31.47         24.76        10.57 o
 -12  -2   1        698.92        668.82        52.97 o
 -11  -2   1         94.94         78.46        15.56 o
 -10  -2   1         37.09         55.38        11.45 o
  -9  -2   1       2188.34       2269.95        98.47 o
  -8  -2   1          3.30          7.31         4.27 o
  -7  -2   1        107.66        127.12        10.45 o
  -6  -2   1       5545.09       6230.32        60.40 o
  -5  -2   1          1.18         15.70         3.63 o
  -4  -2   1        311.17        330.94         8.61 o
  -3  -2   1       1133.63       1298.44        17.11 o
  -2  -2   1       1334.67       1450.74        29.73 o
  -1  -2   1       3345.51       3002.69        26.81 o
   0  -2   1       9490.87       8172.16        49.08 o
   1  -2   1       1449.33       1144.24        19.01 o
   2  -2   1       7725.03       7176.87        68.01 o
   3  -2   1       7409.04       7260.94        51.49 o
   4  -2   1       2328.13       2218.17        29.87 o
   5  -2   1       5198.25       4479.43        60.11 o
   6  -2   1        548.46        524.02        29.47 o
   7  -2   1        233.37        209.26        20.90 o
   8  -2   1        703.99        723.48        43.14 o
   9  -2   1        835.51        910.30        32.03 o
  10  -2   1          1.39          0.29         4.97 o
  11  -2   1         10.89         14.00        11.46 o
  12  -2   1        257.10        318.49        46.43 o
  13  -2   1        188.61        156.30        39.46 o
  14  -2   1         60.42         54.36        13.03 o
 -14  -1   1          0.97         -3.04         6.82 o
 -13  -1   1        116.64         90.24        19.42 o
 -12  -1   1          5.06          2.21         8.42 o
 -11  -1   1        267.51        267.71        25.50 o
 -10  -1   1        623.68        600.57        31.34 o
  -9  -1   1        181.30        181.72        17.27 o
  -8  -1   1          7.24          2.98         5.17 o
  -7  -1   1        975.81       1039.64        22.13 o
  -6  -1   1       4139.93       4616.38        79.66 o
  -5  -1   1        104.83         93.68         6.68 o
  -4  -1   1        203.05        225.04         8.05 o
  -3  -1   1       6830.47       7190.08        52.18 o
  -2  -1   1       5131.63       5361.29        48.55 o
  -1  -1   1       3584.79       3707.82        73.12 o
   0  -1   1       1292.83       1079.94         9.68 o
   1  -1   1       4950.53       4978.73        37.18 o
   2  -1   1      12130.26      12310.66       118.80 o
   3  -1   1      21477.71      21397.12       117.10 o
   4  -1   1      11569.96      11948.28       135.76 o
   5  -1   1        630.04        849.28        22.35 o
   6  -1   1        314.24        419.49        30.53 o
   7  -1   1        700.44        816.72        24.90 o
   8  -1   1         36.52         54.33         8.25 o
   9  -1   1          8.14          5.98         5.15 o
  10  -1   1        108.74        122.80        13.51 o
  11  -1   1        359.72        432.41        35.44 o
  12  -1   1          3.35         10.82         8.68 o
  13  -1   1         37.62         41.46        14.21 o
  14  -1   1          0.54         -6.47         6.47 o
 -14   0   1         48.00         61.68        13.53 o
 -13   0   1        140.55        124.56        15.92 o
 -12   0   1         75.41         65.11         9.79 o
 -11   0   1          3.77          3.57         5.21 o
 -10   0   1        278.80        366.83        19.12 o
  -9   0   1          2.70          5.26         3.64 o
  -8   0   1       1012.81       1142.77        36.38 o
  -7   0   1        760.34        817.69        25.60 o
  -6   0   1        538.79        766.25        36.29 o
  -5   0   1         38.25         89.80         5.80 o
  -4   0   1       2021.98       1755.79        26.32 o
  -3   0   1      12497.32      12378.68        94.27 o
  -2   0   1         15.64         69.72         4.67 o
  -1   0   1       1415.58       1115.96        13.89 o
   0   0   1       8549.59       8006.22        36.72 o
   1   0   1       4078.15       3783.00       149.69 o
   2   0   1       1064.31        809.48        19.76 o
   3   0   1       8302.69       7877.77        67.96 o
   4   0   1        223.55        184.30         6.90 o
   5   0   1        759.06        702.57        16.77 o
   6   0   1        365.24        370.40        15.39 o
   7   0   1       1773.81       2009.12        41.22 o
   8   0   1          0.34         -4.62         4.62 o
   9   0   1         46.33         31.20         6.17 o
  10   0   1        415.86        396.44        43.28 o
  11   0   1       1466.75       1391.23        80.34 o
  12   0   1        348.30        313.00        37.65 o
  13   0   1         18.44         22.62        12.93 o
  14   0   1        313.47        330.22        28.30 o
 -14   1   1        127.11        124.14        14.38 o
 -13   1   1         85.19         65.77         9.68 o
 -12   1   1        205.33        205.49        18.46 o
 -11   1   1        100.92         74.33         9.08 o
 -10   1   1        333.50        334.88        16.87 o
  -9   1   1        317.95        342.11        17.39 o
  -8   1   1       1112.25       1065.53        37.69 o
  -7   1   1         36.33         11.51         5.94 o
  -6   1   1         97.82         71.97         8.83 o
  -5   1   1        299.30        410.70        13.84 o
  -4   1   1        654.41        553.02        11.75 o
  -3   1   1       8249.17       7401.17        54.44 o
  -2   1   1       5535.28       5068.14        51.55 o
  -1   1   1       2157.35       2217.07        22.09 o
   0   1   1       1684.55       1896.44        30.46 o
   1   1   1       3945.33       3423.92        47.42 o
   2   1   1      33146.87      30338.24       536.29 o
   3   1   1       1497.49       1560.76        26.74 o
   4   1   1       4180.23       3838.81        80.38 o
   5   1   1         52.61         52.62         5.21 o
   6   1   1       1068.25       1125.98        26.01 o
   7   1   1        115.34         72.68         9.48 o
   8   1   1        268.01        222.24        19.07 o
   9   1   1         27.28         33.98         8.92 o
  10   1   1         71.54         63.27        12.43 o
  11   1   1        231.32        246.17        34.54 o
  12   1   1          1.11         -2.14        11.37 o
  13   1   1          2.38         14.46        11.87 o
  14   1   1        178.80        163.34        19.38 o
 -14   2   1          0.17          6.01         4.35 o
 -13   2   1         26.88         29.59         7.66 o
 -12   2   1         31.06         37.54         9.05 o
 -11   2   1        147.94        129.61        11.34 o
 -10   2   1        990.23       1065.71        29.46 o
  -9   2   1          8.76          8.67         5.94 o
  -8   2   1         82.55         86.35        13.21 o
  -7   2   1        479.41        478.49        23.91 o
  -6   2   1        588.67        510.87        22.10 o
  -5   2   1       6939.10       7158.18        85.75 o
  -4   2   1         58.12         69.65         4.20 o
  -3   2   1         52.07        103.26         4.66 o
  -2   2   1        110.40         91.85         6.29 o
  -1   2   1      16943.84      15948.75       141.33 o
   0   2   1       1265.95       1273.88        24.60 o
   1   2   1      12804.16      11629.14       103.65 o
   2   2   1       4712.53       4952.86        55.27 o
   3   2   1        744.14       1014.03        15.94 o
   4   2   1       3621.65       3539.10        54.15 o
   5   2   1       3063.26       3013.66        40.10 o
   6   2   1         54.90         25.40         5.20 o
   7   2   1        210.64        222.14        18.98 o
   8   2   1        552.10        571.53        31.65 o
   9   2   1        116.65        116.69        22.37 o
  10   2   1       2222.35       2079.01       195.14 o
  11   2   1        406.74        345.05        26.78 o
  12   2   1        241.28        251.66        32.88 o
  13   2   1         15.45         12.47         8.18 o
  14   2   1         11.33         20.73         5.70 o
 -14   3   1         22.17         39.02         6.62 o
 -13   3   1         82.98         80.57        10.93 o
 -12   3   1        310.08        344.15        27.75 o
 -11   3   1         48.16         38.93         6.72 o
 -10   3   1          0.72          4.20         4.90 o
  -9   3   1       1128.17       1108.76        43.30 o
  -8   3   1         30.99         23.05         8.12 o
  -7   3   1        449.80        503.48        24.86 o
  -6   3   1        252.48        207.61        14.86 o
  -5   3   1       4657.44       5287.23        85.22 o
  -4   3   1        488.62        451.42        10.70 o
  -3   3   1        550.60        528.40        10.31 o
  -2   3   1        150.53         99.02         4.53 o
  -1   3   1       1440.76       1456.66        33.37 o
   0   3   1      10313.62      10187.04        82.31 o
   1   3   1       2057.89       1866.97        24.19 o
   2   3   1       8060.49       7699.61       101.49 o
   3   3   1       7260.96       7133.17        72.84 o
   4   3   1         92.15         61.87         5.62 o
   5   3   1       4179.86       4592.90        72.14 o
   6   3   1        139.11        107.42        10.24 o
   7   3   1        108.62        101.95        13.62 o
   8   3   1        123.69        120.60        15.39 o
   9   3   1        133.86        124.36        13.79 o
  10   3   1       1711.90       1484.02       120.84 o
  11   3   1         21.71         21.65         8.91 o
  12   3   1         28.14         21.64        12.00 o
  13   3   1          4.91          3.98         7.21 o
 -14   4   1         39.24         30.49         6.55 o
 -13   4   1          0.92          0.28         6.43 o
 -12   4   1          2.52         -7.40         8.39 o
 -11   4   1        191.46        221.82        31.73 o
 -10   4   1        200.82        222.21        19.15 o
  -9   4   1       1734.89       1750.60        55.22 o
  -8   4   1        275.96        274.82        20.61 o
  -7   4   1        675.05        658.19        29.35 o
  -6   4   1          3.43          4.25         5.55 o
  -5   4   1        339.43        349.51        13.90 o
  -4   4   1        749.15        902.67        17.49 o
  -3   4   1        106.14        139.04         5.08 o
  -2   4   1        694.31        646.17        10.20 o
  -1   4   1         65.45        102.61         4.33 o
   0   4   1        566.21        475.30         7.96 o
   1   4   1        240.90        197.36         5.54 o
   2   4   1        415.78        415.18        10.00 o
   3   4   1        214.02        289.52         9.45 o
   4   4   1       1404.10       1174.96        30.06 o
   5   4   1       3633.72       3849.39        55.17 o
   6   4   1        203.68        195.06        13.79 o
   7   4   1       6607.23       6902.10       110.29 o
   8   4   1         27.66         34.84        14.16 o
   9   4   1          2.45          0.51         5.68 o
  10   4   1         15.60         19.00         8.06 o
  11   4   1        213.66        198.64        29.29 o
  12   4   1          6.31         -2.30         5.53 o
  13   4   1        172.93        183.60        20.88 o
 -14   5   1         28.13         12.08         4.66 o
 -13   5   1         84.51         92.56        10.97 o
 -12   5   1        657.11        682.78        39.12 o
 -11   5   1          0.12         -2.05        10.52 o
 -10   5   1          0.28          0.43         5.63 o
  -9   5   1         29.34         28.92         8.05 o
  -8   5   1        106.27        106.87        18.67 o
  -7   5   1       4295.17       4641.22        93.82 o
  -6   5   1        100.51        112.32         9.40 o
  -5   5   1       1131.27       1391.57        27.93 o
  -4   5   1         61.19         32.37         5.64 o
  -3   5   1        938.53        726.30        19.79 o
  -2   5   1       1130.69       1228.19        16.52 o
  -1   5   1        189.83        200.95         5.14 o
   0   5   1       2570.55       2349.25        29.50 o
   1   5   1        509.90        709.56        20.82 o
   2   5   1       2533.69       2895.50        35.81 o
   3   5   1       1877.66       1916.39        35.55 o
   4   5   1        136.71        171.46        10.34 o
   5   5   1         10.02         17.09         4.69 o
   6   5   1        231.31        221.55        15.32 o
   7   5   1          0.19         -7.64         7.64 o
   8   5   1        345.27        303.38        33.87 o
   9   5   1          2.43          6.04         8.98 o
  10   5   1        127.31         93.41        15.07 o
  11   5   1        259.86        213.13        27.55 o
  12   5   1         44.35         35.59         7.74 o
  13   5   1        162.66        118.35        15.21 o
 -14   6   1          1.78         -1.56         5.02 o
 -13   6   1        279.11        308.96        24.53 o
 -12   6   1          0.53          8.53        10.47 o
 -11   6   1        259.52        264.09        33.70 o
 -10   6   1        198.37        234.94        20.21 o
  -9   6   1        190.71        172.67        20.90 o
  -8   6   1         91.46         77.46        13.88 o
  -7   6   1         56.39         70.69        11.18 o
  -6   6   1        135.96         85.83         8.63 o
  -5   6   1        109.31        181.70        11.70 o
  -4   6   1       2197.25       2267.02        37.32 o
  -3   6   1      16717.79      16822.60       104.77 o
  -2   6   1       4141.91       4085.39        43.42 o
  -1   6   1       3260.06       3496.01        78.62 o
   0   6   1       1904.20       2095.40        44.34 o
   1   6   1        918.14        941.58        16.51 o
   2   6   1       1166.46       1361.12        30.33 o
   3   6   1         15.45         24.53         5.07 o
   4   6   1         77.78         92.39         9.41 o
   5   6   1       1976.41       2158.57        46.09 o
   6   6   1         44.74         58.31        17.00 o
   7   6   1       2151.28       2144.02        99.85 o
   8   6   1         22.10          7.29         8.65 o
   9   6   1        127.06        104.01        12.62 o
  10   6   1         70.13         62.78        17.70 o
  11   6   1         67.16         49.43         9.37 o
  12   6   1        492.79        518.73        38.57 o
 -14   7   1         23.84         37.03         6.48 o
 -13   7   1        293.22        325.04        37.69 o
 -12   7   1          3.98         11.15         7.71 o
 -11   7   1        160.59        197.21        20.84 o
 -10   7   1         18.21         22.55         8.79 o
  -9   7   1       1127.93       1321.59        39.13 o
  -8   7   1        910.78        846.68        78.82 o
  -7   7   1        986.51       1018.57        49.54 o
  -6   7   1       1815.28       1897.55        48.69 o
  -5   7   1        798.19        708.31        24.10 o
  -4   7   1       4581.73       4670.26        56.54 o
  -3   7   1         24.97          4.25         2.89 o
  -2   7   1        465.68        452.58        15.94 o
  -1   7   1        150.56        262.28        10.48 o
   0   7   1        216.93        238.17        10.01 o
   1   7   1        248.78        350.62        15.69 o
   2   7   1        641.99        672.77        23.27 o
   3   7   1        546.13        565.68        22.60 o
   4   7   1       1204.31       1278.79        35.65 o
   5   7   1          2.04          5.08         5.30 o
   6   7   1        540.38        492.44        47.44 o
   7   7   1       1409.11       1274.45        37.65 o
   8   7   1         62.50         57.47        10.07 o
   9   7   1        127.21        107.88        12.97 o
  10   7   1         80.00         81.88        13.25 o
  11   7   1          6.01          3.02         6.35 o
  12   7   1          0.60          3.79         6.78 o
 -14   8   1        116.25        123.93        11.83 o
 -13   8   1         58.36         69.78        12.06 o
 -12   8   1          1.77          2.57         7.35 o
 -11   8   1        229.50        288.84        19.99 o
 -10   8   1         77.75         80.54        12.04 o
  -9   8   1        261.97        293.60        17.03 o
  -8   8   1       1386.15       1444.84        46.93 o
  -7   8   1       3636.33       3660.64        94.22 o
  -6   8   1        763.00        808.54        29.47 o
  -5   8   1         67.95         40.88         5.55 o
  -4   8   1        421.84        412.24        15.00 o
  -3   8   1       2697.65       2823.36        61.20 o
  -2   8   1          5.08          3.10         4.02 o
  -1   8   1        688.82        916.29        24.43 o
   0   8   1        917.87       1269.42        39.00 o
   1   8   1        504.58        552.74        16.43 o
   2   8   1         33.98         51.11         7.55 o
   3   8   1       3617.05       3705.22       103.85 o
   4   8   1        950.61        967.04        32.74 o
   5   8   1        875.01        899.14        39.88 o
   6   8   1        234.83        239.98        16.29 o
   7   8   1          2.04         11.97         6.08 o
   8   8   1        311.37        288.98        21.71 o
   9   8   1          8.01         11.73         6.09 o
  10   8   1          8.18         -0.93         4.47 o
  11   8   1          9.47          3.69         4.28 o
 -14   9   1         70.99         72.67         8.92 o
 -13   9   1          3.22          1.38         4.94 o
 -12   9   1        282.76        304.72        23.37 o
 -11   9   1         84.15         84.01         9.45 o
 -10   9   1        596.60        666.36        31.82 o
  -9   9   1        584.71        557.97        21.94 o
  -8   9   1       1192.61       1256.94        32.34 o
  -7   9   1       1332.99       1326.67        34.15 o
  -6   9   1       1621.83       1750.94        36.51 o
  -5   9   1        206.97        174.64        11.26 o
  -4   9   1       1480.19       1590.58        42.23 o
  -3   9   1        334.49        448.94        18.81 o
  -2   9   1          4.95          7.67         4.92 o
  -1   9   1        201.08        272.01        12.84 o
   0   9   1        207.75        182.86        12.76 o
   1   9   1       2202.52       2316.92        66.10 o
   2   9   1         62.14         49.48         7.00 o
   3   9   1          1.42         -6.23         6.54 o
   4   9   1       1748.91       1721.29        61.72 o
   5   9   1        620.64        681.35        23.06 o
   6   9   1        715.82        688.64        27.75 o
   7   9   1        112.62         87.01        11.65 o
   8   9   1        803.42        749.57        31.65 o
   9   9   1          8.46         12.95         6.28 o
  10   9   1        246.64        228.47        14.27 o
  11   9   1         39.47         43.13         6.27 o
 -13  10   1         53.59         61.43         9.65 o
 -12  10   1        249.21        234.44        15.68 o
 -11  10   1         35.36         22.84         6.85 o
 -10  10   1         29.42         31.69         9.65 o
  -9  10   1        339.47        323.14        29.68 o
  -8  10   1         66.58         67.14         8.03 o
  -7  10   1        119.37        145.07         9.88 o
  -6  10   1       3590.64       3649.64        72.62 o
  -5  10   1          0.10         -2.14         6.51 o
  -4  10   1        401.73        386.02        22.74 o
  -3  10   1        107.30        148.35        12.10 o
  -2  10   1        107.17        154.26        12.32 o
  -1  10   1         19.32         18.41         5.26 o
   0  10   1        186.44        208.12        12.05 o
   1  10   1        104.58        156.91        16.70 o
   2  10   1         85.01         70.23        10.92 o
   3  10   1         41.07         25.89         7.32 o
   4  10   1       1145.39       1189.27        27.57 o
   5  10   1        295.78        254.47        16.51 o
   6  10   1       1147.42       1104.35        39.41 o
   7  10   1          5.49         -2.06         6.38 o
   8  10   1          5.89          8.84         5.84 o
   9  10   1        691.57        712.59        36.13 o
  10  10   1         47.34         51.04         6.14 o
 -13  11   1        112.88        105.56        17.03 o
 -12  11   1        446.14        505.88        27.21 o
 -11  11   1          4.42         16.02         6.83 o
 -10  11   1         17.98          8.17         6.67 o
  -9  11   1        150.61        173.56        17.79 o
  -8  11   1         15.20         26.37         8.50 o
  -7  11   1       1699.30       1633.63        37.12 o
  -6  11   1        265.61        300.33        14.63 o
  -5  11   1        489.41        546.87        29.29 o
  -4  11   1        371.32        358.65        22.92 o
  -3  11   1         45.42         58.43         8.85 o
  -2  11   1        127.95        143.00        12.58 o
  -1  11   1         30.33         60.58         8.19 o
   0  11   1        550.34        526.22        22.02 o
   1  11   1          6.79         11.56        11.62 o
   2  11   1        427.64        447.26        14.85 o
   3  11   1       1933.72       1927.45        50.10 o
   4  11   1        489.75        525.55        19.59 o
   5  11   1        251.89        187.51        16.52 o
   6  11   1        257.21        244.21        18.36 o
   7  11   1        229.25        238.55        17.31 o
   8  11   1         69.85         78.61         9.30 o
   9  11   1         79.58        107.05         9.37 o
 -12  12   1        183.13        197.26        15.86 o
 -11  12   1        257.52        297.28        18.85 o
 -10  12   1        270.08        197.87        17.01 o
  -9  12   1        745.94        762.69        35.52 o
  -8  12   1       1007.20        977.33        41.36 o
  -7  12   1        163.53        141.07        16.13 o
  -6  12   1        107.91        153.74        10.99 o
  -5  12   1        468.11        434.79        17.90 o
  -4  12   1          9.10         11.17         4.61 o
  -3  12   1        148.69        137.06        10.70 o
  -2  12   1        152.22        138.90         8.44 o
  -1  12   1        641.30        666.43        18.94 o
   0  12   1        524.99        554.92        19.82 o
   1  12   1         51.09         57.03         6.14 o
   2  12   1        484.24        524.43        19.38 o
   3  12   1          0.08          5.48         5.43 o
   4  12   1        713.22        738.51        27.07 o
   5  12   1        130.87        122.23        13.28 o
   6  12   1         59.20         48.12         8.78 o
   7  12   1        420.48        489.06        26.40 o
   8  12   1        391.17        485.99        23.07 o
 -12  13   1          6.45         13.89         8.35 o
 -11  13   1        152.94        189.32        17.25 o
 -10  13   1        535.11        605.05        28.09 o
  -9  13   1        567.55        617.37        30.75 o
  -8  13   1         17.70         15.41         7.71 o
  -7  13   1        231.57        199.28        19.56 o
  -6  13   1        863.00        885.30        37.00 o
  -5  13   1          6.52         13.09         7.52 o
  -4  13   1        364.21        313.75        21.32 o
  -3  13   1         19.29         18.20         5.13 o
  -2  13   1        149.38        147.14         9.43 o
  -1  13   1        375.30        414.60        20.29 o
   0  13   1        241.63        239.41        20.27 o
   1  13   1          1.92         10.23         6.18 o
   2  13   1         76.81         79.03        10.31 o
   3  13   1         85.53        112.72        10.62 o
   4  13   1         79.50         94.40        17.55 o
   5  13   1         69.30         83.79        12.83 o
   6  13   1         21.67         27.08         6.36 o
   7  13   1         54.10         65.97         9.35 o
   8  13   1        605.19        804.48        38.87 o
 -11  14   1          9.12          7.10         5.71 o
 -10  14   1        163.58        149.90        26.97 o
  -9  14   1         99.19         97.38        12.10 o
  -8  14   1         73.67         60.05        10.58 o
  -7  14   1         26.05          7.72         5.45 o
  -6  14   1        301.62        258.95        18.12 o
  -5  14   1        139.23        108.13        12.23 o
  -4  14   1         91.66         85.13        12.33 o
  -3  14   1        114.37         76.56        11.98 o
  -2  14   1        540.51        516.95        30.16 o
  -1  14   1        235.24        196.33        24.51 o
   0  14   1       1234.71       1039.86       107.88 o
   1  14   1         28.91         16.63        11.17 o
   2  14   1       1525.21       1443.81       114.61 o
   3  14   1         51.17         49.27         8.75 o
   4  14   1         73.94         56.94         7.41 o
   5  14   1        106.39        130.77        15.92 o
   6  14   1        136.61        194.08        13.82 o
   7  14   1        128.22        164.74        17.63 o
 -10  15   1         78.24         58.21         9.12 o
  -9  15   1         19.99          5.07         9.03 o
  -8  15   1        228.60        217.46        20.91 o
  -7  15   1         27.43         28.46         5.81 o
  -6  15   1          8.69          5.85         4.96 o
  -5  15   1         53.79         41.21         9.22 o
  -4  15   1        463.27        435.67        33.66 o
  -3  15   1         10.99         13.33         6.85 o
  -2  15   1        420.31        383.76        29.10 o
  -1  15   1          7.65          3.89         8.44 o
   0  15   1         89.37         81.32        17.65 o
   1  15   1         90.56         87.65        14.68 o
   2  15   1        141.07        132.49        16.58 o
   3  15   1        383.77        518.54        24.70 o
   4  15   1          6.77         10.92         5.18 o
   5  15   1         77.58        108.04         9.91 o
  -9  16   1         20.98         26.57         6.47 o
  -8  16   1         12.30         22.74         7.02 o
  -7  16   1         34.55         41.39         7.46 o
  -6  16   1         59.58         74.84         9.82 o
  -5  16   1          8.30          3.10         6.33 o
  -4  16   1         29.38         22.36         9.11 o
  -3  16   1         17.57         21.78         6.87 o
  -2  16   1        421.32        359.33        26.63 o
  -1  16   1          5.74          9.92         5.98 o
   0  16   1        293.51        264.26        22.26 o
   1  16   1         90.91         90.73        13.27 o
   2  16   1          6.90         11.54         7.42 o
   3  16   1         70.40         70.23        13.42 o
  -7  17   1         11.16         14.88         8.12 o
  -6  17   1         99.93         94.33        11.14 o
  -5  17   1         68.43         63.75        10.45 o
  -4  17   1          7.37         -6.61        10.74 o
  -3  17   1         57.15         75.30        10.76 o
  -2  17   1        327.48        314.56        21.65 o
  -1  17   1        240.50        221.69        18.37 o
   0  17   1         64.64         45.69         8.35 o
   1  17   1        470.37        443.94        32.51 o
   2  17   1          9.73          8.01         5.27 o
  -4  18   1         13.45          9.08         6.05 o
  -3  18   1          8.87          9.29         5.58 o
  -2  18   1         53.39         37.08         9.14 o
   0 -19   2         16.74         14.58         6.69 o
   1 -19   2         45.43         37.99         8.68 o
   2 -19   2        254.70        259.64        22.12 o
   3 -19   2         69.93         82.97        11.40 o
   4 -19   2         16.29         16.32        15.11 o
   5 -19   2         67.31         77.81        15.89 o
  -3 -18   2         23.24         13.05         6.67 o
  -2 -18   2        226.93        233.99        23.65 o
  -1 -18   2          7.65         27.47        11.46 o
   0 -18   2        500.37        510.90        28.17 o
   1 -18   2        220.34        246.86        16.64 o
   2 -18   2         38.47         27.66         6.31 o
   3 -18   2        121.92        113.39        11.75 o
   4 -18   2        595.58        634.49        34.52 o
   5 -18   2          2.92          1.46         4.99 o
   6 -18   2         19.99         18.71         6.88 o
   7 -18   2         45.70         40.95         8.18 o
   8 -18   2        138.27        166.97        13.65 o
  -5 -17   2        161.52        211.65        16.86 o
  -4 -17   2         69.70         67.60        10.22 o
  -3 -17   2        210.92        222.36        35.79 o
  -2 -17   2         92.51        110.36        26.53 o
  -1 -17   2        503.37        481.84        30.26 o
   0 -17   2        480.04        435.75        24.33 o
   1 -17   2         11.26         16.65         9.23 o
   2 -17   2        133.38        121.24        14.40 o
   3 -17   2        959.22        982.43        48.99 o
   4 -17   2        652.06        635.20        35.35 o
   5 -17   2        314.61        290.43        24.06 o
   6 -17   2        700.90        660.73        36.76 o
   7 -17   2         28.26         35.23        25.39 o
   8 -17   2         63.94         44.10         8.55 o
   9 -17   2        464.72        464.83        48.81 o
  -6 -16   2        380.64        540.39        25.65 o
  -5 -16   2        159.29        205.60        15.98 o
  -4 -16   2        518.80        517.60        44.57 o
  -3 -16   2       1760.25       2140.66        96.48 o
  -2 -16   2         70.38         56.70        12.17 o
  -1 -16   2        254.31        259.98        16.37 o
   0 -16   2         41.11         44.50         7.89 o
   1 -16   2       1430.72       1436.52        48.80 o
   2 -16   2          1.87          3.65        10.72 o
   3 -16   2        568.66        504.17        39.42 o
   4 -16   2        215.95        238.84        20.43 o
   5 -16   2        563.89        432.96        33.19 o
   6 -16   2         98.72         69.87        15.03 o
   7 -16   2        218.82        217.42        23.23 o
   8 -16   2        124.66         88.76        14.19 o
   9 -16   2         18.44         15.63         5.98 o
  10 -16   2         27.16         31.60         7.02 o
  -7 -15   2        190.58        287.03        31.06 o
  -6 -15   2          1.56          2.83         4.89 o
  -5 -15   2          5.01          3.96         5.58 o
  -4 -15   2          1.72          4.61         4.73 o
  -3 -15   2        105.84         88.96        11.14 o
  -2 -15   2        674.77        615.29        24.83 o
  -1 -15   2       1896.35       1963.23        83.01 o
   0 -15   2       2285.25       2349.54        63.50 o
   1 -15   2          6.52          6.50         6.02 o
   2 -15   2        270.50        234.85        21.51 o
   3 -15   2        321.62        239.30        17.26 o
   4 -15   2        178.01        141.94        19.34 o
   5 -15   2        363.97        349.32        29.09 o
   6 -15   2         65.76         29.98        10.27 o
   7 -15   2         75.96         70.15        15.13 o
   8 -15   2          6.67          3.46         9.56 o
   9 -15   2          0.26          9.01         7.18 o
  10 -15   2          0.14         -6.74         6.74 o
  11 -15   2          6.65          5.95         4.65 o
  -8 -14   2        168.45        196.63        16.00 o
  -7 -14   2         44.87         55.29         9.59 o
  -6 -14   2        248.39        336.09        23.55 o
  -5 -14   2         13.52          1.11         6.92 o
  -4 -14   2        196.36        160.71        17.71 o
  -3 -14   2         70.78         79.78         9.69 o
  -2 -14   2        965.07        969.54        29.12 o
  -1 -14   2       1430.70       1513.13        41.43 o
   0 -14   2        309.07        339.94        20.23 o
   1 -14   2         20.56         21.70         5.65 o
   2 -14   2          0.93         -0.87         4.74 o
   3 -14   2        675.69        631.08        22.43 o
   4 -14   2       1807.61       1847.56        68.15 o
   5 -14   2        234.80        235.87        18.57 o
   6 -14   2        709.76        669.84        35.00 o
   7 -14   2         14.09          6.31         6.62 o
   8 -14   2         33.04         23.12         7.17 o
   9 -14   2        465.24        421.96        32.90 o
  10 -14   2          7.69         17.85         6.43 o
  11 -14   2          1.40         -4.44         4.44 o
  -9 -13   2        325.87        413.86        23.98 o
  -8 -13   2         23.31         23.68         7.62 o
  -7 -13   2         10.82          3.32         5.92 o
  -6 -13   2          6.92          8.25         6.46 o
  -5 -13   2        252.15        280.49        17.23 o
  -4 -13   2        705.76        679.32        26.68 o
  -3 -13   2        131.26        136.50         9.77 o
  -2 -13   2       1151.31       1098.28        25.42 o
  -1 -13   2          0.72         10.65         6.82 o
   0 -13   2         96.05        107.66         8.50 o
   1 -13   2          1.47          8.28         9.68 o
   2 -13   2       1024.44        976.49        36.37 o
   3 -13   2        392.13        357.56        18.37 o
   4 -13   2        457.38        439.62        17.30 o
   5 -13   2       2280.46       2263.53        43.04 o
   6 -13   2        809.13        768.80        23.86 o
   7 -13   2        553.68        564.51        27.80 o
   8 -13   2         33.99         22.22         6.60 o
   9 -13   2          0.87         -1.19        10.05 o
  10 -13   2        135.14        102.84        17.19 o
  11 -13   2         64.40         71.30         8.95 o
  12 -13   2          0.15         -1.69         7.00 o
 -10 -12   2        288.87        316.49        22.64 o
  -9 -12   2         64.42         74.27         8.36 o
  -8 -12   2         15.61         16.76         5.72 o
  -7 -12   2        117.44         97.78        12.03 o
  -6 -12   2        131.02        134.84        14.40 o
  -5 -12   2          4.24         10.91         6.32 o
  -4 -12   2       1559.70       1666.99        36.06 o
  -3 -12   2       3064.34       3226.25        49.61 o
  -2 -12   2         41.20         58.26        12.10 o
  -1 -12   2        768.21        819.01        33.53 o
   0 -12   2       1589.76       1715.35        48.83 o
   1 -12   2       1063.36        981.55        43.56 o
   2 -12   2         11.98         12.07         5.37 o
   3 -12   2       5479.64       5350.25       236.56 o
   4 -12   2        754.50        677.03        40.33 o
   5 -12   2         30.93         31.91         6.70 o
   6 -12   2       3048.65       3028.19        70.94 o
   7 -12   2        450.62        434.68        17.69 o
   8 -12   2          7.33          7.75         6.12 o
   9 -12   2         99.30         68.43        10.04 o
  10 -12   2          0.36         -0.75         6.03 o
  11 -12   2         16.77         17.15         4.72 o
  12 -12   2         21.40         10.72        14.09 o
  13 -12   2        132.91         80.35        12.75 o
 -10 -11   2        200.68        175.01        11.51 o
  -9 -11   2          0.41          0.63         8.76 o
  -8 -11   2          0.87         -3.76         5.99 o
  -7 -11   2         54.71         49.46         9.86 o
  -6 -11   2        828.15        758.05        32.94 o
  -5 -11   2         33.59         55.61         7.86 o
  -4 -11   2       1027.05       1084.17        31.55 o
  -3 -11   2       3901.43       4101.08       111.71 o
  -2 -11   2       1439.75       1507.32        65.26 o
  -1 -11   2         17.23          3.97        12.03 o
   0 -11   2        955.21        988.52        31.29 o
   1 -11   2       1294.78       1047.83        38.22 o
   2 -11   2         12.19         16.97         6.02 o
   3 -11   2        227.02        234.74        15.42 o
   4 -11   2       1294.42       1206.57        40.65 o
   5 -11   2          9.40          2.38         4.93 o
   6 -11   2         13.38          3.14         6.88 o
   7 -11   2       1471.79       1465.20        33.58 o
   8 -11   2          2.92          0.79         4.94 o
   9 -11   2        792.60        821.38        31.94 o
  10 -11   2        287.12        351.59        19.61 o
  11 -11   2        109.21        114.42        27.13 o
  12 -11   2        120.08        122.92        16.59 o
  13 -11   2          2.94         -2.68         7.71 o
 -11 -10   2        160.38        144.82        17.85 o
 -10 -10   2        169.37        178.62        13.06 o
  -9 -10   2         16.33         12.01         6.18 o
  -8 -10   2         19.94         14.62         8.88 o
  -7 -10   2       1510.06       1534.24        46.37 o
  -6 -10   2       1914.84       1898.66        43.55 o
  -5 -10   2          5.10         11.32         6.88 o
  -4 -10   2        108.18        129.47        20.74 o
  -3 -10   2       2132.70       2147.00        78.07 o
  -2 -10   2       2453.93       2532.34        80.50 o
  -1 -10   2        924.43        953.83        35.79 o
   0 -10   2        663.12        638.68        21.00 o
   1 -10   2        134.36        155.04        10.03 o
   2 -10   2         58.82         43.74         6.01 o
   3 -10   2        568.30        547.10        34.60 o
   4 -10   2         11.30         20.92         5.94 o
   5 -10   2       1015.40       1022.84        32.82 o
   6 -10   2        577.81        575.54        22.27 o
   7 -10   2        368.09        390.50        21.14 o
   8 -10   2         31.83         31.03         4.75 o
   9 -10   2         20.73         22.89         5.13 o
  10 -10   2        284.49        306.75        20.58 o
  11 -10   2        111.14        119.12        22.08 o
  12 -10   2         50.53         48.95        16.41 o
  13 -10   2         39.03         41.82         7.34 o
  14 -10   2         49.76         55.05         8.88 o
 -12  -9   2          5.33          9.55         5.90 o
 -11  -9   2          5.33         -1.21         8.42 o
 -10  -9   2         58.32         69.48        11.60 o
  -9  -9   2       1494.69       1390.96        42.13 o
  -8  -9   2        874.87        870.30        34.74 o
  -7  -9   2         42.61         38.74         6.03 o
  -6  -9   2          7.90          8.72         8.38 o
  -5  -9   2         85.29         72.78        16.20 o
  -4  -9   2         74.53         78.91        16.47 o
  -3  -9   2        405.45        339.06        29.86 o
  -2  -9   2          1.66         -1.44         4.87 o
  -1  -9   2          9.19         10.58         4.39 o
   0  -9   2         37.79         31.08         3.96 o
   1  -9   2         84.62         82.21         5.60 o
   2  -9   2        658.80        678.35        27.84 o
   3  -9   2        185.17        232.46        12.12 o
   4  -9   2          0.52          9.65         4.54 o
   5  -9   2          0.56         -2.62         3.59 o
   6  -9   2          2.23          1.22         3.45 o
   7  -9   2         46.13         27.00        13.62 o
   8  -9   2        575.68        582.88        27.15 o
   9  -9   2        872.45        973.84        25.89 o
  10  -9   2        492.46        549.20        34.32 o
  11  -9   2        312.87        347.40        39.07 o
  12  -9   2        444.41        487.17        43.12 o
  13  -9   2         29.04         45.72         9.37 o
  14  -9   2         35.07         41.64         5.88 o
 -12  -8   2         48.03         29.99         9.98 o
 -11  -8   2          0.38          8.47         8.34 o
 -10  -8   2          1.52          3.62         8.16 o
  -9  -8   2         16.37          5.85         4.83 o
  -8  -8   2        184.64        148.54        11.32 o
  -7  -8   2        207.66        186.72        12.46 o
  -6  -8   2        187.38        169.53        17.80 o
  -5  -8   2       1934.98       2017.83        58.07 o
  -4  -8   2       2559.91       2693.69        63.12 o
  -3  -8   2        909.13        998.32        35.96 o
  -2  -8   2         76.01         79.54         7.66 o
  -1  -8   2         69.21         90.19         6.19 o
   0  -8   2         52.23         54.49         5.79 o
   1  -8   2        336.60        246.65         8.83 o
   2  -8   2       1485.29       1686.80        34.89 o
   3  -8   2         22.11         14.96         3.49 o
   4  -8   2       8351.93       8588.09        72.09 o
   5  -8   2       2251.78       2277.35        34.44 o
   6  -8   2        657.17        612.38        21.16 o
   7  -8   2        944.92        982.42        44.74 o
   8  -8   2         76.62         80.73        12.81 o
   9  -8   2        446.35        489.67        25.33 o
  10  -8   2        140.21        151.26        15.88 o
  11  -8   2        336.45        390.28        41.02 o
  12  -8   2        763.24        919.14        60.27 o
  13  -8   2        801.50        914.31        39.55 o
  14  -8   2        213.96        208.19        15.59 o
 -13  -7   2        373.76        407.12        25.41 o
 -12  -7   2        773.90        705.49        43.31 o
 -11  -7   2        102.15         65.91        17.32 o
 -10  -7   2          0.97        -15.36        15.36 o
  -9  -7   2       2656.70       2584.77       178.86 o
  -8  -7   2        952.19        959.45        25.79 o
  -7  -7   2        117.02        118.60        12.80 o
  -6  -7   2         45.23         51.24         8.65 o
  -5  -7   2       2360.46       2438.35        50.03 o
  -4  -7   2       1806.71       2006.28        42.40 o
  -3  -7   2        118.10        106.54        12.14 o
  -2  -7   2       2254.89       2415.53        40.29 o
  -1  -7   2        328.08        402.31        11.87 o
   0  -7   2       4614.96       4638.20        38.13 o
   1  -7   2       1632.18       1626.65        28.92 o
   2  -7   2        814.49        579.08        12.95 o
   3  -7   2        712.53        668.61        12.93 o
   4  -7   2       4965.88       5482.64        75.52 o
   5  -7   2        126.48        168.50         9.18 o
   6  -7   2       2505.49       2518.54        56.50 o
   7  -7   2          3.38         -5.50         6.95 o
   8  -7   2        127.25        127.45        15.13 o
   9  -7   2       1384.57       1513.10        52.77 o
  10  -7   2        175.69        180.66        16.59 o
  11  -7   2        658.90        660.74        52.84 o
  12  -7   2         19.19         37.16        14.15 o
  13  -7   2        518.87        542.56        30.98 o
  14  -7   2        289.62        327.64        24.91 o
 -13  -6   2        421.64        477.76        31.22 o
 -12  -6   2         29.24         10.73         9.01 o
 -11  -6   2         72.08         70.37        18.70 o
 -10  -6   2        251.06        203.65        30.19 o
  -9  -6   2        150.23        161.35        16.05 o
  -8  -6   2       1880.82       1936.61        51.74 o
  -7  -6   2         62.35         60.81         9.64 o
  -6  -6   2       1036.13       1043.23        33.48 o
  -5  -6   2        282.06        292.58        16.76 o
  -4  -6   2        370.34        359.76        17.25 o
  -3  -6   2        325.31        272.97        13.94 o
  -2  -6   2       2212.10       1921.07        32.18 o
  -1  -6   2       6966.63       6827.95        55.36 o
   0  -6   2       2003.21       1909.44        23.13 o
   1  -6   2       1315.98       1433.28        16.27 o
   2  -6   2        212.75        206.99         5.92 o
   3  -6   2         82.36         85.58         6.30 o
   4  -6   2        407.32        379.40        15.00 o
   5  -6   2        531.98        452.65        17.55 o
   6  -6   2          1.20          1.82         7.57 o
   7  -6   2        721.14        758.23        40.54 o
   8  -6   2       1005.63       1041.00        40.05 o
   9  -6   2        140.57        103.75        14.20 o
  10  -6   2         23.14         16.50         7.73 o
  11  -6   2        372.09        385.49        40.27 o
  12  -6   2       1434.90       1662.32        58.78 o
  13  -6   2         19.50         32.54         8.74 o
  14  -6   2        106.82        102.33        19.50 o
 -13  -5   2          0.34          2.17         5.99 o
 -12  -5   2        579.84        484.68        41.17 o
 -11  -5   2          4.66         -7.06        12.08 o
 -10  -5   2          2.84          1.64         8.32 o
  -9  -5   2         58.70         44.53         7.75 o
  -8  -5   2          7.91         12.00         5.01 o
  -7  -5   2        550.80        574.10        25.80 o
  -6  -5   2         84.30         54.55         8.27 o
  -5  -5   2        985.18        995.60        26.35 o
  -4  -5   2          8.78         23.16         5.33 o
  -3  -5   2       5704.32       5448.00        78.38 o
  -2  -5   2       5365.03       5231.20        71.60 o
  -1  -5   2        213.19        150.84         5.17 o
   0  -5   2        805.35        744.91        10.66 o
   1  -5   2       3227.39       3141.25        41.07 o
   2  -5   2        898.76        979.03        12.14 o
   3  -5   2       6698.60       6651.33        64.67 o
   4  -5   2       3357.70       3715.64        64.05 o
   5  -5   2       2882.97       2945.80        60.27 o
   6  -5   2        188.38        150.40        16.25 o
   7  -5   2       1658.23       1613.60        57.44 o
   8  -5   2       1397.17       1281.31        57.39 o
   9  -5   2         91.82         84.04        13.15 o
  10  -5   2       1435.38       1505.52        48.20 o
  11  -5   2        912.12       1054.52        65.36 o
  12  -5   2        145.02        128.90        26.85 o
  13  -5   2         84.79         81.84        12.35 o
  14  -5   2        478.59        493.78        61.65 o
 -14  -4   2         27.29         15.01         6.68 o
 -13  -4   2         13.31          0.80         7.99 o
 -12  -4   2         11.62         -6.32        11.54 o
 -11  -4   2        215.51        131.08        17.51 o
 -10  -4   2        439.31        456.79        27.00 o
  -9  -4   2       2052.60       2091.42        48.41 o
  -8  -4   2          2.65          3.97         4.75 o
  -7  -4   2        347.21        330.83        17.57 o
  -6  -4   2       5649.79       5580.05        82.23 o
  -5  -4   2       1069.86       1267.74        28.17 o
  -4  -4   2         13.68         27.97         3.72 o
  -3  -4   2       2926.48       3368.86        47.22 o
  -2  -4   2        715.51        684.09        10.70 o
  -1  -4   2       2922.84       3009.02        21.37 o
   0  -4   2       5817.31       5375.51        44.96 o
   1  -4   2       2755.05       2704.44        27.65 o
   2  -4   2       6403.25       6221.62        63.36 o
   3  -4   2      18276.31      18382.08       142.09 o
   4  -4   2         93.87        103.12         5.88 o
   5  -4   2       2456.45       2236.96        67.29 o
   6  -4   2       7119.64       7288.41       105.88 o
   7  -4   2       4715.69       5038.61       100.66 o
   8  -4   2        793.73        694.47        42.63 o
   9  -4   2        957.18        915.84        39.84 o
  10  -4   2          3.90         -1.03         7.00 o
  11  -4   2         15.22          8.00         9.13 o
  12  -4   2        379.34        454.51        42.42 o
  13  -4   2        269.45        289.55        23.05 o
  14  -4   2          5.03         13.76         6.54 o
 -14  -3   2         14.88         29.59         8.40 o
 -13  -3   2        148.30        157.65        23.14 o
 -12  -3   2         77.61         58.36        12.70 o
 -11  -3   2         70.69         69.59        14.17 o
 -10  -3   2         20.93          6.32         8.87 o
  -9  -3   2        336.73        304.78        25.75 o
  -8  -3   2        270.43        212.59        25.57 o
  -7  -3   2        162.52        155.93        11.68 o
  -6  -3   2        397.98        446.64        17.91 o
  -5  -3   2        249.25        260.78        12.41 o
  -4  -3   2       2533.68       2966.36        45.90 o
  -3  -3   2        542.14        528.82        11.03 o
  -2  -3   2      29761.60      29348.84       283.72 o
  -1  -3   2       1495.72       1540.77        19.57 o
   0  -3   2        517.64        511.66         8.03 o
   1  -3   2       1776.53       1828.21        15.69 o
   2  -3   2       1550.72       1372.67        21.99 o
   3  -3   2        429.16        361.59         8.97 o
   4  -3   2       3412.23       3586.87        41.99 o
   5  -3   2       1412.27       1260.64        29.64 o
   6  -3   2       2025.62       1771.66        59.25 o
   7  -3   2        266.17        327.76        26.64 o
   8  -3   2       2191.49       2093.92        73.13 o
   9  -3   2         53.52         78.37        20.97 o
  10  -3   2        558.91        605.42        33.46 o
  11  -3   2        140.88        156.36        25.12 o
  12  -3   2         30.89         41.84        10.79 o
  13  -3   2        143.71        180.05        17.89 o
  14  -3   2        347.20        437.25        51.32 o
 -14  -2   2        158.13         87.15        13.89 o
 -13  -2   2          9.11          5.78         6.09 o
 -12  -2   2        206.76        228.84        54.77 o
 -11  -2   2         20.44         29.67        16.64 o
 -10  -2   2        732.56        792.91        36.35 o
  -9  -2   2        115.20        126.51        17.15 o
  -8  -2   2         54.68         48.66         9.53 o
  -7  -2   2        487.71        512.21        20.20 o
  -6  -2   2       5735.45       5963.21        59.23 o
  -5  -2   2        198.97        188.66         6.75 o
  -4  -2   2       3573.27       3988.72        38.09 o
  -3  -2   2       1889.21       2082.56        22.45 o
  -2  -2   2      12273.96      11941.10        66.43 o
  -1  -2   2      11179.79       9609.41        58.37 o
   0  -2   2       4826.31       4956.10        25.72 o
   1  -2   2        962.57        896.97        11.05 o
   2  -2   2      23495.44      22767.95       134.73 o
   3  -2   2       1395.05       1261.30        17.98 o
   4  -2   2       2672.28       2475.94        28.76 o
   5  -2   2        276.52        268.26        14.04 o
   6  -2   2       1522.60       1396.20        61.55 o
   7  -2   2       1296.41       1095.56        78.65 o
   8  -2   2       2150.64       1967.90        51.98 o
   9  -2   2        798.51        909.53        49.88 o
  10  -2   2         50.51         55.38        10.32 o
  11  -2   2          0.68          8.47        18.31 o
  12  -2   2       1057.74       1218.74       128.84 o
  13  -2   2         86.60         62.46        14.80 o
  14  -2   2        176.03        150.53        20.23 o
 -14  -1   2          9.03          1.91         8.94 o
 -13  -1   2          7.67          5.82         7.24 o
 -12  -1   2        283.38        274.62        19.27 o
 -11  -1   2        195.28        201.84        17.78 o
 -10  -1   2        325.76        330.05        16.46 o
  -9  -1   2         49.85         50.35        11.88 o
  -8  -1   2        931.52        872.61        33.10 o
  -7  -1   2          1.63         10.18         4.20 o
  -6  -1   2        316.38        505.27        15.22 o
  -5  -1   2        734.56        729.90        12.91 o
  -4  -1   2       2202.04       2635.98        24.39 o
  -3  -1   2      36400.98      34783.99       332.77 o
  -2  -1   2      12900.76      11686.46        54.80 o
  -1  -1   2        284.87        248.58         5.44 o
   0  -1   2         69.32        109.80         5.04 o
   1  -1   2       1117.04       1347.03        20.21 o
   2  -1   2        948.97        881.87        19.38 o
   3  -1   2        622.09        810.66        15.22 o
   4  -1   2        132.86         86.26         5.98 o
   5  -1   2       2522.38       2409.26        77.11 o
   6  -1   2        795.23        721.34        32.03 o
   7  -1   2         68.88         45.26         8.22 o
   8  -1   2        295.33        284.70        18.53 o
   9  -1   2        751.02        871.33        43.57 o
  10  -1   2          4.98         -6.43         6.43 o
  11  -1   2          7.74          4.25         8.70 o
  12  -1   2         40.21         34.33        16.08 o
  13  -1   2         10.88         10.48         9.38 o
  14  -1   2         21.76         26.94        10.05 o
 -14   0   2         47.98         52.06        11.38 o
 -13   0   2         14.44          6.17         7.07 o
 -12   0   2          4.76          6.44         6.27 o
 -11   0   2         95.73         82.70        10.48 o
 -10   0   2          5.50         -2.22         6.30 o
  -9   0   2          3.99          4.37         4.60 o
  -8   0   2        880.50        898.21        26.13 o
  -7   0   2         18.36         35.75         7.78 o
  -6   0   2       6870.73       6881.19       200.93 o
  -5   0   2       8406.06       8423.16        97.94 o
  -4   0   2       3345.55       3484.44        41.21 o
  -3   0   2        128.85        232.43         7.17 o
  -2   0   2      11833.55      10191.28        77.43 o
  -1   0   2       7031.56       6166.93        40.07 o
   0   0   2        761.79        647.00        14.85 o
   2   0   2      43532.61      40656.85       301.84 o
   3   0   2        954.31        977.65        18.32 o
   4   0   2        282.05        302.57         8.50 o
   5   0   2       2689.85       2733.43        64.30 o
   6   0   2       1448.89       1507.95        37.55 o
   7   0   2        398.15        366.15        20.85 o
   8   0   2         48.45         35.92        10.50 o
   9   0   2        372.39        395.75        38.56 o
  10   0   2        443.87        454.86        65.82 o
  11   0   2        833.29        774.50        40.96 o
  12   0   2         38.02         35.44        14.79 o
  13   0   2          3.00         14.77        10.96 o
  14   0   2          7.28         -2.09         5.92 o
 -14   1   2         16.75         10.99         5.44 o
 -13   1   2        118.72        139.37        13.33 o
 -12   1   2        164.19        162.08        23.89 o
 -11   1   2         18.46         21.50         8.54 o
 -10   1   2        666.87        697.19        23.30 o
  -9   1   2       1163.17       1192.11        37.29 o
  -8   1   2       1296.12       1226.32        40.83 o
  -7   1   2       1035.04       1060.69        35.42 o
  -6   1   2          1.81          8.67         4.27 o
  -5   1   2       2500.48       2396.70        55.61 o
  -4   1   2       2480.67       2160.24        24.52 o
  -3   1   2       2337.74       2507.40        32.51 o
  -2   1   2      30765.19      28203.13       170.59 o
  -1   1   2        852.06        740.00        15.71 o
   0   1   2       1101.34       1084.66        20.44 o
   2   1   2       1688.69       1564.27        27.26 o
   3   1   2       3768.25       3480.46        48.23 o
   4   1   2       1496.12       1424.75        21.00 o
   5   1   2       5390.67       5520.39        95.37 o
   6   1   2        170.32        257.38        15.44 o
   7   1   2        214.22        281.81        17.57 o
   8   1   2         12.48         17.00         8.86 o
   9   1   2        908.58        917.79        60.95 o
  10   1   2       2319.66       2343.34        71.78 o
  11   1   2        259.94        219.79        22.53 o
  12   1   2        285.33        266.73        23.97 o
  13   1   2        193.17        171.00        23.62 o
  14   1   2        141.05        189.81        19.34 o
 -14   2   2        255.76        231.47        18.21 o
 -13   2   2          5.58          6.12         5.75 o
 -12   2   2        127.69        132.24        15.15 o
 -11   2   2        526.03        518.75        23.00 o
 -10   2   2        818.83        878.73        26.45 o
  -9   2   2        204.10        169.99        17.71 o
  -8   2   2        104.85         99.06        12.95 o
  -7   2   2        393.95        358.99        21.13 o
  -6   2   2         27.68         30.75         7.43 o
  -5   2   2       3490.03       3554.60        42.63 o
  -4   2   2        749.70        679.39        11.79 o
  -3   2   2        605.60        562.73        10.04 o
  -2   2   2         15.16          9.60         2.22 o
  -1   2   2       2369.29       2285.42        31.26 o
   0   2   2       1037.04        847.74        27.62 o
   1   2   2       2208.62       2334.37        66.29 o
   2   2   2         10.14         22.16         2.83 o
   3   2   2        274.23        222.99         6.23 o
   4   2   2        498.14        303.96         8.82 o
   5   2   2       9335.56       9579.28       111.41 o
   6   2   2       2273.03       2345.57        91.14 o
   7   2   2       6697.00       6256.69       143.88 o
   8   2   2        619.71        573.55        46.86 o
   9   2   2         16.46         14.64         5.62 o
  10   2   2        672.07        640.89        38.68 o
  11   2   2         44.34         38.46         9.42 o
  12   2   2        182.94        146.98        39.32 o
  13   2   2          2.34          4.70         6.99 o
  14   2   2         59.66         30.65         7.57 o
 -14   3   2          0.18         -5.72         5.72 o
 -13   3   2        265.26        236.67        17.51 o
 -12   3   2        101.08        119.05        17.71 o
 -11   3   2         21.82         25.67         6.65 o
 -10   3   2          0.47          1.77         5.53 o
  -9   3   2        292.59        283.03        42.89 o
  -8   3   2        637.57        623.15        30.52 o
  -7   3   2        604.49        717.86        30.30 o
  -6   3   2       1671.56       1755.32        55.67 o
  -5   3   2       1040.56       1143.11        22.80 o
  -4   3   2        769.40        826.41        17.44 o
  -3   3   2       3815.18       3708.61        30.71 o
  -2   3   2       6968.62       6759.97        38.45 o
  -1   3   2       1024.43        964.72        16.83 o
   0   3   2        416.39        404.01         8.99 o
   1   3   2       6043.78       5865.70        72.39 o
   2   3   2       1261.73       1107.73        19.43 o
   3   3   2          4.25          2.53         2.40 o
   4   3   2        202.72        339.77        12.63 o
   5   3   2       2870.56       2378.87        58.83 o
   6   3   2        933.49        908.86        71.52 o
   7   3   2        413.85        372.00        37.32 o
   8   3   2        774.32        707.78        54.81 o
   9   3   2        202.72        169.98        16.02 o
  10   3   2        127.18        123.88        17.19 o
  11   3   2          2.27          3.43         6.49 o
  12   3   2         79.52         70.85        11.09 o
  13   3   2         54.60         33.30        11.30 o
 -14   4   2         11.92          6.35         5.25 o
 -13   4   2        188.26        251.76        18.02 o
 -12   4   2         98.36         57.74        11.70 o
 -11   4   2         34.12         34.71        15.07 o
 -10   4   2        382.27        379.05        25.00 o
  -9   4   2        252.98        298.04        28.65 o
  -8   4   2        495.20        474.97        32.79 o
  -7   4   2         89.89         72.73        11.46 o
  -6   4   2          7.05         27.58         5.80 o
  -5   4   2          3.58          9.73         4.10 o
  -4   4   2       1740.10       1843.68        34.32 o
  -3   4   2       1786.95       2026.60        35.09 o
  -2   4   2        289.71        240.71         6.71 o
  -1   4   2       2367.11       2184.32        19.58 o
   0   4   2       1153.63       1165.66        12.38 o
   1   4   2         21.90         15.77         2.07 o
   2   4   2       2091.32       1889.41        21.83 o
   3   4   2       2780.37       2389.24        32.36 o
   4   4   2        180.37        181.05        10.04 o
   5   4   2        519.36        657.35        27.96 o
   6   4   2        430.35        355.63        23.68 o
   7   4   2        417.74        355.65        39.72 o
   8   4   2        186.14        180.51        16.63 o
   9   4   2        399.86        349.22        23.04 o
  10   4   2        980.81        927.34        44.16 o
  11   4   2          1.48          2.00        12.51 o
  12   4   2          0.14          6.03         5.72 o
  13   4   2        113.75         82.51        13.83 o
 -14   5   2          0.57          3.66         4.37 o
 -13   5   2         31.68         28.84         9.85 o
 -12   5   2        545.93        529.54        34.56 o
 -11   5   2        450.88        395.69        41.30 o
 -10   5   2          8.11          6.78         6.50 o
  -9   5   2        187.88        192.84        33.00 o
  -8   5   2        513.55        551.83        35.74 o
  -7   5   2        511.23        488.38        30.45 o
  -6   5   2        413.27        502.32        21.80 o
  -5   5   2       1321.13       1522.24        33.94 o
  -4   5   2       2292.97       2165.36        36.80 o
  -3   5   2       1748.33       1768.30        23.83 o
  -2   5   2       8593.06       9426.55        99.89 o
  -1   5   2       3158.93       4046.43        60.55 o
   0   5   2       3716.09       3906.18        40.56 o
   1   5   2       8236.61       8593.93        93.20 o
   2   5   2       1000.92       1091.82        35.58 o
   3   5   2         10.31         14.72         4.28 o
   4   5   2        330.48        310.98        16.13 o
   5   5   2       3751.00       4084.69       313.92 o
   6   5   2          4.69         10.62         9.86 o
   7   5   2        391.26        375.24        41.51 o
   8   5   2         11.87          5.73         4.72 o
   9   5   2        142.37        135.50        17.39 o
  10   5   2        708.84        643.33        35.81 o
  11   5   2         44.29         44.48         9.02 o
  12   5   2        372.71        377.23        21.18 o
 -14   6   2         95.69        112.05         9.85 o
 -13   6   2        269.12        274.53        22.86 o
 -12   6   2        355.59        424.58        24.71 o
 -11   6   2         10.94         41.76        16.55 o
 -10   6   2         50.41         77.41        14.93 o
  -9   6   2         47.43         33.17        13.04 o
  -8   6   2         28.51         20.21         6.47 o
  -7   6   2        321.45        292.20        24.52 o
  -6   6   2       1970.24       1821.83        45.81 o
  -5   6   2       2033.94       2157.37        46.87 o
  -4   6   2        172.14        159.18         9.68 o
  -3   6   2       3710.37       3560.34        34.08 o
  -2   6   2       1600.21       1864.81        26.67 o
  -1   6   2        708.01        690.30        14.23 o
   0   6   2        573.68        576.52        13.26 o
   1   6   2       1970.45       2076.23        25.72 o
   2   6   2         33.50         49.27         5.89 o
   3   6   2          1.14          1.40         4.17 o
   4   6   2         12.11          4.80         3.83 o
   5   6   2          2.12          1.91         7.00 o
   6   6   2        589.29        526.99        48.43 o
   7   6   2          0.02         -5.08         5.08 o
   8   6   2       1204.53       1121.91        35.44 o
   9   6   2          0.43          5.19         6.12 o
  10   6   2        370.57        301.73        39.72 o
  11   6   2         43.07         40.94         9.16 o
  12   6   2         46.13         59.58         7.77 o
 -14   7   2         31.71         31.78         7.50 o
 -13   7   2        278.27        338.68        19.47 o
 -12   7   2         33.25         44.54        19.62 o
 -11   7   2         13.26         21.11        11.04 o
 -10   7   2          2.08          4.60         8.52 o
  -9   7   2         91.27         75.54         9.69 o
  -8   7   2         93.79         62.05         8.73 o
  -7   7   2          1.64          0.33         4.69 o
  -6   7   2        260.60        228.49        13.87 o
  -5   7   2        136.27        113.95         9.57 o
  -4   7   2        667.21        697.37        19.28 o
  -3   7   2        285.44        329.64        12.83 o
  -2   7   2          5.59         17.13         4.48 o
  -1   7   2        728.35        885.23        21.49 o
   0   7   2        683.85        760.55        18.53 o
   1   7   2        283.28        395.31        12.32 o
   2   7   2          0.90         -3.70         5.52 o
   3   7   2        101.47         92.17         9.75 o
   4   7   2       1089.81       1176.92        41.88 o
   5   7   2        163.61        136.27        26.61 o
   6   7   2        331.69        286.78        25.99 o
   7   7   2        204.86        183.83        14.59 o
   8   7   2        180.53        162.79        15.38 o
   9   7   2        163.93        148.08        14.06 o
  10   7   2        105.31        118.96        22.61 o
  11   7   2          9.81         11.02         5.70 o
 -14   8   2         23.97         38.59         7.15 o
 -13   8   2          2.96          8.93         5.04 o
 -12   8   2        139.61        199.91        19.44 o
 -11   8   2        326.45        376.41        23.12 o
 -10   8   2         41.30         25.92         8.63 o
  -9   8   2          2.45          3.24         6.02 o
  -8   8   2        170.31        187.94        13.82 o
  -7   8   2          3.67          9.38         6.94 o
  -6   8   2        173.08        152.13        10.97 o
  -5   8   2        599.13        613.38        22.51 o
  -4   8   2       1069.48       1180.29        29.74 o
  -3   8   2       2369.29       2594.70        43.75 o
  -2   8   2        580.88        665.24        22.02 o
  -1   8   2       2621.83       2918.93        51.65 o
   0   8   2       3761.48       4331.34        81.77 o
   1   8   2         26.06          9.59         3.74 o
   2   8   2        419.66        348.82        18.39 o
   3   8   2        183.65        172.67        13.20 o
   4   8   2        759.09        744.74        39.71 o
   5   8   2        582.28        514.63        49.28 o
   6   8   2         22.68         25.53         6.53 o
   7   8   2        783.56        741.83        32.49 o
   8   8   2        666.89        662.03        29.90 o
   9   8   2         82.80         78.40        10.36 o
  10   8   2         18.89          8.40         3.98 o
  11   8   2        119.26        161.20        12.55 o
 -13   9   2        123.58        128.71        11.14 o
 -12   9   2         10.77         11.26         7.32 o
 -11   9   2        247.22        265.43        16.51 o
 -10   9   2        535.87        594.50        38.75 o
  -9   9   2         11.03          5.53         7.13 o
  -8   9   2       1276.59       1438.38        34.98 o
  -7   9   2         37.22         33.57         5.48 o
  -6   9   2        410.87        417.93        20.58 o
  -5   9   2        677.14        650.14        29.49 o
  -4   9   2        177.28        158.52        14.44 o
  -3   9   2       2186.65       2341.86        49.11 o
  -2   9   2        532.22        584.56        22.56 o
  -1   9   2       1225.63       1335.60        28.74 o
   0   9   2       5890.45       6350.33       181.16 o
   1   9   2        302.55        391.63        24.36 o
   2   9   2        928.71       1080.26        84.38 o
   3   9   2        317.02        358.16        20.48 o
   4   9   2       1759.72       1802.36        38.60 o
   5   9   2        103.38         77.26         9.50 o
   6   9   2        185.84        170.10        15.96 o
   7   9   2        220.71        226.10        17.84 o
   8   9   2         22.56          9.83         5.52 o
   9   9   2          1.15         -4.74         4.74 o
  10   9   2        204.93        191.73        11.98 o
 -13  10   2        110.52         74.56        10.76 o
 -12  10   2          2.82         11.35         4.97 o
 -11  10   2         20.59         14.12         7.35 o
 -10  10   2         53.30         37.50        10.92 o
  -9  10   2        182.21        159.67        20.88 o
  -8  10   2         26.38         19.78         6.79 o
  -7  10   2        170.68        179.80        13.77 o
  -6  10   2        705.83        668.36        23.19 o
  -5  10   2        269.98        265.66        20.24 o
  -4  10   2        300.01        311.18        21.03 o
  -3  10   2        339.12        345.89        18.75 o
  -2  10   2        836.09        915.66        30.07 o
  -1  10   2       1128.21       1245.53        34.92 o
   0  10   2         23.22         16.85         5.20 o
   1  10   2        645.96        750.01        51.58 o
   2  10   2        529.78        639.41        55.04 o
   3  10   2          6.21          3.81         4.47 o
   4  10   2        647.22        602.51        22.47 o
   5  10   2       3773.12       3843.30        81.80 o
   6  10   2        267.87        239.87        16.59 o
   7  10   2          9.88         11.80         5.58 o
   8  10   2          3.44          1.72         5.00 o
   9  10   2         81.35         85.03         8.43 o
  10  10   2         47.88         47.87         6.26 o
 -13  11   2        188.68        236.70        22.78 o
 -12  11   2         13.72         10.16        15.23 o
 -11  11   2        242.81        270.47        18.65 o
 -10  11   2        497.94        448.62        26.11 o
  -9  11   2         60.35         44.91        11.26 o
  -8  11   2         61.94         61.90        11.55 o
  -7  11   2        155.06        136.44        13.90 o
  -6  11   2       1306.94       1444.35        32.40 o
  -5  11   2       1153.72       1267.32        32.68 o
  -4  11   2        291.85        301.40        15.54 o
  -3  11   2         70.85         73.91         9.84 o
  -2  11   2         83.48         72.38         9.55 o
  -1  11   2         73.68         79.08        12.19 o
   0  11   2        162.58        144.85        11.68 o
   1  11   2        209.20        213.51        11.39 o
   2  11   2        149.28        166.49         8.94 o
   3  11   2          3.53          2.79         4.68 o
   4  11   2        178.21        167.59        12.24 o
   5  11   2        393.03        403.52        23.09 o
   6  11   2         25.29         32.60         8.00 o
   7  11   2          3.65          2.96         4.66 o
   8  11   2          1.62         -2.56         4.03 o
   9  11   2         63.86         72.20         6.78 o
 -12  12   2          2.12          4.71         5.71 o
 -11  12   2         89.61         85.83        10.35 o
 -10  12   2         99.05        113.20        13.28 o
  -9  12   2         13.23         15.36         8.16 o
  -8  12   2         12.18         15.37         8.96 o
  -7  12   2        393.78        306.86        20.03 o
  -6  12   2         40.83         10.35         8.41 o
  -5  12   2         85.13         87.14         8.81 o
  -4  12   2       1640.22       1655.84        55.60 o
  -3  12   2        255.92        258.13        13.83 o
  -2  12   2        142.19        155.88         9.12 o
  -1  12   2        203.29        194.63        11.27 o
   0  12   2         40.54         49.25         7.07 o
   1  12   2          2.24          0.42         4.33 o
   2  12   2          4.43          5.68         4.16 o
   3  12   2         16.08          5.20         5.90 o
   4  12   2          9.27          7.09         4.76 o
   5  12   2        153.04        186.95        17.74 o
   6  12   2         54.66         65.16        12.36 o
   7  12   2          3.71         13.96         5.08 o
   8  12   2        131.09        136.61         9.30 o
 -11  13   2         84.29         64.08        14.96 o
 -10  13   2         43.21         40.35         8.16 o
  -9  13   2         44.16         43.50         9.19 o
  -8  13   2        217.12        194.53        18.25 o
  -7  13   2         22.64         23.57         7.50 o
  -6  13   2       1399.12       1301.66        41.08 o
  -5  13   2        595.21        570.05        27.30 o
  -4  13   2        153.78        166.05        24.56 o
  -3  13   2       1264.43       1176.76        60.58 o
  -2  13   2         51.03         29.59         9.48 o
  -1  13   2         52.02         38.46         9.02 o
   0  13   2         21.71         14.03        10.28 o
   1  13   2        464.30        406.96        26.37 o
   2  13   2          2.44          0.39         4.43 o
   3  13   2        182.48        174.64        14.41 o
   4  13   2         53.22         35.14         6.33 o
   5  13   2         48.69         55.40         9.96 o
   6  13   2          2.55          5.54         8.89 o
   7  13   2        234.90        307.78        15.93 o
 -11  14   2          5.99          7.78         4.26 o
 -10  14   2         26.35         23.23         7.20 o
  -9  14   2         36.21         37.40         7.88 o
  -8  14   2        325.58        288.35        20.13 o
  -7  14   2        138.44        108.78        10.98 o
  -6  14   2        564.89        496.96        24.10 o
  -5  14   2        533.59        514.66        29.08 o
  -4  14   2         10.85         -6.43        14.27 o
  -3  14   2        141.52        149.48        16.12 o
  -2  14   2        799.90        716.37        42.42 o
  -1  14   2        152.85        126.32        19.58 o
   0  14   2        222.78        214.53        29.63 o
   1  14   2        421.38        393.63        41.49 o
   2  14   2         56.87         50.43        10.69 o
   3  14   2          3.38         -3.33         5.55 o
   4  14   2          2.60          6.54         3.84 o
   5  14   2          3.19         10.42         5.06 o
   6  14   2        209.07        268.25        23.49 o
  -9  15   2         25.96         25.61         6.77 o
  -8  15   2        508.23        535.08        29.38 o
  -7  15   2        265.78        289.94        16.08 o
  -6  15   2         46.03         46.97         7.38 o
  -5  15   2         65.48         64.80        13.10 o
  -4  15   2          1.92          7.54         9.01 o
  -3  15   2        210.48        181.03        16.45 o
  -2  15   2         54.90         31.66        20.36 o
  -1  15   2        160.08        118.28        16.59 o
   0  15   2         79.14         80.87        14.38 o
   1  15   2         81.79         66.34        11.10 o
   2  15   2        124.09        139.29        18.55 o
   3  15   2         33.30         43.11        13.34 o
   4  15   2         12.98         11.63         4.73 o
  -8  16   2          2.50          5.89         3.78 o
  -7  16   2         84.78        102.85         9.55 o
  -6  16   2        509.27        493.64        28.81 o
  -5  16   2         71.17         59.16        14.04 o
  -4  16   2        107.68         92.78        14.05 o
  -3  16   2         95.62         77.99        11.73 o
  -2  16   2         51.79         55.14        10.75 o
  -1  16   2         14.04         12.49         6.53 o
   0  16   2        385.41        414.05        25.52 o
   1  16   2         83.92         57.20         8.92 o
   2  16   2          0.31         -2.27         5.79 o
   3  16   2          3.55         -2.20         5.57 o
  -5  17   2        216.10        243.28        24.19 o
  -4  17   2         88.18         59.91        14.46 o
  -3  17   2        200.06        190.71        14.65 o
  -2  17   2        127.78        135.14        12.88 o
  -1  17   2          1.19          3.53         6.35 o
   0  17   2        109.96         91.53        10.06 o
  -1 -19   3          8.21         21.16         7.35 o
   0 -19   3        922.19        991.95        47.04 o
   1 -19   3         20.77          9.77         5.69 o
   2 -19   3        106.87        103.25        12.00 o
   3 -19   3        287.94        321.69        42.37 o
   4 -19   3         27.99         38.16         9.87 o
   5 -19   3          0.00         -5.96         5.96 o
   6 -19   3          2.20         -1.94         3.80 o
  -3 -18   3        147.06        121.82        16.93 o
  -2 -18   3        207.40        183.37        22.71 o
  -1 -18   3        111.87        102.86        19.22 o
   0 -18   3         29.75         18.99         7.64 o
   1 -18   3        173.67        152.53        14.31 o
   2 -18   3        724.75        728.34        30.24 o
   3 -18   3        215.76        215.70        15.96 o
   4 -18   3         25.38         35.35         6.38 o
   5 -18   3          1.70          3.05         4.79 o
   6 -18   3        163.02        135.42        16.11 o
   7 -18   3         66.99         66.29        11.08 o
   8 -18   3         15.49         14.43         3.43 o
  -5 -17   3         84.44        129.81        11.27 o
  -4 -17   3         63.65         83.95        13.06 o
  -3 -17   3        109.14        126.31        13.44 o
  -2 -17   3        441.53        472.41        42.12 o
  -1 -17   3          7.99         11.81         9.02 o
   0 -17   3        569.63        496.55        27.24 o
   1 -17   3       1146.62       1191.42        42.30 o
   2 -17   3         64.05         39.33         7.63 o
   3 -17   3       1056.28        968.89        40.32 o
   4 -17   3        175.26        156.27        15.91 o
   5 -17   3        330.24        251.19        58.26 o
   6 -17   3          4.53          4.59         7.68 o
   7 -17   3         86.11         79.24        13.86 o
   8 -17   3        750.51        785.40        36.72 o
   9 -17   3         61.35         57.83        12.08 o
  -6 -16   3        472.24        568.14        46.07 o
  -5 -16   3        453.34        547.86        21.43 o
  -4 -16   3        154.98        165.12        13.09 o
  -3 -16   3          3.85          3.84         6.49 o
  -2 -16   3         35.24         46.88         9.23 o
  -1 -16   3         52.37         49.63         8.41 o
   0 -16   3        416.45        448.10        22.01 o
   1 -16   3         32.48         28.75         6.75 o
   2 -16   3        187.06        174.00        17.29 o
   3 -16   3        452.60        343.77        47.26 o
   4 -16   3        346.50        350.25        27.93 o
   5 -16   3          8.82         17.21         8.88 o
   6 -16   3        149.60        143.30        20.61 o
   7 -16   3         57.60         41.41        15.63 o
   8 -16   3          2.43         -5.26         9.77 o
   9 -16   3          1.62         -1.24         5.06 o
  10 -16   3        247.09        264.70        18.55 o
  -8 -15   3        172.94        222.71        17.68 o
  -7 -15   3          5.40          2.13         4.56 o
  -6 -15   3          3.34         -4.99         6.57 o
  -5 -15   3         88.20         92.77        10.16 o
  -4 -15   3         36.62         57.05         8.58 o
  -3 -15   3       1009.74       1147.59        37.84 o
  -2 -15   3          1.05          6.68         4.40 o
  -1 -15   3        954.30        983.96        39.50 o
   0 -15   3        580.37        512.90        24.44 o
   1 -15   3        818.76        870.14        34.47 o
   2 -15   3       1259.78       1070.00        68.79 o
   3 -15   3         16.96         18.59         5.84 o
   4 -15   3       5505.96       4917.61       190.14 o
   5 -15   3        850.30        862.42        33.56 o
   6 -15   3        823.72        732.96        36.94 o
   7 -15   3        321.46        298.71        23.23 o
   8 -15   3          0.20         -3.91        11.23 o
   9 -15   3        105.61        118.61        10.61 o
  10 -15   3        503.52        506.32        23.64 o
  11 -15   3        325.05        309.02        37.54 o
  -8 -14   3         70.23        101.36        11.33 o
  -7 -14   3          0.80         -0.64        14.83 o
  -6 -14   3         40.16         18.45         7.91 o
  -5 -14   3          8.67         11.73         6.03 o
  -4 -14   3         50.75         31.04         7.22 o
  -3 -14   3        653.54        757.15        24.92 o
  -2 -14   3         76.66        108.62         8.85 o
  -1 -14   3        214.24        259.83        14.92 o
   0 -14   3       2111.32       2185.01        72.39 o
   1 -14   3        448.96        470.85        17.47 o
   2 -14   3       1278.46       1157.00        34.45 o
   3 -14   3        148.86        151.94         9.30 o
   4 -14   3        120.23        127.00         9.79 o
   5 -14   3       1129.93       1130.27        28.74 o
   6 -14   3        644.49        631.64        29.89 o
   7 -14   3         45.33         32.61         7.94 o
   8 -14   3        322.56        339.26        24.39 o
   9 -14   3        391.59        369.54        19.46 o
  10 -14   3         41.96         59.02        12.72 o
  11 -14   3         30.86         32.40         7.96 o
  12 -14   3          0.51         12.51         7.64 o
  -9 -13   3         33.20         42.74         8.94 o
  -8 -13   3         82.15         87.72        12.23 o
  -7 -13   3          1.83          2.91         6.34 o
  -6 -13   3        121.48        142.84        14.50 o
  -5 -13   3        436.99        446.94        21.31 o
  -4 -13   3        697.75        667.89        33.11 o
  -3 -13   3       1976.73       2030.00        40.29 o
  -2 -13   3       2489.00       2535.25        43.55 o
  -1 -13   3        153.20        153.72        10.13 o
   0 -13   3         26.88         15.65         6.56 o
   1 -13   3        641.40        564.80        38.29 o
   2 -13   3       1601.62       1454.86        56.57 o
   3 -13   3         80.57         96.75        11.81 o
   4 -13   3        291.93        267.04        17.65 o
   5 -13   3          1.50          1.86         4.05 o
   6 -13   3        418.23        430.99        17.68 o
   7 -13   3         40.89         33.33         8.09 o
   8 -13   3         98.22         68.53        10.40 o
   9 -13   3          3.54          0.56         6.26 o
  10 -13   3        157.52        163.54        15.40 o
  11 -13   3          7.40         15.16         9.71 o
  12 -13   3         46.75         34.67         7.65 o
 -10 -12   3        236.29        251.56        15.66 o
  -9 -12   3         37.35         30.74         6.04 o
  -8 -12   3          0.32         -1.72         6.39 o
  -7 -12   3          1.24         -5.07         5.17 o
  -6 -12   3          9.67         13.93         6.49 o
  -5 -12   3        574.68        638.61        29.48 o
  -4 -12   3        144.05        160.59         9.02 o
  -3 -12   3       1061.02       1122.83        31.63 o
  -2 -12   3        124.58        143.50        20.75 o
  -1 -12   3        192.26        226.63        26.46 o
   0 -12   3        418.87        487.13        31.11 o
   1 -12   3        141.59        129.67        12.38 o
   2 -12   3        882.91        760.57        30.12 o
   3 -12   3        608.37        570.79        38.03 o
   4 -12   3       4265.17       4133.45        92.88 o
   5 -12   3        403.26        401.63        22.72 o
   6 -12   3        453.63        442.01        18.12 o
   7 -12   3          0.08         -1.35         4.67 o
   8 -12   3        125.48        101.08        10.68 o
   9 -12   3         45.06         39.42         7.56 o
  10 -12   3        235.06        264.43        20.11 o
  11 -12   3         62.21         76.99        13.33 o
  12 -12   3        119.92        117.82        21.79 o
  13 -12   3        125.48        122.11        15.09 o
 -11 -11   3          6.07          5.63         4.98 o
 -10 -11   3        448.90        549.18        76.84 o
  -9 -11   3        110.01        103.94        11.05 o
  -8 -11   3         97.14         75.35        11.03 o
  -7 -11   3        115.01         95.94        15.96 o
  -6 -11   3        351.64        370.48        17.41 o
  -5 -11   3         44.06         39.36         5.99 o
  -4 -11   3        728.11        803.81        52.02 o
  -3 -11   3        134.69        148.41        22.03 o
  -2 -11   3         59.82         48.31        12.53 o
  -1 -11   3        360.25        370.68        22.04 o
   0 -11   3        805.84        692.44        26.09 o
   1 -11   3          0.65          0.14         3.51 o
   2 -11   3        315.78        337.56        26.29 o
   3 -11   3        704.83        710.02        27.90 o
   4 -11   3          6.62          8.89         5.46 o
   5 -11   3       3018.81       3117.67        59.67 o
   6 -11   3         49.99         50.67         8.60 o
   7 -11   3         36.46         28.68        10.26 o
   8 -11   3        966.78        941.54        25.21 o
   9 -11   3          2.72          4.79         8.42 o
  10 -11   3        240.23        247.36        34.35 o
  11 -11   3        687.49        671.28        51.44 o
  12 -11   3         38.00         29.41         9.43 o
  13 -11   3          0.03         -0.49         5.00 o
 -11 -10   3          7.46          4.17         6.09 o
 -10 -10   3         44.88         39.72         8.71 o
  -9 -10   3        179.50        116.52        12.36 o
  -8 -10   3        164.42        154.31        14.90 o
  -7 -10   3       1852.63       1842.38        46.29 o
  -6 -10   3        415.63        444.80        18.75 o
  -5 -10   3       2359.47       2387.62        91.32 o
  -4 -10   3        154.97        130.63        22.05 o
  -3 -10   3        189.04        202.13        25.07 o
  -2 -10   3        557.23        485.55        73.91 o
  -1 -10   3       1503.24       1466.91        41.00 o
   0 -10   3       1695.15       1780.15        31.97 o
   1 -10   3        989.37        939.94        26.35 o
   2 -10   3        273.48        320.60        15.23 o
   3 -10   3         75.64         54.48         7.05 o
   4 -10   3        506.08        509.67        24.43 o
   5 -10   3         11.54          4.46         4.70 o
   6 -10   3       1849.37       1961.87        36.96 o
   7 -10   3        538.56        496.91        23.60 o
   8 -10   3       1599.34       1638.27        32.93 o
   9 -10   3         27.27         20.68         5.87 o
  10 -10   3         17.39         22.98        15.13 o
  11 -10   3        106.83        118.44        22.83 o
  12 -10   3         39.25         37.46        15.01 o
  13 -10   3         58.71         75.07         9.31 o
  14 -10   3        206.94        201.46        14.44 o
 -12  -9   3        163.08        163.27        17.30 o
 -11  -9   3         78.42         64.19        13.56 o
 -10  -9   3       1021.35       1032.59        60.73 o
  -9  -9   3       2280.58       2714.09       104.71 o
  -8  -9   3       1816.15       1673.04        41.21 o
  -7  -9   3        892.40        928.38        27.38 o
  -6  -9   3        913.88        903.24        57.18 o
  -5  -9   3         20.44         21.99         8.83 o
  -4  -9   3          6.62          6.25         7.57 o
  -3  -9   3         10.02          8.66         8.87 o
  -2  -9   3       1833.40       1637.66        62.68 o
  -1  -9   3       2005.54       2098.20        39.37 o
   0  -9   3         76.33         74.00         8.80 o
   1  -9   3        179.02        168.44         9.81 o
   2  -9   3       1817.47       2041.46        87.71 o
   3  -9   3          2.09          5.38         4.08 o
   4  -9   3        452.30        460.36        17.59 o
   5  -9   3         14.06         21.12         4.30 o
   6  -9   3        164.20        224.13        12.41 o
   7  -9   3       1949.04       2088.21        53.11 o
   8  -9   3        386.86        371.15        21.33 o
   9  -9   3          9.12          2.39         9.07 o
  10  -9   3        362.53        392.60        41.78 o
  11  -9   3        198.83        202.25        29.43 o
  12  -9   3        203.56        217.95        30.21 o
  13  -9   3          2.52          3.94         5.58 o
  14  -9   3          1.70          0.85         3.56 o
 -12  -8   3        179.62        198.16        21.69 o
 -11  -8   3         44.59         32.69        11.17 o
 -10  -8   3         37.25         36.18        15.29 o
  -9  -8   3          9.77          6.88         6.44 o
  -8  -8   3        391.27        461.84        19.61 o
  -7  -8   3         23.87         23.44         7.04 o
  -6  -8   3        140.21        158.10        14.58 o
  -5  -8   3        346.28        338.00        19.74 o
  -4  -8   3        878.78        847.83        34.88 o
  -3  -8   3        178.74        132.34        19.01 o
  -2  -8   3          7.72         -6.61         9.48 o
  -1  -8   3        601.96        565.50        26.11 o
   0  -8   3       1705.32       1601.15        31.95 o
   1  -8   3        187.87        205.04        12.14 o
   2  -8   3       1221.35       1443.06        30.91 o
   3  -8   3        862.55        904.15        27.07 o
   4  -8   3       3162.86       2960.73        40.52 o
   5  -8   3       2227.24       2495.65        43.57 o
   6  -8   3        325.32        313.59        15.43 o
   7  -8   3         78.01         52.42         8.26 o
   8  -8   3        963.47        949.08        39.33 o
   9  -8   3         12.79         12.13         6.64 o
  10  -8   3       1095.77       1298.96        42.69 o
  11  -8   3        519.09        570.51        49.94 o
  12  -8   3         79.55         72.67        16.57 o
  13  -8   3          9.75         24.92         7.71 o
  14  -8   3          1.10         -1.62         4.55 o
 -13  -7   3          4.37         18.86         6.95 o
 -12  -7   3         12.04          9.76         7.80 o
 -11  -7   3        341.23        280.31        23.88 o
 -10  -7   3        269.18        217.07        68.01 o
  -9  -7   3        631.03        612.37        30.24 o
  -8  -7   3        566.70        519.93        21.46 o
  -7  -7   3        134.88        122.39        13.37 o
  -6  -7   3        707.33        700.22        29.07 o
  -5  -7   3        916.68        928.55        31.02 o
  -4  -7   3       3120.81       3078.53        69.31 o
  -3  -7   3      15796.74      16955.77       122.21 o
  -2  -7   3        328.23        248.35        22.37 o
  -1  -7   3        761.48        898.04        20.23 o
   0  -7   3         16.28         32.34         3.30 o
   1  -7   3        591.98        731.37        13.97 o
   2  -7   3        653.70        618.87        11.62 o
   3  -7   3        168.38        148.53         9.15 o
   4  -7   3        533.03        540.78        17.74 o
   5  -7   3       1806.38       1714.17        35.64 o
   6  -7   3        105.15        103.70        15.59 o
   7  -7   3         46.59         39.80        13.16 o
   8  -7   3        138.05        132.78        15.30 o
   9  -7   3        323.47        293.64        23.98 o
  10  -7   3       4482.63       5107.97        83.93 o
  11  -7   3        150.93        111.53        22.54 o
  12  -7   3          0.34          0.55         6.38 o
  13  -7   3        687.33        722.35        49.66 o
  14  -7   3         34.19         32.82         8.76 o
 -13  -6   3        849.89        668.50        37.36 o
 -12  -6   3        391.48        347.42        32.89 o
 -11  -6   3        269.09        238.07        22.16 o
 -10  -6   3          0.39          5.50        18.70 o
  -9  -6   3        506.90        467.23        23.80 o
  -8  -6   3        732.19        771.49        42.52 o
  -7  -6   3          9.12          8.45         4.89 o
  -6  -6   3         86.66         63.72         8.14 o
  -5  -6   3        106.70         93.37         9.36 o
  -4  -6   3       2625.54       2822.36        60.00 o
  -3  -6   3       9191.29       9326.75       133.76 o
  -2  -6   3        420.10        496.11        14.20 o
  -1  -6   3        498.39        643.77        11.93 o
   0  -6   3        116.11        123.08         4.90 o
   1  -6   3       3816.97       3501.66        37.00 o
   2  -6   3       3296.84       3585.97        24.49 o
   3  -6   3       2491.09       3195.00        33.90 o
   4  -6   3        178.09        167.27        11.93 o
   5  -6   3       1189.08       1635.71        32.87 o
   6  -6   3        389.34        312.01        36.24 o
   7  -6   3       5189.15       5167.51       103.55 o
   8  -6   3        326.83        288.65        28.29 o
   9  -6   3        256.43        214.14        22.82 o
  10  -6   3         10.20         17.46         8.64 o
  11  -6   3        522.17        582.79        49.58 o
  12  -6   3        321.65        329.65        36.38 o
  13  -6   3        144.99        151.36        17.65 o
  14  -6   3          0.52         -1.29         5.02 o
 -13  -5   3         29.20         20.74         9.37 o
 -12  -5   3          5.76         -7.98         7.98 o
 -11  -5   3        306.94        279.64        32.61 o
 -10  -5   3        956.19        860.71       105.35 o
  -9  -5   3       1249.11       1201.78        53.09 o
  -8  -5   3        471.76        437.25        30.88 o
  -7  -5   3          7.77          6.07         5.64 o
  -6  -5   3       1658.38       1574.13        36.13 o
  -5  -5   3        808.15        712.87        22.51 o
  -4  -5   3        117.72         92.37         6.47 o
  -3  -5   3       3523.35       3722.95        42.73 o
  -2  -5   3       5846.79       5711.71        60.91 o
  -1  -5   3          6.34         32.73         2.59 o
   0  -5   3        329.52        336.55         6.75 o
   1  -5   3       5608.10       5506.97        61.67 o
   2  -5   3      10483.32      10413.82        69.49 o
   3  -5   3       3835.70       3942.80        32.47 o
   4  -5   3       2126.22       2485.44        35.86 o
   5  -5   3       4378.80       4751.23        74.52 o
   6  -5   3        203.46        161.37        18.90 o
   7  -5   3        121.51         60.88        14.67 o
   8  -5   3        167.45        131.43        20.19 o
   9  -5   3        696.94        746.11        48.27 o
  10  -5   3         62.31         53.20         9.02 o
  11  -5   3        112.39        143.27        25.45 o
  12  -5   3        398.20        385.45        38.76 o
  13  -5   3          1.86          6.29         6.96 o
  14  -5   3        108.36        104.36        24.49 o
 -14  -4   3          0.32         -5.11         5.11 o
 -13  -4   3          2.84          2.58         7.54 o
 -12  -4   3         24.97         23.47        10.06 o
 -11  -4   3         46.21         41.07        11.80 o
 -10  -4   3       2354.93       2221.39        73.15 o
  -9  -4   3        676.81        733.93        41.55 o
  -8  -4   3         28.30         21.88         8.39 o
  -7  -4   3         45.29         49.20         7.59 o
  -6  -4   3        792.44        762.96        24.08 o
  -5  -4   3       2809.63       2577.39        41.77 o
  -4  -4   3        306.92        249.23         7.95 o
  -3  -4   3       3358.78       3364.22        33.11 o
  -2  -4   3       2638.40       2659.53        23.28 o
  -1  -4   3        251.15        205.68         5.44 o
   0  -4   3         90.84         96.54         3.91 o
   1  -4   3       3179.41       2983.34        18.71 o
   2  -4   3        733.42        690.08         9.73 o
   3  -4   3       3958.82       4079.42        40.75 o
   4  -4   3       1769.85       1603.59        26.04 o
   5  -4   3      10139.56      10531.19       120.29 o
   6  -4   3       1926.75       1906.21        60.75 o
   7  -4   3        595.76        580.87        35.00 o
   8  -4   3        137.57         80.58        16.65 o
   9  -4   3          0.19         -0.27        14.62 o
  10  -4   3        394.76        382.53        24.95 o
  11  -4   3        927.92       1032.94        45.55 o
  12  -4   3         19.62         26.07         9.36 o
  13  -4   3          0.40          5.61         7.51 o
  14  -4   3         35.70         41.90         7.68 o
 -14  -3   3        344.76        326.08        24.84 o
 -13  -3   3          2.30         -5.33         5.33 o
 -12  -3   3         47.30         38.06         9.78 o
 -11  -3   3        598.64        537.26        64.07 o
 -10  -3   3       1297.63       1485.92        49.78 o
  -9  -3   3         36.46         46.27        13.86 o
  -8  -3   3        136.27        134.52        15.20 o
  -7  -3   3       4965.16       5170.15        93.99 o
  -6  -3   3        556.61        572.46        17.58 o
  -5  -3   3        449.57        428.14        12.56 o
  -4  -3   3       3507.74       3697.35        42.19 o
  -3  -3   3       3218.66       3398.74        23.92 o
  -2  -3   3        602.85        571.07         9.07 o
  -1  -3   3      13271.13      12152.92       137.95 o
   0  -3   3       1739.48       1793.62        13.98 o
   1  -3   3       6148.38       5502.86        35.66 o
   2  -3   3      27300.10      25908.59       106.71 o
   3  -3   3       4599.37       4671.39        30.81 o
   4  -3   3        148.24        129.56         6.70 o
   5  -3   3         13.69         24.47         5.65 o
   6  -3   3       2387.87       2381.59        70.57 o
   7  -3   3       2972.02       2806.54        95.68 o
   8  -3   3        191.25        134.69        22.03 o
   9  -3   3         40.30         38.73        17.80 o
  10  -3   3        171.70        207.85        15.76 o
  11  -3   3        130.05        122.47        18.45 o
  12  -3   3         65.32         64.65        13.55 o
  13  -3   3          0.53         12.07         7.01 o
  14  -3   3        301.30        294.47        27.53 o
 -14  -2   3          4.24         13.15         6.61 o
 -13  -2   3        324.13        283.85        22.24 o
 -12  -2   3        269.21        269.91        18.59 o
 -11  -2   3        346.45        292.03        20.68 o
 -10  -2   3       3582.78       3924.63        66.59 o
  -9  -2   3        825.11        795.78        43.11 o
  -8  -2   3       1095.46       1248.62        43.66 o
  -7  -2   3        382.62        409.85        29.94 o
  -6  -2   3        651.31        665.61        18.77 o
  -5  -2   3       1516.69       1471.34        18.50 o
  -4  -2   3         91.95        124.05         4.76 o
  -3  -2   3        371.65        433.74         9.72 o
  -2  -2   3       4059.36       4429.54        49.50 o
  -1  -2   3      18906.12      16102.47       137.99 o
   0  -2   3       3475.99       3350.53        31.27 o
   1  -2   3         85.92        207.45         8.76 o
   2  -2   3       6797.35       6440.42        42.04 o
   3  -2   3       9931.50       9876.00       102.51 o
   4  -2   3        125.24        111.81         6.29 o
   5  -2   3       1181.44        985.55        50.95 o
   6  -2   3        618.66        535.50        36.82 o
   7  -2   3       1897.32       1781.76        61.02 o
   8  -2   3         81.14         79.82        24.71 o
   9  -2   3       1486.05       1615.74        60.57 o
  10  -2   3        214.38        242.01        19.37 o
  11  -2   3        174.16        177.61        20.78 o
  12  -2   3          0.47          6.25         6.88 o
  13  -2   3         13.70          8.54         8.72 o
  14  -2   3          5.81         -6.29         8.61 o
 -14  -1   3          8.54          6.72         4.19 o
 -13  -1   3          2.07          6.62         4.72 o
 -12  -1   3          0.52         -5.33         5.77 o
 -11  -1   3        910.78        853.82        40.22 o
 -10  -1   3         41.72         46.09         7.08 o
  -9  -1   3        213.28        237.66        21.37 o
  -8  -1   3        945.08       1038.01        31.10 o
  -7  -1   3        223.43        241.62        14.28 o
  -6  -1   3        147.08        127.99         8.87 o
  -5  -1   3          3.15         11.19         4.61 o
  -4  -1   3       3630.89       3879.93        30.22 o
  -3  -1   3       5332.85       5577.67        45.87 o
  -2  -1   3      20938.19      19759.93       158.51 o
  -1  -1   3       3076.49       3376.69        28.24 o
   0  -1   3      13286.55      13004.10        78.24 o
   1  -1   3       6601.09       6045.08        60.59 o
   2  -1   3       2273.08       2035.32        29.06 o
   3  -1   3       2055.53       1958.70        61.02 o
   4  -1   3        541.20        521.31        17.97 o
   5  -1   3        408.77        459.03        26.59 o
   6  -1   3       2055.87       2173.43        88.79 o
   7  -1   3          0.52         -7.16        14.73 o
   8  -1   3         44.38         50.74        11.52 o
   9  -1   3       1089.98       1099.84       132.20 o
  10  -1   3         23.98         22.12         7.40 o
  11  -1   3        276.82        259.35        24.36 o
  12  -1   3        111.49        124.78        16.52 o
  13  -1   3          1.47         -7.89         7.89 o
  14  -1   3        167.38        187.65        20.79 o
 -14   0   3        187.73        202.82        16.02 o
 -13   0   3         49.01         45.42        10.67 o
 -12   0   3         82.26         74.62        17.10 o
 -11   0   3        329.24        354.04        23.15 o
 -10   0   3        181.40        220.47        15.21 o
  -9   0   3         37.76         36.28         7.79 o
  -8   0   3        242.73        249.16        18.25 o
  -7   0   3         73.10         69.39         8.75 o
  -6   0   3          2.70         11.40         4.06 o
  -5   0   3        655.00        691.96        15.27 o
  -4   0   3       2155.52       1662.51        17.31 o
  -3   0   3       2338.05       2062.12        19.65 o
  -2   0   3      53059.48      49010.69       390.01 o
  -1   0   3      11177.17      10030.57        74.43 o
   0   0   3         51.53        168.95         9.81 o
   1   0   3      12356.94      11767.04       144.36 o
   2   0   3       7696.99       8012.89        93.02 o
   3   0   3       1503.00       1380.89        32.63 o
   4   0   3        718.08        707.88        17.08 o
   5   0   3        746.62        826.82        39.75 o
   6   0   3       3027.39       3037.15       106.30 o
   7   0   3        116.82         95.76        19.19 o
   8   0   3         32.06         20.04         8.60 o
   9   0   3        113.23         97.26        20.65 o
  10   0   3       1558.40       1611.97        60.42 o
  11   0   3        312.03        286.60        25.00 o
  12   0   3        185.11        155.68        18.98 o
  13   0   3         38.01         26.81         7.06 o
  14   0   3        201.61        189.84        19.24 o
 -14   1   3         52.60         78.53        10.84 o
 -13   1   3         43.41         56.42         8.91 o
 -12   1   3        304.02        330.26        22.01 o
 -11   1   3        258.51        312.43        22.16 o
 -10   1   3         29.00         39.35         6.47 o
  -9   1   3         52.28         45.26         9.98 o
  -8   1   3        539.47        575.27        34.37 o
  -7   1   3        180.98        148.40        16.10 o
  -6   1   3       7873.80       7907.02        88.79 o
  -5   1   3        558.91        485.29        13.51 o
  -4   1   3        738.68        804.62        12.70 o
  -3   1   3         30.02         26.83         2.58 o
  -2   1   3       1414.78       1716.58        36.51 o
  -1   1   3       1436.30       1230.40        24.11 o
   0   1   3        306.31        200.08        13.79 o
   1   1   3       1939.83       1676.87        32.10 o
   2   1   3      16244.42      15842.53        96.04 o
   3   1   3        741.69        839.53        13.92 o
   4   1   3       1443.19       1706.69        23.92 o
   5   1   3        309.12        302.29        23.66 o
   6   1   3       1214.68       1147.11        89.76 o
   7   1   3         30.43         24.45         9.41 o
   8   1   3        361.23        371.27        37.85 o
   9   1   3         23.46         38.03         7.74 o
  10   1   3          4.76         -2.05         5.04 o
  11   1   3        545.00        504.97        32.22 o
  12   1   3          1.65         -4.07         6.15 o
  13   1   3         18.74         28.50         6.92 o
  14   1   3          8.73         13.00         5.52 o
 -14   2   3          4.11         -1.26         4.72 o
 -13   2   3          3.99         10.41         6.68 o
 -12   2   3        352.63        333.89        22.17 o
 -11   2   3        184.35        185.59        21.60 o
 -10   2   3        645.50        743.28        27.26 o
  -9   2   3        119.81        102.49        27.93 o
  -8   2   3       2040.87       1961.48        64.49 o
  -7   2   3          4.56         -3.46         8.19 o
  -6   2   3        382.98        448.53        25.61 o
  -5   2   3        378.17        449.88        15.09 o
  -4   2   3         43.12         35.65         3.36 o
  -3   2   3        758.76        748.07        12.09 o
  -2   2   3       5055.14       5207.17        63.43 o
  -1   2   3         23.25         30.52         2.86 o
   0   2   3         82.09        127.54         6.77 o
   1   2   3       4353.79       4453.05        30.57 o
   2   2   3       5657.76       5771.38        65.84 o
   3   2   3         79.37        191.48         6.81 o
   4   2   3         59.69         78.58         5.61 o
   5   2   3       2414.79       2252.94        55.32 o
   6   2   3       1196.09       1081.27        57.65 o
   7   2   3       1881.24       1611.41        77.00 o
   8   2   3         52.86         30.78        14.85 o
   9   2   3        267.46        203.95        17.78 o
  10   2   3        231.67        225.11        22.38 o
  11   2   3         41.85          7.87         8.04 o
  12   2   3        536.13        482.47        27.54 o
  13   2   3        367.62        368.21        19.94 o
 -14   3   3        248.28        267.91        15.35 o
 -13   3   3          6.39         13.74         5.94 o
 -12   3   3        246.42        279.23        20.63 o
 -11   3   3         45.09         39.39        10.67 o
 -10   3   3         70.38         82.51        12.49 o
  -9   3   3         32.79         52.78        13.32 o
  -8   3   3        504.34        555.89        35.10 o
  -7   3   3        149.80        137.28        21.90 o
  -6   3   3         10.49         17.18         4.75 o
  -5   3   3        266.26        264.96        14.63 o
  -4   3   3        161.39        203.89         9.09 o
  -3   3   3         75.55         43.61         3.69 o
  -2   3   3        257.22        293.51         8.38 o
  -1   3   3        485.77        515.09        12.34 o
   0   3   3        236.79        341.04         7.49 o
   1   3   3       5225.85       4586.57        44.40 o
   2   3   3       4683.05       4807.77        38.80 o
   3   3   3        326.33        299.87        10.12 o
   4   3   3       6107.33       6557.03        64.94 o
   5   3   3       5486.74       5347.59       124.26 o
   6   3   3        287.04        209.86        27.53 o
   7   3   3        604.86        568.99        47.83 o
   8   3   3         12.91         10.04         8.64 o
   9   3   3         69.61         69.57        11.05 o
  10   3   3          3.81          1.34         9.09 o
  11   3   3         74.27         31.15        10.02 o
  12   3   3         11.60         11.80         4.66 o
  13   3   3         58.02         58.21         7.70 o
 -14   4   3        170.93        221.36        31.97 o
 -13   4   3         43.08         50.90         7.79 o
 -12   4   3         45.42         62.14        13.19 o
 -11   4   3         14.76         -1.12        11.80 o
 -10   4   3        985.92        996.10        40.99 o
  -9   4   3        821.47        917.29        49.02 o
  -8   4   3        184.56        169.71        21.34 o
  -7   4   3        566.22        580.73        33.74 o
  -6   4   3       2457.99       2533.66        41.75 o
  -5   4   3       1924.76       1987.57        34.05 o
  -4   4   3        883.56        981.30        22.22 o
  -3   4   3       2226.25       2233.56        28.05 o
  -2   4   3        127.23         92.68         5.77 o
  -1   4   3         86.18         69.02         4.35 o
   0   4   3       2504.74       2443.78        20.67 o
   1   4   3       9347.16      10029.02       131.48 o
   2   4   3       4151.78       3954.00        75.87 o
   3   4   3       1626.32       1737.38        40.54 o
   4   4   3       2058.18       1939.78       133.01 o
   5   4   3       3680.78       3619.62       109.54 o
   6   4   3       1737.75       1578.58        78.51 o
   7   4   3       4123.04       4171.41       136.88 o
   8   4   3       1173.09       1174.46        35.62 o
   9   4   3        458.84        444.74        31.07 o
  10   4   3        531.82        449.18        32.56 o
  11   4   3        145.30        118.91        14.47 o
  12   4   3          1.01          2.37         4.47 o
  13   4   3        127.48         99.80        12.27 o
 -14   5   3          2.15         -0.65         5.46 o
 -13   5   3        268.12        243.48        14.51 o
 -12   5   3          9.26         14.56         7.62 o
 -11   5   3         26.89         17.72        12.22 o
 -10   5   3        170.92        196.81        19.15 o
  -9   5   3        477.05        483.70        36.65 o
  -8   5   3         84.55         88.77        15.99 o
  -7   5   3          4.46         -1.20         5.68 o
  -6   5   3        175.93        144.10        10.55 o
  -5   5   3       5037.19       5317.97        58.70 o
  -4   5   3        567.41        662.86        16.72 o
  -3   5   3        918.03        895.31        18.39 o
  -2   5   3        133.94        165.01         8.22 o
  -1   5   3        191.58        150.71         6.83 o
   0   5   3          7.92         10.98         2.40 o
   1   5   3        634.78        693.70        16.66 o
   2   5   3       1668.10       1735.55        34.23 o
   3   5   3        272.93        239.49        15.19 o
   4   5   3        316.69        260.92        20.57 o
   5   5   3        828.47        840.77        55.99 o
   6   5   3       2357.59       2296.78        99.59 o
   7   5   3       2507.83       2521.82        59.54 o
   8   5   3         76.11         74.45         9.28 o
   9   5   3         27.45         19.57         5.78 o
  10   5   3        901.17        870.48        39.72 o
  11   5   3         44.65         28.34        12.09 o
  12   5   3        142.57        141.79        12.29 o
 -14   6   3        385.08        409.37        25.33 o
 -13   6   3          1.88         12.77         7.35 o
 -12   6   3        115.91         83.16        12.02 o
 -11   6   3        744.63        696.64        52.57 o
 -10   6   3         60.96         76.11        10.89 o
  -9   6   3       5266.85       5815.61        82.84 o
  -8   6   3        158.99        131.68        18.75 o
  -7   6   3          5.66         19.81         7.29 o
  -6   6   3        652.31        614.61        22.64 o
  -5   6   3         25.20         25.75         5.88 o
  -4   6   3        408.07        378.93        13.68 o
  -3   6   3       1573.92       1504.78        26.36 o
  -2   6   3       3437.19       3696.45        40.28 o
  -1   6   3         87.01        109.73         7.23 o
   0   6   3        228.16        308.67        10.51 o
   1   6   3         19.06         28.46         4.48 o
   2   6   3         71.51         74.40         6.93 o
   3   6   3          0.10         -1.49         5.53 o
   4   6   3        891.95        895.48        40.18 o
   5   6   3         29.85         39.75        16.18 o
   6   6   3       2555.77       2580.08       110.87 o
   7   6   3        132.60        144.41        13.11 o
   8   6   3         28.72         19.46         6.53 o
   9   6   3        139.54        118.85        12.53 o
  10   6   3         91.84         74.29        24.70 o
  11   6   3         19.74         26.22         6.89 o
  12   6   3        369.64        341.20        23.23 o
 -14   7   3        603.16        631.93        52.22 o
 -13   7   3          6.17          8.51         4.63 o
 -12   7   3         12.26         -2.00         6.12 o
 -11   7   3        403.94        493.76        32.38 o
 -10   7   3        952.90        998.60        46.34 o
  -9   7   3         74.59         63.52         9.18 o
  -8   7   3       3643.20       3855.51       109.69 o
  -7   7   3        355.64        326.79        18.45 o
  -6   7   3          2.92          3.47         4.99 o
  -5   7   3          0.11          7.32         4.81 o
  -4   7   3       1866.12       2020.41        33.82 o
  -3   7   3        689.46        755.49        20.35 o
  -2   7   3       3035.94       3375.27        52.97 o
  -1   7   3        181.88        171.08        11.37 o
   0   7   3        228.11        213.18        11.71 o
   1   7   3       2919.26       3156.12        61.86 o
   2   7   3        602.90        749.99        22.55 o
   3   7   3         30.75         42.81         6.47 o
   4   7   3        360.67        385.41        28.57 o
   5   7   3        134.97        134.77        25.36 o
   6   7   3         31.64         43.29         7.57 o
   7   7   3         34.43         35.24         8.18 o
   8   7   3        302.54        292.38        20.27 o
   9   7   3          1.09         -0.43         5.26 o
  10   7   3         23.13         20.32         5.37 o
  11   7   3         18.24         23.32        10.19 o
 -14   8   3        439.47        413.82        29.98 o
 -13   8   3        477.81        551.16        25.62 o
 -12   8   3        159.17        139.61        12.92 o
 -11   8   3        174.85        178.33        16.18 o
 -10   8   3        386.51        438.06        25.82 o
  -9   8   3        403.80        400.00        23.29 o
  -8   8   3          5.68         13.26         6.30 o
  -7   8   3       1388.61       1400.44        39.15 o
  -6   8   3        129.82        108.32        11.32 o
  -5   8   3          0.29         -0.97         4.23 o
  -4   8   3       1735.28       1915.26        40.05 o
  -3   8   3        272.01        284.35        15.61 o
  -2   8   3       1234.05       1256.51        33.93 o
  -1   8   3       1292.17       1523.73        35.21 o
   0   8   3         73.66         80.41         8.40 o
   1   8   3        352.11        479.75        21.98 o
   2   8   3        176.84        176.55        13.33 o
   3   8   3       1636.15       1768.08        88.64 o
   4   8   3       1152.71       1271.17        53.68 o
   5   8   3        481.45        445.18        19.53 o
   6   8   3        749.25        761.74        39.35 o
   7   8   3        338.32        311.73        21.11 o
   8   8   3        668.12        681.48        29.30 o
   9   8   3          0.30          3.37         4.23 o
  10   8   3         86.55         87.82         8.64 o
  11   8   3         78.36         89.18        12.85 o
 -13   9   3         14.48          8.08         4.36 o
 -12   9   3         17.18         12.47         4.45 o
 -11   9   3          8.33         18.22         8.73 o
 -10   9   3        379.05        392.50        31.42 o
  -9   9   3        322.77        351.37        30.85 o
  -8   9   3        650.95        691.13        26.69 o
  -7   9   3        421.31        387.64        17.67 o
  -6   9   3        386.69        407.34        21.28 o
  -5   9   3          3.59          1.83         6.28 o
  -4   9   3         50.61         65.71        10.21 o
  -3   9   3        133.65        122.80        11.41 o
  -2   9   3        504.71        544.55        22.95 o
  -1   9   3       1300.11       1365.20        35.98 o
   0   9   3        172.04        192.15        15.73 o
   1   9   3       1118.08       1313.53        71.01 o
   2   9   3          7.20         21.15         7.74 o
   3   9   3       3947.09       3875.28        95.64 o
   4   9   3        318.73        337.85        14.52 o
   5   9   3        823.56        819.94        46.31 o
   6   9   3        680.66        557.72        28.88 o
   7   9   3         68.27         50.12         8.39 o
   8   9   3         50.03         47.18         7.82 o
   9   9   3         27.22         37.21         6.33 o
  10   9   3        151.80        152.05         9.42 o
 -13  10   3         14.60         23.59         6.01 o
 -12  10   3          6.19         11.82         5.03 o
 -11  10   3          5.55         -3.33         5.26 o
 -10  10   3         78.11        102.94        13.95 o
  -9  10   3        263.72        303.21        28.08 o
  -8  10   3         10.34         14.69         8.64 o
  -7  10   3       1728.74       1686.42        38.05 o
  -6  10   3        246.24        262.46        15.10 o
  -5  10   3          7.77          0.85         4.36 o
  -4  10   3        143.81        124.30        15.09 o
  -3  10   3        140.87        122.57        12.03 o
  -2  10   3         19.43         25.60         7.17 o
  -1  10   3       1572.24       1533.66        56.39 o
   0  10   3        685.69        722.70        31.46 o
   1  10   3       1089.45       1117.46        42.03 o
   2  10   3          2.63          3.98         4.44 o
   3  10   3        259.82        246.69        12.58 o
   4  10   3       1016.23        993.31        43.08 o
   5  10   3        209.16        186.74        17.07 o
   6  10   3        470.86        452.42        39.22 o
   7  10   3          9.22          2.05         4.63 o
   8  10   3         28.98         29.35         5.76 o
   9  10   3         15.89         20.78         4.11 o
 -12  11   3        171.18        176.69        18.02 o
 -11  11   3          6.35          7.89         5.67 o
 -10  11   3        457.42        452.96        25.45 o
  -9  11   3        104.33         94.43        13.31 o
  -8  11   3        617.40        572.27        31.70 o
  -7  11   3         54.11         25.29         6.80 o
  -6  11   3        254.21        267.45        17.30 o
  -5  11   3         45.24         26.20         5.15 o
  -4  11   3        300.72        303.36        13.89 o
  -3  11   3       1042.31       1151.39        26.45 o
  -2  11   3        118.90        106.72         9.77 o
  -1  11   3        139.08        146.02        11.01 o
   0  11   3         79.16         92.57        10.97 o
   1  11   3          5.42         13.53         6.61 o
   2  11   3        339.99        311.39        14.97 o
   3  11   3         20.04         15.21         5.57 o
   4  11   3          5.21          4.36         5.39 o
   5  11   3        738.91        836.76        36.27 o
   6  11   3          3.93          0.32         4.95 o
   7  11   3          0.50         -4.12         4.12 o
   8  11   3        162.11        185.87        11.40 o
 -12  12   3          8.87         12.46         4.36 o
 -11  12   3          3.36          5.09         4.75 o
 -10  12   3         73.44         82.61        11.35 o
  -9  12   3        291.13        250.11        19.55 o
  -8  12   3       2268.00       2232.63        60.42 o
  -7  12   3         93.19        100.08        11.88 o
  -6  12   3         76.45         89.60        12.04 o
  -5  12   3        344.94        301.05        20.12 o
  -4  12   3        187.42        149.44        22.05 o
  -3  12   3        333.22        282.05        20.76 o
  -2  12   3          3.06          0.77         4.41 o
  -1  12   3        361.73        297.82        23.22 o
   0  12   3         13.92          9.06         7.72 o
   1  12   3          3.54         -1.11         7.82 o
   2  12   3         47.17         33.43         7.12 o
   3  12   3         29.04         21.98         4.65 o
   4  12   3        158.34        147.79        22.21 o
   5  12   3          1.23          1.06         4.87 o
   6  12   3        657.05        792.68        25.50 o
   7  12   3          1.29         -0.77         4.22 o
 -11  13   3         11.14         22.04         6.72 o
 -10  13   3        101.07         99.37        11.71 o
  -9  13   3          1.31         -2.70         6.74 o
  -8  13   3        387.77        399.08        24.27 o
  -7  13   3          0.83         -2.77         7.69 o
  -6  13   3         22.23         16.59         6.30 o
  -5  13   3          4.75         -2.32         6.00 o
  -4  13   3          0.87        -10.20        10.69 o
  -3  13   3        545.91        427.36        45.30 o
  -2  13   3       2039.07       1822.37        68.66 o
  -1  13   3        145.84        112.91        14.64 o
   0  13   3         81.43         68.24        13.27 o
   1  13   3         68.19         49.27         9.77 o
   2  13   3          4.09          5.89        11.83 o
   3  13   3          3.37          5.91         6.08 o
   4  13   3        118.25        130.96        14.78 o
   5  13   3          2.04         19.96        10.40 o
   6  13   3         68.12         77.58        14.91 o
 -10  14   3          1.03         -4.23         4.23 o
  -9  14   3         32.17         42.40         7.54 o
  -8  14   3        249.72        232.66        16.90 o
  -7  14   3        133.20        145.84        12.12 o
  -6  14   3        137.90        138.76        12.31 o
  -5  14   3          3.69         -5.43         7.07 o
  -4  14   3        182.92        146.61        19.27 o
  -3  14   3        634.36        607.51        36.93 o
  -2  14   3          2.07          1.74         7.58 o
  -1  14   3        228.95        187.76        21.10 o
   0  14   3        459.65        411.24        30.16 o
   1  14   3        159.41        150.47        17.59 o
   2  14   3         42.12         40.75        12.73 o
   3  14   3          0.34          2.12         4.70 o
   4  14   3        104.27        107.08        22.94 o
   5  14   3        862.98       1085.79        45.93 o
  -9  15   3         13.72         19.84         5.47 o
  -8  15   3        579.06        620.04        28.31 o
  -7  15   3       1037.99       1005.65        30.91 o
  -6  15   3        109.71         96.99        13.52 o
  -5  15   3         65.52         84.85        12.43 o
  -4  15   3        210.27        214.82        31.33 o
  -3  15   3         97.21         87.64        13.43 o
  -2  15   3        310.86        343.91        26.03 o
  -1  15   3          2.40          4.40        11.76 o
   0  15   3         85.71         81.34        12.53 o
   1  15   3          0.39         -2.41         5.42 o
   2  15   3         62.76         74.60        16.07 o
   3  15   3        100.84        121.37        16.48 o
  -6  16   3        636.79        663.88        47.36 o
  -5  16   3        255.92        285.08        28.85 o
  -4  16   3        254.41        307.11        31.53 o
  -3  16   3         61.64         62.71         9.83 o
  -2  16   3          0.68          0.70         5.38 o
  -1  16   3         32.22         19.32        15.25 o
   0  16   3        524.09        520.08        25.35 o
   1  16   3         32.41         31.65         8.75 o
  -3  17   3          5.59         14.11         6.64 o
   3 -20   4         88.89         74.69        15.35 o
   4 -20   4        916.38       1078.31        53.15 o
  -2 -19   4        190.73        198.63        20.17 o
  -1 -19   4        219.65        213.52        22.71 o
   0 -19   4        158.89        197.45        22.38 o
   1 -19   4          1.83         -8.90        10.47 o
   2 -19   4        374.23        474.33        26.67 o
   3 -19   4         26.39         35.71        14.80 o
   4 -19   4          8.21          4.31         5.45 o
   5 -19   4         26.27         24.14         6.86 o
   6 -19   4         10.67          7.90         9.43 o
   7 -19   4         72.62         75.32         7.27 o
  -4 -18   4         83.69         73.10        15.13 o
  -3 -18   4        114.49        118.26        14.30 o
  -2 -18   4        236.80        264.83        26.41 o
  -1 -18   4          0.42         10.09         9.74 o
   0 -18   4         71.86         93.55        13.91 o
   1 -18   4          1.80          4.54         6.50 o
   2 -18   4          2.76          4.36         5.10 o
   3 -18   4        155.76        174.64        17.81 o
   4 -18   4        125.70         91.67        18.22 o
   5 -18   4          0.55         -1.45         5.59 o
   6 -18   4         49.23         46.16        10.98 o
   7 -18   4         79.80         42.52         9.94 o
   8 -18   4        150.48        155.56        11.05 o
   9 -18   4        175.81        206.48        20.06 o
  -6 -17   4         98.88        114.67        12.93 o
  -5 -17   4        306.11        332.58        23.63 o
  -4 -17   4        277.38        296.65        20.33 o
  -3 -17   4        141.54        172.18        12.99 o
  -2 -17   4        134.24        124.03        15.22 o
  -1 -17   4         98.83        130.37        13.56 o
   0 -17   4        330.17        391.76        20.38 o
   1 -17   4        774.26        840.09        38.84 o
   2 -17   4        609.13        581.68        52.78 o
   3 -17   4         16.74         14.28         6.28 o
   4 -17   4        109.61        102.28        17.51 o
   5 -17   4          0.17          4.90         9.07 o
   6 -17   4        249.24        241.70        19.55 o
   7 -17   4         93.84         70.54        10.95 o
   8 -17   4         10.39          6.23         5.29 o
   9 -17   4          5.13          1.91         3.58 o
  10 -17   4         24.28          8.32         4.50 o
  -7 -16   4        190.76        240.00        19.81 o
  -6 -16   4         64.82        113.18        11.78 o
  -5 -16   4         27.61         26.60         5.74 o
  -4 -16   4         30.54         34.20         7.14 o
  -3 -16   4       1690.03       2117.30        91.51 o
  -2 -16   4        352.33        422.40        26.44 o
  -1 -16   4        744.21        827.44        30.25 o
   0 -16   4        707.73        727.87        32.72 o
   1 -16   4        128.91        124.87        11.38 o
   2 -16   4        205.19        209.26        14.28 o
   3 -16   4        655.59        590.94        23.71 o
   4 -16   4         59.20         33.15         7.91 o
   5 -16   4        224.35        189.87        19.33 o
   6 -16   4          2.87          6.69         6.92 o
   7 -16   4          4.72         -1.36        12.43 o
   8 -16   4        486.88        509.13        27.50 o
   9 -16   4        114.79        123.59        10.12 o
  10 -16   4         38.23         45.07         6.58 o
  -8 -15   4          1.21         -3.26         5.09 o
  -7 -15   4          1.04         -4.59         6.15 o
  -6 -15   4          3.59          2.39         6.47 o
  -5 -15   4        432.81        508.54        20.54 o
  -4 -15   4         15.92          8.54         5.31 o
  -3 -15   4         58.18         44.65         7.02 o
  -2 -15   4        858.26        873.04        25.61 o
  -1 -15   4        126.23        153.34        12.50 o
   0 -15   4         73.05         85.32         9.49 o
   1 -15   4        126.56        161.27        10.66 o
   2 -15   4        223.56        229.75        12.80 o
   3 -15   4       4018.79       3970.22        58.24 o
   4 -15   4       5598.76       5305.69       127.14 o
   5 -15   4        266.64        220.92        21.23 o
   6 -15   4        244.78        261.85        22.68 o
   7 -15   4         54.72         43.60        10.78 o
   8 -15   4          8.26          1.20         9.20 o
   9 -15   4        853.32        829.40        27.59 o
  10 -15   4        162.08        164.47        13.83 o
  11 -15   4         42.97         60.24         9.26 o
  -9 -14   4        204.90        254.16        20.17 o
  -8 -14   4         65.83         80.92        10.50 o
  -7 -14   4        130.74        158.41        16.61 o
  -6 -14   4         56.50         31.11         7.13 o
  -5 -14   4        117.55        113.49        10.03 o
  -4 -14   4        134.78        169.46        12.31 o
  -3 -14   4        580.97        625.35        21.31 o
  -2 -14   4        954.54       1102.42        26.52 o
  -1 -14   4         41.16         33.24         5.26 o
   0 -14   4       2277.96       2239.30        39.74 o
   1 -14   4        142.99        141.90        10.61 o
   2 -14   4        819.66        801.01        22.57 o
   3 -14   4       2483.99       2325.98        39.83 o
   4 -14   4        846.09        828.37        23.99 o
   5 -14   4        472.14        511.19        20.76 o
   6 -14   4        390.86        418.00        21.71 o
   7 -14   4         62.98         52.02        11.88 o
   8 -14   4         90.26         61.46        10.57 o
   9 -14   4        515.38        457.14        21.60 o
  10 -14   4        235.58        242.67        21.79 o
  11 -14   4        362.67        298.23        36.19 o
  12 -14   4        173.43        132.99        20.87 o
  -9 -13   4        102.30        121.47        13.99 o
  -8 -13   4          4.99          6.18         6.30 o
  -7 -13   4          3.52         -2.90         4.75 o
  -6 -13   4          2.42          6.28         4.93 o
  -5 -13   4         31.60         22.70         4.54 o
  -4 -13   4         48.50         40.17         5.68 o
  -3 -13   4         74.58         60.22         5.19 o
  -2 -13   4       1624.11       1694.43        29.45 o
  -1 -13   4       3415.76       3672.20       135.10 o
   0 -13   4        514.15        493.25        34.21 o
   1 -13   4          1.09         18.36         7.45 o
   2 -13   4        155.85        135.85        13.83 o
   3 -13   4        537.32        539.28        31.34 o
   4 -13   4        615.86        661.49        29.44 o
   5 -13   4         70.33         66.53         7.68 o
   6 -13   4         11.17          3.74         4.88 o
   7 -13   4        477.50        449.25        20.35 o
   8 -13   4         31.67         20.53         9.65 o
   9 -13   4        187.62        225.29        15.64 o
  10 -13   4        105.54        124.49        13.77 o
  11 -13   4         50.90         39.08        10.51 o
  12 -13   4        122.06        124.73        14.37 o
 -10 -12   4        126.13        109.16        15.96 o
  -9 -12   4          8.71          1.72         5.54 o
  -8 -12   4        106.99         93.11         9.20 o
  -7 -12   4        140.52        170.33        13.30 o
  -6 -12   4        222.93        244.93        16.19 o
  -5 -12   4       1483.61       1581.98        42.49 o
  -4 -12   4          0.55          1.21         5.44 o
  -3 -12   4         59.97         63.34        15.78 o
  -2 -12   4       2278.35       2207.53        82.56 o
  -1 -12   4         25.37         25.35         7.25 o
   0 -12   4        361.16        357.87        19.97 o
   1 -12   4        664.06        593.28        26.89 o
   2 -12   4       1061.01       1108.99        35.10 o
   3 -12   4        579.99        562.76        22.34 o
   4 -12   4         27.55         32.15         8.41 o
   5 -12   4       1525.84       1462.41        49.06 o
   6 -12   4       1412.67       1467.40        44.45 o
   7 -12   4        917.03        947.76        28.36 o
   8 -12   4        656.50        648.72        21.90 o
   9 -12   4        741.48        779.84        29.99 o
  10 -12   4         44.30         23.30        10.50 o
  11 -12   4          5.44          6.25         8.24 o
  12 -12   4         10.46         13.33         6.37 o
  13 -12   4         12.22         16.07         5.85 o
 -11 -11   4        201.81        184.43        18.46 o
 -10 -11   4          8.09         19.26         8.52 o
  -9 -11   4        410.13        308.63        56.38 o
  -8 -11   4         22.04         16.05         5.07 o
  -7 -11   4         95.22        140.46        11.55 o
  -6 -11   4        168.15        201.84        12.16 o
  -5 -11   4       1184.63       1096.40        29.05 o
  -4 -11   4         24.32         18.38        10.03 o
  -3 -11   4        184.56        171.82        23.87 o
  -2 -11   4         37.52         28.42         6.94 o
  -1 -11   4       2987.95       3090.31        63.13 o
   0 -11   4        179.24        138.08         9.52 o
   1 -11   4        424.34        457.36        16.09 o
   2 -11   4          0.86          5.76         3.55 o
   3 -11   4        666.50        651.06        22.65 o
   4 -11   4       1028.41       1013.56        29.99 o
   5 -11   4        142.56        134.66        12.99 o
   6 -11   4        378.24        402.94        23.10 o
   7 -11   4         22.62         14.92         8.72 o
   8 -11   4       1032.17       1107.39        27.43 o
   9 -11   4        191.96        194.47        15.91 o
  10 -11   4         16.34         12.55         9.61 o
  11 -11   4        284.33        294.93        34.77 o
  12 -11   4        137.48        124.59        16.83 o
  13 -11   4         12.25          4.67         4.53 o
 -11 -10   4         90.11         51.27        12.13 o
 -10 -10   4         69.87         80.13        16.60 o
  -9 -10   4        100.82        116.51        12.95 o
  -8 -10   4       2494.55       2472.89        56.81 o
  -7 -10   4        352.21        318.23        19.78 o
  -6 -10   4        324.78        351.69        23.75 o
  -5 -10   4        127.46        153.55        24.65 o
  -4 -10   4       1827.18       1785.80        77.74 o
  -3 -10   4        282.39        252.76        27.50 o
  -2 -10   4       1601.48       1426.83       234.35 o
  -1 -10   4        356.63        310.60        22.98 o
   0 -10   4        655.76        676.66        21.38 o
   1 -10   4         11.39          3.45         6.07 o
   2 -10   4        532.77        505.69        25.58 o
   3 -10   4        889.32        940.38        28.79 o
   4 -10   4        247.96        227.30        18.72 o
   5 -10   4          6.99          5.04         7.09 o
   6 -10   4        255.97        210.03        12.47 o
   7 -10   4       4872.14       5165.01        78.76 o
   8 -10   4        621.99        721.22        23.91 o
   9 -10   4         43.93         57.77         9.30 o
  10 -10   4         20.17         26.94        10.32 o
  11 -10   4        223.73        221.35        31.32 o
  12 -10   4        162.68        173.45        25.47 o
  13 -10   4          1.76          3.43         8.40 o
  14 -10   4         90.90         80.65         7.68 o
 -12  -9   4        176.23        136.42        16.26 o
 -11  -9   4         12.82          1.79         6.66 o
 -10  -9   4        132.89         63.73        11.01 o
  -9  -9   4        460.96        409.19        31.26 o
  -8  -9   4         17.00         14.41         6.49 o
  -7  -9   4        104.96        134.27        10.70 o
  -6  -9   4        122.65        152.30        25.01 o
  -5  -9   4        847.80        839.86        53.81 o
  -4  -9   4          6.13          9.09         8.90 o
  -3  -9   4         41.11         49.25        12.78 o
  -2  -9   4       1909.60       2060.01        70.93 o
  -1  -9   4        363.50        363.50        27.79 o
   0  -9   4        171.10        148.74         9.82 o
   1  -9   4       1092.67        985.42        23.34 o
   2  -9   4       3612.91       3797.80       105.02 o
   3  -9   4         20.33          9.82         6.49 o
   4  -9   4      11032.88      11576.88       157.10 o
   5  -9   4          1.82          8.95         4.41 o
   6  -9   4        361.42        443.77        17.59 o
   7  -9   4         47.17         27.08         6.60 o
   8  -9   4       1104.26       1073.25        43.48 o
   9  -9   4         68.33         76.80        10.63 o
  10  -9   4         72.20         84.98        19.53 o
  11  -9   4        499.67        432.62        43.52 o
  12  -9   4          7.43         15.03        10.32 o
  13  -9   4       1048.96       1165.24        59.65 o
  14  -9   4        588.80        588.00        21.37 o
 -12  -8   4        482.86        389.02        29.77 o
 -11  -8   4         13.88         20.97         8.40 o
 -10  -8   4          0.50         -0.77         6.79 o
  -9  -8   4        474.38        444.26        80.79 o
  -8  -8   4        194.58        157.71        16.43 o
  -7  -8   4        472.43        569.14        35.99 o
  -6  -8   4        106.32        139.21        17.61 o
  -5  -8   4        623.45        600.97        33.31 o
  -4  -8   4       1710.45       1521.93        48.34 o
  -3  -8   4        738.40        663.03        33.37 o
  -2  -8   4        337.06        298.64        25.97 o
  -1  -8   4        351.36        258.49        18.31 o
   0  -8   4       4469.92       4106.03        51.66 o
   1  -8   4        112.84        141.74         8.31 o
   2  -8   4         50.62         37.50         5.16 o
   3  -8   4       8822.69       9413.70       140.32 o
   4  -8   4        729.49        805.79        33.31 o
   5  -8   4       2485.16       2556.24        37.38 o
   6  -8   4       1267.82       1166.19        41.45 o
   7  -8   4        164.84        207.08        18.38 o
   8  -8   4         53.58         52.87        14.61 o
   9  -8   4        303.59        364.99        28.28 o
  10  -8   4         17.82         15.49         8.37 o
  11  -8   4          0.19         -7.18        10.83 o
  12  -8   4        176.30        164.10        26.55 o
  13  -8   4        125.33        131.98        21.03 o
  14  -8   4         59.61         53.00         8.36 o
 -13  -7   4         31.54         33.43         7.59 o
 -12  -7   4         84.35         77.53        11.20 o
 -11  -7   4        114.61        100.30        15.15 o
 -10  -7   4          4.94         -6.22         8.30 o
  -9  -7   4        291.51        392.81        32.49 o
  -8  -7   4         79.80         54.08        13.95 o
  -7  -7   4        182.78        200.96        16.67 o
  -6  -7   4       1024.23       1133.27        36.65 o
  -5  -7   4         10.70          9.25         5.05 o
  -4  -7   4       2217.82       1955.27        52.26 o
  -3  -7   4      14157.44      14771.01       137.82 o
  -2  -7   4        816.97        845.05        25.00 o
  -1  -7   4        372.21        274.58        14.43 o
   0  -7   4         46.02         34.22         3.63 o
   1  -7   4      13520.50      13416.24       116.58 o
   2  -7   4       1138.47       1317.55        18.00 o
   3  -7   4       1513.57       1399.47        40.67 o
   4  -7   4      11090.07      11421.47       175.32 o
   5  -7   4        402.67        397.48        15.20 o
   6  -7   4       1076.08       1050.91        41.70 o
   7  -7   4        151.84        134.48        17.74 o
   8  -7   4        882.34        783.07        46.06 o
   9  -7   4        992.14        996.59        42.23 o
  10  -7   4       3437.01       3906.24        89.71 o
  11  -7   4        333.41        414.41        41.86 o
  12  -7   4        306.11        379.83        39.46 o
  13  -7   4         10.52         23.73        10.35 o
  14  -7   4         14.68         15.92         5.42 o
 -13  -6   4          1.07          7.47        16.64 o
 -12  -6   4          5.05          5.00         5.44 o
 -11  -6   4        287.48        264.04        34.29 o
 -10  -6   4          3.72          0.60         9.11 o
  -9  -6   4        249.81        220.23        16.60 o
  -8  -6   4         45.50         31.50         8.72 o
  -7  -6   4        382.96        348.73        19.19 o
  -6  -6   4        337.72        323.79        17.78 o
  -5  -6   4        839.09        747.14        24.20 o
  -4  -6   4       4582.25       4814.00        59.87 o
  -3  -6   4       5838.09       5756.43        84.16 o
  -2  -6   4        699.22        666.72        18.81 o
  -1  -6   4       2168.05       2002.59        22.63 o
   0  -6   4      14997.22      14882.92       101.93 o
   1  -6   4       1116.63       1104.55        11.84 o
   2  -6   4        739.04        696.26         9.93 o
   3  -6   4        984.84       1055.85        17.55 o
   4  -6   4       1013.08        978.62        21.91 o
   5  -6   4          0.66         24.52        22.83 o
   6  -6   4         68.27         80.32        12.67 o
   7  -6   4        944.16        964.45        92.32 o
   8  -6   4        152.97        168.02        23.31 o
   9  -6   4        373.00        359.65        36.34 o
  10  -6   4        684.62        793.10        33.28 o
  11  -6   4       2514.26       2806.56       107.73 o
  12  -6   4         12.49         22.00        13.67 o
  13  -6   4         48.07         36.72         9.30 o
  14  -6   4          7.60          6.56         5.21 o
 -13  -5   4        415.53        402.13        63.13 o
 -12  -5   4          5.85          9.55         6.28 o
 -11  -5   4         35.19         39.74        11.19 o
 -10  -5   4        587.77        501.26        45.72 o
  -9  -5   4        746.16        658.31        40.78 o
  -8  -5   4         22.75         21.65         7.65 o
  -7  -5   4         21.20         10.92         6.71 o
  -6  -5   4        426.75        370.81        20.58 o
  -5  -5   4         17.89         11.79         4.09 o
  -4  -5   4       2245.82       2598.25        32.32 o
  -3  -5   4       1338.81       1374.66        21.92 o
  -2  -5   4      10303.18      10263.13       107.00 o
  -1  -5   4       3497.77       3431.74        23.63 o
   0  -5   4       6050.39       6020.11        47.11 o
   1  -5   4        914.70        916.61        10.48 o
   2  -5   4         22.31         13.45         2.03 o
   3  -5   4         32.50         26.29         2.76 o
   4  -5   4         41.55         55.12         6.54 o
   5  -5   4         36.74         67.01         8.27 o
   6  -5   4        969.96        887.20        29.78 o
   7  -5   4        257.77        273.33        24.89 o
   8  -5   4        111.43         50.31        14.09 o
   9  -5   4        252.82        291.94        30.94 o
  10  -5   4       1533.67       1798.53        68.62 o
  11  -5   4         41.13         39.01        12.42 o
  12  -5   4        264.05        287.79        23.22 o
  13  -5   4         66.83         84.20        12.39 o
  14  -5   4         21.36         22.42         8.01 o
 -13  -4   4         85.35         62.99         9.45 o
 -12  -4   4         11.31         27.86        13.62 o
 -11  -4   4        188.66        130.75        24.54 o
 -10  -4   4          3.60         16.37         7.67 o
  -9  -4   4          5.34         -0.38         6.21 o
  -8  -4   4        231.92        244.61        21.15 o
  -7  -4   4         25.93         12.81         8.04 o
  -6  -4   4       1989.04       2049.69        42.04 o
  -5  -4   4        216.39        324.24        11.98 o
  -4  -4   4       1234.46       1183.06        23.25 o
  -3  -4   4          0.52          6.54         1.65 o
  -2  -4   4       1007.69        916.32        17.63 o
  -1  -4   4        703.68        726.44        12.07 o
   0  -4   4          1.59          3.73         1.37 o
   1  -4   4        747.03        746.86        10.98 o
   2  -4   4      13442.68      13405.05        91.99 o
   3  -4   4       4527.63       4547.68        36.89 o
   4  -4   4        122.62        199.25        10.47 o
   5  -4   4       2854.03       2787.71        71.75 o
   6  -4   4        149.20        138.23        12.06 o
   7  -4   4        133.28         85.22        17.34 o
   8  -4   4        492.47        474.14        36.11 o
   9  -4   4         34.69         51.99        21.15 o
  10  -4   4          5.82         17.74         8.15 o
  11  -4   4        571.73        687.39        37.52 o
  12  -4   4        168.12        178.89        17.92 o
  13  -4   4         17.48         12.91         8.05 o
  14  -4   4         31.73         33.37         8.91 o
 -14  -3   4         15.11         13.56         5.91 o
 -13  -3   4         34.08         36.33         8.78 o
 -12  -3   4         86.24         43.60        11.34 o
 -11  -3   4         47.63         66.02        10.58 o
 -10  -3   4        717.48        855.60        29.87 o
  -9  -3   4        183.08        183.28        25.86 o
  -8  -3   4        106.78         83.67        12.50 o
  -7  -3   4         49.17         44.02        13.66 o
  -6  -3   4        222.20        255.85        14.94 o
  -5  -3   4        125.38        155.46         7.93 o
  -4  -3   4       1982.83       1956.55        27.16 o
  -3  -3   4       3084.78       3040.02        27.50 o
  -2  -3   4       2452.02       2693.74        22.37 o
  -1  -3   4         10.14         43.37         4.46 o
   0  -3   4       8778.91       7599.77        50.80 o
   1  -3   4         18.07         15.56         2.12 o
   2  -3   4        576.50        533.59         9.90 o
   3  -3   4       7727.57       7321.67        98.29 o
   4  -3   4        656.57        596.67        17.56 o
   5  -3   4          5.35         15.93         6.81 o
   6  -3   4        342.78        400.03        20.12 o
   7  -3   4         55.15         43.08         9.09 o
   8  -3   4         12.76          7.81        16.15 o
   9  -3   4        324.30        285.75        44.64 o
  10  -3   4       1033.04       1203.77        37.05 o
  11  -3   4         23.92         23.45         7.05 o
  12  -3   4          0.59         10.12         8.18 o
  13  -3   4         69.51         50.86         9.14 o
  14  -3   4         51.04         27.29         7.80 o
 -14  -2   4        146.52        125.57        17.67 o
 -13  -2   4         13.95          9.81         5.33 o
 -12  -2   4         91.70         81.27        11.01 o
 -11  -2   4        277.92        268.18        20.34 o
 -10  -2   4        113.59         94.83         9.47 o
  -9  -2   4        246.19        246.79        21.87 o
  -8  -2   4       2624.94       2990.17        69.00 o
  -7  -2   4       1187.68       1196.30        42.73 o
  -6  -2   4       4030.81       4073.05        49.93 o
  -5  -2   4       9516.80       9160.74        69.25 o
  -4  -2   4        870.84        915.28        19.09 o
  -3  -2   4       5398.02       5310.94        34.69 o
  -2  -2   4       6665.25       6340.52        76.00 o
  -1  -2   4        633.35        473.55        13.00 o
   0  -2   4         80.39        121.82         7.47 o
   1  -2   4      33560.23      30850.32       211.78 o
   2  -2   4         51.91         35.07         3.32 o
   3  -2   4         16.76         32.86         3.85 o
   4  -2   4        325.52        275.54        18.02 o
   5  -2   4        331.11        320.79        17.97 o
   6  -2   4         21.59         19.44         8.15 o
   7  -2   4        199.75        163.92        17.87 o
   8  -2   4        877.54        878.66        70.92 o
   9  -2   4        130.02        133.34        19.69 o
  10  -2   4         40.80         46.80         8.66 o
  11  -2   4         35.72         43.63        11.51 o
  12  -2   4        626.71        580.08        32.94 o
  13  -2   4          4.35          1.67         6.33 o
  14  -2   4         50.38         47.97        10.63 o
 -14  -1   4          5.76          2.15         6.27 o
 -13  -1   4         94.13         96.49        12.40 o
 -12  -1   4         75.44         72.05        11.02 o
 -11  -1   4        243.91        261.10        19.63 o
 -10  -1   4         81.88         69.12         8.37 o
  -9  -1   4        235.97        247.26        21.58 o
  -8  -1   4        399.96        384.48        19.68 o
  -7  -1   4          1.87          0.06         3.45 o
  -6  -1   4         95.50        113.67        10.19 o
  -5  -1   4         41.74         99.25         7.86 o
  -4  -1   4       1500.57       1289.95        20.13 o
  -3  -1   4         34.74         49.29         3.57 o
  -2  -1   4        956.38       1213.23        17.82 o
  -1  -1   4       5321.79       4814.97        61.42 o
   0  -1   4       6632.72       5988.90        65.93 o
   1  -1   4      19849.32      18840.65       179.93 o
   2  -1   4         17.22         26.64         3.41 o
   3  -1   4          5.08          7.78         4.03 o
   4  -1   4         31.84         17.64         6.90 o
   5  -1   4       1131.48       1092.98        53.76 o
   6  -1   4         78.00         69.68        11.35 o
   7  -1   4          0.76         -0.12        11.69 o
   8  -1   4        268.85        250.07        23.57 o
   9  -1   4        118.90        145.77        19.96 o
  10  -1   4        373.36        379.71        23.82 o
  11  -1   4          2.76         -2.47         6.63 o
  12  -1   4        754.99        817.49        38.29 o
  13  -1   4         16.09         12.78        10.65 o
  14  -1   4         27.68         24.50         7.53 o
 -14   0   4         41.91         45.82         7.89 o
 -13   0   4          3.45          2.70         9.11 o
 -12   0   4         75.19         71.53        11.15 o
 -11   0   4        415.75        422.05        25.27 o
 -10   0   4        382.55        416.66        19.03 o
  -9   0   4          0.47          0.41         4.97 o
  -8   0   4         27.21         24.01         9.37 o
  -7   0   4        663.61        778.43        26.76 o
  -6   0   4        620.66        569.06        21.68 o
  -5   0   4       2750.66       2813.65        37.43 o
  -4   0   4          4.23         26.94         2.83 o
  -3   0   4        279.64        311.83         7.80 o
  -2   0   4       4264.35       4189.09        58.39 o
  -1   0   4       1470.88       1329.33        15.58 o
   0   0   4         35.45         75.78         5.04 o
   1   0   4        234.74        270.92        12.11 o
   2   0   4      12834.57      12412.83        78.74 o
   3   0   4       1935.92       2135.36        39.37 o
   4   0   4       4057.84       4430.88       105.69 o
   5   0   4          4.59          0.78         6.33 o
   6   0   4        609.57        548.64        47.24 o
   7   0   4        182.91        175.77        27.38 o
   8   0   4        212.07        209.53        23.32 o
   9   0   4        383.21        347.88        22.64 o
  10   0   4          1.04         -1.57         5.54 o
  11   0   4          0.43          6.74         6.87 o
  12   0   4       2062.29       2040.43        58.46 o
  13   0   4         49.02         43.53         7.60 o
 -14   1   4         78.31         92.59        11.71 o
 -13   1   4         74.99         85.41        13.47 o
 -12   1   4        281.83        310.65        21.03 o
 -11   1   4          6.28         14.98         7.83 o
 -10   1   4          7.91          1.18         4.79 o
  -9   1   4         86.44         89.67        16.11 o
  -8   1   4         85.83         68.59        12.71 o
  -7   1   4       1856.48       1957.95        49.23 o
  -6   1   4        118.19         90.25         9.19 o
  -5   1   4        423.68        396.15        14.86 o
  -4   1   4       2726.67       3194.43        36.74 o
  -3   1   4       1367.14       1264.57        16.37 o
  -2   1   4        808.70        788.09        12.32 o
  -1   1   4       4585.75       4475.65        39.74 o
   0   1   4      17798.89      17353.30        85.10 o
   1   1   4       3165.28       2961.63        32.04 o
   2   1   4       1194.48       1240.81        18.75 o
   3   1   4        238.19        258.10        11.58 o
   4   1   4       2761.84       2826.79        42.21 o
   5   1   4       5354.49       5408.92        68.56 o
   6   1   4        277.43        296.56        23.65 o
   7   1   4        259.72        222.19        22.05 o
   8   1   4        598.85        599.92        50.62 o
   9   1   4         10.13         27.05         8.45 o
  10   1   4        191.48        172.59        19.94 o
  11   1   4        411.79        349.88        26.25 o
  12   1   4          0.09          8.21         5.95 o
  13   1   4        424.04        470.81        24.89 o
 -14   2   4         59.28         58.42        16.26 o
 -13   2   4        559.11        602.42        83.93 o
 -12   2   4        326.92        341.16        28.09 o
 -11   2   4        598.14        682.69        39.96 o
 -10   2   4         20.79         35.12         7.55 o
  -9   2   4          0.89          0.87         8.74 o
  -8   2   4          6.93          1.31         7.95 o
  -7   2   4          8.19         23.88        13.26 o
  -6   2   4       1665.19       1664.90        34.82 o
  -5   2   4       2183.28       2414.77        39.43 o
  -4   2   4         47.64         45.50         4.57 o
  -3   2   4       1045.40        930.62        14.75 o
  -2   2   4         14.20         12.93         2.39 o
  -1   2   4       3341.89       3054.03        26.54 o
   0   2   4        339.62        297.08         7.90 o
   1   2   4         21.67         36.11         3.02 o
   2   2   4       1996.39       1706.09        23.02 o
   3   2   4        939.94        942.43        21.16 o
   4   2   4       1915.49       1922.83        32.58 o
   5   2   4         29.72         46.61        10.57 o
   6   2   4        249.01        212.32        27.24 o
   7   2   4        382.81        424.54        41.28 o
   8   2   4       1981.48       2181.92        98.72 o
   9   2   4       2940.19       3044.61        66.63 o
  10   2   4         10.27          9.80         6.85 o
  11   2   4        419.28        390.84        26.95 o
  12   2   4        516.32        450.95        25.52 o
  13   2   4          0.51          2.15         5.23 o
 -14   3   4          0.38         -0.13         5.64 o
 -13   3   4         19.26         18.76         7.93 o
 -12   3   4         70.77         64.36        12.87 o
 -11   3   4        259.67        261.05        25.85 o
 -10   3   4        751.08        835.92        37.41 o
  -9   3   4        228.78        193.00        22.35 o
  -8   3   4       1090.41       1075.41        50.21 o
  -7   3   4        740.14        771.37        41.27 o
  -6   3   4        209.55        274.10        14.98 o
  -5   3   4       1046.68        964.17        24.39 o
  -4   3   4         18.64          5.36         3.84 o
  -3   3   4         17.11         11.16         2.84 o
  -2   3   4       2302.22       2117.91        26.74 o
  -1   3   4       6770.52       6377.94        54.39 o
   0   3   4       1868.83       1544.29        22.58 o
   1   3   4       2215.55       2346.29        31.84 o
   2   3   4         10.35         42.08         3.97 o
   3   3   4       3953.88       4807.59        50.92 o
   4   3   4         25.97         12.00         4.13 o
   5   3   4       2753.94       2711.03        92.48 o
   6   3   4        152.13        157.58        26.24 o
   7   3   4       2042.09       2327.13        99.64 o
   8   3   4        832.60        781.03        33.37 o
   9   3   4        145.42         97.36        15.37 o
  10   3   4        155.39        116.24        16.11 o
  11   3   4        798.77        748.00        35.13 o
  12   3   4        152.07        153.14        14.31 o
 -14   4   4        264.98        298.01        23.06 o
 -13   4   4        316.05        354.92        25.56 o
 -12   4   4        289.37        281.61        25.39 o
 -11   4   4         44.91         30.94        10.53 o
 -10   4   4        394.63        450.59        28.04 o
  -9   4   4        173.63        159.26        22.11 o
  -8   4   4          1.35          3.74         8.75 o
  -7   4   4        953.60        909.14        43.80 o
  -6   4   4        389.33        459.87        19.06 o
  -5   4   4        414.65        416.48        16.90 o
  -4   4   4       1050.80        848.59        22.37 o
  -3   4   4       1044.85        947.60        22.16 o
  -2   4   4        681.82        706.63        20.07 o
  -1   4   4        149.04        251.45        10.54 o
   0   4   4        969.77       1009.79        15.14 o
   1   4   4         45.27         37.31         3.54 o
   2   4   4       2700.78       2853.53        63.16 o
   3   4   4       3192.87       2983.70        49.90 o
   4   4   4        901.49       1008.95        38.26 o
   5   4   4        125.66        170.96        24.90 o
   6   4   4       2270.56       2381.73        99.20 o
   7   4   4          6.67        -13.43        13.44 o
   8   4   4        736.87        758.66        33.13 o
   9   4   4         68.93         33.58         9.57 o
  10   4   4        144.77        132.01        15.97 o
  11   4   4          7.49         13.08         6.00 o
  12   4   4         61.97         64.57         8.71 o
 -14   5   4         22.18         17.98        11.70 o
 -13   5   4        341.30        364.17        20.69 o
 -12   5   4       1131.20       1224.08        54.44 o
 -11   5   4        656.02        699.47        52.71 o
 -10   5   4          0.44         11.93         7.28 o
  -9   5   4       2336.21       2466.18        79.25 o
  -8   5   4        367.04        407.04        32.00 o
  -7   5   4        269.48        316.69        17.48 o
  -6   5   4        917.43        930.32        36.08 o
  -5   5   4        130.71        101.87         9.12 o
  -4   5   4         35.54         24.35         4.39 o
  -3   5   4        365.80        544.81        17.59 o
  -2   5   4       3864.84       4011.51        41.65 o
  -1   5   4         27.96         38.06         5.37 o
   0   5   4        137.81        121.84         6.57 o
   1   5   4        351.45        307.88        11.46 o
   2   5   4       1282.49       1413.85        35.25 o
   3   5   4         40.58         28.87         7.80 o
   4   5   4        690.31        674.84        33.99 o
   5   5   4         51.81         66.21        17.29 o
   6   5   4         87.36        109.76        22.52 o
   7   5   4         99.55         91.64         8.99 o
   8   5   4        162.71        163.47        16.48 o
   9   5   4        304.99        285.76        19.39 o
  10   5   4          1.55         -3.17         6.99 o
  11   5   4          4.07          0.49         4.55 o
  12   5   4        144.72        145.94        10.96 o
 -14   6   4        243.94        309.10        18.80 o
 -13   6   4         24.78         35.95         8.49 o
 -12   6   4         38.97         59.95         9.87 o
 -11   6   4         45.53         51.91        16.15 o
 -10   6   4         39.15         44.11        10.83 o
  -9   6   4         19.31         26.38         6.82 o
  -8   6   4        391.53        381.89        32.10 o
  -7   6   4        111.43        115.80        10.92 o
  -6   6   4         54.80         47.42         7.06 o
  -5   6   4         18.90         13.72         6.26 o
  -4   6   4         11.33          9.85         4.04 o
  -3   6   4        433.63        431.22        15.27 o
  -2   6   4       2259.66       2586.57        36.29 o
  -1   6   4       5377.60       6246.71        56.16 o
   0   6   4       1396.85       1575.60        29.99 o
   1   6   4         47.77         40.91         4.95 o
   2   6   4        460.54        460.01        17.35 o
   3   6   4         90.36         89.06        13.26 o
   4   6   4         14.24          6.20         6.07 o
   5   6   4        948.01        983.13        66.31 o
   6   6   4        126.31        124.88        10.52 o
   7   6   4         16.58         19.53         7.46 o
   8   6   4          1.57          6.11         6.04 o
   9   6   4        170.09        148.41        13.69 o
  10   6   4         82.94         81.58        11.15 o
  11   6   4         25.54         28.02         6.27 o
 -14   7   4         32.83         31.81         9.67 o
 -13   7   4         39.08         53.12         7.83 o
 -12   7   4        107.49        103.03        11.98 o
 -11   7   4         30.71         45.36         8.89 o
 -10   7   4         48.23         35.78        10.02 o
  -9   7   4        278.96        297.32        23.95 o
  -8   7   4        652.09        695.23        34.62 o
  -7   7   4        363.66        397.95        21.32 o
  -6   7   4         24.28         24.30         7.63 o
  -5   7   4       1341.49       1303.31        34.24 o
  -4   7   4          9.20         13.69         3.71 o
  -3   7   4          4.84          5.11         4.14 o
  -2   7   4        524.24        685.63        23.49 o
  -1   7   4        134.84        122.96        12.22 o
   0   7   4       1432.72       1393.47        38.04 o
   1   7   4        779.53        857.85        30.39 o
   2   7   4         62.49         67.40         7.70 o
   3   7   4        427.24        421.59        28.94 o
   4   7   4       2466.45       2689.94       162.37 o
   5   7   4       2967.11       2818.47        64.32 o
   6   7   4        284.17        281.13        17.62 o
   7   7   4        976.21        904.36        34.70 o
   8   7   4         14.82         11.78         8.18 o
   9   7   4         94.46         96.16        10.69 o
  10   7   4          0.70         -3.63         3.63 o
  11   7   4        254.69        263.59        22.08 o
 -13   8   4          1.18         -3.85         3.85 o
 -12   8   4        101.72        102.53         8.41 o
 -11   8   4          5.97         -1.63         9.03 o
 -10   8   4         30.08         26.74        11.34 o
  -9   8   4        510.96        596.05        39.44 o
  -8   8   4        703.62        794.79        28.28 o
  -7   8   4         32.68         32.69         5.40 o
  -6   8   4        337.87        343.54        19.39 o
  -5   8   4        209.51        240.48        15.71 o
  -4   8   4        448.50        451.36        23.37 o
  -3   8   4        158.38        145.10        12.17 o
  -2   8   4        715.30        758.85        26.54 o
  -1   8   4          6.13         18.11         7.22 o
   0   8   4       1311.11       1520.86        42.79 o
   1   8   4        230.97        205.01        26.22 o
   2   8   4        886.77        930.93        88.07 o
   3   8   4         19.05         14.46         7.05 o
   4   8   4          7.39         16.09         4.49 o
   5   8   4       1409.66       1370.18        45.73 o
   6   8   4        318.98        292.61        17.55 o
   7   8   4        692.25        639.88        24.80 o
   8   8   4          1.68         -5.23         5.23 o
   9   8   4         71.17         67.10         7.77 o
  10   8   4         68.72         54.78         5.98 o
 -13   9   4         78.12         63.84         9.26 o
 -12   9   4         69.89         69.54         7.73 o
 -11   9   4          9.03          1.25         8.55 o
 -10   9   4        558.76        652.38        39.78 o
  -9   9   4         39.44         27.98        11.98 o
  -8   9   4         10.19         -0.21        22.50 o
  -7   9   4       1003.26       1023.32        26.87 o
  -6   9   4       1050.97       1091.47        30.02 o
  -5   9   4          6.57         17.37         7.10 o
  -4   9   4         28.27         28.74         8.58 o
  -3   9   4          9.58          5.15         5.24 o
  -2   9   4         34.03         48.39         8.84 o
  -1   9   4        235.55        249.08        18.86 o
   0   9   4        871.53        883.19        34.89 o
   1   9   4       1326.78       1408.06        67.80 o
   2   9   4        647.90        607.77        23.92 o
   3   9   4         69.28         62.11         7.40 o
   4   9   4       1068.08       1016.51        30.82 o
   5   9   4          3.79          8.82         7.34 o
   6   9   4        196.75        138.10        12.03 o
   7   9   4         43.84         38.62         8.30 o
   8   9   4        197.61        185.03        13.27 o
   9   9   4          4.54         10.34         3.69 o
 -12  10   4         23.89         33.55         5.61 o
 -11  10   4          0.59         -4.17         8.24 o
 -10  10   4        102.41         82.55        11.83 o
  -9  10   4         25.92          6.24        13.69 o
  -8  10   4         83.77         83.78        17.88 o
  -7  10   4          1.15          5.65         7.69 o
  -6  10   4        482.58        455.21        20.14 o
  -5  10   4        235.93        223.43        12.68 o
  -4  10   4         28.67         40.51         6.05 o
  -3  10   4        154.67        136.95        10.68 o
  -2  10   4        984.73        993.47        28.06 o
  -1  10   4         80.27         68.24         7.98 o
   0  10   4         73.90         85.90         8.55 o
   1  10   4        126.74         98.88        10.45 o
   2  10   4        254.55        204.58        12.80 o
   3  10   4        251.37        193.60        15.35 o
   4  10   4        154.64        134.04        16.13 o
   5  10   4        840.58        747.32        37.20 o
   6  10   4         19.20          6.12         5.50 o
   7  10   4          9.04          5.45         4.48 o
   8  10   4          0.15          1.62         4.70 o
   9  10   4         11.45         26.01         7.36 o
 -12  11   4        139.70        112.09        10.12 o
 -11  11   4          7.98          9.42         5.77 o
 -10  11   4         53.52         51.85         9.10 o
  -9  11   4         52.43         40.20         9.84 o
  -8  11   4          4.02         -2.44         6.13 o
  -7  11   4        288.07        342.48        21.03 o
  -6  11   4        137.04        108.13        12.22 o
  -5  11   4         33.44         29.20         7.35 o
  -4  11   4        385.71        376.19        29.12 o
  -3  11   4        168.76        193.42        13.05 o
  -2  11   4         33.31         28.04         5.84 o
  -1  11   4        456.23        417.97        18.86 o
   0  11   4        207.46        160.78        14.76 o
   1  11   4       1011.37        760.22        44.37 o
   2  11   4         93.22         46.52        10.20 o
   3  11   4       2049.08       1718.78        62.87 o
   4  11   4        187.04        176.84        15.58 o
   5  11   4         82.53         84.31        13.82 o
   6  11   4          2.87         -2.45         6.50 o
   7  11   4         66.76         83.59        11.45 o
   8  11   4        278.43        316.25        20.50 o
 -11  12   4        351.57        373.13        20.46 o
 -10  12   4         22.48         28.51         6.69 o
  -9  12   4         74.22         76.82        10.97 o
  -8  12   4        763.82        770.10        28.70 o
  -7  12   4        103.50         60.03        14.61 o
  -6  12   4        413.75        408.54        22.58 o
  -5  12   4         10.99         -5.60         5.60 o
  -4  12   4        197.70        143.09        16.19 o
  -3  12   4        322.92        291.84        22.24 o
  -2  12   4          2.53         -4.75         7.56 o
  -1  12   4        110.90         89.25        13.54 o
   0  12   4         38.34         35.07        10.05 o
   1  12   4        166.03        109.99        13.88 o
   2  12   4        436.60        411.64        38.16 o
   3  12   4          5.56          3.84         4.65 o
   4  12   4        161.27        177.06        14.20 o
   5  12   4        227.21        284.25        27.13 o
   6  12   4          1.68         -8.69         8.69 o
   7  12   4         28.37         31.56         9.22 o
 -10  13   4         34.45         44.04         6.95 o
  -9  13   4         25.85         13.17         6.42 o
  -8  13   4        116.25        117.68        10.72 o
  -7  13   4          5.13          0.68         5.96 o
  -6  13   4         96.63         69.44         9.30 o
  -5  13   4        271.66        242.28        24.94 o
  -4  13   4          1.88         12.31         8.76 o
  -3  13   4        277.23        232.22        23.44 o
  -2  13   4        242.77        233.11        24.39 o
  -1  13   4       1086.95        942.58        55.96 o
   0  13   4         10.50          1.53         6.59 o
   1  13   4         63.30         50.08        10.10 o
   2  13   4        205.13        181.06        28.32 o
   3  13   4          2.18         -7.83         7.83 o
   4  13   4         18.67         17.35         6.41 o
   5  13   4         31.09         40.40        11.26 o
  -9  14   4          9.71         10.09         4.32 o
  -8  14   4        307.25        347.67        23.41 o
  -7  14   4         31.84         28.82         7.83 o
  -6  14   4        363.22        391.35        27.60 o
  -5  14   4         77.44         55.77         9.28 o
  -4  14   4         32.68         20.43         7.86 o
  -3  14   4         27.80         22.98         8.60 o
  -2  14   4        169.50        125.87        16.92 o
  -1  14   4        244.11        227.03        25.74 o
   0  14   4         84.99         90.48        14.13 o
   1  14   4         27.28         22.31         6.40 o
   2  14   4        533.36        500.90        39.36 o
   3  14   4         69.26         75.74        14.52 o
  -7  15   4        420.67        415.61        22.11 o
  -6  15   4         39.95         45.61        11.75 o
  -5  15   4         59.09         69.32        16.33 o
  -4  15   4          2.44          8.63         8.83 o
  -3  15   4          0.96         -3.76         5.23 o
  -2  15   4        490.75        421.91        26.18 o
  -1  15   4         11.26         13.05         7.43 o
   0  15   4        336.20        282.98        20.22 o
   1  15   4          4.00         -2.83         5.87 o
   2  15   4        439.41        386.00        28.49 o
  -5  16   4         32.07         19.40         7.31 o
  -4  16   4        338.53        330.25        28.46 o
  -3  16   4        348.94        352.12        29.42 o
  -2  16   4          7.37         10.61         4.70 o
  -1  16   4         58.34         54.60         7.65 o
   0  16   4        390.66        411.25        26.92 o
   0 -20   5         66.72         89.29        13.74 o
   1 -20   5         37.17         97.06        14.55 o
   2 -20   5        569.81        732.03        35.72 o
   3 -20   5          4.05         17.28         9.63 o
   4 -20   5         23.56         32.29        10.81 o
   5 -20   5        230.30        217.29        24.77 o
  -3 -19   5        262.59        320.74        24.53 o
  -2 -19   5          8.41         -7.35         7.96 o
  -1 -19   5          6.77         20.02         9.56 o
   0 -19   5         92.85         82.32        15.64 o
   1 -19   5        145.35        121.34        14.50 o
   2 -19   5        148.77        168.17        30.53 o
   3 -19   5        873.58        672.23        33.35 o
   4 -19   5         49.09         35.87         8.30 o
   5 -19   5        289.41        254.17        43.14 o
   6 -19   5          7.74         -6.11         6.11 o
   7 -19   5        127.54        113.36         9.39 o
   8 -19   5        252.14        224.57        20.21 o
  -5 -18   5         65.32         47.83         8.91 o
  -4 -18   5          4.19          4.53         7.36 o
  -3 -18   5         57.68         71.06        17.66 o
  -2 -18   5         34.29         31.87        15.84 o
  -1 -18   5        328.67        384.56        36.01 o
   0 -18   5        331.84        307.83        25.52 o
   1 -18   5          2.38         16.65         9.17 o
   2 -18   5         24.86         23.96         5.49 o
   3 -18   5          4.93          0.13         4.19 o
   4 -18   5        357.09        317.56        27.58 o
   5 -18   5         11.35         16.12         7.79 o
   6 -18   5        690.61        715.83        30.34 o
   7 -18   5        334.14        306.27        19.05 o
   8 -18   5        847.04        784.16        26.19 o
   9 -18   5         38.57         45.31        10.80 o
  -6 -17   5         89.51         85.12        12.04 o
  -5 -17   5        107.14        140.84        12.46 o
  -4 -17   5         25.98         31.41         7.42 o
  -3 -17   5        138.93        146.19        17.09 o
  -2 -17   5          2.76          0.61         7.14 o
  -1 -17   5         18.90         11.38         7.08 o
   0 -17   5         38.79         40.44         7.90 o
   1 -17   5        426.66        433.23        22.98 o
   2 -17   5        373.51        386.23        18.99 o
   3 -17   5        368.85        342.67        17.60 o
   4 -17   5       1293.67       1294.66        39.58 o
   5 -17   5          9.53         12.67         7.01 o
   6 -17   5        182.89        173.83        18.09 o
   7 -17   5        985.56        960.75        42.38 o
   8 -17   5         38.15         39.52         6.25 o
   9 -17   5         98.36        109.38         8.69 o
  10 -17   5          7.78          5.63         3.45 o
  -7 -16   5        322.95        439.37        27.64 o
  -6 -16   5         26.22         27.84         7.82 o
  -5 -16   5        250.36        284.57        15.03 o
  -4 -16   5         21.99         24.36         5.93 o
  -3 -16   5         37.18         56.87        11.08 o
  -2 -16   5        213.70        211.21        14.89 o
  -1 -16   5         41.44         28.62         6.65 o
   0 -16   5        310.66        329.62        17.70 o
   1 -16   5        408.83        407.18        22.05 o
   2 -16   5        261.09        265.77        16.60 o
   3 -16   5         36.90         45.22         8.17 o
   4 -16   5         99.23         84.31        10.92 o
   5 -16   5        203.67        151.81        24.47 o
   6 -16   5       1269.46       1228.25        46.80 o
   7 -16   5         41.30         27.64         7.48 o
   8 -16   5         47.17         71.37        11.35 o
   9 -16   5          2.51         -4.60         4.60 o
  10 -16   5          0.13          5.39         4.01 o
  11 -16   5        134.63        119.88        18.44 o
  -8 -15   5         75.10         85.76        12.77 o
  -7 -15   5        114.72        116.78        28.00 o
  -6 -15   5        172.70        192.29        19.76 o
  -5 -15   5        213.18        206.13        13.27 o
  -4 -15   5        914.71        971.50        28.98 o
  -3 -15   5        100.68         80.73         9.12 o
  -2 -15   5       1271.89       1357.64        29.46 o
  -1 -15   5       3755.55       3905.60        63.92 o
   0 -15   5         21.53         16.70         6.66 o
   1 -15   5       1951.16       2071.61        57.56 o
   2 -15   5        941.78        894.22        24.98 o
   3 -15   5       2285.26       2353.04        40.27 o
   4 -15   5        639.52        535.84        21.70 o
   5 -15   5        228.24        210.46        20.66 o
   6 -15   5         26.96         34.83        11.04 o
   7 -15   5          3.08         -2.24        10.91 o
   8 -15   5          9.96         10.51         6.83 o
   9 -15   5        477.45        531.79        22.14 o
  10 -15   5         58.58         61.27        12.99 o
  11 -15   5         26.18         14.85         9.72 o
  -9 -14   5         13.76         -1.69         7.12 o
  -8 -14   5          1.13         24.19         7.85 o
  -7 -14   5        129.53        178.54        21.15 o
  -6 -14   5        135.09        158.12        22.46 o
  -5 -14   5        113.86        112.29         9.89 o
  -4 -14   5        115.18        104.02         9.85 o
  -3 -14   5        282.35        288.27        14.58 o
  -2 -14   5       1712.42       1882.28        31.76 o
  -1 -14   5        500.43        533.64        16.44 o
   0 -14   5          3.11         -0.21         3.62 o
   1 -14   5       4457.47       4704.02       130.07 o
   2 -14   5       8343.93       8680.03       178.34 o
   3 -14   5         88.34         77.25         7.60 o
   4 -14   5        148.34        157.44        11.80 o
   5 -14   5        755.08        766.84        25.10 o
   6 -14   5        172.40        183.18        12.76 o
   7 -14   5        148.76        147.00        16.81 o
   8 -14   5          1.04         11.17        11.09 o
   9 -14   5        235.12        250.14        18.15 o
  10 -14   5        460.89        496.42        28.26 o
  11 -14   5         23.32         18.34        15.97 o
  12 -14   5         31.59         32.14         6.68 o
 -10 -13   5        122.78        109.19        13.33 o
  -9 -13   5        141.52        182.74        33.28 o
  -8 -13   5         14.41          5.75         5.74 o
  -7 -13   5          1.45         -4.34         6.45 o
  -6 -13   5          8.09         10.88         6.03 o
  -5 -13   5        158.79        137.55        10.12 o
  -4 -13   5          6.71          9.26         4.21 o
  -3 -13   5          1.32          2.51         3.83 o
  -2 -13   5         79.30         80.55         8.26 o
  -1 -13   5       2901.84       2848.24        65.07 o
   0 -13   5         99.79         93.48        10.96 o
   1 -13   5       1277.60       1329.46        56.71 o
   2 -13   5       1587.85       1549.13        38.62 o
   3 -13   5        354.10        369.49        19.11 o
   4 -13   5        335.93        335.03        22.82 o
   5 -13   5        244.15        241.86        13.79 o
   6 -13   5        282.63        281.30        14.93 o
   7 -13   5        961.12        977.41        32.25 o
   8 -13   5         79.67         53.05        13.88 o
   9 -13   5         14.89          6.56         5.16 o
  10 -13   5         37.88         18.84         7.66 o
  11 -13   5          6.50          5.47        19.72 o
  12 -13   5          1.86          2.67        12.12 o
  13 -13   5          1.75         21.83         8.90 o
 -10 -12   5         78.75         61.18        11.66 o
  -9 -12   5        196.37        230.54        19.05 o
  -8 -12   5        396.79        455.94        23.06 o
  -7 -12   5        144.07        103.46        10.93 o
  -6 -12   5         12.02         25.06         7.18 o
  -5 -12   5        477.68        490.42        17.15 o
  -4 -12   5          4.71          1.71         3.49 o
  -3 -12   5        257.50        299.21        31.97 o
  -2 -12   5        367.56        366.84        33.94 o
  -1 -12   5        492.85        416.59        24.10 o
   0 -12   5        144.51        117.87         9.96 o
   1 -12   5       1200.06       1255.02        54.51 o
   2 -12   5        614.13        617.69        24.40 o
   3 -12   5         70.34         77.11         8.86 o
   4 -12   5       1553.22       1499.96        37.66 o
   5 -12   5        407.53        406.03        22.59 o
   6 -12   5       3409.07       3507.99        67.78 o
   7 -12   5        461.85        504.41        22.40 o
   8 -12   5       1593.13       1618.48        90.96 o
   9 -12   5        233.20        181.97        14.14 o
  10 -12   5         14.35          7.76         5.46 o
  11 -12   5         11.86          5.72         8.09 o
  12 -12   5         93.92         77.68        11.68 o
  13 -12   5          1.60          1.70         5.25 o
 -11 -11   5          9.57          2.32         4.34 o
 -10 -11   5          8.67         -2.94        11.98 o
  -9 -11   5          0.11          8.56         4.88 o
  -8 -11   5          0.20         13.20         6.99 o
  -7 -11   5        486.17        472.63        26.47 o
  -6 -11   5        613.01        584.90        21.69 o
  -5 -11   5        200.13        170.39        12.09 o
  -4 -11   5         54.14         30.80        10.71 o
  -3 -11   5        516.02        487.92        40.09 o
  -2 -11   5       1609.07       1337.64       162.77 o
  -1 -11   5          1.11          1.78         5.36 o
   0 -11   5       2719.16       2697.84        53.98 o
   1 -11   5        130.59        160.86        11.75 o
   2 -11   5       2504.70       2511.61        52.45 o
   3 -11   5       1223.97       1242.39        37.43 o
   4 -11   5       1109.18       1153.90        31.20 o
   5 -11   5        658.34        656.56        24.48 o
   6 -11   5        834.91        813.54        31.19 o
   7 -11   5        303.29        263.15        24.95 o
   8 -11   5        157.55        164.64        12.94 o
   9 -11   5        776.06        969.31        43.17 o
  10 -11   5          0.42         -1.23        10.72 o
  11 -11   5         23.68         10.77        10.40 o
  12 -11   5         40.49         36.46         9.59 o
  13 -11   5        155.48        158.56        31.25 o
 -11 -10   5        219.06        217.75        75.72 o
 -10 -10   5        198.99        165.99        36.63 o
  -9 -10   5        341.52        415.90        34.13 o
  -8 -10   5        136.24        126.56        17.07 o
  -7 -10   5        635.65        518.72        23.67 o
  -6 -10   5         82.55         85.38         9.05 o
  -5 -10   5       4561.89       4815.82       136.54 o
  -4 -10   5        651.46        603.71        45.38 o
  -3 -10   5        411.20        451.70        37.09 o
  -2 -10   5        133.25        166.50        21.24 o
  -1 -10   5       1653.11       1731.57        44.56 o
   0 -10   5       1790.14       1783.35        35.49 o
   1 -10   5       1192.17       1219.65        35.96 o
   2 -10   5        307.02        349.61        14.86 o
   3 -10   5          6.61          3.28         4.50 o
   4 -10   5        243.92        206.83        21.29 o
   5 -10   5       5125.55       5570.49        93.06 o
   6 -10   5         17.61         22.75         5.53 o
   7 -10   5        264.93        263.92        17.04 o
   8 -10   5        232.34        187.58        13.02 o
   9 -10   5        606.45        601.44        24.00 o
  10 -10   5       1357.19       1380.12        78.43 o
  11 -10   5         83.93         84.58        19.37 o
  12 -10   5         80.40         49.89        15.39 o
  13 -10   5        506.77        545.30        43.17 o
  14 -10   5          3.93         -7.99         7.99 o
 -12  -9   5          6.04          3.43         3.85 o
 -11  -9   5          3.52          3.22         6.43 o
 -10  -9   5          0.06         -7.92         7.92 o
  -9  -9   5         25.64         27.74         8.04 o
  -8  -9   5          7.47         18.28         5.72 o
  -7  -9   5         35.05         30.48         6.58 o
  -6  -9   5        121.17        151.81        19.21 o
  -5  -9   5       1121.72       1099.68        51.64 o
  -4  -9   5        205.48        143.88        22.74 o
  -3  -9   5         38.07         55.31         9.70 o
  -2  -9   5       1753.91       1818.72        67.49 o
  -1  -9   5        317.60        343.47        22.36 o
   0  -9   5        175.76        165.11        10.43 o
   1  -9   5          1.07          8.73         4.00 o
   2  -9   5         67.31         77.10         6.82 o
   3  -9   5       1258.13       1332.05        39.84 o
   4  -9   5          4.82         16.76         5.15 o
   5  -9   5        492.40        533.90        26.94 o
   6  -9   5         52.01         63.87         8.31 o
   7  -9   5        403.02        376.42        29.89 o
   8  -9   5        261.57        185.95        23.62 o
   9  -9   5         59.73         85.27         9.81 o
  10  -9   5          2.83          6.37         8.73 o
  11  -9   5        382.84        400.47        42.04 o
  12  -9   5        230.98        198.81        28.48 o
  13  -9   5         50.82         37.21        11.60 o
  14  -9   5          2.19          1.97         3.19 o
 -12  -8   5         14.84          3.44         4.13 o
 -11  -8   5       1065.71       1031.78       175.64 o
 -10  -8   5        170.73        163.61        18.65 o
  -9  -8   5        962.69        773.92        72.11 o
  -8  -8   5         29.40         41.39         7.96 o
  -7  -8   5       2373.52       2493.52        77.13 o
  -6  -8   5       1807.06       2028.13        65.64 o
  -5  -8   5         13.20         39.20        10.06 o
  -4  -8   5         85.95         66.83        11.68 o
  -3  -8   5        936.03       1012.55        27.87 o
  -2  -8   5        187.76        223.83        17.39 o
  -1  -8   5        154.42        172.38        12.68 o
   0  -8   5      12895.93      13189.13        99.71 o
   1  -8   5       1941.28       1921.46        27.66 o
   2  -8   5       8375.46       8336.08        79.00 o
   3  -8   5       1092.39       1159.20        26.27 o
   4  -8   5       4440.72       4622.23        73.31 o
   5  -8   5       8140.96       8461.54       118.57 o
   6  -8   5        276.64        318.00        19.42 o
   7  -8   5        221.55        221.68        23.39 o
   8  -8   5         47.33         47.62        19.79 o
   9  -8   5        149.76        137.55        13.23 o
  10  -8   5          1.10         17.23        13.41 o
  11  -8   5          2.05         17.91        10.36 o
  12  -8   5        318.04        343.78        24.90 o
  13  -8   5         69.16         43.81        13.20 o
  14  -8   5         13.95         12.98         4.54 o
 -13  -7   5         29.68         25.75         8.24 o
 -12  -7   5        704.62        712.13        54.29 o
 -11  -7   5       1454.13       1384.20       114.54 o
 -10  -7   5          6.31         -1.15         7.95 o
  -9  -7   5        263.32        262.31        26.67 o
  -8  -7   5          1.04          4.18         6.50 o
  -7  -7   5         36.41         39.97        11.19 o
  -6  -7   5       2347.57       2509.09        70.34 o
  -5  -7   5         51.51         29.94         7.22 o
  -4  -7   5       2039.77       2127.43        40.84 o
  -3  -7   5       3385.01       3676.99        50.25 o
  -2  -7   5       5237.46       4537.53        69.91 o
  -1  -7   5         15.40         40.28         6.32 o
   0  -7   5       1554.98       1506.42        24.24 o
   1  -7   5        305.15        291.87         8.75 o
   2  -7   5        599.27        494.29         9.65 o
   3  -7   5       2968.07       3805.51        47.85 o
   4  -7   5       6084.54       6452.99       124.17 o
   5  -7   5        306.71        382.72        18.30 o
   6  -7   5        972.86        933.52        39.97 o
   7  -7   5          2.81          1.54         7.51 o
   8  -7   5       1055.47       1040.69        58.24 o
   9  -7   5        132.84        140.74        15.98 o
  10  -7   5         20.60         24.34         9.69 o
  11  -7   5        204.01        250.07        33.84 o
  12  -7   5         14.93          4.49         6.40 o
  13  -7   5          4.79          1.30         5.88 o
  14  -7   5        193.80        196.06        21.46 o
 -13  -6   5         70.99         65.62         9.05 o
 -12  -6   5        378.72        372.58        35.52 o
 -11  -6   5        110.48        115.95        16.18 o
 -10  -6   5         57.86         58.75        12.87 o
  -9  -6   5        242.96        233.55        17.18 o
  -8  -6   5          6.83         15.37         8.29 o
  -7  -6   5         15.21         15.00         7.55 o
  -6  -6   5        100.63         86.71        10.23 o
  -5  -6   5       2546.75       2484.46        48.40 o
  -4  -6   5        891.01        849.17        23.01 o
  -3  -6   5       5724.29       6148.52        59.84 o
  -2  -6   5        141.09        108.78         6.29 o
  -1  -6   5        674.88        577.84        12.44 o
   0  -6   5        565.85        478.72         7.81 o
   1  -6   5          5.47          7.77         1.58 o
   2  -6   5       5707.38       5979.40        77.15 o
   3  -6   5      10830.94      10884.63       163.56 o
   4  -6   5        978.51       1072.60        23.18 o
   5  -6   5        662.18        582.55        22.49 o
   6  -6   5        223.05        192.44        17.20 o
   7  -6   5        233.87        229.42        23.24 o
   8  -6   5        159.63        148.27        20.71 o
   9  -6   5        240.06        217.54        20.00 o
  10  -6   5        475.54        534.41        45.20 o
  11  -6   5          3.34         -2.84        12.47 o
  12  -6   5          0.67         -2.13         7.41 o
  13  -6   5          7.53         12.90         6.48 o
  14  -6   5        121.45        138.07        11.84 o
 -13  -5   5          1.82          0.48         4.46 o
 -12  -5   5        166.96        151.77        20.26 o
 -11  -5   5         11.43         13.85         7.67 o
 -10  -5   5        528.10        466.02        33.31 o
  -9  -5   5          2.20          2.95         6.35 o
  -8  -5   5        102.42         99.80        14.15 o
  -7  -5   5        964.83        901.82        38.47 o
  -6  -5   5        114.70         72.21         9.18 o
  -5  -5   5         27.15         31.50         6.04 o
  -4  -5   5         36.66         42.89         4.87 o
  -3  -5   5        108.67        180.48         8.85 o
  -2  -5   5       6120.45       6082.74        84.08 o
  -1  -5   5       2956.01       2640.51        44.61 o
   0  -5   5         72.19         64.72         3.53 o
   1  -5   5        464.10        392.16         7.70 o
   2  -5   5       2566.51       2524.90        24.89 o
   3  -5   5       1187.62       1190.48        20.02 o
   4  -5   5       2716.65       2878.39        40.25 o
   5  -5   5         28.87         38.47        10.70 o
   6  -5   5        949.12        926.30        30.97 o
   7  -5   5         50.40         32.89         8.78 o
   8  -5   5        820.27        784.05        45.76 o
   9  -5   5        552.51        584.17        65.67 o
  10  -5   5          8.38         24.38        21.10 o
  11  -5   5         84.26         98.01        16.12 o
  12  -5   5          3.48         12.07         6.40 o
  13  -5   5         14.17          2.70         4.03 o
  14  -5   5         13.92         17.47         7.73 o
 -14  -4   5         25.00         16.30         7.59 o
 -13  -4   5          3.75         22.23         6.56 o
 -12  -4   5         39.74          6.97         8.75 o
 -11  -4   5         20.20         11.46         9.57 o
 -10  -4   5        231.99        214.49        13.73 o
  -9  -4   5          2.49          4.58         6.67 o
  -8  -4   5       4091.98       4387.59       114.38 o
  -7  -4   5        464.09        541.50        29.22 o
  -6  -4   5          9.69         12.95         6.62 o
  -5  -4   5       3992.33       4301.24        58.62 o
  -4  -4   5       1383.94       1270.15        27.52 o
  -3  -4   5        349.22        350.23        11.29 o
  -2  -4   5        251.07        217.91         6.89 o
  -1  -4   5        211.82        226.70         7.28 o
   0  -4   5         87.40         96.19         3.92 o
   1  -4   5       5355.01       5135.92        44.85 o
   2  -4   5       4517.79       4573.71        36.54 o
   3  -4   5         16.17         35.03         3.89 o
   4  -4   5       6024.17       6024.68        79.54 o
   5  -4   5         31.93         35.32         6.41 o
   6  -4   5         19.43         42.67         8.61 o
   7  -4   5       2681.90       2695.26        58.67 o
   8  -4   5       1378.92       1225.85       176.22 o
   9  -4   5          5.20         22.98        20.11 o
  10  -4   5        102.13        124.94        14.20 o
  11  -4   5        183.94        182.07        20.11 o
  12  -4   5        355.55        397.89        22.50 o
  13  -4   5        145.56        144.21        14.24 o
  14  -4   5          1.89          3.32         5.26 o
 -14  -3   5          3.88         -4.22         7.86 o
 -13  -3   5          4.21         11.04        11.41 o
 -12  -3   5         61.60         59.93         9.53 o
 -11  -3   5        240.53        216.16        19.45 o
 -10  -3   5        417.98        471.18        23.11 o
  -9  -3   5         12.56         46.34        11.70 o
  -8  -3   5       2184.11       2221.78        62.09 o
  -7  -3   5         38.94         46.24        10.00 o
  -6  -3   5        554.78        666.62        20.74 o
  -5  -3   5       2938.24       3174.39        36.13 o
  -4  -3   5        156.39        141.11         7.25 o
  -3  -3   5       2063.59       1958.23        22.77 o
  -2  -3   5        301.55        252.15         7.17 o
  -1  -3   5         16.58         31.32         3.91 o
   0  -3   5       1836.16       2004.86        22.24 o
   1  -3   5       2389.61       2414.10        24.32 o
   2  -3   5       5081.30       4935.12        42.29 o
   3  -3   5        162.70        179.21         6.93 o
   4  -3   5        200.62        177.97        14.09 o
   5  -3   5         86.54        112.12         9.93 o
   6  -3   5       1673.99       1420.79        49.25 o
   7  -3   5         91.77        109.32        18.11 o
   8  -3   5        704.26        724.37        66.52 o
   9  -3   5         47.83         65.73        23.44 o
  10  -3   5        259.27        266.17        21.10 o
  11  -3   5         61.24         53.72        12.67 o
  12  -3   5         32.42         27.65         8.94 o
  13  -3   5          7.01         15.57        11.28 o
  14  -3   5         34.14         35.17         9.13 o
 -14  -2   5         26.82         19.28         8.94 o
 -13  -2   5         77.04         94.15        12.90 o
 -12  -2   5         72.36         82.21        14.09 o
 -11  -2   5          6.27          1.02         6.60 o
 -10  -2   5          2.48          0.60         5.19 o
  -9  -2   5       1146.67       1181.50        47.81 o
  -8  -2   5         52.63         34.58         9.49 o
  -7  -2   5         21.93         15.36         4.28 o
  -6  -2   5         46.42         46.63         6.09 o
  -5  -2   5       5918.61       5717.00        61.30 o
  -4  -2   5       2318.98       2152.83        35.14 o
  -3  -2   5       6702.38       6518.17        83.44 o
  -2  -2   5        703.74        796.53        12.04 o
  -1  -2   5       3171.47       3011.27        35.97 o
   0  -2   5       6304.06       5811.72        52.84 o
   1  -2   5        445.25        418.86        11.79 o
   2  -2   5      12889.59      13125.40       137.04 o
   3  -2   5        570.41        436.09        25.24 o
   4  -2   5       1081.63        947.89        35.50 o
   5  -2   5       2748.77       2907.35        63.44 o
   6  -2   5          0.97         -1.65         6.42 o
   7  -2   5       1495.03       1279.47       132.12 o
   8  -2   5        182.23        185.78        37.17 o
   9  -2   5         11.01         17.80         6.72 o
  10  -2   5       1127.85       1155.97        37.15 o
  11  -2   5          9.36         21.19        13.96 o
  12  -2   5        684.83        708.33        34.89 o
  13  -2   5         37.12         48.86         8.98 o
  14  -2   5          0.96          3.30         5.60 o
 -14  -1   5          3.09         -0.93         4.72 o
 -13  -1   5         51.04         72.97        12.41 o
 -12  -1   5        130.90        122.99        30.76 o
 -11  -1   5         77.71         64.39        12.94 o
 -10  -1   5       1573.71       1725.48        53.40 o
  -9  -1   5          0.00          3.89         7.56 o
  -8  -1   5         14.40          8.85         8.11 o
  -7  -1   5        909.89        888.88        27.06 o
  -6  -1   5         96.39        203.92        15.19 o
  -5  -1   5       3209.51       3197.64        38.06 o
  -4  -1   5        219.52        214.35         8.58 o
  -3  -1   5      10286.89       9754.30        92.33 o
  -2  -1   5      10671.23      10156.00        53.57 o
  -1  -1   5       4526.65       4639.35        44.84 o
   0  -1   5      11973.54      11547.17       100.98 o
   1  -1   5       1128.47        948.16        18.50 o
   2  -1   5       2451.85       2611.93        33.40 o
   3  -1   5       1140.81       1315.40        33.73 o
   4  -1   5        392.72        441.85        31.58 o
   5  -1   5        189.00        162.39        15.71 o
   6  -1   5        171.74        131.88        36.15 o
   7  -1   5         20.49          4.90        15.91 o
   8  -1   5         62.55         83.40        16.66 o
   9  -1   5        342.72        403.41        22.10 o
  10  -1   5        396.73        372.30        37.99 o
  11  -1   5       1005.29       1040.39        45.47 o
  12  -1   5        523.85        510.43        28.90 o
  13  -1   5          1.34          9.71         9.93 o
 -14   0   5         33.47         33.74        10.72 o
 -13   0   5        376.15        447.65        63.48 o
 -12   0   5        126.02        132.80        18.51 o
 -11   0   5        592.74        564.98        36.53 o
 -10   0   5         47.93         76.37         9.61 o
  -9   0   5        132.64        173.15        17.50 o
  -8   0   5         93.98        111.60        11.67 o
  -7   0   5        369.62        313.57        18.42 o
  -6   0   5        383.37        279.09        16.32 o
  -5   0   5          1.37         16.94         3.65 o
  -4   0   5       4005.79       4369.97        34.86 o
  -3   0   5        552.73        530.96        11.48 o
  -2   0   5        207.50        167.20         6.20 o
  -1   0   5        385.39        409.74        10.10 o
   0   0   5      15497.88      16290.92       226.24 o
   1   0   5       8204.07       8011.28        80.56 o
   2   0   5       1549.53       1568.22        26.09 o
   3   0   5        978.52        839.89        26.95 o
   4   0   5        202.64        263.22        18.65 o
   5   0   5        191.19        177.58        16.71 o
   6   0   5          1.72          0.93         6.24 o
   7   0   5        478.64        588.04        36.15 o
   8   0   5       1274.49       1358.83        57.77 o
   9   0   5        299.31        275.06        20.20 o
  10   0   5        149.43        137.35        17.52 o
  11   0   5        143.61        163.77        23.02 o
  12   0   5       1842.60       1943.32        54.20 o
  13   0   5        202.94        203.46        14.80 o
 -14   1   5        282.80        331.51        42.11 o
 -13   1   5         58.85         44.78        10.41 o
 -12   1   5       1000.76       1124.60        66.03 o
 -11   1   5        151.97        178.14        21.33 o
 -10   1   5        258.89        270.58        16.81 o
  -9   1   5         25.62         33.21        10.88 o
  -8   1   5         41.00         26.17        10.46 o
  -7   1   5         76.86         60.89         8.64 o
  -6   1   5        257.11        249.70        13.32 o
  -5   1   5        300.60        225.91        12.09 o
  -4   1   5      10882.66      11558.93       101.85 o
  -3   1   5         26.28         52.02         4.40 o
  -2   1   5        586.69        618.39        14.23 o
  -1   1   5       5241.92       5325.98        40.49 o
   0   1   5         85.46         70.26         4.04 o
   1   1   5       6226.28       6270.18        89.48 o
   2   1   5        144.18        113.22         8.12 o
   3   1   5         10.02         25.18         6.22 o
   4   1   5       5999.00       5693.77        86.10 o
   5   1   5         31.36         42.37         8.10 o
   6   1   5         21.42         20.07         9.76 o
   7   1   5        113.28         99.60        20.36 o
   8   1   5          7.22          4.06        14.05 o
   9   1   5         84.23        102.51        12.60 o
  10   1   5         32.08         31.41        13.16 o
  11   1   5       1167.30       1120.10        44.46 o
  12   1   5         25.38         27.53         7.60 o
  13   1   5        449.28        430.18        19.78 o
 -14   2   5        232.24        321.12        23.41 o
 -13   2   5       1246.32       1366.12       104.40 o
 -12   2   5       1067.88       1087.51        57.54 o
 -11   2   5        608.33        605.65        37.69 o
 -10   2   5       1977.41       2038.68        45.84 o
  -9   2   5         77.78         93.28        17.79 o
  -8   2   5        779.96        830.84        44.23 o
  -7   2   5        155.79        148.55        18.67 o
  -6   2   5          8.13          9.32         4.58 o
  -5   2   5       1540.22       1723.05        29.01 o
  -4   2   5         71.33         87.09         6.45 o
  -3   2   5       5641.70       5602.15        59.84 o
  -2   2   5        159.65        113.43         6.93 o
  -1   2   5       2490.85       2379.12        55.03 o
   0   2   5        183.99        170.34         7.07 o
   1   2   5        205.26        233.53        11.70 o
   2   2   5       3029.98       3142.30        38.58 o
   3   2   5       3877.79       3575.60        51.30 o
   4   2   5       2227.23       2444.96        39.59 o
   5   2   5       2383.42       2553.00        75.24 o
   6   2   5         75.03         95.68        20.07 o
   7   2   5         18.05         11.52         9.70 o
   8   2   5       1966.62       1995.49        73.07 o
   9   2   5        981.58        994.99        45.11 o
  10   2   5         73.64         63.32        12.06 o
  11   2   5        764.69        763.14        35.01 o
  12   2   5        354.19        373.35        21.27 o
 -14   3   5        143.72        168.65        12.11 o
 -13   3   5       1359.21       1491.85       128.80 o
 -12   3   5          2.27         -8.71         9.14 o
 -11   3   5        682.06        698.05        40.17 o
 -10   3   5        647.44        684.71        34.30 o
  -9   3   5         22.11         23.85         9.55 o
  -8   3   5          7.75          0.75         8.30 o
  -7   3   5        252.67        238.19        23.48 o
  -6   3   5       1393.26       1503.46        37.80 o
  -5   3   5          3.04         16.09         4.94 o
  -4   3   5         17.08         18.23         3.91 o
  -3   3   5       1683.59       1457.44        31.50 o
  -2   3   5       1885.95       2175.20        32.38 o
  -1   3   5        147.39        150.95        10.56 o
   0   3   5       1378.46       1388.13        37.50 o
   1   3   5       5634.78       5463.58        47.43 o
   2   3   5        279.77        322.02        13.58 o
   3   3   5       3430.11       3419.15        52.43 o
   4   3   5          9.62         25.01         6.19 o
   5   3   5       1554.79       1635.86        74.86 o
   6   3   5        187.56        166.14        27.78 o
   7   3   5        653.79        878.35        62.98 o
   8   3   5        491.67        481.52        20.34 o
   9   3   5        873.05        812.73        40.01 o
  10   3   5         87.52         72.10        12.43 o
  11   3   5          2.70          5.56         6.22 o
  12   3   5        150.96        140.65        12.34 o
 -14   4   5        152.44        169.14        11.71 o
 -13   4   5        212.48        209.61        19.22 o
 -12   4   5        239.58        253.70        23.40 o
 -11   4   5        995.42       1056.99        48.75 o
 -10   4   5       4422.82       4968.44       146.13 o
  -9   4   5        808.83        885.45        38.73 o
  -8   4   5       1806.55       1887.70       109.08 o
  -7   4   5          0.31         -8.30         8.30 o
  -6   4   5       4791.67       5220.04        78.94 o
  -5   4   5        382.28        319.16        18.63 o
  -4   4   5        849.01        706.99        33.86 o
  -3   4   5       2371.83       2521.17        45.07 o
  -2   4   5       3839.68       3681.28        52.76 o
  -1   4   5       1184.59       1065.40        28.17 o
   0   4   5         39.75         34.28         5.44 o
   1   4   5         36.66         38.91         3.98 o
   2   4   5       2360.42       2420.63        44.82 o
   3   4   5         48.60         53.31         8.10 o
   4   4   5       1640.89       1852.84        66.26 o
   5   4   5          6.52         -2.56        10.26 o
   6   4   5       1146.02       1220.38        73.89 o
   7   4   5        939.15        903.38        37.87 o
   8   4   5         67.48         66.99         9.14 o
   9   4   5         76.09         64.24        13.28 o
  10   4   5        224.63        202.49        18.30 o
  11   4   5        276.70        251.40        19.32 o
  12   4   5        117.51         97.25        16.19 o
 -14   5   5        537.26        518.32        19.61 o
 -13   5   5         16.55         16.92         5.04 o
 -12   5   5        203.04        200.07        20.40 o
 -11   5   5        116.17        141.02        18.03 o
 -10   5   5        667.64        701.72        38.89 o
  -9   5   5         32.42         31.47         7.32 o
  -8   5   5        264.56        250.26        26.66 o
  -7   5   5         27.96         21.58         5.01 o
  -6   5   5       1255.58       1290.59        44.23 o
  -5   5   5        436.91        452.69        29.21 o
  -4   5   5          8.66         11.60         4.92 o
  -3   5   5         47.84         35.48         5.29 o
  -2   5   5          0.06         -1.37         3.61 o
  -1   5   5         11.71         14.71         4.08 o
   0   5   5        448.17        579.63        22.02 o
   1   5   5         18.93         29.59         5.02 o
   2   5   5         31.75          4.04         6.30 o
   3   5   5         91.37         82.51        10.13 o
   4   5   5        203.05        244.23        21.82 o
   5   5   5        245.65        246.01        33.27 o
   6   5   5       3001.86       2919.24        87.63 o
   7   5   5        480.23        467.18        33.05 o
   8   5   5          1.51         -6.11         6.25 o
   9   5   5        478.71        456.99        23.45 o
  10   5   5         50.99         36.24         8.01 o
  11   5   5        335.06        376.96        19.45 o
 -14   6   5        192.95        216.21        18.32 o
 -13   6   5          4.95          5.43         4.82 o
 -12   6   5         19.02         27.59         6.74 o
 -11   6   5         48.27         29.83         8.23 o
 -10   6   5         88.32         94.19        14.39 o
  -9   6   5        399.88        436.65        40.67 o
  -8   6   5        154.10        173.52        17.24 o
  -7   6   5        934.48        959.70        32.83 o
  -6   6   5         21.91         30.48         7.92 o
  -5   6   5       2816.72       2993.14        73.66 o
  -4   6   5       1007.71        995.28        25.28 o
  -3   6   5        147.81        144.63         9.55 o
  -2   6   5        362.78        394.13        17.26 o
  -1   6   5       2757.51       3101.85        68.54 o
   0   6   5        762.62        732.32        38.27 o
   1   6   5          3.03         -0.10         5.02 o
   2   6   5        242.04        210.95        20.37 o
   3   6   5        111.34         69.84        12.09 o
   4   6   5        164.19        140.95        17.68 o
   5   6   5         60.05         55.87         8.44 o
   6   6   5        341.06        333.22        26.10 o
   7   6   5        581.99        511.83        27.43 o
   8   6   5        243.36        193.17        18.33 o
   9   6   5         79.97         77.20         9.65 o
  10   6   5         34.68         30.40         5.51 o
  11   6   5         40.29         35.48         8.72 o
 -13   7   5         13.26         10.34         4.66 o
 -12   7   5        162.18        180.76        14.79 o
 -11   7   5        235.12        285.25        19.48 o
 -10   7   5        257.72        300.00        27.19 o
  -9   7   5         10.36         10.29        11.77 o
  -8   7   5         13.00         27.43        12.31 o
  -7   7   5        152.39        150.38        11.75 o
  -6   7   5        388.62        428.98        21.52 o
  -5   7   5         83.25         93.52         9.76 o
  -4   7   5        139.97        112.66        10.17 o
  -3   7   5        366.90        343.96        15.67 o
  -2   7   5        315.48        353.71        20.65 o
  -1   7   5        840.43        761.16        30.43 o
   0   7   5         44.96         43.62         7.92 o
   1   7   5        172.50        150.56        17.93 o
   2   7   5       3287.99       3105.36       329.26 o
   3   7   5        224.14        209.07        27.97 o
   4   7   5        376.95        344.49        19.34 o
   5   7   5        412.23        350.34        20.19 o
   6   7   5       1155.18        994.07        47.16 o
   7   7   5         81.46         72.30        11.53 o
   8   7   5          5.80          1.52         9.31 o
   9   7   5        529.74        531.59        28.61 o
  10   7   5        350.11        363.82        19.73 o
 -13   8   5         71.87         88.95         8.83 o
 -12   8   5         10.50         12.74         4.81 o
 -11   8   5         38.76         35.66        14.20 o
 -10   8   5          3.03          6.49         8.36 o
  -9   8   5        312.44        356.65        30.63 o
  -8   8   5         10.38         13.50        10.01 o
  -7   8   5        308.85        300.90        14.54 o
  -6   8   5        280.06        278.64        13.88 o
  -5   8   5        575.70        523.46        27.32 o
  -4   8   5        142.62        128.42        12.22 o
  -3   8   5        382.70        390.04        23.55 o
  -2   8   5        701.18        729.44        32.01 o
  -1   8   5        132.40        138.96        14.65 o
   0   8   5       1693.89       1559.93        51.48 o
   1   8   5         54.14         29.42        10.92 o
   2   8   5        309.24        247.41        35.87 o
   3   8   5        113.60        101.86         9.82 o
   4   8   5         18.82          4.22         5.08 o
   5   8   5        132.96         98.74        13.12 o
   6   8   5        172.16        186.43        17.00 o
   7   8   5        515.30        517.51        32.75 o
   8   8   5          3.95         -0.16         5.96 o
   9   8   5         82.62        102.56        11.60 o
  10   8   5         80.71         88.92        12.89 o
 -12   9   5         73.26         68.82         7.52 o
 -11   9   5         98.99        130.71        13.21 o
 -10   9   5         40.87         56.55        17.20 o
  -9   9   5          5.08          5.08         9.70 o
  -8   9   5          2.01          9.13         8.45 o
  -7   9   5         15.85         27.35         8.82 o
  -6   9   5        825.11        828.87        31.77 o
  -5   9   5        483.38        441.51        19.55 o
  -4   9   5        382.37        380.99        19.06 o
  -3   9   5         53.45         46.29         7.47 o
  -2   9   5        797.33        814.71        35.91 o
  -1   9   5         22.13         25.45         5.62 o
   0   9   5        117.27        108.48         9.37 o
   1   9   5         27.00         30.57         5.84 o
   2   9   5        237.01        240.01        15.78 o
   3   9   5        537.37        502.70        19.82 o
   4   9   5       2420.69       2148.23        75.36 o
   5   9   5          4.14          3.02         6.29 o
   6   9   5        254.20        242.00        18.11 o
   7   9   5        227.14        231.39        16.50 o
   8   9   5        139.82        131.66        13.74 o
   9   9   5          0.51         -0.47         3.87 o
 -12  10   5         90.89        121.28         8.70 o
 -11  10   5        102.83        111.23         9.66 o
 -10  10   5         60.06         79.04        11.59 o
  -9  10   5        244.02        267.38        26.21 o
  -8  10   5        259.92        297.27        22.62 o
  -7  10   5       1204.71       1210.36        45.64 o
  -6  10   5          3.77         -1.98         8.15 o
  -5  10   5        108.26         97.48         9.65 o
  -4  10   5          0.32          3.16         6.64 o
  -3  10   5         19.81         37.21         6.05 o
  -2  10   5          4.26         13.92         6.07 o
  -1  10   5        869.84        859.60        26.92 o
   0  10   5         14.78         13.62         7.02 o
   1  10   5         23.94         21.53         6.78 o
   2  10   5        423.13        342.97        20.54 o
   3  10   5        120.35        117.37        10.81 o
   4  10   5        426.03        432.79        21.45 o
   5  10   5       1163.33       1169.02        55.24 o
   6  10   5         34.04         17.55         5.87 o
   7  10   5          6.30         11.92         7.75 o
   8  10   5         48.04         36.70         6.74 o
 -11  11   5        430.95        434.24        26.43 o
 -10  11   5         68.11         95.26        11.30 o
  -9  11   5        235.46        325.33        21.51 o
  -8  11   5        170.55        155.47        13.45 o
  -7  11   5         97.60         73.06        10.07 o
  -6  11   5         74.66         52.28         8.10 o
  -5  11   5          7.31          0.97         6.79 o
  -4  11   5         22.23         10.93         7.43 o
  -3  11   5        276.45        244.59        20.73 o
  -2  11   5         19.56         17.23         6.91 o
  -1  11   5        435.72        444.21        27.82 o
   0  11   5         30.29         42.88        10.84 o
   1  11   5        272.18        250.61        20.77 o
   2  11   5         56.00         45.36         9.82 o
   3  11   5        774.62        767.21        33.05 o
   4  11   5        243.26        257.22        19.16 o
   5  11   5        662.78        718.48        45.11 o
   6  11   5        132.59        128.19        12.92 o
   7  11   5        143.05        173.42        13.04 o
 -11  12   5          0.39          5.43         3.53 o
 -10  12   5         62.03         76.19         8.95 o
  -9  12   5        627.49        571.16        25.63 o
  -8  12   5        103.80         84.65         9.25 o
  -7  12   5          0.37          1.51         5.82 o
  -6  12   5        513.90        541.79        24.46 o
  -5  12   5        458.98        497.13        28.16 o
  -4  12   5         28.98         20.51        10.87 o
  -3  12   5          1.63         -6.25         6.88 o
  -2  12   5        171.79        177.43        17.99 o
  -1  12   5        114.84        104.60        13.41 o
   0  12   5        117.61        125.20        15.04 o
   1  12   5          1.03         -6.10         6.67 o
   2  12   5         14.59          2.98        10.56 o
   3  12   5         47.20         53.78         8.18 o
   4  12   5        480.48        528.96        27.99 o
   5  12   5          0.64          0.98         6.08 o
   6  12   5        764.57        937.60        43.33 o
 -10  13   5        186.66        197.64        17.26 o
  -9  13   5        454.91        451.29        24.13 o
  -8  13   5        439.63        457.50        18.63 o
  -7  13   5          3.02          2.70         4.25 o
  -6  13   5         80.24         89.45        10.99 o
  -5  13   5          8.95          2.78         9.31 o
  -4  13   5        559.34        459.41        67.85 o
  -3  13   5         80.06         65.07        13.01 o
  -2  13   5          0.62          2.78         9.00 o
  -1  13   5        258.76        212.33        26.20 o
   0  13   5         17.32          6.20         5.44 o
   1  13   5        247.75        259.13        31.36 o
   2  13   5         52.16         45.45        14.90 o
   3  13   5         26.84         28.09        10.78 o
   4  13   5        416.76        484.41        43.27 o
  -8  14   5        102.62        117.51         9.36 o
  -7  14   5         62.38         57.10         7.31 o
  -6  14   5         44.12         32.32        12.49 o
  -5  14   5        226.62        273.39        31.94 o
  -4  14   5        167.59        178.81        26.57 o
  -3  14   5         30.13         38.85         9.65 o
  -2  14   5         23.11         21.59         9.21 o
  -1  14   5        622.98        599.38        31.89 o
   0  14   5         34.77         20.85         6.53 o
   1  14   5         22.27         31.82        11.14 o
   2  14   5         83.70         81.17        14.67 o
   3  14   5         20.97         11.95         4.89 o
  -6  15   5         90.59        100.20        15.46 o
  -5  15   5         11.67          9.79         5.91 o
  -4  15   5          0.29          5.55         9.02 o
  -3  15   5       1056.76       1060.99        35.42 o
  -2  15   5        586.28        470.02        23.82 o
  -1  15   5        105.12         96.42        10.77 o
   0  15   5         90.82         88.74        14.13 o
   1  15   5          1.99          1.26         4.65 o
  -1 -20   6        692.78        956.54        43.12 o
   0 -20   6        278.05        361.54        27.68 o
   1 -20   6          1.41         11.98         7.16 o
   2 -20   6        855.35       1089.29        45.75 o
   3 -20   6        404.91        373.82        23.58 o
   4 -20   6         10.87         -2.46         4.83 o
   5 -20   6         96.03         74.20         9.57 o
   6 -20   6        875.05        816.86        26.38 o
  -3 -19   6          9.69         18.32         7.64 o
  -2 -19   6         93.32        115.10        18.05 o
  -1 -19   6          4.46         -5.63        10.16 o
   0 -19   6        830.01       1004.44        40.04 o
   1 -19   6          0.02          0.72         5.08 o
   2 -19   6        180.99        171.11        13.14 o
   3 -19   6        347.91        275.87        31.33 o
   4 -19   6        181.23        184.87        15.29 o
   5 -19   6        486.87        470.54        31.75 o
   6 -19   6        298.66        289.26        17.57 o
   7 -19   6       1516.34       1539.93        59.79 o
   8 -19   6        130.90        151.08        11.60 o
  -5 -18   6          0.03         -0.80         4.21 o
  -4 -18   6        112.33        123.59        11.87 o
  -3 -18   6        411.89        521.29        21.85 o
  -2 -18   6        334.48        385.11        19.82 o
  -1 -18   6          0.27         12.07         8.84 o
   0 -18   6         10.02          6.98         7.62 o
   1 -18   6        491.96        456.06        25.67 o
   2 -18   6        401.88        350.42        19.81 o
   3 -18   6        736.69        748.47        40.28 o
   4 -18   6        161.82        175.19        15.03 o
   5 -18   6          3.56         -3.30         6.39 o
   6 -18   6        995.89        944.78        36.01 o
   7 -18   6         24.63          4.06         5.23 o
   8 -18   6        169.35        145.36         9.98 o
   9 -18   6         40.97         75.07         7.61 o
  -6 -17   6        431.51        537.24        30.49 o
  -5 -17   6          1.15          5.25         5.14 o
  -4 -17   6         69.77         61.08         8.69 o
  -3 -17   6         90.90         99.97         9.43 o
  -2 -17   6        202.53        204.19        15.94 o
  -1 -17   6         34.71         21.57         6.50 o
   0 -17   6         46.31         44.14        11.72 o
   1 -17   6         82.43         68.09         8.76 o
   2 -17   6         80.06         78.00         9.01 o
   3 -17   6        267.82        218.28        14.42 o
   4 -17   6        405.48        382.02        22.29 o
   5 -17   6         49.21         49.55        10.33 o
   6 -17   6          6.64         13.96         6.91 o
   7 -17   6          0.02          6.11         5.92 o
   8 -17   6          0.98         -4.52         4.52 o
   9 -17   6         21.84         21.04         5.61 o
  10 -17   6         70.00         49.96         7.51 o
  -7 -16   6         34.02         44.43         9.24 o
  -6 -16   6          6.14         -2.78         5.68 o
  -5 -16   6          9.35         11.81         4.57 o
  -4 -16   6        267.49        330.02        15.70 o
  -3 -16   6         86.53         85.67         9.48 o
  -2 -16   6         25.34         30.68         7.23 o
  -1 -16   6         25.29         29.74         7.47 o
   0 -16   6       2152.52       2268.22        61.93 o
   1 -16   6       1590.51       1586.71        43.77 o
   2 -16   6        679.17        655.82        25.42 o
   3 -16   6        511.99        520.49        22.43 o
   4 -16   6        165.00        157.36        23.03 o
   5 -16   6          4.30         -2.62         8.87 o
   6 -16   6          1.72         -1.99         7.71 o
   7 -16   6        471.37        480.13        28.12 o
   8 -16   6          1.18         -3.39         4.81 o
   9 -16   6          9.03          5.54         5.35 o
  10 -16   6        409.52        427.74        19.73 o
  11 -16   6          0.68         -5.46         6.30 o
  -8 -15   6        173.03        191.87        46.24 o
  -7 -15   6         93.98        121.50        15.34 o
  -6 -15   6         34.22         66.09        10.44 o
  -5 -15   6        140.49        204.16        13.52 o
  -4 -15   6        503.16        489.78        20.46 o
  -3 -15   6        491.60        542.85        21.28 o
  -2 -15   6         66.61         77.90         8.12 o
  -1 -15   6        672.61        740.54        22.68 o
   0 -15   6         45.03         36.90         6.40 o
   1 -15   6          0.83         10.98         3.55 o
   2 -15   6        389.00        395.35        22.77 o
   3 -15   6         79.29         65.79         7.49 o
   4 -15   6         26.90         24.03         5.64 o
   5 -15   6        134.77        116.37        15.44 o
   6 -15   6        135.15        127.91        14.92 o
   7 -15   6         82.51         63.26        11.40 o
   8 -15   6       1572.47       1432.29        58.59 o
   9 -15   6         70.78         57.06        12.22 o
  10 -15   6          1.57         14.40         4.91 o
  11 -15   6         24.19         20.25        10.20 o
  12 -15   6         92.09         85.81        15.30 o
  -9 -14   6          6.61          0.37         5.28 o
  -8 -14   6         19.45         31.54         6.19 o
  -7 -14   6         10.10         14.26         6.85 o
  -6 -14   6        167.87        130.08        13.00 o
  -5 -14   6        129.47        158.60        11.58 o
  -4 -14   6       1271.27       1314.29        33.37 o
  -3 -14   6        175.55        169.17        11.18 o
  -2 -14   6        631.16        661.24        18.77 o
  -1 -14   6        874.36        927.94        25.84 o
   0 -14   6          0.51         -3.84         3.84 o
   1 -14   6        151.48        148.65         7.90 o
   2 -14   6       1446.88       1498.35        42.26 o
   3 -14   6        120.82         99.99         7.51 o
   4 -14   6       1304.03       1266.81        38.17 o
   5 -14   6       3243.69       3167.01        94.36 o
   6 -14   6        112.15        103.66         9.26 o
   7 -14   6        863.76        776.09        46.63 o
   8 -14   6        308.86        247.67        40.77 o
   9 -14   6         36.82         16.33         4.97 o
  10 -14   6          8.93          1.97         5.58 o
  11 -14   6         89.85        102.91        15.94 o
  12 -14   6         93.05         71.20        10.12 o
 -10 -13   6         15.90         10.22         5.81 o
  -9 -13   6        128.29         96.42        11.13 o
  -8 -13   6         11.80         23.17         6.66 o
  -7 -13   6        384.26        406.60        22.71 o
  -6 -13   6         75.04         46.84         9.12 o
  -5 -13   6        369.46        371.80        17.82 o
  -4 -13   6          2.12          2.46         3.99 o
  -3 -13   6        721.84        732.91        25.96 o
  -2 -13   6        286.99        257.04        29.24 o
  -1 -13   6          4.46         10.57        10.75 o
   0 -13   6        158.73        176.85        15.72 o
   1 -13   6          0.71          2.84         3.68 o
   2 -13   6       4216.69       4160.35        81.11 o
   3 -13   6         29.72         27.03         7.65 o
   4 -13   6       1440.14       1463.72        39.42 o
   5 -13   6        420.39        395.59        17.50 o
   6 -13   6        495.25        505.59        19.84 o
   7 -13   6         30.66         23.63         6.77 o
   8 -13   6       4672.26       4188.60       153.15 o
   9 -13   6       1234.15       1280.56        49.51 o
  10 -13   6         14.82          0.61         6.41 o
  11 -13   6        441.93        472.35        35.13 o
  12 -13   6        114.08        111.11        13.85 o
  13 -13   6         25.13          9.75         6.83 o
 -10 -12   6        235.30        224.16        40.79 o
  -9 -12   6        125.82        147.93        17.57 o
  -8 -12   6        186.65        122.66        15.85 o
  -7 -12   6         16.92         26.09        10.31 o
  -6 -12   6        452.98        398.00        19.91 o
  -5 -12   6        127.49        130.74         8.86 o
  -4 -12   6        697.10        730.43        22.12 o
  -3 -12   6        373.63        375.51        36.52 o
  -2 -12   6       1656.55       1656.55        49.41 o
  -1 -12   6         91.09        102.19        12.40 o
   0 -12   6        235.91        184.63        14.16 o
   1 -12   6          1.43          2.38         7.03 o
   2 -12   6       2633.80       2649.92        57.17 o
   3 -12   6         24.36         11.54         6.60 o
   4 -12   6       1556.94       1611.26        47.34 o
   5 -12   6          3.80          2.31         4.32 o
   6 -12   6        756.01        776.04        31.41 o
   7 -12   6        862.74        875.30        32.37 o
   8 -12   6        113.16        105.46        10.34 o
   9 -12   6         25.39          8.37         7.01 o
  10 -12   6        832.85        894.53        35.71 o
  11 -12   6        209.47        168.14        20.02 o
  12 -12   6        201.77        192.77        22.77 o
  13 -12   6         38.26         34.64         7.12 o
 -11 -11   6         89.92         86.75         9.54 o
 -10 -11   6        142.23        180.70        24.32 o
  -9 -11   6        440.16        500.52        30.77 o
  -8 -11   6        125.16        104.15        11.95 o
  -7 -11   6          1.89          2.51         5.47 o
  -6 -11   6        472.02        480.89        20.92 o
  -5 -11   6         78.51         69.52        11.15 o
  -4 -11   6         67.92         71.67        17.25 o
  -3 -11   6       1637.20       1569.13        72.00 o
  -2 -11   6          5.07          4.71         6.01 o
  -1 -11   6       1529.16       1512.25        44.25 o
   0 -11   6         63.67         82.45         9.69 o
   1 -11   6          9.91          8.49         4.78 o
   2 -11   6        180.36        199.31        12.29 o
   3 -11   6        241.68        170.31        14.19 o
   4 -11   6       1161.41       1167.70        37.79 o
   5 -11   6        326.19        319.49        17.52 o
   6 -11   6       2945.39       3010.19        54.32 o
   7 -11   6        374.19        364.42        41.56 o
   8 -11   6        362.93        422.71        19.76 o
   9 -11   6       1603.69       1576.91        55.97 o
  10 -11   6        212.88        189.73        24.75 o
  11 -11   6         21.57         12.66         8.19 o
  12 -11   6          0.61          8.20        18.14 o
  13 -11   6         57.94         37.63        10.62 o
 -11 -10   6          0.90         -0.68         5.66 o
 -10 -10   6         10.01          3.50        10.05 o
  -9 -10   6        211.54        230.65        17.45 o
  -8 -10   6        201.65        225.20        26.54 o
  -7 -10   6        309.59        328.15        18.85 o
  -6 -10   6         39.38         34.00         6.66 o
  -5 -10   6         72.42         97.53        21.57 o
  -4 -10   6        854.70        887.25        56.07 o
  -3 -10   6         17.94         27.24         8.03 o
  -2 -10   6        236.79        308.70        29.78 o
  -1 -10   6        275.01        309.86        22.36 o
   0 -10   6        817.13        715.44        25.13 o
   1 -10   6        572.83        719.93        21.65 o
   2 -10   6       3341.60       3580.52        59.91 o
   3 -10   6        406.63        447.70        21.43 o
   4 -10   6       1004.38        941.51        32.02 o
   5 -10   6       2142.50       2155.62        58.01 o
   6 -10   6        778.86        754.67        33.47 o
   7 -10   6        217.26        220.83        19.85 o
   8 -10   6         33.79         16.47         5.96 o
   9 -10   6       1975.17       2198.94        46.35 o
  10 -10   6          2.01         -1.62        16.89 o
  11 -10   6        204.53        228.33        32.14 o
  12 -10   6        111.61        146.86        23.50 o
  13 -10   6        458.65        492.07        57.16 o
 -12  -9   6        125.99        167.01        20.10 o
 -11  -9   6          8.47         19.19         6.22 o
 -10  -9   6         13.01         -3.58         7.28 o
  -9  -9   6         72.90         43.01        11.31 o
  -8  -9   6        553.75        621.14        25.52 o
  -7  -9   6         75.54         76.42        10.96 o
  -6  -9   6         96.22        115.79        17.49 o
  -5  -9   6       3170.50       3389.25        83.20 o
  -4  -9   6        193.93        129.30        27.61 o
  -3  -9   6        127.85         76.88         9.98 o
  -2  -9   6        766.23        711.25        27.47 o
  -1  -9   6          2.76          2.94         5.06 o
   0  -9   6        308.11        332.22        13.22 o
   1  -9   6        301.89        287.33        11.75 o
   2  -9   6       1578.84       1592.57        37.55 o
   3  -9   6        455.95        353.90        18.21 o
   4  -9   6       3189.59       3550.67        51.71 o
   5  -9   6        196.73        225.96        18.08 o
   6  -9   6          6.58         13.57         7.30 o
   7  -9   6        194.54        197.06        23.69 o
   8  -9   6        126.13        114.90        61.16 o
   9  -9   6        922.56        921.65        33.56 o
  10  -9   6         79.07         64.49        11.64 o
  11  -9   6        214.19        216.21        30.34 o
  12  -9   6        116.24        111.50        14.19 o
  13  -9   6        106.41         98.58        17.23 o
  14  -9   6          5.61         14.39         7.15 o
 -12  -8   6          3.61          2.80         7.61 o
 -11  -8   6        474.91        428.21        30.96 o
 -10  -8   6        208.15        146.54        17.77 o
  -9  -8   6         10.66          1.85         9.87 o
  -8  -8   6          0.87         15.78         6.28 o
  -7  -8   6        129.38        108.28        16.98 o
  -6  -8   6       2490.42       2753.88        77.89 o
  -5  -8   6        420.28        405.68        23.24 o
  -4  -8   6       1745.93       1567.80        37.38 o
  -3  -8   6        267.29        288.13        15.64 o
  -2  -8   6          5.07         18.54         5.22 o
  -1  -8   6        172.95        125.11        11.19 o
   0  -8   6         77.67         38.56         7.10 o
   1  -8   6       1226.46       1333.62        23.68 o
   2  -8   6       4218.34       4391.06       117.95 o
   3  -8   6        200.59        208.22        11.69 o
   4  -8   6        325.17        273.14        13.93 o
   5  -8   6        365.27        401.75        25.66 o
   6  -8   6        911.14        971.17        54.43 o
   7  -8   6        647.03        612.08        56.50 o
   8  -8   6        870.46        812.49        49.97 o
   9  -8   6        470.23        568.48        26.83 o
  10  -8   6          0.34         11.47         6.02 o
  11  -8   6         30.13         38.65        15.78 o
  12  -8   6          1.76         -1.40         7.53 o
  13  -8   6          7.37          3.78         4.30 o
  14  -8   6        475.32        468.05        39.87 o
 -13  -7   6        205.12        225.01        22.61 o
 -12  -7   6        428.19        479.03        40.52 o
 -11  -7   6        399.25        346.55        37.49 o
 -10  -7   6        176.34        116.92        15.63 o
  -9  -7   6         54.51         43.49         8.14 o
  -8  -7   6         85.53         97.65        13.91 o
  -7  -7   6         23.75         37.32        10.46 o
  -6  -7   6        884.75        940.30        36.26 o
  -5  -7   6        169.79        135.18        11.81 o
  -4  -7   6        905.25        922.32        27.72 o
  -3  -7   6       4525.03       4192.47        47.62 o
  -2  -7   6        881.90        755.03        17.99 o
  -1  -7   6       1208.36       1373.67        26.82 o
   0  -7   6       6247.43       6739.81        75.40 o
   1  -7   6         81.55         58.05         4.44 o
   2  -7   6        344.07        403.74        11.65 o
   3  -7   6        585.47        757.05        19.66 o
   4  -7   6       2548.76       2433.28        61.89 o
   5  -7   6         56.62         63.31         8.16 o
   6  -7   6        555.50        496.71        24.52 o
   7  -7   6        190.99        212.16        28.13 o
   8  -7   6       1362.43       1452.69        63.26 o
   9  -7   6         15.53         16.20         6.07 o
  10  -7   6        105.10         86.49        19.91 o
  11  -7   6          1.12          7.77        10.28 o
  12  -7   6        175.45        178.26        18.30 o
  13  -7   6        113.20        113.64        10.48 o
  14  -7   6         50.28         58.72        11.08 o
 -13  -6   6         55.52         45.00        11.91 o
 -12  -6   6          2.81         -7.88        13.03 o
 -11  -6   6         12.63         19.18        14.17 o
 -10  -6   6         36.58         49.68        20.85 o
  -9  -6   6          5.01         14.64         7.44 o
  -8  -6   6         10.12          4.06         8.83 o
  -7  -6   6         75.35         70.59        11.60 o
  -6  -6   6        441.11        412.63        21.45 o
  -5  -6   6      10033.50      10400.11       109.03 o
  -4  -6   6        245.16        244.43        11.35 o
  -3  -6   6          2.32          0.01         3.58 o
  -2  -6   6         42.03         54.66         5.45 o
  -1  -6   6       1841.54       1710.91        21.78 o
   0  -6   6       1544.68       1444.58        20.83 o
   1  -6   6         66.40         93.36         4.74 o
   2  -6   6        392.64        363.76         9.10 o
   3  -6   6         24.76         31.36         5.18 o
   4  -6   6          0.44          6.59         5.52 o
   5  -6   6       1249.95       1354.69        35.01 o
   6  -6   6        187.09        182.27        14.57 o
   7  -6   6        468.92        472.11        25.89 o
   8  -6   6         79.00         48.65        16.12 o
   9  -6   6        855.28        935.40        37.87 o
  10  -6   6       1050.53       1227.80        71.74 o
  11  -6   6         36.76         42.48        10.91 o
  12  -6   6         53.52         62.58        10.26 o
  13  -6   6       1202.38       1253.66        40.36 o
  14  -6   6         44.67         38.89         9.33 o
 -13  -5   6        374.22        346.40        33.19 o
 -12  -5   6        151.55        148.87        26.15 o
 -11  -5   6          0.95         -8.41        12.24 o
 -10  -5   6         12.95          6.31        12.52 o
  -9  -5   6        125.74         80.93         9.50 o
  -8  -5   6       2471.31       2531.43        69.61 o
  -7  -5   6        188.16        171.21        14.82 o
  -6  -5   6         20.70         19.36         5.86 o
  -5  -5   6        596.95        617.78        20.97 o
  -4  -5   6       5473.24       5420.93        81.27 o
  -3  -5   6         14.89         37.83         4.64 o
  -2  -5   6        230.89        191.72         7.68 o
  -1  -5   6          4.58         12.68         1.96 o
   0  -5   6       2204.83       2145.01        39.61 o
   1  -5   6       1231.78       1235.49        18.33 o
   2  -5   6       1499.88       1579.58        18.82 o
   3  -5   6        352.16        358.54        10.80 o
   4  -5   6        282.69        279.94        14.20 o
   5  -5   6       2252.95       2061.91        47.39 o
   6  -5   6         36.79         63.12         8.99 o
   7  -5   6          0.56          8.72         6.09 o
   8  -5   6          7.68         -2.38         9.46 o
   9  -5   6        840.61        916.82        37.40 o
  10  -5   6        137.16        167.65        26.14 o
  11  -5   6          2.15         13.59         9.00 o
  12  -5   6         44.44         35.16         7.93 o
  13  -5   6          1.70         -4.80         4.80 o
  14  -5   6          0.67          9.43         5.08 o
 -14  -4   6         17.69         42.14        10.07 o
 -13  -4   6          0.23          0.90         8.23 o
 -12  -4   6         99.03         64.90        26.14 o
 -11  -4   6        149.39        141.70        33.24 o
 -10  -4   6        132.81        115.44        12.03 o
  -9  -4   6        587.78        543.31        34.24 o
  -8  -4   6         51.23         43.78        11.25 o
  -7  -4   6         69.04         73.35        15.05 o
  -6  -4   6        521.99        451.13        18.29 o
  -5  -4   6        491.96        525.50        18.77 o
  -4  -4   6       1432.90       1454.99        32.62 o
  -3  -4   6        402.68        370.19        12.28 o
  -2  -4   6        796.28        904.52        15.16 o
  -1  -4   6       2493.56       2163.18        29.79 o
   0  -4   6       7498.42       7520.96        89.46 o
   1  -4   6       2103.87       1883.63        19.22 o
   2  -4   6       5321.45       4913.07        56.69 o
   3  -4   6       8979.34       8937.56       115.02 o
   4  -4   6       1715.04       1685.17        33.42 o
   5  -4   6        430.41        582.64        22.47 o
   6  -4   6        638.79        554.06        32.30 o
   7  -4   6       1423.63       1465.75        56.55 o
   8  -4   6        473.02        521.58        36.09 o
   9  -4   6         38.67         20.48         5.96 o
  10  -4   6        177.05        207.68        17.66 o
  11  -4   6         61.39         83.59        14.12 o
  12  -4   6          0.48         -4.28         6.06 o
  13  -4   6         11.01          9.38         5.11 o
 -14  -3   6          0.04         -6.28         7.45 o
 -13  -3   6         39.58         43.05        14.71 o
 -12  -3   6          1.20          2.84         7.46 o
 -11  -3   6        201.41        167.81        19.89 o
 -10  -3   6       1175.97       1145.70        59.65 o
  -9  -3   6       1516.06       1412.38        59.40 o
  -8  -3   6       1068.37       1105.30        68.79 o
  -7  -3   6        282.27        283.44        17.06 o
  -6  -3   6       2429.19       2673.06        48.19 o
  -5  -3   6       2335.50       2667.16        63.55 o
  -4  -3   6        492.07        451.80        13.44 o
  -3  -3   6          0.60          4.00         3.21 o
  -2  -3   6       7444.96       7300.98       121.71 o
  -1  -3   6        801.31        837.01        15.41 o
   0  -3   6       1215.48       1253.07        17.17 o
   1  -3   6         68.47         50.09         3.68 o
   2  -3   6         14.54         23.37         2.90 o
   3  -3   6         21.29         12.12         2.96 o
   4  -3   6        935.62        964.67        35.91 o
   5  -3   6       1948.93       1954.75        55.64 o
   6  -3   6         26.79         26.63         9.36 o
   7  -3   6          6.11         11.80        12.53 o
   8  -3   6          0.75        -15.64        15.64 o
   9  -3   6        350.67        355.14        23.73 o
  10  -3   6         76.93         88.35        15.18 o
  11  -3   6         14.96          7.58         7.91 o
  12  -3   6         83.68         85.06        12.39 o
  13  -3   6          0.85         -0.82         4.16 o
 -14  -2   6          0.00         -4.18         4.18 o
 -13  -2   6          0.53          0.61         5.16 o
 -12  -2   6          7.51         17.06         8.05 o
 -11  -2   6        455.92        464.62        32.60 o
 -10  -2   6        857.77        784.18        29.90 o
  -9  -2   6        157.31        149.17        18.00 o
  -8  -2   6        147.45        125.32        15.25 o
  -7  -2   6          4.58          3.49         3.63 o
  -6  -2   6        320.32        314.28        13.83 o
  -5  -2   6        125.74        106.61         7.74 o
  -4  -2   6        198.19        233.35        10.86 o
  -3  -2   6       2255.55       2595.26        54.99 o
  -2  -2   6       1507.54       1830.88        19.40 o
  -1  -2   6        933.34        860.72        16.44 o
   0  -2   6       1285.38       1355.01        18.92 o
   1  -2   6       2684.92       2549.99        30.17 o
   2  -2   6       1056.10       1121.01        25.25 o
   3  -2   6       1156.30       1142.36        36.20 o
   4  -2   6       3335.62       3586.39        68.72 o
   5  -2   6       1486.18       1516.46        49.09 o
   6  -2   6         29.15         40.44        10.07 o
   7  -2   6        415.74        453.85        32.09 o
   8  -2   6       1384.34       1469.79        98.22 o
   9  -2   6         23.39         21.27         6.18 o
  10  -2   6         91.78         97.65        14.44 o
  11  -2   6          0.92         -1.19        10.38 o
  12  -2   6        247.30        248.30        20.02 o
  13  -2   6        303.33        273.36        19.14 o
 -14  -1   6        126.76         99.76        10.80 o
 -13  -1   6        531.04        579.47        31.32 o
 -12  -1   6         95.72         77.77        17.52 o
 -11  -1   6         49.41         38.32        12.11 o
 -10  -1   6         43.59         31.62         7.18 o
  -9  -1   6         25.66         10.07        13.45 o
  -8  -1   6       1160.52       1254.73        40.96 o
  -7  -1   6        126.90        122.59        12.19 o
  -6  -1   6        132.96        125.57        11.43 o
  -5  -1   6       1029.63       1060.94        23.64 o
  -4  -1   6       2059.97       1875.00        36.56 o
  -3  -1   6       7564.50       8458.20        82.68 o
  -2  -1   6       4329.12       4739.77        36.78 o
  -1  -1   6      12471.85      12527.81        94.27 o
   0  -1   6       3986.98       3860.44        36.86 o
   1  -1   6        252.79        247.62        10.37 o
   2  -1   6       1972.56       2033.83        32.49 o
   3  -1   6       5883.28       6542.73       100.86 o
   4  -1   6        361.65        359.24        22.59 o
   5  -1   6       2314.31       2527.48        63.96 o
   6  -1   6        283.34        269.66        23.14 o
   7  -1   6        917.11        884.18        71.81 o
   8  -1   6        239.12        278.23        27.58 o
   9  -1   6       3517.09       3916.42        67.95 o
  10  -1   6        411.42        446.61        30.22 o
  11  -1   6        825.70        806.21        38.43 o
  12  -1   6        115.87        108.73        16.99 o
  13  -1   6          5.90          9.54         4.56 o
 -14   0   6        150.03        209.47        20.72 o
 -13   0   6         32.50         39.96        10.37 o
 -12   0   6        310.50        350.33        27.85 o
 -11   0   6        183.53        158.02        19.61 o
 -10   0   6         52.87         38.66         8.10 o
  -9   0   6        473.97        387.57        28.43 o
  -8   0   6       1068.10       1211.55        64.22 o
  -7   0   6         29.10         47.08         8.06 o
  -6   0   6        280.20        362.71        16.52 o
  -5   0   6       1081.32       1145.68        33.06 o
  -4   0   6       4444.32       4921.80        52.25 o
  -3   0   6       5429.73       5484.30        47.72 o
  -2   0   6        103.78         88.09         6.26 o
  -1   0   6        122.61        117.63         6.86 o
   0   0   6        175.20        215.38         9.09 o
   1   0   6       3669.42       4080.40        45.87 o
   2   0   6        569.68        708.73        20.27 o
   3   0   6       1198.56       1483.33        56.52 o
   4   0   6        238.39        192.45        16.78 o
   5   0   6         20.04         10.08         8.06 o
   6   0   6        120.66        108.84        12.31 o
   7   0   6          1.35         -0.67         9.75 o
   8   0   6       1499.84       1685.28        60.40 o
   9   0   6       1406.21       1458.46        42.93 o
  10   0   6        845.06        836.09        40.22 o
  11   0   6        905.44        854.69        38.32 o
  12   0   6        414.18        433.49        24.10 o
  13   0   6         24.39         15.00         5.01 o
 -14   1   6          7.78         11.44         8.95 o
 -13   1   6          4.15          3.87         6.46 o
 -12   1   6        614.76        657.24        37.42 o
 -11   1   6       1227.38       1256.47        53.57 o
 -10   1   6         30.08         25.92         6.28 o
  -9   1   6        306.17        308.88        28.61 o
  -8   1   6        174.33        197.45        22.56 o
  -7   1   6        104.58         97.35        11.42 o
  -6   1   6        389.25        455.62        22.57 o
  -5   1   6       1510.34       1836.64        48.41 o
  -4   1   6       4235.27       4400.36        45.46 o
  -3   1   6        170.09        224.49         9.30 o
  -2   1   6       1594.97       1820.35        29.79 o
  -1   1   6       1066.43       1031.82        18.97 o
   0   1   6       5685.87       5608.99        49.12 o
   1   1   6          4.42         14.80         3.99 o
   2   1   6       2940.59       3470.97        57.05 o
   3   1   6       1334.95       1132.74        33.94 o
   4   1   6         47.07         37.16         7.25 o
   5   1   6         93.55         71.11        10.72 o
   6   1   6        191.46        171.36        19.82 o
   7   1   6       2289.61       2499.95       101.37 o
   8   1   6        155.41        156.05        15.29 o
   9   1   6        216.52        203.83        16.47 o
  10   1   6        200.89        205.13        20.74 o
  11   1   6        361.23        300.38        22.04 o
  12   1   6          0.09          6.89         5.15 o
  13   1   6         19.33         25.28         6.52 o
 -14   2   6         35.64         52.26         6.95 o
 -13   2   6         69.79         99.08        21.52 o
 -12   2   6       1055.53       1177.35        52.57 o
 -11   2   6        439.20        461.02        32.69 o
 -10   2   6        351.88        316.19        18.40 o
  -9   2   6          1.82          8.03         6.00 o
  -8   2   6        850.93        924.59        49.71 o
  -7   2   6        310.05        333.90        27.14 o
  -6   2   6        345.60        298.26        15.83 o
  -5   2   6        914.59       1011.74        23.86 o
  -4   2   6        628.64        637.19        18.07 o
  -3   2   6        952.19        910.73        22.92 o
  -2   2   6        236.88        254.47        11.72 o
  -1   2   6         20.09         45.48         5.39 o
   0   2   6        685.00        734.87        18.54 o
   1   2   6        792.12        659.48        18.20 o
   2   2   6         32.06         42.50         7.08 o
   3   2   6        809.19        710.92        31.08 o
   4   2   6          0.69          3.22         3.80 o
   5   2   6        175.08        177.89        15.11 o
   6   2   6         19.31         15.57        10.32 o
   7   2   6        818.82        860.25        42.84 o
   8   2   6        758.56        817.15        45.03 o
   9   2   6        143.28        164.40        14.66 o
  10   2   6        257.41        271.26        21.61 o
  11   2   6        289.13        282.23        20.14 o
  12   2   6          4.06          2.97        10.58 o
 -14   3   6         12.72          0.59         7.71 o
 -13   3   6        444.73        444.49        44.01 o
 -12   3   6         37.64         37.32        15.50 o
 -11   3   6         40.84         35.89        10.78 o
 -10   3   6         53.38         51.45        11.19 o
  -9   3   6        848.51        718.97        29.53 o
  -8   3   6        520.95        468.00        35.54 o
  -7   3   6        567.94        578.37        28.64 o
  -6   3   6       1265.81       1396.35        42.02 o
  -5   3   6         14.55          9.16         5.15 o
  -4   3   6       1434.73       1568.41        31.95 o
  -3   3   6        181.63        189.86        11.25 o
  -2   3   6         62.17         80.75         8.67 o
  -1   3   6         35.92         16.41         5.13 o
   0   3   6       3602.59       3644.92        82.71 o
   1   3   6       1487.29       1623.90        30.27 o
   2   3   6        166.77        205.52        11.69 o
   3   3   6          0.09          4.29         3.69 o
   4   3   6        578.98        559.86        61.94 o
   5   3   6       2141.73       2549.40        97.01 o
   6   3   6        186.60        227.90        32.12 o
   7   3   6         15.70          4.09         5.60 o
   8   3   6        197.34        149.64        15.04 o
   9   3   6         72.35         62.73        11.00 o
  10   3   6        124.46         88.31        12.83 o
  11   3   6        265.84        218.25        25.28 o
  12   3   6        273.26        237.54        21.58 o
 -14   4   6        142.04        138.02        10.23 o
 -13   4   6        104.36         82.64         9.62 o
 -12   4   6        250.02        198.04        20.09 o
 -11   4   6        149.08        166.94        19.23 o
 -10   4   6          3.13          7.02        17.40 o
  -9   4   6          0.20         -0.99         4.93 o
  -8   4   6         78.42         77.83        15.78 o
  -7   4   6       1225.31       1295.55        44.12 o
  -6   4   6        320.94        293.64        22.12 o
  -5   4   6         49.02         28.18         6.92 o
  -4   4   6         23.34         21.80         9.97 o
  -3   4   6       1152.49       1111.44        39.84 o
  -2   4   6        935.87        855.38        28.07 o
  -1   4   6        744.63        654.18        24.12 o
   0   4   6       1600.03       1637.11        41.67 o
   1   4   6         74.41         56.65         6.71 o
   2   4   6        116.83        116.72        14.86 o
   3   4   6       2008.60       2146.41        58.61 o
   4   4   6        277.67        254.29        17.63 o
   5   4   6        209.32        228.79        31.73 o
   6   4   6         98.04        105.83        11.05 o
   7   4   6         31.76         20.27         5.04 o
   8   4   6          6.52         -0.53         6.48 o
   9   4   6        138.45        123.29        13.16 o
  10   4   6         37.38         38.14        13.38 o
  11   4   6        193.38        179.91        21.86 o
 -14   5   6         18.75         44.11         7.19 o
 -13   5   6          0.10          2.20         4.23 o
 -12   5   6         72.81         79.01        16.16 o
 -11   5   6        105.57        135.99        17.02 o
 -10   5   6        773.80        774.01        40.23 o
  -9   5   6         51.56         48.71         8.68 o
  -8   5   6         70.33         69.21        11.65 o
  -7   5   6        402.79        407.38        55.62 o
  -6   5   6        168.31        169.66        17.36 o
  -5   5   6       1716.59       1982.08        59.96 o
  -4   5   6          4.57          4.60         4.54 o
  -3   5   6        371.22        422.73        18.24 o
  -2   5   6        307.80        261.82        14.30 o
  -1   5   6         54.31         53.04         7.09 o
   0   5   6        258.11        254.18        18.94 o
   1   5   6         85.31         67.61        10.17 o
   2   5   6         15.65         13.99         5.53 o
   3   5   6        514.19        511.33        37.69 o
   4   5   6          2.78          6.60        11.38 o
   5   5   6        958.54        998.87        40.70 o
   6   5   6          9.58          3.55         4.91 o
   7   5   6         40.47         31.90         8.38 o
   8   5   6         98.52         83.51        11.49 o
   9   5   6        493.06        490.13        29.59 o
  10   5   6         60.81         76.96        15.79 o
  11   5   6        145.53        177.23        18.75 o
 -13   6   6          1.02          8.16         4.93 o
 -12   6   6         44.83         43.63         7.87 o
 -11   6   6         56.73         90.22        10.09 o
 -10   6   6         24.03         15.58        12.31 o
  -9   6   6         10.00         31.14        13.02 o
  -8   6   6         68.57         87.77        12.39 o
  -7   6   6        307.79        310.07        16.78 o
  -6   6   6         20.88         12.47         7.05 o
  -5   6   6          0.54          6.08         6.02 o
  -4   6   6        161.02        153.32        13.05 o
  -3   6   6         33.11         33.26         6.97 o
  -2   6   6        112.92        106.79        10.23 o
  -1   6   6         94.79        112.92        11.93 o
   0   6   6         29.89         33.74         6.97 o
   1   6   6          6.14         11.18         6.94 o
   2   6   6       1319.64       1229.65       154.69 o
   3   6   6        501.20        546.03        39.24 o
   4   6   6        991.56       1015.19        32.65 o
   5   6   6         32.67         25.30         5.47 o
   6   6   6          0.06          5.24         5.73 o
   7   6   6        637.35        645.62        30.36 o
   8   6   6        455.49        419.34        23.22 o
   9   6   6         14.38          2.72         5.09 o
  10   6   6        311.27        325.92        27.56 o
 -13   7   6         37.85         35.98         5.74 o
 -12   7   6         33.74         32.47         6.94 o
 -11   7   6         55.78         44.82         8.80 o
 -10   7   6        784.98        844.54        44.74 o
  -9   7   6        149.33        161.95        21.16 o
  -8   7   6         18.27         15.02         6.02 o
  -7   7   6          2.95          7.41         4.46 o
  -6   7   6        134.09        157.69        10.26 o
  -5   7   6       2107.49       2234.20        56.76 o
  -4   7   6         36.35         21.47         5.56 o
  -3   7   6       1311.18       1421.65        43.77 o
  -2   7   6       1457.55       1298.67        53.26 o
  -1   7   6        555.04        530.30        27.31 o
   0   7   6       1169.50       1202.63        40.45 o
   1   7   6       1002.97        972.56       102.14 o
   2   7   6          3.88          1.51         7.60 o
   3   7   6          2.61         -5.15         5.15 o
   4   7   6        166.95        172.99        12.94 o
   5   7   6        735.40        646.09        31.97 o
   6   7   6          0.09          6.77         6.13 o
   7   7   6        112.54        105.58        12.59 o
   8   7   6        309.71        335.11        19.90 o
   9   7   6        270.90        290.61        19.31 o
  10   7   6        464.61        543.88        30.33 o
 -13   8   6        184.88        212.94        22.61 o
 -12   8   6         13.49          8.68         3.74 o
 -11   8   6         51.85         62.08         9.57 o
 -10   8   6        315.16        341.44        28.08 o
  -9   8   6         90.28        114.80        17.83 o
  -8   8   6         56.36         46.51         9.63 o
  -7   8   6          2.43          0.24         5.07 o
  -6   8   6        350.37        374.39        16.36 o
  -5   8   6        231.70        216.43        13.27 o
  -4   8   6        180.61        167.23        12.51 o
  -3   8   6       1488.12       1560.52        60.66 o
  -2   8   6       1203.33       1123.53        41.55 o
  -1   8   6        146.21        140.27        14.55 o
   0   8   6         40.24         36.99         6.20 o
   1   8   6        254.25        216.39        14.59 o
   2   8   6        893.80        905.06        29.71 o
   3   8   6         78.52         65.81         8.30 o
   4   8   6       1060.81       1079.36        34.34 o
   5   8   6        338.90        330.16        21.97 o
   6   8   6        347.87        332.21        21.15 o
   7   8   6         23.75         18.76         5.51 o
   8   8   6          0.89          5.12         4.34 o
   9   8   6        129.93        143.74        11.99 o
 -12   9   6        109.56        107.09         9.62 o
 -11   9   6          0.46         -3.76         3.90 o
 -10   9   6        272.54        292.48        25.61 o
  -9   9   6          0.15         -8.40        15.57 o
  -8   9   6        114.02         85.25        11.87 o
  -7   9   6        275.52        293.06        22.62 o
  -6   9   6        754.23        745.45        35.86 o
  -5   9   6          3.06         -5.55         5.55 o
  -4   9   6         16.22          7.86         6.23 o
  -3   9   6         97.63        104.19         9.62 o
  -2   9   6          0.49          4.03         6.58 o
  -1   9   6        131.36        134.05        10.41 o
   0   9   6          0.34          3.66         4.44 o
   1   9   6        699.11        641.14        25.25 o
   2   9   6        391.74        350.75        20.81 o
   3   9   6        404.29        438.36        23.10 o
   4   9   6        661.81        610.59        25.16 o
   5   9   6        682.96        650.62        29.18 o
   6   9   6        165.89        187.69        15.04 o
   7   9   6         25.13         12.09         4.11 o
   8   9   6         55.79         51.29        10.13 o
 -12  10   6        347.06        380.53        29.28 o
 -11  10   6         59.82         43.95         7.19 o
 -10  10   6         87.79         91.80        10.85 o
  -9  10   6         52.82         45.54        14.87 o
  -8  10   6        140.88        159.94        26.03 o
  -7  10   6        445.07        441.55        27.40 o
  -6  10   6          3.03         -4.79         6.74 o
  -5  10   6        456.93        412.37        25.86 o
  -4  10   6          3.03         13.95         6.38 o
  -3  10   6       1598.34       1540.35        50.27 o
  -2  10   6         38.80         48.17        10.42 o
  -1  10   6          5.76          5.91         7.99 o
   0  10   6        162.65        152.18        16.88 o
   1  10   6        170.90        121.23        15.31 o
   2  10   6        151.02        130.23        12.94 o
   3  10   6          2.59         -1.68         5.49 o
   4  10   6         22.59         21.51         7.13 o
   5  10   6         14.63         17.25         6.73 o
   6  10   6        183.74        225.82        17.38 o
   7  10   6         42.65         30.12         6.76 o
 -11  11   6          5.35          8.39         3.58 o
 -10  11   6          1.80          4.94         4.89 o
  -9  11   6        191.41        178.69        14.70 o
  -8  11   6         59.23         62.34         8.36 o
  -7  11   6        319.20        338.51        19.30 o
  -6  11   6        193.22        207.85        15.34 o
  -5  11   6         60.53         79.29        14.79 o
  -4  11   6         29.87         24.00         7.67 o
  -3  11   6        995.73        924.23        38.56 o
  -2  11   6        393.58        405.05        26.49 o
  -1  11   6        800.93        722.24        34.78 o
   0  11   6          8.60         -0.44         7.04 o
   1  11   6        166.21        127.62        18.83 o
   2  11   6          0.10          4.04         5.03 o
   3  11   6          1.00         -0.93         4.89 o
   4  11   6         26.31         44.12         9.11 o
   5  11   6       1691.78       1844.47        72.33 o
   6  11   6        113.35        125.89        17.95 o
 -10  12   6         21.96          8.03         4.27 o
  -9  12   6         75.02         70.49         9.78 o
  -8  12   6        118.48        122.44        10.12 o
  -7  12   6        243.00        226.45        14.36 o
  -6  12   6          1.14         -5.54         5.54 o
  -5  12   6         54.44         32.83        10.53 o
  -4  12   6          0.69         -7.00        12.67 o
  -3  12   6        149.83        125.13        14.45 o
  -2  12   6         65.72         53.66        10.08 o
  -1  12   6        134.56        109.42        13.92 o
   0  12   6        118.98        110.55        13.14 o
   1  12   6         28.08         29.95         8.71 o
   2  12   6         57.57         51.67        10.60 o
   3  12   6        117.79        135.83        30.85 o
   4  12   6         60.64         62.20         8.66 o
   5  12   6         61.05         59.85        11.94 o
  -8  13   6        523.61        516.40        20.65 o
  -7  13   6         71.13         79.24         9.08 o
  -6  13   6          6.56          3.54         8.64 o
  -5  13   6        132.69        124.04        23.42 o
  -4  13   6         87.15        101.87        13.89 o
  -3  13   6        110.67        119.01        15.59 o
  -2  13   6          1.23         -1.79         7.02 o
  -1  13   6         11.47          2.78         5.39 o
   0  13   6         20.76         44.92         9.87 o
   1  13   6         26.77         25.75        10.72 o
   2  13   6        228.87        199.84        24.05 o
   3  13   6        817.27        836.67        40.65 o
  -7  14   6        114.34        130.82        16.65 o
  -6  14   6        112.29        126.82        17.92 o
  -5  14   6          4.95          4.46         6.10 o
  -4  14   6         22.93         23.34        10.59 o
  -3  14   6          0.61          0.04         4.25 o
  -2  14   6        122.46        123.66        13.33 o
  -1  14   6        194.54        173.61        15.10 o
   0  14   6        415.84        424.64        32.67 o
   1  14   6        366.14        396.85        28.99 o
  -2 -20   7          1.67         16.24         7.11 o
  -1 -20   7        129.20        151.09        18.23 o
   0 -20   7        148.78        205.51        58.27 o
   1 -20   7         36.99         48.56         9.10 o
   2 -20   7        136.07        182.39        28.78 o
   3 -20   7         21.15         12.12         5.63 o
   4 -20   7          3.89         -4.55         4.55 o
   5 -20   7         25.32         19.12         6.06 o
   6 -20   7        304.72        323.01        17.41 o
  -3 -19   7         67.04        104.44        11.81 o
  -2 -19   7          1.93          0.23         5.07 o
  -1 -19   7          2.15         -7.94         7.94 o
   0 -19   7         21.54          2.65         6.63 o
   1 -19   7         29.48         12.35         5.87 o
   2 -19   7         64.01         60.06         7.69 o
   3 -19   7         48.06         45.72         8.15 o
   4 -19   7        182.28        159.14        14.92 o
   5 -19   7          0.34          4.68         4.97 o
   6 -19   7         63.10         59.48         9.32 o
   7 -19   7         17.71         14.85         4.59 o
   8 -19   7          2.67         -4.58         4.58 o
  -5 -18   7         12.03         25.56        11.51 o
  -4 -18   7        189.13        239.58        17.31 o
  -3 -18   7        127.86        179.58        13.52 o
  -2 -18   7        239.17        257.97        16.57 o
  -1 -18   7         49.92         67.82        12.17 o
   0 -18   7         21.21         15.69         6.15 o
   1 -18   7         52.21         52.20         9.46 o
   2 -18   7          2.15         -3.09         7.66 o
   3 -18   7          0.68         -5.42         6.81 o
   4 -18   7        277.39        206.05        20.38 o
   5 -18   7          0.04          4.59         8.14 o
   6 -18   7          1.47          6.00         6.17 o
   7 -18   7         65.70         61.61         7.48 o
   8 -18   7         38.37         51.20         7.21 o
   9 -18   7        282.58        266.19        13.72 o
  -6 -17   7        288.97        340.74        24.58 o
  -5 -17   7          5.18          7.62         5.21 o
  -4 -17   7         13.20         11.41         6.11 o
  -3 -17   7          9.56          4.22         6.53 o
  -2 -17   7          0.49         -0.56         6.11 o
  -1 -17   7          3.38         -4.37         6.94 o
   0 -17   7        170.46        178.28        12.36 o
   1 -17   7          0.24          1.30         6.21 o
   2 -17   7          0.63         -0.12         5.39 o
   3 -17   7         46.37         33.53         7.00 o
   4 -17   7         36.61         46.24        11.18 o
   5 -17   7         94.27         66.91        11.98 o
   6 -17   7        165.29        160.34        17.72 o
   7 -17   7         20.65         13.51         6.96 o
   8 -17   7         32.73         19.90         5.58 o
   9 -17   7        314.48        268.77        24.68 o
  10 -17   7         87.66         52.50         8.06 o
  -7 -16   7        337.55        429.99        62.92 o
  -6 -16   7          3.23          7.33        11.37 o
  -5 -16   7          9.27          8.76         3.82 o
  -4 -16   7         12.63         12.94         5.67 o
  -3 -16   7          9.87         12.17         5.49 o
  -2 -16   7        716.63        802.35        44.69 o
  -1 -16   7        826.78        872.07        31.15 o
   0 -16   7        408.34        422.70        19.35 o
   1 -16   7       1654.52       1694.14        49.17 o
   2 -16   7        341.92        335.63        23.76 o
   3 -16   7         46.98         38.34         8.25 o
   4 -16   7         75.61         53.94        10.85 o
   5 -16   7          3.58          9.46         7.52 o
   6 -16   7         12.56         10.59        12.48 o
   7 -16   7         22.23         17.07         6.67 o
   8 -16   7          1.75          0.47         4.74 o
   9 -16   7        653.47        587.91        25.00 o
  10 -16   7         36.42          9.10         7.13 o
  11 -16   7         69.84         59.72        13.26 o
  -8 -15   7          3.10          7.25         4.11 o
  -7 -15   7        959.12       1152.93       154.21 o
  -6 -15   7         23.32         37.32         8.82 o
  -5 -15   7        299.42        318.60        15.96 o
  -4 -15   7          1.36         -1.53         5.23 o
  -3 -15   7         14.04          7.40         6.12 o
  -2 -15   7          2.23          9.08         4.77 o
  -1 -15   7          0.90         -0.96         3.43 o
   0 -15   7         49.07         76.59         6.60 o
   1 -15   7        772.95        831.79        23.40 o
   2 -15   7        102.59        120.91         9.09 o
   3 -15   7        378.47        374.58        15.31 o
   4 -15   7        758.01        805.64        34.50 o
   5 -15   7         94.25         88.39        13.31 o
   6 -15   7         67.43         60.72        11.18 o
   7 -15   7        286.11        246.07        25.47 o
   8 -15   7        137.56        131.47        15.31 o
   9 -15   7        354.71        383.10        24.09 o
  10 -15   7         48.89         28.24         6.12 o
  11 -15   7        227.99        258.87        14.55 o
  -9 -14   7         17.09         12.08        14.49 o
  -8 -14   7        174.23        175.89        15.62 o
  -7 -14   7         37.35         29.19         6.73 o
  -6 -14   7        109.30        120.92        13.03 o
  -5 -14   7        233.48        220.50        13.73 o
  -4 -14   7        119.07         89.77        10.95 o
  -3 -14   7        297.94        331.13        15.19 o
  -2 -14   7       2547.11       2792.07        55.49 o
  -1 -14   7        401.94        400.94        16.30 o
   0 -14   7       1402.14       1463.51        36.38 o
   1 -14   7        952.14        957.86        25.42 o
   2 -14   7       1401.46       1410.58        30.64 o
   3 -14   7        979.80        917.84        32.73 o
   4 -14   7       2281.59       2220.54        51.02 o
   5 -14   7          9.76         12.83         5.03 o
   6 -14   7        210.35        211.02        15.54 o
   7 -14   7        264.25        141.81        36.83 o
   8 -14   7        503.97        470.59        23.08 o
   9 -14   7        155.25        114.32        11.07 o
  10 -14   7         22.27         11.62         6.32 o
  11 -14   7        105.20         93.16        10.11 o
  12 -14   7         40.28         31.32        23.45 o
 -10 -13   7          0.24         -7.07         7.07 o
  -9 -13   7        109.97        107.06        11.86 o
  -8 -13   7        140.99        140.64        12.68 o
  -7 -13   7        427.69        452.88        35.68 o
  -6 -13   7        283.50        249.96        16.94 o
  -5 -13   7          1.26         -2.87         4.96 o
  -4 -13   7        198.09        214.12        12.30 o
  -3 -13   7        232.10        242.90        12.75 o
  -2 -13   7        132.97        116.68        12.20 o
  -1 -13   7        348.18        339.22        22.53 o
   0 -13   7        242.54        219.07        20.58 o
   1 -13   7          3.50          2.92         5.31 o
   2 -13   7        262.88        276.93        19.95 o
   3 -13   7        274.42        243.53        18.99 o
   4 -13   7        135.03        139.31        12.24 o
   5 -13   7          2.21          0.02         5.57 o
   6 -13   7        959.08        954.45        28.95 o
   7 -13   7        878.28        847.84        32.20 o
   8 -13   7         23.64         44.12         7.46 o
   9 -13   7        989.14       1102.82        40.42 o
  10 -13   7        331.66        357.62        21.98 o
  11 -13   7        177.59        172.73        14.23 o
  12 -13   7         38.47         25.53         8.11 o
 -10 -12   7          5.12          2.93         5.79 o
  -9 -12   7         36.06         46.36         8.79 o
  -8 -12   7        116.46        111.64        15.12 o
  -7 -12   7         45.13         59.60         9.14 o
  -6 -12   7       1937.90       1954.65        55.83 o
  -5 -12   7        372.09        399.51        16.64 o
  -4 -12   7         18.98         13.67         4.79 o
  -3 -12   7        558.54        507.76        42.40 o
  -2 -12   7        194.41        153.73        13.97 o
  -1 -12   7        454.56        453.40        25.30 o
   0 -12   7          7.07          2.65         5.13 o
   1 -12   7        972.91        901.51        27.06 o
   2 -12   7        198.77        188.34        16.24 o
   3 -12   7        668.93        690.11        29.86 o
   4 -12   7         52.25         43.91         9.02 o
   5 -12   7          0.01         -0.28         6.72 o
   6 -12   7        376.17        370.61        18.23 o
   7 -12   7       3305.94       3417.19        74.05 o
   8 -12   7       1228.81       1175.67        42.57 o
   9 -12   7       1394.19       1453.48        46.88 o
  10 -12   7         30.64         42.66         8.94 o
  11 -12   7        230.78        222.23        16.72 o
  12 -12   7          0.21          3.40         5.76 o
  13 -12   7        234.64        231.19        16.71 o
 -11 -11   7          0.17          2.86         6.65 o
 -10 -11   7         12.64          7.12         5.07 o
  -9 -11   7          6.08          9.81         6.64 o
  -8 -11   7        571.15        656.81        50.11 o
  -7 -11   7        306.40        284.34        20.03 o
  -6 -11   7        342.80        289.47        16.30 o
  -5 -11   7        416.55        482.69        23.70 o
  -4 -11   7         98.96        116.54        21.58 o
  -3 -11   7         31.15         17.97         6.80 o
  -2 -11   7          2.21          4.53         7.60 o
  -1 -11   7       1004.53       1064.20        34.10 o
   0 -11   7         76.01         77.57         9.44 o
   1 -11   7        218.73        190.90        12.26 o
   2 -11   7       2628.82       2695.27        55.72 o
   3 -11   7         19.83         40.56         7.00 o
   4 -11   7        750.94        799.80        31.55 o
   5 -11   7          0.08         -7.64         7.64 o
   6 -11   7        172.06        159.08        19.94 o
   7 -11   7       2624.14       2563.33        45.40 o
   8 -11   7        637.48        609.30        23.78 o
   9 -11   7        423.42        381.60        28.04 o
  10 -11   7         25.66         29.72         8.68 o
  11 -11   7        255.53        245.30        20.41 o
  12 -11   7          7.30          9.38         7.20 o
  13 -11   7        176.22        182.37        15.66 o
 -11 -10   7         21.17         39.34        13.19 o
 -10 -10   7         86.19         68.80        20.40 o
  -9 -10   7        254.38        196.64        19.39 o
  -8 -10   7         44.19         30.13         9.93 o
  -7 -10   7       2603.64       2601.66        78.68 o
  -6 -10   7       4111.94       4152.85        99.29 o
  -5 -10   7       2088.49       2144.50        94.71 o
  -4 -10   7        955.91        915.54        44.48 o
  -3 -10   7       1244.66       1248.74        40.65 o
  -2 -10   7        859.40        886.45        32.55 o
  -1 -10   7        113.10        100.96        11.45 o
   0 -10   7        439.34        452.17        17.89 o
   1 -10   7         87.41        133.15         8.81 o
   2 -10   7          7.71         -0.83         5.33 o
   3 -10   7       2843.37       2983.85        56.11 o
   4 -10   7        229.70        254.83        36.85 o
   5 -10   7       1074.71       1111.40        38.34 o
   6 -10   7        520.66        488.53        27.93 o
   7 -10   7        199.50        196.45        19.28 o
   8 -10   7       1619.58       1749.89        60.80 o
   9 -10   7         14.40         27.58         9.09 o
  10 -10   7        375.13        428.50        29.54 o
  11 -10   7       2233.90       2573.56       164.29 o
  12 -10   7        549.42        644.36        27.11 o
  13 -10   7         89.30         89.56         7.58 o
 -12  -9   7          4.05         -0.36         7.11 o
 -11  -9   7        116.16        145.06        24.15 o
 -10  -9   7          9.12         28.71        12.08 o
  -9  -9   7        173.52         98.46        22.26 o
  -8  -9   7        319.48        325.15        20.21 o
  -7  -9   7        193.80        191.19        15.30 o
  -6  -9   7        978.47       1032.77        49.85 o
  -5  -9   7       1473.11       1651.06        73.87 o
  -4  -9   7        138.02        159.29        13.18 o
  -3  -9   7         72.50         36.70        10.97 o
  -2  -9   7        609.43        545.19        22.66 o
  -1  -9   7       3628.12       3406.57        58.21 o
   0  -9   7        299.86        320.32        16.89 o
   1  -9   7          1.24          2.33         3.74 o
   2  -9   7       1807.45       1720.59        40.02 o
   3  -9   7       1194.97       1087.01        31.70 o
   4  -9   7        440.43        526.34        27.59 o
   5  -9   7          6.19         16.83         6.47 o
   6  -9   7       1301.16       1250.25       111.27 o
   7  -9   7         12.69         12.94         8.40 o
   8  -9   7         57.38         36.81        10.45 o
   9  -9   7        499.79        521.95        26.24 o
  10  -9   7        435.62        461.04        30.81 o
  11  -9   7         64.71         59.81        16.25 o
  12  -9   7        458.71        534.25        29.83 o
  13  -9   7        113.32        100.08         8.31 o
 -12  -8   7        103.73         88.50        17.68 o
 -11  -8   7        277.36        305.24        37.15 o
 -10  -8   7          0.17         -3.36        12.97 o
  -9  -8   7          1.59         -2.00        13.10 o
  -8  -8   7         45.41         42.32         9.45 o
  -7  -8   7        386.97        381.68        31.53 o
  -6  -8   7        255.76        288.80        21.44 o
  -5  -8   7        338.93        332.42        18.59 o
  -4  -8   7        740.08        832.06        34.99 o
  -3  -8   7       1761.84       1822.86        38.71 o
  -2  -8   7         47.39         37.33         5.55 o
  -1  -8   7       2773.78       2772.53        43.16 o
   0  -8   7         41.86         71.14         8.55 o
   1  -8   7       1714.65       1827.97        44.21 o
   2  -8   7         68.03         73.38         7.28 o
   3  -8   7        353.29        353.01        15.49 o
   4  -8   7        183.92        167.24        12.82 o
   5  -8   7        741.67        725.89        27.91 o
   6  -8   7         70.44         63.25        11.87 o
   7  -8   7        191.53        173.95        20.42 o
   8  -8   7        712.61        646.71        51.34 o
   9  -8   7        222.62        216.56        19.08 o
  10  -8   7        200.82        201.16        20.76 o
  11  -8   7         41.36         41.63        15.00 o
  12  -8   7          1.34         -1.01         8.58 o
  13  -8   7         50.81         60.70         7.06 o
 -13  -7   7         42.53         49.53        11.90 o
 -12  -7   7        105.76        117.54        21.08 o
 -11  -7   7         84.05         87.73        21.16 o
 -10  -7   7        239.89        207.41        34.00 o
  -9  -7   7        475.38        434.76        61.67 o
  -8  -7   7         17.16         17.83         6.96 o
  -7  -7   7         10.85         13.12        16.82 o
  -6  -7   7         10.25          4.19         5.69 o
  -5  -7   7         28.66         24.86         5.66 o
  -4  -7   7         32.74         36.62         5.80 o
  -3  -7   7        180.73        125.10         8.82 o
  -2  -7   7        397.10        366.90        13.10 o
  -1  -7   7         69.82         49.03         5.96 o
   0  -7   7       6024.96       5743.59        65.63 o
   1  -7   7        817.26        723.91        16.23 o
   2  -7   7        141.27        146.65         7.61 o
   3  -7   7        118.51        160.84        11.58 o
   4  -7   7        285.74        324.67        16.87 o
   5  -7   7        613.62        585.08        36.66 o
   6  -7   7        151.74         94.48        11.54 o
   7  -7   7         97.48         77.76        11.00 o
   8  -7   7        419.85        421.27        35.26 o
   9  -7   7        557.82        667.22        32.89 o
  10  -7   7        964.63       1095.09        47.03 o
  11  -7   7          2.20         11.73        12.19 o
  12  -7   7        144.30        144.48        12.90 o
  13  -7   7        106.17         91.40         9.00 o
 -13  -6   7        434.99        384.92        31.97 o
 -12  -6   7         32.05         17.55        11.44 o
 -11  -6   7         11.95         -7.16        11.97 o
 -10  -6   7        149.99        139.97        29.88 o
  -9  -6   7        480.34        408.54        32.04 o
  -8  -6   7         45.07         21.24         8.31 o
  -7  -6   7        314.13        285.58        19.72 o
  -6  -6   7        390.95        421.71        19.54 o
  -5  -6   7        453.93        479.91        19.79 o
  -4  -6   7       2479.76       2438.83        56.27 o
  -3  -6   7         93.60        159.62         9.84 o
  -2  -6   7       2819.58       2444.20        32.27 o
  -1  -6   7       2582.73       2613.47        32.42 o
   0  -6   7         24.76         22.18         3.20 o
   1  -6   7         10.88          7.68         2.97 o
   2  -6   7       4249.73       4460.53        48.50 o
   3  -6   7          4.63         16.06         5.33 o
   4  -6   7        293.85        288.40        20.28 o
   5  -6   7        272.71        334.68        25.26 o
   6  -6   7        573.03        529.62        25.06 o
   7  -6   7        271.10        346.68        29.74 o
   8  -6   7        323.27        347.46        31.37 o
   9  -6   7        518.78        566.65        30.15 o
  10  -6   7        117.79        117.82        16.40 o
  11  -6   7         56.22         71.08        13.06 o
  12  -6   7        434.71        502.67        23.84 o
  13  -6   7         60.30         59.40         8.74 o
 -13  -5   7        108.78         96.47        17.55 o
 -12  -5   7         64.33         20.94        10.16 o
 -11  -5   7         15.72          0.48         7.74 o
 -10  -5   7          4.31         -1.62         8.03 o
  -9  -5   7          4.18          3.78         5.39 o
  -8  -5   7         25.19          4.81        10.75 o
  -7  -5   7        583.61        594.96        33.44 o
  -6  -5   7        383.48        332.16        16.84 o
  -5  -5   7          6.63          0.49         5.05 o
  -4  -5   7         27.43         15.91         4.80 o
  -3  -5   7         22.26         25.44         4.37 o
  -2  -5   7         86.68         88.82         5.65 o
  -1  -5   7       2038.35       2180.57        25.57 o
   0  -5   7         99.16        110.29         5.84 o
   1  -5   7        232.29        224.22         8.92 o
   2  -5   7       1802.18       1662.12        27.07 o
   3  -5   7       1380.34       1498.15        29.34 o
   4  -5   7        550.54        558.34        20.57 o
   5  -5   7       5333.27       5664.58        71.97 o
   6  -5   7       2045.28       1968.71        63.70 o
   7  -5   7        698.85        649.04        40.07 o
   8  -5   7        769.05        799.73        46.62 o
   9  -5   7        258.35        257.28        20.39 o
  10  -5   7        937.53       1082.80        38.30 o
  11  -5   7         73.02         76.61        10.66 o
  12  -5   7          1.42         -5.54         6.17 o
  13  -5   7          3.09         -4.91         4.91 o
 -14  -4   7          0.53          0.70         5.94 o
 -13  -4   7          7.33         11.04         5.41 o
 -12  -4   7         37.25         23.36         8.33 o
 -11  -4   7        869.40        849.94       106.61 o
 -10  -4   7         52.21         29.22        10.30 o
  -9  -4   7        433.32        391.46        20.89 o
  -8  -4   7         59.44         24.83         9.13 o
  -7  -4   7         17.81         18.49         8.02 o
  -6  -4   7        969.82        963.13        27.75 o
  -5  -4   7        615.89        660.22        19.26 o
  -4  -4   7        987.07       1057.88        20.10 o
  -3  -4   7        836.75        772.32        17.37 o
  -2  -4   7         88.24         71.43         4.70 o
  -1  -4   7        607.66        649.23        14.07 o
   0  -4   7          2.96         26.39         3.69 o
   1  -4   7        107.50         92.97         5.51 o
   2  -4   7       1425.32       1498.75        20.88 o
   3  -4   7       6470.27       6345.91        53.41 o
   4  -4   7       1982.79       1832.84        52.25 o
   5  -4   7         43.66         31.24         9.30 o
   6  -4   7       2320.28       2498.45        72.24 o
   7  -4   7        876.41        887.70        47.60 o
   8  -4   7        126.09        110.67        16.82 o
   9  -4   7        367.42        434.06        33.87 o
  10  -4   7        566.19        659.40        29.69 o
  11  -4   7         16.67         24.24        10.20 o
  12  -4   7        208.96        198.79        17.71 o
  13  -4   7         87.08         98.69        10.57 o
 -14  -3   7         62.64         47.18        11.89 o
 -13  -3   7        100.49        110.10        13.97 o
 -12  -3   7         48.18         31.73         9.27 o
 -11  -3   7          5.13          7.28         8.76 o
 -10  -3   7       3758.29       3405.87        74.83 o
  -9  -3   7         78.93         88.77        10.48 o
  -8  -3   7        697.35        655.32        57.35 o
  -7  -3   7        120.34        115.61        11.68 o
  -6  -3   7         16.16         23.74         5.76 o
  -5  -3   7        281.18        341.05        13.05 o
  -4  -3   7        136.76        205.24        10.04 o
  -3  -3   7        232.64        317.36        12.49 o
  -2  -3   7       2950.56       2693.06        36.57 o
  -1  -3   7       4731.15       4651.78        93.93 o
   0  -3   7         43.92         37.99         5.00 o
   1  -3   7          9.55         69.50         6.26 o
   2  -3   7        533.56        517.22        14.10 o
   3  -3   7         97.79         90.00         8.94 o
   4  -3   7       1512.74       1503.59        47.20 o
   5  -3   7       3548.06       3738.08       129.88 o
   6  -3   7         77.61         57.44        12.85 o
   7  -3   7        357.98        343.09        29.43 o
   8  -3   7          8.77        -18.59        19.71 o
   9  -3   7        110.15        134.46        12.80 o
  10  -3   7       1179.83       1399.25        53.40 o
  11  -3   7        413.00        452.35        28.62 o
  12  -3   7         35.92         39.65        16.05 o
  13  -3   7          3.98          0.13         5.19 o
 -14  -2   7        214.59        236.60        32.66 o
 -13  -2   7        176.44        168.83        21.49 o
 -12  -2   7          0.66         -3.51        12.84 o
 -11  -2   7        145.06        138.72        19.03 o
 -10  -2   7        283.53        290.90        18.36 o
  -9  -2   7         47.85         45.02         7.72 o
  -8  -2   7          0.06          2.36         4.80 o
  -7  -2   7          2.12          0.38         4.21 o
  -6  -2   7       6178.93       6470.03        96.77 o
  -5  -2   7        681.65        768.50        19.35 o
  -4  -2   7          2.97         13.00         4.55 o
  -3  -2   7          9.23         18.69         5.11 o
  -2  -2   7        133.89         99.74         7.09 o
  -1  -2   7         34.95         63.86         6.18 o
   0  -2   7         47.70         27.57         3.83 o
   1  -2   7      11202.93      11871.27        75.05 o
   2  -2   7        659.51        557.83        20.07 o
   3  -2   7         30.30         55.37        12.87 o
   4  -2   7       1418.43       1292.67        44.69 o
   5  -2   7        333.22        280.92        23.08 o
   6  -2   7        258.12        191.21        21.11 o
   7  -2   7         97.50        122.44        29.36 o
   8  -2   7        217.37        298.88        22.13 o
   9  -2   7        106.33        113.29        12.48 o
  10  -2   7        175.19        174.63        14.97 o
  11  -2   7        632.20        704.67        34.65 o
  12  -2   7        128.61        127.12        13.53 o
  13  -2   7        252.20        254.32        23.11 o
 -14  -1   7         89.21         79.86         9.81 o
 -13  -1   7          6.64          2.89         6.51 o
 -12  -1   7         96.13        119.15        16.71 o
 -11  -1   7        197.63        203.38        22.22 o
 -10  -1   7        503.28        424.68        22.45 o
  -9  -1   7         49.28         57.68         7.07 o
  -8  -1   7       1068.02       1146.82        33.94 o
  -7  -1   7        115.16        133.35        11.47 o
  -6  -1   7         53.41         44.70         6.11 o
  -5  -1   7        974.09        942.57        32.25 o
  -4  -1   7        319.95        344.68        15.56 o
  -3  -1   7        428.86        454.65        14.69 o
  -2  -1   7       3614.11       4127.11        42.38 o
  -1  -1   7        238.83        190.79         9.18 o
   0  -1   7        896.83       1061.08        21.08 o
   1  -1   7        577.11        647.11        19.61 o
   2  -1   7        327.86        453.75        18.46 o
   3  -1   7        302.88        314.51        21.21 o
   4  -1   7          5.81         -1.91        10.40 o
   5  -1   7          1.62         -0.53         6.88 o
   6  -1   7        418.83        418.56        30.79 o
   7  -1   7        149.07        150.97        20.60 o
   8  -1   7          1.53          3.42         5.52 o
   9  -1   7        957.04        950.24        36.76 o
  10  -1   7       2248.06       2540.21        70.19 o
  11  -1   7        115.57         86.67        30.51 o
  12  -1   7        272.19        274.96        18.67 o
  13  -1   7         48.30         46.42        10.19 o
 -14   0   7         93.35         84.09        10.03 o
 -13   0   7          2.32         -5.59         6.84 o
 -12   0   7        621.10        710.91        72.03 o
 -11   0   7         92.33         70.42        14.41 o
 -10   0   7          4.15          0.57         4.38 o
  -9   0   7        136.28        127.78        10.25 o
  -8   0   7          0.16          0.96         5.27 o
  -7   0   7       1911.06       2134.22        51.21 o
  -6   0   7        775.51        911.01        27.62 o
  -5   0   7       1404.37       1435.80        32.99 o
  -4   0   7      11659.81      13008.13       152.26 o
  -3   0   7       4319.68       4756.97        47.56 o
  -2   0   7         19.55          5.10         3.75 o
  -1   0   7        667.60        832.73        19.11 o
   0   0   7          9.24          7.02         3.79 o
   1   0   7         19.89          1.93         4.51 o
   2   0   7       4491.91       5042.58        82.24 o
   3   0   7        622.23        702.90        32.03 o
   4   0   7        412.51        510.27        29.26 o
   5   0   7        137.93         99.14        15.12 o
   6   0   7        106.48        100.08        12.69 o
   7   0   7        748.98        833.14        45.47 o
   8   0   7        203.21        177.14        16.24 o
   9   0   7        255.43        269.76        24.26 o
  10   0   7          0.34          9.11         6.34 o
  11   0   7        833.28        821.76        53.10 o
  12   0   7        214.89        209.06        23.70 o
 -14   1   7        137.13        119.78        16.22 o
 -13   1   7        136.99        131.81        15.33 o
 -12   1   7         29.02         17.64         8.64 o
 -11   1   7       1056.77        991.14        46.85 o
 -10   1   7         66.70         74.22        10.21 o
  -9   1   7          6.90         -1.40         4.55 o
  -8   1   7        102.29        120.90        19.14 o
  -7   1   7        601.20        594.10        27.91 o
  -6   1   7          2.30          6.03         4.46 o
  -5   1   7        761.85        863.50        29.83 o
  -4   1   7         42.94         31.50         5.14 o
  -3   1   7        459.02        462.74        16.82 o
  -2   1   7        295.94        364.06        14.58 o
  -1   1   7       1685.40       1724.69        34.21 o
   0   1   7        870.69        800.24        25.02 o
   1   1   7       1147.23       1296.58        34.65 o
   2   1   7       2824.54       2843.83       112.67 o
   3   1   7         43.62         49.21         6.71 o
   4   1   7       2316.62       2273.05        62.78 o
   5   1   7        412.62        457.82        24.04 o
   6   1   7          1.17          5.52         6.41 o
   7   1   7        271.53        297.18        20.29 o
   8   1   7        522.21        596.03        39.89 o
   9   1   7        201.16        242.19        22.53 o
  10   1   7        857.11        843.66        57.29 o
  11   1   7          3.34          7.77         7.34 o
  12   1   7         36.92          9.77         7.51 o
 -14   2   7         10.82          3.23         5.05 o
 -13   2   7        571.38        644.03        80.69 o
 -12   2   7       2119.49       2197.74        90.36 o
 -11   2   7        510.00        507.66        34.06 o
 -10   2   7        411.36        392.11        69.35 o
  -9   2   7          5.75          9.01         6.06 o
  -8   2   7        118.24        132.61        24.46 o
  -7   2   7        410.43        431.91        25.41 o
  -6   2   7       1036.84       1250.32        34.05 o
  -5   2   7         50.08         33.83         5.38 o
  -4   2   7       2867.68       2853.69        52.18 o
  -3   2   7        129.23        129.82         9.37 o
  -2   2   7       2741.48       2562.98        54.59 o
  -1   2   7       1570.01       1488.88        35.54 o
   0   2   7        783.70        717.77        24.97 o
   1   2   7        664.46        779.23        26.19 o
   2   2   7       4755.09       4645.53        82.59 o
   3   2   7        872.67        835.59        30.56 o
   4   2   7        541.88        607.78        26.61 o
   5   2   7        698.29        739.02        37.04 o
   6   2   7        634.46        767.50        56.30 o
   7   2   7        118.90        132.12        12.07 o
   8   2   7          8.93          9.61         6.76 o
   9   2   7        602.20        582.69        34.14 o
  10   2   7        310.57        330.22        34.11 o
  11   2   7         16.95         36.34        12.16 o
  12   2   7         27.40         22.61         7.79 o
 -14   3   7          9.37          8.99         6.83 o
 -13   3   7        150.25        142.14        14.14 o
 -12   3   7        222.85        237.83        21.56 o
 -11   3   7        507.92        566.31        34.92 o
 -10   3   7       1589.66       1474.63        78.01 o
  -9   3   7         60.22         67.91        16.53 o
  -8   3   7        215.10        210.36        19.16 o
  -7   3   7        517.58        550.22        29.24 o
  -6   3   7          3.92          5.71         6.44 o
  -5   3   7         57.95         63.06         9.45 o
  -4   3   7        312.81        275.19        17.15 o
  -3   3   7        458.66        409.36        20.41 o
  -2   3   7        131.27        143.83        11.94 o
  -1   3   7        375.09        351.76        18.38 o
   0   3   7       1980.80       1970.50        42.93 o
   1   3   7        207.96        240.82        15.28 o
   2   3   7        260.65        269.95        14.11 o
   3   3   7       1616.59       1607.72        41.28 o
   4   3   7         68.34         63.00         9.17 o
   5   3   7        204.61        252.65        32.34 o
   6   3   7         38.91         38.97         7.18 o
   7   3   7        429.34        469.96        31.71 o
   8   3   7         65.10         65.59        11.45 o
   9   3   7          2.76          4.55         4.98 o
  10   3   7        151.69        120.55        20.09 o
  11   3   7         48.34         55.18        12.43 o
 -13   4   7        135.06        145.73        13.43 o
 -12   4   7         40.49         53.21        10.61 o
 -11   4   7          2.11         -2.97         6.48 o
 -10   4   7         90.14        120.68        13.93 o
  -9   4   7        175.09        191.10        15.54 o
  -8   4   7       2167.98       2449.33       102.40 o
  -7   4   7       1455.79       1534.85        76.95 o
  -6   4   7        435.46        408.23        23.33 o
  -5   4   7        177.12        177.44        14.95 o
  -4   4   7         29.40         11.60         6.31 o
  -3   4   7        416.85        426.92        21.77 o
  -2   4   7        252.30        245.47        16.57 o
  -1   4   7        272.55        225.92        22.98 o
   0   4   7         21.95         22.32         5.44 o
   1   4   7        519.57        616.81        26.00 o
   2   4   7        681.42        591.69        32.57 o
   3   4   7        180.35        159.31        14.76 o
   4   4   7          6.78         -2.64         9.95 o
   5   4   7         20.27         13.36         6.68 o
   6   4   7        396.12        351.38        19.80 o
   7   4   7         31.52         15.12        10.10 o
   8   4   7        104.12         94.00        12.04 o
   9   4   7         22.35         18.40         5.64 o
  10   4   7         78.49         84.19        15.87 o
  11   4   7         49.85         44.12         9.31 o
 -13   5   7         21.38         26.67         5.42 o
 -12   5   7        149.20        134.66        12.46 o
 -11   5   7          7.91         29.95         7.37 o
 -10   5   7        633.39        702.95        31.09 o
  -9   5   7        344.58        320.43        40.84 o
  -8   5   7        215.15        214.83        18.39 o
  -7   5   7        211.83        246.62        20.63 o
  -6   5   7         99.20        106.64        12.70 o
  -5   5   7        523.68        563.87        36.26 o
  -4   5   7        255.25        235.50        14.93 o
  -3   5   7        675.16        675.92        27.47 o
  -2   5   7        113.20        116.91        10.19 o
  -1   5   7         50.69         41.12         6.53 o
   0   5   7       1030.80       1126.01        31.38 o
   1   5   7         10.62         10.72         7.60 o
   2   5   7        333.06        296.41        24.72 o
   3   5   7        391.11        362.62        39.82 o
   4   5   7          2.82          3.03         5.70 o
   5   5   7        468.23        508.56        23.57 o
   6   5   7         56.78         55.45        10.54 o
   7   5   7         18.00         16.58         7.06 o
   8   5   7          3.08          4.33         5.55 o
   9   5   7          0.55          7.33         5.02 o
  10   5   7         27.78         29.15         9.36 o
 -13   6   7          9.21         -2.09         3.58 o
 -12   6   7        112.43         93.86        13.15 o
 -11   6   7         79.68         73.62        11.01 o
 -10   6   7          0.06         -1.84        13.86 o
  -9   6   7         11.91         28.20        16.69 o
  -8   6   7        137.74        159.21        19.78 o
  -7   6   7        212.75        205.38        15.82 o
  -6   6   7        383.63        414.68        22.81 o
  -5   6   7        846.77        850.96        36.58 o
  -4   6   7        564.45        563.51        26.87 o
  -3   6   7       1217.73       1245.92        35.55 o
  -2   6   7        108.55         97.55        10.15 o
  -1   6   7        800.21        831.14        33.62 o
   0   6   7        238.25        283.75        20.07 o
   1   6   7         59.09         57.04        13.32 o
   2   6   7         45.43         36.74        10.19 o
   3   6   7        348.45        321.91        15.88 o
   4   6   7        196.50        200.43        15.72 o
   5   6   7          8.00          4.45         6.76 o
   6   6   7         42.03         31.60         8.35 o
   7   6   7        260.83        255.27        18.78 o
   8   6   7        600.90        583.04        28.98 o
   9   6   7         14.32         23.87         4.51 o
  10   6   7        146.16        207.76        18.77 o
 -13   7   7         29.22         25.17         8.43 o
 -12   7   7          2.79          6.27         3.61 o
 -11   7   7         20.71         34.03         7.79 o
 -10   7   7         37.44         51.33        12.78 o
  -9   7   7         50.31         63.42        14.00 o
  -8   7   7         21.37         20.31         7.51 o
  -7   7   7         75.71         92.39        13.04 o
  -6   7   7        468.03        489.26        19.81 o
  -5   7   7         20.14         25.71         6.53 o
  -4   7   7        872.65        985.11        29.57 o
  -3   7   7        890.51        917.69        37.52 o
  -2   7   7        535.86        561.64        29.49 o
  -1   7   7        188.51        214.73        17.88 o
   0   7   7         97.42         85.03        20.71 o
   1   7   7        454.61        462.36        18.93 o
   2   7   7       1978.31       2015.44        39.76 o
   3   7   7         61.49         59.56         8.02 o
   4   7   7       4175.51       4271.49        90.51 o
   5   7   7        728.87        698.00        31.20 o
   6   7   7        160.77        173.13        15.35 o
   7   7   7          0.60         10.00         4.97 o
   8   7   7          1.50         -4.06         4.06 o
   9   7   7          5.23         -3.79         4.34 o
 -12   8   7         25.19         13.16         3.88 o
 -11   8   7         30.65         27.02        11.11 o
 -10   8   7         27.50         17.26         7.91 o
  -9   8   7          7.11          9.39         6.67 o
  -8   8   7        671.03        686.63        33.01 o
  -7   8   7         12.35         10.72         6.84 o
  -6   8   7       1188.40       1304.05        46.54 o
  -5   8   7        337.12        334.48        21.03 o
  -4   8   7        429.76        441.84        17.43 o
  -3   8   7        190.23        207.42        12.75 o
  -2   8   7        506.99        461.27        19.45 o
  -1   8   7        135.63        172.41        11.20 o
   0   8   7       2163.79       2171.48        54.22 o
   1   8   7         40.05         34.92         7.16 o
   2   8   7        227.16        191.18        15.55 o
   3   8   7          0.14          3.13         7.71 o
   4   8   7          1.66          6.85         8.79 o
   5   8   7        321.75        322.75        20.58 o
   6   8   7        235.00        213.80        15.80 o
   7   8   7        380.42        391.70        19.36 o
   8   8   7          3.70         -0.62         4.86 o
 -12   9   7        400.32        415.83        21.73 o
 -11   9   7        110.59        104.45        10.29 o
 -10   9   7          0.21          5.76         7.72 o
  -9   9   7        390.34        410.66        23.60 o
  -8   9   7        363.32        386.54        24.42 o
  -7   9   7        791.34        882.22        37.64 o
  -6   9   7          0.36          3.38         6.79 o
  -5   9   7       1397.94       1567.46        63.40 o
  -4   9   7        100.04        119.33        12.26 o
  -3   9   7          3.88          2.27         6.98 o
  -2   9   7        105.70        114.20        12.53 o
  -1   9   7          9.53          4.43         6.56 o
   0   9   7        323.27        329.83        20.04 o
   1   9   7         40.80         12.07         7.44 o
   2   9   7         12.63          7.21         6.87 o
   3   9   7          7.17         20.38         6.44 o
   4   9   7        589.80        612.63        24.98 o
   5   9   7        151.91        133.31        16.18 o
   6   9   7          1.01         -2.28         3.96 o
   7   9   7        293.79        352.00        30.81 o
 -11  10   7         26.99         33.92         5.66 o
 -10  10   7         71.77         89.04        10.02 o
  -9  10   7        928.26       1057.94        30.02 o
  -8  10   7         23.25         25.36         5.75 o
  -7  10   7         15.94          9.75         6.87 o
  -6  10   7        371.79        388.19        24.20 o
  -5  10   7         38.13         34.02         8.91 o
  -4  10   7         37.08         26.51         7.77 o
  -3  10   7         61.81         66.68        11.11 o
  -2  10   7        302.71        293.11        22.38 o
  -1  10   7        558.88        538.88        30.22 o
   0  10   7         88.66         98.75        13.87 o
   1  10   7        109.88        131.39        19.55 o
   2  10   7         66.14         61.54         9.79 o
   3  10   7        560.46        524.20        33.25 o
   4  10   7          9.04          9.27         5.40 o
   5  10   7          0.40          2.36         8.32 o
   6  10   7          1.42          4.56         7.00 o
 -10  11   7        231.76        194.23        12.22 o
  -9  11   7         66.07         59.67         6.49 o
  -8  11   7        382.46        399.81        18.08 o
  -7  11   7        330.96        298.18        16.60 o
  -6  11   7         33.20         19.22         8.60 o
  -5  11   7          0.18         -0.96        14.23 o
  -4  11   7        143.81        116.70        13.59 o
  -3  11   7         19.41         17.79         7.16 o
  -2  11   7         55.98         36.56        10.19 o
  -1  11   7        332.71        349.31        23.63 o
   0  11   7        523.93        545.09        28.09 o
   1  11   7         25.09         26.02        10.22 o
   2  11   7        112.37        134.29        16.28 o
   3  11   7        241.19        250.58        16.20 o
   4  11   7         14.18         21.32         6.01 o
   5  11   7        215.37        233.73        22.46 o
  -9  12   7        121.89        108.31        15.07 o
  -8  12   7         62.49         45.05         5.51 o
  -7  12   7          1.36         -2.97         5.74 o
  -6  12   7        157.17        187.74        18.22 o
  -5  12   7         79.59         84.76        20.64 o
  -4  12   7          0.28          1.92         7.45 o
  -3  12   7        226.66        211.84        20.58 o
  -2  12   7         28.88         20.88         7.20 o
  -1  12   7        238.81        242.37        17.70 o
   0  12   7          5.44          7.47         7.02 o
   1  12   7         56.75         49.55        14.70 o
   2  12   7        391.75        400.01        33.79 o
   3  12   7        106.93         95.76        14.63 o
  -7  13   7        127.90        122.24        17.34 o
  -6  13   7         55.23         56.56        13.26 o
  -5  13   7        324.94        351.81        33.14 o
  -4  13   7        452.27        492.74        25.71 o
  -3  13   7        374.96        399.55        24.12 o
  -2  13   7        592.93        605.18        29.80 o
  -1  13   7        129.15        155.16        15.23 o
   0  13   7          2.24         14.52         8.67 o
   1  13   7         12.15          3.17         6.39 o
   2  13   7        170.00        162.51        17.71 o
  -5  14   7         33.47         34.59         9.68 o
  -4  14   7          3.55          4.77         5.90 o
  -3  14   7        253.48        256.36        23.33 o
  -2  14   7         78.42         95.17        13.42 o
  -1  14   7        314.15        331.26        24.33 o
  -2 -20   8          0.08          4.03         5.71 o
  -1 -20   8        222.36        303.09        52.49 o
   0 -20   8        493.02        764.39       104.37 o
   1 -20   8         29.76         47.10        11.65 o
   2 -20   8         81.18         49.68         9.26 o
   3 -20   8        428.11        407.49        24.18 o
   4 -20   8          7.03          4.10         4.59 o
   5 -20   8        341.37        339.59        16.49 o
   6 -20   8        508.79        476.94        15.99 o
  -3 -19   8        265.81        351.28        21.88 o
  -2 -19   8         67.36         69.65        16.55 o
  -1 -19   8        187.24        248.12        25.69 o
   0 -19   8        291.74        325.67        50.10 o
   1 -19   8        188.02        166.51        17.60 o
   2 -19   8        511.53        542.63        37.43 o
   3 -19   8         52.12         24.42         7.77 o
   4 -19   8        325.03        354.17        25.82 o
   5 -19   8          2.89          4.97         4.90 o
   6 -19   8        175.74        137.69        10.28 o
   7 -19   8        404.83        452.97        20.04 o
   8 -19   8         20.66         26.23         4.86 o
  -5 -18   8        144.96        177.61        16.50 o
  -4 -18   8         83.11        138.13        11.33 o
  -3 -18   8         10.39         10.41         7.34 o
  -2 -18   8        201.62        217.76        15.62 o
  -1 -18   8         30.52         17.16        11.52 o
   0 -18   8         11.46         11.02         5.60 o
   1 -18   8         17.69         14.13         5.91 o
   2 -18   8         49.01         54.44         8.16 o
   3 -18   8        145.33        120.60        14.45 o
   4 -18   8          9.72          2.68         7.75 o
   5 -18   8        151.01        131.47        14.48 o
   6 -18   8         92.25        101.48        13.00 o
   7 -18   8          1.42         -3.16         5.86 o
   8 -18   8         19.21         18.37         5.97 o
   9 -18   8         39.44         42.21         6.61 o
  -6 -17   8         35.22         26.10         6.60 o
  -5 -17   8        155.69        252.17        20.12 o
  -4 -17   8        389.64        501.87        23.07 o
  -3 -17   8        279.71        293.37        21.54 o
  -2 -17   8         47.40         35.58         7.15 o
  -1 -17   8         21.76         16.21         6.81 o
   0 -17   8         31.45         19.48         8.56 o
   1 -17   8        505.42        511.89        29.20 o
   2 -17   8          4.20          0.58         5.82 o
   3 -17   8        305.60        255.43        21.17 o
   4 -17   8        162.33        113.95        20.34 o
   5 -17   8        648.70        616.03        44.89 o
   6 -17   8         13.98         12.21         7.39 o
   7 -17   8        117.75         94.36        13.41 o
   8 -17   8         17.21         32.99         7.52 o
   9 -17   8        155.87        152.95        11.81 o
  10 -17   8        210.59        191.35        25.32 o
  -7 -16   8         17.40         31.59         7.31 o
  -6 -16   8          3.82          9.71         6.52 o
  -5 -16   8          0.40          1.85         5.79 o
  -4 -16   8         90.46         47.70        12.02 o
  -3 -16   8        408.78        481.32        22.04 o
  -2 -16   8          0.76         -5.75         7.33 o
  -1 -16   8        675.26        694.52        31.61 o
   0 -16   8         51.20         75.20         8.45 o
   1 -16   8        352.43        298.10        20.00 o
   2 -16   8        110.09        101.88        11.66 o
   3 -16   8          1.28         -1.22        11.40 o
   4 -16   8        315.30        234.99        28.79 o
   5 -16   8        144.01        151.15        18.33 o
   6 -16   8         16.16         30.03        12.49 o
   7 -16   8        172.82        174.55        15.53 o
   8 -16   8        270.96        258.22        17.92 o
   9 -16   8        256.65        265.90        16.58 o
  10 -16   8         50.05         52.65         9.23 o
  11 -16   8          2.09          1.50         6.54 o
  -8 -15   8          1.64         -0.28         6.90 o
  -7 -15   8        711.52        816.41        37.43 o
  -6 -15   8        229.98        234.11        17.21 o
  -5 -15   8         11.74          6.81         8.22 o
  -4 -15   8         21.30         36.48         6.46 o
  -3 -15   8       1258.50       1459.65        40.91 o
  -2 -15   8        595.18        643.87        28.18 o
  -1 -15   8        204.86        175.90        10.08 o
   0 -15   8       1705.49       1684.57        48.86 o
   1 -15   8        585.33        625.71        23.90 o
   2 -15   8        273.44        229.15        11.96 o
   3 -15   8        166.80        160.29        11.94 o
   4 -15   8        216.65        181.55        12.69 o
   5 -15   8        338.00        289.05        23.10 o
   6 -15   8         19.56         16.49         9.32 o
   7 -15   8         92.96         74.73        17.24 o
   8 -15   8          2.69          2.43         4.60 o
   9 -15   8         64.86         52.43         9.67 o
  10 -15   8        951.74        957.35        32.34 o
  11 -15   8          0.14          1.84         4.21 o
  -9 -14   8        205.06        269.84        25.87 o
  -8 -14   8         18.63          3.54        11.60 o
  -7 -14   8         35.62         42.87         9.77 o
  -6 -14   8        191.84        165.67        13.61 o
  -5 -14   8        170.27        213.24        14.29 o
  -4 -14   8        114.48         80.51         9.21 o
  -3 -14   8        196.84        265.34        13.48 o
  -2 -14   8        105.70         98.70         6.51 o
  -1 -14   8       1274.91       1281.93        44.09 o
   0 -14   8       4888.08       5314.35       152.83 o
   1 -14   8        963.96        963.76        31.86 o
   2 -14   8         35.17         27.31         4.65 o
   3 -14   8        524.56        477.11        18.10 o
   4 -14   8         59.14         67.59         7.64 o
   5 -14   8        231.47        232.72        15.26 o
   6 -14   8       1396.51       1246.49        46.03 o
   7 -14   8        299.03        300.22        18.37 o
   8 -14   8        555.28        622.82        25.61 o
   9 -14   8        441.23        442.48        24.99 o
  10 -14   8          0.11         -1.56        10.25 o
  11 -14   8         50.40         50.15         7.58 o
  12 -14   8         45.85         52.76         8.71 o
 -10 -13   8         65.18         50.95        11.63 o
  -9 -13   8         29.11         22.80        11.45 o
  -8 -13   8        885.15       1043.30        65.23 o
  -7 -13   8         42.14         70.92        13.41 o
  -6 -13   8        504.58        667.22        33.43 o
  -5 -13   8         72.13        105.02        13.27 o
  -4 -13   8       1499.21       1586.14        37.48 o
  -3 -13   8          4.83          9.11         5.75 o
  -2 -13   8         32.37         21.86         6.80 o
  -1 -13   8       1536.44       1626.87        50.60 o
   0 -13   8        142.65        161.32        13.80 o
   1 -13   8       3154.58       3260.27        97.80 o
   2 -13   8        113.15         87.25        14.38 o
   3 -13   8        155.52        152.47        15.54 o
   4 -13   8         60.35         40.48        12.09 o
   5 -13   8         14.94         18.01         4.91 o
   6 -13   8       1109.19       1064.90        33.02 o
   7 -13   8          6.53          1.29         7.79 o
   8 -13   8        447.43        384.86        24.47 o
   9 -13   8         39.61         36.05         9.58 o
  10 -13   8        554.96        556.31        29.83 o
  11 -13   8         19.55         12.90         5.38 o
  12 -13   8         33.08         36.45         6.00 o
 -10 -12   8        115.50        131.59        21.41 o
  -9 -12   8        137.32        121.81        23.46 o
  -8 -12   8        206.46        156.44        29.44 o
  -7 -12   8         31.17         41.19         9.54 o
  -6 -12   8         50.67         34.69        11.07 o
  -5 -12   8         92.88        128.04        10.96 o
  -4 -12   8         47.95         41.12         6.71 o
  -3 -12   8         36.09         32.73        13.46 o
  -2 -12   8        111.90         91.33        11.22 o
  -1 -12   8        182.60        169.04        12.98 o
   0 -12   8        861.82        891.04        36.58 o
   1 -12   8        782.44        815.41        40.02 o
   2 -12   8         25.94         30.48         8.83 o
   3 -12   8         30.75         37.10         8.91 o
   4 -12   8         44.07         31.45         9.75 o
   5 -12   8        251.11        265.15        31.88 o
   6 -12   8         28.14         10.35         6.70 o
   7 -12   8        491.14        423.14        20.45 o
   8 -12   8          0.31         -2.07         5.62 o
   9 -12   8        456.95        475.34        26.78 o
  10 -12   8         52.13         59.03         9.87 o
  11 -12   8         76.82         86.41        13.76 o
  12 -12   8        181.08        190.78        13.59 o
  13 -12   8        232.11        246.00        21.85 o
 -11 -11   8        355.46        398.43        32.10 o
 -10 -11   8          0.82         19.38        12.58 o
  -9 -11   8          0.68         -5.47        12.12 o
  -8 -11   8        393.02        361.37        43.81 o
  -7 -11   8        296.32        266.05        27.05 o
  -6 -11   8        461.16        412.42        26.41 o
  -5 -11   8        298.98        340.48        22.02 o
  -4 -11   8        325.16        253.24        24.94 o
  -3 -11   8        466.91        441.07        30.57 o
  -2 -11   8        531.11        499.07        25.86 o
  -1 -11   8        110.77        129.13        10.01 o
   0 -11   8        439.48        362.53        17.23 o
   1 -11   8          2.37          1.98         5.59 o
   2 -11   8       1002.24       1026.28        38.26 o
   3 -11   8       1614.33       1699.22        54.77 o
   4 -11   8        243.99        264.59        26.89 o
   5 -11   8          5.79          0.21         7.04 o
   6 -11   8        709.81        795.49        43.77 o
   7 -11   8        155.31        145.79        11.44 o
   8 -11   8         33.97         10.87         5.27 o
   9 -11   8        399.04        371.24        23.81 o
  10 -11   8         60.12         63.64        11.10 o
  11 -11   8        336.28        333.17        20.24 o
  12 -11   8         19.23         32.97         6.65 o
  13 -11   8         59.17         55.58         6.42 o
 -12 -10   8        114.33        130.84        16.44 o
 -11 -10   8        297.25        246.02        28.92 o
 -10 -10   8         96.37        104.41        22.99 o
  -9 -10   8          0.51        -17.75        17.75 o
  -8 -10   8        261.58        364.58        99.39 o
  -7 -10   8         29.55         17.42         7.40 o
  -6 -10   8         97.85        102.53        11.55 o
  -5 -10   8          5.95         -2.03         9.69 o
  -4 -10   8        232.36        218.15        18.39 o
  -3 -10   8          2.11          5.85         6.09 o
  -2 -10   8        573.00        539.98        23.53 o
  -1 -10   8         43.93         20.55         5.95 o
   0 -10   8        149.20        133.55        13.04 o
   1 -10   8        106.84         76.66        10.32 o
   2 -10   8         79.87         67.73         9.71 o
   3 -10   8          6.91         11.42         8.73 o
   4 -10   8       4731.92       4449.32        87.34 o
   5 -10   8        458.60        468.13        25.96 o
   6 -10   8          8.89         12.36         6.95 o
   7 -10   8        647.23        631.90        24.34 o
   8 -10   8         27.92         26.04         6.26 o
   9 -10   8        984.57       1088.24        47.35 o
  10 -10   8         58.95         76.90        13.18 o
  11 -10   8        389.46        472.78        35.24 o
  12 -10   8         59.14         27.65         6.34 o
  13 -10   8         62.46         62.51         5.90 o
 -12  -9   8         15.75         16.50         7.95 o
 -11  -9   8          6.03          5.35         9.65 o
 -10  -9   8         36.75         21.47        13.49 o
  -9  -9   8          5.75          1.51        12.32 o
  -8  -9   8        769.20        567.75        54.74 o
  -7  -9   8        211.82        222.69        16.80 o
  -6  -9   8         56.85         48.07        10.99 o
  -5  -9   8        259.74        216.71        16.31 o
  -4  -9   8        356.15        329.84        18.92 o
  -3  -9   8        646.56        591.89        27.89 o
  -2  -9   8         64.13         66.68         8.11 o
  -1  -9   8       1461.64       1438.12        34.90 o
   0  -9   8          8.57         11.78         7.57 o
   1  -9   8        991.50        918.34        30.47 o
   2  -9   8        159.78        229.00        15.74 o
   3  -9   8        822.08        704.94        36.29 o
   4  -9   8       1979.69       1959.43        54.24 o
   5  -9   8       1012.61        918.31        37.57 o
   6  -9   8         49.54         44.81        11.23 o
   7  -9   8        276.96        259.86        25.50 o
   8  -9   8          0.18         -4.17         5.74 o
   9  -9   8        193.62        180.76        20.08 o
  10  -9   8        390.94        389.15        28.00 o
  11  -9   8        117.75         92.68        18.88 o
  12  -9   8         53.02         45.85         8.12 o
  13  -9   8         89.94         76.41         6.66 o
 -12  -8   8        107.26         83.97        17.23 o
 -11  -8   8         67.63         61.93        18.90 o
 -10  -8   8        157.34         93.67        22.32 o
  -9  -8   8         31.61         36.40        17.81 o
  -8  -8   8        325.28        338.68        26.74 o
  -7  -8   8        318.86        279.33        21.99 o
  -6  -8   8        142.89        116.33        14.12 o
  -5  -8   8         49.44         14.39         5.83 o
  -4  -8   8         35.87         21.31         5.92 o
  -3  -8   8       2352.06       2558.37        41.24 o
  -2  -8   8        777.68        699.69        21.79 o
  -1  -8   8         94.23        110.92         8.76 o
   0  -8   8        469.97        464.09        22.52 o
   1  -8   8       4635.05       4495.15        56.90 o
   2  -8   8       1398.25       1438.26        30.99 o
   3  -8   8       2007.49       1926.02        50.68 o
   4  -8   8        945.18       1011.38        40.65 o
   5  -8   8         11.15         11.50         5.66 o
   6  -8   8         11.48          7.88         6.38 o
   7  -8   8       1997.41       1950.29       125.36 o
   8  -8   8        606.84        665.71        32.59 o
   9  -8   8         38.79         51.73        10.76 o
  10  -8   8         10.65         12.70         8.00 o
  11  -8   8         63.28         49.45        10.10 o
  12  -8   8          1.88         -4.00         4.90 o
  13  -8   8        126.45        136.72         9.91 o
 -13  -7   8        114.63        119.19        17.42 o
 -12  -7   8          0.14          2.38         8.58 o
 -11  -7   8         53.07         56.48        18.34 o
 -10  -7   8          0.05         -3.17        13.79 o
  -9  -7   8        172.65        139.25        31.04 o
  -8  -7   8        599.79        557.43        38.84 o
  -7  -7   8       1242.50       1118.10        68.89 o
  -6  -7   8        300.02        248.58        17.13 o
  -5  -7   8         51.77         37.35         9.92 o
  -4  -7   8        885.88        913.77        25.28 o
  -3  -7   8        104.80         49.40         5.78 o
  -2  -7   8         11.89         28.68         4.68 o
  -1  -7   8        493.37        520.19        17.33 o
   0  -7   8        109.50        109.74         8.41 o
   1  -7   8         24.40          8.83         3.23 o
   2  -7   8       2953.48       3536.12        53.46 o
   3  -7   8          2.81         -1.25         4.06 o
   4  -7   8         37.43         27.24         5.73 o
   5  -7   8       1070.27        954.44        32.04 o
   6  -7   8         29.36         40.28         8.12 o
   7  -7   8       1133.56       1111.27        54.78 o
   8  -7   8         10.01         19.78         7.50 o
   9  -7   8        597.40        683.21        33.57 o
  10  -7   8        644.17        742.81        38.79 o
  11  -7   8        193.16        191.03        15.90 o
  12  -7   8        140.57        138.47        12.46 o
  13  -7   8          0.22         -2.02         3.43 o
 -13  -6   8        442.23        433.78        33.79 o
 -12  -6   8         42.18         14.01        10.85 o
 -11  -6   8        484.02        482.58        29.36 o
 -10  -6   8          6.06          3.11         9.56 o
  -9  -6   8          1.89          7.05        11.69 o
  -8  -6   8        728.44        691.16        41.52 o
  -7  -6   8         96.94        100.32        12.09 o
  -6  -6   8        688.96        682.43        25.20 o
  -5  -6   8         19.55         24.31         6.00 o
  -4  -6   8       1166.75       1300.36        29.57 o
  -3  -6   8       2837.57       3045.08        42.82 o
  -2  -6   8       1265.32       1422.82        34.57 o
  -1  -6   8        233.83        247.89        11.99 o
   0  -6   8        609.07        555.44        15.53 o
   1  -6   8       3205.73       3182.02        37.08 o
   2  -6   8       5546.19       5798.47        54.54 o
   3  -6   8        901.69       1012.05        24.16 o
   4  -6   8       1576.11       1624.24        38.50 o
   5  -6   8       2419.32       2825.26        58.96 o
   6  -6   8        244.47        290.23        26.65 o
   7  -6   8        105.84        101.33        17.98 o
   8  -6   8       1290.88       1491.19        41.79 o
   9  -6   8        271.68        309.79        23.11 o
  10  -6   8         12.34         -3.82         6.03 o
  11  -6   8         14.48          8.71         5.61 o
  12  -6   8        383.64        421.42        24.75 o
  13  -6   8        304.42        311.68        26.26 o
 -13  -5   8        152.55        138.25        21.25 o
 -12  -5   8         55.17         61.78        11.87 o
 -11  -5   8          7.91         18.13         8.65 o
 -10  -5   8         75.32         56.85        13.06 o
  -9  -5   8        914.99        926.30        40.23 o
  -8  -5   8        575.55        598.03        55.25 o
  -7  -5   8         79.10         84.75         9.38 o
  -6  -5   8        643.01        594.55        22.83 o
  -5  -5   8        814.65        763.11        21.92 o
  -4  -5   8        198.94        144.38         9.49 o
  -3  -5   8        136.72        177.28        11.32 o
  -2  -5   8        308.06        466.56        14.22 o
  -1  -5   8          8.16          3.93         2.88 o
   0  -5   8       2702.01       2752.72        36.45 o
   1  -5   8         44.40         42.07         6.33 o
   2  -5   8       1900.89       2040.13        29.75 o
   3  -5   8         78.70         92.99         7.55 o
   4  -5   8        548.90        584.37        31.81 o
   5  -5   8       1263.20       1236.41        49.49 o
   6  -5   8        820.26        933.89        46.81 o
   7  -5   8        708.16        736.43        43.83 o
   8  -5   8         61.21         81.39        12.67 o
   9  -5   8          2.90          3.96         6.44 o
  10  -5   8         47.65         46.07        10.32 o
  11  -5   8          0.89         -2.48         4.23 o
  12  -5   8        163.03        159.66        15.40 o
  13  -5   8        129.11        171.66        19.64 o
 -13  -4   8         25.01         33.03         7.64 o
 -12  -4   8          4.96          4.32         8.87 o
 -11  -4   8          2.04         13.55         8.69 o
 -10  -4   8        292.83        256.60        25.11 o
  -9  -4   8       1344.40       1165.83        52.02 o
  -8  -4   8       3498.08       3461.23       166.80 o
  -7  -4   8        257.25        171.23        14.83 o
  -6  -4   8         19.41         28.37         6.11 o
  -5  -4   8       1250.44       1369.53        31.51 o
  -4  -4   8       2306.90       2326.17        34.07 o
  -3  -4   8         92.63        114.79         6.93 o
  -2  -4   8        434.86        510.22        29.63 o
  -1  -4   8       3669.85       3504.00        48.30 o
   0  -4   8        725.22        811.48        22.85 o
   1  -4   8         21.46         22.72         3.92 o
   2  -4   8        927.51        816.58        18.23 o
   3  -4   8          9.75          0.93         4.35 o
   4  -4   8         10.43          8.59         7.96 o
   5  -4   8        515.12        522.96        38.59 o
   6  -4   8       1399.04       1410.75        56.88 o
   7  -4   8       1933.76       2099.70        88.48 o
   8  -4   8       1486.35       1657.47        51.78 o
   9  -4   8        445.92        553.58        30.41 o
  10  -4   8         91.85        127.48        16.50 o
  11  -4   8        364.47        386.12        26.40 o
  12  -4   8         17.18         14.99         8.22 o
  13  -4   8        136.29        129.95        16.22 o
 -14  -3   8        125.90        126.09        16.35 o
 -13  -3   8        329.97        311.94        20.90 o
 -12  -3   8         48.96         40.93        10.73 o
 -11  -3   8        208.23        201.30        22.09 o
 -10  -3   8         27.29         25.42         9.87 o
  -9  -3   8       3253.39       3265.33        60.88 o
  -8  -3   8         14.50          1.40         7.61 o
  -7  -3   8        274.62        251.37        17.19 o
  -6  -3   8       1449.17       1520.62        36.73 o
  -5  -3   8       1150.66       1311.42        28.10 o
  -4  -3   8        350.11        472.28        15.46 o
  -3  -3   8         30.34         27.65         5.57 o
  -2  -3   8          5.38         23.98         5.52 o
  -1  -3   8       3267.28       3269.92        71.40 o
   0  -3   8       4645.41       4404.91       111.03 o
   1  -3   8       3173.18       3290.73        43.94 o
   2  -3   8        729.68        630.24        22.95 o
   3  -3   8         25.33         42.26        10.52 o
   4  -3   8         90.03         48.33        10.41 o
   5  -3   8         72.94         53.24        13.07 o
   6  -3   8         38.14          6.38        11.18 o
   7  -3   8       1685.79       1778.81        79.51 o
   8  -3   8         21.43         13.37         8.93 o
   9  -3   8         51.14         62.28        12.67 o
  10  -3   8        531.23        521.87        32.18 o
  11  -3   8         46.89         61.87        16.53 o
  12  -3   8         21.62         25.13        10.56 o
  13  -3   8        189.07        196.27        19.46 o
 -14  -2   8        428.86        522.32        27.78 o
 -13  -2   8        172.83        159.16        19.89 o
 -12  -2   8         90.86         61.59        12.35 o
 -11  -2   8        253.99        221.08        22.91 o
 -10  -2   8          3.99         -3.46         9.09 o
  -9  -2   8        805.07        732.89        31.07 o
  -8  -2   8         30.97         17.37         6.29 o
  -7  -2   8          8.28         13.79         5.69 o
  -6  -2   8          2.46          1.04         4.11 o
  -5  -2   8        615.94        661.65        19.04 o
  -4  -2   8       7142.10       7409.69        74.64 o
  -3  -2   8       1169.66       1120.26        28.19 o
  -2  -2   8       1686.13       1938.57        31.00 o
  -1  -2   8       2295.09       2578.30        38.65 o
   0  -2   8       5827.15       5783.42        80.98 o
   1  -2   8       3268.98       3570.01        45.17 o
   2  -2   8        219.32        239.97        14.71 o
   3  -2   8       9785.92       9621.64       120.30 o
   4  -2   8        119.45         81.33        12.64 o
   5  -2   8         24.75         12.96         8.47 o
   6  -2   8         91.97        102.43        16.44 o
   7  -2   8          5.65          5.54         9.64 o
   8  -2   8        135.57        160.26        14.22 o
   9  -2   8          4.70          1.99         5.90 o
  10  -2   8        378.46        396.11        27.95 o
  11  -2   8        117.87         64.35        15.81 o
  12  -2   8        257.15        257.28        26.67 o
  13  -2   8         58.29         66.16        11.01 o
 -14  -1   8         92.22         96.23        10.01 o
 -13  -1   8        208.84        214.35        20.67 o
 -12  -1   8         70.85         68.71        13.14 o
 -11  -1   8        138.37        121.74        17.72 o
 -10  -1   8          0.09         -6.27         6.27 o
  -9  -1   8       1236.42       1120.98        43.37 o
  -8  -1   8        232.93        236.21        16.33 o
  -7  -1   8        512.04        535.73        23.28 o
  -6  -1   8        244.73        238.82        14.11 o
  -5  -1   8       2487.67       2518.48        49.21 o
  -4  -1   8        353.18        327.37        16.09 o
  -3  -1   8       1658.48       1868.66        32.11 o
  -2  -1   8       1085.59       1020.90        25.01 o
  -1  -1   8       6847.48       7388.31        65.33 o
   0  -1   8       2489.04       2546.56        41.23 o
   1  -1   8       1138.52       1206.52        31.75 o
   2  -1   8       1033.26       1243.68        32.92 o
   3  -1   8        414.19        413.08        26.21 o
   4  -1   8       1051.12        990.82        42.63 o
   5  -1   8        263.18        219.18        25.82 o
   6  -1   8         19.41         48.09        21.95 o
   7  -1   8         48.82         68.13        11.80 o
   8  -1   8       1492.52       1503.99        42.41 o
   9  -1   8         43.75         19.56         7.94 o
  10  -1   8        191.33        194.14        19.48 o
  11  -1   8        113.74        125.38        22.03 o
  12  -1   8         12.08         12.36         7.95 o
 -14   0   8        243.31        295.06        36.96 o
 -13   0   8          9.68         25.27         7.50 o
 -12   0   8        160.60        105.31        21.92 o
 -11   0   8         83.96         73.24        14.07 o
 -10   0   8        155.36        110.47        18.80 o
  -9   0   8          4.50          6.47         3.98 o
  -8   0   8         10.31          3.64         5.88 o
  -7   0   8        872.00        915.11        35.26 o
  -6   0   8        432.93        434.10        20.33 o
  -5   0   8       2105.41       2221.82        48.18 o
  -4   0   8       1039.21       1233.68        26.94 o
  -3   0   8         14.42         14.90         5.00 o
  -2   0   8        254.83        234.25        12.43 o
  -1   0   8       4163.86       4502.49        64.30 o
   0   0   8        350.51        456.38        20.14 o
   1   0   8        979.07        956.51        28.92 o
   2   0   8        714.35        754.64        26.46 o
   3   0   8        627.00        635.32        32.94 o
   4   0   8        517.17        477.56        30.25 o
   5   0   8         11.60         16.66         5.99 o
   6   0   8          0.20          8.13         5.70 o
   7   0   8         19.27         16.08         4.84 o
   8   0   8        577.62        568.11        28.60 o
   9   0   8          6.01          0.89         7.55 o
  10   0   8        178.08        176.79        17.98 o
  11   0   8        233.69        210.43        25.87 o
  12   0   8        179.99        192.37        20.30 o
 -14   1   8        203.98        168.12        13.07 o
 -13   1   8        194.85        209.12        43.29 o
 -12   1   8          1.38         -1.68         6.81 o
 -11   1   8        250.87        216.24        21.60 o
 -10   1   8       2316.58       2178.50        96.13 o
  -9   1   8        143.25        122.69         9.96 o
  -8   1   8        309.59        315.37        30.14 o
  -7   1   8        100.89        125.37        14.01 o
  -6   1   8         69.67         78.08         9.48 o
  -5   1   8       1167.70       1130.01        31.55 o
  -4   1   8        863.63       1082.77        28.02 o
  -3   1   8        151.67        143.73        10.49 o
  -2   1   8        163.09        163.83        10.69 o
  -1   1   8        188.11        193.94        11.28 o
   0   1   8         17.52          9.06         5.00 o
   1   1   8       1453.22       1558.75        38.25 o
   2   1   8        839.23        875.04        37.23 o
   3   1   8         15.84         10.83         4.53 o
   4   1   8        134.14        191.42        16.05 o
   5   1   8         35.69         36.91         7.87 o
   6   1   8        774.66        855.41        58.77 o
   7   1   8        511.46        582.75        24.93 o
   8   1   8        153.32        134.31        14.40 o
   9   1   8          2.03          1.64         9.73 o
  10   1   8          2.30          3.35         6.29 o
  11   1   8        109.87         88.64        16.25 o
  12   1   8        109.86        105.30        13.89 o
 -14   2   8         14.54         24.06         6.98 o
 -13   2   8          5.87          7.24         5.14 o
 -12   2   8          0.19         10.95         6.85 o
 -11   2   8          0.54         -6.55         6.93 o
 -10   2   8          1.34          2.40         8.53 o
  -9   2   8         59.59         67.41         8.84 o
  -8   2   8       2825.45       2824.13       164.44 o
  -7   2   8        304.28        341.32        26.09 o
  -6   2   8        546.77        582.02        26.69 o
  -5   2   8        382.00        391.92        18.04 o
  -4   2   8        234.44        262.39        14.79 o
  -3   2   8       1044.88       1132.09        28.83 o
  -2   2   8        579.47        562.55        19.89 o
  -1   2   8        120.74        138.39        10.19 o
   0   2   8         34.85         22.99         6.06 o
   1   2   8       6387.06       6354.33       103.92 o
   2   2   8          8.17         14.67         5.69 o
   3   2   8          5.38          2.90         4.08 o
   4   2   8        825.52        828.08        32.48 o
   5   2   8        812.48        975.93        64.79 o
   6   2   8          0.65         -4.95         4.95 o
   7   2   8         23.30         22.21         6.89 o
   8   2   8         66.75         46.60         8.97 o
   9   2   8         33.30         23.58         7.11 o
  10   2   8         68.10         59.81         9.75 o
  11   2   8        163.07        200.36        21.61 o
 -13   3   8          3.40          4.61         4.29 o
 -12   3   8        104.24         86.66        12.16 o
 -11   3   8        272.71        213.27        20.63 o
 -10   3   8         88.90         85.95        15.27 o
  -9   3   8          1.98         -0.22         5.57 o
  -8   3   8        553.75        565.25        33.55 o
  -7   3   8        268.44        257.89        24.33 o
  -6   3   8         21.98         20.33         9.48 o
  -5   3   8         98.49         96.19        11.98 o
  -4   3   8        682.93        682.54        28.70 o
  -3   3   8         94.01         63.41         9.25 o
  -2   3   8        705.12        654.90        27.16 o
  -1   3   8       1660.81       1709.87        43.27 o
   0   3   8         98.92         67.30         9.81 o
   1   3   8         35.54         41.86         7.00 o
   2   3   8       1214.00       1225.18        38.10 o
   3   3   8       1101.05       1096.78        37.41 o
   4   3   8        177.62        139.52        16.44 o
   5   3   8        199.22        232.04        15.65 o
   6   3   8        161.94        137.23        12.20 o
   7   3   8        376.96        365.18        22.97 o
   8   3   8        139.17        119.53        12.61 o
   9   3   8          1.22          2.33         5.20 o
  10   3   8          0.14          6.35         4.84 o
  11   3   8        115.26        111.06        15.16 o
 -13   4   8         76.12         56.77         6.90 o
 -12   4   8        121.66        112.59        13.15 o
 -11   4   8          0.10          1.60         4.65 o
 -10   4   8         40.92         40.07         7.98 o
  -9   4   8        870.46        830.30        63.73 o
  -8   4   8        387.12        448.38        34.07 o
  -7   4   8        225.15        230.54        19.58 o
  -6   4   8        139.14        160.89        20.34 o
  -5   4   8       2712.84       2698.59        86.79 o
  -4   4   8        728.11        740.91        31.32 o
  -3   4   8        320.91        368.30        21.60 o
  -2   4   8          2.49          4.69         6.66 o
  -1   4   8         34.26         24.30         5.47 o
   0   4   8       2450.63       2634.07        48.18 o
   1   4   8          1.89         -0.24         5.02 o
   2   4   8         66.39         77.94        13.76 o
   3   4   8        453.01        374.60        27.89 o
   4   4   8       1014.10       1096.35        34.51 o
   5   4   8        703.35        656.11        30.49 o
   6   4   8          5.45          3.93         5.08 o
   7   4   8         93.16         58.56        13.21 o
   8   4   8          3.25          5.96         5.38 o
   9   4   8          0.01         -2.96         4.75 o
  10   4   8          3.36          8.76         6.50 o
 -13   5   8          7.58         15.86         5.00 o
 -12   5   8         86.15         98.86         9.72 o
 -11   5   8        467.74        467.26        74.31 o
 -10   5   8        191.60        215.68        32.66 o
  -9   5   8         25.61         28.32         9.02 o
  -8   5   8        265.19        270.02        25.71 o
  -7   5   8          4.25         11.28         6.78 o
  -6   5   8       1100.40       1165.56        37.31 o
  -5   5   8          0.16          0.54        10.50 o
  -4   5   8        498.65        557.37        38.09 o
  -3   5   8          0.29          7.74         5.67 o
  -2   5   8       1108.83       1058.77        39.22 o
  -1   5   8        658.38        635.63        25.09 o
   0   5   8        495.67        594.34        28.42 o
   1   5   8       1024.23       1061.57        47.97 o
   2   5   8         12.93         -5.39         7.52 o
   3   5   8        591.34        619.40        21.49 o
   4   5   8         16.35         15.15         6.32 o
   5   5   8          0.68         -3.64         6.33 o
   6   5   8         86.95         74.25        10.79 o
   7   5   8        282.45        260.79        18.40 o
   8   5   8        417.24        457.12        22.40 o
   9   5   8         37.30         25.66         5.13 o
  10   5   8         57.52         65.37        10.71 o
 -13   6   8          9.71          3.64         5.16 o
 -12   6   8        380.58        395.14        23.13 o
 -11   6   8        321.20        310.42        23.93 o
 -10   6   8          4.39          1.37         7.93 o
  -9   6   8        126.27        130.87        14.27 o
  -8   6   8        213.43        225.51        19.03 o
  -7   6   8        105.96        115.55        14.10 o
  -6   6   8       1633.78       1790.97        37.71 o
  -5   6   8         26.55         23.26         5.94 o
  -4   6   8        116.48        132.03         9.93 o
  -3   6   8        127.30        105.86        12.51 o
  -2   6   8          3.33          5.85         5.88 o
  -1   6   8         20.18         13.18         8.83 o
   0   6   8         68.01         57.77        10.50 o
   1   6   8         37.56         26.75         4.61 o
   2   6   8        745.99        837.89        25.39 o
   3   6   8       1412.17       1413.84        33.14 o
   4   6   8         15.25         31.11         8.52 o
   5   6   8        502.69        458.83        52.34 o
   6   6   8          0.35         15.06         6.27 o
   7   6   8        191.44        192.61        15.05 o
   8   6   8         19.51         21.53         5.62 o
   9   6   8         64.44         63.76         6.53 o
 -12   7   8        230.21        226.73        13.34 o
 -11   7   8         21.50         26.53         7.82 o
 -10   7   8          6.51          4.29         6.26 o
  -9   7   8          3.72         -8.18         8.18 o
  -8   7   8         18.43         23.80         8.00 o
  -7   7   8         55.34         45.83         9.77 o
  -6   7   8       2568.74       2704.14        82.19 o
  -5   7   8       3992.18       4305.52        69.12 o
  -4   7   8        606.76        670.09        19.71 o
  -3   7   8        316.38        342.97        16.78 o
  -2   7   8        232.06        260.06        14.58 o
  -1   7   8         33.54         29.27         7.83 o
   0   7   8        152.77        174.25        13.41 o
   1   7   8         79.58         91.26         8.72 o
   2   7   8       2780.13       2906.63        66.50 o
   3   7   8         44.77         50.28         9.10 o
   4   7   8        592.91        621.00        26.45 o
   5   7   8         95.36        115.16        17.13 o
   6   7   8        120.73        102.44        11.29 o
   7   7   8          7.37          3.41         4.04 o
   8   7   8         31.96         42.14         5.87 o
 -12   8   8        334.01        344.35        18.19 o
 -11   8   8         78.78         87.50        15.09 o
 -10   8   8         34.76         54.64        11.61 o
  -9   8   8        550.84        617.31        28.44 o
  -8   8   8        106.11        112.59        12.93 o
  -7   8   8        989.43       1063.04        40.72 o
  -6   8   8          5.16          7.79         7.76 o
  -5   8   8       3437.17       3589.36       133.76 o
  -4   8   8       1543.31       1636.78        49.96 o
  -3   8   8        121.07         82.09        12.16 o
  -2   8   8         33.70         21.55         5.75 o
  -1   8   8       1877.12       1796.73        45.81 o
   0   8   8       1697.10       1748.07        52.31 o
   1   8   8         22.33         21.77         6.77 o
   2   8   8          2.64          4.69         5.18 o
   3   8   8        245.57        259.40        17.37 o
   4   8   8          8.92          7.80         5.40 o
   5   8   8        273.08        263.08        22.44 o
   6   8   8        535.01        555.32        31.62 o
   7   8   8         10.01          8.54         6.20 o
 -11   9   8         84.35         86.69         8.35 o
 -10   9   8         97.56         81.93        10.21 o
  -9   9   8        280.58        271.63        17.99 o
  -8   9   8          6.17          6.94         5.55 o
  -7   9   8        518.12        519.88        27.69 o
  -6   9   8        629.82        690.37        40.55 o
  -5   9   8        458.95        544.09        36.68 o
  -4   9   8        476.76        427.81        25.33 o
  -3   9   8        190.53        179.30        17.32 o
  -2   9   8        219.05        220.74        19.37 o
  -1   9   8          0.51          2.92         5.80 o
   0   9   8          6.58         -6.50         9.08 o
   1   9   8        487.98        469.38        26.76 o
   2   9   8        912.59        918.09        31.16 o
   3   9   8        387.12        381.43        19.73 o
   4   9   8        584.16        584.13        22.34 o
   5   9   8        287.48        289.76        21.64 o
   6   9   8        160.99        175.18        21.43 o
   7   9   8        508.09        543.45        30.84 o
 -10  10   8         79.02         65.82         7.39 o
  -9  10   8          6.44          1.96         3.73 o
  -8  10   8         80.01         80.71         8.62 o
  -7  10   8         19.71         33.08         7.92 o
  -6  10   8          5.52         13.60         7.44 o
  -5  10   8          0.25         24.89        10.48 o
  -4  10   8          2.55         -0.64         5.66 o
  -3  10   8         97.09        104.68        13.55 o
  -2  10   8         14.48         11.54         7.03 o
  -1  10   8          7.51          9.20         5.94 o
   0  10   8         79.68         66.34        13.61 o
   1  10   8          3.44          3.13         7.19 o
   2  10   8        254.65        207.26        20.42 o
   3  10   8         45.97         54.97         9.27 o
   4  10   8        540.03        633.68        28.23 o
   5  10   8          3.01         -5.90         7.18 o
  -9  11   8        273.74        294.24        17.33 o
  -8  11   8        146.24        144.42        10.97 o
  -7  11   8          1.21         -0.69         6.23 o
  -6  11   8         82.39         76.17        11.79 o
  -5  11   8         82.88         79.26        19.79 o
  -4  11   8         10.17          5.20         7.72 o
  -3  11   8         93.87         89.91        11.44 o
  -2  11   8         90.50         95.45        11.72 o
  -1  11   8          6.89         16.11         6.25 o
   0  11   8          7.44          0.11         6.20 o
   1  11   8         73.51         68.66        12.25 o
   2  11   8          7.47         13.55         6.30 o
   3  11   8          2.45         22.71         6.54 o
   4  11   8          0.09          3.80         4.86 o
  -7  12   8        321.31        337.40        19.38 o
  -6  12   8         60.46         56.06        13.36 o
  -5  12   8          0.92         -5.39        10.32 o
  -4  12   8        170.53        154.22        14.89 o
  -3  12   8        102.53         88.09        12.31 o
  -2  12   8         52.51         44.88         8.91 o
  -1  12   8          1.13         11.74         4.81 o
   0  12   8          1.28         -5.96         5.96 o
   1  12   8        114.26        118.66        17.50 o
   2  12   8         48.00         57.30        11.61 o
  -5  13   8          7.20          7.66         5.78 o
  -4  13   8         81.21        105.34        15.87 o
  -3  13   8         58.73         75.39         9.13 o
  -2  13   8         29.82         37.70         8.97 o
  -1  13   8         49.15         58.63        12.30 o
   0  13   8          9.50          6.01         6.23 o
  -2 -20   9        110.92        160.93        33.80 o
  -1 -20   9        141.74        179.13        47.98 o
   0 -20   9        421.79        579.69       100.58 o
   1 -20   9        141.46        223.58        36.14 o
   2 -20   9         28.44         32.55         8.23 o
   3 -20   9        153.40        142.98        14.95 o
   4 -20   9         18.47         10.97         6.35 o
   5 -20   9          1.43          4.72         5.26 o
   6 -20   9        206.02        244.86        13.27 o
   7 -20   9         11.57          1.29         3.66 o
  -4 -19   9        658.58       1080.71        53.93 o
  -3 -19   9          4.63          1.20         5.49 o
  -2 -19   9        151.34        185.06        25.23 o
  -1 -19   9         42.77         47.29        10.66 o
   0 -19   9        157.31        202.38        25.76 o
   1 -19   9         22.12         22.14         6.83 o
   2 -19   9        105.30        125.63        13.01 o
   3 -19   9        729.92        673.38        53.04 o
   4 -19   9         57.27         38.09         9.00 o
   5 -19   9         32.16         28.92         7.08 o
   6 -19   9          2.49          6.43         3.58 o
   7 -19   9        172.67        184.45        16.61 o
   8 -19   9         54.27         51.41         7.23 o
  -5 -18   9         89.56        159.31        25.67 o
  -4 -18   9         61.51         92.38         9.17 o
  -3 -18   9        213.57        303.79        19.47 o
  -2 -18   9          9.44         12.12         7.64 o
  -1 -18   9         23.46         23.83        10.55 o
   0 -18   9         20.12          3.35         6.88 o
   1 -18   9        435.00        500.56        41.50 o
   2 -18   9        590.68        500.46        40.42 o
   3 -18   9        297.22        277.61        25.37 o
   4 -18   9        328.13        226.85        23.74 o
   5 -18   9        624.85        581.56        53.73 o
   6 -18   9         11.23          2.62         5.60 o
   7 -18   9         53.82         44.72         7.37 o
   8 -18   9        169.94        179.53        17.82 o
   9 -18   9         43.03         45.36         7.79 o
  -5 -17   9          0.46          7.50         7.14 o
  -4 -17   9         59.32         60.15         8.55 o
  -3 -17   9          0.20         -5.22         5.88 o
  -2 -17   9        230.39        232.90        17.10 o
  -1 -17   9        161.24        191.67        14.46 o
   0 -17   9          8.19          0.09         5.58 o
   1 -17   9        434.75        447.47        25.40 o
   2 -17   9         81.51         78.94        10.92 o
   3 -17   9          5.77         -3.67         7.56 o
   4 -17   9          0.03          2.22         7.03 o
   5 -17   9         48.55         32.84        11.89 o
   6 -17   9         20.52          9.72         9.20 o
   7 -17   9        211.14        208.10        15.80 o
   8 -17   9        759.47        723.35        31.31 o
   9 -17   9          9.23         -1.66         4.77 o
  10 -17   9        223.86        218.32        15.61 o
  -8 -16   9         12.79         50.42        11.61 o
  -7 -16   9         78.13         71.64        15.21 o
  -6 -16   9         13.80         27.08        18.53 o
  -5 -16   9         49.16         68.71        11.91 o
  -4 -16   9         78.86         66.20         9.05 o
  -3 -16   9         34.01         31.97         6.92 o
  -2 -16   9        388.97        422.83        18.25 o
  -1 -16   9        139.39        111.09        10.90 o
   0 -16   9          8.06          7.19         4.86 o
   1 -16   9         89.76         59.28         8.92 o
   2 -16   9         74.11         45.44        12.03 o
   3 -16   9        820.92        778.53        43.42 o
   4 -16   9        104.24         62.18        21.71 o
   5 -16   9        430.12        375.85        45.43 o
   6 -16   9         70.37         65.94        14.54 o
   7 -16   9        272.07        221.73        17.10 o
   8 -16   9        991.28        907.20        32.57 o
   9 -16   9        304.83        264.77        17.18 o
  10 -16   9       1243.49       1266.56        33.25 o
  11 -16   9          5.36         20.13         9.32 o
  -8 -15   9        328.24        422.28        34.59 o
  -7 -15   9         21.61         25.81        10.10 o
  -6 -15   9         59.22         78.43        16.15 o
  -5 -15   9          0.33         -5.28        11.33 o
  -4 -15   9        592.81        651.74        31.72 o
  -3 -15   9        100.66         69.37        11.07 o
  -2 -15   9        221.62        250.68        17.23 o
  -1 -15   9         49.22         49.98         5.82 o
   0 -15   9        248.06        245.40        13.95 o
   1 -15   9        316.92        340.31        16.54 o
   2 -15   9        309.12        323.14        14.79 o
   3 -15   9        146.62        137.25        10.74 o
   4 -15   9          1.48         -2.96         7.00 o
   5 -15   9         91.16         50.38        12.57 o
   6 -15   9       1294.26       1078.74        52.27 o
   7 -15   9          5.07         14.35         5.45 o
   8 -15   9        266.80        275.23        16.58 o
   9 -15   9        272.53        241.27        17.53 o
  10 -15   9        107.68         91.78        10.34 o
  11 -15   9       1514.04       1586.13        35.00 o
  -9 -14   9          1.57         -5.39         8.81 o
  -8 -14   9        122.80         69.00        17.52 o
  -7 -14   9        248.86        272.48        81.84 o
  -6 -14   9        920.25       1036.35        84.45 o
  -5 -14   9        358.73        461.33        39.12 o
  -4 -14   9         11.99          7.34         8.35 o
  -3 -14   9        250.85        254.68        13.52 o
  -2 -14   9        120.72        113.36         8.60 o
  -1 -14   9        269.12        259.99        14.52 o
   0 -14   9       5031.97       5497.31       135.60 o
   1 -14   9        243.46        209.51        12.94 o
   2 -14   9        178.01        156.62        10.92 o
   3 -14   9        165.10        169.01        17.45 o
   4 -14   9        149.40        160.81        12.44 o
   5 -14   9        298.59        258.19        14.48 o
   6 -14   9          0.02         -4.63         6.06 o
   7 -14   9          1.66          6.08         7.48 o
   8 -14   9          0.96         -6.40         6.40 o
   9 -14   9        192.36        200.71        20.09 o
  10 -14   9        102.08        108.73        14.55 o
  11 -14   9         27.24         28.16         6.39 o
  12 -14   9          2.26         10.42         4.35 o
 -10 -13   9          7.43          0.31         6.98 o
  -9 -13   9        449.53        521.57        42.03 o
  -8 -13   9        732.61        727.49        56.17 o
  -7 -13   9        109.90         94.65        32.79 o
  -6 -13   9        183.30        184.12        54.30 o
  -5 -13   9        144.16        143.00        15.97 o
  -4 -13   9        155.77        201.09        13.72 o
  -3 -13   9        301.87        324.48        18.18 o
  -2 -13   9        642.10        677.43        31.95 o
  -1 -13   9       2667.71       2445.97       243.16 o
   0 -13   9          7.72          9.15         5.70 o
   1 -13   9       1387.85       1345.28        63.79 o
   2 -13   9       2232.24       2226.76        69.34 o
   3 -13   9          0.02          1.23         6.76 o
   4 -13   9        651.88        637.65        27.35 o
   5 -13   9         30.94         22.62         5.41 o
   6 -13   9          5.76          6.43         4.45 o
   7 -13   9         22.40         26.81         7.59 o
   8 -13   9        101.40         93.98        13.05 o
   9 -13   9         29.21         17.35         7.09 o
  10 -13   9        503.46        490.32        25.26 o
  11 -13   9        274.23        273.69        16.76 o
  12 -13   9          3.59          2.85         3.66 o
 -11 -12   9        162.01        138.03        16.78 o
 -10 -12   9        240.76        210.82        26.32 o
  -9 -12   9        111.38        108.71        22.33 o
  -8 -12   9        536.31        480.31        48.58 o
  -7 -12   9         13.17         20.11        31.34 o
  -6 -12   9         50.48         38.41        10.21 o
  -5 -12   9         40.60         30.66         7.06 o
  -4 -12   9        318.86        371.48        21.61 o
  -3 -12   9        192.90        137.24        17.12 o
  -2 -12   9       1081.03       1053.69        59.72 o
  -1 -12   9        888.03        755.94        40.20 o
   0 -12   9         16.89         12.38         9.18 o
   1 -12   9         10.79          9.66        11.16 o
   2 -12   9         61.80         66.43        13.14 o
   3 -12   9        670.00        641.62        36.46 o
   4 -12   9       1637.83       1627.09        59.10 o
   5 -12   9       1051.66       1141.70        51.76 o
   6 -12   9       1780.49       1825.22        41.52 o
   7 -12   9         31.45         21.81         7.75 o
   8 -12   9          4.31         17.57         7.87 o
   9 -12   9        321.03        290.86        21.04 o
  10 -12   9        106.28         94.42        12.15 o
  11 -12   9        243.46        233.71        16.37 o
  12 -12   9         50.77         57.70         7.19 o
 -11 -11   9         85.67         73.82        14.45 o
 -10 -11   9        133.30         94.52        19.96 o
  -9 -11   9          1.25         11.73        13.27 o
  -8 -11   9        657.27        504.76        50.74 o
  -7 -11   9        205.59        243.53        87.11 o
  -6 -11   9        701.82        884.80        53.23 o
  -5 -11   9        214.00        220.47        21.58 o
  -4 -11   9         19.21         22.23         7.64 o
  -3 -11   9          1.11         -6.62         6.62 o
  -2 -11   9         23.21         20.20         7.39 o
  -1 -11   9         53.18         50.71        12.18 o
   0 -11   9         27.71         28.99         7.23 o
   1 -11   9        302.24        287.17        24.30 o
   2 -11   9       1139.71       1076.54        45.02 o
   3 -11   9       2519.86       2509.59        68.54 o
   4 -11   9          9.48          4.06        14.96 o
   5 -11   9         17.12          9.34         8.26 o
   6 -11   9         54.89         71.83         8.50 o
   7 -11   9        622.23        667.31        23.87 o
   8 -11   9          7.78          4.39         6.28 o
   9 -11   9         19.29         23.47         7.91 o
  10 -11   9        347.61        353.94        22.42 o
  11 -11   9        111.69        110.14        11.93 o
  12 -11   9        222.54        203.57        13.86 o
 -12 -10   9        266.30        248.54        22.32 o
 -11 -10   9        234.33        187.29        24.95 o
 -10 -10   9        959.49        790.15        58.29 o
  -9 -10   9        569.82        416.62        45.70 o
  -8 -10   9         56.94         50.82        17.59 o
  -7 -10   9         21.12         21.18        11.11 o
  -6 -10   9        433.63        483.57        36.98 o
  -5 -10   9        265.14        288.27        22.50 o
  -4 -10   9        193.99        193.21        17.98 o
  -3 -10   9        138.78        121.65        13.82 o
  -2 -10   9         30.03         26.48         7.08 o
  -1 -10   9        547.79        497.54        28.64 o
   0 -10   9        391.64        314.50        17.72 o
   1 -10   9         13.36          6.78         5.77 o
   2 -10   9        568.86        580.81        31.91 o
   3 -10   9       2869.26       2699.21        70.23 o
   4 -10   9        244.14        203.95        25.14 o
   5 -10   9        965.84       1090.11        81.71 o
   6 -10   9         19.24         20.72         9.73 o
   7 -10   9        413.03        367.90        17.67 o
   8 -10   9        421.23        414.01        21.11 o
   9 -10   9        119.53        135.17        14.87 o
  10 -10   9         74.62         69.77        15.30 o
  11 -10   9         61.56         48.38         8.26 o
  12 -10   9        279.02        265.42        13.56 o
  13 -10   9         60.53         62.18         7.96 o
 -12  -9   9         31.27         23.20        10.69 o
 -11  -9   9          1.72         11.81        11.63 o
 -10  -9   9         63.59         59.56        20.23 o
  -9  -9   9         52.79         20.93        14.81 o
  -8  -9   9         36.35         45.82        16.77 o
  -7  -9   9       1062.52       1011.14        42.50 o
  -6  -9   9         22.00         24.62         8.78 o
  -5  -9   9          9.59         16.06         5.45 o
  -4  -9   9        322.51        270.69        17.36 o
  -3  -9   9        867.12        831.39        28.93 o
  -2  -9   9        143.06        145.44        11.07 o
  -1  -9   9         21.99         14.99         6.18 o
   0  -9   9        913.39        893.57        30.34 o
   1  -9   9       1800.34       1799.07        49.24 o
   2  -9   9         55.33         63.66         8.87 o
   3  -9   9       1321.51       1218.09        31.96 o
   4  -9   9          4.64          7.30         4.90 o
   5  -9   9         36.34         25.12         6.84 o
   6  -9   9       2449.42       2436.25        82.85 o
   7  -9   9         15.85          6.95         6.91 o
   8  -9   9         13.72          6.44        10.45 o
   9  -9   9        150.55        130.67        17.37 o
  10  -9   9         89.37         92.48        14.15 o
  11  -9   9         50.49         48.67         8.36 o
  12  -9   9         93.87         99.51        12.93 o
  13  -9   9          7.75         17.10         4.61 o
[truncated: 284,419 more chars]
